# Supplementary material for: iMet-Q: A User-Friendly Tool for Label-Free Metabolomics Quantitation Using Dynamic Peak-Width Determination
Source: PLoS One. 2016 Jan 19;11(1):e0146112. doi: 10.1371/journal.pone.0146112 (PMC4718670; doi:10.1371/journal.pone.0146112)
Supplement: S3 File — (ZIP) [file pone.0146112.s003.zip › XCMS_Arabidopsis_Data_Positive/XCMS-AraPos-fp-pw_15_30-ppm20-sn10.csv]

mz	mzmin	mzmax	rt	rtmin	rtmax	npeaks	Arabidopsis_Positive_mzXML	ATME01_1_2_POS	ATME01_2_POS	ATME01_3_POS	ATME01_4_POS	ATME07_1_2_POS	ATME07_2_POS	ATME07_3_2_POS	ATME07_4_2_POS	ATME09_1_2_POS	ATME09_2_2_POS	ATME09_3_POS	ATME09_4_2_POS	ATME10_1_POS	ATME10_2_POS	ATME10_3_POS	ATME10_4_POS	ATME101_1_2_POS	ATME101_2_POS	ATME101_3_2_POS	ATME101_4_2_POS	ATME12_1_POS	ATME12_2_2_POS	ATME12_3_2_POS	ATME12_4_POS	ATME13_1_POS	ATME13_2_2_POS	ATME13_3_2_POS	ATME13_4_2_POS	ATME14_1_2_POS	ATME14_2_2_POS	ATME14_3_POS	ATME14_4_2_POS	ATME15_1_2_POS	ATME15_2_POS	ATME15_3_2_POS	ATME15_4_2_POS	ATME16_1_2_POS	ATME16_2_2_POS	ATME16_3_POS	ATME16_4_2_POS	ATME19_1_2_POS	ATME19_2_2_POS
1	100.012005233765	100.010770659713	100.015118655226	1073.32	1072.24	1074.4	21	21	861.281904761907	1323.48041666667	1308.66000000001	1350.12150000001	944.960952380955	1258.24714285713	845.994499999994	942.941999999993	1005.19249999999	1058.75999999999	1770.29827586206	1040.4	1357.20454545455	1367.81999999999	1138.32	1319.88	863.322857142851	1369.86	872.099999999994	847.619999999994	1262.30227272728	985.319999999993	928.654999999993	1290.71714285713	1141.37999999999	1029.18	948.022380952384	879.240000000004	971.493333333336	904.739999999994	1413.35952380953	861.900000000003	918.449999999993	1309.27095238096	927.179999999994	989.884999999993	910.285999999993	908.820000000003	1857.5375	1015.84761904762	1008.77999999999
2	100.508363202886	100.505084521911	100.515281156185	1073.28	1072.22	1076.38	143	143	4363.37913043479	6824.455	6308.69999999999	6225.19892857141	5090.24735294118	6462.48971428572	4398.75964285713	5050.02	4969.42916666667	5183.64	7860.83142857147	4910.53629629629	6788.87837837838	7137.96	6645.30000000002	6435.91222222222	5046.75185185184	6610.37972222223	5129.58000000002	4429.85999999997	6686.68	4861.31999999997	4999.31285714282	6416.82000000001	6550.43999999998	4810.32000000002	4804.86178571427	4931.44999999999	4738.18149999997	4470.65999999997	6553.11583333334	4437.00000000001	4507.99629629629	6381.5057142857	4878.65999999997	5005.55249999996	4828.10999999997	4513.5	8054.29173913044	4970.48421052628	4936.8
3	100.507613852608	100.50584701761	100.514584487452	912.1	904.969	925.408	81	79	8715.36790697675	10920.2277391304	13889.41256	14986.6934848485	9316.03702941176	20012.3867317073	8759.8098	8671.40828571428	7709.86763636364	7537.42618181818	8144.98647272728	7537.42618181818	14682.7448181818	12914.2514727273	13243.5719230769	15495.044961039	8292.58762499999	20499.603974026	7360.58839285714	9121.19307272727	8489.0195625	7801.514	6513.10455319149	15845.6014489796	12087.95455	6527.65742857144	6856.96581818182	11446.31	7612.65980357144	8258.04803571428	15652.3258392857	9431.40109090909	8308.96914545454	18295.8460416667	7191.01271428572	7764.033375	7457.75170909092	8213.19545454546	8078.36285454545	7322.211	8338.59755384616
4	101.02213013268	101.020603166912	101.029041174686	115.289	111.208	116.331	29	29	224.4825	362.178888888889	336.6825	376.47225	466.292333333334	664.128499999999	511.872666666667	633.213	451.97075	453.028	395.846222222222	351.976666666667	250.974666666667	245.82	243.859666666666	242.812888888889	131.608666666667	117.325555555556	129.582333333333	138.750222222222	198.94875	249.808125	231.741777777778	254.916666666667	198.943333333333	239.752222222222	191.697333333333	422.694	236.717333333334	191.807	268.172333333334	228.679111111111	659.94	481.597333333333	282.601555555556	350.994666666667	551.617125000001	488.46025	477.516	568.047166666667	225.469111111111
5	101.04778925984	101.04778925984	101.04778925984	144.876	144.876	144.876	1	1	235.755882352941	338.620470588235	315.252705882353	335.676764705882	221.403823529412	337.697882352941	234.815625	203.988235294118	298.946176470588	272.506875	568.27925	311.171764705882	329.54075	359.019294117647	308.022235294118	323.433235294118	206.028117647059	293.844705882353	224.464705882353	227.525588235294	314.341176470588	237.797058823529	220.370823529412	305.050352941176	294.848	228.55	228.452	237.714823529412	234.654117647059	230.432111111111	350.859764705882	237.728529411765	302.922529411765	339.74325	219.350588235294	239.755294117647	309.149117647059	285.583529411765	537.869375	310.151529411765	314.1215
6	101.070680416469	101.068416261895	101.075655413372	1046.26	1042.72	1049.86	12	12	5269.31999999999	6822.06596491226	7024.48444444444	7060.70166666666	5259.05462962962	6918.65999999999	5250.95999999999	5223.50872727272	5362.09333333333	6573.93639344264	3864.46148148148	5432.51999999999	7133.1348148148	7103.01018518518	7121.91277777777	7014.02592592591	5138.67277777777	6781.97999999999	5231.64999999999	5413.08472727272	7262.39999999999	5291.75999999999	5181.47622641509	6947.4611111111	7393.25763636364	5344.69999999999	5210.08574074073	5154.06000000001	5409.09777777777	5091.64814814814	7167.8211111111	5097.86537037036	5179.48018518518	7146.39722222221	5470.30472727272	5291.83654545454	5301.95999999999	5394.73925925925	3839.97703703704	5282.39555555555	5246.8124074074
7	101.070634244353	101.067833028641	101.075556595848	990.6665	981.501	995.779	12	12	8849.60409090909	11720.82	12616.2428727273	12486.3948363637	8910.17645454545	12139.1744	9015.45112727272	8780.07894545454	8939.05663636364	9712.44	7361.79245454544	9043.69745454546	12410.7824363636	12662.8304727273	12456.1553454545	12508.1920363636	8759.44770909092	12274.0262	9009.1856	8881.54461818182	12592.2266181818	8834.86155555557	9009.28232727273	12154.5137777778	12156.7473333333	9031.56039999999	8812.95876363635	8881.63236363636	10019.0012363636	8815.30836363637	12344.1797818182	8916.11139999999	8871.34298181819	12366.9698181818	9146.95018181819	8809.13916666668	9005.79727272728	8966.31650909092	7329.56394545455	8874.34705454544	9142.95985714287
8	101.070766466864	101.070446322178	101.07108661155	967.189	966.152	968.226	2	2	1657.94318181818	2346.60163636365	2490.48572727274	2401.45772727275	1710.99736363637	2336.42454545456	1696.82618181818	1656.92290909092	1708.95681818183	1864.01399999999	1501.48981818183	1652.84181818181	2379.23581818183	2474.16136363635	2300.71500000001	2375.44390909092	1645.6999090909	2332.34345454545	1743.64609090908	1681.38036363635	2397.90190909092	1754.86909090908	1744.66636363636	2268.25799999999	2374.17463636363	1782.41645454547	1699.77436363636	1666.10536363637	1924.24227272726	1557.95645454546	2330.3029090909	1624.27418181819	1669.29354545454	2300.92418181817	1679.3689090909	1673.12099999999	1742.71390909091	1695.69327272727	1462.52590909091	1670.05854545455	1752.04763636363
9	101.07030834694	101.068823621246	101.071793072633	942.705	939.658	945.752	2	2	2852.619	4288.38028571429	4008.70257142857	4231.25628571429	2945.05992857143	4099.50800000001	2910.87514285714	2897.09810714286	3107.79028571428	3240.314	2663.87275	3112.23792857143	4002.58085714286	4054.61542857143	4172.67846428571	4239.28714285714	2864.36057142857	4050.5342857143	2997.59942857144	2939.34025	4193.37428571428	3040.98357142858	3094.04771428572	4124.14878571429	4037.27057142859	3130.127	3006.28778571428	2926.58492857143	3448.56571428573	2975.049	4029.81346428571	2983.83757142857	2950.6662857143	4125.01514285716	3076.53542857143	3067.51564285715	3018.39135714286	2952.20317857143	2623.61367857143	2973.11257142857	3009.7375
10	101.507017014147	101.50667857188	101.510847338299	1073.24	1072.32	1073.38	3	3	783.709090909093	1224.54545454544	1107.72	1123.49869565218	849.018181818184	1056.17045454546	793.91363636363	858.202272727274	933.715909090902	925.140000000002	1409.31050000001	908.204545454547	1167.4	1299.97000000001	1152.6	1107.72	833.711363636365	1086.3	896.579999999993	806.819999999994	1141.88863636364	916.979999999993	869.427272727274	1083.77681818182	1115.88	886.757826086957	816.363636363638	757.860000000001	845.95681818182	755.819999999994	1097.52	791.520000000002	768.402272727267	1070.45681818182	962.879999999993	807.179545454539	918.409090909093	829.260000000001	1419.45227272726	990.28181818182	981.240000000002
11	101.966756912879	101.963682085202	101.973873054192	1070.74	1070.11	1072.26	42	42	1657.49499999999	2341.40933333332	1708.49999999999	1747.38133333333	1417.79999999999	1808.54749999999	1592.22	1393.15312499999	1511.60733333333	1243.38	1744.19999999999	1161.78	1786.09374999999	2259.29999999999	1677.89999999999	1658.51999999999	1489.19999999999	1656.47999999999	1567.74000000001	1534.06199999999	2336.21062499999	1384.13999999999	1526.63238095237	1253.65384615385	1660.55687499999	1415.76	1641.66757575758	1544.28	1166.622	1386.18	1649.33999999999	1600.37999999999	1188.056	1583.05399999999	1603.43999999999	1174.65944444445	1155.44857142857	1366.8	1652.45933333333	1445.18666666666	1472.87999999999
12	102.053600874814	102.052785904427	102.055584369394	53.035	51.006	53.063	7	7	272.325947368421	363.232421052632	320.454444444445	375.456842105263	296.884666666667	426.602	305.058684210526	502.124842105263	496.560578947369	519.321388888889	621.340263157895	448.8	352.901789473684	427.473111111111	361.276666666667	423.409210526316	287.714210526316	245.883421052632	208.193333333333	226.563333333333	230.582777777778	175.430444444445	154.099473684211	184.724789473684	263.078526315789	164.264722222222	128.555	371.381111111111	291.795263157895	255.222222222222	315.351666666667	230.579473684211	575.428421052632	459.118421052632	280.576388888889	364.252736842105	587.68	508.264333333333	1075.3435	573.396111111111	223.437631578947
13	104.072292810835	104.068787009358	104.075998316402	53.5595	53.035	54.073	4	4	2089.8434	3288.38085714286	2720.20357142857	3553.40635714286	3068.96213333333	3766.17214285714	2549.5155	3077.18171428571	2788.42366666667	1247.76575	1480.43457142857	926.10325	3446.09728571429	4181.13085714286	3878.106	3994.13892857143	1414.0896	2221.162	893.0625	1259.47328571429	2814.77121428571	2416.22206666667	1891.60971428571	3113.912	2984.17406666667	1887.49333333333	2287.48057142857	3449.586	2092.4595	2234.10428571429	3453.66714285714	1997.71942857143	4138.2016	4546.39314285714	2496.59253333333	2564.99828571429	3288.38085714286	4175.00914285714	2650.51671428571	3351.005	1521.7785
14	104.105996171293	104.102536607791	104.113017504357	56.101	51.006	63.25	113	107	1090.32373684211	3140.3295	2474.88571428571	3106.8515625	2129.35837037037	2197.69542857143	2066.61375	1648.74156521739	3970.67428571429	3292.9395	1415.08675	3014.36073529412	2749.72742857143	3217.01	2074.59830769231	1673.54545454545	1453.85625	1921.08769230769	1053.30342857143	1093.19890909091	2860.85888888889	1680.2145	1372.25866666667	851.189666666667	2490.026	2352.66904761905	1397.62833333333	1849.33554166667	2861.9415	1193.42594736842	2091.10695	1213.09289473684	1905.89371428571	5168.34	1980.36348	3690.4251	4902.47285714286	2962.83756521739	1777.86	4971.992	1688.58676470588
15	105.034420630845	105.034420630845	105.034420630845	255.038	255.038	255.038	1	1	21.4256	33.6688	30.6079999999999	26.5286666666667	29.5877333333333	21.4242	16.3242666666667	23.4661333333334	30.608	40.8106666666667	41.8172666666667	41.8309333333334	24.4864	32.6485333333333	28.5674666666667	26.5182666666667	24.4864	25.5066666666667	29.5761333333333	36.7319999999999	32.6485333333334	33.6687999999999	20.4053333333334	35.7233333333334	36.7296000000001	20.4053333333333	18.3648	39.7903999999999	22.4458666666667	23.457125	34.6890666666667	22.4297333333333	31.6064375	38.7701333333334	14.27825	23.4661333333334	41.8336666666666	30.632	35.7233333333333	31.6158666666667	29.5877333333333
16	105.034824564544	105.032517617209	105.039603552799	301.976	299.964	303.025	5	5	179.568888888889	325.468611111111	356.062117647059	388.844117647059	204.058823529412	315.270882352942	266.281411764706	395.867777777778	33.6794117647059	39.7914705882354	42.8399999999999	44.8929411764705	25.5073529411765	36.742	33.6677647058823	28.5506666666666	23.4654117647059	37.7508823529411	34.6988888888889	18.3705882352941	21.4261764705883	61.2352941176469	42.8516666666667	33.6691666666667	28.5682352941177	31.6291176470588	28.5781176470588	22.4451764705882	16.3190588235294	26.5276470588236	25.5138888888889	19.3911764705882	18.3716470588235	25.5069444444444	29.5783888888889	35.7102941176471	21.4261764705883	15.3044117647059	34.6686666666666	40.811111111111	29.5880555555556
17	105.069979243445	105.067987443296	105.077022576067	549.925	543.77	550.992	63	63	504.024083333333	1763.0107826087	1446.0485	1658.96345454546	1673.21	1952.83825	1109.04436	3064.63300000001	1107.2425	1459.0004	1150.8984	1107.76344	801.75275	1809.34650000001	1548.42325	1356.32291666667	757.056416666666	616.256166666666	581.423750000003	402.076999999999	1191.70066666667	911.120458333332	1073.89152	1434.84687499999	560.140124999999	835.618874999999	394.933500000001	1504.854	792.928500000002	817.22025	837.452839999999	1127.6525	2834.35371428572	1392.3	724.407083333336	1035.59604166667	1038.6145	1485.87965217391	800.732708333333	1584.78473333333	1439.63154166666
18	105.110318844521	105.109979272295	105.110658416748	52.548	52.043	53.053	2	2	162.1588	317.302933333333	250.075	297.902571428571	278.5328	317.419928571429	237.722133333333	275.592857142857	555.827333333333	528.498133333333	399.952	397.748	316.179333333333	392.81	343.980714285714	378.518933333333	124.472533333333	182.627733333333	101.046	97.984	242.828	233.641066666667	168.335357142857	302.110285714286	251.808266666667	172.425066666667	190.793428571429	340.751571428571	220.3776	187.877142857143	321.525	147.938666666667	427.519666666667	501.9712	265.286666666667	387.701333333333	515.208214285714	506.026285714286	635.638	529.528285714286	128.5536
19	108.96198335898	108.960796098564	108.962556521767	1075.41	1074.31	1075.42	5	5	831.670454545456	1196.99318181818	1090.38	1178.625	879.63181818182	1023.51590909091	839.834090909084	849.018181818184	829.629545454547	839.460000000002	1279.65	851.320454545457	1066.375	1198.49999999999	1140.36	1171.48181818182	896.979545454547	1096.5	840.479999999994	875.160000000002	1183.72727272728	817.020000000002	932.695454545456	1047.54	1120.98	904.122727272729	901.061363636365	864.960000000002	805.138636363638	859.860000000002	1092.90681818182	821.100000000002	931.675000000002	1051.06818181818	893.520000000002	847.997727272729	855.140909090911	838.440000000002	1302.09999999999	895.959090909093	795.600000000002
20	110.005326036537	110.00040960184	110.013675149153	44.89	42.837	45.922	48	48	2967.0324	4010.74314285714	4476.95672727273	4062.96733333333	2926.316	5029.94454545454	3065.52192	3684.25171428571	2844.5964	2904.7941	2931.24354545455	3100.60881818182	3894.902625	4193.6454	4776.40827272727	4425.0953125	3022.04781818182	3620.0244	2365.0554	3089.4684	4651.31975	3183.70372727273	3203.32514285714	5016.00325	4300.44954545454	3456.54184615385	3409.75145454545	4091.29363636364	3319.96745454545	2917.4464	4043.16	2961.09214285714	4320.9705	4846.9702	2936.51933333333	3390.36627272727	3715.83327272727	3916.0476	3572.86363636364	4026.35490909091	2757.2688
21	111.011475575995	111.008517954026	111.01900024143	44.884	42.838	45.922	133	133	685.664	1128.3965	1240.65163636364	1317.14275	966.2359375	1418.12705882353	961.049333333333	1151.2368	1020.448	977.51925	880.506571428572	870.292636363636	1232.09288888889	1313.006	1261.51976470588	1287.52044444444	878.542875	926.808571428571	651.9796875	829.46325	1046.8278	1021.3203	998.17125	1351.25882352941	1169.24742857143	876.39475	773.366727272727	1143.66911111111	881.545846153846	918.27	1230.63363636364	907.669	1323.22822222222	1408.03125	825.411142857142	997.8045	1101.90857142857	1272.85822222222	1157.436	1247.86766666667	706.0995
22	111.018661323491	111.01643806915	111.02611478002	1072.33	1071.22	1075.38	95	95	976.595714285717	1530.71428571427	1744.2	1727.6661904762	1357.61999999999	1325.52125	1031.70142857142	1107.42333333333	1112.44117647058	1622.81999999999	5396.81423076923	1044.1696969697	1871.55333333334	2083.85999999999	1772.76	1873.23	1241.34	1603.44	1187.28	1099.55999999999	1592.175	1130.15999999999	961.268181818174	1778.15333333334	1801.32	1254.6	943.500000000003	1246.44	1291.89545454546	1138.31999999999	2033.76590909091	947.580000000002	1260.28809523809	1646.87777777778	1146.47999999999	1296.00476190475	1272.5338095238	976.139999999995	7172.74518518523	1436.48	1316.81999999999
23	112.007579308343	112.004381440097	112.0149705128	44.8815	42.838	45.922	130	130	699.872444444444	1067.1815	1193.01763636364	1248.786	925.399142857143	1350.286875	985.547294117647	949.530000000001	801.982	963.175	923.3828125	840.686	1085.546	1224.35294117647	1205.27611111111	1173.345	931.564333333333	819.26075	636.6464	762.406875	1066.13222222222	971.293866666667	862.389210526316	1259.40588235294	1126.95266666667	894.790571428571	813.127529411765	1107.01	866.2064	862.087777777778	1168.78477272727	818.511764705882	1306.90466666667	1356.023	889.7125	967.230857142857	1097.9235	1206.748125	1177.84933333333	1100.88828571429	693.751111111111
24	112.017906427557	112.016141412128	112.018165569479	1072.29	1071.29	1072.32	5	5	895.959090909093	1254.16523809523	700.739999999997	1309.24318181818	985.759090909093	1231.71476190475	861.281904761898	938.838095238088	871.48666666666	949.620000000002	3480.32032258063	863.940000000002	1488.84318181818	1623.83999999999	1334.16	1312.74	1012.31238095237	1221.96	812.939999999994	932.279999999993	1342.94666666666	855.779999999994	813.319523809518	1306.03772727272	1395.36	859.860000000002	788.460000000002	977.160000000002	878.611363636365	808.859999999994	1519.48904761905	833.340000000002	927.61285714285	1392.52	818.039999999994	849.036190476184	840.872380952383	863.940000000002	3228.65565217392	871.856363636365	844.559999999994
25	112.957605705442	112.955634274614	112.965403164463	1078.42	1072.32	1081.49	83	82	1349.46	2337.81608695652	2171.4112	2052.24	1477.64952380953	2230.76095238096	1615.37954545455	1668.72000000001	1366.41761904762	1199.52	1228.62727272728	1309.24318181818	2473.49	2184.79318181819	2256.24	1980.84	1603.1680952381	2334.78	1199.05952380953	1458.22954545455	2380.67434782609	1058.76	1356.6	1941.06000000001	2253.18000000001	1335.775	1303.12045454546	1491.24	1394.56181818182	1635.06	2254.23190476191	1614.66000000001	1550.10333333334	2161.2425	1279.67714285715	1211.30523809524	1211.30523809524	1691.16	1135.29904761905	1374.55227272728	1277.04
26	112.998915822882	112.998915822882	112.998915822882	55.076	55.076	55.076	1	1	64.26	125.494166666667	125.535166666667	164.255777777778	73.46	120.425555555556	58.1716666666667	68.3586111111111	138.634105263158	130.588444444444	335.671388888889	146.872	115.253722222222	147.940277777778	106.108888888889	155.124444444444	62.2369444444444	143.859166666667	63.2572222222222	66.3361111111111	128.548	93.8655555555556	69.3788888888889	167.325555555556	176.402333333333	77.5411111111111	96.8947222222222	98.9669444444445	55.095	80.6502222222222	168.345833333333	106.108888888889	123.453611111111	187.669777777778	83.6627777777777	91.825	72.4397222222222	130.595555555556	350.975555555555	62.2572777777778	63.2744444444444
27	113.026286105231	113.022790119852	113.032693298672	114.77	110.182	116.332	4	4	59.1778461538461	100.957153846154	99.9845	76.5187500000001	53.079	98.9642500000001	46.9353333333333	84.6472307692307	40.8123076923077	48.972	61.22	42.854	74.4478333333333	74.47825	81.66	82.647	57.134	131.623	34.6885	68.3606153846154	78.5592500000001	46.9129230769231	47.97525	101.975	94.8456923076923	59.1778461538461	49.9718333333333	47.95175	36.729	53.0573333333333	92.8060000000001	59.2276666666667	85.6993846153847	75.5046666666667	47.9556666666667	34.6885	26.5135	79.5795	53.053	27.5355	46.9341538461538
28	113.962471770446	113.95940374718	113.970758826332	1078.4	1074.4	1093.71	146	143	8010.01923076922	10358.8	11656.288	11183.4438235294	7747.57178571427	11745.6473076923	7424.4304	7716.79999999998	6936.57461538461	5782.38	6909.55625000002	6021.43545454547	11348.7176923077	10560.8333333333	11007.84	11402.5799999999	7650.73703703702	11466.84	6503.52	7318.3088	11197.3992857143	6735.55884615384	7492.68423076922	12321.1793939394	11558.64	7313.83172413791	7549.20285714284	8140.62000000004	6256.9095652174	7150.20000000001	11263.8685185185	6771.78000000001	7107.20208333334	11028.3169230769	7151.21999999999	6828.41384615384	6860.97037037036	7009.44000000001	6761.04827586205	7273.4344827586	5538.60000000003
29	114.036655903458	114.034554842377	114.044242303787	304.014	298.955	307.072	38	38	497.893090909092	643.830333333335	633.57525	546.101249999998	374.43175	595.874666666665	394.83675	411.160750000002	361.345499999999	436.667	332.438500000001	367.29	647.911666666665	556.048636363637	634.5955	629.947999999999	391.776	688.66875	390.973363636365	588.972750000001	618.321999999999	305.204250000001	470.373666666668	715.195250000003	859.120666666665	402.99875	430.977090909092	681.527	561.1375	448.946666666666	818.696181818185	394.009500000001	603.411000000001	796.477999999997	387.536666666667	395.857	680.50675	715.864499999998	475.242333333333	549.927000000001	505.304999999999
30	114.041287271746	114.037347844797	114.044368652873	185.682	183.652	187.734	4	4	410.1472	561.146666666667	591.754666666667	553.009375	373.563999999999	657.041000000001	417.3078125	488.707733333333	236.701866666667	296.8018125	348.79725	275.56875	628.474000000001	516.254933333333	582.56275	567.259	379.69575	729.5234375	375.475	428.68	559.106133333332	317.178533333333	374.569375	588.693866666667	669.325000000001	383.6375	466.25425	461.160533333333	338.74375	366.0229375	605.018133333333	341.901	627.505	643.535866666667	366.275733333333	321.279	363.23125	478.5265625	449.93025	370.35075	361.057875
31	114.101789166809	114.101127288351	114.109448988841	46.42	45.893	46.931	10	10	11.2231428571429	31.62775	17.34425	22.44825	39.7911428571429	64.283625	45.916875	58.197	55.0954285714286	60.1968571428572	116.3085	58.15425	19.38475	33.66825	19.399	21.426	621.33225	764.167250000001	465.250285714286	532.589142857143	15.305625	36.7302857142857	23.480125	22.462	20.405	6.12171428571428	6.1215	5.10125	12.2445	15.305625	14.3045	5.105	71.42	71.4175	18.3651428571429	35.70875	118.349	34.73525	115.373	28.567	35.68
32	114.968420051484	114.966141942559	114.977876587381	1078.42	1074.33	1081.48	37	36	1944.94869565218	2750.91851851851	2646.71677419356	2792.76000000001	2005.11875	2540.88260869566	2035.73125	1909.19958333333	1823.48458333333	1646.28	1926.54666666667	1803.36	2543.94391304348	2671.45083333333	2659.14	2636.70000000001	1967.36333333333	1256.64	1795.2	1582.02	2697.98166666667	1814.58	1805.4	2422.4296	2459.22	1784.70875	1798.77217391304	2119.56	1749.77043478261	2059.38	2792.68379310344	1903.11086956522	1898.99541666667	2745.94125	1763.58	1738.79	1596.95208333333	2000.22	1896.70833333333	1801.03541666667	1794.46666666667
33	114.989057711633	114.988755275529	114.989360147737	45.4005	44.89	45.911	2	2	215.27275	243.83975	302.142	373.4115	263.246	291.815333333334	242.839333333333	300.120545454546	299.9535	300.97375	281.589	261.184	281.456307692308	324.5985	316.4325	292.835666666667	250.9815	232.622181818182	153.05	260.29125	332.6015	349.94575	243.953818181818	308.287090909091	262.199307692308	263.2245	250.9815	357.0875	170.395666666667	228.541090909091	294.152727272727	245.960583333333	382.59375	277.508	299.9535	273.427	341.78375	374.807090909091	276.600666666667	369.3305	237.621166666667
34	115.964948722559	115.962558724288	115.974064717908	1076.35	1070.26	1078.39	99	99	3167.37333333333	4369.3528	3967.8	4168.73999999999	3593.39189189189	3913.44318181819	3628.66608695653	3463.35565217392	3368.45521739131	2273.58	4079.69826086957	3932.46304347827	3865.40695652174	4600.12000000001	5187.72000000001	3634.8590909091	3106.88225806453	4062.66000000001	2646.9	2965.14000000001	4401.65611111111	3594.48000000001	2413.32000000001	4412.52	4309.50000000001	3144.74071428571	2929.78714285715	3956.58000000001	3351.17272727273	3495.54000000001	4820.53391304348	3439.44000000001	2754.90000000001	4893.07954545456	3722.99999999999	3123.49541666667	3194.02272727273	2947.80000000001	3757.82086956522	3157.4375	3474.12000000001
35	116.034771458107	116.034771458107	116.034771458107	302.991	302.991	302.991	1	1	1603.86872727272	2084.41718181818	2110.94427272728	1898.72181818183	1696.71354545455	2067.07254545455	1701.81490909091	1332.47618181818	1788.47345454546	1620.19309090909	2273.99181818183	1669.16618181818	2191.54581818182	2193.58636363637	2254.80272727273	2329.03818181818	1659.98372727272	2257.86354545455	1749.68236363636	1750.70318181818	2360.91109090909	1699.66227272727	1750.788	2248.68109090909	2331.32318181818	1867.09909090909	1717.78072727272	1640.59854545455	1753.84881818182	1696.71354545454	2236.61263636363	1730.38254545455	1643.51727272728	2151.75518181818	1833.63309090908	1779.35563636363	1723.24063636364	1608.25327272728	2189.35445454545	1762.011	1816.89454545455
36	116.069383236638	116.06732487458	116.077292205066	59.18	56.108	66.287	71	71	731.34	1021.28113043478	1205.9552	1486.54472222222	963.14432	1228.40836363636	1085.8652	1393.64141176471	863.405052631579	1113.10710526316	930.468	499.7755	1224.048	1558.95860869565	1138.599	1266.4405	2219.109	2174.24154166667	1831.37236842105	1615.62738888889	566.246052631579	945.832736842105	376.4907	691.753714285715	686.2581	452.996842105263	323.32415	1328.4306	567.259	621.6672	648.901714285715	582.600315789474	1545.69868421053	1190.38668	653.002105263158	909.04275	1254.969	1572.2823	1508.50605	1354.26985	453.137052631579
37	117.070261581354	117.070261581354	117.070261581354	58.142	58.142	58.142	1	1	66.2956666666666	102.028571428571	102.028571428571	133.648071428572	93.8645333333334	110.229428571429	94.9197857142857	126.515428571429	77.4541333333333	49.9905	81.6228571428572	53.0330666666667	120.393714285714	153.042857142857	105.089428571429	114.312	215.276266666667	174.395571428571	189.7696	162.214071428571	44.8894285714286	58.1562857142857	28.566	54.0751428571429	62.1915333333333	28.5674666666667	22.4368571428571	137.728928571429	34.6897142857143	50.015	62.2374285714286	41.8375714285714	150.999466666667	111.165466666667	60.1957333333333	66.3185714285714	94.8799285714286	185.692	152.022571428571	115.340714285714	34.7018571428571
38	117.93377095616	117.93377095616	117.93377095616	1080.43	1080.43	1080.43	1	1	1689.87272727273	2248.06136363637	2030.70454545455	2133.29522727273	1645.62659090909	2125.58577777778	1646.64681818181	1677.62727272728	1441.90227272727	1550.74545454546	1733.36613636364	1347.42	2098.05454545455	2159.28181818181	2123.16681818182	2213.36590909091	1692.91733333334	2062.89954545455	1429.33840909091	1723.16386363636	2196.53844444445	1523.53863636364	1549.38	1955.766	2044.08	1460.96545454546	1586.13954545455	1812.54	1473.53636363637	1585.08	1999.07045454546	1706.84022727273	1636.80909090909	2025.15113636364	1497.36	1492.5925	1531.70227272728	1642.56590909091	1832.73636363636	1425.2575	1416.78
39	117.9611711585	117.959308919754	117.968045381326	1072.27	1070.1	1073.39	73	73	1565.53222222221	2261.48631578946	1902.29999999999	1951.30222222223	1591.19999999999	2242.87583333333	1061.81999999998	1383.83368421052	1202.07217391304	1085.28	1412.44888888888	1313.75999999999	1872.49782608696	1759.49999999999	1999.2	1985.93999999999	1469.81999999999	1915.55999999999	1499.39999999999	1641.17999999999	2126.69999999999	1702.38	1687.86761904761	1991.03210526315	1901.28	1298.45999999999	1772.2225	1617.72	1676.72473684209	1318.85999999999	1729.92	1631.99999999999	1514.46105263157	1830.89999999999	1221.96	1691.01210526315	1528.74842105262	1522.85999999999	1342.03055555555	1663.06090909091	1631.15789473683
40	118.036415344772	118.031033190617	118.03824665094	272.423	269.355	273.425	3	3	932.541142857142	1244.66142857143	1202.40142857143	1268.65907142858	949.886000000003	1212.52371428572	893.394857142858	935.602	589.725142857143	569.288769230768	1090.22728571428	517.296	1182.01442857143	1236.58628571429	1249.85	1157.55230769231	906.652999999998	1120.29784615385	932.541142857142	937.015714285716	1186.50921428572	921.253500000001	980.494571428571	1169.24742857143	1124.80292307692	1010.50714285714	960.772714285714	877.445714285714	884.60676923077	913.858928571426	1188.11142857143	897.803076923079	720.624285714287	1242.708	908.753571428569	938.662857142857	835.614000000003	912.135428571428	1235.566	841.441071428571	806.407692307691
41	118.0855969483	118.084017216562	118.093737702932	66.316	59.18	79.573	71	63	362.1	677.245052631579	714.184210526315	936.564	736.63	977.426111111111	735.820555555555	891.722777777777	1162.08	1041.58105263158	1367.1752	1313.69221052631	734.6	968.243611111111	794.802571428572	756.231666666667	693.778947368421	605.847	412.186315789473	652.968421052632	493.960210526316	490.746578947368	346.875555555556	583.598888888889	554.708210526316	351.990789473684	278.444833333333	836.615789473684	414.232777777778	500.099444444444	573.387894736842	481.623555555555	1618.215625	960.84	415.247105263158	676.444166666666	1051.89131578947	2101.78857142857	1583.09748148148	783.85694117647	422.519684210526
42	119.053133467885	119.051887453878	119.06052918097	301.472	297.912	304.028	4	4	66.3180555555554	77.5411111111111	36.73	44.8922222222221	79.5816666666667	49.9936111111111	109.169722222222	111.173944444444	268.420722222222	151.001111111111	241.74	396.888055555556	49.993611111111	55.1129999999999	56.1152777777776	50.9805555555556	57.1355555555554	37.7502777777778	36.74	73.4839999999999	31.6286111111111	26.5358888888889	28.5677777777778	56.1	68.3586111111109	32.6488888888889	24.5013333333333	106.108888888889	38.7705555555556	70.3991666666665	97.9733333333334	62.2538888888889	164.264722222222	92.8452777777778	26.5185555555555	61.2166666666665	94.8858333333334	121.413055555556	87.7200000000001	67.3346666666666	116.273666666667
43	120.064714817768	120.063384758936	120.071210174561	53.5595	52.031	54.079	8	8	192.753	278.5185	251.078142857143	300.984285714286	190.793428571429	247.012857142857	191.813714285714	213.224785714286	720.736	733.585428571429	823.370571428572	809.823285714285	378.367	368.297357142857	399.071357142857	464.23	134.677714285714	166.306571428571	151.065714285714	162.282214285714	156.103714285714	116.312571428571	119.373428571429	142.84	229.371428571429	90.7990714285714	123.454571428571	324.450857142857	305.065428571429	233.825357142857	290.761071428571	222.422285714286	423.418571428571	332.613142857143	246.909142857143	321.39	376.485428571429	345.876857142857	745.828857142857	429.540285714286	233.645428571429
44	120.079833530658	120.07783330988	120.087723404614	155.0535	151.99	156.077	48	48	602.820000000001	958.132125000001	828.443	1189.8294375	690.73342857143	888.688000000001	677.114000000001	1583.428	752.987076923077	782.544533333333	549.904384615385	957.0414	703.981578947369	792.779076923076	724.363846153845	616.252571428571	821.152000000002	843.005882352941	668.301538461537	1023.92553846154	602.735571428571	698.928333333332	559.853307692308	811.098750000001	678.811538461537	652.996923076922	450.125307692307	853.62042857143	523.369928571429	521.37723076923	756.22755	503.000857142858	1131.78490909091	657.751153846154	472.188769230769	652.708571428571	648.901714285715	899.892000000001	285.793846153846	758.078529411765	467.054307692307
45	121.065139803607	121.062068974349	121.073073858047	549.911	544.772	550.992	120	120	985.803000000001	2937.87058620689	2567.578	2883.19824000001	2811.85493333334	3496.51914285714	1796.67939130435	4739.99774193549	2009.32803703704	2690.47836000001	2518.04082758621	1985.94000000001	1326.05416666667	3087.87648275862	2645.05207407408	2409.74630434783	1238.59474074074	1003.94492307692	1069.04061538462	727.630759999998	2089.51138461539	1772.54169230769	1877.52544	2260.99892307692	1116.17453846154	1553.84075	705.151680000002	2554.78112000001	1522.65381818182	1395.73309090909	1361.75134615384	2010.385	4441.34977777778	2360.44528571429	1312.06623076923	1985.44392307693	1923.60759259259	2590.98814814815	1705.55942857143	2786.84424137932	2666.95770370371
46	121.065007343945	121.061748587645	121.071682961122	120.384	119.37	120.396	5	5	14.2837333333333	59.1329333333333	64.2993750000001	73.4580000000001	404.184	536.670285714285	430.552533333333	692.7837	13.2640625	7.13953333333333	23.4671875	15.304	84.6548124999999	169.364266666667	110.2275	90.8022499999999	283.634133333333	300.076	208.1344	277.512533333333	30.6075	11.2151875	13.26325	21.4172	42.8512	25.515	25.5166666666666	53.0335	112.2275	57.1165000000001	66.2696666666668	46.9322666666667	501.971200000001	289.755733333334	84.6821333333333	173.4425	373.297125	318.435	195.8912	370.1011875	352.268
47	122.924645402597	122.921145710617	122.932270671272	48.971	46.914	49.985	17	17	1634.574	2298.9612	2523.9748	2460.1844	2005.97533333333	2675.314	2039.7796	1669.989	1714.90016666667	1383.6624	1488.4718	2059.1672	2351.561	2594.3686	2361.4768	2400.84433333333	1603.702	2773.83316666667	1751.91233333333	1886.59633333333	1871.4136	590.695800000001	599.4444	1264.4932	1917.976	1237.5026	1239.786	1911.8548	1879.5768	1816.312	2171.4964	1535.35083333333	2037.60566666667	2993.169	1737.4006	2072.4324	2078.1474	2220.5236	1720.3944	2011.8344	1870.47666666667
48	123.043252006968	123.043074457455	123.04342955648	238.2255	237.698	238.753	2	2	19.3855882352941	21.4187647058823	22.4461111111111	24.4933333333333	15.3041666666667	22.4684705882353	18.36	13.2684117647059	51.0294117647059	83.690111111111	69.3788888888888	74.4802777777777	24.4946666666666	22.4464705882353	21.4258333333333	24.4866666666666	15.2991666666667	22.4461111111111	15.3044117647059	22.4451764705882	21.4258333333333	11.2193529411765	13.2592777777778	21.4249411764706	23.4727777777778	16.3342222222222	15.295	18.365	24.4866666666666	14.2791764705882	17.339	12.2393333333333	10.2058823529412	16.3303529411765	15.3044117647059	16.3190588235294	19.3842222222222	16.3244444444445	26.5272222222222	16.3244444444444	17.345
49	124.037379792528	124.036572882142	124.045821500176	59.1745	57.133	60.206	10	10	36.7178823529412	74.4814705882353	101.041875	76.51875	95.9076470588236	163.247058823529	126.552941176471	99.9888235294118	425.045647058823	555.008	570.311529411765	577.286705882353	64.2748235294118	85.70625	66.3203125	82.6724117647059	43.8701176470588	176.510882352941	93.8670588235294	114.305882352941	160.17925	71.424705882353	90.80225	177.551647058824	107.056764705882	48.9741176470588	48.9571764705883	59.1745	85.704705882353	75.554	169.371875	88.7604705882353	138.752	207.036117647059	79.5783529411765	127.536764705882	107.12625	164.26025	215.207588235294	115.330625	173.51
50	124.037655530332	124.036315744931	124.044190750723	132.639	130.587	133.67	5	5	33.6812142857143	39.7911428571428	99.9809999999999	73.4898461538462	76.5173076923077	136.603428571429	94.9243846153846	63.2577142857144	71.42	73.4953846153847	54.0518461538462	73.4605714285714	46.9341538461539	60.1715714285714	30.5953846153846	53.052	113.204142857143	141.822769230769	92.8070000000001	195.881142857143	93.8662857142858	50.0115	53.056	106.065142857143	61.2428571428571	47.9534285714285	74.4495714285714	51.0346153846154	64.2793846153847	44.8732307692308	70.3405714285714	27.5358461538462	194.642642857143	127.528846153846	66.3139285714286	96.9292307692308	138.699076923077	88.7667692307693	80.6025714285714	85.7058461538462	130.648615384615
51	124.115412014292	124.111231293495	124.118180080655	317.804	315.262	319.35	4	4	56.1412500000001	178.63125	181.608545454546	239.76409090909	85.7029090909092	113.250272727273	93.8246666666667	305.079666666667	75.4985	71.419090909091	21.4357499999999	15.2975	46.9085000000001	52.03275	48.9480000000001	45.9368181818181	20.4066666666667	26.5318181818182	10.2033333333333	23.46575	29.5747272727273	13.2578333333333	9.18225	53.1006666666665	36.7298181818182	6.11836363636363	5.09916666666667	59.1758181818183	13.2706363636363	30.6075	44.8726666666667	27.5473636363637	168.34125	69.377	18.366	12.244	53.0541818181819	73.4269090909092	40.81	20.415	5.10125
52	124.923268932242	124.921054067929	124.93240180738	49.4765	48.96	50.002	6	6	305.079666666667	429.560333333333	452.968800000001	442.8536	396.909666666667	477.516	364.259	276.7994	291.767666666667	293.8752	280.555	315.283	360.1306	438.686	435.1164	420.377333333333	257.082	530.486666666667	308.140666666667	321.405	339.7932	86.7170000000001	94.9716	197.1302	333.649	224.473333333333	187.7536	351.969	350.994666666667	311.201666666667	388.132	261.162666666667	329.567666666667	535.5875	323.392833333333	341.811666666667	323.4034	367.704	365.3032	343.8074	293.568
53	125.02260917801	125.022454248716	125.028911501862	166.263	164.274	168.349	3	3	79.6185	112.2825	99.9867272727274	101.983333333333	73.464	91.8225	65.296	61.215	72.43775	76.51875	129.63525	52.05825	104.1165	96.92375	101.00475	96.8841666666667	115.28825	145.82425	95.9035	118.300666666667	105.08575	56.11375	48.972	93.909	105.08575	85.701	59.1793333333333	59.2338181818182	58.1447499999999	67.3695	84.68075	76.525	57.1106666666667	127.46875	64.27575	81.5866666666667	67.3365	45.91125	128.562	64.30725	70.39725
54	125.022720003649	125.022720003649	125.022720003649	148.964	148.964	148.964	1	1	119.373428571429	165.24	156.103714285714	129.54	118.36419047619	160.184857142857	112.262857142857	84.6362857142857	103.048857142857	87.7650476190476	217.310714285714	91.8257142857142	149.982	167.28	166.26	139.777363636364	110.190857142857	128.5515	114.272	119.373428571429	173.448571428571	102.057142857143	109.14	139.779142857143	171.408	133.651190476191	115.26	116.28	118.347619047619	111.154047619048	146.88	112.231428571429	121.38	154.02	110.16	107.125	112.262857142857	115.265136363636	218.402285714286	120.393714285714	123.42
55	125.964758935803	125.96353126096	125.966054604655	1074.34	1073.29	1075.42	25	25	1059.30631578948	1417.47449999999	1135.26	1469.55789473685	1095.02473684211	1287.90421052631	992.972105263151	1035.83421052631	923.576315789468	948.600000000005	1894.09684210527	922.623684210532	1365.46421052632	1409.63999999999	1488.18000000001	1238.95444444445	1019.50578947368	1292.34	939.419999999994	960.839999999994	889.984999999996	987.359999999994	1006.73999999999	1298.45999999999	1369.86000000001	1045.50000000001	1033.79315789474	1107.72000000001	913.397222222217	1013.87999999999	1157.22	985.320000000006	997.054210526309	1321.58157894738	908.819999999994	927.658421052626	927.658421052636	1020.00000000001	1732.85368421051	1006.23894736843	923.099999999994
56	125.986595765138	125.983295586458	125.995117528479	44.884	42.838	45.922	133	133	2004.86142857143	3102.63093333333	3296.75333333333	3573.99413333333	2044.581	2942.298	1975.15022222222	2168.3916	530.573333333333	571.324444444445	588.732333333333	785.577692307692	3271.70171428572	2975.194	3103.9106875	3040.47647058824	816.3	1356.9325	843.850125	823.716428571429	3789.29290909091	3042.46833333333	3208.62666666667	3952.73823529412	3667.70847058823	2899.61509090909	2791.404	1758.911	1941.53575	2405.613125	3358.575	2291.53272727273	1323.26425	2090.6203125	2120.12672727273	1484.51571428571	880.495363636364	1202.37088888889	756.684499999999	1107.9915	2415.98516666667
57	127.038490749203	127.038490749203	127.038490749203	295.855	295.855	295.855	1	1	160.180956521739	202.011652173913	216.295304347826	227.469695652174	123.451565217391	199.979652173913	131.647304347826	145.897304347826	559.126782608697	701.93947826087	684.449173913044	698.878695652174	216.304521739131	239.822608695653	245.83047826087	220.329391304348	179.565913043478	233.589956521739	163.287272727273	197.939043478261	210.21852173913	166.337956521739	167.28	255.010869565218	227.527869565218	179.565913043478	172.4645	127.532608695652	182.626695652174	131.619260869565	227.566652173913	175.529739130435	144.877043478261	214.254782608696	180.547375	158.140434782609	151.005043478261	146.955130434782	313.073260869566	145.90352173913	161.16
58	127.038507781979	127.037127414514	127.046413438059	58.1475	56.102	60.2	8	8	497.76	744.808571428572	652.13145	620.312	361.164285714286	456.046428571429	391.8912	452.991	330.310285714286	437.702571428572	725.39775	321.3	443.7	419.32275	395.857	347.998619047619	172.428285714286	365.262285714286	170.379761904762	232.679428571429	537.82985	431.580857142857	540.759	541.75275	493.564761904762	370.363714285714	360.06	346.902	221.391666666667	241.9296	411.16075	360.160857142857	167.326857142857	353.94	252.010571428571	251.99880952381	187.7352	366.2877	488.58	218.3977	182.673761904762
59	128.020082105108	128.018304237078	128.029583005552	44.889	42.844	45.921	41	41	307.086888888889	472.37575	494.881875	506.044	404.008	533.59075	393.8165	436.7205	444.429333333333	436.667	453.998888888889	440.748	459.1125	529.899	519.370875	519.293111111111	436.702666666667	458.09225	324.430666666667	420.3945	456.05175	360.14825	324.678	533.917625	474.41625	297.9495	295.8725	541.75275	357.0875	346.885	531.941	404.316	616.231	582.634125	300.97375	425.44425	531.615375	551.6775	625.960571428571	538.692	269.338666666667
60	128.052751178914	128.050873005509	128.054192731649	92.846	91.811	92.855	6	6	65.2996923076923	40.8123076923077	31.6414615384615	20.4138461538462	144.949230769231	42.8690769230769	28.5664615384616	175.492923076923	84.6472307692307	72.4418461538462	94.8886153846154	148.953692307692	109.172923076923	172.419	132.590714285714	51.0153846153846	41.8326153846154	24.498	65.3292307692308	32.6498461538461	15.3034615384615	8.15876923076923	8.16184615384616	12.2391428571429	27.5462307692308	10.2069230769231	5.10375	40.8123076923077	40.8123076923077	73.4621538461539	30.5957142857143	27.56025	405.062153846154	235.779923076923	84.7174615384616	185.696	280.584615384616	500.933307692308	297.795076923077	172.432	57.1372307692307
61	128.051929833616	128.051684314058	128.052175353174	354.016	351.987	356.045	2	2	0	5.10124999999999	9.18224999999997	6.12150000000003	2.04049999999999	11.22275	6.117	6.12199999999999	3.05866666666666	4.084	0	8.16199999999998	7.14700000000001	7.14175000000003	11.2145	7.14174999999998	16.3146666666666	7.14174999999998	12.243	19.3715555555555	14.29225	6.12133333333331	3.06074999999999	3.061	7.14262500000001	5.10124999999999	6.12199999999999	11.22275	10.2025	12.2426666666667	8.16200000000003	4.08100000000002	12.244	11.22275	4.08133333333333	5.10444444444444	17.357	11.224125	7.14174999999998	8.16177777777779	19.387125
62	128.951849217077	128.950722926805	128.960378091686	1079.44	1078.37	1081.48	25	25	2184.55827586206	3033.45099999999	2835.53827586206	2582.49275862068	2110.07310344827	2949.78366666666	2101.91034482758	2152.58599999999	2033.21379310344	1379.04	3185.51655172413	1904.98379310344	2850.84344827585	2527.39413793105	2693.81999999999	2092.01999999999	2224.32666666666	2888.63999999999	1959.42000000001	2275.34333333333	2762.94466666666	2065.15466666666	1920.26733333333	2646.89999999999	2715.23999999999	1908.02333333333	2094.76793103448	2150.88689655172	1838.26206896551	2653.01999999999	2712.04599999999	2117.21551724137	2109.02899999999	2656.85517241379	2083.85999999999	2070.25633333333	1978.42633333333	2017.56	3211.08965517243	1950.53793103448	2008.37999999999
63	129.018533596224	129.016194673468	129.027042864915	90.8105	87.741	92.855	28	28	252.012041666667	315.3345	273.494	327.58747826087	247.986782608696	328.608	304.98	385.675043478261	1300.79085714286	1535.584	796.823739130435	1220.242	286.766608695652	342.72	328.44	285.746086956522	214.309565217391	310.159304347826	215.330086956522	262.150708333333	380.46	673.2275	461.157913043478	488.704956521739	327.50025	361.18325	318.321391304348	328.608	199.979652173913	230.585916666667	362.026041666667	309.218086956522	750.750666666667	384.835043478261	194.9155	298.949173913044	1165.411	741.72175	549.78	1082.79470833333	247.870125
64	129.03621462757	129.035259610626	129.045195604591	144.3585	141.805	144.877	6	6	170.46525	208.046	191.822666666667	168.34125	167.334666666667	213.23225	173.4425	187.557333333333	118.351636363637	187.726	208.131	231.615666666667	190.78675	259.0165	200.98925	151.009333333333	128.562	177.5235	134.673	138.754	201.08775	114.270545454546	123.38975	182.62475	207.127666666667	80.59975	132.578333333333	192.7485	148.932166666666	139.63725	202.014	156.111	313.223727272728	258.144333333333	110.142	128.5515	180.58425	302.86575	227.62725	189.7665	215.149666666666
65	129.036910552061	129.035463368545	129.037784408473	45.899	45.124	45.917	5	5	159.1668	271.379111111111	410.129333333333	403.031666666667	168.3495	457.109333333333	184.680333333333	230.720888888889	143.8482	152.0247	98.9615555555556	156.094	322.390222222222	300.965555555555	398.146666666666	347.9223	162.2277	271.379111111111	80.6037	165.2886	264.266333333333	169.3366	130.673777777778	389.979555555556	336.71	142.828	109.163777777778	298.957666666667	120.399333333333	178.558333333333	356.522888888889	220.512	300.9885	424.412444444445	135.6999	179.559111111111	152.029666666667	285.014	191.927111111111	192.843	99.9306
66	130.036584335358	130.036584335358	130.036584335358	92.855	92.855	92.855	1	1	141.819714285714	158.133214285714	134.731384615385	203.107928571429	113.291357142857	167.397142857143	53.0548571428572	125.495142857143	161.069714285714	799.848	160.184857142857	271.396	202.016571428571	334.606857142857	226.408285714286	203.036857142857	32.6628571428571	241.909285714286	674.644928571429	35.71	85.704	57.112	67.3341428571429	67.3105714285714	102.028571428571	119.423571428571	45.9321428571428	104.069142857143	242.828	81.6228571428572	144.880571428571	64.305	415.256285714286	298.027714285714	190.873571428571	174.468857142857	622.374285714286	434.793857142857	363.069142857143	661.145142857143	136.708714285714
67	130.048623942366	130.045999265632	130.056961651702	55.092	51.029	61.198	67	67	1977.78	2688.39342105263	2363.478	2563.95324137931	1957.90336363636	2532.881	1769.547	3498.42981818182	1449.729	2186.37432	1225.32025	2964.12	2135.96053846154	3784.14756521739	2701.31251851852	2489.84571428571	1829.32773913044	2517.04485714286	2432.33018181818	2525.85	1371.216	1068.22882758621	1000.91856521739	1167.21647058824	1300.31111111111	874.376413793104	907.8	1741.60554545454	2078.27139130435	1541.42238095238	1526.07	2225.21481818182	2370.13754166667	2071.16388888889	1461.09221052632	2088.49827272727	3299.562	2397.64090909091	5406	3601.50490909091	1515.10965517241
68	130.04957465098	130.04495865656	130.057345439582	99.99	94.9	105.097	58	58	464.118958333333	749.077583333333	662.17752173913	988.885565217391	895.999	827.6255	806.655208333333	2033.88	1009.8396	1567.168	267.3055	1011.87968	540.865	931.526291666666	632.425833333333	539.8445	1951.80657142857	604.884708333333	1299.14954166667	1555.55865384615	296.895913043478	490.640041666667	330.4935	210.128583333333	260.16375	441.8765	207.11075	790.904347826087	692.947791666666	456.056608695652	320.214583333333	378.435458333333	2033.44129166667	748.0265	539.8445	937.8395	1907.35513043478	882.5422	311.188958333333	2050.72434782609	1029.22204166667
69	130.065125981652	130.062044436655	130.073498323474	206.094	202.012	207.136	111	111	1546.14166666667	2394.6734375	2274.1744	2835.4484375	1974.72	2692.51892	1825.22290909091	3054.1694375	1028.448	1142.06383333333	725.417499999999	971.329739130435	2205.5166	2717.9904	2412.67058823529	1994.55115384615	1265.82	1771.216	1319.88	1424.59008	1931.37627272728	1878.346	1655.52492	1957.83538461539	1548.23235294118	1531.80623809524	1352.35425	1916.812	1154.96342857143	1389.03046153846	1499.7675	1108.082	1754.85263157895	1820.0368	1373.27421052632	1301.27916666667	1755.26	1494.7578125	1363.054	1481.42210526316	995.55904
70	130.065099472893	130.06254698077	130.072388957318	269.8575	266.289	272.434	20	20	54.073947368421	120.422105263158	69.4015555555557	92.875611111111	111.210277777778	149.001111111111	107.1	395.862105263158	3556.08062068966	4186.25670833334	2348.31811764706	4987.12864	68.34	78.5602631578947	77.5440000000001	46.9321052631579	199.909684210527	220.376842105263	220.376842105264	306.173684210527	78.5613888888889	44.8915789473685	36.7294736842105	42.84	61.2347368421053	50.0099444444444	28.5600000000001	88.7641666666667	61.2157894736842	50.0212631578948	59.1935789473685	39.8025789473685	212.214736842105	134.674736842105	44.9054736842106	82.6200000000002	162.221842105263	104.068333333333	91.8236842105263	132.6	115.325421052632
71	130.089769743053	130.0834819774	130.094150092274	64.785	61.203	74.479	26	26	926.193629629629	787.329714285714	304.037259259259	685.639111111111	998.843576923077	1733.74814814815	794.128538461538	2318.02903703704	1415.29733333333	1767.28442307692	1453.86944444444	1929.34165517241	787.677538461539	2722.47885185185	1949.71544444444	1003.1515	1250.1125	180.546555555556	505.939076923077	1132.49884615385	676.603777777778	535.655555555555	445.869481481481	537.67662962963	1891.56066666667	415.170148148148	531.439296296296	4094.57733333333	1667.10362962963	1091.83592592593	1863.96988235294	1353.90861111111	2299.67315789474	3520.24264516129	1306.99955555556	2713.88962962963	1729.37302325581	3826.988	3442.625	2674.21384615385	1259.01223076923
72	130.084963101338	130.084086680273	130.093165143331	79.58	78.564	81.614	5	5	595.842222222222	357.8835	219.359722222222	337.707105263158	406.203222222222	839.46	275.471052631579	1023.32394736842	827.924222222222	888.463333333334	850.943368421053	1239.6375	737.630117647059	1433.1	1023.37673684211	597.874210526315	409.242777777778	127.569444444444	236.781777777778	378.523055555555	312.205	294.860277777778	225.478157894737	235.692947368421	852.952222222222	263.217333333333	265.272222222222	1823.66589473684	836.627777777778	523.4025	661.9394375	939.982833333334	1862.00694444444	2085.44777777778	750.149166666666	1282.48916666667	1284.51131578947	2537.13268421053	1528.89672222222	1668.15416666667	798.8775
73	130.072922843709	130.071925591985	130.073920095433	338.1955	337.685	338.706	2	2	19.3808260869565	79.580347826087	66.3339130434782	43.8824347826087	31.6280869565218	40.8208695652174	17.3525652173913	68.3574782608696	76.4875	73.4399999999999	44.8914782608696	71.4182608695652	31.6294347826087	33.6686086956522	32.6497391304348	28.5612173913044	28.567	28.5746086956522	24.4925217391305	32.64	32.648347826087	19.3807916666667	22.4514782608695	24.4747826086957	44.8914782608696	16.3241739130435	13.2633913043478	40.8121739130436	25.5065217391304	28.5746086956522	33.6772173913043	18.3646956521739	37.7585	41.8324782608695	21.42525	20.405	40.8	33.6686086956522	40.8121739130435	26.5132173913044	51.0260869565217
74	130.967222386443	130.964558130381	130.975676516269	1081.5	1079.43	1084.5	73	73	2412.9955882353	3041.68464285714	3108.92290322582	3098.71967741937	2506.72499999999	3269.0012121212	2357.96548387096	2415.55384615384	2046.39354838709	1996.66891891892	1715.16225806452	1630.98000000001	3426.72186046512	3503.37649999999	3134.46000000001	3053.82548387098	2145.71718750001	2987.57999999999	1686.05999999999	2269.19741935483	3390.10100000001	1866.15156249999	2030.82	3286.44	2854.97999999999	1745.77193548388	1848.38838709678	2297.76645161291	1723.98642857142	2373.53999999999	3116.17071428571	2403.87999999999	2057.97031249999	3435.42612903227	1894.13999999999	1715.14531249999	1831.03741935483	2124.66	1786.12903225806	1777.40193548388	1801.78781249999
75	130.99652555423	130.996504278818	130.999646991537	63.255	63.237	63.261	3	3	168.291315789474	247.783263157895	345.874166666667	445.855	167.323157894737	351.881842105263	212.280421052632	141.816578947368	76.4526315789473	96.925	458.121789473684	69.3814736842105	256.086052631579	249.964473684211	240.782105263158	256.165315789474	65.3002105263158	206.04	61.2157894736842	81.6210526315789	606.243	1388.64978947368	1584.46868421053	1063.16905263158	379.420421052632	538.698947368421	449.82	155.082222222222	110.188421052632	193.905555555556	270.373611111111	228.538947368421	101.006052631579	295.8	183.647368421053	134.674736842105	90.8047222222222	94.8858333333333	456.936421052632	102.055555555556	85.7286315789474
76	131.054444290713	131.053509211956	131.056355523905	52.0405	51.012	53.058	4	4	137.663181818182	214.27	132.686666666667	78.55925	165.284181818182	225.58575	145.89575	415.411333333334	200.886272727273	268.331727272727	330.588	176.431166666667	163.173333333333	145.907666666667	220.482	145.899	527.481	458.31675	224.58	502.197818181818	79.5795	56.115	64.27575	95.9113333333333	114.165333333333	38.7703636363636	49.99225	257.103	125.49075	97.01875	128.604	126.511	381.582	282.60925	114.270545454546	159.159	280.56875	244.86	455.0315	298.93325	116.311090909091
77	131.047779812345	131.047115189827	131.048444434862	197.9025	195.85	199.955	2	2	249.968055555556	296.900833333333	358.215	294.860277777778	223.440833333333	348.935	229.5625	173.494444444444	2100.3948	2713.93888888889	1707.945	675.644555555556	346.894444444445	343.833611111111	359.294222222222	370.360833333334	202.902611111111	438.719444444444	283.544555555556	216.357777777778	310.063111111111	157.08	200.929055555556	380.563611111111	328.636777777778	178.606944444445	224.461111111111	211.2665	145.899722222222	242.746777777778	320.367222222222	257.194	149.978684210526	394.8475	152.021388888889	160.131277777778	127.534722222222	189.771666666666	95.9061111111112	111.210277777778	145.899722222222
78	131.052541139747	131.052541139747	131.052541139747	98.971	98.971	98.971	1	1	10.2023529411765	40.8235294117647	21.4261764705882	61.2375	44.8929411764706	46.9470588235294	55.0831764705882	156.096	80.5985882352942	64.2748235294117	15.3044117647059	103.049705882353	33.6813529411765	33.6697058823529	41.8177222222222	27.5574705882353	124.468705882353	29.5782941176471	64.2970588235294	98.934294117647	12.2392941176471	22.4387058823529	21.4249411764706	9.18264705882353	6.12176470588235	20.4129411764706	13.2638235294118	35.721875	31.627294117647	29.5868235294118	17.339	36.7178823529412	114.266352941176	35.7329411764706	20.4129411764706	56.1323529411765	135.746058823529	114.272941176471	26.5276470588235	89.8117647058823	48.9543529411765
79	131.128667253424	131.126463683519	131.13758287058	46.925	44.878	48.96	54	54	134.673	214.2525	86.7695454545455	55.0947272727273	251.002	352.015	195.904	377.702727272727	334.642	450.960545454546	577.474363636364	338.723	171.318	152.020636363636	173.539090909091	139.785666666667	1386.51975	1702.43228571429	1169.63625	1317.53722222222	70.3988181818182	187.730181818182	102.072727272727	89.832	103.04525	30.6081818181818	46.9283636363636	114.270545454545	132.643333333333	68.3582727272728	90.9013636363637	89.8113333333333	348.9255	365.2495	117.331363636364	191.807	562.170272727273	265.530909090909	666.534909090909	230.581636363637	189.689
80	132.0473516661	132.046412078428	132.050635422927	92.3465	91.817	93.875	4	4	55.0928571428571	124.474857142857	116.3427	84.7098	43.8825238095238	180.632714285714	91.8	56.11375	38.7491428571429	125.489285714286	140.7945	68.3591428571429	124.5071	197.935428571429	188.7	145.9029	70.4161428571429	148.961714285714	96.949761904762	79.56	76.5214285714286	56.1	60.1977	93.84	107.13	50.0056666666667	65.2982857142857	146.9592	107.125	70.39725	107.08	74.50015	52.02	245.004	101.036571428571	74.477380952381	215.3466	42.8631	289.68	319.43215	92.82
81	132.046562998782	132.046562998782	132.046562998782	220.377	220.377	220.377	1	1	23.4676666666667	39.78975	29.5896666666667	21.4264615384616	21.43575	41.8097500000001	27.54675	13.26325	21.4165	28.5664615384616	29.5866923076923	15.31125	34.6913333333333	33.68475	27.54675	31.6271538461539	31.6277500000001	41.83025	21.42525	16.3173333333333	33.66825	25.5083333333333	24.4763076923077	33.6517500000001	35.6946153846153	26.516	22.4366153846154	23.46575	25.5076923076923	21.42525	36.714	15.30375	21.427	40.8100000000001	19.3768333333333	21.42525	28.567	22.4565	24.4873846153846	30.6092307692308	24.486
82	132.047473256333	132.044677288443	132.056444127952	303.0505	298.943	304.051	12	12	240.784363636363	491.771454545455	737.666571428571	911.115142857142	20.4054545454546	683.554615384614	512.183428571428	1323.28586666666	28.5829090909091	26.5270909090909	25.4931818181819	19.3851818181818	24.4865454545455	35.7095454545455	38.7703636363637	29.5589090909091	23.4662727272726	45.9122727272728	19.3955454545454	16.3330909090909	38.7695	23.4788181818182	18.3649090909091	39.7906363636364	42.8514545454546	24.4865454545455	26.5530909090909	22.4455	31.6284545454546	15.3040909090908	34.7078181818181	23.4662727272728	19.3938181818182	34.6892727272728	17.336909090909	15.3040909090908	22.446	24.476	17.3353636363636	25.5068181818182	22.456
83	132.053093325502	132.04679955337	132.056596292279	186.714	183.652	188.72	5	5	13.2643333333333	77.5453333333333	13.2639	5.10166666666668	164.255777777778	14.2846666666667	180.599	594.4851	152.0247	14.2846666666667	82.6380000000002	49.0080000000001	7.1421	11.2224444444444	14.2737777777778	8.16177777777779	218.470222222223	10.2033333333334	6.12200000000001	239.7705	15.3045	10.203	7.14622222222224	12.244	7.14233333333333	4.0808888888889	8.16266666666669	222.4254	11.2236666666667	75.4553333333335	13.2626	40.8133333333334	854.969500000001	7.1379	70.3953333333335	75.4553333333333	10.2033333333334	458.129666666668	173.456666666667	5.10111111111112	7.14155555555557
84	132.052765466715	132.052765466715	132.052765466715	197.915	197.915	197.915	1	1	6.12133333333334	13.2628888888889	15.3133333333333	13.2643333333333	7.14233333333333	13.2643333333333	8.16266666666666	18.368	134.772	290.795	138.750222222222	161.212666666667	10.1966666666667	18.3636	16.3342222222222	7.14155555555555	19.361	19.3863333333333	19.3736666666667	26.5257777777778	6.11799999999999	13.2628888888889	7.13766666666666	10.2033333333333	10.2088888888889	7.14622222222221	7.14233333333333	8.16266666666666	7.14233333333333	3.059	5.10111111111112	6.12199999999999	11.2236666666667	18.364	13.2628888888889	8.16266666666669	9.18299999999999	15.305	20.4066666666666	11.2224444444444	8.1671111111111
85	132.102110298875	132.097686423136	132.109424373496	122.408	117.318	123.456	50	50	630.553125	982.858249999999	936.900000000001	1179.46	946.085294117648	1356.5335	1021.06170833333	1740.926625	2514.358	2745.67175	1421.94336363636	2567.10625	1371.82088235294	1536.55028571429	1384.89388888889	1057.02470588235	1283.50944444444	1403.34027777778	1165.15722222222	1584.51676470588	1149.82175	1040.12181818182	1125.96245454545	1595.0845	1469.25	1218.676	883.861249999999	1858.15969230769	1123.27905882353	1078.007875	1415.18847058824	945.77175	3055.64875	1878.38646153846	855.021874999999	1552.79811764706	2010.30405882353	2169.1578	910.062999999999	2097.293	892.353999999999
86	133.061264591966	133.058716310376	133.070049408416	53.047	52.038	55.076	12	12	123.404875	155.078	139.820588235294	143.861470588235	105.08575	115.330625	95.9035	189.83625	352.768625	350.966	421.381470588235	279.462875	149.931352941176	187.723294117647	147.990625	122.43	461.18125	403.0234375	390.899375	373.54875	102.023529411765	78.5640625	87.7452941176471	115.330625	95.833	51.0125	47.9510588235294	109.171470588235	107.12625	94.9471875	101.038235294118	68.3609375	232.63125	179.575	68.3609375	113.24775	272.418529411765	183.652941176471	432.579764705883	202.018235294118	108.1465
87	133.056548262064	133.056548262064	133.056548262064	303.025	303.025	303.025	1	1	51.0138888888889	96.9263888888889	57.1355555555556	79.5816666666667	35.7097222222222	49.9936111111111	73.46	157.071444444444	23.4740555555555	21.4281666666667	22.4387777777778	27.5475	30.6078947368421	31.6389444444445	32.6488888888889	27.5385789473684	35.7097222222222	45.9125	34.7007777777778	33.6783333333333	30.6083333333333	29.5977222222223	33.66	39.7778333333333	26.5268421052631	18.364	19.3979444444445	15.3041666666667	18.365	15.3041666666667	20.4122222222223	17.3503888888889	24.4866666666667	26.5272222222222	14.2792222222222	18.365	17.3447222222222	20.4111111111111	21.4188333333333	23.4663888888889	13.2592777777778
88	133.100143864783	133.100143864783	133.100143864783	384.63	384.63	384.63	1	1	35.7014	60.1823599999999	53.0421666666667	98.9925416666667	39.801125	64.2468749999999	40.8116666666666	82.623375	33.677875	33.669625	35.7189583333333	30.61625	59.1745	83.6432799999999	62.23708	52.022125	58.1566249999999	87.7415	58.1685000000001	76.51875	89.7856666666668	146.922	86.7238	116.337	76.509375	63.2580833333334	57.1223333333333	80.59975	33.669625	41.8114583333333	58.170875	59.1914166666667	76.503125	55.0935	43.8814999999999	42.86275	40.81	45.9131249999999	37.7326	61.2025	26.5265
89	133.976855541888	133.976228425941	133.980729007157	1071.295	1070.25	1072.29	6	6	829.259999999999	1077.52615384615	987.359999999999	1081.62400000001	867.326923076922	955.079999999999	927.529615384614	768.349615384615	762.2388	724.2	298.9772	843.221923076923	944.876153846153	1044.48	913.575384615384	975.12	742.559999999999	952.679999999999	853.739999999999	901.679999999999	1052.01653846154	711.96	912.223846153845	954.719999999999	866.999999999999	722.16	847.927777777783	718.3616	801.001923076922	828.239999999999	773.451538461538	831.613461538461	758.145769230768	832.6464	780.299999999999	808.144615384615	791.818461538461	776.5244	349.991923076923	840.093076923076	798.66
90	134.045281999894	134.04459925759	134.047389712521	54.062	52.038	55.098	5	5	200.9276875	310.156	309.249375	328.534705882353	20.40625	466.425625	83.665625	62.23525	175.36475	307.09525	220.383529411765	162.1700625	343.720176470588	376.488529411765	371.494117647059	411.211125	26.5265	146.916	59.19625	40.825	278.52825	135.6516875	188.754411764706	280.580882352941	321.170294117647	168.34125	226.505294117647	292.81175	252.0171875	43.9058666666667	306.1875	46.9315	89.782	422.3835	282.60925	287.728125	878.43525	15.30375	1170.25861111111	656.261875	144.884375
91	135.116252318875	135.115290181104	135.12559562831	616.4535	615.223	617.28	14	14	191.847733333334	1775.57986206897	1021.29613793104	1860.95070967742	709.091724137933	1376.63124137931	1213.87933333333	1348.8366	797.718200000002	1193.946	289.812533333333	767.115200000002	1031.3211	1035.79	1033.73273333333	551.874100000001	703.101533333331	181.607466666667	160.181866666666	332.606933333333	698.745666666666	609.104689655172	186.6783	739.959166666667	233.602900000001	108.1306	194.909133333333	485.733379310344	114.270896551724	474.42827586207	128.5578	680.639000000002	2474.63166666667	884.571200000002	125.5174	812.291466666665	585.638344827585	1633.48480645161	375.458133333334	283.680466666667	155.050133333334
92	136.061859458301	136.061859458301	136.061859458301	72.438	72.438	72.438	1	1	49.9835	35.69625	47.9534285714286	58.155724137931	35.71	46.9136551724138	33.6765	69.3787586206897	214.08	276.661964285714	244.866206896552	227.51575	49.9935172413793	43.8629655172414	30.608275862069	29.5945	73.4734285714285	109.147379310345	28.568	59.1765714285714	41.8390357142857	23.46575	23.4663448275862	28.567724137931	28.562	13.2609285714286	14.2809655172414	64.2643448275862	20.4057142857143	38.7776428571428	45.9031034482759	25.5116071428571	84.6659285714286	44.8831428571428	20.405	14.284	46.9331428571428	74.47825	45.9031034482759	47.9618214285714	24.492
93	136.074641591994	136.060652389793	136.07542511983	114.2745	110.188	118.339	4	4	49.9953125	86.689375	59.1941176470588	105.090294117647	48.99	66.3203125	49.9769375	127.448529411765	239.6853125	283.542625	271.398235294118	293.832	67.3161176470588	79.55025	65.32	47.9538235294118	126.51875	96.92375	87.7415	178.5546875	73.4569411764706	103.0136875	110.2275	143.770235294118	89.7544999999999	101.0109375	80.570125	72.4367058823529	40.825	44.8929411764706	79.525875	53.092	133.65275	61.1964705882353	40.8125	63.2545882352941	80.5753529411765	96.9223529411764	79.5795	85.6750588235294	44.89375
94	137.061376035824	137.05962933614	137.063122735507	292.822	291.807	293.837	2	2	30.6078260869565	59.1751304347826	67.3392499999999	64.262625	58.15425	67.3365	50.0055652173913	76.5195652173913	855.998869565218	1212.27975	774.575999999999	712.165294117646	61.215	54.087652173913	69.3599999999999	62.2226521739131	84.6600000000001	103.024208333333	88.7664782608695	111.184739130435	65.3120000000001	62.2518260869565	38.7616521739131	59.1600000000001	61.215	48.9739999999999	37.7593043478261	49.9942916666667	25.5065217391304	35.7015217391304	48.9850434782608	38.7798260869565	70.4010000000001	51.0130434782609	29.5812608695652	44.8914782608696	44.902	39.7995	46.9123333333333	52.0333043478261	33.6614347826087
95	137.965699614498	137.962076897615	137.974844556336	1073.33	1072.25	1075.42	107	107	1224.57142857143	1582.88166666666	1742.16	1698.07238095239	1260.34999999999	1596.10315789473	1279.70699999999	1276.67842105262	1178.67749999999	944.519999999994	2121.67421052633	1210.73999999999	1603.13409090909	1659.53999999999	1710.54000000001	1578.96000000001	1202.57999999999	1600.37999999999	1144.44	1309.67999999999	1695.05049999999	1124.03999999999	1308.19739130435	1615.94523809523	1664.63999999999	1254.60000000001	1237.25999999999	1081.2	764.396111111107	1190.33999999999	1753.38	1060.79999999999	1211.33349999999	1544.01650000001	1124.03999999999	1231.71476190475	1067.47052631578	1211.76000000001	2111.46894736841	1229.34736842104	1205.63999999999
96	138.054155326959	138.05126266694	138.063072733796	59.171	55.087	62.247	22	22	11.22	8.15771428571428	11.2257619047619	18.3651428571429	8.16228571428572	13.2637142857143	12.2472	12.2434285714286	18.3497142857143	11.2231428571429	13.2630952380952	13.26	11.2233	16.3245714285714	16.3245714285714	12.2472	37.7505714285714	18.3651428571429	103.048857142857	53.0548571428571	18.3702857142857	8.16228571428571	7.142	13.2649523809524	17.3351428571429	5.10119047619048	4.08	13.2637142857143	12.2434285714286	13.27105	22.4462857142857	10.2028571428571	43.8722857142857	24.48	11.2231428571429	9.18214285714286	31.6288571428572	87.7445714285714	56.1	29.5951904761905	27.5541428571429
97	138.054039705847	138.054039705847	138.054039705847	203.027	203.027	203.027	1	1	18.372	26.5269333333333	38.7726666666666	29.5877333333333	50.9966666666667	55.0944	54.0953333333333	97.9456	34.6890666666667	63.2798571428571	19.3850666666667	36.7296	29.5877333333333	56.1146666666666	39.7904	42.8512	72.4155625000001	51.0133333333333	30.608	78.5605333333332	26.5165333333333	50.0126666666667	43.8542666666667	25.5166666666667	28.5786666666667	33.682	25.4983333333333	99.0046666666665	67.3156	54.0529333333333	30.608	37.7498666666667	356.073066666667	146.9184	59.1754666666667	101.046	237.815333333333	229.56	155.080533333333	229.56	59.1561333333332
98	138.09063531411	138.089454270066	138.100500119893	120.391	117.342	121.428	17	17	9.18225000000001	17.3286666666667	17.35275	17.34425	134.739	171.486	145.89575	294.85225	6.12163636363636	7.13883333333334	4.081	4.081	26.5135	57.134	24.498	39.78975	84.6807500000001	90.8467500000001	66.3487500000001	102.025	10.2025	8.15418181818183	3.06075	14.2776666666667	19.37525	5.10375	7.14525000000001	17.33575	21.42525	16.324	22.4363333333334	15.31125	167.334666666667	93.8630000000001	34.6885	54.07325	107.135	131.67675	47.95175	128.4885	122.49
99	138.128056528997	138.125828253827	138.13689119596	363.216	360.142	364.247	23	23	129.574636363637	325.467	328.527818181819	378.521181818182	223.453000000001	326.48	180.58425	579.522285714285	374.440090909091	329.567666666667	77.5407272727274	73.4661818181818	176.50325	132.635454545455	231.601909090909	237.71825	35.6904545454547	35.70875	14.2838181818181	28.5549090909091	94.8853636363637	14.2761818181819	18.3649090909091	71.419090909091	74.47825	12.244	11.217	174.466636363637	40.7900000000001	80.6015454545456	52.0339090909092	63.2606666666665	511.156636363637	181.608545454545	44.8920000000001	55.0947272727273	105.08575	257.223272727273	80.6446363636367	75.4598181818181	11.22275
100	138.977365306994	138.972734420695	138.985819411192	1073.345	1070.2	1076.34	54	54	1682.94999999999	1908.49999999999	2172.59999999999	1301.41071428571	1612.61999999999	2226.85222222221	963.404444444439	1616.55999999999	1030.87333333333	1310.69999999999	1991.16764705881	1496.49647058823	2161.60588235293	1849.25999999999	2165.45999999999	2201.4088235294	1656.47999999999	1724.82	1363.73999999999	1424.93999999999	1827.76263157894	1393.32	1404.17523809523	1141.37999999999	1465.61749999999	1683.00000000001	1636.00294117646	1585.08000000001	1556.34722222221	1389.23999999999	2069.68666666665	1628.93999999999	1354.32058823529	1992.05999999999	1495.31999999999	1297.16764705882	1553.28555555555	1634.03999999999	1835.01764705881	1524.7588235294	1584.21666666666
101	139.001812308525	139.00031446374	139.010262614283	90.813	87.741	93.863	21	21	197.932909090909	283.699	257.166	222.47419047619	190.842	255.136363636364	188.708409090909	111.211142857143	1079.87742857143	1247.78184210526	1074.36085714286	812.141111111111	254.122285714286	244.865454545455	257.04	234.720476190476	162.266727272727	276.493909090909	194.924181818182	189.72	397.8	515.122954545455	412.17619047619	464.23	353.014363636364	307.184181818182	353.014363636364	151.037523809524	176.507181818182	204.054545454545	310.093818181818	263.230363636364	315.264272727273	205.182714285714	201.047454545455	169.367428571429	650.087454545454	374.532238095238	773.16	659.272363636364	170.34
102	139.042819502074	139.037447643492	139.046559712789	238.713	235.675	238.77	7	7	730.488470588236	1002.60217647059	942.697411764706	913.459374999999	664.173176470588	941.307764705882	670.101352941176	614.394117647059	659.3	637.9296875	1341.68676470588	648.869647058823	871.613749999999	1028.39717647059	876.394749999999	1001.92882352941	608.904882352941	953.92	772.362647058824	626.424470588235	970.299705882353	695.599882352941	732.317764705882	932.548823529412	977.723529411766	676.8815625	746.381647058823	681.556470588235	760.075294117647	705.799294117647	974.324705882354	661.898874999999	602.147058823529	968.538235294117	728.49	702.739470588235	587.663999999999	613.2078125	1348.82882352941	694.780235294117	762.115764705883
103	139.989086874133	139.98543511865	139.99758549978	1071.255	1070.2	1072.36	52	52	1724.92666666666	1966.61055555557	1955.33999999999	2083.18066666666	1612.62	2285.27266666666	1663.61999999999	1228.83249999999	1550.465	1394.33999999999	3169.13999999999	1749.29999999999	1570.04166666667	2020.61999999999	2233.79999999999	2095.07999999999	1706.45999999999	2154.23999999999	2008.37999999999	1659.60399999999	2576.51999999999	1729.91999999999	1920.89466666666	1456.56	1911.70866666666	1283.16	1823.75999999999	1719.71999999999	1414.58624999999	1672.79999999999	2042.03999999999	1769.69999999999	1678.99666666666	2035.20933333333	1736.03999999999	1389.19214285714	1619.62166666666	1181.16	3001.78066666666	1512.78000000001	1424.94
104	140.953713736633	140.950396681432	140.96289220468	1075.37	1073.31	1078.38	121	121	1807.35210526317	3075.65000000001	2894.76000000001	2831.82142857144	2196.95708333333	2950.02458333333	2049.11619047617	2011.31590909091	2045.03428571427	1894.14000000001	3537.99095238096	1963.64454545455	2737.93761904763	2855.23181818182	3793.38000000001	3024.515	1694.02999999999	2746.86000000001	2226.65999999998	1973.69999999999	3107.22391304348	1884.95999999999	1903.31999999999	2937.60000000001	2938.62	2718.54857142858	2096.0580952381	2013.48	1917.51950000001	2022.66	2859.25826086957	1979.82	1909.27045454546	2635.89000000001	2124.66000000001	2108.05785714287	2181.7780952381	1994.1	3154.29190476188	1842.05000000001	1424.94000000001
105	140.964606721676	140.961403655331	140.964823287346	43.852	42.855	43.864	3	3	264.24475	556.021111111111	488.739666666667	556.081666666667	252.00175	349.936222222222	322.390222222222	244.89	881.8675	1154.9796	875.3888	520.313333333333	322.390222222222	320.349777777778	373.442	280.396875	218.36025	279.5485	163.24	211.19175	373.401333333333	129.582333333333	192.948	248.072625	318.344	114.268	184.660222222222	249.981666666667	181.599555555555	270.358888888889	240.956	191.948	172.42225	186.728625	124.48575	138.750222222222	152.029666666667	202.3065	333.830666666666	155.090666666667	103.04525
106	140.994513956706	140.989362061875	141.001401426181	1070.22	1069.19	1073.33	13	13	2613.02857142856	3905.57999999999	2870.27999999999	3091.74357142856	2579.57999999999	2939.63999999999	2624.46	2448.69357142857	1469.48571428572	2505.12	3574.07999999999	2442.9	3131.55142857142	3802.55999999999	3024.29999999999	2938.61999999999	2516.34	2894.75999999999	2784.59999999999	2507.89499999999	3567.39642857142	2346	1612.39000000001	2778.57285714285	2850.85499999999	2547.96	2498.99999999999	2551.01999999999	2529.32999999999	2523.47999999999	2882.51999999999	2598.96	2379.28499999999	2859.02071428571	2512.25999999999	1511.67785714285	1392.18933333333	2412.3	3372.43999999999	2533.14285714285	2456.16
107	141.017509711526	141.017509711526	141.017509711526	65.301	65.301	65.301	1	1	474.2709375	680.256625	756.0515625	645.81825	291.7915	781.27494117647	277.621333333333	236.701866666667	456.596	415.2671875	1641.58225	381.5735	851.922666666666	542.80625	713.15475	763.4088	435.64675	781.22425	517.1083125	405.0640625	644.014375	364.22925	348.9255	461.153	682.296375	364.22925	428.375294117647	336.6825	431.56575	367.425	617.2890625	349.94575	284.6671875	726.1955	466.25425	376.47225	298.93325	433.60625	2368.3034117647	263.4352	411.311875
108	141.957816922597	141.957207164198	141.958645036196	1169.23	1169.18	1169.26	6	6	1007.76	0	1539.41666666667	1525.92	929.920769230768	2255.94124999999	0	0	0	0	1088.20833333333	856.425384615383	1689.47916666667	0	1628.12692307692	1422.9	0	1797.24	0	0	0	0	0	0	0	1027.14	1059.78	1025.1	1050.6	0	0	0	0	1653.42	0	0	0	909.840000000001	0	894.25	0
109	141.958066084912	141.954253228313	141.966901184615	1077.4	1076.37	1078.48	138	138	9701.10125	13170.5179166667	14553.36	13875.3992	8826.60416666667	14703.18375	9193.95416666667	8512.04846153845	8429.66208333334	8997.42	8332.5864	8477.35538461538	14472.9333333333	13630.7258333333	14032.14	14227.4372	8629.27222222221	14493.18	8265.8134482759	9193.26000000001	13706.2366666667	8156.94000000005	8756.70000000001	15899.6424	14509.5	8616.39833333334	9171.83999999997	9518.64000000001	8891.16799999999	8992.32000000003	14806.004	8955.33565217392	8720.48083333334	14868.1096296296	8770.98	8340.7496	8390.88625	8807.70000000001	8013.54166666667	8797.25439999999	8457.84
110	142.963354281079	142.961757764035	142.964036958807	1077.41	1076.41	1079.45	14	14	1350.06136363637	1676.57434782609	2055.30000000001	1893.12	1224.54545454546	2046.99217391305	1176.58409090909	1077.6	1126.58181818182	1309.68	1167.4	1177.575	1977.5675	1806.20454545455	2012.46	1596.02476190477	1301.05434782609	1949.22	1234.75	1156.68	2018.42	1145.46	1367.82	2082.605	1888.02	1254.13863636364	1237.81136363637	1291.32	1250.05681818182	1176.06	1977.60260869565	1334.72869565218	1159.23636363637	1989.88636363637	1167.9	1088.825	1177.58173913044	1300.5	1104.62363636364	1282.71136363637	1241.34
111	142.99108150976	142.990265101961	142.995633546297	157.103	155.068	158.151	3	3	383.536347826087	618.146347826087	541.764818181819	519.180000000001	390.776565217392	577.492260869566	379.44	381.577565217391	385.663090909091	387.699130434783	675.412695652174	342.822260869565	602.974173913044	627.460434782609	576.447391304348	580.404739130435	351.05947826087	582.568956521739	421.367739130435	354.884347826087	530.423636363636	417.291545454545	461.04	526.342434782609	575.574260869565	462.178173913044	417.393391304348	342.72	428.509565217391	400.962521739131	574.567090909091	408.121739130435	336.69	544.563913043479	440.658782608696	408.828217391305	436.671652173913	366.273652173913	652.113391304348	406.98	432.48
112	142.992510142119	142.991868089686	142.993152194553	1070.25	1070.25	1070.25	2	2	1112.52666666668	1727.87999999999	1226.84133333335	1241.13066666666	954.720000000011	1450.44000000002	1141.38	919.620666666677	997.559999999997	666.060000000003	1245.42000000001	885.800666666678	1353.40400000002	1786.01999999999	1309.84333333333	1252.56	1173.00000000001	1166.88000000001	1095.48	1022.70800000001	1685.12066666669	1007.76000000001	1106.40266666668	1405.56000000001	1241.13066666668	947.579999999997	924.120000000011	1034.956	1033.26000000001	959.819999999997	1323.96000000001	1136.97625000001	962.488666666678	1212.55200000001	1023.41066666666	970.654000000011	964.490625000009	909.839999999997	1120.692	980.48000000001	995.520000000012
113	143.958359412487	143.958161003157	143.958501296764	80.6	79.58	81.625	5	5	5703.68971111111	7727.68835555556	7195.79947826087	6911.25754347826	4483.6376	6772.53013333333	4421.83573333333	3208.72043478261	5300.152	4546.04933333333	13145.0410434783	4044.82866666667	7907.0796	6733.00434782609	7532.80365217391	7667.2856	5164.2444	8183.55893333333	5580.5676	5500.55893333333	8255.14152173913	5137.48634782609	5496.26241304348	7500.02026666666	8349.90191111111	5404.35253333333	6509.59102173913	4615.75852173913	5532.90613333333	5561.18	8003.09056521739	5765.51111111111	2797.26653333333	6468.3156	5034.6536	4264.71466666667	3053.07582608696	2657.83619565217	10230.0160434783	2934	5133.98186666667
114	143.960165522608	143.955664430346	143.970223582323	1075.35	1072.26	1077.31	123	123	3269.60571428572	5979.64166666667	5501.88000000001	4479.84000000001	3569.08838709679	5163.30833333334	3390.56766666668	3254.0556	3796.79814814814	4144.26000000002	5019.61590909092	5529.5476	5235.04285714287	4522.68	4519.16266666665	4948.67241379313	5025.47	4222.8	5830.32	5145.9	5827.25785714289	4617.53999999999	3922.25285714285	4244.22000000001	4427.82000000001	3871.92	3865.06620689657	5094.8572	3885.97333333334	3262.98	4492.89458333333	3320.16466666668	3284.52964285716	5444.74857142858	3829.07999999997	3883.00249999997	3842.88916666667	3253.80000000001	5141.57964285713	3841.16200000002	3667.92
115	143.959194061094	143.956335194845	143.968610938678	1124.26	1107.03	1144.7	133	123	8843.08782608697	14579.5123636364	13215.0988235295	13789.4776923077	7914.17999999998	14376.4021818182	8160.75755555553	9208.16326530612	10498.9122	12044.1503448276	21664.8	9798.12	12738.2681632653	11259.1411363637	12763.26	6085.66560000005	9433.598	12740.8163265306	10028.606122449	9455.25142857143	15650.88	10337.5929411765	5820.12000000001	14642.6696363637	13997.3483636364	5905.90370370369	10483.4588679245	9474.63530612245	6906.42	8717.71808510639	12946.8352	7781.35595238098	6351.57500000003	13260.4596153846	9380.739	10954.6775	10024.4852	10760.7549090909	19369.7174468085	10148.9105882353	9627.55102040816
116	143.959158461911	143.955985273634	143.967831810587	1168.19	1152.91	1169.27	42	42	3500.63999999999	0	4673.63266666665	5306.03999999997	3534.56866666665	4284.95857142856	5880.30000000004	0	0	5347.86000000002	6528.18399999998	3547.55999999999	4902.06187499998	0	1177.85666666664	4595.09999999999	3097.86785714285	5701.80000000003	0	0	0	0	4238.10000000003	4565.51999999999	4827.75999999998	3687.29999999999	3594.47999999999	3423.11999999999	4595.52100000002	0	4417.44533333332	3292.67066666666	0	4719.53999999999	4253.40000000003	0	3154.86	3467.99999999999	0	3570.29199999999	1763.58000000002
117	144.070255907154	144.068462540618	144.072049273689	266.802	266.289	267.315	2	2	13.264	14.2832307692308	10.2075	15.30375	26.5286666666667	27.5602500000001	37.7513846153845	113.254153846153	594.570307692309	702.96790909091	350.509538461538	805.997500000001	19.3768333333333	12.2436923076923	16.3253333333334	13.258	31.6152307692307	40.81	19.3843846153847	46.9518461538462	12.243	11.2225384615385	14.2832307692307	13.258	17.35275	7.14525000000001	8.16246153846154	12.243	11.2233846153846	12.2483076923077	8.16553846153846	9.18692307692306	39.792	14.2843076923076	11.2284615384615	16.3249230769231	18.3645	20.4066666666666	12.243	17.3373846153846	20.4153846153846
118	145.056453082404	145.048531102338	145.058480531806	113.237	110.176	113.271	5	5	33.65835	49.9947	46.9345263157895	71.4184210526315	84.6818421052632	89.7831578947368	120.36	131.532473684211	107.1	99.990947368421	52.0334210526316	93.8642105263157	39.777947368421	48.9726315789473	71.4184210526315	69.3778947368421	121.411315789474	53.0536842105263	62.236052631579	93.863	41.8437368421052	65.28	29.5891578947368	39.7779473684211	43.86	51.0125	49.9774210526315	184.677157894737	67.3547368421053	61.2157894736842	36.72	52.0495263157894	171.36	33.6582631578947	66.3171052631579	107.160789473684	143.82	119.376947368421	103.046578947368	119.333842105263	106.106
119	145.055381745605	145.052707605909	145.0580558853	59.168	58.136	60.2	2	2	430.45688	386.690541666667	101.0295	48.972	355.047	133.65275	345.9495	373.503	251.8412	80.59896	507.084958333333	292.751958333333	166.266791666667	162.226375	153.08125	81.64	131.617625	82.643625	81.62	102.05	42.861	192.83292	60.19475	77.558	187.6432	99.98744	76.503125	290.77125	56.11375	195.984	96.9474999999999	253.032333333333	213.240958333333	132.6052	136.71752	149.97675	106.106	390.75575	382.515625	107.156875	46.9315
120	145.955258164684	145.951738369715	145.964867359112	1070.25	1069.23	1071.34	39	39	1821.05230769231	2637.72	2114.46	2096.66	1762.56	2188.92	1964.52	1936.29499999999	1862.71666666666	2200.13999999999	2411.28	1888.02	2239.56769230769	1375.98	2091	1945.13999999999	2009.4	2087.94	1923.72	1834.32230769231	2708.97571428571	1654.44	2062.86357142857	2276.065	1701.62230769231	2008.38	1829.88	1845.18	1579.045	1786.02	2237.88	1976.76	1887.4023076923	2079.30692307692	2025.72	2050.72538461538	1782.26307692307	1735.02	2357.97692307692	1730.70333333333	1893.11999999999
121	145.956862557795	145.953385605066	145.963043247027	34.687	34.681	34.693	3	3	2308.93051851852	3462.7285	3267.97514285714	3247.87918518519	2481.82779310345	3014.86611111111	2397.67142857143	2352.89282142857	2393.08757142857	2411.56603448276	4277.78628571429	2450.72628571429	3300.1815	3264.8	3214.92028571429	3088.7842962963	2426.74992857143	3327.03525	2451.66075	2312.50192857143	3138.58660714286	2237.56657142857	2499.11703571429	3196.09414285714	3229.20428571429	2381.45844827586	2499.7	2502.17842857143	2502.76085714286	2410.93514285714	3197.57542857143	2428.28	2468.57285714286	3150.64228571429	2350.73828571429	2354.81942857143	2444.52517857143	2460.85603571429	4007.68228571429	2388.9905	2291.5022962963
122	145.955448138923	145.953716874347	145.9571794035	8.157	8.154	8.16	2	2	0	2726.28378947368	2750.46026315789	2726.46	2143.57289473684	2806.02	0	0	2112.965	2207.84947368421	3560.71842105263	2071.13421052632	0	0	0	0	2025.32684210526	0	2201.04642105263	0	0	2137.80968421053	2193.67894736842	2706.75815789474	0	0	0	0	2066.03289473684	2074.195	2809.65384210526	1954.82421052632	0	0	2080.34638888889	2098.68131578947	2092.5597368421	0	0	2154.79578947368	0
123	146.062807993799	146.058450559018	146.072582708823	143.338	139.781	145.902	34	34	394.941913043478	743.611695652173	525.440454545454	496.9835	370.359	432.498434782609	332.690086956522	663.8247	1809.00553846154	1697.16709090909	1446.36	1842.59113043478	479.522608695652	824.370782608696	468.199956521739	331.588636363636	370.37047826087	373.419818181818	331.5	410.162347826087	321.471818181818	260.233043478261	156.066652173913	200.948565217391	405.060826086956	229.558695652174	119.34	609.08925	327.478363636363	342.646956521739	367.2	137.706136363636	1639.54153846154	978.448519999999	342.734608695652	592.778454545455	1380.11412	1293.36	1132.77913043478	1473.28432	1405.73973913043
124	146.064048849541	146.061331261417	146.072275003693	92.845	84.681	98.965	34	34	281.592	492.912	526.578	588.852541666667	588.8285	866.4045	971.079666666667	775.39	493.574782608696	512.1655	431.56575	772.32925	681.694	1036.61633333333	780.331875	648.043958333334	691.899	769.2685	526.578	651.806625	238.68975	74.4631739130435	70.400125	108.1465	317.301130434783	159.201391304348	137.73375	1003.1515	528.4895	443.80875	502.798375	373.42675	1472.98696296296	1115.63420833333	548.020173913043	852.1175	1572.5905	1802.80095652174	980.22	1673.2524137931	644.666333333334
125	146.059633128124	146.057890331472	146.064384435678	157.112	154.047	157.125	4	4	53.0369411764706	91.8264705882353	44.8929411764706	59.1565882352941	73.4611764705882	64.2785294117647	53.0369411764706	126.509176470588	975.401176470588	977.385411764706	502.976	843.491352941176	62.2379411764706	170.389117647059	86.725	59.1770588235294	110.229882352941	96.9558823529411	81.6235294117647	117.252647058824	121.373	99.9888235294118	89.7548235294118	111.173588235294	184.737117647059	73.4569411764706	91.8582352941176	461.013411764706	156.096	150.994823529412	213.302941176471	116.313529411765	444.976470588235	386.557705882353	156.051	245.635705882353	359.143529411765	362.204411764706	142.890588235294	382.477941176471	159.110823529412
126	146.062042670259	146.061947739545	146.062137600973	66.3045	65.284	67.325	2	2	121.3919	364.1043	386.762965517241	280.566379310345	435.653866666667	433.528333333333	524.510413793103	409.130620689655	220.2552	286.863533333333	176.507724137931	360.083533333333	507.9932	793.611866666667	572.37475862069	490.835620689655	220.3776	467.282133333333	249.965333333333	303.0786	159.189931034483	127.533333333333	81.6220689655172	108.14924137931	187.6616	86.7056666666666	61.204	431.50375862069	202.0128	244.95724137931	337.688482758621	195.8912	791.5976	696.7283	245.884266666667	452.9984	662.159034482759	984.399827586207	263.1772	569.429379310345	257.1576
127	146.165592638241	146.161913788701	146.173956967139	44.884	42.833	46.931	86	86	870.310882352941	1446.73315789474	1407.99428571429	1999.74444444444	1337.58416666667	2321.83823529412	1803.802	2387.13415789474	69.3515	92.8484375	22.4455	152.98125	2104.26	2118.00847058824	2044.28405555556	1945.66972222222	848.884705882353	814.45875	516.2465	873.353454545454	1067.16904761905	743.794411764706	451.134666666667	752.124521739131	1084.53973684211	772.318117647059	600.9640625	1784.43626086957	1276.40492307692	996.094117647059	1202.66870588235	734.796	2103.78986666667	1730.344	1223.34491304348	1180.46138888889	987.644705882353	1237.452	776.642777777778	1112.0725	1482.06
128	147.044576369066	147.044576369066	147.044576369066	217.293	217.293	217.293	1	1	63.2764705882353	101.003294117647	104.064	95.9021176470588	52.017	103.043764705882	81.6470588235294	47.9538235294118	97.9425882352943	142.882352941176	137.739705882353	78.5354705882353	83.6930588235294	95.9076470588235	103.049705882353	101.009117647059	48.9741176470588	104.064	88.7655882352941	56.1161764705882	101.038235294118	84.7137058823529	65.2950588235294	82.6152352941176	103.014058823529	71.4205882352941	68.3597058823529	58.1735294117648	75.4974117647059	61.1964705882353	90.7750555555556	62.2343529411764	70.3991666666667	101.009117647059	88.7348823529412	69.4	100.017647058823	61.2141176470588	144.881764705882	105.053941176471	78.5354705882353
129	147.04552125121	147.042316502857	147.053843279791	293.791	283.629	296.926	11	11	154.063142857143	308.126285714286	308.111904761904	391.68	61.2163636363637	433.61590909091	156.147428571429	56.1157142857143	1276.384875	1544.67495652174	1044.7872	1582.46314285714	253.030857142857	340.854952380952	300.9	286.62	80.6025714285714	212.16	207.166333333333	136.68	173.497142857143	128.592	138.72	178.5	215.280285714286	158.142272727273	105.109047619048	338.719047619048	159.164571428571	69.3794285714285	232.679428571428	76.5428571428572	72.4369047619048	381.586857142857	168.3	207.118	325.471142857144	109.196047619048	251.869428571428	347.917428571428	149.94
130	147.075312648604	147.071119926486	147.085061601598	55.6025	51.006	60.2	78	77	1535.1	1751.76925	1337.91	1565.093	1050.89428571429	1217.18910344828	933.779285714286	2442.11347619048	3634.15452631579	4097.28384	4246.42914285714	2146.08	1522.86	1997.73588235294	1706.31580952381	1431.9018	3048.57490909091	2387.53894736842	2826.110625	2784.9445	640.717	558.07675	530.53	706.037714285714	636.301714285714	387.695	393.72	1041.67525	1110.07085714286	658.44825	817.46055	687.640476190476	2347.72030434783	1429.34964705882	894.75925	1438.60285714286	3053.67627272727	1532.45722222222	1812.95811764706	2633.019	1377.38571428571
131	148.060385073914	148.056908401065	148.070977249409	56.1045	52.014	61.203	90	90	1207.6208	2312.34	2213.51165217391	2337.42289473684	2004.83590909091	2436.12194736842	1843.16557894737	3346.15877777778	1255.11311764706	883.586461538461	1287.5949375	1447.38	2194.92673684211	2471.07736842105	2238.84794117647	2434.77264705882	792.779076923077	1477.322	883.5798	1188.97447368421	1466.11815789474	902.938269230769	961.087894736842	1093.708	1713.21818181818	1192.68763157895	1091.4	2180.3811	1586.5665	1388.34526315789	1749.33864705882	1316.15833333333	2031.35093333333	2482.84226666667	1507.94894736842	2044.59716129032	1716.09872727273	2918.49161290323	1792.57925	2329.85585714286	841.735714285715
132	149.050021228664	149.045568665462	149.054473791867	844.7415	841.695	847.788	2	2	51.01	118.3548	131.6187	106.0488	68.3534	128.4822	55.0962000000005	92.7927	118.4128	159.1668	64.2788999999999	104.0196	105.0909	121.4038	146.060199999999	104.0706	60.1977000000005	92.8472999999998	71.379	54.0706	113.442	70.4006999999998	95.9551999999997	85.6548	96.9854999999995	83.7056000000007	72.4839000000004	67.3397999999998	88.7139	74.4818999999998	99.9893999999998	72.4413000000006	64.3103999999998	126.5172	102.03	130.5856	89.7336	67.3397999999998	78.5189999999999	120.3836	125.4231
133	149.953395155586	149.951994614265	149.962654191734	43.873	42.85	44.896	12	12	82.6431428571428	125.495142857143	70.3997142857143	48.9737142857143	91.8257142857143	84.6837142857143	124.527142857143	88.7337857142857	579.278857142857	706.028727272727	518.268857142857	228.544	75.4958571428571	131.616857142857	46.9331428571429	64.2555	72.4149285714286	72.4352142857143	54.0751428571429	106.109714285714	56.1392857142857	22.4384285714286	48.9942857142857	38.7844285714286	49.994	36.7302857142857	33.6694285714286	64.278	33.6694285714286	45.9128571428571	35.725	35.725	96.9271428571429	79.5544285714285	33.6694285714286	68.3591428571429	123.454571428571	90.8753571428572	160.184857142857	108.150285714286	68.3591428571429
134	150.057737567334	150.056141112374	150.068075881638	87.742	83.655	88.774	27	27	203.033066666667	336.688	442.9404	560.3094	406.225333333333	457.258666666667	352.015	735.620277777777	443.497	394.8432	210.174933333333	451.978133333333	477.516	593.7952	479.370625	426.471466666667	209.236666666667	222.505333333333	109.211333333333	216.296533333333	192.8304	90.7740666666666	87.7429333333334	174.4086	182.627733333333	99.0046666666667	48.992	310.161066666667	118.350933333333	191.807	165.189375	147.996666666667	923.451944444445	399.0546	134.728	162.2224	496.8921875	520.54	228.465066666667	401.9785	249.965333333333
135	151.035118233222	151.034343385161	151.044061212225	45.898	43.875	45.921	13	13	230.572153846154	406.073714285714	408.307692307692	362.181923076923	308.132923076923	442.804	320.369714285714	379.705714285714	273.442461538462	303.008538461539	322.410285714286	293.842285714286	361.029428571429	373.601538461539	416.473846153846	428.529230769231	301.988307692308	294.986428571429	221.406769230769	254.171538461539	392.788846153846	260.158846153846	270.483461538462	469.495714285714	359.115428571429	261.198769230769	280.563461538462	401.970923076923	326.491428571429	290.883214285714	394.165384615385	284.730230769231	461.144307692308	462.189428571429	240.774461538462	293.842285714286	406.051846153846	409.482692307692	412.359692307692	434.641714285714	213.147846153846
136	151.949069540357	151.948489732979	151.949649347735	44.383	43.87	44.896	2	2	41.8336666666667	77.5453333333333	92.8382	75.4948	55.098	112.236666666667	62.2403333333333	52.0285	317.323666666667	385.686	243.8278	105.094333333333	83.6564	84.7762	90.7948333333334	92.8503333333333	61.21	60.1996666666667	44.8946666666667	55.098	80.6115999999999	53.0486666666667	36.7704	93.8706666666667	77.5453333333333	48.976	47.9588	75.4948	77.5453333333333	53.0573333333333	76.605	34.7196666666667	97.936	89.7746666666667	53.0486666666667	81.6266666666667	77.5352	85.8816	105.2042	94.8786	40.8133333333333
137	153.998841692518	153.998841692518	153.998841692518	63.261	63.261	63.261	1	1	109.14	159.070736842105	263.241473684211	382.6125	123.451842105263	231.54	126.551789473684	96.925	28.5423157894737	47.9548421052632	126.511	31.6281578947368	130.593684210526	121.4157	120.3895	166.345789473684	30.6078947368421	52.0173157894737	30.6	28.5688421052632	548.050894736842	995.776842105263	1190.6901	936.5895	296.804684210526	345.869210526316	308.04	88.74	61.2157894736842	118.387157894737	230.591368421053	167.323157894737	37.7497368421053	66.2965789473684	126.512631578947	70.3981578947368	29.5876315789474	46.9321052631579	84.66	50.0262777777778	40.8231578947369
138	154.978200736801	154.978200638856	154.978200834747	1073.835	1073.3	1074.37	2	2	1381.87647058823	2121.73499999999	2066.51999999999	2054.44411764707	1432.07999999999	2115.61166666665	1475.72333333332	1495.11388888888	1576.75833333332	1705.43999999999	2271.82941176469	1479.16647058823	2010.5588235294	2077.73999999999	1942.07999999999	1999.33235294117	1395.35999999999	1973.69999999999	1584.05999999999	1398.41999999999	1971.65999999999	1466.75999999999	1622.68333333332	2717.27999999999	2044.07999999999	1509.59999999999	1508.4294117647	1453.50000000001	1618.6011111111	1494.29999999999	2107.44722222221	1463.69999999999	1458.37388888888	1930.85999999999	1588.13999999999	1509.40166666666	1574.71722222221	1053.66	2382.99722222221	1573.74705882352	1524.06944444444
139	155.001513049108	155.000874659317	155.002151438899	1078.395	1077.38	1079.41	2	2	1635.7012	2435.65807692307	2421.4092	2371.5	1687.7416	1648.45357142857	1713.22576923077	1763.88923076923	1847.5923076923	1914.54	2618.3464	1714.62	2356.1036	2411.16884615384	2307.24	2317.3284	1678.53269230769	2308.26	1804.38	1698.94038461538	2265.25384615384	1727.51115384615	1859.46	2736.66	2339.88	1796.9244	1784.3584	1742.16	1791.504	1748.28	2379.5728	1692.8436	1735.67423076923	2276.5124	1803.36	1743.83730769231	1759.1696	1664.64	2732.59923076923	1798.9652	1738.44423076923
140	155.031354849196	155.031354849196	155.031354849196	207.131	207.131	207.131	1	1	293.842285714286	434.611285714286	440.917714285714	445.833642857143	299.838	382.580357142858	270.375714285715	256.127571428571	303.152142857143	311.187142857143	687.672571428572	328.532	438.722857142858	436.682285714286	384.647714285715	424.438857142858	270.1675	405.053428571428	312.098142857143	294.862571428571	599.6816	395.870857142857	381.426571428572	541.961357142858	515.460714285715	368.477857142858	377.505714285715	307.235	355.059428571429	336.694285714286	480.554571428572	356.079714285714	269.355428571428	384.647714285715	325.471142857143	326.491428571429	234.649285714286	256.091714285714	544.832571428572	308.126285714286	292.9245
141	155.071461012829	155.069765436082	155.077847771553	292.816	291.807	295.888	9	9	32.6491428571429	68.3591428571428	75.5011428571428	64.26	51.0142857142858	75.501142857143	42.8639999999999	106.109714285714	1921.68	2481.81096296296	1661.98725	2272.14736363636	67.3388571428571	72.4605714285715	60.18	41.82	86.7202380952381	96.9	132.674285714286	134.64	41.8414761904763	50.0056666666666	43.86	57.12	45.9128571428571	42.852	28.5746666666666	62.2374285714287	29.5879090909091	30.6085714285715	48.9851428571428	33.67815	69.3794285714287	38.7708571428571	40.8	41.8297619047619	36.7302857142858	86.7485714285715	28.5536363636364	44.8904761904762	25.5
142	157.010106467588	157.008901600255	157.011311334921	61.736	60.194	63.278	2	2	357.014	476.26528	589.86056	637.675	566.2554	699.91208	496.97376	667.26312	388.4676	413.2134	407.09172	415.15628	416.17632	570.33652	508.09944	432.68352	160.18396	281.59728	154.06228	197.98088	546.97728	1050.8884	794.79812	612.168	366.1082	493.81552	336.6132	569.18232	281.59728	335.81688	419.33508	295.8812	713.14776	704.84764	327.50988	376.48332	380.56444	638.67024	503.89976	354.10656	244.9248
143	157.975219637977	157.971797074238	157.985929917659	88.773	85.696	90.802	81	81	385.663090909091	1010.06052631579	1009.31945454545	1214.3712	699.0425	1245.753	715.02	763.140551724138	604.731086956522	550.3435	1114.13781818182	564.210818181818	788.88515	900.698391304348	817.053375	872.333181818182	818.414266666666	741.960894736842	553.111	835.620882352941	992.405944444445	851.761851851852	731.560615384616	1040.69142857143	911.108055555555	718.520000000001	687.870210526316	785.554	630.505411764706	689.704363636364	827.174944444444	727.648909090909	524.28	882.94875	650.087454545454	582.575727272727	479.528181818182	454.021363636364	755.82	633.758727272727	744.656153846154
144	158.96017509638	158.956376499612	158.969835103353	1079.43	1078.38	1080.49	141	141	10002.9635294117	13407.9265624999	12515.2767741935	13068.9473529411	9728.58939393935	12850.4827586207	10254.8917142857	9919.3014285714	9584.72666666669	9972.3547058823	10470.905	9208.55999999998	12505.8542424242	12748.6863636364	11925.84	12603.12	10015.3875	13367.1	9076.97999999997	10532.25	12778.7466666666	10124.0043589743	9410.17264705884	12253.7323529412	12200.22	8938.32857142855	9249.22419354835	9898.07999999999	9171.00588235289	9668.57999999997	12565.0318181818	10165.0588235294	10128.3762857143	12807.3617647058	9273.84000000002	9354.1381818182	9291.25999999997	9949.07999999996	10886.4306666666	9097.52352941172	9372.77599999997
145	159.074851211041	159.073510658179	159.083413061765	55.104	54.067	56.113	3	3	188.690263157895	243.83975	390.881736842105	442.7885	260.167105263158	400.95825	269.4252	274.44725	32.6197894736842	39.7902631578947	66.31625	54.05735	520.2	526.449	556.03625	714.405263157895	202.022526315789	210.174210526316	124.472105263158	225.547947368421	85.7021052631579	47.9548421052632	36.7308	48.972	137.6595	35.7092105263158	43.85785	146.925473684211	95.9035	107.188421052632	89.7831578947368	101.011263157895	168.343421052632	99.96	70.4017894736842	63.2555	133.661368421053	124.478526315789	316.1845	183.704210526316	40.8231578947369
146	159.966437469795	159.964487931412	159.967650858914	1079.43	1078.4	1080.47	33	33	1373.38413793103	1700.01416666667	1838.60312499999	1866.23321428571	1317.26517241379	2004.97758620689	1368.29892857143	1302.4	1325.90785714285	1436.16	1459.11071428571	1239.71896551724	1803.0468	1821.225	1939.02	2018.57999999999	1412.15724137931	1963.5	1348.44	1324.42357142857	1931.02249999999	1337.67206896551	1347.87551724138	1905.96258064517	1819.68	1297.89428571428	1369.30275862069	1422.9	1318.73103448275	1294.38	1909.06517241379	1393.79103448275	1372.38035714285	2131.87947368421	1319.88	1351.97321428571	1297.87862068965	1322.94	1406.54428571428	1289.13103448275	1279.08
147	160.069691445572	160.06893852867	160.070444362475	271.892	271.368	272.416	2	2	86.717	160.1871	124.528727272727	269.352	762.143727272728	1037.15127272728	752.961272727274	1756.7844	8888.57679999998	9866.03727272728	8277.51381818185	10303.8363636364	291.668	434.647799999999	300.980454545455	238.743818181818	1378.6344	1813.02463636364	1628.3988	1704.736	257.108727272728	172.4307	104.0706	133.5807	199.059545454546	136.777454545455	82.6442999999998	267.311454545455	479.528181818182	206.221799999999	226.617600000001	122.498181818182	1235.168	787.5944	309.4842	523.3626	1227.38809090909	636.650181818183	397.906363636364	780.091363636363	1006.5088
148	160.078816675569	160.074519840751	160.085575648717	366.287	365.244	371.406	7	7	19.3895	51	37.75036	40.8112	43.88064	42.8416800000001	31.62124	125.495875	1158.2675	1475.61408	560.11725	1777.711	35.7102083333333	47.9302083333333	31.62775	29.58	84.6634583333333	62.2370799999999	64.27575	58.1281249999999	60.2106800000001	21.420875	21.426125	42.85225	47.9418799999999	18.3636	19.3760416666666	48.97344	31.62124	38.7695	37.7584999999999	24.49152	111.211791666667	65.2986666666666	19.38475	33.66825	75.5184799999999	52.04448	30.6075	54.0489583333333	63.2580833333332
149	160.075063383777	160.073714349209	160.080494014041	525.416	524.423	529.503	5	5	14.287	30.60875	23.4724583333334	19.3895000000001	14.2840833333333	31.6442608695652	12.23808	22.451	812.318000000002	1332.8786	45.9131249999999	1809.90576	30.6150000000001	24.4870000000001	27.5535	24.4920000000001	75.4985	33.6778750000001	55.08225	60.2094999999999	28.5541666666666	16.3286666666667	26.533	36.729	23.4715	24.487	21.42525	15.304375	13.2632500000001	22.4455	24.48096	18.36075	20.405	27.54675	17.3492083333334	20.405	20.4149999999999	19.38	18.3645	15.308125	17.3485
150	160.078124877685	160.077287340666	160.084139586832	121.388	119.37	121.421	3	3	39.7883571428571	85.632	84.7192857142857	118.353142857143	153.107142857143	153.042857142857	135.6885	210.178857142857	148.961714285714	203.971428571429	69.3794285714286	180.590571428572	121.363	168.347142857143	157.179	126.515428571429	174.456642857143	169.426714285714	120.393714285714	163.234285714286	69.3794285714286	34.663	26.5274285714286	31.6155714285714	83.6575714285714	55.1147142857143	53.0771428571429	213.150142857143	122.434285714286	120.343142857143	131.5155	73.4862857142857	645.840857142857	335.674	137.728928571429	218.341142857143	475.253428571428	367.457142857143	229.564285714286	340.632285714286	187.890285714286
151	160.075239312301	160.074684656704	160.075793967898	395.343	393.824	396.862	2	2	35.7014	33.669625	33.66132	32.65664	26.52728	37.74296	24.49248	35.7014583333333	691.757750000001	719.2974	372.489800000001	849.072640000001	39.79092	36.729	30.6012	28.56784	39.791375	39.7815600000001	27.55404	43.87075	33.66924	28.5681666666667	30.6084	32.6559999999999	30.594	21.44016	18.36525	26.52728	17.34884	21.41825	30.6084	24.48672	33.653125	43.87204	16.3246666666666	35.7189583333333	47.9512800000001	26.52728	16.32448	29.58725	49.9917599999999
152	160.078304159592	160.073282696114	160.085978000244	237.71	234.627	237.75	27	27	520.336	786.676999999998	580.542571428572	819.633571428571	480.352714285715	731.7702	437.5228	1046.33863636364	996.217142857142	1094.12914285714	776.422933333334	1008.02346666667	1321.825	1074.7035	1320.87538461538	1321.24533333333	1740.18824	1090.68542857143	823.3552	1620.18346666667	1490.53307142857	1728.109	1717.56773333333	2390.44575	1358.54146153846	1319.84268	1090.90066666667	1514.08472727273	980.476266666667	1043.3236	1340.1048	1071.96468421053	2367.07666666667	1828.23822222223	1132.57	1284.01213333333	1769.17542857143	1694.196	1150.8608	1842.6016	1209.016
153	160.075567212151	160.070830874848	160.08643693966	272.434	268.318	278.538	31	31	97.9488	181.653238095238	141.8634	294.93895	884.532666666668	1064.40236	832.274666666666	2277.198	11050.68	12019.01735	6290.89371428574	13761.8064	311.1	474.4395	318.3336	261.2608	1715.15942857143	2007.852	1618.17314285714	2131.35627586207	291.7915	191.807	116.3085	158.144285714286	222.4799	146.9664	98.9400000000001	296.9073	510.149999999999	251.0553	254.122285714286	141.85645	1454.9478	848.877714285714	327.603428571429	555.9	1260.00875	748.9002	405.0591	772.039066666667	1054.22815
154	160.081907157867	160.076765363121	160.087048952614	186.175	185.654	186.696	2	2	42.8496923076923	122.427692307692	75.5027692307693	109.164692307692	54.0966923076923	66.315	57.1329230769231	130.540307692308	246.895846153846	281.583692307692	123.401384615385	264.359307692308	65.2947692307693	123.457230769231	75.4686153846154	51.0153846153847	23.4759230769231	31.6271538461539	35.7080769230769	34.6904615384616	27.5483076923077	15.3034615384615	24.4966153846154	16.3236923076923	39.789	28.5686153846154	12.2427692307692	138.751384615385	61.2138461538462	50.9923076923077	66.3200000000001	20.4138461538462	417.305846153846	189.677076923077	59.1778461538462	115.242615384615	220.369846153846	297.907384615385	112.225384615385	244.873846153846	293.715692307693
155	161.058108125077	161.057558885261	161.067936863076	207.119	207.113	208.14	3	3	33.6772857142857	68.3591428571428	58.1698571428571	59.1738095238096	37.74	65.2982857142857	38.7817142857143	53.0548571428571	363.306476190476	354.121761904762	212.216727272728	176.467863636364	52.0321428571429	57.136	46.9331428571429	44.8925714285715	70.3643181818182	65.2982857142857	38.76	65.2982857142857	51.0142857142858	56.1288095238095	53.0400000000001	63.2577142857143	42.8631	35.71925	48.9714285714286	39.8004285714285	39.7906363636364	40.8	47.9534285714285	29.5882857142857	51.0119047619047	38.7708571428571	35.7	28.5746666666666	52.0467142857143	39.7911428571428	17.3440476190476	34.68	26.5274285714286
156	161.080678317037	161.077384878736	161.089805617899	271.368	267.31	273.443	17	17	36.7298181818182	62.2532727272727	53.0660000000001	74.4980869565217	164.269	170.427130434782	120.36	321.385909090909	1941.1465	2234.94260869565	1319.01733333334	2993.4135	71.4030434782609	93.865090909091	91.8234782608696	84.703304347826	258.0715	310.172521739131	219.358636363637	287.793818181818	76.5204545454544	56.1150000000001	42.8514545454545	64.2771818181817	50.0055652173913	61.231304347826	42.84	77.5407272727272	67.3379999999999	54.1009545454545	56.1275000000001	30.615	168.345	135.696272727273	66.3325000000001	81.6	181.606434782609	138.757090909091	79.6006956521739	116.248909090909	164.3005
157	161.094595556593	161.093410510336	161.095738038114	384.63	381.609	384.737	7	7	60.18	109.14	124.44	157.164	89.808	140.766272727273	86.7231818181817	187.68	159.209142857143	177.527454545455	96.9518181818182	210.176181818182	89.7840000000001	125.46	93.865090909091	60.18	89.7599999999998	131.603454545455	75.5203636363636	129.570238095238	174.466636363637	273.436571428571	215.277545454546	210.227904761905	109.169181818182	130.594909090909	108.12	141.817909090909	64.2771818181817	87.6954285714285	114.301090909091	94.8853636363637	116.28	83.6623636363637	76.542857142857	68.3782857142858	94.8853636363635	103.047545454546	43.8482727272727	94.8599999999998	30.6081818181818
158	162.045259357068	162.039604782343	162.051251493902	188.7315	184.65	188.771	18	18	271.3998	669.30742857143	590.7537	736.5844	46.9568	684.596578947368	408.12	1021.9064	253.0096	281.581333333334	149.9841	243.992444444445	385.6356	514.2312	573.0714	425.4651	34.7072	849.898	397.886666666667	646.891333333335	108.1518	55.0638	68.4003	66.3195	125.487333333334	52.0313333333334	49.9898	787.660571428571	223.4457	47.9259	262.2171	142.996	1351.83125	890.168999999999	230.5878	317.1267	609.0992	1008.007	482.5546	611.1597	95.8486666666669
159	162.072851387722	162.072819164287	162.072883611158	58.145	58.143	58.147	2	2	52.0121538461539	96.9316666666667	73.494	95.9035	102.025	135.75975	69.377	196.924333333333	363.947769230769	649.887	359.128	400.7945	156.09825	188.761666666667	171.416	140.7945	42.8505	31.6303333333333	29.60175	37.7646666666667	127.53125	72.42	73.458	124.501	183.489230769231	77.5433846153847	44.8946666666667	422.3835	140.7945	167.485	205.087	155.078	377.4925	292.81175	139.771615384615	196.924333333333	215.27275	484.61875	312.1965	317.45325	60.22425
160	163.067244966476	163.062553540337	163.069338589935	58.159	56.095	58.16	3	3	170.330722222222	219.347777777778	174.51	158.140789473684	136.717222222222	116.349666666667	116.311666666667	121.406444444444	146.789052631579	222.417368421053	357.097222222222	134.64	91.8	119.376947368421	113.287833333333	94.9168333333333	55.095	76.5208333333333	37.7502777777778	35.7194444444444	164.262368421053	92.843947368421	54.073947368421	122.433333333333	133.576333333333	66.3144444444444	45.9118421052632	144.877368421053	47.9530555555555	86.7802777777778	115.319473684211	94.8858333333333	105.088611111111	100.9745	75.5005555555556	59.1761111111111	87.7426315789474	167.323157894737	257.106315789474	86.7492105263158	27.5475
161	163.074455832254	163.071992904666	163.084065401996	197.923	194.87	198.951	18	18	35.7082352941176	38.7711764705882	41.845625	54.0765625	31.62775	42.8505	35.7109375	78.585294117647	3597.192	3978.07172	2785.2825	2236.385	41.814875	56.1129411764706	55.1137499999999	30.6075	270.1840625	149.9859375	225.407	283.723529411765	45.8971875	48.9571764705882	40.7975	54.0724705882353	36.7425	38.78375	35.70875	65.3200000000001	20.40625	42.8350588235294	44.8929411764706	35.721875	128.557058823529	51.0117647058823	29.58725	64.2562941176471	41.8328125	78.5640625000001	67.3364999999999	58.1364375	39.78975
162	163.110554604814	163.109448682081	163.111702174039	384.63	384.624	384.681	3	3	43.8719444444445	71.4184210526315	99.9548421052633	98.9938888888889	68.377222222222	67.3163333333333	61.2166666666665	104.034631578947	60.2141578947367	60.1963888888887	77.5622222222222	58.1526666666666	63.2572222222223	81.5957894736843	63.2563157894738	50.9972222222222	58.14	64.2984999999999	74.504611111111	77.54	127.534722222222	195.900631578948	137.735526315789	125.531210526316	99.9872222222223	85.7033333333334	80.5758421052632	95.9061111111112	39.7908333333332	43.8600000000001	68.354888888889	67.3383333333334	93.84	55.095	62.2553157894737	58.1730000000001	49.993611111111	92.8452777777778	66.2794736842106	47.9523684210526	33.6691666666667
163	163.984106633238	163.982303167154	163.992992898692	159.166	156.099	160.181	6	6	99.9845000000001	128.5515	112.231428571429	86.7242857142857	46.9315	57.134	40.81	106.184	337.70275	503.005	49.9983750000001	333.417375	56.1206250000001	87.6770000000001	76.5281250000001	55.0935	31.62775	29.6090000000001	29.58725	44.858	52.0345714285714	31.62775	30.6075	39.7605	46.966	31.62775	22.462	164.243	58.1613750000001	39.78975	66.3650000000001	41.83025	274.615375	185.57175	36.7335	67.2375	172.42225	190.78675	40.81	104.00175	72.4377500000001
164	164.02063029661	164.02063029661	164.02063029661	249.965	249.965	249.965	1	1	76.5195652173913	91.8273913043478	109.14	81.6417391304348	51.0130434782609	65.3323636363637	56.1022916666667	45.9117391304349	56.1143478260869	42.861	92.8437391304349	51.0125	89.8059130434782	80.6006086956522	92.8437391304348	74.4822173913044	62.2359130434783	101.005826086956	89.7638260869565	125.492086956522	72.4385217391304	59.1625217391304	55.0940869565218	72.457043478261	102.027272727273	68.3574782608696	54.06	107.127391304348	98.9642500000001	68.3429130434783	100.98	48.95	89.7638260869566	86.7443478260871	80.6006086956522	71.3999999999999	130.598956521739	85.7457391304347	134.708869565217	102	92.8437391304348
165	164.08269692289	164.080860604107	164.084533241674	195.369	194.83	195.908	2	2	8.16200000000002	9.18225000000002	12.249	14.2835	9.18225	10.2025	7.14175	14.2905	485.042857142857	549.91475	337.730333333333	298.93325	12.237	16.324	10.2075	10.2033333333333	30.58	21.42525	28.553	46.9545000000001	7.13883333333333	15.29625	15.2975	19.38475	9.18675000000002	6.1245	8.162	4.081	9.18225	8.158	10.2025	10.2075	21.427	15.30375	7.14175	11.22275	13.26325	16.324	12.243	10.2025	7.14233333333333
166	165.05384291439	165.051956912588	165.064814857099	114.269	110.188	115.3	15	15	81.5885714285715	119.3712	93.8662857142858	112.229333333333	73.4592	123.452266666667	61.192	193.711333333333	433.439285714286	458.099733333333	370.381	458.108285714286	142.790666666667	133.654933333333	123.452266666667	90.8037333333334	278.5328	233.656333333333	171.4048	305.044071428571	162.293571428571	271.282	256.086933333333	315.1594	217.305642857143	187.719428571429	151.970066666667	160.240928571429	82.674	72.4389333333334	173.377333333333	123.500666666667	291.679142857143	137.691	70.3947857142857	129.573866666667	151.960133333333	150.999466666667	122.432	156.0396	96.9271428571429
167	166.015974657672	166.015145172944	166.016804142399	253.522	252.006	255.038	2	2	44.891	58.1578125000001	66.3203125000001	55.0934999999999	43.8734375	60.2389999999999	30.6075	32.648	40.81	34.6885	74.4508749999999	29.5890625	71.4175	77.5437500000001	62.2390625000001	57.113	43.87075	63.2555	40.7975	37.74925	48.972	34.70125	37.74925	56.1343749999999	57.1339999999999	43.8734375	38.771875	37.74925	46.9315	48.957	75.4984999999999	33.6455625	28.5565	67.3365000000001	41.8328125	38.7695	34.6885	30.63	68.3818749999999	38.757625	43.8734375
168	166.084372326224	166.080774390179	166.094551683509	155.063	150.998	157.086	53	53	1143.879	2006.86453333333	1744.72615384616	2295.26966666666	1278.44553846154	1869.48553846154	1261.6626875	2698.71384615384	1419.248	1585.413	825.391043478261	1859.17953846154	1394.73057142857	1579.43630769231	1407.99428571429	1209.0703125	1551.45230769231	1609.63176923077	1218.14533333333	1824.69846153846	1359.45492307692	1438.63384615384	1180.84418181818	1571.58292307692	1455.61692307692	1249.87692307692	963.588	1485.60533333333	1032.52914285714	927.050142857142	1404.47261538461	1005.00307692308	2020.97076923077	1289.09942857143	898.379727272728	1292.159	1290.645	1612.98484615385	465.435692307692	1464.77983333333	912.772142857142
169	167.061163367905	167.05556970111	167.066757034699	844.2315	841.695	846.768	2	2	10.2028571428571	40.8114285714286	71.4150000000001	56.0921428571429	13.2637142857143	86.6878571428566	14.2837333333333	43.8538571428572	138.8016	125.486357142857	12.2434285714286	77.509142857143	47.9534285714285	52.0540000000002	71.4749999999998	75.5011428571428	16.3245714285714	22.4447142857143	44.873714285714	16.3245714285714	28.6020000000001	48.9702857142858	103.135428571428	53.0325714285715	31.6399285714285	62.2635714285713	21.4349999999999	10.2071428571428	83.6282857142858	21.426	16.3245714285714	28.5800000000002	12.2477142857143	88.758642857143	74.4808571428571	138.700571428572	79.5488571428573	30.6064285714286	18.3588	139.720428571428	91.787142857143
170	167.091435309128	167.087903077399	167.093062261456	152.002	151.004	155.046	3	3	156.018272727272	294.8378	261.189818181819	329.195727272728	152.020636363637	262.210090909091	174.388909090909	466.264636363637	206.095090909091	222.419454545455	125.493545454546	312.203454545455	183.649090909091	218.338363636363	188.750454545455	148.959818181818	237.850636363637	251.121272727273	191.811272727273	246.906	170.294454545455	200.9991	169.274727272727	198.953181818182	198.953181818182	181.608545454545	131.685545454546	240.677090909091	115.290818181818	133.584272727273	179.6608	128.554363636364	323.4351	184.587090909091	117.268636363637	202.014	188.750454545455	262.210090909091	65.3323636363637	235.683	126.457454545454
171	169.034759856315	169.034695685198	169.034824027433	82.6455	81.62	83.671	2	2	307.106	678.11	663.191176470588	843.736904761905	378.614333333333	490.62	292.822	519.325428571429	647.518571428571	752.395111111111	437.702571428572	360.160857142857	292.822	376.38	258.132285714286	284.646428571429	92.8719999999999	103.077714285714	48.9851428571428	77.5380952380952	274.520904761905	176.509428571429	124.469047619048	241.807714285714	308.126285714286	143.860285714286	101.036571428571	150.96	90.8054285714285	179.570285714286	258.06	209.217142857143	189.773142857143	175.489142857143	107.16	62.2374285714285	68.3559523809524	121.408333333333	84.6599999999999	68.3591428571429	107.125
172	171.136736934387	171.135502876613	171.138010836574	364.247	363.238	364.253	3	3	35.721875	86.7212500000001	78.5592499999998	102.025	24.4875	76.4953125000001	22.4468750000001	26.5265	36.73125	51.015625	62.2352500000001	30.6187500000001	58.15425	62.2161875000001	75.503125	74.4782500000001	10.195625	65.296	32.65	17.3389375	71.4466666666667	33.6579374999999	33.680625	51.0125	72.4111250000002	51.0125	53.0334999999999	46.9315	42.8531250000001	16.324	46.9315	22.45375	24.486	71.4175	46.934375	15.3046875	51.0125	28.5775000000001	39.804375	33.6579375	17.34425
173	171.990227728075	171.988343096954	172.001387262919	115.2835	111.208	116.331	30	30	154.054846153846	320.231692307692	307.112615384615	348.918923076923	395.824666666667	633.611076923077	423.236153846154	475.248307692307	394.829307692308	413.224615384615	402.99875	281.583692307692	209.068461538461	208.142769230769	202.0095	188.74625	107.124230769231	57.1329230769231	83.6652307692307	86.7196153846153	146.913230769231	233.544769230769	231.71025	152.976923076923	133.599846153846	206.086615384615	167.254769230769	321.405	178.54375	153.0375	195.810461538461	151.145	479.327692307692	413.0325	248.936307692308	328.547333333333	496.665076923077	422.418	627.463999999999	442.652875	170.378538461538
174	172.09641822836	172.093388563349	172.106854921538	248.951	247.924	253.048	11	11	62.2374285714287	117.332857142857	128.556	241.790785714286	268.335142857142	373.742307692308	254.051142857143	462.189428571428	1600.82828571428	1657.93333333333	971.312	3073.10057142857	249.97	304.045142857143	274.456857142857	229.551923076923	331.592857142858	431.590153846154	254.964285714286	429.540285714286	181.610857142857	176.571214285714	135.698	153.096428571428	216.256307692308	204.057142857143	128.556	366.282571428572	282.619142857143	253.944428571428	278.538	163.12	1269.70846153846	680.530571428571	262.213428571429	421.378	808.009714285714	740.488636363635	437.909999999999	747.855466666667	740.72742857143
175	172.977671132365	172.975737310144	172.980451886017	63.2405	62.241	64.281	4	4	265.2104	674.11424	627.479375	821.30125	363.21968	657.771	376.5645	480.557375	226.3512	217.482260869565	340.777416666667	152.02172	634.5955	494.720208333333	568.302458333333	635.7715	234.6644	365.174916666667	209.1574	204.05	1012.336	2017.09356	3023.08964	1249.85729166667	962.91776	1911.61881481481	1515.72	425.357375	654.006958333333	522.496	796.782708333333	515.22625	242.76952	442.71472	775.39	422.40075	235.67775	167.286833333333	287.65175	397.995	480.665739130435
176	173.141709359237	173.141709359237	173.141709359237	108.124	108.124	108.124	1	1	41.8172666666667	39.806	22.4458666666667	87.7429333333333	19.3850666666666	43.8714666666666	13.2591333333333	37.7227333333333	13.2591333333333	17.3445333333333	11.2229333333333	24.4864	23.4661333333333	24.4768	14.2837333333333	17.3445333333333	129.582333333333	52.0336	79.5807999999999	94.891	118.397333333333	655.0005	479.525333333333	450.781066666666	47.9525333333333	76.525	126.463466666667	13.2686666666667	10.2066666666667	16.3242666666667	24.4768	15.304	21.4256	20.3986666666667	8.16213333333334	8.16533333333333	13.2582666666667	13.2582666666667	8.16213333333334	16.3189333333333	31.6282666666667
177	173.985309106899	173.984271298781	173.986346915016	115.3005	115.3	115.301	2	2	72.4421874999999	131.563875	129.573866666667	136.7135	177.58875	291.809375	198.8878125	206.01475	171.3495	196.8479375	182.62475	118.349	83.62975	87.70925	75.52625	83.6605	40.8125	31.62775	31.62775	35.7109375	80.6010666666667	79.5551249999999	90.835625	61.17375	53.03675	79.5843749999999	70.371375	152.01725	88.794375	53.05625	74.4280625	69.428	216.293	229.4859375	127.5390625	149.97675	208.0545	168.34125	297.913	196.8479375	61.21875
178	174.029158965812	174.029158965812	174.029158965812	144.876	144.876	144.876	1	1	35.7095454545455	40.8	48.973090909091	40.8	41.8311818181818	34.6892727272727	39.8022857142857	55.0652727272727	126.513818181818	118.386285714286	94.8821428571428	180.588272727273	37.7488095238095	64.278	34.68	30.6081818181818	25.5071428571428	22.446	23.4662727272727	36.7298181818182	31.6284545454545	34.6985454545455	26.52	23.4662727272727	24.4865454545455	24.4868571428571	21.4190454545454	31.6284545454545	20.4054545454545	20.3956521739131	25.5	23.4662727272727	163.2	53.0548571428571	15.3006818181818	40.8109090909091	132.635454545455	149.94	169.406952380952	117.331363636364	192.78
179	175.038758349723	175.036005866409	175.049988892401	296.897	292.817	298.904	55	55	1233.50972727273	2349.69972222222	2426.19413333333	2681.29	1870.14236842106	2572.16147058824	1868.11936363637	2634.66	52.0511666666668	65.3025882352941	83.6354444444444	51.0138888888889	2084.41003846154	2446.30971428572	2276.09807142857	2149.83569230769	557.071666666667	1102.90447368421	744.268499999998	841.95375	1437.6027	1078.46523076923	811.873176470588	1278.9964	1507.97055555556	1101.888	915.44232	1953.77875	1083.54342857143	1273.272	1440.00388888889	1186.97072222222	2545.18638095238	2232.35672727273	1180.19030434783	1525.0495	1825.3167	2125.22809090909	1352.35425	1920.14669230769	747.46009090909
180	175.115722366463	175.109267208554	175.127873611778	54.0585	51.006	57.133	10	8	92.8152105263158	156.108315789474	91.8521052631579	117.330263157895	112.228947368421	138.798736842105	85.7021052631579	308.214842105263	782.057421052632	949.878611111112	421.368684210526	231.54	222.34852631579	235.680789473684	260.247631578947	185.687894736842	2973.08944444444	3587.41875	3920.04373684211	4819.17378947369	266.288684210526	189.709666666667	118.381052631579	274.535736842105	271.236	89.7877894736842	89.7877894736843	183.647368421053	191.809473684211	107.193947368421	204.115789473684	138.755789473684	497.888421052632	195.89052631579	185.687894736842	232.632	546.861052631579	332.708736842105	842.737368421053	425.581421052632	154.059736842105
181	176.075404435259	176.075404435259	176.075404435259	432.594	432.594	432.594	1	1	10.2023529411765	9.18529411764707	9.17364705882352	8.1675294117647	4.08258823529412	11.22275	7.14205882352942	11.2232352941177	297.925882352941	458.11205882353	11.226875	669.920999999999	12.24375	13.2546470588236	9.17947058823529	12.2475	10.2023529411765	13.2638235294118	9.17947058823529	10.2029411764706	12.2392941176471	5.10294117647059	6.12176470588234	5.10323529411765	5.10147058823529	5.09794117647058	5.09970588235294	9.18264705882354	6.12176470588236	7.13958823529412	7.1421875	10.2029411764706	11.2225882352941	10.206875	5.10147058823529	8.16470588235295	12.2470588235294	2.03988235294118	7.14164705882353	10.2058823529412	4.07976470588235
182	176.101648348636	176.101476736575	176.112220926825	55.093	53.04	56.096	5	5	158.057727272727	197.932909090909	303.183	271.392545454546	205.074818181818	316.453636363637	209.155909090909	223.439727272727	42.8285454545454	69.3785454545454	45.9122727272727	28.5523636363637	352.857090909091	410.149636363637	445.859181818182	556.048636363636	686.643545454545	283.635818181818	239.892272727273	586.970454545455	73.4596363636364	20.4054545454545	19.3851818181818	43.8717272727273	88.6688181818182	33.669	28.5676363636364	133.655727272727	80.6015454545455	78.638	69.377	56.115	176.507181818182	94.8853636363636	55.0996363636363	45.9122727272728	118.351636363636	118.351636363636	174.466636363636	129.574636363636	33.687
183	176.9699645604	176.968446803024	176.980724270061	230.603	228.563	232.649	7	7	104.0706	245.82	203.095210526316	238.7502	316.379473684211	462.1959	370.35075	586.81625	155.078	203.02975	247.92075	208.1922	232.62	295.9595	313.30885	204	634.4089	619.3221	542.773	621.18	175.485263157895	239.7705	186.6051	192.82725	210.2333	144.9181	127.4625	259.146842105263	203.0397	140.76	187.7352	123.42	640.9054	367.29	209.1	240.72	566.24605263158	389.861157894737	480.53775	428.526	272.4201
184	177.040471144809	177.040471144809	177.040471144809	65.301	65.301	65.301	1	1	58.14	418.0975	796.8543	791.714	51.015	924.12	51.0289473684211	58.158	48.9312	45.9135	672.353421052632	44.891	769.2685	337.7193	483.6222	690.91235	36.729	304.98	43.8729	52.0353	333.71985	132.6325	143.85525	131.613947368421	113.22	77.5428	67.32	86.72125	45.9135	56.13025	230.5878	60.19475	68.35675	403.9002	46.9315	48.9744	52.03275	365.2495	3610.8	57.1508	31.6386
185	177.052044287325	177.046480064878	177.060150849384	269.3615	266.289	272.423	12	12	31.6286111111111	62.2335555555557	37.7626111111111	44.9044444444445	63.2572222222223	74.5005555555556	48.9574736842106	149.980833333333	1069.90507142857	1433.47466666666	692.289	1638.57885714286	59.1569473684211	57.1355555555556	63.2563157894737	70.3981578947368	95.8747777777777	95.9047368421052	84.6830555555556	107.164166666667	64.2775	46.9302222222223	29.5880555555556	58.1399999999999	41.8415789473684	36.742	28.56	39.7908333333334	33.6686842105263	36.752	44.9068888888888	33.6801666666666	79.5816666666667	64.2774999999998	33.6801666666666	41.8313888888889	47.9530555555556	52.0341666666667	41.8307894736842	57.1023157894738	44.9068888888888
186	177.059902840631	177.059902840631	177.059902840631	54.09	54.09	54.09	1	1	14.2823333333333	24.488	13.2773333333333	21.423	22.4473333333333	20.4233333333333	20.4033333333333	32.6506666666667	58.159	87.7343333333334	88.769	51.9860000000001	33.6411428571429	49.994	43.8722857142857	46.9353333333333	93.8706666666667	64.344	34.7196666666666	59.2276666666667	12.2417142857143	15.305	9.1815	14.2846666666667	14.2706666666667	11.2236666666667	5.10142857142857	15.3042857142857	12.244	7.15050000000001	20.4057142857143	8.16266666666667	22.4436666666667	13.2643333333333	10.2033333333333	19.3863333333334	19.3854285714286	18.3651428571429	35.71	14.2683333333333	7.14233333333333
187	177.055892089338	177.053173456022	177.066143910819	294.866	291.796	297.907	6	6	129.576285714286	211.2435	243.845931034483	260.126379310345	303.021931034482	378.522344827586	307.1705	382.526785714286	332.613142857143	359.203428571428	133.65275	366.282571428572	215.280285714286	240.838	268.278785714286	288.73075	129.549071428571	113.251714285714	82.6576071428572	124.4705	190.830275862069	177.567	95.8867142857143	163.24	184.671714285714	134.676413793104	100.0265	334.65048275862	160.184857142857	179.532571428571	226.543071428572	179.601714285715	523.406571428571	312.207428571429	209.114642857143	266.238642857143	391.852137931034	385.742482758621	272.301857142857	466.25425	132.609285714286
188	178.035160564579	178.030944744769	178.046580563144	303.532	298.932	309.113	54	54	289.755733333334	360.154133333333	225.467357142857	214.335000000001	72.440285714286	133.657428571429	46.9298571428572	178.546666666667	265.373333333333	211.199142857144	81.5946666666665	284.659714285714	198.955714285715	426.638666666667	268.335142857143	212.062933333333	164.262933333334	221.402	376.626	491.929199999999	250.990285714287	31.6406666666667	62.2362666666666	76.5200000000002	570.339714285716	160.184857142857	23.4753333333333	734.596363636365	584.623714285714	324.444800000001	580.759333333333	14.29	929.827333333334	670.315199999999	141.761466666667	376.478400000001	1093.72210526316	963.832500000004	498.5518	901.901000000001	1094.46
189	179.047913758693	179.045933303299	179.060056547879	88.759	85.69	89.794	24	24	202.0128	528.498133333333	483.77625	803.264666666667	458.2494	749.169333333333	349.951466666667	571.349333333333	307.878933333333	294.8378	390.762133333333	195.8912	804.301749999999	941.408722222222	962.762	962.174333333334	628.730666666667	1063.53466666667	429.6726	727.497666666667	523.3968	92.8078666666667	83.6618666666667	341.655333333333	609.0992	182.699333333333	125.542	347.910933333333	266.2896	521.34775	639.5008125	418.473333333333	725.22	1098.23733333333	338.861333333333	225.478933333333	113.2546875	775.656	562.9664	207.11075	128.5536
190	179.039090391957	179.037855143971	179.052390914302	303.011	299.953	305.048	4	4	134.673	232.617	198.94875	179.652	154.070333333334	177.5235	128.5515	118.349	152.09175	161.212666666667	331.445833333333	175.497333333333	220.374000000001	215.272750000001	187.726	183.48	171.402	176.517666666666	161.2785	164.34075	192.82725	162.29925	162.21975	256.08275	226.495500000001	153.05	157.2725	182.62475	175.497333333333	134.673	225.585749999999	136.7805	142.905	248.941	176.431166666667	160.17925	200.98925	169.292333333333	346.59076923077	149.97675	127.590909090909
191	179.069786332502	179.066716034721	179.079680492775	295.855	293.791	296.926	13	13	88.7648571428573	163.245714285714	120.3954	146.921142857143	122.434285714286	132.630952380952	115.324571428571	171.408	2008.95429166667	2399.65356521739	1670.20771428571	2323.1472	143.860285714286	180.641142857143	163.2	147.9	219.351190476191	216.24	227.5938	293.76	110.2194	121.44545	126.48	141.78	118.347619047619	134.677714285714	107.155	132.639	113.251714285714	112.2275	150.017	118.380761904762	228.5472	163.245714285714	93.8400000000001	113.246428571429	130.590476190476	127.575	148.885238095238	106.104761904762	118.32
192	179.105237009294	179.103857995625	179.106568732377	384.63	381.609	385.702	7	7	78.5602631578949	134.673	153	193.91	117.366578947368	149.932263157894	108.15347368421	176.46	620.524799999999	639.705	300.050210526316	650.927894736842	138.755789473684	141.77305	136.715263157895	111.18	164.22	145.897631578947	141.860473684211	193.8475	184.667631578947	252.0141	195.890526315789	211.259842105263	130.593684210526	142.836842105264	138.72	155.078	93.8690526315788	124.4034	126.512631578948	134.681684210526	166.26	127.532894736842	78.58235	91.852105263158	108.147894736842	109.168157894737	84.6351	126.511	77.54
193	180.034038906922	180.030224607198	180.04502521784	301.472	297.912	304.028	4	4	65.2968421052631	133.65275	101.006052631579	82.6626315789473	51.0131578947368	84.6818421052631	38.77	51.0124999999999	69.3974	61.2157894736842	96.9000000000002	59.1752631578947	78.5359473684209	94.913842105263	81.6210526315789	84.6337894736841	54.0732499999999	89.7831578947368	81.6463157894735	87.7715999999999	84.6818421052631	56.13025	57.1340000000001	81.624	115.289736842105	59.1752631578947	44.9193684210526	120.391052631579	91.8	75.4984999999999	123.490052631579	40.8231578947368	110.2194	126.512631578947	66.29675	78.5592499999999	164.262368421053	137.73552631579	122.362105263158	150.998947368421	148.966105263158
194	180.05712809815	180.048083330272	180.062235745517	188.7255	183.652	188.771	12	12	306.066666666667	872.3565	157.131333333333	39.7886666666667	580.885777777777	598.870444444446	537.657111111112	1975.27314285715	265.265	474.403333333334	208.148	351.185777777778	390.745111111112	287.734000000001	141.810888888889	17.3456666666667	753.416000000001	1231.48485714286	490.72688888889	912.178000000002	49.9963333333333	10.2025	8.16711111111113	10.2022222222222	52.0313333333334	17.3437777777778	15.3033333333334	1278.37325	249.954444444445	246.893777777778	69.3826666666668	157.319555555555	2800.64863636364	122.426666666667	260.185000000001	332.411333333334	597.850222222221	1781.2692	167.316444444445	615.260999999999	42.8260000000001
195	180.087168888805	180.087168888805	180.087168888805	131.625	131.625	131.625	1	1	35.7116666666666	110.184	87.7486666666666	120.478	84.6876666666666	99.8620000000002	77.5453333333335	197.923111111111	61.2133333333335	77.5875555555557	22.4326666666666	86.7283333333335	68.354888888889	103.042444444445	78.5143333333335	63.2606666666668	202.913666666667	198.943333333333	49.9582222222223	196.924333333333	111.216333333333	39.8146666666667	34.6875555555556	158.048333333334	85.7079999999999	29.5864444444445	29.5896666666667	180.717	18.364	62.2335555555557	96.8050000000002	70.3569999999999	253.731	131.623	26.5286666666667	30.6066666666667	66.2783333333333	195.882666666666	13.2628888888889	62.2335555555557	15.3116666666667
196	181.063079418072	181.055399252444	181.065885731356	186.714	183.652	186.714	3	3	37.7523333333333	82.647	88.769	69.3826666666667	57.1607272727273	46.9353333333333	74.47825	230.557666666667	108.1465	86.72125	79.5795	81.66	44.891	53.053	61.215	24.486	80.63925	120.3895	49.99225	105.13725	22.4473333333333	20.3966666666667	16.332	13.2643333333333	15.30375	9.18225	9.183	164.26025	43.87075	33.638	31.62775	12.2498181818182	361.1685	86.6858333333333	17.34425	36.711	115.297666666667	225.47525	76.525	75.4985	14.2776666666667
197	182.034594760731	182.028455261331	182.040734260131	77.0255	74.455	79.596	2	2	166.298352941176	105.025666666667	119.374411764706	105.090294117647	144.879444444445	164.157388888889	145.952529411765	277.52	115.253352941176	111.329875	138.752	175.487777777778	175.490588235294	284.547176470588	168.338823529412	120.394705882353	202.076470588235	250.977882352941	162.224166666667	215.278611111111	56.1355882352941	57.1364705882353	57.1364705882353	45.9105882352941	86.72	55.0768235294118	38.7577647058824	170.330176470588	86.725	90.8009411764706	91.7947058823529	77.564705882353	454.895222222222	263.231666666667	99.9888235294118	195.896470588235	338.737647058824	528.512352941176	430.415176470588	345.859764705883	88.7641666666666
198	182.043089466983	182.043089466983	182.043089466983	167.322	167.322	167.322	1	1	13.2683571428572	22.4541428571429	21.426	23.4492666666667	20.4057142857143	20.4057142857143	13.2634666666667	26.5162857142857	13.2637142857143	17.3445333333333	19.3922142857143	16.3302857142857	24.4954285714286	24.4765714285715	24.4851428571428	15.2989285714286	15.304	23.4567142857143	14.284	10.2028571428572	18.3612857142857	19.3854285714286	20.4053333333333	14.289	18.3651428571429	12.2434285714286	14.2837333333333	11.2317857142857	10.2021428571428	9.18642857142857	9.18257142857144	15.3042857142857	13.2581428571429	11.2184285714286	13.2637142857143	15.2978571428572	11.2231428571429	12.2434285714286	15.304	14.289	14.284
199	182.054236765247	182.048916205675	182.059288933572	185.682	183.652	186.714	4	4	24.4865454545454	28.5676363636363	22.446	13.26325	55.0935	11.22275	68.35675	272.267181818181	45.9122727272728	47.95175	25.4958333333333	28.581	18.3649090909091	13.2635454545454	22.4363333333333	10.2033333333333	87.7825454545455	6.1215	16.324	115.290818181818	7.1419090909091	8.16218181818181	6.12436363636364	10.2027272727273	9.18225	9.183	9.18225	73.4596363636365	4.081	33.6545	18.3649090909091	20.4054545454546	332.608909090909	16.3156363636363	21.4257272727272	55.0652727272726	14.2835	193.8475	84.68075	29.58725	14.2776666666667
200	182.080482749273	182.077246381652	182.092074157893	114.264	110.188	115.301	59	59	157.1262	277.3584	182.628818181818	316.284545454545	158.1465	235.6662	165.2886	537.3819	998.313	1135.578	670.285999999999	1109.99314285714	241.675363636364	315.2727	299.9682	180.588272727273	581.562857142857	465.272	414.2418	684.563785714285	343.831909090909	511.948727272727	495.052727272728	633.3786	429.5463	347.9223	307.9494	360.348818181819	224.46	162.223363636364	399.9184	239.0076	605.7018	302.859	161.2074	316.284545454545	371.180727272728	411.16990909091	117.3345	407.088818181818	179.5728
201	182.963081129069	182.957806788744	182.97446235827	44.884	41.817	45.922	115	115	968.268826086956	1218.19421052632	1559.35456	1456.90272	1276.36118181818	1615.11228571429	1244.25071428571	1564.798	1356.65541666667	1457.97694444444	1372.52446428571	1462.03710526316	1351.553	1521.19275	1453.35022222222	1603.88914285714	1564.5992631579	1156.9635	893.76528	1296.73775	1184.52552631579	1093.373	1002.131	1595.106625	1312.839	1037.34	804.97725	1788.49825	1203.9304	1077.384	1337.51	1260.2928	2287.548	2156.36808333333	1099.84746666667	1508.3729	2033.89982608696	2154.08789473684	2297.67056	2128.2415	730.349833333333
202	182.968409749361	182.962153682002	182.98420482467	1071.27	1070.18	1081.49	114	108	1002.66000000001	1359.65999999998	1383.12000000001	1393.22857142859	821.099999999985	1035.83421052632	853.740000000001	783.359999999986	937.379999999997	958.799999999996	572.6875	993.479999999996	1256.38937499999	1312.73999999998	1310.7	1425.95999999997	888.419999999984	1237.25999999998	783.360000000008	851.321538461537	1425.96	879.240000000001	777.239999999986	1508.58000000001	1334.15999999998	844.559999999985	852.719999999985	1016.94000000001	1003.68	1050.59999999998	1218.9	1015.91999999998	1052.07142857141	1176.05999999998	1101.0757142857	861.899999999985	964.919999999996	940.439999999983	1226.73571428569	983.164000000003	1149.96714285712
203	183.964529559985	183.960112847222	183.97673474889	44.8955	43.858	45.921	38	38	328.5205	441.7953125	549.91475	582.587941176471	441.7953125	520.336	477.68175	561.171875	471.211125	437.68725	397.8975	526.48125	486.680294117647	659.11	574.611875	563.2125	524.247875	513.18575	353.028125	488.7296875	418.45625	333.5195625	361.30125	489.9	456.05175	315.2765625	302.007058823529	586.664285714286	383.6375	468.3234375	513.596533333333	458.260625	792.762	633.616105263158	364.22925	541.7859375	667.233882352941	707.861	640.694571428571	700.927363636364	258.0441875
204	184.072614327036	184.07037920443	184.084686327737	53.0525	51	55.087	42	42	489.573333333334	583.598888888889	418.465294117647	420.336941176471	290.779166666667	443.941666666667	338.732222222222	450.0895	1793.1246	1715.04025	2287.48057142857	791.476888888889	360.040388888889	366.285588235294	320.483176470588	281.612	285.677777777778	288.738611111111	254.118333333333	224.534444444445	413.195294117647	262.14	327.495529411765	453.126666666667	351.765833333334	316.286111111111	335.676764705882	400.952470588235	286.698055555556	226.648941176471	351.102588235294	331.590277777778	478.510277777778	460.145277777778	289.758888888889	371.381111111111	526.441411764706	451.964235294117	988.608	423.568529411765	306.083333333333
205	184.115330946313	184.112144557726	184.126398165441	203.041	199.984	204.07	20	20	32.6506666666666	65.2942222222223	43.8686	75.4948	139.6989	159.154666666667	115.285111111111	292.835666666667	110.184	96.9211111111113	34.6913333333333	53.0504	76.5225	139.785666666667	95.9082	92.8473	185.5854	116.3028	90.8096666666669	151.009333333333	26.5122	28.5693333333333	22.4334	20.4177777777778	71.4622222222224	37.7511	21.4137	393.008	163.235555555556	91.8300000000002	116.318	81.624	1221.339	560.163000000001	186.721	375.441777777778	880.525538461537	794.75311111111	467.2974	881.5392	181.599555555556
206	184.963029659908	184.958262004418	184.984670153894	44.89	32.647	45.921	39	38	389.767333333333	525.471666666667	531.506833333334	573.427333333333	423.438333333333	543.837666666667	482.617666666667	592.716833333334	943.654166666667	775.453333333333	521.305166666667	521.333555555556	462.1355	543.260666666667	542.728666666667	541.392428571429	566.1925	532.614	330.588	485.599333333334	458.129666666667	298.957666666667	330.912	547.919	475.475333333333	268.303833333333	276.510333333333	684.611714285714	394.869	520.37	535.091333333334	395.2818	891.681692307693	763.084666666667	342.832	558.122333333333	666.168833333334	694.384615384616	736.381333333333	756.067	203.046333333333
207	184.985401678327	184.982207870483	184.995228574721	1072.29	1070.21	1074.31	22	22	2849.88000000002	4531.09655172414	3366.00000000002	2643.23888888891	2834.5179310345	3405.91103448278	2820.26714285714	2599.83862068967	3137.37857142857	3787.26000000002	3671.29259259259	3027.61871794872	3614.06137931036	3993.29999999999	3479.06344827588	2073.52347826087	2855.94517241381	3275.22000000002	2975.33999999999	2732.57999999999	2811.24791666667	2978.39999999999	3070.21758620691	3459.84	3267.06000000002	3072.25827586208	3004.91551724139	2794.72448275861	2874.31137931036	2608.13999999999	3375.18000000002	2778.39896551725	2116.63222222221	3320.30344827588	3095.69999999999	2956.95931034482	2964.10172413795	2694.73068965519	4119.08566666665	3146.78620689657	2997.77310344829
208	184.985274814574	184.983007512103	184.989032145424	1169.19	1164.08	1169.27	15	15	1250.51999999999	0	1729.89705882352	1760.51999999999	1202.25294117646	1753.37058823531	0	0	0	1747.26000000001	2327.02499999999	1330.07999999999	1761.53529411764	0	1702.34117647058	1746.23999999999	1141.01764705883	1696.25999999999	0	0	1409.64	0	0	1828.86000000001	1803.36000000001	1311.71999999999	1294.37999999999	1261.73999999999	1362.48529411764	0	1637.02352941178	1227.76764705883	0	1712.57999999999	0	0	1433.10000000001	1235.21999999999	0	1357.38235294117	0
209	184.985301026818	184.983457569556	184.990009822249	1122.26	1108.02	1136.57	22	19	3380.66978723405	4517.42382978724	4355.17617021277	4509.26042553192	3383.34	4131.88043478261	3347.64	3126.61217391305	4548.44534482757	2894.5996969697	6202.61999999998	3490.44	4417.42212765958	4415.28127659575	4301.34	4409.25872340426	3125.59173913044	4313.37782608696	3614.61382978724	3246.3170212766	4394.24326086957	3667.40936170213	3678.12	4328.78239130435	4180.98000000001	3494.22872340426	3518.71382978724	3300.05617021275	3495.54	3209.58936170213	4398.07391304348	3220.82630434783	3217.40170212766	4329.78297872341	3535.03723404256	3566.66382978724	3495.54000000001	3202.09531914894	6310.36869565218	3666.64468085107	3574.55063829788
210	184.992059945733	184.985968073096	184.997226122188	32.641	31.604	32.653	5	5	1976.29342857143	2793.4119047619	2756.68333333333	2815.5043	2064.48	2697.24442857143	1997.71942857143	2589.53429032258	2144.04	2191.87380952381	3235.1435	2166.06657142857	2626.8957	2796.96463636364	2774.15685714286	2761.91342857143	1949.22	2739.33928571429	2167.08685714286	2006.34	2601.1258	2074.19571428571	2148.62142857143	2789.46114285714	2703.75714285714	2146.49857142857	2218.10114285714	1987.01085	2300.1	1989.55714285714	2956.98	2069.58	2044.08	2714.98028571429	2104.84942857143	2160.96514285714	2231.5781	2040.57142857143	3440.61331818182	2151.3194	2108.93057142857
211	185.032874458974	185.029775623407	185.044207884534	52.02	49.98	54.061	41	41	799.466181818182	1514.08472727273	1013.6544	863.1738	1128.42163636364	923.824000000001	659.763545454546	1602.83893333333	1132.04142857143	1416.13854545455	665.217818181818	1638.70172727273	1260.49527272727	1095.8022	1397.4752	1116.67563636364	786.630272727273	1321.95954545455	685.989818181818	930.986181818182	481.568727272727	148.959818181818	143.8623	390.764454545454	661.449	160.182818181818	131.6187	723.373363636364	941.711727272728	394.2604	740.08	420.352363636364	1890.67766666667	1315.01436363636	792.751909090909	1309.00990909091	2088.49827272727	1548.774	1346.796	2308.6008	687.663818181818
212	185.121246741854	185.120377024547	185.133166598291	203.033	199.984	204.07	9	9	14.2838181818182	39.7906363636364	29.5931818181818	47.95175	79.547	97.9461818181819	58.15425	168.345	57.1352727272726	49.9933636363637	31.62775	31.62775	40.8133333333333	57.1352727272726	62.2352500000001	51.0125000000001	95.8173333333333	69.377	43.8717272727273	71.4572727272726	22.4345	22.446	13.25675	15.3122727272727	42.8743636363637	24.4996363636364	18.366	139.852090909091	80.59975	58.1555454545455	48.973090909091	42.8505	556.048636363636	282.615545454546	92.8448181818183	226.500545454546	455.0315	376.47225	230.595333333333	390.75575	94.936090909091
213	185.985050954003	185.984439411691	185.985662496315	1076.36	1076.36	1076.36	2	2	806.14347826087	1308.19739130435	1412.7	1292.89086956522	695.936521739131	1558.20391304348	782.67347826087	663.282608695653	620.424347826088	718.080000000001	569.402608695653	613.020000000001	1505.14130434783	1452.07869565218	1414.74	1369.86	673.48695652174	1474.92	589.811304347827	711.960000000001	1387.79130434783	578.340000000001	533.687391304348	2765.1552	1487.16	636.751304347827	646.955652173914	845.580000000001	577.566086956522	674.220000000001	1561.26521739131	719.100000000001	704.100000000001	1492.89608695652	610.980000000001	585.729565217392	609.211363636365	691.560000000001	556.373913043479	591.08347826087	558.721739130436
214	186.078023932188	186.077705219875	186.083268641647	515.241	514.215	515.27	3	3	11.223	32.64	21.4314545454546	19.3851818181818	12.2432727272727	27.5608636363637	15.2959090909091	19.3903636363636	780.717272727271	1861.5	25.5068181818181	3210.493	23.4662727272727	18.3649090909091	25.5136363636363	22.446	77.5407272727274	31.636909090909	65.2974545454548	57.1505454545455	19.3851818181818	15.3040909090909	16.3287272727273	19.3851818181818	22.446	17.3446363636364	15.3040909090909	15.3040909090909	18.3649090909091	15.3040909090909	27.5326363636364	16.32	19.3748181818182	20.4054545454545	10.2054545454545	20.4054545454545	21.4209545454546	12.246	18.3649090909091	15.304090909091	16.3287272727273
215	186.142920127035	186.142920127035	186.142920127035	364.236	364.236	364.236	1	1	43.8734375	76.4953125000001	78.5592500000001	114.275	48.9750000000001	88.7345625000001	64.2796875	177.5235	104.071875	84.6859375000002	40.81	42.86625	53.0522352941176	38.7695	66.3162500000001	76.5176470588235	19.38475	21.42525	14.284375	11.2193125	37.7515625000001	10.199375	11.22275	38.7695	40.795294117647	11.2234375	15.2934375	58.15425	17.339	28.56875	26.5362500000001	20.4125	142.835	53.0529999999999	25.50625	15.3046875	40.81	61.2374999999999	22.4468750000001	27.5281875	14.2832941176471
216	186.960685795789	186.953896823444	186.969084014276	1077.39	1077.32	1079.4	29	29	4729.90714285716	5713.64619047621	5819.10000000002	6044.52000000002	4779.91047619049	5490.16190476192	4473.67272727269	4643.16666666668	4289.06142857144	4981.68000000001	4902.26363636365	4628.63809523811	5828.96000000002	5842.10227272728	5728.32000000002	5971.82666666668	4606.24260869566	5967.00000000002	4277.8361904762	4411.50000000003	5608.53714285716	4692.00000000001	4559.40000000002	5666.10000000001	5469.24000000001	4378.86333333335	4463.56285714287	5299.91999999999	4279.87714285716	4608.36000000002	6126.8090909091	4815.43173913044	4656.43285714287	5988.1542857143	4414.56000000002	4494.17714285716	4708.37727272728	4733.82000000002	6599.41952380951	4151.29714285715	4577.66190476192
217	187.090496597576	187.090496597576	187.090496597576	515.237	515.237	515.237	1	1	33.6704210526316	42.84	28.5755555555556	43.8719444444445	18.364	36.7520000000001	26.5117894736842	24.4946666666667	353.131444444444	777.240000000002	27.5475000000001	1371.65810526316	30.6083333333333	32.6488888888889	31.6389444444444	30.6083333333333	38.7705555555557	35.7194444444445	33.6691666666666	31.6389444444445	29.5880555555555	28.5677777777778	23.4740555555556	34.6894444444444	36.7399999999999	23.466388888889	26.5272222222222	31.6286111111112	23.4663888888889	21.4258333333334	30.5905263157894	26.52	16.3146666666667	30.6078947368422	19.3905555555556	32.6488888888889	19.3852777777778	18.371	17.3447222222222	27.5474999999999	21.4258333333333
218	187.984382187389	187.984382187389	187.984382187389	83.649	83.649	83.649	1	1	300.981944444444	529.495333333333	407.214705882353	492.944117647059	213.302941176471	339.738352941176	217.322647058824	231.593411764706	254.897058823529	297.111	599.932941176471	290.779166666667	221.403823529412	290.683235294118	197.868588235294	236.708235294118	275.558823529412	110.223529411765	118.388235294118	174.460235294118	405.056764705882	250.905529411765	365.244235294118	369.218705882353	293.84	259.150555555555	252.085294117647	286.686117647059	160.176941176471	235.687941176471	283.543647058824	168.406764705882	166.26	261.285647058824	155.132888888889	222.411294117647	125.488941176471	159.165882352941	280.484722222222	144.881764705882	181.599555555555
219	188.068412845989	188.065051812549	188.079948918269	193.8355	190.795	194.864	22	22	162.21975	373.45725	324.642666666666	449.967000000001	282.817	415.275666666668	288.722888888889	1058.777	286.901	710.152000000002	135.689555555556	991.0026	285.693333333334	366.26975	329.818888888889	233.630888888889	441.515666666668	439.763666666666	314.057333333334	608.118666666665	338.713777777778	135.610125	327.491333333334	461.190666666668	360.138444444445	224.595555555556	196.032	426.499333333333	253.015111111112	242.680666666667	338.723	233.783555555555	912.103500000001	523.38825	214.246666666667	263.045333333334	450.987333333333	499.963333333333	123.460333333334	465.221333333334	376.462000000001
220	188.108814373351	188.107496031572	188.119928262613	289.785	289.773	290.77	3	3	47.9259	110.1924	66.313	62.2382999999999	59.1773999999999	45.9134999999999	59.2122	192.7233	71.379	49.9946999999999	22.4466000000001	83.6646000000002	16.3248	42.8525999999999	18.3636	25.5074999999999	23.4668999999999	25.5074999999999	11.2288	23.4669000000001	19.3863333333333	29.5886999999999	16.3152	18.3546	24.4871999999999	16.3235555555556	17.3536	43.8695555555556	8.1672	30.6089999999999	31.6262	20.404	444.5892	119.3751	11.2233	19.3857	57.1324444444442	252.159555555555	25.5075000000001	38.7714000000001	42.8526000000001
221	188.109881243915	188.106848807356	188.121946696994	172.43	170.366	173.451	24	24	59.1744999999999	138.805	108.148266666667	154.9165	148.965625	207.11075	212.212	448.745	131.61225	146.862	57.1375	86.7531249999999	63.2787499999999	132.591875	84.6859374999999	65.3	273.427	144.8755	113.24775	172.42225	55.0944	136.7135	83.6604999999999	39.804375	66.3162499999999	97.9439999999999	72.4377499999999	310.384	216.22675	117.32875	106.1125	57.1339999999999	1066.19857142857	584.4241875	226.509375	386.6984375	1101.87	647.846538461537	421.36325	810.409333333334	210.1715
222	189.076739550107	189.076739550107	189.076739550107	190.8	190.8	190.8	1	1	30.6066666666666	68.3548888888888	38.7937777777777	76.5166666666668	33.6893333333334	77.536888888889	31.6303333333334	167.425777777778	93.9217777777777	146.912	72.4436666666668	160.279555555556	43.8695555555556	67.3346666666666	49.008	47.9556666666666	77.5875555555557	74.4762222222224	57.0951111111112	77.5453333333333	48.9706666666666	76.4666666666666	49.9963333333335	81.6177777777779	42.854	34.6913333333333	38.7684444444445	67.3419999999999	37.7523333333334	24.4693333333334	42.854	28.6035555555556	135.704333333333	58.1526666666668	26.5286666666666	60.1603333333333	83.6582222222224	74.4762222222224	35.7077777777778	93.8706666666669	58.121
223	189.089429056106	189.08813523593	189.090722876283	384.6525	384.624	384.681	2	2	32.6383157894736	71.3963157894737	73.4399999999999	103.07555	41.84255	69.3600000000001	44.8915789473684	111.18	17.3498421052632	23.46575	23.4733157894737	21.4255263157895	44.8915789473684	58.14	43.8713157894737	45.8976315789474	46.9175789473685	88.7903684210527	38.782	63.2595789473683	108.1465	122.431578947368	85.7021052631578	118.387157894737	80.6007894736842	76.5197368421055	72.42	69.3804	24.4863157894737	37.7380526315789	59.1935789473685	58.1542500000001	59.16	41.8307894736843	42.8598947368421	30.6173684210526	38.7714	58.1542499999999	18.3533684210526	44.88	16.3250526315789
224	190.90842850649	190.90842850649	190.90842850649	48.96	48.96	48.96	1	1	213.237	336.69	346.892727272727	341.821818181818	310.162909090909	448.92	328.527818181818	203.142818181818	236.576727272727	249.966818181818	320.365636363637	248.946545454545	356.075181818182	354.034636363636	300.120545454545	341.791363636364	49.9933636363636	38.7703636363637	24.4865454545455	26.5265	381.582	141.817909090909	160.254181818182	303.183	333.629181818182	255.0625	244.865454545455	199.973454545455	254.047909090909	324.446727272727	319.686818181818	209.249090909091	158.142272727273	365.257636363637	216.297818181818	168.345	176.507181818182	161.361090909091	204.163636363636	139.777363636364	400.7945
225	191.101028496976	191.100420216204	191.102059977923	57.128	56.124	57.134	3	3	59.16	95.9082	95.9294736842106	123.451842105263	101.011263157895	109.201947368421	73.4589473684211	133.688947368421	90.7237894736842	131.613947368421	76.5236842105263	113.22	63.24	84.6862105263158	71.4405263157895	64.2964736842105	148.958421052632	80.6007894736842	66.3205263157895	132.668421052632	26.5268421052632	20.4052631578947	31.6281578947368	29.5891578947368	35.6895	16.3242105263158	14.28	40.8105263157895	27.5481	42.8775789473684	31.6363157894737	30.6075	80.6007894736842	41.81795	19.385	33.6699	57.1347368421053	57.1347368421053	49.9928947368421	40.8231578947368	24.4863157894737
226	191.142448177947	191.141642504735	191.143253851158	382.5945	381.586	383.603	2	2	57.1238620689655	114.247724137931	125.472724137931	191.85075862069	33.6759310344828	152.979310344827	49.9935172413793	52.025275862069	35.7168965517241	45.9124137931035	28.5735172413793	34.7030714285714	118.352	247.87675862069	145.899448275862	100.99024137931	38.7704827586206	294.859724137931	142.865	41.8313103448275	333.630206896552	343.76324137931	221.399862068966	350.013758620689	201.973655172414	210.176827586207	196.840034482759	185.690206896552	94.8856551724139	33.655448275862	135.724206896552	26.5325517241379	53.0435862068965	180.588827586207	113.273586206897	79.5976551724138	119.372275862069	27.5530344827586	87.7259310344827	193.773793103448	27.5474482758621
227	191.178624203911	191.175723276542	191.19199995761	616.9155	610.121	618.3	30	30	275.530344827587	2413.98933333333	1382.5065	2526.77970967742	970.273600000002	1763.328	1487.2572	1794.7077	1070.0849	1645.68697058823	319.411103448275	1026.2206	1334.29531034483	1423.551	1307.2178	680.406700000001	910.256266666664	243.843733333333	192.8304	448.917333333333	977.223866666666	785.605333333332	225.4421	1001.2413	265.226000000001	130.5728	221.441266666666	594.932066666667	108.148266666667	582.686466666667	173.451	899.031133333334	3469.53548387097	1128.38696551725	176.540733333334	1051.08066666666	819.434733333334	2200.67925	406.066133333334	400.009866666667	198.913000000001
228	192.048969732403	192.048969732403	192.048969732403	657.054	657.054	657.054	1	1	8.16222222222223	23.4587222222221	26.5358888888889	16.3244444444445	10.2027777777778	18.371	15.2941666666667	10.2088888888889	14.2838888888889	9.1825	13.2636111111111	12.2433333333333	19.3852777777778	21.4258333333333	20.4055555555556	21.4258333333333	10.2027777777778	20.4055555555556	11.2230555555556	14.2877777777778	22.4461111111111	9.1825	10.1994444444445	17.3390555555556	21.4258333333333	18.365	6.12199999999999	12.2433333333333	12.2433333333333	12.2433333333333	20.4111111111111	11.2193888888889	20.4055555555556	19.3852777777778	11.22	10.1994444444445	9.1825	11.2267222222222	17.3503888888889	11.2193888888889	6.12166666666667
229	192.051019041975	192.046486276231	192.063267760807	356.074	350.961	357.071	6	6	31.6389444444445	45.9125	47.9548421052631	44.9054736842106	27.5471052631579	33.6686842105263	15.3	52.0341666666667	119.3335	187.786526315789	89.7844444444445	137.7	25.5152777777778	42.8376666666666	39.7778333333333	38.7832222222222	33.6490000000001	72.4386842105263	83.6627777777778	91.7650000000001	106.140210526316	32.6488888888889	40.8111111111111	39.7908333333334	121.411315789474	54.073947368421	25.5069444444445	111.243105263158	88.7354210526317	68.3586111111111	86.7236111111112	15.303947368421	117.331944444445	89.8137777777777	21.4258333333333	44.906888888889	135.737	56.1173684210527	43.8719444444445	87.7438888888889	210.177222222222
230	192.06407865651	192.062524393763	192.065632919257	326.9925	325.476	328.509	2	2	14.2843076923076	14.2896923076923	11.2236666666666	21.42525	14.2835	18.3645	11.2183076923077	14.2832307692307	250.97676923077	345.86475	176.499923076923	338.563384615385	16.324923076923	19.3858461538461	16.3175384615384	10.2025	52.0317692307691	55.0979999999999	34.6878461538462	44.8935384615385	15.29625	19.3683076923077	10.2030769230769	17.3452307692308	6.1215	10.1983333333333	10.1984615384615	21.427	6.12449999999998	8.16184615384614	10.1984615384615	10.2025	12.2436923076923	16.3249230769231	9.18207692307691	11.2225384615384	9.1785	8.15800000000002	10.2030769230769	12.2427692307692	8.16246153846151
231	192.141194235632	192.137734902405	192.15243134968	172.424	169.363	174.437	27	27	204.057142857143	264.365	172.428285714286	248.668533333333	7.14186666666667	187.729066666667	49.9930666666667	24.4765714285715	1116.2082	1120.823	635.969727272726	542.792000000001	189.844	229.467857142857	204.053333333333	108.155333333333	16.3242666666667	143.8576	93.8645333333334	10.2028571428571	443.824285714286	268.335142857143	207.114133333333	227.603357142857	492.7888	268.330133333333	190.789866666667	953.680714285714	422.2524	17.3445333333333	548.875285714286	206.093866666667	950.64	840.2328	307.0845	592.786000000001	824.361999999999	616.230999999999	412.187733333333	727.6878	757.037866666667
232	192.145014210779	192.140332000424	192.149696421135	343.847	343.841	343.853	2	2	35.70875	84.68075	81.6553846153846	101.05425	7.14233333333335	31.6432499999999	11.23375	14.2835	266.934333333333	272.40675	120.399333333333	193.8475	18.3645	14.2835	35.6941666666667	14.2905	9.18225	40.8300000000001	60.2340833333332	19.37525	45.9103846153845	29.58725	28.567	33.6545	28.567	31.6303333333334	14.2846666666666	64.3036153846154	67.3365	6.12450000000001	31.62775	8.16266666666665	11.22825	19.3942499999999	18.366	30.6075	79.5795000000003	17.34425	23.46575	74.4417500000001	182.714249999999
233	193.0482911354	193.045778002478	193.059711489592	253.031	249.965	254.064	25	25	461.1756	824.4024	1307.69827272727	1432.4544	1190.6901	1586.35145454545	1256.92988235294	2175.2796	233.63725	270.44575	207.04985	124.4766	2139.51190909091	2836.33157894737	2739.5055	2581.303625	399.938000000001	196.90825	265.187	335.6787	1349.845875	423.40375	58.1542500000001	563.343600000001	1804.89595833333	1251.80292857143	819.300900000001	3611.68499999999	2153.77069565218	2234.90764	2249.65125	1691.872	4168.5336	3469.7	2360.37256	2917.2	3228.03333333333	3528.0576	1806.53785714286	3403.74	188.7555
234	193.048215984476	193.044633694496	193.060639568578	214.256	212.181	215.276	19	19	23.4747857142857	44.8925714285714	34.6897142857143	55.0944	28.5693333333333	50.9966666666667	30.62	105.082071428571	3104.70527777778	3087.51666666667	1884.43253333333	458.099733333333	65.2970666666667	134.677714285714	102.026666666667	27.5472	110.1888	32.6485333333333	38.7681428571428	152.022571428572	156.162	81.6514285714287	55.0944	57.092	237.628933333333	110.1456	125.4518	811.127142857144	176.506133333333	142.78	259.043714285714	167.323733333333	410.154857142858	399.924	200.827428571428	360.312142857143	123.500666666667	348.9312	83.6618666666667	370.2116	24.4768
235	193.051476608526	193.046772071438	193.060930724279	358.12	351.987	360.148	18	18	19.3903636363636	32.6487272727273	35.7091304347825	27.5547272727273	19.3851818181818	36.7293913043478	30.6013636363636	53.0535652173913	77.5233043478261	64.2943636363636	40.810909090909	42.8514545454546	21.4305	27.54	26.52	31.6369090909091	25.4945652173913	22.446	36.7298181818182	34.6726086956521	37.7593043478261	28.56	22.446	37.7512608695652	26.5270909090909	28.5676363636364	18.3646956521739	35.7182608695652	21.42	25.5065217391304	23.4662727272727	20.4054545454545	49.9949130434782	29.5958181818182	18.3646956521739	32.6566956521739	41.8405	47.9656363636364	23.4715	33.6614347826086	35.7174999999999
236	193.060169465179	193.060169465179	193.060169465179	194.842	194.842	194.842	1	1	12.244	15.30375	9.18675	29.5872500000001	44.913	24.488	32.6480000000001	105.13725	369.5115	80.5997500000001	131.61225	43.8922500000001	34.6743333333333	31.6303333333333	44.9203333333332	20.405	33.6517500000001	18.3645	18.357	27.56025	19.37525	27.5355	16.324	12.244	16.332	7.14525	19.3863333333333	352.015	43.8707500000001	28.5553333333333	27.54675	18.3735	1272.22776923077	119.379	26.5265	144.8045	37.74925	454.01125	156.111	19.38475	24.486
237	193.083664399312	193.080965772302	193.09555498862	207.091	205.084	208.14	9	9	20.4133333333333	19.3850666666667	22.4458666666667	40.8106666666667	38.7545714285714	27.5472	39.8078571428571	112.229333333333	3756.62186666667	654.247333333333	1375.31946666667	761.8902	31.6399285714285	39.793	67.3376	14.2837333333333	150.950133333333	27.5472	45.912	202.0128	35.7093333333333	100.025333333333	44.8741333333333	64.2768	24.4864	74.4794666666667	113.2496	804.285333333333	65.2970666666667	141.761466666667	22.4458666666667	172.428285714286	432.593066666667	73.4592	99.9861333333334	360.295333333333	79.6157142857142	368.316266666667	79.5808	50.9933333333333	22.4370666666667
238	194.049834757606	194.049589685647	194.053014070085	214.255	212.232	214.273	3	3	16.3328	13.2639	16.3232	26.5270909090909	11.223	12.2364	12.2498181818182	26.5278	155.0704	339.750818181819	107.128636363637	52.006090909091	19.3851818181818	18.3654	22.446	15.3040909090909	21.4263	11.223	7.1421	30.609	19.3955454545455	18.3654	15.3040909090909	18.3438	28.5549090909091	22.434	19.3748181818182	103.0503	23.4683636363637	19.3838	34.6698	30.6081818181819	42.8484	55.0962	16.3072	22.4554	26.5389090909091	37.750090909091	13.2635454545455	40.789090909091	6.1218
239	194.047761933816	194.047761933816	194.047761933816	351.987	351.987	351.987	1	1	11.2257619047619	17.3448571428571	19.3854285714286	18.3702857142857	10.2028571428571	17.3448571428571	17.34	21.426	15.2921428571428	24.4937142857143	11.2231428571429	16.32	18.3694285714286	17.34	21.42	13.2668095238095	18.3557142857143	22.4462857142857	17.3446363636364	15.2957142857143	17.3497142857143	10.2023809523809	11.2226190476191	15.3	26.5274285714286	10.2028571428572	8.16228571428571	21.431	9.18000000000001	10.2057142857143	24.4868571428572	13.2637142857143	19.3845238095238	21.431	16.3245714285714	13.2674285714285	16.3283809523809	19.3854285714286	17.3448571428571	18.36	13.2668095238095
240	194.062088115103	194.057410620889	194.064917590004	254.018	253.054	254.029	3	3	39.7892857142857	96.9271428571429	154.02	91.8471428571428	156.103714285714	229.682142857143	169.32	313.213095238095	43.8722857142858	50.008	38.76	39.7911428571428	338.719047619048	380.566571428572	371.384	329.536904761905	62.2374285714285	27.5464285714286	26.52	49.9916666666667	102.028571428571	56.1	24.4868571428571	61.2342857142857	188.752857142857	173.448571428572	95.8799999999999	531.56209090909	268.322619047619	303.96	272.403571428571	220.258285714286	652.708571428572	490.871952380953	312.207428571429	417.277380952381	515.220238095238	519.616285714285	307.177666666666	524.28	32.6491428571429
241	194.072397841982	194.066197948348	194.078171006069	229.046	227.501	230.592	4	4	54.0776666666667	149.899909090909	107.176363636364	155.078	91.9145454545453	113.30325	73.458	271.682727272728	61.2436363636364	98.96425	23.46575	53.0573333333333	72.4393636363635	95.9569090909092	105.144272727273	88.76175	45.88875	73.464	26.5265	56.0850000000001	39.7906363636363	21.4257272727273	18.348	40.8109090909091	42.854	14.2990909090909	14.2776666666667	111.209727272727	23.4676666666667	39.7729090909092	56.1400000000001	19.3768333333333	221.517545454546	105.088090909091	28.5676363636364	23.46575	63.256909090909	127.602272727273	36.729	42.8505	18.366
242	194.08635432459	194.08635432459	194.08635432459	207.091	207.091	207.091	1	1	5.10125	7.14262500000001	11.2236666666667	9.18299999999999	5.09833333333333	8.16266666666666	7.14155555555555	13.26325	462.211000000001	306.266666666666	258.116222222222	78.5656666666666	13.2715555555555	10.2025	8.16177777777777	11.2224444444444	15.295	11.2236666666667	7.14233333333333	14.2831111111111	11.2151111111111	12.2506666666667	11.2163333333333	11.2297777777778	7.14155555555555	11.2224444444444	9.18299999999999	9.18800000000002	19.3842222222222	10.2022222222222	7.14175000000001	7.14233333333333	18.366	14.2835	17.3437777777778	23.46575	20.4066666666666	11.2236666666667	5.10166666666666	10.2022222222222	5.1011111111111
243	195.120109885737	195.120020714179	195.120199057295	160.1725	160.158	160.187	2	2	53.0548571428571	84.6837142857142	197.931733333333	373.2712	68.3578666666667	288.735466666666	56.1183333333333	105.133571428572	66.3185714285714	86.7226666666667	91.824	94.8847999999998	91.8599999999998	71.3953333333332	72.4389333333332	44.8741333333333	35.7093333333333	48.9728	31.6303333333333	43.8354285714286	77.5098666666667	57.136	272.411199999999	66.2907142857144	35.725	30.6079999999999	670.577999999999	44.9093333333333	48.9728	31.6386	42.867	24.4864	72.4352142857142	75.4454666666667	41.8317142857143	24.4592	41.8309333333333	77.5402666666667	58.1551999999999	49.9734666666667	24.4864
244	196.046241623391	196.041111000396	196.059455704819	92.857	82.64	100.994	86	86	1152.92285714286	1617.1755	1629.80504166667	1909.39617391304	3085.18742857143	3037.14327272727	3452.17923076923	5008.46060869565	2698.3908	3623.24508	2500.794	4961.62164	2985.983	5333.00356	4196.82853333333	3190.14552	2722.06210526316	3518.92063636364	2562.43111111111	2407.88271428572	554.904727272727	175.44	166.304454545455	188.750454545455	1023.31075	406.168476190476	245.885727272727	3454.54636363636	2018.14176470588	1345.69035294118	1758.20416	1037.636625	105.099238095238	6471.3648	2794.129	5218.837	11321.2215555556	8546.68749999999	1621.8	11060.6306296296	2565.4006
245	196.059063841068	196.043096674824	196.068305021364	61.2055	56.102	73.463	30	30	17.34	60.1639090909091	15.3075	8.16218181818182	1254.92368421053	13.2635454545455	2142.0295	3139.27261904762	176.3735	86.7231818181818	44.892	782.34	2234.019	11.223	6.12163636363636	2224.6524137931	8839.64290909091	6208.89028571429	3908.66481818182	7529.61272727273	22.452	62.2366363636364	19.3851818181818	27.5477142857143	13.2570454545455	20.4054545454545	18.3607826086957	422.392909090909	47.9528181818182	1297.4489047619	5.10136363636364	801.934363636364	5565.58772727273	87.72	17.3446363636364	1722.22036363636	139.777363636364	4919.75509090909	27.5411739130435	7.1435	383.708
246	196.072527521153	196.070777099295	196.074773417924	62.7525	61.226	64.27	8	8	7.13963157894737	58.122	9.18225	5.10131578947368	1910.95289473684	13.2558947368421	1457.83768421053	1304.91657894737	200.877789473684	56.1318421052632	89.7831578947368	868.243947368421	11.2234736842105	9.18236842105263	4.08105263157895	10.2057894736842	3901.3715	2549.86842105263	1084.20405263158	2757.73575	23.4738	5.10131578947368	11.2228947368421	27.5471052631579	26.5268421052632	19.385	5.09973684210526	455.94	47.9523684210526	1104.945	19.38475	696.875684210526	3490.50031578947	85.68	19.386	549.921842105263	134.6796	5876.928	19.379	1.02084210526316	157.12052631579
247	197.04524723176	197.04524723176	197.04524723176	92.854	92.854	92.854	1	1	32.6488888888889	118.352222222222	158.194722222222	189.840352941176	50.0099444444445	255.138888888889	54.0570555555556	70.3991666666666	52.0171666666666	231.603055555556	63.2572222222223	51.0138888888889	260.255833333333	519.321388888889	309.043166666667	319.451277777778	57.1355555555556	357.097222222222	116.349666666667	54.0570555555555	90.8047222222222	61.1966666666666	46.9327777777778	68.3586111111111	96.9263888888889	80.6238888888888	46.9327777777778	75.5252222222222	135.696944444445	52.0341666666667	140.752333333333	47.9687222222222	87.7438888888889	646.222666666667	236.781777777778	72.4397222222223	801.179722222223	68.3576315789474	91.795	908.343888888889	72.4160555555555
248	197.050792508912	197.045771562989	197.062688359043	91.839	84.681	98.976	33	33	191.811272727273	201.0385	205.1205	247.992545454545	345.956869565218	345.956869565218	359.055304347826	545.845909090909	311.030681818182	381.577565217391	298.939909090909	499.927826086957	313.307454545455	555.021913043478	387.6	334.738909090909	326.566956521739	387.699130434782	305.136	282.552043478261	103.02	74.4633181818182	53.0541818181818	80.6015454545454	136.716545454546	95.9312727272728	63.2561739130435	459.225	256.08547826087	225.480272727273	190.715608695652	126.512347826087	1141.42476	676.796714285714	312.286909090909	559.109454545455	1197.02477777778	1401.1465	982.522636363636	1031.48373913044	295.812608695652
249	197.067250153135	197.063775223684	197.079810672797	58.145	56.097	59.179	8	8	12.2392941176471	32.6494117647059	19.391875	57.1331764705883	127.536764705882	35.7205882352941	48.9882352941177	403.016176470588	65.2348235294118	23.4654117647059	11.2232352941177	35.6979411764706	20.3988235294118	59.178125	29.5890625	31.6382352941176	1092.74595652174	863.168823529412	395.874117647059	1087.94705882353	30.6070588235294	13.2638235294118	3.06070588235294	14.2841176470588	38.7443529411765	9.18264705882353	11.2193529411765	406.07705882353	20.4058823529412	108.226	71.4164705882353	79.5829411764706	618.262588235294	73.4357647058824	49.9944117647059	172.429705882353	283.641764705882	178.551470588235	7.14175	260.259375	102.058823529412
250	198.044044127917	198.038554999491	198.056217374436	92.848	84.681	98.976	41	41	75.5011428571429	193.845238095238	185.735333333333	235.746	68.3735	323.512909090909	97.92	569.334375	276.342571428571	415.2325	304.041272727273	423.413181818182	343.923818181818	611.143363636364	437.58	346.985454545455	47.9656363636364	396.886090909091	280.6375	106.084727272727	77.52	75.48	54.0744545454545	78.561	110.190857142857	96.9542857142857	59.1758181818182	471.471	249.966818181818	32.6487272727273	183.567272727273	37.7601818181818	1298.46	675.775904761905	311.274285714286	577.492260869566	1327.62046153846	1418.60473684211	1093.14763636364	1323.27625925926	247.871045454545
251	198.049616870545	198.03972335354	198.058352678182	59.174	57.139	62.223	6	6	43.86	118.313555555556	131.610352941176	251.994888888889	214.258333333333	329.549722222222	134.713333333333	436.678888888889	92.7593333333333	147.940277777778	126.514444444444	114.233777777778	235.684166666667	293.84	351.995833333333	233.707222222222	904.986388888889	645.624833333333	311.184722222222	735.620277777778	97.9764705882353	99.9872222222222	107.123333333333	71.4194444444444	98.9076666666667	112.230555555556	66.2963888888889	469.308235294117	146.92	163.303529411765	138.752	111.222388888889	785.613888888889	595.647555555555	147.940277777778	218.339444444444	443.802352941176	358.123235294117	65.2764444444445	446.022764705882	153.083333333333
252	198.939043038406	198.933456505409	198.9505339274	44.884	42.838	45.921	124	124	3173.04818181818	4594.561	4959.84033333333	5385.31933333333	3669.83925	4990.92711111111	3615.766	3985.236	1128.98185714286	1114.022	1043.75228571429	1594.6768	4678.48433333334	4853.834	5047.09970588235	4955.3775	29.590875	2365.95975	1508.94975	1783.45942857143	5566.67885714286	4810.0056	4250.903125	6164.424	5337.15852941176	4294.11533333333	3944.2865	3201.65657142857	3256.638	3783.21942857143	5040.677	3942.53235294118	3251.65057142857	4209.69885714286	3487.33657142857	2979.23428571428	2059.03266666667	2937.5464	2158.696	2679.27028571429	3159.081
253	198.951325118325	198.951222371147	198.951934473475	44.885	44.884	44.896	6	6	3173.08857142857	4594.34657142857	4956.98983333334	5383.27866666667	3669.11866666667	4991.23771428571	3626.09542857143	4105.62971428571	849.798833333334	893.812	1015.06583333333	1561.03714285714	4937.60666666667	4854.62633333333	5042.68383333334	4959.19542857143	1829.37228571429	2367.06285714286	1120.326	1783.25133333333	5565.91833333333	4120.106	4230.36266666667	6161.793	5332.262	3590.98666666667	3820.128	3709.932	3153.70314285714	3808.72657142857	5041.49983333334	3929.06933333333	3272.05628571429	4225.00314285714	2962.02766666667	2880.26657142857	1964.14166666667	2938.72916666667	2088.28583333333	2591.22333333333	3050.65428571429
254	199.942317909133	199.937488474974	199.955628771301	44.89	42.844	45.922	88	88	676.449428571429	989.677142857142	1090.780875	1118.194	720.355333333333	1029.43225	767.254857142857	889.689142857142	189.7665	216.300571428572	198.955714285714	255.071428571429	1081.465	1068.594375	1084.87542105263	1080.41533333333	17.3448571428572	467.290857142857	280.56875	12.2434285714286	1249.8675	1035.63833333333	914.653090909091	1293.18466666667	1161.07036363636	935.56925	849.86825	828.443	692.74975	873.317538461538	1154.374	845.112	691.753714285715	905.957333333334	760.112857142857	638.698857142857	393.830285714286	604.523076923077	412.541714285714	570.329066666667	648.682588235294
255	200.017815659686	200.017815659686	200.017815659686	302.991	302.991	302.991	1	1	21.4258333333333	30.6083333333333	34.6894444444445	30.6183333333334	19.3852777777778	32.6471111111111	16.3244444444445	27.546	29.5961111111111	45.9125	42.84	52.0341666666667	22.4387777777778	38.7832222222223	21.4258333333333	28.5491111111111	21.4246666666666	28.5646666666667	22.4522222222222	34.7007777777777	31.6268888888888	20.4111111111111	15.3041666666667	23.4663888888889	46.9302222222222	23.4663888888889	18.371	33.6691666666667	28.5584444444445	23.4663888888889	45.925	14.2877777777778	36.74	52.0341666666667	17.3390555555555	22.4461111111111	33.6691666666667	28.5677777777778	48.944	44.8922222222222	36.73
256	200.163744622089	200.163744622089	200.163744622089	966.168	966.168	966.168	1	1	22.44	65.2800000000003	130.5216	73.4399999999999	87.7199999999999	73.4364	52.01745	345.881700000001	58.1542500000002	51.0274999999999	545.000400000001	49.9799999999999	145.860000000001	111.2127	132.639	108.1783	45.8999999999999	110.187	48.9863999999999	64.2757499999999	141.814750000001	184.62	64.2779999999998	127.56875	164.26025	44.9174000000001	114.2736	56.1302500000002	61.2329999999998	81.5809523809527	105.0909	80.6036999999998	35.6999999999999	101.03445	62.2374285714287	59.1765714285712	54.0441	196.90825	298.7721	106.1372	52.0352999999999
257	200.939048550185	200.934274201752	200.953993070062	44.89	42.855	45.922	69	69	668.287142857143	1079.4245	1090.780875	1273.30666666667	868.263142857143	1165.09377777778	860.089909090909	953.967142857142	158.144285714286	131.616857142857	212.219428571429	249.97	1120.2345	1275.38461538461	1095.659	1180.66371428571	89.7851428571429	467.312666666667	308.126285714286	143.860285714286	1230.82941176471	1134.5736	1077.888	1401.661375	1285.56	959.035	846.795294117647	831.532857142857	723.382571428571	873.364571428571	1266.04	830.073	571.293333333334	871.977857142857	834.593714285715	620.333714285715	387.708571428572	533.571	390.076571428572	508.126	693.77
258	200.971712935598	200.968534325772	200.983663717906	44.89	43.864	45.917	21	21	115.297666666667	82.64025	235.673307692308	208.131	882.51625	215.290333333333	525.68625	958.565	436.488666666667	478.536333333333	303.008538461539	423.40375	105.08575	107.135	129.57175	196.90825	378.51275	318.318	269.346	381.5735	136.791666666667	60.19475	31.6425454545455	186.721	119.379	64.27575	108.155333333333	439.72775	196.90825	883.608666666667	144.9465	707.37975	687.6485	448.69	26.5265	365.2495	550.954285714286	597.444545454546	478.536333333333	605.018133333333	83.6673333333333
259	201.04813280514	201.044536703093	201.051770997279	428.5185	428.485	432.61	6	6	51.0125	55.1137499999999	83.5689333333335	69.428	30.62	103.007375	33.6687999999999	43.8734375	33.6703125	45.93	37.763125	33.6455625	105.0921875	80.5750625000001	70.3498125	72.4421874999999	133.65275	82.6415999999999	38.7576249999999	217.313249999999	78.5605333333332	398.068125	832.546666666667	96.9593750000003	179.564	135.597933333333	1051.89493333333	127.541666666667	68.3578666666666	42.8505	217.3265625	74.4794666666668	41.8328125	109.16675	41.83025	35.721875	40.8266666666667	37.7350666666667	44.9075	61.2374999999999	35.7109375
260	202.128978316888	202.127998120154	202.129958513621	644.799	644.787	644.811	2	2	16.3247407407407	33.6564642857142	25.5064814814815	25.5074074074074	26.521925925926	25.5074074074074	14.281	44.8831428571429	28.568	75.4694285714287	11.2228518518519	115.289296296296	25.5064814814815	19.3813571428572	15.3005555555555	21.4301111111111	15.3042857142857	18.3646666666667	18.3686666666667	8.1605714285714	15.30375	16.328	8.16057142857143	22.4455	18.3686666666667	6.12171428571428	6.1215	17.3481851851852	17.3444074074074	11.2231428571429	19.3759285714286	9.17866666666669	42.8595	17.345037037037	15.30375	21.426	24.4862222222222	46.9421481481481	15.3069642857143	9.18433333333333	11.2184285714286
261	202.125440042938	202.119079120587	202.137911084112	204.059	201.004	209.154	61	60	177.596	390.762133333333	254.051142857143	469.322666666667	837.654571428572	1267.1712	856.237636363636	1394.68175	824.537066666667	690.9462	280.573333333333	510.133333333333	576.450666666667	820.331250000001	826.416	689.700266666667	1194.26386666667	915.151058823529	625.423466666667	853.963199999999	204.991285714286	199.039285714286	138.710933333333	92.8806666666667	521.560666666667	259.147733333333	193.774666666667	2039.20875	1266.23366666667	783.18276923077	965.190285714287	677.469714285714	4700.12721428572	3213.85909090909	1487.5488	2477.23984	4013.16771428571	3933.128	2753.69973333333	4075.96533333333	1217.8004
262	202.125242225552	202.121437787938	202.136354562916	342.337	339.738	345.887	36	36	91.8211764705882	233.633882352941	108.188588235294	132.679444444444	215.278611111111	127.576388888889	167.434352941176	400.975588235295	975.802235294118	952.718916666666	611.139733333332	1020.29411764706	53.0522352941176	142.832941176471	113.213470588235	48.971294117647	90.8061764705884	70.4183333333334	52.0499999999999	73.4357647058823	38.7705555555555	132.638235294117	51.0294117647058	42.822705882353	77.5411111111111	103.048055555556	85.7047058823528	212.287111111111	130.595555555555	175.541176470588	141.869941176471	36.7432941176471	2102.4875	735.844117647057	170.389117647059	315.270882352942	1401.48	1563.04315789474	1342.67890909091	1376.61428571429	929.870714285716
263	202.137350498945	202.137350498945	202.137350498945	364.236	364.236	364.236	1	1	108.177818181818	275.412272727273	276.493909090909	336.69	199.973454545455	290.712954545454	147.9	333.629181818181	293.838545454546	238.797	69.3785454545455	125.527090909091	159.205090909091	156.066954545454	220.378909090909	218.338363636364	46.92	57.1352727272728	35.7095454545455	45.8897727272727	96.9518181818182	26.52	30.6081818181819	107.128636363636	103.02	27.5473636363637	19.38	168.345	62.2200000000001	78.5609999999999	96.9518181818182	58.1698571428572	338.730545454545	218.338363636364	62.2366363636363	64.2914999999999	209.211818181818	210.223	78.582	158.064772727273	46.9325454545455
264	202.967721717153	202.967721717153	202.967721717153	45.917	45.917	45.917	1	1	68.35675	145.9046875	184.733125	152.015058823529	125.4984375	175.5475	134.673	149.01125	162.2296875	170.38175	147.93625	158.0903125	112.193529411765	136.76375	172.485625	153.046875	173.4425	138.8135	92.876875	141.866875	142.832941176471	178.54375	178.609375	175.5475	149.9308125	193.859375	155.084705882353	198.945882352941	97.95	124.5315	93.932	137.784375	276.48775	227.51575	133.65275	208.14375	209.148235294118	238.899375	207.186875	294.743875	82.6149375
265	203.049422827522	203.049036175631	203.051015199737	53.0495	53.046	53.07	4	4	104.04	268.331727272727	278.608909090909	245.885727272727	177.521428571429	222.474190476191	172.420238095238	271.472	179.469714285714	189.773142857143	223.439727272727	184.62	169.32	204.054545454545	259.218545454546	198.946428571429	192.834	155.083428571429	96.9497619047619	155.119619047619	226.500545454545	369.24	487.799	288.821714285714	227.409318181818	335.674	293.838545454546	336.69	158.136904761905	178.641666666667	161.295428571429	168.386428571429	350.978285714286	263.233714285714	193.854285714286	280.575	262.210090909091	263.295142857143	225.5305	334.738909090909	136.711904761905
266	203.108620748033	203.108620748033	203.108620748033	311.21	311.21	311.21	1	1	26.5373333333333	61.2360000000001	53.0538666666666	51.0333333333333	54.0741333333332	55.0943999999999	73.4351999999999	77.5149333333332	229.56	234.661333333333	84.7153333333333	133.602533333333	31.6034666666666	35.7093333333333	36.7296000000001	25.5066666666667	23.4661333333333	20.4066666666667	13.2634666666667	25.5066666666667	28.5674666666666	36.732	21.427	26.546	24.4864	25.5083333333333	17.3434	26.5269333333333	31.6303333333333	21.4256	28.5674666666667	10.2026666666667	186.7088	53.0573333333334	19.3850666666666	28.5674666666666	277.512533333333	156.0498	76.49	187.802666666667	73.4831999999999
267	203.130488754558	203.126544018465	203.144112161008	204.0355	200.963	205.079	26	26	18.3645	66.31625	34.6885	83.6605000000002	121.360166666667	192.82725	120.3895	244.86	119.36925	109.22025	59.1793333333333	82.6402500000002	93.8630000000002	139.77425	137.745	95.9035	180.49575	139.77425	99.9845000000002	135.704333333333	43.8528333333333	41.85075	12.237	21.43575	77.577	54.0776666666667	37.7307500000001	369.5115	176.41675	116.261	168.355	109.169181818182	881.471999999999	568.279250000001	226.514	382.78125	831.882142857143	641.725153846153	313.216750000001	786.612749999998	181.5155
268	203.129058553753	203.127199634038	203.144408320844	344.8675	340.764	345.848	6	6	23.4667647058823	35.710294117647	33.6794117647059	28.5771111111112	35.7097222222222	26.5358888888889	34.712	58.1567647058823	180.415058823529	154.011611111111	98.9685294117648	145.902058823529	22.4529411764706	29.5885294117647	28.5583529411765	29.5880555555556	13.2638235294117	17.3494444444445	13.2684117647059	21.4187647058823	17.3437777777778	29.5868235294118	24.4912941176471	21.4113529411764	15.3041666666667	21.4258333333333	14.2841176470588	32.6577777777777	21.4246666666667	23.4748823529412	26.5352941176471	21.4323529411765	317.40294117647	111.244117647059	24.4870588235294	47.9704117647059	214.258333333333	213.238055555555	204.058823529411	242.746	140.841176470588
269	203.136929589997	203.135241465031	203.137766360165	167.3	166.325	167.34	3	3	441.8332	908.096666666665	648.931999999998	854.368933333334	11.2244	397.956	372.373	1150.7856	25.51	26.5252	10.202	24.5136	15.303	26.5252	13.2626	32.6144	5.101	2.038	6.1212	3.05799999999999	2.0404	5.102	4.0808	3.0612	6.1212	5.101	6.12240000000001	4.0856	1.0202	4.0856	7.1414	3.0612	7.13533333333332	2.038	0	4.0768	4.0808	3.0606	2.0408	8.1616	4.0808
270	204.091218118831	204.087275615177	204.098867616493	319.343	316.265	319.36	5	5	126.565846153846	288.855923076923	325.478153846154	393.809076923076	175.479692307692	253.01723076923	155.004923076923	397.92	105.083769230769	127.528846153846	33.6676153846153	31.6152307692307	102.023076923077	78.5636923076924	114.214153846154	111.26175	46.9341538461539	30.6075	21.4248461538461	44.8935384615383	95.8655384615383	32.6203076923076	41.8294615384615	104.110615384615	84.6791538461537	21.4167692307692	14.2767692307692	129.579076923076	34.7054999999999	72.4254615384617	73.428923076923	59.1733846153848	242.83323076923	124.468153846154	32.6473846153847	43.8633076923078	88.7600769230768	121.352538461538	68.3554615384617	56.1380769230769	14.2843076923077
271	204.122346287148	204.122019788954	204.122672785341	204.059	204.053	204.065	2	2	17.3448571428571	33.6694285714286	22.4462857142857	35.71	58.1115	110.190857142857	42.852	140.799428571429	41.8258571428571	49.994	12.2434285714286	37.7505714285714	51.9944999999999	53.0548571428571	58.1562857142857	67.3294285714285	76.4571428571428	66.3185714285714	42.8520000000001	43.8722857142857	14.272	21.426	21.408	15.3042857142858	40.84	18.3651428571428	17.3315	167.326857142857	74.4808571428571	48.9737142857145	58.1562857142859	52.0345714285714	413.215714285714	255.071428571429	96.9271428571432	199.976	212.219428571428	325.471142857143	158.144285714286	239.599285714285	80.5912857142856
272	204.138156903225	204.137058254087	204.139255552364	345.848	345.848	345.848	2	2	15.3042857142857	25.5071428571428	24.4868571428571	21.435	26.5255714285715	19.3840714285714	17.3436428571428	31.6288571428571	35.6696666666666	26.5367142857143	19.3854285714286	24.4868571428571	19.3935714285715	28.568	18.3574285714286	21.4335	10.1986666666667	18.3728571428572	15.3096428571428	15.293	17.3448571428571	23.4661333333333	15.3042857142857	17.3375714285714	18.3651428571428	16.3245714285714	12.2434285714286	15.3107142857143	15.2978571428571	15.3096428571428	21.426	10.2028571428571	149.017333333333	60.2221428571429	15.304	20.4128571428571	32.6628571428571	111.211142857143	20.4057142857143	54.0524285714284	28.58
273	205.044744016578	205.040450070631	205.055514667446	269.367	267.27	272.434	19	19	28.568	30.6064285714286	32.6628571428571	38.7863076923077	14.2843076923077	61.2415384615385	25.4964285714286	27.5477142857143	1503.39329411765	1883.43277777778	1077.43533333334	2126.24836363636	36.7144615384616	35.71	24.4855384615385	37.7684615384615	17.3375714285714	113.254153846154	90.8054285714285	15.3107142857143	20.4042857142857	35.7075	31.6288571428571	43.8722857142857	34.7035384615385	19.3931538461539	26.5181428571428	21.426	30.6092307692308	25.5267857142856	37.7664285714285	27.5462307692308	22.4557142857143	49.994	24.5057142857142	23.4665714285714	55.0966153846154	18.3651428571428	28.5686153846154	38.7572857142857	54.097857142857
274	205.096205882537	205.092075653651	205.10739828945	193.833	189.775	194.876	33	33	92.8448181818183	241.804636363637	198.021090909091	303.021	166.378545454545	259.149272727272	164.263909090909	742.134818181819	543.026909090909	655.01509090909	248.946545454545	860.473090909089	191.811272727272	216.297818181818	193.955454545454	157.122	298.939909090909	296.899363636363	182.550166666667	395.056636363637	211.196454545454	328.352181818182	257.108727272727	295.879090909091	226.500545454545	193.851818181818	135.756727272727	294.858818181819	184.669363636363	163.173333333333	212.216727272728	141.956909090909	769.285636363637	307.102090909091	159.159	257.99675	369.338727272727	342.811636363636	154.061181818182	355.054909090909	309.99709090909
275	205.995568813863	205.987264154173	206.003435017676	303.5095	299.953	304.028	4	4	7.14155555555552	12.2426666666667	20.4075	9.18337500000001	7.14174999999998	11.22275	9.18337500000001	6.12133333333331	10.2088888888889	9.18224999999997	7.13766666666668	3.06075000000001	7.14174999999998	11.224125	8.16200000000003	10.195	6.12133333333331	6.12150000000003	5.10444444444444	9.18899999999996	11.22275	8.1671111111111	10.2022222222222	17.3456666666667	18.3644999999999	4.08100000000002	5.10777777777776	11.224125	8.16200000000003	12.2426666666666	17.3551111111111	5.10125000000002	18.376	14.2831111111111	8.1573333333333	6.12133333333331	6.12149999999998	22.44825	8.16199999999998	5.10111111111112	8.16177777777774
276	206.052313133178	206.047752224669	206.063254264231	270.348	266.289	272.434	17	17	42.8529230769229	57.132923076923	71.4499999999998	65.3211428571431	49.9940000000002	64.3005000000002	42.8529230769231	128.558769230769	1517.81952	1773.16107692307	1027.719	2028.3564	37.7347142857143	37.7513846153845	44.8925714285716	40.8307692307692	77.5083076923076	75.5027692307693	63.2543076923078	109.214076923077	30.6064285714286	29.5733076923077	30.606923076923	31.6295384615385	40.8276923076923	40.8285714285715	27.5483076923077	38.7708571428571	38.7716923076923	18.3807692307692	52.0553076923077	23.4653076923077	62.266923076923	60.1981538461539	44.9307692307692	32.6498461538462	60.1968571428573	49.994	32.649142857143	62.2106153846153	50.0176923076922
277	206.064977673517	206.064699207653	206.080763446535	407.065	403.006	408.085	3	3	9.18239999999998	12.2432	21.427	21.4172	8.16266666666667	15.299	14.2837333333334	25.5071428571428	23.4661333333334	32.6485333333333	8.16213333333332	25.515	16.3242666666667	16.3242666666667	15.31	22.4458666666667	18.3648	17.3445333333334	19.3850666666666	26.5269333333334	18.3648	15.287	11.2273333333333	16.3178666666667	26.5061333333334	17.3638	12.2477142857143	23.4584666666666	25.5066666666667	15.3107142857143	28.588	9.18539999999998	33.682	29.5877333333334	11.2236666666667	7.13953333333335	42.8511999999999	12.2432	13.2643333333333	32.6485333333334	33.6688000000001
278	206.494720091734	206.493776042471	206.495664140997	301.472	299.953	302.991	2	2	7.14175	22.4450769230769	21.42525	17.34425	14.2835000000001	19.3847500000001	17.34425	13.2643333333333	4.08300000000001	7.14175000000003	4.07938461538461	4.081	13.26325	18.3735	15.305	18.348	9.18299999999998	7.14175	5.10363636363637	11.229	22.4455000000001	7.14524999999998	7.14161538461537	13.26325	7.14175	9.18225	7.14524999999998	15.30375	8.162	19.38475	10.2072727272727	11.22825	23.47725	22.4366153846154	8.15815384615385	6.12199999999999	11.2236666666666	18.3554999999999	3.0595	17.34425	8.15799999999998
279	206.882696038375	206.881611656662	206.885941662551	48.971	47.94	48.972	3	3	2907.81428571429	3764.00966666667	3998.68633333333	3701.76933333333	3198.59571428572	4073.17066666667	3183.44	2283.70133333333	3065.95857142857	2973.25133333333	2427.373	3608.919	3636.468	4133.37033333333	3850.8195	3961.76942857143	2747.62942857143	5220.802	3272.05628571429	3084.32371428572	2799.79466666667	294.828166666667	390.085666666667	1627.73966666667	3139.05283333333	1818.14914285714	1639.67566666667	3297.17866666666	3367.1	2983.45466666667	3441.63516666667	2619.886	3205.73771428572	5116.73285714285	3178.76514285715	3655.85433333333	3468.56666666666	3925.36466666666	3199.76533333333	3488.97	2898.23542857143
280	206.989835633452	206.988231591284	207.004254671208	302.991	299.953	304.028	3	3	104.071875	169.371875	213.232249999999	5061.27937499999	180.58425	198.9609375	144.873411764706	193.8475	15.309375	13.26325	22.438625	23.4667647058823	124.478125	65.3200000000002	2566.912	241.656352941177	49.9922499999999	108.1465	34.70125	79.6087499999999	116.315625	62.2581249999999	46.934375	45.91125	131.6203125	76.5187499999998	37.763125	165.2805	70.3759411764706	96.9296874999999	64.2993749999999	92.8768749999999	154.114375	93.8687499999999	45.8971874999999	42.853125	91.8281249999999	208.130999999999	79.527882352941	103.04525	79.5783529411767
281	207.063482582739	207.054473006338	207.07659902854	298.967	288.717	306.08	93	86	12576.6	2513.44903448276	9711.91840000002	16577.6022857143	15076.5700909091	3385.25330769231	8260.34880000003	9683.0712	523.399909090908	869.299304347825	564.187615384614	549.934000000001	18948.7462857143	20855.8669090909	10537.5108571429	10486.8617142857	4734.98025	7244.02857142857	5452.96790909091	5948.6212173913	14900.0629090909	12757.8387272727	11214.9	8086.87712000001	8616.17365384617	13018.68	11550.0434090909	15650.9836363636	12913.2902857143	6066.4847368421	7072.20359999999	11669.6897619048	18579.1663636363	2670.05372727273	2316.65493103448	4284.58333333334	5692.995	7361.70500000002	6375.2298	7439.25033333335	10289.76
282	207.057626304082	207.053930351917	207.071354976034	206.082	202.012	207.102	51	51	1326.9	2298.811	2322.04523076923	3210.989	1967.3228	2912.91571428571	1939.1	4499.85375000001	844.751076923077	1016.60953846154	346.904615384615	740.687538461539	2072.1225	3025.16479166667	2575.25661538462	1934.46171428572	1475.71738461539	1650.80127272727	1119.90221052632	1475.36492307692	1619.13675	1659.64569230769	1335.11110526316	1669.129	1251.18872727273	1301.27916666667	961.1226	2351.67507692308	997.8208	1125.942	1259.00906666667	824.408615384616	2754.62307692308	1921.19800000001	1157.02892307692	1207.479	2156.84475	1827.2333076923	1093.75266666667	1860.02092307692	744.431538461539
283	207.063057835897	207.058519785686	207.077254087807	232.598	229.548	238.742	35	35	354.041208333333	695.668416666667	694.818625000001	922.51392	1676.71436	2385.38946153846	1793.29523076923	3672.92945833333	377.4925	617.4025	348.9255	530.681666666667	1136.837	1325.6295	1434.88158333333	1000.69848	4309.67604166667	3114.89263636364	2954.76466666667	3840.58961538461	1016.2105	1347.47504166667	820.939	1086.433125	850.91352	642.94125	473.0944	1593.6305	1037.62476	502.880541666667	876.39475	599.78352	3672.7795	1734.85	925.177791666667	1169.94	3422.0233125	2511.4505	1791.61168	2359.43792307692	1504.93020833333
284	207.068363025821	207.06261783681	207.078392883757	358.1	347.911	359.128	8	8	104.08896	274.44456	329.55044	346.9768	284.658119999999	504.01832	339.68664	726.447666666666	56.0770833333333	86.7441999999999	43.87204	65.29792	325.53312	362.1142	289.69136	277.57056	815.866666666667	482.59244	440.76096	758.725000000001	121.44188	202.0095	168.3462	156.06612	143.85948	209.1574	85.7045000000001	408.192	245.83928	106.132	162.22452	94.88604	881.496	391.86432	252.012041666666	280.648958333333	801.0768	326.4896	104.08896	733.408759999999	166.33824
285	207.070499584381	207.064346738644	207.075468585266	374.4325	373.395	375.462	4	4	167.326857142857	276.439357142857	316.222142857142	374.510392857143	403.083392857143	416.189142857143	423.418571428571	899.892000000001	61.2278571428571	82.6257857142857	46.9331428571428	77.5734814814814	275.477142857143	340.703857142857	282.619142857143	280.518965517242	579.502	312.262071428571	343.902259259259	586.664285714285	171.402	322.342571428572	253.030857142857	179.608	181.572714285714	282.60925	145.839571428571	519.325428571428	287.660142857142	201.974142857143	163.274285714286	215.317964285714	905.823428571429	331.592857142857	247.972821428572	383.614	655.023428571428	373.489928571429	84.6629642857144	668.029821428572	181.610857142857
286	207.099844802973	207.099209998841	207.100463257649	384.63	384.624	384.681	3	3	98.926142857143	148.900533333333	191.734933333333	209.246428571429	232.722857142857	197.921571428572	238.746857142857	544.822400000001	34.7026666666667	46.9167142857143	22.4473333333333	37.7505714285714	124.474857142857	181.548133333333	166.314333333333	139.720428571428	365.112266666667	161.261571428571	114.32	391.782400000001	119.365071428572	148.958933333334	131.6144	115.335333333333	113.251714285714	89.7851428571428	71.3906666666667	322.410285714286	89.7851428571428	140.7416	97.9474285714285	134.677714285714	584.3836	167.326857142857	86.7566666666667	124.472533333334	203.036857142857	225.483142857144	39.7592000000001	218.265733333333	52.0345714285714
287	207.428154027474	207.427999916841	207.428308138108	300.4425	299.924	300.961	2	2	172.436333333333	233.637250000001	173.456666666667	243.859666666666	582.56275	216.293	576.488333333335	1121.95688888889	2.04163636363636	2.0405	3.05924999999999	7.14175	134.673	214.3575	167.321	138.686	82.64025	34.6913333333334	28.5810000000001	57.1620000000001	48.972	60.228272727273	69.3826666666668	45.91125	56.11375	133.663666666667	75.5355000000002	552.000333333332	114.277333333334	216.293	39.8092500000001	119.42775	955.305000000002	123.460333333334	147.875833333333	224.455	418.3025	879.527333333331	66.2837499999998	493.801	50.9916666666667
288	207.485376538479	207.479408340201	207.491353595356	294.845	292.833	302.991	4	4	342.803999999999	1055.99571428571	1290.61625000001	1432.431	816.199999999998	1415.260125	878.435250000004	1768.02975	2.04057142857143	2.04049999999999	6.12225000000001	4.08100000000002	941.806124999995	1162.91899999999	1110.032	980.460249999997	131.616857142857	140.794500000001	38.7708571428571	124.474857142857	256.114125	143.860285714286	95.9068571428571	210.04275	307.132874999998	222.414500000001	93.8662857142857	963.115999999997	297.913000000001	267.314857142857	306.085714285714	194.867750000001	1611.82571428571	1016.169	252.010571428571	465.250285714285	929.523666666669	1092.47	599.980500000001	1228.381	80.5405000000001
289	207.993050187118	207.993050187118	207.993050187118	299.953	299.953	299.953	1	1	61.2200000000001	502.004000000001	651.886499999998	845.718166666664	129.582333333334	670.359000000002	94.8754999999997	149.9645	5.10083333333332	14.2846666666667	12.244	18.3659999999999	537.715666666668	409.581400000002	595.777333333332	612.200000000001	57.1293333333332	165.293999999999	30.6049999999999	36.7319999999997	220.392000000001	58.1494999999998	38.7726666666668	94.8754999999997	281.612000000001	45.9149999999997	33.6379999999999	117.319166666666	35.6766666666666	76.5250000000002	153.025	55.1429999999996	157.131333333332	267.327333333334	41.8336666666668	40.8133333333334	71.4233333333335	116.412999999999	41.7965714285712	59.169666666667	42.8160000000001
290	208.071577631562	208.06421093997	208.085766170834	296.889	293.813	297.946	94	94	2845.47725	5489.06727272726	5794.05233333333	6157.15278947367	3810.67434782609	6192.98347826087	3935.13980952381	5365.56394736842	71.4427777777779	144.879444444445	81.5957894736843	76.5236842105262	4983.01199999999	5729.5302105263	5471.95357894736	5063.8302	2036.46436363636	2680.56	1850.20276	2080.94514285714	3380.08825	2768.68109523809	2268.34917647059	3087.54	3605.5635	2690.43394736842	2281.19	4104.5775	2766.64684210526	2645.72433333333	3442.31515	2546.1475	5178.83600000001	5270.67947368421	2893.59815	3612.83171428571	4450.45166666667	4080.03236842105	2882.8975	4608.60476	1992.21624
291	208.070150464351	208.067409376774	208.083763883642	231.5975	228.563	232.62	12	12	36.73125	88.7345624999999	78.5881250000001	89.7819999999999	243.939333333333	357.21875	278.5328	499.085625	55.0935	81.6199999999999	45.91125	86.7265624999999	108.148266666666	215.351875	183.72	130.552	581.268461538462	545.842666666667	396.87725	610.942562500001	103.04525	189.778125	125.4061875	140.7945	110.2275	78.6221333333332	66.2959375	205.07025	129.5796875	56.0965625	124.478125	32.6378666666667	768.530625000001	260.16375	141.8234375	137.6915625	519.315733333333	376.626	246.9005	335.6828125	209.1640625
292	208.062592832834	208.059438808093	208.077529249166	205.073	203.003	206.105	5	5	187.818	373.4115	342.811636363637	541.75275	306.965272727273	467.312666666667	295.879090909091	759.08290909091	113.250272727273	202.1085	66.31625	214.2525	306.218181818182	434.662	372.39125	276.48775	217.2245	237.723545454546	172.436333333333	223.43475	237.596454545455	167.399272727273	213.12775	263.3535	171.402	182.62475	128.562	364.432090909091	122.38	160.10075	208.131	117.331363636364	463.203818181819	305.079666666667	185.6855	166.38225	313.391181818182	269.352	105.094333333333	295.879090909091	106.054
293	208.090988811624	208.08214970712	208.094259859336	273.425	270.376	273.443	3	3	25.5041666666666	65.3013333333335	106.114666666667	108.162399999999	47.9494	61.2099999999998	33.6666	159.146	11.2218333333333	17.3434	11.2126666666666	18.3636	20.3866666666666	41.8268333333332	38.7676	31.6251666666666	33.6379999999999	74.4746	49.9963333333335	41.8336666666664	34.6913333333334	53.0573333333335	46.935333333333	62.2403333333335	29.6205999999998	18.3636	31.6251666666666	35.6766666666666	8.1616	15.3325	20.4066666666667	25.5100000000002	89.7893333333327	46.9276666666665	20.4199999999999	6.12099999999998	11.2222	26.5243333333335	5.101	22.4473333333332	8.16933333333335
294	208.086086562127	208.086086562127	208.086086562127	297.9	297.9	297.9	1	1	2840.49882352941	5466.42070588235	5786.08794117646	6140.12999999999	3946.27011764707	6196.90917647061	4041.38500000001	5074.5	44.9058823529412	116.306823529412	44.8775555555555	63.2582352941177	4973.64705882353	5720.72676470588	5595.29294117646	5193.78247058824	2082.42029411764	2726.22588235294	1117.584375	2083.22318749999	3403.50494117648	1663.55882352941	1441.59247058823	3046.59823529411	3623.87576470588	2188.53088235294	1508.017	4135.25205882354	2270.15441176471	2711.7854117647	3369.083125	2589.23235294118	5319.30588235295	5283.6	1798.0525882353	2199.75411764705	3456.75647058823	4196.22776470588	1661.48417647059	3664.68517647059	1538.07129411765
295	208.884487476327	208.884379872834	208.884595079821	48.9715	48.971	48.972	2	2	814.279200000001	1076.36375	1199.7552	1028.5632	878.392200000001	1136.5585	908.245	652.898250000001	752.907600000001	709.178000000001	649.867400000001	888.637750000001	961.0284	1271.1692	1137.8396	1068.1494	728.422800000001	1492.5526	793.715600000001	811.059	767.340800000001	69.3736000000001	87.8232	347.395	864.1094	455.0092	459.18	873.2912	937.609750000001	828.646	982.586800000001	762.0894	921.421200000001	1424.1992	916.139600000001	1086.56625	947.7658	1135.7968	912.237600000001	1015.099	827.590400000001
296	208.971258022297	208.971258022297	208.971258022297	50.995	50.995	50.995	1	1	242.7005	344.8445	349.0965	454.01125	272.40675	408.3	283.4905	300.1005	337.564833333333	422.3835	261.184	746.457	424.250666666667	521.34775	437.90175	391.776	968.296333333333	913.57125	579.786	916.6335	271.3865	89.782	107.12625	170.451333333333	241.56225	131.61225	101.00475	258.12325	269.346	254.2705	310.308	285.693333333333	444.865333333333	471.3555	212.216727272727	305.05475	605.00825	391.776	309.13575	370.1995	295.8725
297	209.041049421235	209.039971951035	209.042126891434	144.8825	144.871	144.894	2	2	77.5808000000002	240.672799999999	237.7299	279.6992	17.3451	250.92	31.6634	25.4925	148.9638	279.5622	169.3698	22.4444	170.3901	210.0582	220.3848	153.045	22.4466	95.9082	29.5887	13.2626	425.6736	374.4501	422.4042	456.0294	260.151000000001	292.8261	233.5113	264.2577	124.4766	24.4584	191.8164	15.303	20.394	243.8517	177.5148	43.8729	149.0368	15.2955	134.6796	268.3389	20.406
298	209.072027724029	209.070801064871	209.072160391972	296.885	296.869	296.904	3	3	418.323000000001	969.259090909092	1003.8768	1006.9374	596.875500000002	1072.3353	590.6958	904.49809090909	22.4465999999999	33.6699000000001	21.4257272727273	26.5277999999999	712.174769230767	911.574400000002	930.513599999998	897.864000000003	325.467	466.277099999999	314.244	321.385909090908	588.713100000002	421.383899999999	350.817454545455	541.475181818181	591.774000000002	479.540999999999	389.744181818182	631.5038	490.764299999999	406.068545454546	637.670454545455	361.3986	841.274999999999	714.215384615385	475.447090909092	558.089181818183	684.621300000002	618.604799999998	512.9091	753.981545454546	292.6539
299	209.13349482184	209.127754782426	209.140740480563	117.3205	115.3	119.37	4	4	9.1827	15.2955	12.2469473684211	13.2641052631579	9.18521052631579	14.2881052631579	9.18236842105263	15.2952631578947	13.25935	7.13963157894736	8.16252631578947	9.18236842105263	8.16	7.14	11.2257894736842	9.18284210526316	5.10131578947368	7.14405263157895	8.16210526315789	12.2436	6.12157894736842	4.0788	5.1028947368421	18.3543157894737	10.2	4.08105263157895	3.06078947368421	5.10131578947369	4.08231578947368	5.10131578947369	9.1773	4.08336842105263	14.2835	10.1994736842105	7.14184210526315	6.12157894736842	1.02	13.2634210526316	12.2431578947368	8.16	3.06173684210526
300	209.15159651162	209.151151927756	209.152018359584	250.974	249.92	251.012	3	3	73.4596363636364	149.980090909091	142.8	136.753090909091	90.8042727272727	93.9152727272727	106.08	239.764090909091	121.412454545454	79.6025454545454	62.2366363636364	96.9259090909092	61.2327272727273	104.067818181818	63.2569090909091	64.2943636363636	119.371909090909	99.9867272727274	72.4232272727272	115.290818181818	78.561	123.4255	84.6826363636364	105.1115	55.0947272727273	66.3177272727273	41.8199999999999	177.525391304348	38.7703636363637	104.044636363636	55.08	87.7004545454545	228.48	78.5820000000001	67.338	96.8999999999999	125.493545454545	165.365181818182	48.9861818181818	69.36	79.5812727272727
301	209.151922422229	209.15043989601	209.153404948448	345.3775	343.853	346.902	2	2	33.6600000000001	38.7699130434783	66.3354545454545	32.6566956521739	41.8306956521739	40.8208695652174	52.0466086956521	143.862913043478	19.3709130434783	22.4457391304348	19.3857826086956	14.2842608695652	37.7593043478261	64.2764347826087	57.1200000000001	14.283652173913	156.106565217391	56.1286956521739	98.9906086956521	185.59252173913	87.7424347826087	173.444347826087	105.113739130435	78.5232608695652	62.2385652173913	47.9543043478261	52.0355217391305	88.7874545454545	42.84	54.087652173913	55.1081739130436	56.1167391304347	119.401043478261	65.3133913043478	47.9522608695652	39.8003478260869	80.6212173913043	98.9695217391304	22.4457391304348	78.5232608695652	17.3488695652174
302	209.152536239216	209.152536239216	209.152536239216	382.583	382.583	382.583	1	1	7.1396111111111	20.398947368421	24.48	32.6595555555556	36.742	33.6581666666667	23.4663888888889	77.54	25.5152777777778	13.2636111111111	19.385	14.2885555555555	25.5069444444445	40.797894736842	30.6083333333333	18.359	71.4194444444445	55.11	37.7605555555556	61.2133333333332	40.8111111111111	49.9936111111111	31.6268888888888	42.8643157894736	43.8719444444445	38.7705555555556	25.4921052631579	55.095	28.5677777777778	42.8377894736843	28.5771111111112	38.7832222222223	75.475888888889	29.5864444444444	29.5977222222222	31.6281578947368	37.7502777777778	80.6019444444445	36.7086315789473	48.9423157894737	10.2027777777778
303	209.151782860285	209.151782860285	209.151782860285	239.768	239.768	239.768	1	1	120.392181818182	243.80896969697	248.946545454546	216.339375	163.243636363636	204.1625	167.294470588235	449.000000000001	162.252272727273	116.329875	84.6826363636365	137.736818181818	87.7590909090909	156.101727272727	92.8598125000001	86.7239062500001	246.862	207.115363636364	155.058424242424	244.865454545454	110.189454545454	168.32	119.332909090909	137.757272727273	74.4942187500001	89.8150000000001	61.1945454545454	213.237	60.196090909091	121.372787878788	78.561	101.976470588235	360.156272727273	122.454545454546	96.9259090909091	132.611818181818	222.419454545455	235.76	72.4532812500001	121.390818181818	111.209727272727
304	210.060288080928	210.060288080928	210.060288080928	248.951	248.951	248.951	1	1	3.0605	6.12200000000001	4.07933333333333	9.18300000000002	8.16133333333335	9.20340000000005	7.14116666666668	17.3428333333333	15.3025	19.3863333333334	7.14233333333332	12.242	8.16933333333335	14.2846666666667	7.14116666666668	3.0605	6.12100000000001	4.08066666666667	16.3093333333333	8.16133333333335	5.10166666666665	7.14933333333335	6.12199999999999	7.14233333333332	10.2033333333334	11.2218333333334	6.12200000000001	14.2846666666667	16.3226666666667	8.15466666666669	4.08066666666667	4.08066666666667	13.2513333333334	21.4234999999999	5.10166666666668	27.5445	57.1386666666668	8.17866666666669	12.244	60.1898333333334	24.4880000000001
305	210.061743566052	210.058047954853	210.074813185472	121.3905	118.361	121.433	22	22	67.342	151.888307692308	150.041769230769	223.447384615385	249.048923076923	279.669692307692	268.340923076923	483.407076923077	237.757083333333	287.574923076923	156.107076923077	253.036307692308	207.028769230769	317.291769230769	282.753076923077	208.142769230769	296.909538461538	277.628307692308	236.693538461538	202.026	105.091692307692	49.9473333333333	52.0317692307692	61.1907692307692	151.955166666667	94.9219999999999	90.8484615384615	356.946153846153	224.450769230769	205.081846153846	230.485230769231	95.9884615384615	1368.1925	569.331692307692	280.584615384615	365.242615384615	1154.4136	707.454	443.833846153846	717.971692307692	339.90975
306	210.073720450353	210.072196338896	210.086983609114	145.898	143.845	146.924	11	11	90.8022500000002	179.490666666667	119.379	157.1185	121.412454545454	192.843	93.8650909090908	377.153333333333	983.601333333333	1197.80018181818	440.757818181818	885.6204	90.8042727272728	138.822	107.128636363637	93.865090909091	653.994818181819	345.872454545454	168.34125	512.207333333333	420.549	329.567666666667	315.095727272727	368.340333333333	348.9255	335.662250000001	334.642000000001	306.969833333333	181.576181818181	186.538	320.358500000001	225.500363636363	566.23875	280.575	240.680666666667	217.318090909091	351.99409090909	348.933272727272	165.372545454546	351.99409090909	152.9625
307	210.991673195167	210.98772860198	211.004021517826	295.8715	292.805	297.918	8	8	27.54	63.2547619047619	46.9337999999999	69.3804	32.648	45.9112500000001	34.6978095238096	46.933142857143	576.434523809524	621.325	875.412352941178	611.136260869565	59.1745000000001	61.2314285714287	56.1157142857143	64.26	48.9737142857143	51.0023809523811	41.8434285714286	54.0902857142858	50.00695	43.8825238095239	29.58	49.98	41.8302500000001	22.4466	26.5336190476191	28.5684	27.5477142857143	28.5666666666667	53.0672380952382	27.5541428571429	37.7505714285714	39.7911428571429	28.56	31.62	28.567	30.6165	24.48	37.7505714285714	19.38
308	211.093424479167	211.093424479167	211.093424479167	207.091	207.091	207.091	1	1	18.3735	26.5265	22.4455	32.648	19.37525	18.3645	27.56025	40.810909090909	58.1542500000001	64.30725	30.61	45.91125	20.415	31.62775	24.486	16.3253333333333	19.38475	19.38475	10.2025	20.405	21.434	28.581	13.26325	20.405	13.2643333333333	16.324	10.2025	31.6432500000001	15.30375	13.2578333333333	11.223	11.22275	25.50625	18.3649090909091	7.14175	7.14525	19.39425	23.46575	13.26325	10.2025	7.13883333333333
309	212.05852962909	212.055331647809	212.071188559264	76.524	71.418	79.574	21	21	6.1215	13.2574	7.14175	11.2232083333333	15.3075	15.2976	10.2054166666667	26.5265	10.1954166666667	9.189	12.243	17.3449583333333	12.24336	13.26052	13.26325	10.2045833333333	1048.27357142857	1220.49408	575.43792	969.247826086956	11.2259583333333	6.123	4.08116666666667	13.26325	12.2435	6.1215	5.1002	5.10020833333333	5.1014	6.1215	10.2	6.123	11.2232083333333	14.28056	10.2054166666667	10.2024	14.2840833333333	15.304375	10.1984	7.14175	5.10125
310	212.057173653854	212.055601425312	212.068811382687	61.215	59.169	61.225	6	6	2.03986666666667	8.16213333333333	9.18192857142857	8.16228571428571	6.122	12.2485714285714	5.10142857142857	14.283	10.1913333333333	8.16213333333333	13.2637142857143	16.3178666666667	9.1824	15.3042857142857	9.18257142857143	13.2686666666667	1012.10453333333	969.253333333334	464.251666666666	619.305545454545	10.2028571428571	7.14186666666667	3.06085714285714	5.10142857142857	10.1953333333333	5.10133333333333	1.01993333333333	2.04057142857143	4.08133333333333	3.06342857142857	12.2425714285714	6.1216	10.2026666666667	12.2384	4.08106666666667	7.14186666666667	7.142	11.2231428571429	12.2434285714286	8.16571428571428	4.0824
311	212.849783891329	212.846998700444	212.863379658132	51.0005	48.982	52.037	14	14	248.946545454545	495.852545454545	413.431363636364	377.500909090909	333.629181818182	476.7136	371.180727272727	290.9565	384.437181818182	524.373454545455	144.878727272727	719.927454545454	280.43125	387.703636363636	365.4822	349.953545454545	1686.51081818182	1605.23657142857	1133.10818181818	1531.71428571429	214.238181818182	12.2432727272727	12.2432727272727	99.0176	330.214909090909	144.878727272727	88.7637272727273	424.433454545455	422.392909090909	279.754	360.348818181818	314.244	795.812727272727	787.650545454545	367.298181818182	454.021363636364	954.975272727273	822.339818181818	531.562090909091	908.6715	354.034636363636
312	213.074047569655	213.073333905293	213.087303509629	51.006	48.959	51.012	7	7	18.366	35.70875	23.47725	30.61	17.34425	35.7233333333333	12.238	25.51875	147.86375	235.67775	36.729	38.7505	36.711	82.64025	60.22425	55.0935	1747.74942857143	640.01025	878.86575	1337.27181818182	56.11375	24.488	28.5693333333333	26.5395	48.928	20.4054545454545	8.162	41.8336666666667	41.83025	24.51	44.913	30.6075	48.972	41.83025	23.4662727272727	35.70875	49.9963333333333	24.488	91.8225	44.8726666666667	20.4066666666667
313	213.918344447511	213.915729200419	213.920959694602	43.348	42.844	43.852	2	2	63.2586	98.9594	134.6796	116.3142	47.9494	83.6646	54.1024	55.0638	565.043066666667	664.206	387.714	296.8782	29.5887	62.2383	46.9338	42.8484	56.1165	79.5834	43.8686	48.9706666666667	50.0192	53.0556	43.8729	49.9947	54.0759	43.8695555555556	38.7676	30.609	28.5656	34.6902	35.7315	25.5225	23.4669	45.8865	39.7917	27.5454	27.5481	38.7904	36.7272	30.609	24.4872
314	213.964616316479	213.959299827982	213.978381105868	103.028	94.878	106.118	107	107	2926.38	4470.10285714286	4938.10272	4226.95026315789	3313.80730434783	4112.71936363636	2573.90636363636	3679.40833333333	160.14	290.775	144.877368421053	170.383947368421	2581.865	3088.67646153846	2907.81428571429	2586.128	332.622947368421	657.9	607.056578947369	376.38	2796.45253846154	2238.04876923077	2372.52	3051.05007692308	2108.91416666667	2209.8615	2216.62715384615	2461.848	1641.165	2051.77861111111	2634.81866666667	1899.123625	2624.14145454545	3662.65252173913	2339.5765625	2411.4415	1546.73345454545	2832.79245454545	2944.4896	1463.06607692308	1154.57341176471
315	214.910332112027	214.910223092159	214.910441131895	45.919	45.916	45.922	2	2	4487.99515384615	6711.584	6978.90461538462	7710.95952380953	4426.09476923077	5711.68246153846	4346.51076923077	4670.01923076923	455.871230769231	496.852384615385	432.577846153846	979.495384615385	7206.43323076923	6508.54276923077	6651.85176923077	6378.96369230769	1269.26276923077	1782.47753846154	1245.79569230769	1469.24307692308	8841.4865	7341.58061538461	7049.92176923077	9187.25146153846	8315.901	6603.43138461538	6438.14153846154	3182.04835714286	3908.79876923077	5149.49292307692	7075.575	4915.65415384616	2113.91815384615	3556.79261538462	4365.56746153846	2413.02769230769	788.625642857143	1713.49615384615	850.300769230769	1243.66130769231	5531.64553846154
316	214.917057067692	214.910803119873	214.931805229886	44.885	42.844	45.921	117	117	4481.95825	6655.32371428571	6799.2792	7708.25857142857	4339.27514285714	5680.752	4292.74875	4634.83555555556	451.97075	482.595142857143	421.378	891.729714285715	7193.04	6237.14057142857	6467.4704	6184.972	898.950375	1780.31058823529	978.339833333334	1028.448	8841.796	7315.44857142857	7023.23060869565	9099.47192307693	8271.72294117647	6538.3652	6123.75485714286	3103.70914285714	3860.626	5106.21222222222	6827.20818181818	4857.918	1927.1578	3492.39354545455	4285.2	2314.008	767.51	1551.17914285714	848.569714285714	1236.50933333333	5026.36116666666
317	215.019388625201	215.016066596622	215.023791138912	52.032	52.026	54.084	3	3	29.576375	41.8309333333334	58.1742	77.5402666666667	29.58725	108.190666666667	38.7695	27.5562	197.795125	255.066666666667	133.663666666667	158.0903125	76.495	48.9728	77.5656	72.4389333333334	84.68075	113.2546875	106.145	73.4832	48.9728	61.192	47.9525333333334	63.2606666666667	67.291125	54.0741333333333	44.8917333333334	30.608	36.729	18.378	61.236	27.54675	52.03275	80.59975	38.7701333333334	35.7093333333334	62.2362666666667	42.8512	115.290133333333	56.1146666666667	97.944
318	215.922416636486	215.920675109033	215.923012001141	45.91	44.891	45.922	3	3	243.83975	471.3632	458.260625	467.2745	239.7734375	363.357333333333	233.641066666667	237.7998	110.19375	150.997	97.95	84.6548125	444.69275	398.034	399.080666666667	394.8609375	58.15425	118.397333333333	47.9525333333333	77.5675	599.907	432.586	483.796	617.455882352941	528.329529411765	400.9828125	425.44425	168.34125	218.337066666667	256.187333333333	489.059	260.27	105.08575	211.1952	252.00175	132.634666666667	37.74925	80.659	59.1948	64.2560625	321.2803125
319	215.95860362895	215.953849840519	215.973085126804	103.034	94.878	106.106	83	83	1383.970375	2189.16176470588	2435.44205882353	1937.45475	1538.59085714286	1940.56833333333	1273.89078571429	1610.58	376.358294117647	229.55625	487.700588235294	125.49075	1257.41	1432.08	1444.6976	1196.07483333333	147.9453125	331.480882352941	284.64975	155.0305	1417.17685714286	919.213071428571	1080.22604347826	1358.04031578947	922.321066666667	1035.85825	962.129428571429	1076.71078947368	826.70625	742.754133333333	1116.389	711.916375	1268.15247058823	1796.37333333333	1082.53205882353	1217.55068421053	984.867647058824	1306.94025	1355.91225	881.534117647059	608.9026875
320	215.979826201491	215.976062563127	215.994291611259	115.288	111.208	116.321	52	52	336.71	528.2305	609.08925	604.001454545455	564.244333333333	1053.285	664.1595	694.166	605.00825	573.393272727273	174.466636363636	349.953545454545	294.727454545455	285.676363636364	291.928	293.838545454545	139.777363636364	70.3988181818182	94.8853636363636	113.24775	262.225666666667	285.53	347.078181818182	240.784363636364	176.431166666667	227.51575	247.815818181818	581.555454545454	315.264272727273	261.189818181818	299.831	246.126727272727	718.697142857142	760.103181818182	370.359	463.203818181818	750.4992	639.7281	884.571199999999	761.94	185.6855
321	217.970302600275	217.967851603689	217.984125834577	115.294	113.237	116.309	9	9	198.965	325.238222222222	330.552	376.503	448.91	673.40625	421.36325	457.811625	350.994666666666	334.642	205.087	222.44175	197.815333333333	112.236666666667	192.843	167.334666666667	94.8806666666667	41.835375	68.35675	90.7503333333334	141.826333333333	169.264666666667	218.470222222222	110.187	134.673	157.1185	174.363	379.770666666667	218.351333333334	192.822	141.81475	170.507	429.279666666667	503.715333333334	218.3335	297.904888888889	417.043666666666	412.169777777778	209.15125	414.210222222222	134.673
322	217.987237568454	217.987237568454	217.987237568454	116.286	116.286	116.286	1	1	192.807	316.288571428572	317.308857142857	356.079714285714	443.824285714286	631.556857142857	417.238428571429	455.684571428571	95.9068571428571	200.996285714286	26.5274285714286	139.779142857143	192.672	105.177714285714	187.732571428572	164.266	88.7648571428571	40.8114285714286	41.8317142857143	85.7040000000001	134.677714285714	87.6877500000001	121.516	109.170571428571	130.578285714286	80.6025714285716	79.5822857142858	361.484571428571	95.9068571428571	183.625714285714	140.799428571429	169.509714285714	420.004571428572	475.453142857143	129.558142857143	131.616857142857	159.164571428571	408.114285714286	78.5620000000001	189.746571428571	71.4200000000001
323	218.10446051741	218.100491003133	218.118771963409	363.252	360.142	365.233	32	32	275.462307692307	508.113230769231	626.455428571428	679.486500000001	366.290461538462	594.623562500001	389.757538461539	775.423529411763	572.407000000001	570.352	243.853538461539	153.115384615385	367.283076923078	311.053076923077	444.854153846154	472.366846153847	85.6670769230768	81.6184615384617	37.7513846153846	64.2503076923076	212.219428571428	36.7144615384615	79.614	205.066384615384	197.835230769231	47.9544615384616	23.4564615384615	338.734857142857	113.202923076923	192.823615384615	192.838153846154	179.655384615384	679.530315789473	417.274384615386	106.112	153.046153846153	258.132285714286	454.217857142858	235.779923076923	218.247076923077	36.7283076923078
324	218.105479498595	218.099656860475	218.115339017202	248.95	248.945	252.998	3	3	27.54675	63.2554999999999	76.4953124999999	112.26875	110.187	167.444	116.273294117647	246.9005	973.378125000001	1012.65163636364	375.468235294118	2420.033	110.2275	170.38175	128.5515	121.459333333333	143.8640625	174.4734375	77.5152500000001	180.58425	80.5997500000001	84.6496249999999	64.2796875	86.7531250000001	96.9237500000002	104.0655	45.894375	211.2046875	121.415	109.126625	112.2275	78.5354705882353	856.625000000001	356.198125	114.268	222.4145	487.709375	401.253	127.529411764706	391.792941176471	347.90525
325	218.91020103289	218.909196456844	218.916618216974	45.91	44.872	45.922	5	5	346.913333333333	505.01	503.024333333333	528.532666666667	290.763333333333	426.452888888889	277.500444444444	321.405	47.9191111111111	58.159	143.851333333333	90.7997777777777	487.666222222222	450.938222222222	459.15	459.869666666667	82.647	169.356888888889	96.9211111111111	95.9008888888889	714.190909090909	597.915333333333	582.927555555555	700.2345	611.151142857143	478.484222222222	516.232444444444	195.912	257.096	367.28	569.718	358.332	115.297666666667	232.636	295.896666666667	189.761333333333	72.446625	113.41425	112.297777777778	101.013	393.848666666667
326	219.025669780522	219.023027652525	219.038483757624	54.064	52.021	55.093	20	20	233.551375	338.728533333334	325.579375	278.52825	126.511	282.724666666667	169.364266666667	364.3542	284.4579375	383.614	218.346875	271.303375	203.9875	229.55625	227.5938	195.948	192.82725	225.493666666667	227.608666666667	267.40375	199.969	329.419625	468.29475	196.924333333333	226.342875	379.55625	363.209	591.745	197.931733333333	151.108	179.63	129.573866666667	405.03925	389.741866666667	253.022	287.7152	482.57825	342.804	169.3615	492.8109375	187.726
327	219.048510000674	219.047580441698	219.04943955965	167.8395	167.341	168.338	2	2	40.8327272727272	36.7298181818181	31.62775	46.9315000000001	123.45025	34.6892727272728	218.338363636364	224.46	196.912636363636	195.892363636364	19.3938181818182	137.798181818182	22.456	35.7095454545454	23.4662727272727	21.413	45.9122727272728	26.5156666666667	33.669	40.7927272727272	17.35275	82.6420909090908	72.4393636363637	20.4163636363637	15.3040909090909	39.7906363636363	30.6081818181819	182.80375	48.976	41.8535454545455	13.2635454545454	15.30375	219.260909090909	42.8285454545455	41.8311818181818	161.131272727273	320.3585	182.62475	21.4257272727273	421.397666666667	32.6487272727272
328	219.100879222431	219.09823327777	219.110037562988	283.132	280.596	283.651	4	4	37.7505714285716	61.2428571428572	70.3997142857143	128.511	57.136	114.272	73.4605714285714	177.455142857143	662.907142857144	853.317142857144	440.94857142857	479.534285714285	113.251714285714	110.190857142858	121.363	108.188142857143	80.5687142857144	83.6634285714285	72.4402857142857	91.787142857143	175.562857142857	250.075	134.630571428571	204.042857142857	134.677714285714	113.251714285714	98.926142857143	96.9271428571428	59.1972857142857	81.5885714285716	91.8257142857142	108.150285714286	111.164428571429	73.4605714285714	62.2374285714285	45.8935714285715	58.1766428571428	75.5011428571428	35.6949999999999	70.3997142857143	116.304428571429
329	220.083248183542	220.079743488832	220.097377164864	172.43	169.364	173.461	35	35	135.69325	216.399	197.9285	265.026666666667	232.617	241.804636363637	294.876333333333	432.374	160.17925	220.284	71.4525	88.7637272727274	142.905	211.08825	147.93625	121.40975	370.381	256.103666666667	132.635454545455	257.124	82.64025	142.835	144.887333333333	69.411	117.331363636364	104.067818181818	141.81475	383.802	301.870666666667	200.98925	204.05	164.26025	815.225846153847	736.6205	250.9815	503.000857142858	778.450750000001	703.009666666667	605.057666666666	740.001923076923	200.993727272728
330	220.086769980289	220.077724222761	220.095180978545	458.591	454.008	459.11	4	4	5.10305555555555	10.1994444444444	35.7097222222222	6.12366666666668	4.08111111111111	15.3041666666667	6.12166666666667	30.5983333333333	87.7438888888889	117.370277777778	8.16755555555556	94.8806666666668	11.2267222222222	9.17949999999999	9.18249999999998	8.16488888888888	26.5272222222222	24.4786666666666	45.8975000000001	58.1558333333334	15.3	12.2433333333333	11.22	9.18249999999998	44.9068888888888	15.3	8.15955555555555	79.6076666666666	119.3725	48.9573333333333	77.5411111111111	6.11966666666666	76.5208333333331	44.9068888888888	15.2991666666667	16.3297777777778	132.636111111111	14.2838888888889	8.15999999999998	113.281666666667	26.5272222222222
331	220.119023481241	220.115375547338	220.129314072421	163.7435	161.189	164.268	4	4	93.8745000000001	164.26025	187.732571428572	219.515000000001	168.323571428572	226.503428571428	152.022571428571	360.14825	341.78375	310.166857142857	57.136	296.903142857143	76.5214285714285	154.05775	90.8054285714285	93.7874285714285	197.935428571428	135.584	68.3591428571428	162.1005	177.529714285714	193.8475	116.312571428571	186.591375	118.452571428571	68.3591428571428	76.5214285714285	198.955714285715	53.0548571428571	100.072	128.5515	99.9880000000003	356.06725	197.783	163.24	243.331875	208.138285714286	244.8	172.428285714286	210.002285714286	72.4402857142857
332	222.027862624273	222.026993723428	222.042519226074	51.017	49.974	52.032	15	15	269.346	424.424	292.995111111111	262.197111111111	231.59675	316.51	187.726	254.197875	987.723	990.67552631579	335.689666666667	591.3825	287.546	294.844222222222	266.481	237.863875	124.4705	196.032	138.754	160.297	257.096	62.2335555555556	90.7997777777778	227.543625	260.992	124.4705	109.163777777778	277.500444444444	224.455	172.549	280.744444444444	208.131	335.66225	404.019	220.368	331.58125	443.796666666666	396.866444444444	344.835111111111	317.116333333333	138.652
333	222.079211802965	222.079211802965	222.079211802965	454.008	454.008	454.008	1	1	25.5125	29.58116	29.59392	19.38912	21.43008	31.6290416666667	26.52624	22.44616	32.64896	32.6489599999999	26.53248	35.7072916666666	33.67584	31.63612	29.58812	26.53248	22.44616	30.6084	23.46092	31.6138	26.50856	17.34476	20.405	23.46644	31.62744	23.46092	15.3042	36.73728	35.7084	22.44088	34.69632	19.38532	25.507	34.68952	18.36504	16.328	30.6084	15.3042	17.3367307692308	28.57456	23.46644
334	222.097161273614	222.093581194881	222.10956637325	319.3525	316.265	320.381	18	18	273.561000000001	758.417249999998	817.153499999998	996.819142857142	422.418000000001	579.549333333335	363.060666666667	1173.38333333334	377.4925	338.750666666667	79.6184999999998	66.2891666666667	195.792	213.23225	211.08825	204.149999999999	93.8706666666669	88.77625	27.5489999999999	96.92375	215.184833333333	37.7338333333333	57.134	195.042833333333	151.009333333334	34.6743333333333	21.4165	281.589	68.3902499999998	105.08575	126.459333333333	107.135	783.552	266.28525	79.5860000000002	68.3623333333335	195.888	305.95	137.73375	127.59375	27.54675
335	222.112603063609	222.112603063609	222.112603063609	320.336	320.336	320.336	1	1	267.545666666667	747.494000000001	832.456000000005	1006.04866666666	411.19433333333	564.244333333329	351.669999999999	1148.89533333333	62.2403333333329	175.497333333332	17.3456666666667	32.6186666666666	191.791333333333	201.992999999999	199.952666666668	198.106333333334	87.7486666666669	80.6063333333335	17.3456666666667	79.5860000000002	207.127666666665	12.2320000000001	34.6913333333334	186.8735	138.765333333332	26.5286666666667	8.15466666666672	270.344166666666	44.8946666666668	96.9316666666669	122.44	99.9926666666669	769.295428571428	255.083333333334	49.9963333333335	35.7116666666668	97.9519999999993	297.937333333334	37.7461666666669	68.3623333333329	17.3428333333333
336	222.986888731431	222.985508635212	223.002379950162	49.98	49.975	52.037	5	5	613.158692307693	1197.84123076923	1203.48692307692	1518.10338461538	688.707692307692	1330.98276923077	741.707769230769	1037.05890909091	511.174153846154	881.479384615384	173.452307692308	973.953076923077	1035.14384615385	1791.66030769231	1235.03769230769	1141.72430769231	651.976615384616	817.636153846154	501.159923076923	886.981615384616	515.216538461538	92.841	125.545153846154	240.883384615385	386.521692307692	167.330461538462	159.168	967.178769230769	607.083076923077	508.381384615385	628.009615384615	719.588076923077	1118.17292307692	1433.53230769231	449.921769230769	826.449230769231	1211.01392307692	1048.251	477.504	1127.86476923077	531.339846153846
337	223.052187480624	223.051154708418	223.06675130053	156.117	154.047	157.131	7	7	171.36	311.1	226.503428571429	330.402857142857	189.7665	269.346	254.04225	414.12	412.195428571429	444.829	241.8111	262.14	195.8976	218.3335	243.8517	209.1615	215.33605	245.95255	175.483	195.785142857143	233.58	310.166857142857	245.80795	284.58	230.6443	253.022	250.047	235.62	195.8976	183.591	240.843619047619	186.7149	338.813904761905	224.4	205.02	192.7233	276.48775	173.4425	122.472	278.46	161.16
338	223.065175460012	223.065175460012	223.065175460012	976.383	976.383	976.383	1	1	11.2236666666667	18.366	22.4473333333333	18.364	20.3933333333334	28.5475555555557	21.4386666666666	35.7077777777778	18.364	12.236	25.5055555555556	16.3342222222222	23.4523333333334	22.4448888888889	22.4448888888889	12.2426666666667	13.2556666666667	15.305	18.3539999999998	20.4066666666666	23.4523333333334	20.4044444444445	21.4270000000002	21.427	21.413	18.366	18.3639999999998	24.488	16.3235555555556	35.6183333333333	27.5460000000001	52.9879999999996	27.5460000000001	59.1793333333333	25.5083333333333	15.3050000000002	15.3033333333334	13.2715555555555	28.5662222222223	15.305	16.3146666666667
339	223.06347766994	223.062457478841	223.077206811417	844.237	838.668	846.86	6	6	76.5034090909092	185.648272727273	252.007363636364	205.019999999999	97.9461818181819	244.800000000001	77.5380952380955	173.4	286.780571428572	276.493909090909	63.2710000000001	184.62	204.054545454546	207.166333333334	271.525545454545	253.027636363635	85.6838181818183	148.959818181818	171.405818181818	99.9867272727274	211.356409090909	160.182818181818	263.307428571429	225.420000000001	175.533818181818	168.3825	97.9723636363636	110.218909090909	201.969	113.280545454545	170.423499999999	140.829	97.9474285714282	275.547272727273	187.730181818182	327.434590909091	187.68	121.412454545455	77.5199999999999	251.940000000001	234.599999999999
340	223.071160728757	223.063971902416	223.078349555099	920.749	918.221	923.277	2	2	62.2366363636364	85.7029090909092	136.753090909091	74.4599999999998	65.3003636363636	92.8448181818183	72.4393636363637	122.432727272727	89.8080000000004	58.1710909090909	49.9799999999999	57.1352727272728	97.9723636363636	85.7029090909092	119.403818181818	121.412454545454	64.2943636363636	91.8490909090909	86.7038636363638	64.2915000000001	97.9461818181819	62.2505000000001	76.5579545454549	111.2345	78.582	74.4799090909088	53.0683636363636	73.4596363636365	76.5034090909092	79.5812727272728	113.225045454546	104.067818181818	60.2121818181818	144.917454545455	96.8525000000004	101.034	64.2599999999998	77.5200000000002	54.0744545454546	72.4393636363637	77.5580000000001
341	223.07815582499	223.07815582499	223.07815582499	755.964	755.964	755.964	1	1	73.4605714285716	160.184857142857	163.245714285715	149.940000000001	87.7445714285711	157.116666666666	84.6797619047617	104.04	133.65119047619	167.326857142857	55.1082857142855	225.546285714286	128.586	170.387714285714	134.677714285715	134.671428571428	62.2693809523807	99.9599999999998	85.7039999999997	90.8054285714288	144.914380952381	93.8881904761902	95.9068571428568	131.610714285714	115.292285714286	91.8257142857145	86.7202380952384	93.8619047619051	111.205952380952	79.5377142857142	130.627047619047	82.639285714286	90.7799999999998	131.653714285714	116.307142857143	144.87380952381	149.982	187.732571428572	39.7800000000001	148.961714285714	130.596571428571
342	223.112412191651	223.102251615401	223.115487343274	319.343	315.262	319.35	3	3	85.7430000000002	179.652	206.107333333334	205.07025	112.2275	134.673	98.9157499999997	232.617	104.0655	88.76175	42.8505	62.2047499999998	88.76175	108.155333333334	111.15275	111.259272727272	78.55925	74.4799090909092	65.296	69.377	87.6985000000002	81.5799999999998	40.81	104.1165	94.88325	44.8726666666667	44.8690000000001	77.5453333333331	54.0985454545455	72.43775	71.3883333333333	61.2150000000003	193.863333333333	98.96425	58.15425	60.19475	87.7415	82.5997499999998	46.9085000000001	63.2864999999998	71.4233333333335
343	223.985155558095	223.984785501936	223.985767473493	44.89	43.864	45.917	4	4	632.555	1014.1782	1251.92747368421	1243.68475	911.08325	1534.456	970.54305	1202.58	1031.22	990.66275	901.959157894737	1009.0767	966.96	1316.1225	1106.25052631579	1193.6925	1078.14	929.4933	575.421	907.26895	920.5361	707.88	676.643842105263	1095.93221052632	1000.86525	717.06	632.555	1494.66625	822.3215	790.69375	1034.11305263158	883.7963	1845.63225	1680.96	778.45075	1099.8834	1480.38275	1666.10021052632	1684.43275	1734.44736842105	512.04
344	223.990536022527	223.986022789376	224.003601523668	44.885	42.838	45.922	107	107	555.025066666667	883.519846153846	1018.2594	1098.82342105263	761.1065	1315.18705263158	829.802	948.873529411765	911.8204	910.074736842105	873.32544	848.848	855.81356	1079.4245	934.60625	1029.44906666667	974.259166666667	883.547894736842	552.990555555555	828.443	835.826727272727	682.234565217391	650.0585	1030.9575	938.4	684.330533333333	619.29175	1415.105	767.240533333333	698.87125	975.001944444445	778.8704	1620.25625	1439.137	710.113333333333	1025.38714285714	1293.18466666667	1482.492	1593.728125	1446.68723076923	456.0592
345	224.066053188468	224.065817346305	224.066414539483	231.629	231.623	233.635	3	3	56.1154	147.9058	137.736346153846	137.7648	255.13	336.6924	212.16832	364.32564	78.56156	75.51848	56.1154	38.77976	156.10284	221.45284	218.39128	147.9116	426.37672	484.633	333.63156	406.99596	125.49444	123.42484	72.4058	132.6052	140.79864	70.41588	76.47	156.09672	163.2448	88.74696	154.02604	99.96392	456.15456	241.85376	154.02604	171.36672	375.44832	274.50912	213.23852	250.97904	215.27908
346	224.079408295301	224.079408295301	224.079408295301	846.768	846.768	846.768	1	1	15.2991176470589	44.877411764706	63.2582352941177	39.7777058823531	18.3652941176471	65.2762352941174	17.3447222222221	30.5982352941177	44.9058823529412	51.0294117647059	15.3044117647059	25.4985294117648	43.8701176470589	34.6894444444445	50.0117058823529	55.0958823529413	19.3844705882352	40.8117647058824	26.5276470588234	16.324705882353	38.8069411764706	28.5682352941177	31.6272941176471	45.9132352941177	34.7	31.6382352941177	23.4735294117647	24.4941176470589	27.5384117647058	22.4542352941176	21.4397647058823	31.6291176470587	17.345	68.379411764706	37.7487058823531	56.1161764705883	30.6070588235295	36.7305882352942	15.2991176470589	39.7914705882351	41.8175882352943
347	224.077891264537	224.077891264537	224.077891264537	291.79	291.79	291.79	1	1	104.07	112.271176470588	121.408	122.392941176471	82.6438235294116	121.415	87.7402352941176	113.213470588235	27.5384117647059	37.7639411764706	18.3705882352941	28.5682352941177	119.374411764706	103.049705882353	86.695	96.9558823529413	124.432823529412	134.671058823529	122.428235294118	127.492647058824	94.9201764705882	129.577352941176	93.8345882352941	111.205647058823	120.394705882353	125.488941176471	100.017647058824	96.9223529411764	112.225882352941	73.4357647058823	131.610352941176	54.075588235294	110.153647058824	137.739705882353	112.232352941177	119.333117647059	112.264705882353	87.7705882352942	97.9143529411765	129.569882352941	95.9021176470588
348	224.100181708739	224.095866863544	224.104496553934	317.3025	315.262	319.343	2	2	27.5760000000002	82.7279999999998	108.150285714286	107.13	52.0345714285714	66.3185714285714	38.7346666666666	144.863666666666	46.9353333333334	39.7911428571428	15.3175	19.3673333333333	35.7116666666668	49.9963333333335	43.8743333333334	42.8959999999999	26.5243333333333	21.432	11.2218333333334	18.366	31.6288571428571	21.427	19.3863333333334	42.8890000000001	25.5071428571428	13.2637142857143	9.18300000000002	41.8317142857143	24.4880000000001	20.4066666666667	26.5243333333335	25.5071428571428	124.480666666667	42.8540000000001	16.3226666666666	15.3025	43.8722857142857	40.8114285714286	25.5083333333334	30.6350000000001	17.3456666666667
349	224.121758705057	224.121758705057	224.121758705057	345.848	345.848	345.848	1	1	20.4054545454545	26.5270909090908	20.4054545454546	23.4788181818182	35.7095454545455	39.7906363636362	38.7876363636362	46.9325454545455	20.3745454545455	26.5270909090908	15.3040909090908	23.4662727272728	31.6284545454546	29.5879090909091	26.5152727272728	24.4974545454544	118.349	56.1450000000002	44.9119999999998	108.091090909091	16.3243636363636	21.4257272727273	15.3040909090908	22.434	20.4054545454546	12.2432727272727	15.3040909090908	34.7078181818181	23.4662727272726	22.456	19.3851818181817	22.4459999999999	93.865090909091	42.8743636363636	23.46575	27.5473636363637	54.0744545454546	44.8920000000001	23.4662727272726	54.0455454545454	21.4371818181818
350	224.133434397646	224.126400718509	224.139934708587	166.818	165.27	168.349	4	4	20.412	38.7853333333333	47.95175	28.5565	35.70875	40.8106666666667	27.5472	55.0764	32.6485333333333	16.3242666666667	15.31	26.5269333333333	31.6406666666667	36.7151999999999	32.6485333333333	32.636	24.4864	45.8971875	19.3863333333333	22.4370666666666	41.83025	31.6303333333333	19.3863333333333	28.5786666666667	23.4738	19.3850666666667	18.3648	32.672	25.50625	23.4738	32.6485333333333	27.5484375	24.4864	32.6357333333333	17.3445333333333	26.498875	31.6296875	31.6296875	27.5472	32.648	17.3445333333333
351	224.98961421725	224.987718403978	225.004644393921	44.893	43.864	46.941	26	26	169.356888888889	314.2524	390.7749	339.7599	234.651111111111	413.181	251.9894	314.4372	369.1314	429.5042	306.09	455.0092	368.3283	440.7696	416.2824	372.381111111111	348.954	339.7599	268.318444444444	372.4095	288.7166	242.8314	192.9312	408.36	316.293	250.9938	193.838	432.6072	299.9388	244.848	381.0195	253.180444444445	692.7255	537.6981	309.1509	397.878	578.65185	677.904941176471	490.032	483.638	240.6492
352	225.04014109017	225.037422594174	225.042859586167	210.154	210.14	210.168	2	2	16.3323076923077	30.6092307692308	20.4061538461538	38.7716923076923	21.4248461538462	20.4061538461539	21.4345384615385	33.6694285714286	1504.92142857143	1598.32671428571	745.788692307693	223.346307692308	28.5793846153846	30.6069230769231	23.4653076923077	20.4046153846154	19.3843846153846	18.3655384615384	21.4264615384616	15.3034615384615	26.538	27.5586923076923	29.5889230769231	28.5686153846154	28.5664615384616	20.4046153846154	19.3858461538462	17.3530769230769	16.3249230769231	18.3558461538462	30.5957142857143	18.3655384615384	22.4467692307692	24.4868571428572	18.3572307692308	21.4345384615385	23.4776923076923	15.3046153846154	40.8123076923077	19.3770769230769	19.3770769230769
353	225.076542730466	225.072650816641	225.091151485431	296.886	288.74	297.946	33	33	730.32	1251.87463636364	1581.43055555556	1482.4959	821.289411764708	1522.24169230769	964.118076923075	1694.22	73.46	132.636111111111	58.1558333333334	123.453611111111	1109.05057142857	1431.83165	1488.54475	1129.08173684211	516.260555555556	628.285777777779	575.624666666666	465.246666666667	771.33	734.839999999999	710.901277777777	554.849777777779	681.545555555554	809.046588235296	643.970555555556	1162.09638888889	825.62495	616.247777777778	832.818666666668	540.923888888888	1629.39628571429	1297.79333333333	896.531166666668	1113.1473	1448.78727272727	1069.25942857143	870.015105263156	1599.752	472.235631578948
354	225.074693786736	225.071684219728	225.088152380157	232.626	228.522	237.727	32	32	61.215	160.120375	142.8875	232.613647058823	624.393	951.222500000001	668.1	1893.955	1223.77933333333	1823.25057142857	891.737058823529	1675.21892307692	298.0225	464.384375	476.631875	273.344235294118	2187.77382352941	1443.7421875	913.123749999999	1831.80775	234.6575	234.57125	166.202470588235	231.6109375	221.475625	115.373	82.5866470588235	527.5015625	307.108529411765	135.6516875	240.779	115.2529375	2662.9736875	494.829333333333	305.05475	388.5961875	1740.653125	1096.15125	560.109176470588	982.543235294118	544.8135
355	225.145339498349	225.144894854454	225.145784142245	274.4685	274.457	274.48	2	2	59.1774	85.7262	100.016	173.4935	33.66825	110.2194	39.78	75.5022	61.1999999999999	59.1919	46.9200000000001	47.9517500000001	77.5199999999999	101.00475	102.025	86.7722499999999	46.9062	255.075	167.28	44.9042	126.5172	65.2959999999999	123.4563	187.726	108.1783	107.15775	59.1571	44.8925714285714	47.9541	31.63705	90.8334000000002	30.6165	46.9338	81.624	76.54125	45.8999999999999	71.4385	37.7505714285714	31.6293	82.61595	29.59595
356	225.986585145237	225.983516102666	226.002375024949	44.8925	43.864	45.917	28	28	187.726	281.589	362.233125	357.0875	290.77125	422.3835	279.5485	389.78325	299.9535	340.775428571429	284.64975	317.29775	306.075	337.951	343.866375	364.006125	343.866375	271.3865	184.66525	300.984285714286	313.227714285714	236.706285714286	205.221	381.80725	310.156	186.712285714286	200.98925	466.25425	269.346	261.184	321.615	260.355	566.251363636364	508.095818181818	236.706285714286	372.39125	542.817333333333	510.928571428571	582.575727272727	569.2995	120.3895
357	226.070489305191	226.064835652134	226.084996153816	145.88	141.811	145.92	74	74	769.992142857144	1345.43495833333	1190.63175	1627.474	1056.979	1495.71093333333	913.426470588235	2384.20333333333	1257.05066666666	1586.0124	799.889066666667	1692.6224	1094.74613333333	1224	1151.88106666667	962.129428571428	1264.06592307692	609.110571428571	243.843733333333	1027.40853333333	2182.18533333333	2436.556	2004.169	2479.248	1620.10028571429	1578.395	1437.003875	1682.76428571428	873.364571428573	1011.37706666667	1383.459	1083.476	2076.4655	1323.31057142857	1021.25552941176	1007.069	1289.07192857143	1110.78	647.85875	1568.10888	695.549066666667
358	226.194733700719	226.194214977569	226.19525242387	445.8315	445.829	445.834	2	2	42.8376666666666	135.66	92.875611111111	86.7519444444443	568.48038888889	82.6425	235.684166666667	913.347500000001	133.661368421052	236.627111111112	63.24	65.2942222222221	66.3180555555556	126.548888888889	90.8047222222223	69.3788888888889	373.531894736843	70.3991666666667	61.2166666666667	242.684842105263	69.3373333333335	141.816578947368	168.400833333333	84.6830555555556	71.4194444444443	67.3383333333334	69.3957894736842	328.618888888889	87.7438888888889	311.180263157895	74.504611111111	308.123888888889	874.392058823531	68.34	83.6855555555556	122.433333333333	58.1558333333334	824.653777777777	54.0570555555555	97.9452631578947	53.0544444444445
359	227.070345231599	227.070345231599	227.070345231599	144.894	144.894	144.894	1	1	106.073066666667	177.4684	179.578666666667	218.251466666666	139.776533333333	182.639666666666	127.533333333333	391.500799999999	161.202133333333	219.357333333333	29.5877333333333	237.722133333333	145.898133333333	179.637333333333	178.546666666667	144.877866666667	222.4908	72.4389333333334	38.7701333333333	156.1008	327.50025	291.796266666667	269.2448	383.645333333333	208.1344	163.242666666667	180.5872	254.966666666667	118.350933333333	133.550133333333	196.911466666667	144.887333333333	329.546133333333	181.536266666666	114.232533333333	130.594133333333	144.877866666667	138.756266666667	40.8266666666667	187.729066666666	74.4502666666667
360	227.126796927503	227.126796927503	227.126796927503	824.378	824.378	824.378	1	1	5.10156249999998	13.258375	10.203125	16.324	6.11962499999998	13.2632500000001	6.11924999999999	6.12149999999998	195.887999999999	669.505882352942	7.14437499999997	481.587499999998	15.3093749999999	17.3389375000001	12.243	19.391875	6.11962499999998	19.3788823529411	6.12150000000003	7.14174999999998	17.3516875	15.3046874999999	16.3249999999999	13.2632500000001	13.2546470588235	8.16200000000003	6.12187500000002	3.06075000000001	10.2025	5.10124999999999	13.2640624999999	6.12149999999998	7.14174999999998	6.11964705882351	5.10117647058822	14.2835	12.243	8.16249999999997	17.3506249999999	14.2835000000001	5.09968749999999
361	228.051017848925	228.050277966497	228.062786186039	164.251	163.254	167.329	3	3	21.434	27.5562	26.5269333333333	30.608	27.5472	26.5265	23.4661333333333	28.5674666666667	24.4864	25.5066666666667	31.6386	23.4671875	22.4546666666667	29.58725	17.3456666666666	13.2574	22.4458666666667	40.7946666666667	21.42525	27.5281875	21.434	24.4864	24.4864	30.608	30.61875	31.62775	20.4053333333333	20.42	11.2229333333333	16.3306666666667	20.4053333333333	18.3648	29.5877333333333	25.496875	18.3648	18.345375	27.5472	25.5066666666667	31.6282666666667	24.488	22.4455
362	228.19537507846	228.19537507846	228.19537507846	964.127	964.127	964.127	1	1	311.129516129033	462.017531249999	504.852096774193	468.224419354838	318.320516129033	489.553548387096	318.270193548388	517.368967741936	324.452322580645	323.370677419355	788.809096774194	280.579838709678	588.484161290322	467.292967741936	528.493677419354	480.63270967742	352.9524375	560.033129032259	365.2606875	332.625161290323	541.757032258063	377.4346875	385.6663125	540.736774193549	616.255354838708	320.482580645162	407.082967741936	330.626322580645	373.485290322581	347.606875	522.372129032259	336.56806451613	309.08840625	533.696193548387	345.86475	344.8550625	310.050580645162	466.272677419355	338.607870967742	367.362580645161	308.059483870968
363	228.194209393406	228.191753308129	228.206467600381	1024.96	1018.23	1026.43	21	21	167.201904761904	285.599999999999	346.799999999999	284.706818181819	180.624285714285	338.639999999999	152.928571428571	163.2	237.549047619047	266.344285714285	988.692580645158	234.709523809523	585.479999999999	252.959999999999	350.879999999997	459.214285714282	188.7	641.280476190475	537.539999999999	245.934761904761	643.619999999999	206.04	526.319999999999	425.339999999999	729.610869565215	279.604545454547	272.467142857142	342.720000000001	461.844285714285	362.269047619047	720.456190476189	276.549047619047	150.889523809524	503.879999999996	266.219999999999	237.66	225.42	364.99727272727	301.919999999999	207.156666666666	229.392857142857
364	228.208578920462	228.198559457632	228.210862768315	499.909	498.889	500.974	7	7	263.2804	278.535310344828	261.181793103448	274.509862068965	1096.57413793104	301.939733333334	927.242689655172	1912.6814516129	796.835448275861	1039.66110344828	320.366620689655	363.218206896552	252.008137931034	289.591862068965	294.859724137932	297.920551724138	1047.43375862069	248.989379310345	435.657793103449	478.509379310345	280.417500000001	684.720793103449	693.787586206897	302.062896551724	272.3667	461.9241	360.157379310344	775.409655172414	501.158620689655	902.791551724137	254.0049	1062.91186206897	3289.1775	241.854413793103	396.887310344827	710.988068965518	459.124137931036	2305.2342	357.983689655172	591.860000000001	263.2718
365	228.966019653692	228.962970660081	228.967629560509	103.034	100.544	105.098	19	19	925.089611111111	1117.54411764706	1341.64304347826	1100.84975	850.911666666666	1240.64	722.943666666667	987.306222222222	63.2363529411765	92.8452777777777	23.4667647058824	58.1558333333334	693.019352941177	807.884	679.486500000001	784.832352941176	166.298352941177	244.786666666667	168.345833333333	191.749555555556	788.687352941176	446.86305882353	634.403411764706	860.91376	665.221111111111	557.071666666666	554.668444444445	763.4	419.461764705883	560.141470588235	753.533666666667	515.071944444444	755.984666666667	1048.84555555556	504.017222222222	503.15	349.940705882353	735.632058823529	151.001111111111	330.575294117647	251.94
366	230.996075005998	230.992801179727	230.996991788528	88.778	85.701	89.776	3	3	79.58184	147.9406	189.81672	178.594791666667	90.8282083333333	142.840833333333	89.7636666666667	140.7945	484.405	648.335	170.38175	561.987588235294	97.968	121.384958333333	113.224625	92.854125	88.7835	71.435	69.3968333333333	77.52304	132.6364	379.45488	151.003166666667	135.665541666667	113.25108	253.01952	93.863	114.27136	78.5624583333333	99.98744	129.51968	80.6195	190.74748	171.486	85.72368	134.673	620.47616	94.88604	83.64328	584.75796	150.96592
367	231.975768662152	231.970654976617	231.991861840883	296.909	292.817	299.924	104	104	1468.16742307693	2228.25473684211	2293.522	2170.160375	1618.13736842105	2173.24826086956	1680.79930434782	1314.83604347826	48.973090909091	87.7434545454547	79.56	54.0744545454545	2325.20154545454	2383.84474074075	2370.08542307692	2347.51681818182	1250.903125	1741.56675	1323.31829166667	1312.52375	1972.6265	1528.84117647059	1388.22	1964.04140625	2059.93063636363	1604.87034782609	1531.74048	1706.92844	1619.16726923077	1577.37807407407	2014.50991304348	1552.15233333333	1709.97123076923	2233.8	1637.1	1836.51428571428	1962.4215	1654.89416	1833.55136363636	1950.76744827586	1463.7
368	231.975152327272	231.970633190756	231.989415307138	68.023	58.154	70.368	50	49	1317.88785185185	2269.18214285714	2303.70192	2634.30940740741	1367.14956521739	2419.06048	1514.84139130435	1119.20328	810.3912	801.4536	1265.1472	643.79668	2011.933	1619.76	1965.05928	2189.95008	383.70048	536.54104	426.37672	332.61128	3024.65614285714	1657.94827586207	1878.32209090909	3345.46280769231	2546.01984	1375.98	1876.984	1338.29046153846	1021.26024	1604.91879166667	2432.87035714286	1866.23321428571	858.87368	1686.12612	1267.18776	1312.02864	928.4548	850.91352	2163.51640909091	967.671	604.12416
369	231.976639603495	231.972118021032	231.990394051619	99.979	95.887	103.058	23	23	482.46	624.560571428571	694.805727272727	628.642666666667	464.23	636.806857142857	395.796952380952	529.38	345.78	440.742857142857	169.367428571429	410.154857142857	429.660571428571	517.284857142857	494.7	436.804571428571	519.325428571429	234.6	415.35319047619	449.82	550.947272727273	522.24	575.28	631.556857142857	422.398285714286	410.269714285714	395.870857142857	342.896	341.875476190476	342.811636363636	419.22	329.46	436.661904761905	519.616285714286	346.994285714286	420.455809523809	285.752727272727	417.291545454545	385.668	300.980454545455	323.34
370	233.039500797027	233.039271425018	233.044417412336	62.235	61.209	64.258	3	3	218.3000625	322.30025	379.608	416.265290322581	221.40103125	422.3188125	202.049419354839	207.118935483871	151.9148125	141.895833333333	311.178709677419	160.15471875	356.070064516129	331.531451612903	323.432032258064	363.280774193548	85.717935483871	144.881225806452	80.60221875	82.6554375	416.344258064516	369.333419354839	387.698064516129	461.200387096774	359.007	284.60615625	241.762935483871	197.898774193548	171.408774193548	201.067096774194	344.792709677419	232.662967741936	168.31546875	277.4655	173.4425	202.017483870968	216.301548387097	125.491741935484	580.435064516129	265.317419354839	151.029375
371	233.970223804502	233.968116246907	233.972058426706	297.901	296.902	297.924	11	11	657.926875	1013.13804	836.59294117647	937.822481481481	738.661	899.897249999999	720.472999999999	651.806625	40.8104347826087	44.891	34.6814166666667	40.81	991.749272727273	998.030888888891	868.263142857145	1006.5426	555.045565217391	716.959571428569	582.866869565218	620.477217391305	861.126166666666	684.770086956521	668.127291666667	809.934758620691	937.648041666665	757.0255	700.227043478262	727.43825	707.206499999999	725.40547826087	862.340869565219	637.838541666667	754.993043478261	988.420375	752.760000000001	744.822173913043	831.537708333332	802.93675	767.071333333333	861.126166666668	614.1905
372	233.971138515016	233.971138515016	233.971138515016	65.296	65.296	65.296	1	1	672.20636	974.9288	1062.31968	1083.53736	696.82392	1166.13432	632.71	543.78792	402.742	411.17284	706.03376	306.012	1042.47930769231	897.8112	871.2935	1039.7876	6694.05708	4854.49224	4920.61752	6308.60736	1278.71156	774.39252	789.69672	1351.871	1121.824	700.93236	708.953461538462	731.54076	535.626	765.53125	1095.73776	874.37996	487.69384	974.1382	615.22884	653.99948	572.37708	406.07144	1064.96030769231	584.73504	324.51264
373	233.970081994293	233.970081994293	233.970081994293	205.096	205.096	205.096	1	1	29.5864444444445	31.6303333333334	38.7726666666668	53.0573333333333	38.7473333333333	74.4762222222224	38.7726666666666	51.0111111111112	148.968666666667	211.347	134.669333333333	522.410666666666	75.5457777777779	75.4964444444446	73.4560000000001	70.4030000000002	66.2783333333333	67.3419999999999	24.4853333333334	61.2133333333335	202.026	174.572	176.402333333333	235.825333333334	204.044444444445	132.628888888889	157.114222222223	162.319125	101.013	91.7700000000002	191.801777777778	166.314333333333	95.9113333333336	185.680444444445	78.5571111111113	96.9422222222225	56.155	115.297666666667	47.9504444444445	119.366	64.2390000000001
374	233.97720999226	233.968925929434	233.985494448815	98.971	94.9	101.028	5	5	192.7695	296.997833333333	326.488888888889	320.471888888889	222.420555555555	325.557222222222	182.570055555555	255	171.406666666667	182.629722222222	96.9263888888889	196.913611111111	223.513833333333	235.684166666667	209.088611111111	242.905444444445	255.069444444444	132.6	189.771666666667	213.168388888889	240.785555555556	219.288055555556	249.886388888889	260.170833333333	187.720888888889	232.623333333333	174.4675	159.215333333333	160.183611111111	139.770444444444	202.968944444444	176.450388888889	205.008833333333	250.117777777778	192.822	200.039777777778	205.142833333333	194.894277777778	216.298888888889	222.408444444444	187.669777777778
375	233.981236316879	233.981236316879	233.981236316879	82.628	82.628	82.628	1	1	139.770444444444	287.702666666666	217.31325	286.69025	115.285111111111	187.598222222222	125.506125	153.0375	97.884	105.266	128.5515	189.7665	112.24125	141.7105	87.7414999999999	128.56725	143.961	47.95175	119.366	101.00475	207.136125	127.546875	235.67775	269.346	159.154666666666	131.537	156.09825	140.7945	76.5187499999999	123.45025	119.2815	112.31	83.6126666666666	164.273666666667	65.3013333333333	106.106	73.4580000000001	92.854125	47.95175	78.5592500000001	43.87075
376	234.018157088419	234.014372415614	234.032845568506	58.1395	56.101	66.31	36	35	461.01175	670.3453125	729.746875	690.70925	469.34375	761.38625	399.064375	313.2359375	348.562125	349.94575	606.0285	245.805823529412	748.8635	628.5125	599.94375	690.991333333333	6539.065	4612.85693333333	4819.82971428571	6287.00057142857	815.17975	582.56275	591.745	860.2288125	852.375764705882	573.3805	447.7525625	457.072	416.2875	503.353	740.746875	536.6515	339.74325	755.732823529412	533.59075	515.2578125	483.5985	275.4675	931.5453125	474.590625	272.506875
377	234.095042140955	234.094769197352	234.095406826516	204.052	203.037	204.064	3	3	177.58875	327.5203125	258.1706875	243.8546875	407.976470588235	556.070312500001	456.219375	290.77125	521.34775	459.28125	398.91775	369.353125	456.0796875	533.59075	482.57825	538.692	736.142705882353	782.565588235294	562.15775	598.086249999999	221.312875	137.784375	147.891470588235	101.0480625	507.250625	244.95	212.147	691.983749999999	786.660937500001	567.0505	798.855750000001	582.562749999999	972.298250000001	1324.2845	820.281000000001	1075.73875	1236.9975	1083.55235294118	1426.3095	1243.66682352941	869.306249999999
378	234.097791190345	234.084912253062	234.110272511368	503.027	502.976	515.213	17	16	11.2262857142857	14.28	52.0327500000001	11.2231428571429	6.1218	14.284	10.2	58.1399999999999	361.08	478.648	7.14200000000002	491.892476190474	20.406	22.44	11.2231428571429	9.1827	100.98	70.4007000000002	266.294571428571	399.952	36.72	11.2257619047619	16.3291428571428	13.2668095238095	179.52	83.5970476190474	11.2226190476191	440.763428571428	822.805100000001	215.280285714286	353.939999999999	16.32	269.204571428571	119.373428571429	53.0548571428573	52.0321428571429	571.340000000001	23.47265	9.17742857142859	835.808999999999	27.5477142857143
379	234.099260988087	234.095791653889	234.113021408795	204.0465	200.992	206.099	44	44	179.627555555556	328.529444444445	260.199166666667	246.907222222222	410.017666666666	559.112222222222	457.233777777777	296.896578947368	525.43552631579	460.295611111111	400.969166666666	373.421666666666	459.125	535.645833333334	485.625777777778	541.7675	741.257277777777	786.634166666666	565.233888888888	598.045555555556	224.448888888889	139.819315789474	148.911888888889	103.048055555555	510.305555555556	244.933333333333	214.258333333333	704.221666666667	791.735555555555	569.16	799.854222222222	589.720555555555	1012.10105263158	1265.11	832.501333333333	1003.274375	1417.37528571429	1087.5865	1404.864	1293.47527272727	838.696874999999
380	235.024935922223	235.024105994671	235.030741658529	57.117	56.108	57.151	3	3	162.157285714286	116.315076923077	128.607230769231	137.741538461539	142.84	134.731384615385	144.883692307692	172.432	129.4765	125.497846153846	160.176230769231	122.382857142857	105.083769230769	144.883692307692	117.335384615385	93.8753846153846	645.795642857143	489.747692307692	470.351714285714	663.417857142857	115.294769230769	87.7398461538461	109.172923076923	129.598615384615	113.156571428571	84.6837142857143	68.3606153846154	186.716307692308	86.7261538461539	82.7134615384615	130.599384615385	102.023076923077	218.341142857143	172.419	112.231428571429	102.030769230769	126.518153846154	158.135769230769	244.873846153846	116.358923076923	77.5742857142858
381	235.098856407043	235.09663218384	235.115733424644	507.057	502.976	508.077	3	3	5.10260869565217	12.2405	21.4254782608696	15.3039130434782	13.2667826086956	14.2873043478261	6.12026086956521	13.2633913043478	83.6613913043479	147.975652173913	17.3451739130435	194.919652173913	19.3857826086957	22.4457391304348	11.2257391304348	11.223347826087	23.46	23.466	35.7106521739131	48.9725217391305	18.36525	9.18469565217391	5.10260869565217	12.2462608695652	33.661375	12.2342608695652	7.14182608695651	56.114347826087	119.42647826087	23.466	64.2463043478262	12.2405217391305	46.91	15.3039130434783	9.18234782608694	20.4058333333334	67.3400869565219	8.16417391304349	13.2572916666666	95.929043478261	13.2639565217391
382	235.177457808088	235.171436081284	235.189786401942	258.124	254.046	260.196	36	36	3076.05375	1318.13815384615	5574.40221052632	1731.45647826087	4493.23894736842	6538.86657894737	2097.69111111111	6367.46236842105	3907.40716666667	4405.72357894737	3551.6151	4704.43342105264	5578.79894736843	5516.56289473684	5749.2778	5652.54831578948	4904.405	5559.41394736843	4066.76894736842	1545.28933333333	1478.3825	5156.41000000001	4369.78710526316	5772.64894736843	5712.45342105263	4956.43842105263	4166.96968421053	1464.09136363637	3764.85428571429	4363.66552631579	5457.03563157895	4483.92000000001	6156.40231578948	5892.0197368421	4176.15252631579	4101.45789473685	4608.52868421052	4577.29657894737	2947.432	1734.665625	4960.51947368421
383	235.191863777492	235.191219322189	235.193581195425	259.6465	258.109	261.2	4	4	3099.65352941176	5429.69223529411	5539.05158823529	6300.31617647058	4515.82176470589	6485.83823529413	4538.26823529412	6382.96	2467.23770588235	3084.17129411765	966.235058823528	3840.38705882353	5553.57970588234	5514.68970588234	5745.96517647058	5660.67352941176	4919.17629411765	5541.21735294118	1672.26205882353	5018.23235294118	5705.48470588234	1996.60047058823	1857.95558823529	5741.88423529411	5666.71352941175	1971.77647058823	1805.92058823529	4966.79176470589	1704.91147058824	2016.68235294117	5442.09011764706	4512.97941176471	6179.92147058822	5873.83323529412	1660.59276470588	1699.81	2255.87029411765	4595.40470588235	691.95882352941	2722.30058823529	1934.12617647059
384	235.968319781021	235.968319781021	235.968319781021	304.011	304.011	304.011	1	1	134.678823529412	162.226764705883	175.490588235294	166.30794117647	88.765588235294	164.267352941176	123.455588235294	79.5554117647059	24.4941176470588	27.5479411764705	18.3589411764706	19.3855882352941	164.267352941176	175.551294117647	164.257882352941	164.20105882353	95.9076470588234	121.415	83.6882352941177	123.491176470588	169.368823529411	80.6264705882354	93.8670588235295	137.692058823529	162.226764705882	99.9888235294119	101.073176470588	146.922352941176	112.232352941177	128.557058823529	157.170588235294	95.9352941176472	141.818611111111	170.389117647059	118.313176470588	120.394705882353	122.428235294118	164.324176470588	159.110823529412	137.731764705882	111.173588235294
385	236.015055829629	236.015055829629	236.015055829629	58.137	58.137	58.137	1	1	75.4694285714286	115.284214285714	122.425714285714	116.312571428571	80.6025714285714	134.734285714286	87.7445714285714	86.7182142857143	71.3393333333333	69.3794285714285	130.596571428571	65.2708571428571	114.272	124.474857142857	127.535714285714	140.858571428571	1028.448	787.660571428571	737.666571428571	1046.81314285714	149.982	194.874571428571	239.767142857143	131.616857142857	150.886	269.336571428571	253.030857142857	97.9474285714286	121.414	88.8394285714285	118.344857142857	83.6634285714285	104.069142857143	156.038142857143	144.880571428571	114.264	94.8865714285715	91.8257142857143	188.752857142857	88.8021428571428	115.332642857143
386	236.024894912008	236.015789724767	236.034392845812	57.151	56.101	59.168	13	13	89.7541333333333	115.284214285714	122.425714285714	116.312571428571	82.647	134.734285714286	87.7445714285714	86.7182142857143	71.3393333333333	70.3984	130.596571428571	67.3112	114.272	124.474857142857	127.535714285714	140.858571428571	1049.88264705882	787.660571428571	742.802666666666	1026.33557142857	149.982	194.870933333333	239.767142857143	131.616857142857	162.1058	290.776	253.030857142857	97.9474285714286	121.414	88.8394285714285	118.344857142857	83.6634285714285	116.3104	168.278	154.060266666667	114.264	94.8865714285715	91.8257142857143	188.752857142857	88.8021428571428	126.5544
387	236.095728678367	236.092840933813	236.112041782471	507.057	502.976	508.077	3	3	5.10272727272726	12.2405217391304	13.2635454545455	10.2027272727273	6.12163636363636	14.2806363636364	9.17999999999998	12.24	43.86	45.9245454545453	6.12163636363636	52.0478181818181	13.2641363636364	12.2405454545454	12.2431304347826	6.12163636363637	13.26	16.3243636363637	18.3649090909091	32.6487272727272	15.3006521739131	8.16436363636366	12.2465454545455	6.12327272727273	21.4209130434783	14.273	9.18245454545456	42.8514545454545	81.6618181818184	19.3799999999999	49.98	6.12	47.9271818181818	17.3446363636363	12.2432727272727	7.14182608695652	51.0136363636364	8.16436363636364	9.17804347826088	70.4176363636364	7.14190909090908
388	236.113258471779	236.10726227519	236.127353209716	363.7225	360.142	365.284	52	51	679.510285714285	1689.00171428571	1865.08228571428	2142.52499999999	1230.522	1864.08810000001	995.682666666664	3404.69342857143	2256.84327272726	1958.912	570.366333333335	413.247272727272	979.440000000001	797.835499999998	1280.27928571429	1468.20323529412	143.7965	153.040909090908	48.9730909090907	127.479166666667	505.048500000002	31.6148333333333	97.9461818181819	462.183545454546	461.163272727273	77.5407272727274	30.5918181818183	914.176	276.34609090909	399.94690909091	441.778090909091	447.899727272725	2755.8640625	1069.23578947368	276.493909090909	346.892727272728	650.942285714285	1427.20266666667	575.420999999998	552.76257142857	51.0136363636364
389	236.182751022467	236.176560965533	236.195624267114	257.107	253.026	258.161	113	113	672.355733333335	1328.474	1331.7264	1598.77527777778	1135.5568	1695.67736842105	924.391799999998	1846.68266666666	921.285749999998	1006.97223529412	846.826363636362	1090.73633333334	1377.38571428571	1417.12725	1421.23990909091	1428.38181818182	1295.73866666667	1348.81771428571	908.022500000001	1268.199	1386.576375	1338.24	995.798857142857	1382.46133333333	1364.9384	1251.87463636364	875.3888	1326.325	943.764285714287	1026.38826666667	1368.18572727273	1126.94214285714	1904.09106666667	1401.88075	1025.0371875	908.032173913043	1162.115	1216.0784	707.322	1291.25336842105	1162.06475000001
390	236.197084803536	236.195907073495	236.197976935642	258.1265	258.098	259.17	18	18	670.319181818183	1369.206	1355.94245454546	1694.673	1121.27972727273	1725.28118181818	1101.89454545455	1820.126	580.224818181819	953.955000000001	488.260666666668	1066.185	1442.66563636364	1447.767	1448.78727272727	1422.51954545455	1277.36947368421	1377.36818181818	333.629181818181	1291.66527272727	1432.46290909091	396.88609090909	371.379272727273	1374.30736363636	1452.86836363636	781.528909090908	308.122363636363	1339.61809090909	637.670454545455	1013.191	1405.93581818182	1130.37345454545	1906.84725	1415.11827272727	345.718363636364	318.32509090909	902.941363636362	1172.3247	345.036545454545	1013.60890909091	399.94690909091
391	236.955766287139	236.955766287139	236.955766287139	66.316	66.316	66.316	1	1	671.16	964.694761904762	969.271428571429	743.753571428571	607.07	907.8	551.097	465.2568	445.511095238095	348.937714285714	819.3009	347.917428571429	842.716666666667	599.928	763.173714285715	874.588904761905	372.404285714286	394.74	390.769428571429	411.175142857143	999.09280952381	807.046	721.308333333333	1190.6901	1048.56	651.962571428572	773.16	586.636904761905	570.339714285714	737.85765	1015.18428571429	784.563095238095	372.386904761905	847.62	611.122619047619	608.090285714286	450.945238095238	341.795714285714	1068.96	387.809	343.932571428572
392	236.99018351237	236.99018351237	236.99018351237	231.595	231.595	231.595	1	1	71.4215384615385	96.878076923077	99.0146153846152	132.64	233.650461538461	294.980076923077	248.936307692308	446.042538461539	161.281538461538	197.924769230769	168.338076923077	191.817846153846	158.219230769231	200.985461538462	190.869461538462	147.879285714286	521.147000000001	487.707076923076	263.219538461539	490.767999999999	119.367	147.877692307692	120.301	144.883692307692	128.607230769231	74.5442307692308	96.8457142857144	192.838153846154	148.964923076923	96.8853846153847	101.010461538462	84.6472307692307	497.114615384615	215.268692307692	94.8814615384616	108.103692307692	312.214153846153	292.80623076923	162.228923076923	207.122461538462	154.054846153846
393	237.067887811858	237.062709417824	237.080052938051	270.348	266.289	273.415	21	21	35.70875	77.5618	78.58235	93.8932631578946	231.59675	272.480526315789	168.3	903.941500000001	11360.5355	12081.0493636364	7033.68047826087	15328.5249230769	68.33665	87.7414999999999	80.6007894736842	61.2149999999999	542.6134	679.486500000001	507.0891	746.849142857143	72.4413	67.3398	48.9719999999999	58.1400000000001	50.0057894736842	37.7614210526315	41.8200000000001	75.4984999999999	92.8427500000001	44.9174000000001	54.08915	29.59595	432.585999999999	193.8475	62.25355	93.8400000000002	342.808421052631	185.6855	95.9034999999999	169.2702	220.4388
394	237.063116157957	237.056048536752	237.070282627473	112.744	110.176	113.271	4	4	3.0595	5.10125	7.14175000000001	10.2025	10.2025	9.183	24.476	11.2126666666667	15.2975	13.26325	4.08109090909091	11.22275	8.16266666666667	9.1785	11.22275	11.22275	15.305	7.14175000000001	5.10125	6.1215	1.02075	5.10125	9.18225	7.13825000000001	8.162	8.162	8.158	19.39425	8.16654545454545	1.02033333333333	3.0595	2.04163636363636	20.3966666666667	7.13883333333333	9.18225	13.26325	18.3555	16.316	10.2025	35.6941666666667	5.10166666666667
395	237.075058462924	237.074020989387	237.076095936461	412.6815	411.157	414.206	2	2	20.406	34.6902	24.486	27.54	30.6075	38.7600000000001	27.54675	53.0548571428571	33.6694285714286	56.0835	26.5278	31.63705	21.42525	31.62	24.4932	30.6165	35.71	21.42525	20.411	25.5059523809524	21.42	22.4284761904762	19.39045	26.52	15.3	22.4653	15.3042857142857	34.6783	21.42525	23.4720476190476	19.39615	16.3288	68.3782857142856	25.51375	15.3	29.5800000000001	52.0327499999999	29.5887	12.2436	41.8297619047619	21.41895
396	237.078772687334	237.078772687334	237.078772687334	169.369	169.369	169.369	1	1	61.2199999999999	151.009333333333	163.253333333333	193.863333333334	132.639	146.928	110.184	242.812888888889	10.2022222222222	21.4246666666666	12.2506666666667	13.2715555555555	6.12525	14.2846666666667	7.14155555555555	11.2167	9.18299999999999	6.1182	4.08088888888888	6.11799999999999	3.06100000000001	6.12133333333333	8.16177777777777	4.08133333333333	5.1011111111111	4.08088888888888	5.10166666666666	8.16799999999999	3.06089999999999	5.10444444444444	3.06066666666666	2.0406	8.15733333333333	9.17599999999999	3.06066666666666	4.07866666666666	6.12179999999999	5.101	4.08133333333333	10.203	7.14155555555555
397	237.0772200846	237.066757665707	237.082982680377	236.684	234.632	237.727	9	9	144.887333333333	277.398153846153	199.980307692308	292.938692307692	128.500615384615	237.737666666667	113.194384615385	484.646153846154	662.47923076923	800.222769230769	323.413153846154	783.596307692308	485.666461538462	374.462333333333	480.564923076923	466.069692307693	911.6565	413.224615384616	278.523	800.884705882353	602.956384615385	868.88509090909	927.38976923077	1285.49076923077	500.1675	558.35025	398.579384615384	721.303153846154	360.168615384616	377.4	508.90323076923	420.176615384616	1440.631	876.323166666668	368.331076923076	514.002461538461	896.782846153847	861.07476923077	398.940307692308	920.265500000001	474.432857142857
398	237.083365563812	237.082996356272	237.083734771352	273.428	273.419	273.437	2	2	21.4264615384616	39.807	52.0356923076923	70.4277692307693	215.284923076923	260.276538461539	153.998428571428	832.524000000001	2383.43876923077	3884.75492307692	505.014230769232	3965.93599999999	59.1510769230768	79.5840000000001	79.5840000000001	47.99875	539.254461538462	677.484307692308	441.593384615384	769.254000000002	62.2340769230768	67.3352307692306	46.9341538461539	45.9311538461539	41.8483846153846	35.726923076923	34.6721538461539	60.1981538461539	91.827692307692	35.7242307692308	41.8326153846154	24.4855384615384	411.369999999999	169.371076923077	48.9932307692308	83.6273846153845	336.676153846155	171.411692307692	81.6246153846154	144.87276923077	183.738461538462
399	237.121015980322	237.111780886579	237.132538810609	363.216	360.142	364.259	21	21	106.108363636364	281.589000000001	312.1965	339.770999999999	180.599	262.20425	148.9565	514.224	340.791333333334	336.710000000001	66.3162500000003	63.2625454545454	141.81475	143.858454545455	198.953181818182	218.3335	20.3966666666667	31.62775	12.2432727272727	16.3173333333333	78.5656666666669	12.238	18.3649090909091	76.51875	74.47825	12.244	7.13825000000001	162.21975	40.7900000000001	53.053	59.1745000000003	63.2606666666665	469.315	168.344999999999	46.9315	44.8946666666666	90.80225	201.087749999999	76.5613636363639	78.5271666666667	12.243
400	238.036817265396	238.033817029181	238.049557542652	293.842	290.764	296.908	7	7	55.0940869565218	73.4619130434782	53.0535652173913	65.2826666666667	43.8725416666667	75.5015833333334	53.0671304347826	62.2359130434783	1856.95391304348	2120.16608333334	1884.47622580645	2153.86247826087	73.4610000000001	65.3133913043479	77.5231666666667	55.08225	48.9725217391305	116.309739130435	127.597826086957	129.573130434783	79.5973043478261	54.085347826087	51.0000000000001	61.2026086956522	87.7450833333334	60.19475	53.0693913043479	65.2966956521739	38.7699130434783	46.9340000000001	70.4159999999999	46.944	69.3777391304348	86.7221739130435	38.7616521739131	46.932	66.3197826086958	62.2518260869565	81.5833333333334	61.2156521739131	60.1825652173913
401	238.062718096585	238.05642934109	238.069006852079	111.718	110.176	113.26	2	2	3.05918181818182	10.2027272727273	5.10125	7.14175000000001	8.16218181818182	8.16218181818182	8.16218181818182	9.174	3.05945454545455	8.16218181818182	4.081	7.14190909090909	6.1215	6.119	4.081	5.10125	6.12163636363636	4.08109090909091	5.10136363636364	5.10136363636364	6.1245	3.06081818181818	4.081	7.13825000000001	7.14190909090909	1.02027272727273	3.05925	11.22825	6.12436363636364	5.10125	7.13872727272727	3.06245454545455	9.17754545454545	8.15866666666667	3.06081818181818	7.14175000000001	11.2181666666667	6.1195	4.08109090909091	8.15866666666667	5.10136363636364
402	238.073283962784	238.067108124304	238.083329699031	269.362	266.289	272.434	17	17	11.2234375	21.4252499999999	19.3914	20.4133333333333	35.7093333333333	43.8886666666667	34.690625	146.925	2056.20141176471	2546.544	1260.17925	3006.7087826087	12.2392	28.5669999999999	17.3445333333333	20.41375	85.6747500000001	110.19375	75.4985000000001	124.51625	18.3648	26.51675	13.26325	22.438625	11.2273333333333	16.3306666666667	12.243	19.3787333333334	25.5078125	11.231	14.28875	12.2475	66.3203125	34.690625	14.28875	16.325	56.1146666666668	32.6485333333334	12.244	42.83475	20.4125
403	238.081690014474	238.081600284824	238.081779744124	412.1715	411.157	413.186	2	2	8.16188235294117	27.5479411764706	17.344	18.3589411764706	23.4654117647059	19.3788823529412	28.5682352941176	57.1331764705882	11.2225882352941	19.3721764705883	14.2832941176471	10.2058823529412	14.2841176470588	19.3788823529412	19.399	21.4323529411764	28.5682352941177	14.2841176470588	9.18582352941177	29.5885294117647	17.345	15.2885294117647	11.2232352941177	13.2592352941176	15.2991176470588	20.4117647058824	14.2832941176471	36.7178823529412	12.2435294117647	12.2491764705882	14.28875	12.2470588235294	61.2352941176471	20.4129411764706	11.2193529411765	18.3589411764706	41.8320588235293	15.3035294117647	6.12141176470588	31.6291176470589	14.2841176470588
404	238.096653666473	238.088857566752	238.107109260415	172.43	169.364	173.461	27	27	122.436	225.5968	189.770727272727	260.910545454546	245.8923	304.0494	306.060000000001	627.115499999998	147.939545454546	154.0653	17.3553	91.827	98.9691	194.7627	135.6999	92.8473	382.575000000001	208.1208	110.1816	242.8314	59.1758181818183	144.878727272727	86.7170000000002	55.1285999999999	82.6362	59.1774	68.3601	460.389000000001	212.0976	163.248	144.8826	107.1315	2092.606	852.8872	230.587799999999	435.668099999999	1119.1594	1147.6875	667.284375000001	1447.4235	237.7299
405	238.086609726978	238.086533791108	238.086685662848	272.417	272.411	272.423	2	2	11.22275	20.405	18.372	19.3914	36.7296000000001	43.8886666666667	32.636	146.916	2070.473125	2475.278125	1291.7856875	2539.40224999999	16.318	27.54675	18.3645	18.37125	84.6548124999998	110.187	75.503125	125.536875	16.3242666666666	25.50625	13.2640625	21.4186874999999	11.226875	17.3513333333333	11.2193125	20.4053333333334	24.4859999999999	10.21	14.28875	12.2475	67.3612500000002	35.7087499999999	15.315	15.30375	55.0944000000001	31.6282666666666	13.26325	41.8174375	22.45375
406	238.113216712605	238.107493814963	238.126393473255	363.215	360.142	364.259	20	20	76.5204545454542	187.735200000001	239.747	239.770499999999	122.436	219.364499999999	128.5578	397.878	257.115600000001	218.344200000001	36.7272000000002	49.9933636363637	88.7574	84.6373636363635	168.333	138.7608	16.3152	21.4263000000001	6.12163636363637	18.3564000000001	61.2180000000002	13.2561	12.2436	57.1367999999999	59.1716	8.16240000000002	8.1616	121.4038	26.5122	42.8525999999999	49.9898000000003	52.0352999999999	345.881699999999	108.148909090909	34.6868	35.7104999999999	80.5958	168.432	60.2331	65.2991999999998	9.1818
407	238.886044254604	238.886044254604	238.886044254604	43.87	43.87	43.87	1	1	91.818	128.541	82.6362000000001	86.7340000000001	40.808	103.036833333333	75.4923333333333	68.3668	294.587333333333	321.363	247.9086	166.287166666667	48.9696	62.2322	73.464	41.8282	21.4284	52.0404	76.5150000000001	40.808	33.6666	33.6732	30.61	31.6262	25.5083333333333	23.4646	14.2828	24.4896	44.8873333333333	20.4033333333333	24.486	8.1712	47.9494	70.4075999999999	36.7344	79.5729999999999	65.3056000000001	29.63075	100.0972	82.6524000000001	61.212
408	239.031908461627	239.031908461627	239.031908461627	289.756	289.756	289.756	1	1	30.5982352941176	28.5665882352941	37.7508823529411	72.4397222222223	31.6181764705882	83.659294117647	30.6176470588235	37.7378235294118	473.38917647059	470.328470588235	494.842647058824	535.616666666666	37.7502777777778	40.8235294117646	44.8922222222222	59.1567777777779	46.9335294117646	54.06	60.2147058823528	39.7891764705882	52.0499999999999	27.5558823529411	27.5384117647059	42.8375294117647	48.9733333333334	30.6088235294118	26.5276470588235	26.5276470588236	28.5764705882352	27.5463529411765	26.5368235294118	16.3303529411765	24.4856470588236	35.7082352941176	21.4187647058823	24.4870588235294	27.5479411764706	22.4529411764706	31.6182777777777	22.4464705882353	21.4175294117647
409	239.069764543449	239.062066478318	239.081854519577	270.8695	266.289	272.434	12	12	21.4252499999999	34.6885	34.70125	51.0124999999999	37.74925	53.0724999999999	34.6885	103.049705882353	921.009833333332	1116.13741176471	668.618352941176	1276.38794117647	34.677875	45.9112499999999	29.5890625	25.496875	69.356	81.6200000000001	69.3770000000001	78.5881250000002	26.528125	53.053	38.7689411764706	18.3589411764706	31.639375	20.4125	26.5276470588236	26.51675	20.405	19.3978125	20.4125	21.433125	69.3770000000001	32.6494117647059	17.350625	26.5276470588236	46.9315	27.54675	24.4859999999999	29.5680588235295	32.66
410	239.088393291251	239.088393291251	239.088393291251	410.142	410.142	410.142	1	1	16.3237647058823	22.4451764705882	23.4667647058824	24.4785882352941	23.4667647058824	30.5982352941176	14.2841176470588	43.8726470588235	64.2785294117648	81.5670588235295	34.688	76.5468749999999	19.3855882352941	17.339	26.5444705882353	23.46575	12.2428235294118	13.2638235294117	11.226875	15.3044117647059	13.2630588235294	20.3823529411765	19.3855882352941	20.3988235294118	16.3190588235294	24.5025882352941	18.365294117647	25.4985294117647	23.4667647058823	13.2722352941176	8.16800000000001	10.2064705882353	34.6999999999999	20.4125	19.3777647058823	20.3988235294118	27.5479411764706	28.5665882352941	8.16188235294117	29.5885294117647	13.2638235294117
411	239.089707243228	239.083785667475	239.104827736226	296.869	293.803	299.964	17	17	70.3983999999999	122.44	128.5536	119.373428571429	87.7429333333332	97.952	88.7632000000002	154.060266666667	5320.73533333333	2436.4764	2980.0504	5948.54333333334	143.860285714286	183.72	125.4928	118.304533333333	668.274666666668	647.869333333332	745.086666666667	884.918	95.9050666666665	101.0394	72.4389333333335	126.513066666667	128.556	83.6618666666668	62.2647333333335	119.3712	54.0741333333334	59.1793333333334	81.6533333333334	79.6101428571431	129.6162	124.472533333334	56.0963333333335	63.2565333333335	72.4389333333335	100.025333333333	48.9536	77.5402666666665	31.6179333333334
412	239.10635567911	239.10635567911	239.10635567911	296.875	296.875	296.875	1	1	61.2225000000001	97.9560000000001	108.1465	101.00475	64.2757500000003	81.6200000000003	70.3972500000003	120.315750000001	3536.18649999999	5602.19275000002	2947.50224999999	5462.06737500001	123.450250000001	164.381	112.2275	102.025	648.861333333335	677.528999999996	736.620500000003	868.232750000004	82.6402500000003	54.0732499999999	59.1817500000001	110.187	116.3085	67.3447500000001	52.0313333333334	108.1465	47.9576250000001	48.9719999999999	75.4985000000003	69.4280000000001	104.0655	109.180125	51.0125000000002	55.0920000000001	47.9517499999999	81.6699999999997	40.78	64.2757499999998	27.5298750000001
413	239.14549744349	239.144937225064	239.147472627284	181.583	179.566	182.633	3	3	48.946909090909	64.2771818181817	297.919636363636	719.9435	60.196090909091	562.170272727272	57.1352727272726	122.378181818182	37.7500909090909	49.9666363636363	20.3963636363636	40.810909090909	152.01725	72.4393636363635	65.2509090909091	61.2163636363636	35.7286363636363	40.8109090909091	40.810909090909	47.9528181818181	72.4522727272727	46.9325454545454	609.265636363636	87.7434545454544	39.7906363636363	25.5068181818181	976.400999999999	47.9528181818181	44.8679999999999	27.5326363636363	54.0744545454545	24.4865454545455	68.3582727272726	87.6965454545453	23.4662727272727	15.3040909090909	36.7298181818182	41.8311818181819	20.4054545454545	18.3649090909091	12.2432727272727
414	239.965755920852	239.962673785121	239.973358555844	44.891	43.858	45.922	31	31	451.986571428572	664.2153	746.9145	736.606615384616	493.818285714286	720.2965	484.61875	528.508	107.13	124.4705	122.43	170.38175	729.180833333333	766.771	684.611714285715	734.596363636364	215.280285714286	293.842285714286	171.408	188.769375	823.34175	692.74975	698.082352941177	1004.541	756.872260869565	724.413	645.81825	502.98325	526.4576	565.2185	780.153142857142	492.190857142857	373.424571428572	547.941375	535.65	385.6545	276.48775	364.803	272.607	344.88675	480.554571428572
415	239.982319607097	239.982319607097	239.982319607097	63.261	63.261	63.261	1	1	34.68	60.16525	60.1977	81.6228571428572	45.9135	66.3	57.1508	36.7308	48.9312	37.7511	48.972	31.62775	53.053	54.0751428571429	66.3185714285714	58.17135	42.8505	36.72	32.6496	29.5887	158.18525	904.96175	1308.00628571429	179.564	83.64	371.3892	313.14	42.84	35.7105	59.1919	66.3195	81.62	42.8505	50.9975	65.296	49.9947	35.70875	30.6075	77.52	32.6576	35.721
416	240.048773728021	240.043076768986	240.064602881792	155.08	151.004	156.111	26	26	248.842461538462	551.944846153846	633.563307692308	623.863384615385	464.205	882.552291666666	502.784153846154	748.889714285715	55.0966153846154	70.4012307692308	34.6904615384616	79.5480000000001	438.732307692308	476.447769230769	491.788307692308	454.002692307693	865.547076923077	1178.89961538462	715.235692307693	1023.84830769231	1377.65154545454	1707.99507692308	1793.960125	2609.58946153846	983.947384615385	1004.94625	1005.38192307692	2088.49827272728	1056.01846153846	917.187461538462	1285.439	908.054285714285	3575.48515384615	2584.68	1278.88707692308	1928.67569230769	3099.46107692308	2689.07146666667	1725.99069230769	2889.22415384616	565.250461538462
417	240.074806670573	240.067274091971	240.081579294703	271.376	269.355	273.443	4	4	140.7968	273.538666666667	269.456	380.683799999999	159.1616	228.629333333333	192.7548	420.349866666667	77.5402666666665	46.9506666666667	24.4864	75.4997333333335	17.3377333333333	19.3850666666666	21.4256	15.315	22.4282666666666	11.2229333333334	22.4385333333333	26.5269333333334	12.244	21.4256	15.305	13.2686666666667	14.2884	9.186	5.09933333333333	9.18239999999998	4.08106666666667	10.2066666666667	10.2033333333333	10.2026666666666	21.434	15.304	11.2273333333333	15.298	17.3502	8.16213333333335	12.2432	10.1986666666667	10.2066666666667
418	240.09476159409	240.087453414637	240.108661722879	293.86	292.805	296.926	14	14	11.2231428571429	18.3651428571428	27.5477142857143	32.6468571428572	20.4057142857144	24.4868571428572	18.3651428571428	26.5274285714286	1375.85866666667	1793.66228571428	1105.92088888888	1742.587	34.6897142857143	29.5986428571428	26.5274285714286	26.5162857142858	101.008285714286	95.8665714285716	125.495142857143	135.6885	27.5477142857144	21.435	14.279	30.5957142857142	24.4868571428571	18.3651428571428	12.2468571428572	23.4665714285715	7.142	17.3448571428571	15.3107142857143	16.3314285714286	20.4042857142857	27.5477142857143	11.2184285714285	17.3448571428571	12.2434285714286	15.3107142857143	15.2978571428571	14.284	13.2581428571428
419	241.05414758277	241.05414758277	241.05414758277	152.024	152.024	152.024	1	1	25.490625	77.5390000000001	14.2835	11.207625	55.0919999999999	21.42525	73.4159999999999	93.8055000000001	6.12225000000001	12.243	5.10125	3.06075	49.99225	35.70875	31.62775	53.0529999999999	106.184	159.159	96.9356250000001	129.57175	176.395125	269.379	280.408333333333	339.74325	141.81475	143.85525	134.673	317.0645	170.377111111111	112.2275	24.486	114.277333333333	656.02075	164.1395	165.159	332.592444444444	530.573333333333	472.414333333333	277.712	472.362888888888	69.3770000000001
420	242.956759155112	242.956759155112	242.956759155112	757.058	757.058	757.058	1	1	7.14175	18.3645	14.2875833333334	20.4008333333333	8.16400000000002	14.2875833333334	10.205	12.2430000000001	170.388708333333	288.742541666668	15.3075	233.6945	19.3855416666666	23.46575	15.30375	19.3807916666667	17.35275	20.4008333333333	14.28	11.22275	12.2465	7.14350000000002	9.18262500000003	15.30375	30.60875	7.14204166666666	19.38475	11.2232083333333	16.3246666666667	10.1983333333333	17.3492083333334	12.2435	10.2	13.2632500000001	10.2025	16.324	6.12025	12.2435	12.2405	30.60125	9.18262500000003
421	243.016243102919	243.012688449944	243.016768812745	44.896	44.878	45.899	3	3	59.1765714285714	133.657428571429	180.590571428572	161.205142857143	86.7242857142857	223.442571428572	120.393714285714	141.819714285714	99.988	105.094333333333	59.1765714285714	113.251714285714	161.205142857143	172.573142857143	224.462857142857	195.894857142857	116.312571428571	154.063142857143	55.0954285714286	96.9271428571428	141.819714285714	68.3511666666667	84.7548571428572	187.732571428572	174.468857142857	75.5011428571428	55.0954285714286	178.55	96.9271428571429	84.6837142857143	197.053	94.9530000000001	238.713428571428	264.254	77.5417142857143	122.434285714286	156.103714285714	201.334	160.319428571429	185.692	56.1157142857143
422	243.882677326918	243.882677326918	243.882677326918	910.059	910.059	910.059	1	1	2949.534	2839.85271428572	3591.90857142857	2886.92342857143	1769.89828571428	4468.72628571429	2333.0916	1962.28414285714	1641.86957142857	1443.46171428572	1534.25188571428	1536.76542857143	3661.80542857143	2892.51	3190.88014285714	3062.81194285714	2009.22385714285	4798.05514285715	1638.30354285714	2357.19	2848.01614285714	1437.78385714286	1825.54671428572	4654.54342857143	3907.221	1708.97857142857	1718.40171428572	2826.58714285714	1611.50971428571	1978.611	4103.91977142858	2332.30782857143	1998.05508571429	4389.26914285715	1742.84769444444	1623.22911428572	1647.48457142857	1932.09645714286	1640.57348571428	1657.2224	1710.97122857143
423	243.883262634277	243.883262634277	243.883262634277	849.869	849.869	849.869	1	1	1443.71925925926	1401.53088888889	1778.31188888889	1471.91344444444	1026.41807407407	2090.05588888889	1115.14337037037	1022.11422222222	801.077962962963	842.917703703704	666.229296296297	793.617629629631	1801.77785185185	1432.756	1607.55	1520.18629629629	1055.77392857143	2424.13599999999	881.526857142857	1222.31496296296	1458.85022222222	783.729777777778	908.030740740738	2296.58275	1774.6172962963	858.224925925926	891.268333333335	1464.39092592593	859.922444444445	966.395962962963	2049.12681481481	1193.87666666667	965.200296296296	1953.20155555556	832.531555555556	818.247925925927	849.87596296296	1021.27951851852	766.07562962963	897.851428571428	878.281499999997
424	244.092641340236	244.088055460458	244.10807480585	59.18	57.128	61.203	40	40	787.329714285715	1217.14070588235	1028.412	1005.93911111111	871.28496	1160.0432	797.177857142857	1352.88163636364	3452.34917647059	2177.27277777778	1761.99447368421	4054.659	483.5985	648.879	460.13275	389.894666666667	207.1234375	351.854	160.17925	245.88025	458.1203125	267.321875	242.834375	336.6825	371.130117647059	182.62475	109.1333125	207.1234375	331.586666666667	261.290666666667	382.59375	283.6712	697.89375	568.1051875	222.428125	324.4395	367.3125	758.072285714286	992.3991875	419.476875	418.45625
425	245.098108035571	245.098108035571	245.098108035571	58.159	58.159	58.159	1	1	105.053941176471	185.693529411765	129.622176470588	163.237647058824	143.861470588235	197.937058823529	127.573529411765	224.461111111111	610.557176470588	782.520470588236	749.904166666667	586.466176470588	86.6952777777778	118.354117647059	83.6641176470588	55.1149411764706	43.8701176470588	59.1770588235294	37.7508823529412	46.9470588235294	79.5783529411765	47.9565882352941	52.032	76.5208333333333	77.4887058823529	41.8320588235294	30.5983333333334	49.9915294117647	75.5017647058824	61.26	86.725	49.9915294117647	105.084235294118	96.8888235294118	44.8903529411765	55.0958823529412	66.3152941176471	133.650823529412	171.350666666667	60.214705882353	70.4246470588235
426	246.059203361978	246.057580514388	246.065706927077	58.16	58.137	59.186	7	7	28.558	63.2565333333333	74.4794666666667	58.1552	75.5011428571428	80.6326666666667	82.674	87.7429333333334	198.731	291.796266666667	284.6544	172.357466666667	57.1349333333333	82.6416	53.0538666666667	58.1766428571428	19.3854285714286	36.7296	26.5274285714286	22.4447142857143	54.0741333333333	53.0538666666667	22.4458666666667	101.0064	49.9571333333333	21.426	26.5182666666667	90.8037333333334	29.5896666666667	35.7373333333333	46.9322666666667	34.6890666666667	139.779142857143	108.105866666667	28.568	61.216	90.8037333333334	163.242666666667	251.002	102.066666666667	28.578
427	246.860174089989	246.857378460728	246.860755471622	1078.41	1078.31	1079.47	19	19	1716.37130434783	2200.05739130435	2434.74	2258.18208333333	1442.8947826087	2710.2747826087	1550.04043478261	1437.79260869565	1189.82695652174	1210.74	791.857391304349	1198.5	2468.43173913044	2148.90000000001	2219.52	2378.48333333333	1439.83347826087	2770.32	1351.5	1637.1	2286.75375	1198.5	1437.18	2678.52	2524.5	1347.97041666667	1441.87434782609	1717.68	1285.2747826087	1475.94	2655.17130434783	1617.38913043478	1442.8947826087	2607.21086956522	1252.56	1240.84869565218	1250.03260869565	1450.44	789.132173913044	1245.95086956522	1301.52
428	246.867418328927	246.860782273189	246.879981912885	1078.42	1078.32	1080.41	78	78	1586.77608695652	2176.54875	2247.06000000001	2261.34000000001	1384.73	2761.05310344827	1423.56428571428	1343.77900000001	1145.97045454546	1210.74	785.750000000002	1198.5	2468.38791666667	2134.79090909091	2279.7	2359.29090909091	1401.0092	2797.86	1149.03181818182	1653.048	2320.46869565218	1198.5	1293.84769230769	2733.58884615385	2440.86	1293.93636363637	1349.9892	1711.56	1285.2747826087	1098.54000000001	2676.5092	1581.57407407407	1342.91818181818	2577.61826086957	1224	1205.15681818182	1250.03260869565	1304.58	752.410000000001	1245.95086956522	1301.52
429	246.979269642451	246.97247698054	246.987582295358	180.5835	177.502	180.587	4	4	68.32325	131.61225	151.005538461539	189.691384615384	110.184923076923	186.70575	124.477538461538	245.779833333333	25.50625	50.9923076923076	21.4167692307692	36.729	130.589538461538	193.8475	140.717538461538	139.782153846154	71.4484615384614	79.578	22.4455	77.539	99.9901538461537	41.83025	52.0553076923076	103.04525	91.8225	33.66825	47.9508461538461	212.208	67.3098461538461	89.7464615384614	94.891	74.4768461538462	331.58125	184.57475	29.5896666666667	43.8743333333333	156.095307692308	242.814923076923	36.7283076923076	177.533538461538	21.42525
430	247.039886786265	247.038861932066	247.040657270354	60.2	57.139	60.212	4	4	451.833941176471	615.237352941176	671.314823529412	902.932894736842	36.7284705882353	1156.94682352941	22.4529411764706	68.3548888888889	563.669647058824	958.056176470588	124.473888888889	456.933647058823	447.909117647059	893.758909090909	611.120941176471	542.952941176471	24.4870588235294	99.9542352941176	64.2748235294117	41.8296470588235	538.901647058824	1822.24529411765	1189.684375	668.281944444444	326.287058823529	924.386470588236	743.58	496.883235294118	513.178352941176	29.598125	394.831058823529	34.694	23.4667647058824	973.023882352941	573.405294117647	312.192	793.788823529412	38.7711764705882	222.36	872.60294117647	880.767647058824
431	247.053769807386	247.04092341203	247.059870393441	59.18	53.058	61.225	21	21	62.22	32.6382222222222	4.08094117647059	8.16177777777778	1250.8265	1123.3097368421	1393.09026315789	1789.55836363636	172.267333333333	10.2023529411765	119.3725	1152.6	51.0138888888889	15.3041666666667	36.73	35.7194444444444	120.392777777778	68.3362777777778	48.9733333333333	109.169722222222	21.4323529411765	1967.20266666667	7.14155555555555	22.4461111111111	34.6686666666667	6.12176470588236	16.3191111111111	427.473111111111	6.12166666666666	606.264352941177	29.5868235294118	414.277888888889	1482.4959	927.1295	46.9308235294118	318.326666666667	136.709777777778	880.465476190476	718.281142857143	115.333117647059	1143.04
432	247.987696319519	247.98619341087	248.005150161104	144.843	139.776	145.897	7	7	90.8435714285714	202.951571428571	138.756266666667	113.2496	72.4352142857144	81.6228571428571	70.4588571428571	125.442428571429	290.776	290.903571428571	345.731571428571	306.085714285714	89.7851428571428	176.435285714286	94.8537999999999	83.6618666666665	25.5053571428571	51.0133333333333	47.9534285714285	48.9737142857143	50.0126666666667	19.3935714285714	16.3178666666666	23.4665714285714	75.5011428571428	35.71	13.2590714285714	126.471733333333	67.3375999999999	87.6798666666665	63.2311428571428	27.5472	258.023857142857	212.219428571429	58.1562857142857	98.9658666666665	307.2135	265.165333333333	414.381	275.49	414.062
433	249.035498753067	249.035498753067	249.035498753067	56.114	56.114	56.114	1	1	171.36	299.957368421053	437.818333333333	351.995833333333	88.7641666666666	376.597058823529	135.691294117647	48.9706666666667	150.861333333333	170.386388888889	115.291388888889	176.450388888889	211.129105263158	209.156944444444	195.957333333333	243.912777777778	34.6894444444444	193.852777777778	170.386388888889	102.055555555556	430.557222222222	595.842222222222	647.876388888889	461.165555555555	335.476105263158	317.306388888889	347.82	286.698055555556	188.751388888889	101.073176470588	284.642	170.386388888889	52.0341666666666	312.103	197.933888888889	246.907222222222	455.043888888889	134.676666666667	200.994722222222	533.779611111111	145.939444444444
434	249.082915786343	249.082648240973	249.0856584314	210.1605	208.157	211.205	4	4	38.7844285714285	56.1117857142857	44.8925714285714	68.3578666666667	38.7701333333333	53.0538666666667	36.744	84.6837142857142	41.8317142857143	41.8473333333333	25.5066666666667	48.9568	97.984	119.373428571429	141.817066666667	62.2362666666667	136.715733333333	86.7226666666665	59.1765714285714	107.13	378.685000000001	217.396928571428	175.485866666667	219.269285714286	211.1124	159.1616	97.952	265.385714285714	189.7696	103.005571428571	163.177142857143	118.350933333333	491.777714285714	203.036857142857	88.7275714285714	178.625	221.484666666666	219.357333333333	127.541666666667	289.642133333333	42.8344
435	250.017054530552	250.0113704399	250.029515227473	60.205	60.177	63.238	7	7	83.6458571428572	145.839571428571	173.446896551724	192.82725	86.7242857142857	176.435285714286	107.14875	93.8662857142857	67.2858620689655	59.2097142857143	80.6025714285714	58.1685	137.73375	136.689571428571	125.495142857143	120.414785714286	1128.673	917.044214285714	1007.022	868.263142857143	229.600862068965	293.839448275862	308.1155	360.160857142857	153.010714285714	164.231103448276	161.171285714286	97.9266206896552	78.562	78.57575	151.990275862069	97.9645714285715	64.2645	114.248	86.72125	88.7648571428571	105.088413793103	90.8045517241379	96.9067857142857	113.271535714286	46.9413571428572
436	250.144350434312	250.144350434312	250.144350434312	215.286	215.286	215.286	1	1	11.2266	22.4466	21.4263	27.5481	20.405	19.38	13.26715	28.56	19.38	29.59595	10.2025	20.406	25.51375	25.50625	18.3645	20.405	23.46	26.5278	14.2842	20.405	80.62345	54.0918	41.8323	39.78	39.78	29.57855	25.5	53.0686	28.5684	33.65835	37.74	19.38475	103.04525	41.8323	14.2758	35.71925	50.0069499999999	38.7809	26.5278	56.09725	9.18
437	250.14662565855	250.14662565855	250.14662565855	186.726	186.726	186.726	1	1	4.08133333333334	146.928	146.928	191.822666666667	6.12100000000001	97.9520000000002	3.06100000000001	4.07733333333334	3.06100000000001	489.760000000001	10.2016666666667	8.16266666666669	82.6470000000002	65.2906666666668	63.1986666666668	42.8540000000001	4.08533333333334	14.2846666666667	0	1.02033333333334	52.0345714285714	6.12200000000001	65.3653333333335	66.3216666666668	19.3863333333334	31.6303333333334	21.427	4.08133333333332	25.5083333333334	3.05800000000001	27.5445	2.04066666666667	5.10166666666668	54.0246666666668	24.484	1.02016666666667	233.656333333334	5.10166666666668	2.04066666666667	160.166166666667	4.08133333333334
438	250.863613501822	250.860984955671	250.868932392522	1070.21	1069.18	1070.24	8	8	973.761428571426	1338.24	1620.78	1465.74571428571	1234.2	1606.5	1098.54	1272.83071428571	1079.86533333333	924.119999999998	2060.4	1026.12	1508.61571428571	1291.32000000002	1543.26	1565.7	948.599999999998	1704.42	1168.92000000002	1318.76285714285	1338.15642857143	1221.96	1240.16785714285	1607.41357142857	1666.82642857142	1026.12	1166.88	913.919999999998	916.601428571426	1320.9	1673.82	961.859999999998	1222.81571428571	1640.28785714285	1168.92	1207.505	1072.77071428571	1233.18	1636.20500000002	1077.60714285714	1181.16
439	250.972109107598	250.972109107598	250.972109107598	64.281	64.281	64.281	1	1	110.1528	363.072533333333	386.681066666667	397.904	181.607466666667	454.892125	133.713571428571	163.234285714286	82.5498	86.7226666666666	592.774933333333	80.6010666666667	401.985066666667	292.835666666667	347.910933333333	348.0246	90.8037333333333	136.662133333333	63.2358666666667	74.4843333333333	315.386	110.1888	146.9184	361.1744	248.847466666667	94.8848	88.7345625	181.607466666667	96.9253333333333	131.666	290.776	141.817066666667	122.432	367.152	75.4997333333333	84.6821333333333	124.472533333333	148.958933333333	1161.7088125	108.241142857143	47.9682
440	251.028948695192	251.028948695192	251.028948695192	50.995	50.995	50.995	1	1	40.8133333333333	60.1996666666667	70.3915	57.1386666666667	23.4676666666667	53.0573333333333	44.8946666666667	43.9101666666667	203.013166666667	282.632333333333	125.4805	81.6266666666667	73.4519999999999	92.8351666666666	89.8626666666666	64.281	1977.083	1412.93083333333	991.764	1463.158	109.175666666667	29.58	33.6985	82.7145	102.033333333333	35.7116666666667	39.793	68.3623333333333	99.9926666666667	68.3623333333333	84.7568333333334	77.5326666666667	14.2846666666667	79.573	62.2301666666667	88.769	151.009333333333	103.154666666667	176.517666666667	98.9723333333333	50.9666666666667
441	251.068322511376	251.067409650654	251.069235372098	88.7555	88.744	88.767	2	2	65.2968421052632	212.214736842105	73.4816842105263	125.531210526316	132.675263157895	210.239263157895	95.9047368421053	189.768947368421	336.495789473684	286.871421052632	178.555263157895	192.839684210526	202.074631578947	164.22	126.48	114.26947368421	31.6379473684211	48.9877894736842	28.5762105263158	44.8915789473684	145.897631578947	21.42	8.1621052631579	38.772	167.323157894737	59.1752631578948	38.782	448.034157894737	91.8236842105264	191.809473684211	130.519578947368	87.7652631578947	727.222473684211	617.450263157895	197.982105263158	243.842894736842	234.66052631579	579.509473684211	131.58	244.863157894737	38.77
442	251.092606109533	251.085829469443	251.099421258198	228.55	227.501	230.574	5	5	13.2640625	23.457125	22.45375	24.486	20.4125	21.433125	15.3046875	36.7425	36.729	46.934375	25.5078125	42.86625	18.3645	32.66	32.66	20.40625	29.5781875	22.4455	15.30375	32.638	11.2234375	36.729	19.3716875	21.42525	21.433125	18.378	17.3389375	26.528125	10.2025	16.3190588235294	18.372	16.318	38.7828	25.50625	12.243	25.5078125	23.4671875	40.825	19.38475	37.7515625	24.486
443	251.105832290346	251.105832290346	251.105832290346	236.713	236.713	236.713	1	1	35.7096551724138	57.1238620689655	53.0543448275862	75.515724137931	65.3097142857143	68.3977586206896	47.9432413793103	142.867586206897	70.3990344827586	102.044827586207	54.0746206896552	71.4193103448276	46.943	84.6972068965517	77.5540689655172	70.3990344827586	64.2665172413793	58.155724137931	35.7036206896552	65.2844137931034	36.7299310344828	103.026965517241	70.3728620689655	70.3990344827586	46.9422068965517	38.7848965517241	38.7547586206896	67.3382068965517	30.608275862069	47.9335172413793	54.0746206896552	39.7826896551724	147.94	80.6181379310345	32.6488275862069	67.3245517241379	96.9271428571429	99.0266071428572	53.0543448275862	108.14924137931	44.8921379310345
444	251.977917243069	251.977058131829	251.978776354309	205.6035	204.076	207.131	2	2	26.5373333333333	26.5269333333333	24.4864	18.3648	20.3986666666667	32.6485333333333	31.6406666666667	49.9930666666667	54.0741333333333	72.4673333333333	56.1146666666667	116.2724	29.5974	37.7523333333333	34.6890666666667	30.608	36.7176	26.5269333333333	15.304	37.7498666666667	194.870933333333	131.666	114.225066666667	193.850666666667	152.019733333333	124.472533333333	133.654933333333	100.025333333333	80.6010666666667	65.2714666666667	119.3712	94.8848	156.1008	124.472533333333	76.52	79.612	41.8473333333333	131.6144	31.6282666666667	81.5893333333333	43.8542666666667
445	252.100944468897	252.09544086183	252.105709660749	227.501	226.498	229.548	3	3	15.3042857142857	12.2382857142857	17.3513333333333	24.4864	15.31	18.3728571428572	14.2837333333333	34.7042857142858	29.5877333333333	38.7701333333333	15.304	26.5385714285715	16.3242666666667	17.3521428571429	19.3926666666667	18.3648	21.417	8.16213333333334	12.2434285714286	16.3177142857143	16.3242666666667	18.3648	16.3114666666667	10.2028571428572	10.2028571428572	16.3371428571429	16.3188571428572	23.4676666666667	49.9930666666667	7.13900000000001	18.3715714285714	6.1192	79.6101428571429	33.6694285714286	34.6897142857143	62.2374285714287	183.648	41.8446	19.3850666666667	140.7968	28.568
446	252.107552334505	252.098243331439	252.123256144431	204.064	199.984	208.134	66	65	314.244	791.714	562.15775	935.645666666666	1581.503	2520.0175	1689.57163636364	3894.35786666667	1408.02461538461	1306.95710526316	440.784	825.382250000001	1109.01175	1702.83518181818	1556.9015	1222.22622222222	2340.97458823529	1761.97175	1218.1785	1767.073	394.675500000001	304.1835	265.135000000001	219.475909090909	857.381538461539	542.817333333333	382.406250000001	4347.8625	2500.427	1418.03166666667	1711.099	1180.47057142857	1774.24373333333	6846.06388888888	1852.81527272727	4592.19357142857	5867.271	1913.02083333333	3064.83100000001	6180.159	2581.27466666667
447	252.976063614499	252.976063614499	252.976063614499	52.032	52.032	52.032	1	1	13.2643333333333	20.4033333333333	17.3598333333333	16.3253333333333	11.2236666666667	25.51	10.2033333333333	9.1818	59.1696666666667	78.5656666666667	26.5286666666667	60.1406666666667	30.5871428571429	46.9353333333333	26.5503333333333	26.5286666666667	326.453333333333	205.3014	37.7523333333333	266.5245	24.488	16.3226666666667	21.427	26.5286666666667	29.5634285714286	13.2621666666667	14.2846666666667	17.3456666666667	14.2846666666667	21.4494	26.5503333333333	17.3456666666667	31.6303333333333	28.5646666666667	18.366	18.366	36.732	21.4235	25.5083333333333	26.5243333333333	12.232
448	253.112619103973	253.107078563912	253.128308921614	203.05	199.984	205.09	45	45	56.1150000000001	122.432727272727	73.4596363636365	143.85525	246.774	377.50090909091	264.250636363637	698.886818181819	210.176181818182	237.850636363637	68.3582727272726	169.3615	162.223363636363	303.021	265.265	173.446363636363	388.52475	254.047909090909	189.770727272727	255.068181818182	59.1441818181817	79.6238181818183	54.0511666666667	41.8535454545455	131.673818181818	74.47825	68.32325	763.814857142857	398.926636363637	231.498727272728	267.311454545455	184.685818181818	2463.97083333333	1241.67190909091	455.041636363637	833.637090909092	2055.70300000001	1717.1088	1097.87866666667	1933.4306	429.305181818182
449	253.214472074187	253.211542025923	253.231949708172	616.255	610.104	618.3	29	29	485.749793103449	2366.33894736842	1473.29257142858	2357.44364516129	1033.53944827586	1874.53603333334	1071.07	1749.78234375	817.102862068968	1287.82893333333	452.066733333332	1334.2908	1040.502	1865.41306666667	1368.4458	856.884000000002	654.129448275861	296.900275862069	238.7424	733.553551724138	808.912866666666	835.605931034482	417.220899999999	1280.98314814815	409.060100000001	251.964700000001	228.588137931034	789.82696551724	233.643172413794	472.387724137932	270.3795	690.843482758622	3477.651	1031.4896	273.485066666667	977.622482758619	971.302620689654	2167.1172	361.177655172413	752.059366666668	410.066800000001
450	254.08510107353	254.078566956403	254.099423050431	303.053	299.941	305.071	15	15	795.816666666667	1076.40142857143	1393.83225	1707.61823076923	885.620400000003	1315.20966666666	972.345899999998	2437.31088888888	55.1215384615384	80.59975	35.6946153846155	55.0935	23.4676666666666	38.7695	33.66825	26.5026666666666	12.2436923076923	19.38475	12.249	11.22825	5.10166666666665	20.4153846153846	11.22275	12.2427692307693	8.16266666666665	7.14175	8.16933333333335	8.16184615384614	7.14175	7.14215384615382	7.14525000000001	5.10375000000001	19.3931538461539	10.1983333333333	13.258	7.14215384615382	10.2025	11.2174615384615	7.13883333333333	14.2846666666667	6.1215
451	254.106981704741	254.101041563516	254.120751257319	203.033	199.984	204.07	31	31	49.9933636363636	69.3785454545454	71.4190909090908	115.290818181818	189.6642	287.716909090909	218.338363636363	529.521545454545	164.263909090909	156.171272727272	65.2974545454545	110.189454545454	118.3548	205.074818181818	191.811272727272	148.959818181818	315.095727272727	220.3632	132.635454545454	209.155909090909	61.1836363636364	75.5001818181817	53.0305454545454	28.5803636363636	124.539818181818	54.0744545454545	44.8679999999999	568.595727272727	314.244	165.284181818182	202.014	153.045	1839.55172727272	981.560666666669	360.156272727272	674.400272727272	1590.60518181818	1290.553	905.035666666666	1553.78635714286	304.041272727272
452	254.121360249496	254.12082058265	254.122545535176	204.05	204.024	205.079	6	6	51.0125	70.39725	71.4175	117.32875	192.7485	288.730750000001	218.3335	533.590750000001	161.1995	154.13325	57.1386666666667	111.20725	118.349	205.07025	194.883666666667	150.997	318.162000000001	221.39425	131.61225	213.249666666667	59.1503333333335	76.55625	53.0270000000001	28.5810000000001	123.51075	53.0573333333333	44.8690000000001	575.703	311.023750000001	166.232833333333	204.066666666667	153.0375	1799.7504	1010.0475	359.157333333333	636.948	904.3845	1260.05285714286	484.618750000001	1022.374	303.8855
453	254.160783194276	254.155726484124	254.166753329671	134.668	134.668	136.71	5	5	12.2477142857143	23.4649285714286	16.3245714285714	27.5689285714286	16.3234285714286	35.695	26.5497142857143	38.7549333333333	827.393785714287	1011.811	731.237571428571	1347.8328125	45.9128571428571	8.15893333333333	45.8967857142857	23.4649285714286	185.614	189.773142857143	134.6224	247.912071428572	134.724857142857	134.724857142857	89.7851428571428	157.069733333333	129.576285714286	75.5011428571428	83.6282857142857	69.4085714285714	68.3591428571428	71.39	82.6084285714285	85.668	99.869	40.8085714285714	52.0345714285714	61.2171428571428	27.5477142857143	64.251	20.4057142857143	55.0954285714285	54.0751428571428
454	254.947613223568	254.947613223568	254.947613223568	43.864	43.864	43.864	1	1	106.108888888889	203.032368421053	197.992315789474	231.611684210526	97.9452631578947	165.291157894737	103.048055555556	123.451842105263	558.96	778.500947368421	441.773947368421	322.3042	89.7553684210527	98.9655263157895	107.160789473684	98.9669444444445	87.7426315789474	133.695842105263	95.9047368421053	108.184777777778	90.8315263157895	96.925	94.9138421052632	139.819315789474	103.046578947368	68.3576315789474	82.6413157894737	66.3205263157895	57.1347368421053	68.3787894736842	98.0058947368421	71.4311111111111	70.3991666666667	92.8152105263158	56.1173684210526	65.2968421052632	59.1783157894737	71.4589473684211	106.107368421053	65.2968421052632	54.0572105263158
455	254.990222576559	254.984705111706	255.005469594901	102.573	94.878	106.118	99	99	3007.82478947369	4303.74971428571	4973.74292857143	4111.65130434783	3070.13021052632	3983.14472727273	2472.34533333333	3463.73133333333	163.191111111111	249.968055555555	97.9466666666666	144.879444444445	2615.68388888889	2938.62	2813.8495	2774.80423809524	364.239166666667	650.722470588235	583.598888888889	382.480263157895	2785.335	2276.2893	2599.98	2890.28955555555	2029.4015625	2247.61075	2048.54557894737	2411.96136	1875.82410526316	1941.56078947368	2649.094	1838.9398	2599.66777777778	3601.60857142857	2326.32	2521.77905	1512.06342857143	2644.98347619048	2543.48325	1374.31416666667	1066.77057142857
456	255.006185421268	255.005780216008	255.006536515448	103.5495	99.984	105.086	8	8	2927.23117647059	4343.62352941176	4964.67166666666	4024.99583333333	3121.02972222222	4056.62444444444	2573.49844444444	3561.34114285714	158.090882352941	245.886944444444	80.6019444444444	131.610352941177	2625.88944444445	2941.68	2818.874	2799.38388888889	361.178333333333	670.1035	564.213611111111	375.338352941177	2776.02466666667	2192.61205882353	2551.71472222222	2947.422	2076.29852941176	2124.25235294118	2059.61444444444	2442.98711111111	1850.36794444444	1984.44027777778	2694.69322222222	1899.13655555555	2570.04289473684	3686.26361111111	1957.94441176471	2279.02461111111	1609.99833333333	2670.21455555555	399.932235294118	1456.95666666667	1129.07488235294
457	255.096115721872	255.088676531461	255.102799458872	301.4915	299.941	303.025	4	4	135.696272727272	181.608545454546	225.480272727273	275.473636363635	128.554363636364	238.743818181818	164.263909090909	405.228727272728	15.3122727272728	30.6081818181819	14.2761818181818	22.4459999999999	15.3040909090909	19.3938181818182	14.2838181818181	10.1972727272727	13.2635454545455	11.223	5.1040909090909	17.3539090909091	17.3446363636364	12.2487272727273	11.223	12.2432727272727	10.2027272727273	10.2027272727273	7.14254545454548	4.08109090909091	6.12163636363637	9.18245454545456	15.3122727272727	9.18736363636362	12.2487272727273	15.3040909090909	9.17836363636365	12.2432727272727	7.1419090909091	14.2838181818182	10.1972727272727	9.18245454545451	5.09909090909092
458	256.081888098563	256.076649362901	256.096569886606	60.2	57.116	73.458	13	12	134.652375	214.1803125	215.3123125	234.6575	280.56875	429.45946875	263.272875	328.5205	1008.3473125	1239.266375	1021.30153125	1358.764875	160.15471875	228.501	156.10303125	197.964875	232.65975	485.653875	261.184	321.4378125	362.260322580645	135.69740625	152.02190625	365.2606875	234.585625	163.215	112.2103125	176.47621875	222.4145	202.08135483871	362.13328125	202.0156875	525.34828125	533.50903125	185.6911875	327.50025	328.5305625	418.3153125	389.6758125	351.03535483871	463.278625
459	256.094379358124	256.084609908674	256.099159129157	303.019	298.943	303.025	3	3	49.9922499999999	73.4670000000001	105.08575	113.24775	75.4984999999998	88.7726250000001	83.6604999999998	192.945375000001	9.18900000000001	10.2025	14.273	11.2231428571429	5.10187500000001	7.14175000000003	2.04057142857143	6.11774999999999	5.10125000000002	4.07828571428571	4.084	10.21	5.10124999999999	7.14612500000003	13.2632500000001	9.18225000000004	7.14262500000001	3.06075000000001	5.10562500000002	5.10124999999999	3.06074999999999	5.10187500000001	5.105	4.084	15.315	4.08099999999999	8.15700000000004	5.10125000000002	7.14175000000003	9.18224999999997	11.2145	6.12149999999998	6.12225000000001
460	256.262162296071	256.257904749836	256.279100282234	879.506	872.332	881.463	51	51	377.399999999999	762.117857142856	769.551249999997	602.137142857143	598.026952380954	686.459999999999	411.290285714286	1869.70063157894	579.49523809524	511.163142857141	2570.4	400.045333333332	873.350461538463	744.982380952382	868.512684210525	686.652285714287	429.651549999999	773.557047619049	529.535699999999	515.244285714287	794.580000000003	440.742857142856	541.898142857144	830.507919999998	703.962352941179	496.995095238096	461.169142857141	608.090285714287	540.751428571427	663.185714285712	707.223000000001	635.815999999997	573.534380952382	691.748333333334	582.420000000002	562.177428571427	472.392285714287	539.731142857141	1518.89453846154	525.428749999999	484.642499999999
461	256.977693715451	256.971157372158	256.993199906465	103.0285	94.878	106.112	98	98	2129.76	2981.11110526316	3688.01472	3123.05481818182	2120.17117647059	2849.525	1630.63239130435	2493.594375	115.253352941176	169.371875	53.053	91.8225	1774.98392307692	2246.04	2055.73178571429	1628.756	269.346	516.05675	429.5515625	272.306625	2084.41003846154	1520.88482608696	1744.2	2133.34275	785.61	1475.2815	1558.05066666667	1753.50533333333	1284.83947619048	1353.0725	1681.56775	1263.71478947368	1658.52	2769.05542857143	1550.81454545455	1649.128	874.675625	1762.04794117647	1403.52	902.90423076923	749.499545454545
462	257.102275272384	257.098071635295	257.117200048146	294.8465	291.825	296.915	12	12	23.4669	42.8526	33.6686842105263	47.9517499999999	37.7511	34.6885	30.618	59.1774	2669.03345454546	3662.7790909091	1766.11457142857	3195.45704347826	55.0961999999999	54.08915	37.74	41.81795	273.427	270.3	307.18555	293.7456	38.7819999999999	52.04805	31.6200000000001	46.92	39.7897499999999	25.5075	37.75665	29.5876315789474	27.5481	29.5887	33.67815	27.55485	32.648	26.5278	20.4	22.4455	20.405	19.391	19.3743	12.243	22.44
463	258.108290934902	258.105155944824	258.124962558765	53.0435	50.995	55.087	38	38	53.0325714285714	69.3745714285715	60.2179285714286	64.278	77.5417142857143	46.9528571428572	95.9068571428572	150.991714285714	561.726133333334	412.195428571429	617.272857142857	201.945857142857	125.442428571429	132.627857142857	92.8785000000001	89.7851428571429	1925.27914285714	1172.26725	1151.28514285714	1536.003	93.8662857142858	399.784	105.089428571429	129.576285714286	99.904	83.6575714285714	137.738571428571	82.6431428571428	67.3388571428572	99.0439285714286	131.607642857143	131.616857142857	152.022571428571	83.6634285714286	47.9544615384615	81.6228571428572	221.402	84.6837142857143	384.647714285714	104.069142857143	192.834
464	258.125772774582	258.125772774582	258.125772774582	54.067	54.067	54.067	1	1	61.1964705882353	72.43775	65.32	67.340625	83.6605	50.010625	98.9703125	169.3615	564.851882352941	417.3078125	621.33225	208.068	126.4645	136.7135	93.8975	93.8745	1937.42682352941	1159.004	659.0815	1662.666	97.95	415.24175	126.51875	133.65275	106.037176470588	71.4175	141.8234375	85.70625	68.3609375	105.163	132.6325	138.754	153.0375	89.782	49.9953125	83.665625	224.46875	86.72125	387.71875	107.165625	194.8796875
465	258.874979008627	258.874486998179	258.875462183278	1078.43	1077.37	1083.51	3	3	2172.46708333333	3018.44608695653	3253.8	2889.87130434783	1958.21434782609	3381.72086956522	2139.85173913044	2027.60391304348	1796.98565217392	1696.26	1812.29217391305	1915.56	3262.27208333333	3138.85739130435	3062.04	2916.18	2021.48130434783	3443.52	1819.43521739131	2097.12	3089.87652173913	1763.58	1953.11217391305	3387.42000000001	3089.58	1813.31260869565	2086.75208333333	2242.98	1872.49782608696	1969.62	3375.59826086957	2142	1956.17347826087	3236.81913043479	1866.6	1789.84260869565	1763.31130434783	1981.86	1807.96	1842.66956521739	1821.96304347826
466	258.882898802491	258.875797442584	258.900307771421	1077.4	1075.33	1080.53	120	119	1006.1144	1812.32727272726	1868.64000000002	1583.63692307692	972.059999999995	2336.94500000001	1847.26470588234	948.600000000007	1343.19733333333	1042.44	1506.34000000001	1657.61666666668	2537.98350000001	2693.81999999999	2245.01999999999	2355.37473684212	1171.98	2211.36	1214.82	1399.47461538461	2743.25333333332	964.920000000001	934.320000000002	2096.10000000001	2032.86	1571.82000000001	1406.24900000001	841.499999999997	1648.19722222221	647.700000000013	2605.07999999999	1593.24	911.753000000003	2118.67333333335	1352.51999999999	1420.47272727272	1031.94214285714	1023.06000000001	1473.7294117647	1482.72045454546	693.647142857154
467	259.107109223595	259.107109223595	259.107109223595	100.002	100.002	100.002	1	1	11.2193529411765	27.5574705882353	25.5073529411765	39.78975	16.3247058823529	29.5885294117647	30.5876470588235	56.0967647058824	35.6979411764706	34.69	9.18211764705883	21.4249411764706	15.3088235294118	21.4261764705882	21.4261764705882	16.3294117647059	33.6697058823529	11.2193529411765	14.2841176470588	23.4586470588235	10.2023529411765	19.3855882352941	18.3589411764706	17.345	15.3035294117647	21.4249411764706	13.2592352941176	20.41375	14.2890588235294	6.1215	13.2546470588235	12.2392941176471	40.8117647058824	24.4856470588235	10.2023529411765	20.4129411764706	23.474375	29.5890625	11.2232352941176	31.62775	17.339
468	261.221334493623	261.221334493623	261.221334493623	757.058	757.058	757.058	1	1	8.16224000000002	18.36504	27.5475600000001	18.3607200000001	23.4719599999999	30.6143999999999	20.4103999999999	17.34476	158.1434	162.21816	17.3488399999999	176.54304	20.41	21.42588	18.36504	21.42588	21.43512	22.4408800000001	15.3006	17.34476	20.4096	14.28728	15.3036	24.4867199999999	27.5475600000001	18.36504	17.34476	15.3042	24.4867200000001	15.297	24.4915199999999	12.24336	15.3006	24.4867199999999	14.28392	15.3042	14.2805600000001	23.4664400000001	19.3807600000001	22.44088	25.506
469	263.015649645393	263.009584195953	263.030497233073	60.1995	57.139	63.25	106	106	2907	3131.4	4258.5235	4740.18709090909	5264.49	5394.25057142857	6215.8655	8920.14078260869	5878.29971428571	7174.398	440.742857142857	9577.8	2397.67142857143	5313.462	3528.07	2807.34455555555	1727.34371428571	1916.58	3568.914	2236.388	1310.0224	2505.79751724138	2414.04008695652	1353.87175	1482.989125	3995.40027586207	3075.3	5856.44	5551.40695833333	3045.19555	2077.738	2119.3708	9990.39443478261	5999.64	5543.01825	7157.30428571429	9843.59127272727	7371.50694444445	1136.28	10443.797	5404.26425
470	263.031337419229	263.030904873519	263.03275143905	61.716	61.203	63.26	8	8	2940.79104545455	3508.01818181818	4402.47681818182	4766.71418181818	5414.58736363636	5531.91872727273	6294.444	8797.81172727273	5845.813	6294.14257142857	464.224090909091	9500.28	2429.26936363636	5451.31718181818	3647.475	2934.958	1747.76755555556	2019.6	3608.70463636364	2226.23509090909	1660.3535	2277.27771428571	2403.76254545455	1473.27381818182	1661.20977272727	3476.11342857143	3053.88	5989.44	5361.53318181818	3007.64615789474	2209.91072727273	2150.92654545454	9990.51054545454	6225.06	4988.96428571429	7202.10518181818	9446.70518181818	8598.85854545455	1267.86	10136.0574545455	4650.744
471	263.863841270535	263.863841270535	263.863841270535	1077.4	1077.4	1077.4	1	1	947.024000000004	1149.083	1264.80000000001	1267.86000000001	965.393000000004	1276.64550000001	811.297499999994	829.666500000003	733.739500000003	731.340000000003	575.562000000002	769.080000000003	1257.25600000001	1094.45999999999	1213.80000000001	1176.6365	835.789500000003	1259.7	798.659999999995	874.140000000004	1130.714	722.160000000003	873.120000000004	1302.54000000001	1246.44000000001	860.281500000004	873.548000000004	974.100000000004	723.534500000003	871.080000000004	1262.35850000001	903.720000000004	857.220000000004	1273.58400000001	820.080000000004	790.887500000003	732.719000000003	911.880000000004	621.484499999995	743.944500000003	797.640000000004
472	263.933371642655	263.929201651311	263.945741384621	43.867	42.838	44.89	12	12	43.8671666666666	58.1514	85.708	63.2606666666667	40.8133333333333	81.616	46.9276666666667	42.854	595.290666666667	715.220285714285	464.251666666667	240.7672	48.976	92.8503333333333	52.0404	27.549	31.6303333333333	38.7726666666667	45.915	31.6303333333333	19.3831666666667	22.4473333333333	24.4896	24.484	22.4444	18.366	21.4235	52.037	32.6464	7.14116666666667	18.3852	15.3175	30.605	82.647	14.2846666666667	44.8888	134.684	34.7276	173.638	134.684	23.4638333333333
473	263.949048228703	263.948697603666	263.94939885374	44.8905	44.885	44.896	2	2	34.6936	65.2928	97.9392	71.414	42.8568	78.5708000000001	62.2444000000001	96.9190000000001	450.9284	541.8324	445.8274	191.7976	53.0504	96.0116	53.0486666666667	24.4896	45.909	32.6464	35.714	36.7272	16.3264	18.3636	20.43	21.4284	25.5083333333333	15.303	16.3264	59.1716	26.5304	15.306	16.348	20.428	106.1008	74.4746000000001	12.2424	36.7272	127.525	72.6330000000001	170.5738	129.5654	19.3876
474	264.020076827666	264.017148849234	264.028983420514	58.6585	58.148	62.218	6	6	269.292	317.22	419.435285714286	479.511904761905	529.521545454545	526.442857142857	610.273238095238	853.939285714285	613.739	742.733333333333	88.7648571428571	888.484518518519	214.2	495.858857142857	319.349428571429	262.274619047619	178.547727272727	196.915142857143	313.223727272727	161.242761904762	182.673761904762	217.320857142857	211.199142857143	176.509428571429	152.965909090909	369.338727272727	293.76	494.838571428571	481.552380952381	275.618571428571	208.128571428571	218.341142857143	1028.43490909091	595.68	537.690571428571	678.458333333333	977.433714285714	906.013714285714	167.28	1032.83529411765	525.5575
475	264.037101005913	264.037101005913	264.037101005913	59.185	59.185	59.185	1	1	261.085866666667	304.039466666667	410.1405	466.261866666667	514.2144	498.7148	597.09	828.456533333333	465.743933333333	556.045333333334	64.2768	847.8416	205.0736	484.626666666667	309.1408	252.104666666667	169.375333333333	184.595866666667	273.431466666667	158.141333333333	167.323733333333	181.619333333333	183.648	164.262933333333	137.682	294.857066666667	250.8872	481.558	384.640533333333	267.3972	200.98925	211.1952	986.597866666667	563.0032	436.674133333334	537.680533333333	897.82	773.396875	131.5628	844.0362	409.287333333334
476	265.016758719282	265.012885035049	265.032300267901	59.174	58.148	62.218	10	10	334.56	468.18	530.686	533.59075	647.900526315789	627.4845	716.4261	1015.1985	685.015578947368	886.608684210526	235.67775	1017.90455555556	304.0345	680.5401	418.323	340.873368421053	169.363684210526	236.701052631579	411.187263157895	229.571052631579	264.32245	307.099210526316	284.64975	282.6508	214.137	462.179210526316	396.78	686.62825	631.5657	356.27665	266.2983	281.589	1086.6195	686.42635	635.623947368421	806.037	1163.09739130435	929.500307692308	348.84	1289.912	589.864210526316
477	265.929999155192	265.926691425618	265.933306884766	43.87	43.87	43.87	2	2	89.7893333333333	129.57175	113.257	115.28825	79.5795	130.592	92.84275	75.4676666666667	553.72425	604.037333333333	412.181	357.0875	112.2275	111.20725	118.358666666667	80.5668333333333	49.9963333333333	121.40975	111.20725	61.215	78.55925	55.098	76.55625	77.577	99.9926666666667	91.8225	94.88325	79.5795	167.321	70.39725	77.577	58.18275	99.9926666666667	117.280833333333	151.009333333333	165.2805	210.1715	83.7425	211.29525	207.127666666667	109.16675
478	265.942674761195	265.942674761195	265.942674761195	255.038	255.038	255.038	1	1	75.501142857143	93.8662857142857	88.758642857143	94.8865714285716	45.9096428571429	85.7040000000001	53.0548571428571	40.8114285714286	55.0761428571427	51.0142857142858	99.9110000000002	44.8925714285714	96.9271428571428	91.8192857142858	78.562	91.7871428571428	75.501142857143	107.13	78.562	74.4808571428571	118.353142857143	79.5822857142855	73.4605714285715	113.251714285714	102.028571428572	80.6025714285714	67.3341428571428	60.1968571428572	68.3591428571428	62.2362666666667	111.211142857143	79.5488571428571	48.9568	77.5417142857142	77.5098666666667	59.1765714285714	58.1562857142858	55.0915714285714	142.89	70.370142857143	82.6373571428572
479	267.123474115424	267.120158648575	267.140011304528	549.9115	544.795	550.957	12	12	306.0875	1084.57004166667	913.384791666669	1079.4245	950.911833333336	1179.409	622.377916666666	1842.04547619048	692.933080000001	912.1035	839.700041666665	648.7465	503.900583333333	1115.42836	953.774800000003	869.882291666667	430.558159999999	363.223833333333	366.208720000001	242.883759999999	736.642159999998	615.228839999999	689.379166666664	839.2954	385.670249999999	521.369041666666	269.406720000001	853.94925	496.983500000001	465.229439999999	449.838375	674.550499999999	1830.3584	864.187041666665	437.700120000001	594.80575	637.65625	993.520583333333	585.502959999999	964.959416666666	907.039291666665
480	267.938093026184	267.938093026184	267.938093026184	255.038	255.038	255.038	1	1	57.1386666666665	73.4519999999998	70.3914999999998	72.4436666666665	62.2301666666665	75.5046666666665	56.1183333333335	49.9963333333335	71.4233333333332	39.7929999999999	134.684	33.6710000000001	85.7080000000002	63.2503333333331	82.6334999999997	82.6469999999998	53.0573333333332	84.6876666666669	64.2810000000001	48.9760000000001	78.5656666666665	60.1996666666665	66.3216666666665	97.0108333333335	56.1183333333332	53.0486666666665	66.3108333333334	38.7726666666666	53.0573333333335	42.8520000000001	82.6469999999998	55.0440000000001	37.7505714285716	71.4233333333335	51.0083333333332	51.0166666666668	58.1589999999999	38.7663333333334	144.863666666667	51.0166666666668	68.3511666666665
481	268.101584956331	268.099360894097	268.112306829084	119.373	117.335	120.396	8	8	144.883692307692	226.303384615385	162.290076923077	301.988307692308	166.372846153846	238.842	145.904	398.729769230769	582.683538461538	693.495384615385	586.676923076923	547.905230769231	122.381538461539	209.147307692308	172.497	102.023076923077	42.8529230769231	40.8307692307692	33.6828461538462	34.6904615384616	77.5375384615385	99.8996923076924	82.6386923076924	122.381538461539	69.3495384615385	43.8897692307692	38.7863076923077	149.906076923077	43.8699230769231	42.8529230769231	71.3892307692308	26.55	159.168	71.4215384615384	38.7716923076923	52.0317692307693	160.188307692308	218.428153846154	165.277384615385	245.782923076923	48.9932307692308
482	268.117895516986	268.116995990878	268.118795043093	120.3905	120.39	120.391	2	2	146.9184	228.375466666667	165.3372	306.08	168.399	240.877333333333	147.938666666667	403.8936	584.6128	694.529199999999	635.626133333334	548.903466666666	122.392	210.174933333333	174.534	104.0672	43.8714666666666	42.868	33.6688	34.6890666666666	79.586	99.9077333333333	85.7023999999999	123.411933333333	69.3781333333333	43.8886666666666	39.806	150.950133333333	43.8714666666666	43.8571333333333	71.3906666666666	28.5898666666667	160.181866666667	72.4389333333334	38.7701333333333	54.0741333333333	161.138933333334	220.464	167.334666666667	247.8438	48.9952
483	269.109273196789	269.109273196789	269.109273196789	118.339	118.339	118.339	1	1	30.6078260869565	46.9104166666667	45.9234782608696	65.2966956521739	29.5951304347826	28.5746086956522	37.749652173913	90.760652173913	105.06	114.244869565217	99.9855652173913	92.8437391304348	29.5812608695652	41.8217826086957	41.8449565217391	29.5875652173913	19.3849565217391	16.328347826087	14.2842608695652	17.3444347826087	18.3693913043478	21.4154347826087	16.328347826087	33.6528260869565	16.3241739130435	19.3903636363636	14.283652173913	41.8324782608696	7.14365217391304	16.3206956521739	21.41125	12.2493913043478	52.0333043478261	14.28	18.3646956521739	23.467	37.7319565217391	38.7715652173913	44.8933913043478	71.3847826086956	18.3706363636364
484	270.09241422055	270.09241422055	270.09241422055	109.162	109.162	109.162	1	1	49.9820416666667	72.43775	89.7829565217391	87.7461739130435	147.937826086956	177.525391304348	171.325	174.384375	352.935043478261	478.502347826087	31.6294347826087	641.763458333333	45.9117391304348	84.6852608695652	72.4385217391305	83.6827826086957	85.7019130434782	231.549869565217	108.147652173913	133.592708333333	80.6006086956522	64.2627391304348	76.5195652173913	96.9247826086956	87.7450833333334	83.6639166666667	105.038541666667	231.717652173913	136.749913043478	97.9450434782608	129.54	85.7055652173913	708.928958333334	363.228347826087	156.104625	278.602434782609	530.535652173913	569.305565217391	11.22275	577.467652173913	235.629625
485	270.098239703199	270.096380850784	270.113668641048	107.133	106.095	109.179	5	5	48.96	72.4570434782609	90.8070869565217	86.7221739130434	147.937826086956	177.525391304348	170.296434782609	173.363043478261	355.98	478.502347826087	31.6294347826087	637.690217391304	45.9117391304348	84.6852608695652	72.4385217391305	82.6605	85.7019130434782	231.549869565217	108.147652173913	131.58	81.624347826087	64.26	76.5195652173913	96.9247826086956	87.7424347826087	82.6411304347826	104.01875	226.611545454545	136.749913043478	97.9450434782608	128.52	85.7055652173913	706.86	363.228347826087	155.079652173913	278.602434782609	535.636956521739	569.281304347826	11.2228695652174	581.548695652174	235.62
486	270.277057291667	270.272621174298	270.281755823421	891.728	884.597	892.794	37	37	521.526600000001	820.526666666667	794.813700000002	707.206500000001	519.18	720.321714285716	525.737749999998	524.415263157895	514.231199999999	489.726315789473	689.707777777778	438.713157894737	764.167249999999	767.271384615385	673.406250000002	802.175052631577	506.068799999999	727.447631578947	451.970749999999	549.914749999999	785.784999999997	481.699600000001	473.28	720.296499999999	830.494210526315	487.71094736842	492.787105263158	544.813499999999	451.976578947368	508.233900000001	745.581526315786	567.266315789473	476.480100000001	780.529500000002	469.2	474.416249999999	477.483157894737	584.603249999999	947.528388888891	499.037368421052	490.740249999999
487	271.058070412639	271.057604840694	271.058535984584	165.7805	165.259	166.302	2	2	4.081	12.243	7.14155555555555	11.2224444444444	3.06066666666666	8.16177777777777	6.12199999999999	6.1215	5.10125	9.18299999999999	9.18799999999999	12.2426666666667	6.12533333333333	7.14175000000001	5.1011111111111	6.11799999999999	10.2022222222222	6.11799999999999	5.10166666666666	3.058875	3.06066666666666	7.14175000000001	3.061	1.02025	2.0405	2.04066666666666	4.08088888888888	4.08355555555555	5.10166666666666	3.06266666666666	3.06075	7.14155555555555	9.17662500000001	9.17699999999999	1.02025	6.11066666666666	4.08088888888888	8.16266666666666	11.2224444444444	4.07866666666666	4.08133333333333
488	271.065989039888	271.065989039888	271.065989039888	237.716	237.716	237.716	1	1	16.3245714285714	20.399	25.50625	29.59595	21.43155	27.5541428571428	23.46	46.9591	29.59595	33.67815	29.58725	34.6902	24.4932	19.39045	18.3699	13.2639	19.38	16.3248	7.14166666666666	17.34	15.30375	25.4925	19.3754761904762	36.7308	19.39045	7.14594999999999	12.2365714285714	20.406	12.2436	21.42	15.30375	15.3	32.6592	26.5343	10.2025	17.34	21.4263	27.5562	14.2835	20.406	11.2231428571429
489	271.272941381926	271.265912198852	271.289361724337	932.5055	924.36	933.616	144	144	3500.54373076924	5329.8547368421	5114.54905714285	5040.035	3464.87087999999	4745.23330434783	3461.536	3406.0185	3240.151	3277.846	2802.05943478261	3312.84916000001	5136.05290909091	5195.06371999999	5046.21026086957	5111.66124999999	3433.24219999999	4714.76779166666	3184.29387999999	3660.37045454545	5350.191	3342.07685185185	3118.99595999999	4774.09391666668	4889.09008695652	3327.00264	3122.05	3479.04945	3075.11722222222	3411.85533333333	4643.22966666667	3563.73325	3381.07536	4814.62184210526	3404.24646153846	3441.98329032258	3281.59736000001	3567.59808000001	2854.74343999999	3250.47857142858	3289.00704000001
490	271.974270026103	271.974270026103	271.974270026103	56.102	56.102	56.102	1	1	81.5893333333333	154.063142857143	145.951928571429	102.028571428571	52.0336	123.506428571429	51.0142857142857	70.3997142857143	86.6263333333333	79.5822857142857	1074.28564285714	80.5747333333333	182.631142857143	88.7648571428571	141.819714285714	145.962142857143	174.4656	387.708571428571	308.120533333333	222.4908	124.474857142857	67.3388571428571	58.1562857142857	98.9815714285714	147.832333333333	53.0538666666667	52.0345714285714	49.994	64.278	44.9271428571428	127.535714285714	67.3388571428571	46.9322666666667	176.436933333333	61.216	47.9534285714286	40.8114285714286	38.7708571428571	670.327714285714	37.7637857142857	114.314666666667
491	272.110904043692	272.110904043692	272.110904043692	58.148	58.148	58.148	1	1	28.5581333333333	43.8692142857143	38.7681428571429	45.9128571428571	21.426	29.6007142857143	22.4462857142857	35.7075	34.6505333333333	31.6288571428571	30.6085714285714	29.5761333333333	27.5477142857143	34.6897142857143	23.4665714285714	20.4142857142857	17.3445333333333	28.568	13.2637142857143	23.4661333333333	26.5274285714286	70.3997142857143	73.4605714285714	49.994	32.6250666666667	19.3854285714286	21.426	15.3042857142857	14.284	12.2537142857143	31.6266428571429	17.3448571428571	19.3850666666667	18.3576	18.3651428571428	11.2223571428571	18.3651428571429	31.6288571428572	23.4665714285714	15.3107142857143	21.4335
492	272.269845445646	272.268978794298	272.270712096993	932.5125	932.488	932.537	2	2	773.382941176472	1316.15833333333	1135.58735294118	1250.44788235295	793.743058823527	1114.09694117647	795.056055555555	764.955882352939	764.188055555556	729.97294117647	348.940588235292	715.184941176468	1062.43235294118	1216.17111111111	1175.31105882353	1235.50494117647	731.539166666667	1088.59105882353	767.248888888889	899.885	1215.10023529412	711.327222222222	732.519555555557	1097.75911111111	1090.63152941177	752.977058823531	774.358588235291	814.932999999997	731.508705882355	823.319333333335	1145.72423529412	780.479999999997	767.248888888889	1193.67529411765	757.818722222224	746.026111111111	752.716588235292	786.918882352941	382.604166666667	738.692941176467	799.897777777773
493	272.27672459802	272.270962579456	272.295354283685	932.477	925.335	933.582	123	123	714.184210526315	1239.64714285714	985.527000000001	1143.68904	702.986700000002	958.065782608695	811.282777777778	675.12966666667	708.08411764706	667.734	623.22	751.933947368425	978.74411764706	1146.80114285714	1135.584625	1211.03675000001	662.132705882355	992.738000000002	767.248888888889	882.540277777778	1155.97472222222	711.327222222222	684.629687499997	1097.01759259259	995.798857142857	702.933111111112	711.133611111111	815.999999999996	644.808533333332	732.565142857143	1171.00415384615	793.805684210525	767.248888888889	1131.50617647058	685.230000000002	746.026111111111	693.560000000002	768.530625000002	640.734444444445	618.271500000003	750.904000000003
494	273.073180890763	273.07291626179	273.073445519736	238.2255	237.698	238.753	2	2	10.2026666666667	13.2582666666667	20.4057142857143	17.3521428571428	15.2978571428572	12.2477142857143	15.2978571428571	21.434	20.4133333333333	16.3302857142857	16.3234285714286	15.3042857142857	15.3107142857143	17.3445333333333	16.3245714285714	11.2231428571429	14.2790666666667	7.14200000000001	6.1216	12.2432	7.14150000000001	21.4102	12.2392	14.2837333333333	10.2064285714286	4.08428571428571	14.2725333333333	10.2028571428572	8.16228571428571	2.03973333333333	12.2384	7.13900000000001	16.3306666666667	11.2273333333333	7.14186666666667	9.1788	13.2637142857143	8.16228571428573	10.2028571428571	11.2231428571429	11.2229333333333
495	274.871410734448	274.86771143545	274.872865489885	48.971	48.96	48.972	3	3	602.036000000001	946.869333333333	992.654600000001	935.706800000001	952.866800000001	1358.06366666667	887.69	595.476200000001	513.160600000001	484.69	848.806400000001	631.586333333333	1014.0788	973.2708	850.8262	1036.5232	98.9594000000001	66.3108333333334	57.1312000000001	71.414	1193.868	373.3932	512.6424	955.009000000001	967.1496	801.8772	661.219200000001	557.0292	625.464333333333	814.226	921.302800000001	540.688333333334	453.0576	951.8155	581.514000000001	455.068666666667	448.888	412.6456	432.6496	360.1306	1154.7536
496	275.052591618881	275.052591618881	275.052591618881	349.946	349.946	349.946	1	1	20.4108333333333	31.6290416666667	25.5125	39.7995	23.4667083333333	30.61625	14.2873043478261	29.5872500000001	38.7441666666666	39.7913749999999	21.42525	22.4409166666667	22.451	24.48096	16.32064	22.451	11.2177083333333	14.287	12.246	18.35175	24.492	32.6493333333333	31.6290416666667	18.35625	18.3645	21.426125	19.38475	14.287	17.3407083333333	10.2054166666667	23.4715	12.246	28.574	15.308125	21.42525	14.287	21.4305	17.34425	18.36525	22.4409166666667	11.2255
497	275.053558410401	275.053558410401	275.053558410401	257.107	257.107	257.107	1	1	26.527	36.7296923076923	27.5524615384615	45.9121153846154	25.5067307692307	23.48208	23.46644	46.9323846153846	36.7227692307692	32.6486153846154	25.4961538461539	31.62744	30.6080769230769	34.6891538461538	26.527	19.38456	27.5472692307692	23.46552	9.18034615384615	24.492	29.5878076923077	39.7905	23.4661923076923	23.4661923076923	21.42588	23.4661923076923	25.5067307692308	35.7094230769231	11.22264	15.3005769230769	17.3485	17.3406538461539	35.7013461538462	34.6904615384616	13.264	24.4873846153846	20.4056	27.5597307692307	13.26624	20.3969230769231	11.2229615384615
498	275.091782054101	275.091782054101	275.091782054101	115.301	115.301	115.301	1	1	7.14215384615384	13.257	18.3641538461539	21.4248461538462	9.18623076923077	25.5076923076923	14.2843076923077	23.4564615384615	13.264	15.2976923076923	10.2030769230769	14.2843076923077	18.3572307692308	18.3558461538462	16.3310769230769	13.264	25.5076923076923	12.2436923076923	16.3236923076923	22.4467692307692	19.3858461538462	10.1984615384615	16.3310769230769	10.1984615384615	16.3175384615385	9.18276923076923	6.11907692307693	22.4450769230769	10.2023076923077	9.18276923076923	10.1984615384615	13.275	19.3843846153846	24.4873846153846	11.2233846153846	13.263	16.3177142857143	19.3843846153846	10.2023076923077	21.4167692307692	9.18276923076923
499	276.003968551171	275.998046290932	276.019938746144	92.8395	89.776	96.924	18	18	122.436	122.43	142.877	125.52765	197.9867	189.8316	198.9	357.0875	222.2946	295.869047619048	204.06	355.0644	195.9552	313.227714285714	208.08	191.8634	185.6946	210.178857142857	179.6168	157.08	58.14	49.97755	45.91125	43.8729	74.4819	54.08915	42.852	249.0142	168.347142857143	117.3345	122.4	88.7922	569.16	403.232631578947	201.04835	407.094	838.8921	645.81825	534.48	813.37835	164.22
500	276.021159828132	276.021159828132	276.021159828132	94.884	94.884	94.884	1	1	126.48496	135.72384	160.21536	159.19488	210.21888	210.22712	221.306615384615	368.32108	233.54336	307.09224	209.1574	374.438807692308	210.22712	322.40848	216.23152	198.9936	205.12452	216.29936	189.80928	174.426576923077	66.3052	57.12224	57.12224	52.03428	82.64268	60.20832	46.93288	277.57056	172.42732	120.39304	126.48496	95.90632	675.47832	439.93032	207.15744	414.31488	871.48992	808.22016	538.58112	858.25732	175.446615384615
501	277.03165328378	277.029522312	277.039581911631	81.603	80.583	82.669	5	5	151.001111111111	517.972842105263	731.778166666667	777.451666666667	328.629411764706	953.7	595.842222222223	1051.90638888889	922.748055555555	1119.33835294118	113.250833333333	1106.98552631579	340.772777777778	571.168888888889	466.266944444444	345.874166666667	333.721666666667	361.276666666667	770.544117647059	554.002894736842	195.893333333333	308.123888888889	229.5625	143.859166666667	180.589166666667	536.666111111111	218.339444444444	985.266333333334	795.816666666667	179.568888888889	279.48	230.658111111111	1287.57210526316	938.655555555556	821.591944444444	1020.27777777778	1826.29722222222	436.631333333334	178.490789473684	1613.05916666667	851.919736842105
502	277.035980542446	277.031844888779	277.040116196113	62.2345	61.203	63.266	2	2	122.4	470.329761904762	684.771476190476	887.648571428572	382.607142857143	1072.32028571429	441.907428571429	1769.09285714286	711.561142857143	682.571142857143	208.128571428571	614.04	358.02	434.621428571429	496.995095238095	362.302857142857	255.071428571429	332.597619047619	642.78	507.200333333334	328.624	420.357714285714	371.384	246.897619047619	244.731428571429	932.497619047619	402.9	1264.134	761.133142857143	360.345761904762	306.071428571429	249.97	1371.264	982.26	827.451714285715	815.208285714286	1544.7342	405.053428571428	214.2	1638.96123809524	907.034
503	277.030922218605	277.030922218605	277.030922218605	99.985	99.985	99.985	1	1	43.8722857142857	143.910642857143	224.462857142857	335.815	205.077428571428	370.493357142857	314.016266666666	917.172642857143	176.497071428571	263.233714285714	18.3651428571428	252.005866666667	84.7192857142857	278.538	180.514714285714	108.195714285714	86.7182142857143	90.7672857142857	166.306571428571	122.392	49.973	154.052357142857	46.9331428571428	53.0548571428571	46.9331428571429	237.726571428572	55.0722857142857	510.321428571429	261.174857142857	84.6837142857142	70.3701428571428	54.0524285714285	1036.25226666667	362.482307692308	381.579733333333	569.518714285714	823.716428571429	638.698857142857	38.7701333333333	688.933928571429	261.102933333333
504	277.162307229115	277.159972680664	277.165105287721	198.937	195.891	198.969	6	6	344.856571428571	521.366	292.046857142857	464.21375	238.7385	494.82125	81.6300000000001	677.469714285714	61.2599999999999	170.402625	32.648	168.361875	214.095	123.454571428571	223.43475	131.61225	173.20875	27.5501249999999	24.471	91.8257142857142	1129.7445	1112.11142857143	2262.77481818182	2802.62675	377.77	361.434	599.907	47.9534285714285	34.69275	140.7945	198.955714285714	213.258375	73.4502857142856	34.6897142857143	72.4377500000001	16.3245714285714	59.1745	26.5297499999999	18.3645	22.4455	398.14125
505	277.164177328853	277.163789788071	277.181890128547	215.27	213.235	216.29	5	5	220.477090909091	339.750818181819	135.704333333333	351.994090909091	134.673	240.655636363637	89.8320000000001	577.474363636364	28.5693333333333	51.0136363636364	29.5879090909091	31.6115454545455	127.53125	102.027272727273	134.673	82.64025	1230.57225	165.294	199.973454545455	690.739117647059	316.4325	1081.04645454546	876.414272727274	779.743636363638	125.4395	256.977	256.977	26.5265	56.1200000000001	41.8088181818182	99.9332727272729	82.647	121.412454545455	32.6487272727273	50.9636363636364	22.458	76.55625	29.5896666666667	24.486	26.5135	211.102363636364
506	277.969834975336	277.965902842818	277.985611145755	66.322	65.296	68.35	31	31	1086.56625	1118.62657142857	1420.21963636364	1718.11930434783	1091.6675	1546.42455172414	1121.6394	666.215476190476	223.3143	235.81635	219.361428571429	215.2833	998.859714285714	999.845	924.3465	1189.93076190476	77.5428	138.72	111.18	70.39725	2013.49347619048	973.3185	995.798857142857	3058.77763636363	1253.43541176471	591.745	770.1	834.36	316.273809523809	872.48475	1403.78209523809	1238.60373333333	509.1297	945.54	457.0944	651.932142857142	475.4598	753.78	532.44	551.259	114.268
507	277.988290858853	277.987128694055	277.98945302365	67.319	66.31	68.328	2	2	1120.27371428571	1076.96914285714	1460.02885714286	1615.11228571429	1064.158	1593.01685714286	1184.52571428571	577.481714285714	169.225142857143	180.590571428571	179.570285714286	167.326857142857	903.973142857143	967.230857142857	851.938571428571	1116.66142857143	67.3341428571428	104.025428571429	72.4098571428571	56.1157142857143	1993.455	1027.35578571429	818.269142857142	2850.67828571429	1249.85	543.812285714286	664.946857142857	746.849142857143	255.071428571428	841.735714285715	1395.75085714286	1249.7625	454.027142857143	830.221857142857	394.822928571428	560.136857142857	383.627428571429	728.484	463.015142857143	452.334642857143	86.7242857142857
508	278.03256166461	278.028012140701	278.045412770684	196.927	194.87	198.969	17	17	21.4255263157895	52.0334210526316	29.59595	43.8713157894737	24.4863157894737	35.7092105263158	27.5471052631579	59.1935789473684	1390.01828571428	1608.37963636364	1921.16213333333	1139.6890625	44.8915789473684	47.9523684210527	46.9466315789473	36.7313684210526	108.086526315789	132.634210526316	227.448263157895	215.342157894737	53.04	67.3373684210527	49.98	52.0495263157894	35.7184210526316	46.9466315789473	38.77	63.2741	24.4863157894737	19.374	39.7902631578947	23.4733157894737	38.772	54.073947368421	37.7497368421052	40.8126315789474	33.6791052631579	37.7497368421052	32.6484210526316	68.3576315789473	31.62
509	278.047719760258	278.047537901579	278.047901618937	198.9545	198.951	198.958	2	2	19.3859375	48.975	24.495	38.771875	21.4265625	31.6296875	25.50625	56.1343749999999	1167.595	1280.884375	1061.06	893.793749999999	40.8125	43.87075	38.78375	34.6885	105.017588235294	130.592	183.58875	211.269375	44.87725	53.03675	47.9372352941176	45.928125	31.639375	31.639375	31.6296875	55.1137499999999	20.405	18.358875	36.729	19.38475	26.5265	51.015625	32.648	31.62775	28.567	34.6885	19.3859375	62.2390625000001	25.515625
510	278.169822762866	278.166023732991	278.176734774185	195.896	195.856	198.939	3	3	73.458	75.4985	52.0553076923077	93.863	38.7716923076922	95.9035	17.34425	119.42775	25.5173076923077	33.66825	21.42525	30.6075	34.6747692307692	32.6506666666667	31.64325	41.83025	36.7006153846153	6.12138461538462	5.09875	14.2905	201.929538461538	577.239142857144	451.830466666666	552.994857142857	66.34875	102.075	115.28825	15.3034615384615	7.14175	24.476	34.6913333333333	38.7863076923077	14.2835	8.162	20.4066666666667	5.10125	14.2832307692308	8.16184615384616	3.06075	5.10153846153845	84.72225
511	279.045070193494	279.04501888452	279.045121502469	52.0265	52.02	52.033	2	2	85.6548	109.163777777778	184.780888888889	187.741333333333	37.7482222222222	164.363111111111	39.7683	17.3437777777778	40.788	129.582333333333	126.507555555556	31.6107	120.307555555556	110.184	102.088888888889	135.6999	11.2233	118.423111111111	61.26	25.5222222222222	192.843	76.525	98.9723333333333	89.7795555555556	147.7695	105.082888888889	90.8096666666667	44.8946666666667	74.4843333333333	8.17244444444445	136.709777777778	12.2426666666667	29.5887	155.073777777778	75.5046666666667	32.6506666666667	153.05	4.08133333333333	118.358666666667	176.402333333333	40.812
512	279.131321308546	279.131321308546	279.131321308546	211.195	211.195	211.195	1	1	67.3544347826086	130.593391304348	92.8476956521739	111.211791666667	33.6614347826087	59.1599999999999	47.9645217391304	110.188173913043	145.90352173913	207.165913043478	71.4175	103.024208333333	67.3372173913044	91.8234782608695	64.27575	41.8306956521739	34.6814166666667	240.791826086957	145.897304347826	173.444347826087	91.8234782608696	87.7648695652173	108.124416666667	145.86	51.0145833333333	60.1972083333333	73.425	78.5801739130434	30.60875	26.5211304347826	69.3629565217391	20.4060869565218	71.421304347826	88.7626956521738	42.8308695652174	47.9645217391304	73.4775652173913	56.1167391304348	35.70875	68.3427916666667	22.4409565217391
513	279.959579300957	279.957153026521	279.978664342762	303.0395	297.912	304.029	12	12	41.8302499999999	46.9322666666668	32.6485333333334	25.5166666666667	16.3242666666666	20.4053333333333	12.2432	22.4458666666667	27.5561999999999	43.8714666666666	26.5165333333333	49.9930666666668	26.5182666666666	56.1146666666668	31.6282666666666	18.3516	34.6890666666667	57.1274666666667	41.8473333333333	85.736	48.9727999999999	14.2884	14.2837333333334	12.248	85.7023999999999	20.4053333333334	10.21	95.9050666666665	73.4592000000001	61.2159999999999	103.087333333333	11.2266	124.521333333333	91.8239999999998	20.3986666666667	25.5066666666667	111.209066666667	125.4436	83.6041249999999	63.2565333333332	191.810133333334
514	280.030661770845	280.023270897892	280.038108444214	197.931	194.87	198.969	13	13	30.608	57.1349333333333	55.1185714285714	71.4186666666665	25.5066666666667	66.3173333333332	27.5472	70.426	613.395625	644.808533333332	839.679466666667	510.261904761904	56.0926666666666	52.0336	55.1159999999999	38.7701333333333	97.8751999999999	78.5605333333334	117.284666666667	116.356	55.0763999999999	36.7152	28.5581333333333	58.1552	60.2154	34.7026666666666	23.4661333333333	60.1968571428571	23.4661333333333	34.6754666666667	75.4997333333334	55.116	68.3623333333334	79.5808	24.4864	28.5674666666667	23.4661333333333	43.8714666666667	21.4256	45.8969999999999	15.304
515	280.043028298312	280.042108202737	280.043948393887	198.9545	198.951	198.958	2	2	29.5889230769231	53.056	55.1185714285714	68.3606153846154	24.4868571428571	61.2184615384616	24.4855384615385	62.2669230769231	602.208461538462	602.956384615385	671.311846153846	529.49976923077	55.0722857142857	45.9138461538462	46.9518461538462	34.6878461538462	96.8525	77.5362857142857	115.242615384615	114.317538461539	53.0325714285714	34.6747692307693	28.556	46.9341538461539	50.0139230769231	31.6414615384615	21.4264615384616	60.1968571428571	17.3439230769231	28.5556923076923	64.2793846153847	53.0734285714285	67.3352307692308	63.259076923077	18.3655384615385	23.4653076923077	22.4462857142857	43.8692142857142	21.4264615384616	43.8722857142857	12.2483076923077
516	280.156391811516	280.156391811516	280.156391811516	230.59	230.59	230.59	1	1	15.3035714285714	8.15999999999999	16.3238095238095	15.30825	9.18495	14.2913333333333	16.32	17.3537619047619	22.4515238095238	8.1648	11.2231428571429	13.2630952380952	9.18495	14.2873333333333	8.1644	18.3651428571429	8.16190476190477	8.16190476190477	10.2028571428572	10.2	8.16228571428571	11.22	4.07885714285715	10.2028571428572	12.2462857142857	5.10425	13.2569047619048	12.2434285714286	14.2833333333333	8.16000000000001	14.2833333333333	6.12	6.12342857142857	7.14366666666667	11.2231428571429	10.2	8.16228571428571	13.2639	11.2231428571429	7.14200000000001	11.2226190476191
517	280.261626338546	280.261626338546	280.261626338546	830.454	830.454	830.454	1	1	17.3485000000001	220.329	195.888	58.1566250000002	45.9	179.571333333333	14.2805833333333	161.1995	62.2377916666666	92.8882500000002	574.564958333335	28.5670000000001	190.833500000001	162.21975	211.243500000001	95.9309166666664	27.541125	57.1223333333333	34.6885	32.648	156.1365	19.38475	45.9337499999999	193.855416666667	62.2072916666667	26.5275833333333	18.3645	47.95175	33.669625	80.6030416666666	71.4204166666666	48.9860000000001	34.6885	180.547375	76.5218750000003	98.96425	23.4667083333333	28.567	189.813	35.70875	34.6814166666667
518	281.061201195517	281.05316603156	281.069236359475	844.7415	841.695	847.788	2	2	118.324833333333	132.605416666667	81.6233333333336	77.5231666666667	142.835	174.427125	140.7945	182.58	193.902916666666	87.7415	52.0455000000002	149.939999999999	127.536458333334	111.2345	82.6807500000002	82.6436249999999	161.166583333333	76.5218749999999	111.20725	129.571750000001	151.108	140.76575	76.5406250000002	69.3628333333336	136.752583333334	120.419	64.2941249999998	129.608791666666	82.623375	145.9315	120.419	170.4235	175.483	89.8040000000003	117.333541666667	202.988291666668	109.144458333333	138.759666666667	73.458	115.26	127.505208333333
519	281.068562595893	281.068562595893	281.068562595893	922.257	922.257	922.257	1	1	54.0747222222222	49.9936111111111	37.7626111111111	46.9327777777775	90.8047222222223	48.9733333333334	79.5816666666667	85.7033333333334	77.5664444444449	37.7626111111111	36.7180000000001	65.2977777777778	63.2778888888888	40.8111111111111	47.9687222222222	52.0313333333331	66.3180555555556	57.1542222222222	46.9327777777778	78.5827777777778	62.2369444444445	51.0277777777778	29.5961111111111	66.3361111111111	62.2572777777777	43.8719444444445	48.9893333333333	62.2369444444445	28.56	91.825	46.92	90.8047222222223	74.504611111111	59.1954444444444	45.8825000000002	94.9116666666667	61.2166666666667	82.6155000000002	46.9327777777778	32.6488888888889	67.3566666666667
520	281.958239698313	281.953966947412	281.974676171341	303.002	297.912	304.028	4	4	31.6291176470589	66.3191176470587	44.8929411764705	27.5558823529412	20.4058823529412	36.7284705882353	16.3247058823529	29.5868235294118	53.0705882352942	61.2176470588236	32.64	48.9741176470587	41.8151764705882	44.9084705882353	41.8296470588235	47.9206470588234	19.3844705882353	56.1161764705881	33.6794117647058	52.0499999999999	49.9915294117647	8.16470588235292	19.3855882352941	31.627294117647	60.1938823529412	35.710294117647	28.5781176470588	49.994411764706	44.8774117647059	35.7102941176471	57.1529411764705	19.3911764705882	55.1149411764706	75.5017647058822	15.2991176470588	28.5682352941177	40.8094117647059	71.4205882352942	65.2574117647059	35.7082352941176	106.110588235294
521	282.277083166711	282.270417685027	282.290053888341	894.777	887.585	895.844	58	58	247.976639999999	1917.44723076923	1287.5692173913	713.343479999998	477.37872	1766.08603846154	301.1124	1628.36688	733.552559999999	725.654499999999	11150.7944117647	317.29775	2270.123	1108.02408	1774.21475	1168.4512962963	385.650720000001	816.2	462.186840000001	444.842079999999	1699.16869565217	722.499839999998	498.819119999999	1468.15868421053	796.807439999999	687.816999999999	472.37575	522.383360000001	515.099999999998	951.124639999997	905.795519999999	580.545958333335	334.651839999999	1351.86136363636	658.945839999999	856.014919999998	407.096374999999	336.692399999999	1572.9845625	421.474760000001	371.381920000001
522	282.295367675537	282.293281910031	282.296475156041	895.775	895.741	896.738	6	6	291.857703703704	2004.22562962963	1512.02422222222	789.852666666667	515.137407407408	1852.85807407407	339.894333333334	1395.74304	765.194444444445	896.80788888889	10183.2076666667	359.209481481481	2350.67733333334	1306.95211111111	1951.75596296296	1224.57777777778	414.225259259258	879.463481481482	489.742222222222	479.521851851852	1782.78114814815	753.115333333333	544.818444444445	1638.53637037037	839.673370370371	746.992444444444	512.170148148149	570.324925925927	552.880148148147	819.461499999999	948.875555555555	627.459444444445	390.759296296297	1475.29488888889	684.469703703704	977.443851851852	442.696074074075	387.698518518517	1625.332	456.155222222224	395.860592592591
523	282.985029879483	282.985029879483	282.985029879483	167.322	167.322	167.322	1	1	16.332	18.3735	27.54675	30.6075000000001	15.30375	22.4455	12.2427692307692	16.324	30.6075	33.6701538461538	22.4565	18.3735	16.332	26.5265	25.5083333333333	32.6293333333334	34.6878461538462	34.6743333333333	21.42525	32.6346666666667	34.7055000000001	19.38475	21.4248461538462	26.5395	28.567	13.26325	12.243	17.36125	15.305	6.1245	14.2835	9.18225	15.2975	20.395	20.405	14.2713846153846	24.486	5.10125	20.405	19.3863333333333	7.14175
524	283.17347325797	283.173172622825	283.173782250048	199.96	197.931	199.966	3	3	45.9122727272728	88.7637272727274	277.637818181818	684.602999999999	50.990909090909	513.218842105263	64.2771818181817	183.681818181818	35.7286363636364	49.9933636363637	44.8919999999999	60.1960909090908	130.536727272727	54.0744545454546	62.2383	57.1352727272726	34.6573333333333	56.1150000000001	60.1692727272728	39.7906363636364	112.17	61.2163636363637	719.927454545454	90.8042727272728	30.627	40.836	1483.534375	36.7298181818182	65.2974545454545	20.4054545454546	54.0744545454546	19.3851818181818	30.6081818181819	106.108363636364	46.9325454545455	24.4865454545455	42.8514545454546	24.4865454545455	29.5879090909091	26.5270909090909	26.5389090909091
525	283.278965414504	283.274442328781	283.284599013481	894.778	887.658	895.802	7	7	91.9260000000005	444.055909090911	303.029100000003	205.074818181819	131.6187	396.886090909093	109.227545454545	345.872454545453	189.770727272727	191.929200000001	2791.404	93.8675999999998	503.007899999999	315.264272727271	401.998199999999	272.553599999999	114.270545454545	175.48690909091	128.554363636363	112.23	408.145454545456	158.226818181819	125.426454545454	358.115727272729	204.054545454547	148.9492	137.736818181819	145.898999999999	95.9081999999998	226.621636363637	240.784363636365	165.2886	120.392181818183	354.034636363639	177.527454545454	214.257272727274	104.0706	126.5172	253.912090909091	134.735999999999	102.992454545454
526	284.294810616629	284.288331577024	284.312809210388	962.065	953.908	964.15	137	137	768.110200000002	1257.54067741935	1384.06017647059	1206.74762962963	680.530571428571	1082.26080769231	761.652692307692	1399.42188461538	768.265363636365	848.863999999998	3838.29336000001	894.576541666667	1304.63813636363	1167.408	1400.06363636363	1262.41004166667	835.2435	1369.20130769231	996.981225806452	851.938571428574	1165.49257142857	1028.19876923077	1002.131	1388.54664	1354.2035	902.088000000001	991.881818181817	910.23025	885.811359999997	951.4734	1321.48863636364	874.373727272724	726.296960000002	1212.37982608696	1006.00758333334	904.971391304348	908.641799999996	984.551739130435	1609.46717647059	1003.17286956522	918.232258064517
527	285.299344531417	285.297634382893	285.301054679941	957.518	953.97	961.066	2	2	123.399833333333	221.086833333333	228.330666666666	180.598999999999	140.8635	215.167249999999	156.034500000001	237.834749999998	182.624749999999	154.057750000001	1002.93305555556	158.151666666667	273.315333333332	215.290333333334	234.657499999999	194.963249999999	139.785666666667	248.940999999999	204.15	144.970166666666	242.819499999999	180.422000000001	193.847500000001	251.002000000001	250.100454545453	170.46525	192.827250000001	163.32	164.260249999999	185.594499999999	214.252499999999	162.219750000001	132.643333333334	216.399	212.212000000001	180.495750000001	170.29825	166.232833333334	353.006499999998	173.527499999999	173.5275
528	286.090969347384	286.090969347384	286.090969347384	131.619	131.619	131.619	1	1	26.533619047619	43.86	55.1082857142857	63.2724761904762	38.7817142857143	81.6000000000001	33.6772857142857	43.8722857142858	60.1940476190476	91.8257142857144	36.72	58.1562857142857	41.8317142857143	73.4194285714285	37.7505714285714	43.8702380952381	56.1	91.8471428571429	54.06	65.3135238095238	53.0548571428572	63.2547619047619	53.0541818181819	75.4588571428572	43.8722857142857	42.862	28.568	59.1738095238095	38.7703636363637	24.4810909090909	36.7011428571428	22.445	78.518	81.6228571428572	46.9309523809524	44.892	100.98	39.78	24.4868571428571	100.9845	58.1861428571428
529	286.087673369902	286.087673369902	286.087673369902	58.154	58.154	58.154	1	1	43.8538571428571	83.6618666666667	68.3591428571429	79.5767142857143	57.136	109.168533333333	61.2385714285714	107.13	199.738	311.165357142857	236.706285714286	161.138933333333	43.8714666666667	67.3388571428571	57.136	41.8492857142857	27.5477142857143	66.2913333333333	35.71	32.6491428571429	39.7883571428572	56.1157142857143	53.0511428571429	49.994	23.4492666666667	32.6491428571429	28.5562666666667	84.6777857142857	39.7904	42.87	46.9331428571429	31.6266428571429	99.9810000000001	81.5885714285714	32.6468571428572	46.9322666666667	77.5362857142857	102.028571428571	129.523066666667	113.299285714286	21.435
530	286.148500721314	286.148500721314	286.148500721314	138.749	138.749	138.749	1	1	24.496	35.6978125	59.1744999999999	58.1969999999999	52.03275	65.276	51.046875	106.073882352941	34.6885	61.2375	25.4984375	32.648	44.891	73.4355000000001	28.5565	40.81	77.5105000000001	83.6604999999999	34.677875	65.2970666666667	50.0106249999999	81.6500000000001	40.8125	56.0967647058824	38.7701333333333	27.5484375	18.35775	64.2993749999999	29.5890625	27.5383125	30.598125	22.4455	144.777875	59.1744999999999	24.486	43.8734375	65.2959999999999	96.8940624999999	23.46575	66.3406249999999	26.5265
531	287.052782758611	287.047432210862	287.07015090596	264.249	261.205	265.275	23	23	60.1953913043479	145.897304347826	158.180869565217	156.101727272727	248.943652173913	294.937636363636	274.453363636363	269.348869565218	77.523304347826	86.7231818181817	72.3891304347827	67.3379999999999	207.068826086957	191.809043478261	210.173739130435	192.788590909091	70.383	29.5879090909091	104.071043478261	185.727043478261	45.9117391304347	138.755478260869	89.7867826086956	90.8070869565218	158.184545454545	113.277913043478	127.532608695652	262.218217391305	239.828181818181	150.055043478261	189.817043478261	128.525727272727	384.638347826087	365.253391304348	286.766608695653	418.30695652174	368.329869565218	315.260608695653	436.793454545454	581.251304347826	73.4792727272727
532	287.885206240554	287.883326485183	287.888020014169	1079.475	1078.38	1080.49	32	32	1183.664	1079.5832	1800.9537037037	1467.31307692308	1010.196	1351.2588235294	1066.318	1043.8692	981.6248	1200.54	821.422	1035.3	1598.99291666667	1647.946	1687.08	1630.51103448275	1065.28153846154	2060.39999999999	1094.46	1107.134	1637.71730769231	950.64	1191.36	1806.05555555555	1579.98	1118.3584	1219.856	1216.86	1050.4032	1003.68	1861.15555555555	1116.3176	1069.3792	1899.9848	1075.08	999.992	994.874999999999	1033.26	728.851199999999	1087.7464	1059.38038461538
533	288.001563305261	287.997670969662	288.017488367417	180.581	175.491	181.607	5	5	86.7223684210526	154.107421052632	174.465	222.2401	141.816578947368	188.748684210526	141.816578947368	262.058842105263	65.3002105263158	77.52	46.9321052631579	49.9928947368421	180.648166666667	234.6	196.849842105263	179.566315789474	98.9706315789473	110.194105263158	101.011263157895	94.8844736842105	108.147894736842	158.148947368421	115.325421052632	142.881052631579	115.289736842105	118.350526315789	91.8236842105263	239.897894736842	109.134368421053	124.44	120.391052631579	84.6556315789473	336.686842105263	226.44	128.553157894737	164.262368421053	339.765157894737	259.160210526316	245.883421052631	307.194263157895	88.7628947368421
534	288.063123604469	288.054158056936	288.077733416333	264.252	262.185	265.275	12	12	9.18236842105263	28.5673684210526	46.9466315789473	38.7705555555556	53.0536842105263	38.7832222222222	32.6488888888888	63.2563157894737	30.5984210526316	35.7097222222221	36.6991578947369	31.628611111111	43.8577368421053	22.4457894736842	29.5880555555556	29.5783888888889	14.2792631578947	16.3244444444444	22.4469473684211	24.4926315789474	29.5876315789474	17.3444736842105	18.3656842105263	12.2437894736842	18.371	10.2061111111111	27.547105263158	43.8735789473685	6.12166666666665	21.4387894736843	20.4115789473684	18.36	51.0131578947368	40.8105263157895	19.391	45.9118421052633	48.9751578947369	61.2157894736844	44.9068888888888	83.6097894736842	17.3503888888889
535	289.059747192383	289.059747192383	289.059747192383	264.261	264.261	264.261	1	1	5.10115384615384	14.2832307692307	20.4061538461539	14.2843076923077	13.263	19.3858461538462	17.3452307692308	20.4046153846154	18.3572307692307	19.3858461538462	14.2713846153846	18.3641538461539	22.4462857142857	13.263	19.3843846153846	16.3175384615385	5.10153846153846	13.263	7.14215384615385	15.3115384615384	2.04046153846153	10.2023076923077	12.2436923076923	9.18276923076924	15.3046153846154	13.263	10.2023076923077	16.3249230769231	11.2250769230769	9.18207692307695	12.2492307692308	9.17861538461541	18.3572307692307	9.18207692307695	15.3034615384615	10.2030769230769	11.2233846153846	13.264	11.2276153846154	21.4086923076923	1.02023076923077
536	289.079791188199	289.067386131287	289.084622395833	240.272	236.712	240.794	8	8	10.2026086956522	26.5211304347826	45.913125	40.82	45.913125	33.693	27.54	59.1902608695652	40.8208695652174	47.9635	28.567	45.91125	30.615	33.6700434782609	40.8216666666667	28.567	31.62	32.648	14.2806086956522	33.6686086956522	27.547875	26.5211304347826	14.2770833333333	23.466	18.3693913043478	16.3325217391304	18.3560869565218	39.78975	18.3645	20.3956521739131	15.3039130434783	13.2605416666667	41.8306956521739	23.472	15.3045652173913	23.46	35.70875	31.64325	21.426125	27.54675	16.3248695652174
537	289.076848996209	289.066939680544	289.084062398531	166.302	164.256	167.318	3	3	15.30825	12.2466	17.34425	12.2394	16.3248	20.4057142857143	13.2637142857143	30.6075	23.4669	22.4462857142857	10.2055	10.2028571428571	11.22605	14.276	11.222619047619	20.4	12.2434285714286	12.2436	12.2434285714286	16.316	14.2835	16.3248	14.284	13.26325	11.22605	10.2028571428571	12.2466	10.2085	8.162	7.144	10.2055	6.1218	12.2436	20.3952380952381	5.10125	8.15542857142857	12.2436	12.2436	3.06085714285714	18.3645	8.16228571428571
538	289.086414944187	289.086414944187	289.086414944187	239.745	239.745	239.745	1	1	7.14186666666667	16.3253333333333	22.4370666666667	20.4133333333333	26.5165333333333	21.4424	15.299	35.7093333333333	24.4864	22.4532	16.3253333333333	30.608	14.2893333333333	21.4256	21.4256	14.2837333333333	17.3388666666667	22.4458666666667	10.199375	19.3850666666667	20.4066666666667	18.3588	7.14233333333334	9.1824	10.2066666666667	9.186	16.313	15.304	14.2837333333333	14.273875	11.2185333333333	7.13906666666667	20.3973333333333	14.29	11.2229333333333	15.2990625	26.5269333333333	19.3914	14.2837333333333	20.4053333333333	12.2432
539	289.131208661213	289.131208661213	289.131208661213	362.19	362.19	362.19	1	1	24.4971428571429	38.7708571428571	28.566	46.933142857143	19.3854285714286	34.6897142857144	25.4964285714285	47.9500714285713	17.3448571428571	34.7042857142858	16.3245714285714	19.3772857142857	26.5367142857143	30.596	27.5364	25.5053571428571	28.544	31.6266428571429	25.5071428571428	28.544	33.6812142857143	49.994	28.568	32.6491428571428	28.568	18.3651428571428	18.3651428571428	17.3436428571429	10.1985714285714	16.3245714285714	16.3234285714286	13.2637142857143	32.6491428571428	8.16228571428571	14.284	12.2485714285714	17.3509285714286	20.4057142857143	8.16228571428571	24.4868571428571	5.10142857142857
540	289.969819089517	289.96740803901	289.976233849159	115.295	115.266	116.32	6	6	53.056	98.9250769230769	128.556	137.738571428571	240.774461538461	365.242615384615	259.158153846154	266.059384615385	366.124769230769	442.780153846154	176.513230769231	249.975384615385	50.9923076923077	55.0966153846154	64.2745384615385	39.792	45.9138461538461	29.5889230769231	33.6676153846154	40.7938461538462	86.7546428571429	142.778461538462	159.228	130.540307692308	75.5027692307693	119.376	127.480769230769	211.287857142857	75.5312307692307	64.278	104.016461538461	112.318461538462	281.477538461539	254.961538461538	92.848	142.832307692308	295.758571428572	260.172857142857	223.430538461539	314.116	76.523076923077
541	289.978692238646	289.974388356111	289.99840219438	90.8025	86.727	91.84	34	34	71.4204166666667	158.1775	165.321	371.45472	269.423	373.503	333.55308	204.056	1435.7376	1454.271875	1062.10916666667	1192.67225	81.6384	116.28456	86.7034	103.06848	170.4235	90.80492	116.34175	139.74548	576.3	1324.06384	881.505391304348	1040.655	484.61875	802.969541666667	898.86668	266.35572	106.10912	233.64412	370.20192	496.85688	454.93784	318.474	172.4645	334.73056	1031.7255	462.18684	625.28452	1091.97958333333	285.6112
542	289.994799821978	289.992837562324	290.009352834601	214.255	212.22	215.287	7	7	14.2896923076923	24.4873846153846	13.264	26.528	15.3034615384615	30.5953846153846	23.4759230769231	34.6878461538461	522.397538461539	444.034615384615	473.387076923077	96.8853846153845	22.4462857142857	29.5866923076923	23.4653076923077	20.4061538461538	25.5057692307692	10.2030769230769	14.2832307692307	40.8092307692308	53.0734285714286	28.5793846153846	23.4670769230769	29.5621538461538	78.5281538461537	34.6747692307692	43.8500769230768	157.115538461539	46.9341538461538	39.774	58.1312307692307	45.9128571428572	90.8073846153847	87.739846153846	54.0273846153845	71.4484615384614	40.8307692307693	77.5433846153847	27.5462307692307	121.363	12.2381538461538
543	289.988386787087	289.98713753728	289.988921437945	116.286	115.294	116.304	3	3	57.1364705882353	104.034	136.761888888889	141.818611111111	249.023529411765	375.468235294118	269.357647058824	272.236166666667	408.997722222222	476.312529411765	207.116388888889	293.844705882353	55.077	60.1765294117647	68.3794117647059	47.9530555555556	48.9741176470588	33.6697058823529	43.8701176470588	45.9132352941176	92.8705555555556	164.211055555556	179.623529411765	148.871333333333	85.6750588235294	138.76	145.851588235294	220.38	78.585294117647	69.3788888888889	110.115529411765	120.471058823529	291.787294117647	270.285277777778	94.8873529411765	160.183611111111	323.322388888889	280.576388888889	233.633882352941	334.432444444444	82.6438235294118
544	290.074926329532	290.0743147146	290.075537944464	239.246	238.719	239.773	2	2	14.2840833333333	38.7615833333333	37.75036	61.2312	27.55296	26.546	23.46092	40.82	30.60875	54.08544	16.32448	34.68952	21.43092	21.4305	21.43008	18.36504	18.36144	17.34476	12.243	23.4609583333334	13.26364	24.481	22.43648	24.486	20.4104	14.29008	10.198	23.46644	15.3042	8.15833333333333	20.4058333333333	16.32064	25.5072916666667	13.2665	13.2637916666667	16.3206666666667	21.42588	21.43512	14.28392	22.44616	18.36525
545	290.091282928149	290.08495772252	290.092511560644	239.734	236.695	239.79	5	5	5.10133333333333	15.305	14.2781333333333	21.434	18.3576	12.2528	11.2192666666667	30.608	24.4864	31.6386	11.2236666666667	16.3242666666667	12.248	14.2837333333333	10.2026666666667	11.2229333333333	10.199375	12.2432	6.11959999999999	13.2634666666667	7.14233333333334	18.3588	14.2837333333333	17.3445333333333	12.248	6.124	5.0978125	14.2837333333333	12.2432	3.0586	13.2582666666667	7.13906666666667	14.2781333333333	10.2066666666667	6.1216	8.15893333333333	11.2229333333333	14.2884	12.2432	12.2432	11.2229333333333
546	290.84450159121	290.84018029428	290.845221342952	48.9715	48.96	49.981	4	4	4143.917	6393.40866666667	6647.47166666667	6167.915	21.426	6632.16666666667	13.2643333333333	17.3626666666667	9.18257142857143	4940.22342857143	3639.529	2.04066666666667	6015.88533333333	6875.006	6320.0005	6662.77666666667	25.5071428571429	8577.94233333333	5642.18	32.6491428571429	4567.012	2.04057142857143	624.954	2413.01683333333	5096.75266666667	2846.59714285714	2732.45266666667	3.0605	5544.49133333333	18.366	6042.02716666667	0	0	8419.79066666667	5536.31528571429	18.366	5887.38183333333	8.16933333333333	5061.87366666667	5903.7045	1.01942857142857
547	290.863364675478	290.863364675478	290.863364675478	48.972	48.972	48.972	1	1	824.483200000001	5.101	5.10100000000001	5.102	5291.77740000001	2.0404	5314.2432	3903.085	4317.48640000001	3.0612	8.16160000000001	5021.4244	2.0404	2.0404	11.2354	1.0202	4416.44580000001	1.0202	2.0404	5048.9698	26.5304	308.1004	13.2756	10.2175	4.08133333333333	5.101	4.0816	5354.0096	4.0808	5114.2448	21.4494	4493.981	5753.01520000001	0	12.2424	5733.524	2.0404	6602.3296	7.14280000000001	1.0202	4991.0224
548	291.017237175566	291.014023332825	291.024666106958	64.269	61.215	66.31	11	11	197.869789473684	393.598105263158	517.280833333333	761.116315789474	380.558157894737	685.404631578947	437.828368421053	418.329473684211	142.711578947368	143.859166666667	437.692894736842	93.8642105263158	333.626052631579	312.205	291.783555555556	387.78	85.7021052631579	118.32	61.2157894736842	85.7021052631579	822.612555555556	2266.05457142857	2315.9675	1441.6525	459	834.587222222222	811.92	306.083333333333	252.005	295.961111111111	472.388611111111	409.125526315789	205.072894736842	254.986842105263	433.618055555556	366.293368421053	240.785555555556	237.724722222222	358.02	467.567111111111	93.8911111111111
549	291.096453267667	291.083191197519	291.100052241466	240.7595	236.695	241.831	8	8	20.4055555555556	26.5272222222222	35.7	32.6577777777778	30.6	31.6475555555556	24.4786666666667	35.7077777777778	21.4316666666667	25.5152777777778	28.5677777777778	22.4448888888889	14.2877777777778	23.4663888888889	28.5677777777778	16.3244444444445	10.1994444444444	16.3235555555556	14.2792222222222	23.4663888888889	20.4055555555556	23.4587222222222	14.2838888888889	13.2636111111111	15.3083333333333	12.2473333333333	11.2163333333333	27.5475	11.2224444444444	13.2556666666667	11.2193888888889	8.15955555555556	31.6286111111111	22.4522222222222	9.1825	11.2193888888889	18.365	30.6283333333333	16.3244444444445	19.3852777777778	14.2838888888889
550	291.10365400172	291.10365400172	291.10365400172	200.998	200.998	200.998	1	1	29.58725	46.9315	60.22425	45.91125	23.4676666666667	36.729	20.405	83.7015	16.332	21.42525	13.26325	12.243	10.1984615384615	13.2643333333333	7.14525	14.2835	5.09666666666667	10.2025	6.1185	4.083	6.119	10.1975	15.29625	12.243	12.249	4.083	5.10125	5.10125	4.081	14.2776666666667	11.2236666666667	5.10136363636364	9.18225	8.162	4.08133333333333	5.10125	9.18225000000002	8.16200000000002	11.22275	1.02033333333333	13.26975
551	291.848971831867	291.848971831867	291.848971831867	48.972	48.972	48.972	1	1	220.392	273.404666666667	318.292	325.486333333333	262.182833333333	315.2315	222.432666666667	202.2372	169.347666666667	177.538	157.105666666667	235.6585	300.731428571428	348.897	324.731	326.453333333333	199.985333333333	389.703666666667	215.255166666667	213.249666666667	189.782	126.48	32.6773333333333	134.8248	235.686	146.904	122.44	251.002	241.7795	188.761666666667	287.969	175.497333333333	261.205333333333	394.869	256.103666666667	243.819833333333	267.327333333333	303.336	240.798666666667	286.713666666667	228.330666666667
552	291.969621707232	291.967443621201	291.971425090653	91.816	90.78	91.84	5	5	60.1972083333333	89.782	90.8245	203.0795	134.706	220.437	190.74	119.374125	908.6715	797.20575	617.276458333334	658.088125	57.148	57.1223333333334	63.2425833333334	71.435	118.382833333333	63.2580833333333	65.312	94.863875	352.92	741.570291666667	548.8945	640.743166666667	260.174375	500.963208333333	506.064666666667	129.6035	59.1769166666667	146.922	207.017708333333	302.068	263.16	200.067	90.8245	158.145208333333	509.2295	278.52825	327.433375	535.784375	150.966166666667
553	292.018499851126	292.015913814256	292.021085887995	62.7565	61.215	64.298	2	2	107.107777777778	134.620444444445	155.113185185185	236.708740740741	152.024148148148	188.754814814815	128.580666666667	126.512148148148	83.6096296296297	92.846962962963	193.849259259259	77.5256296296296	118.324296296296	144.876814814815	138.785481481481	151.031259259259	64.2763333333333	89.7828148148148	39.7915555555556	86.7409259259259	240.838	618.277111111111	587.690666666667	390.759296296296	150.938074074074	271.388962962963	219.315925925926	143.830444444444	88.7657777777778	118.40162962963	171.403555555556	152.01862962963	114.269037037037	134.644888888889	138.755259259259	111.212296296296	112.232592592593	133.653962962963	183.613333333333	160.215592592593	63.2583703703704
554	292.08544820103	292.085223267067	292.085673134993	237.7155	237.698	237.733	2	2	7.14205882352941	17.339	9.18225000000001	15.309375	8.15949999999999	14.294875	7.13956249999999	24.4870588235294	23.4748823529412	22.45375	14.2835	28.56875	7.14437499999999	16.3247058823529	15.30375	5.10124999999999	7.13958823529412	10.203125	9.18211764705882	8.16235294117647	9.18224999999999	10.1994117647059	14.2841176470588	8.16188235294117	16.33	8.16499999999999	11.2154705882353	8.16250000000001	9.18281249999999	8.15764705882353	9.17947058823529	7.13956249999999	19.3855882352941	10.2058823529412	5.10147058823529	12.2392941176471	9.18225000000001	7.14175000000001	8.16199999999999	13.2640625	4.08117647058824
555	292.10316683651	292.093139275238	292.10637070272	238.719	235.675	238.77	6	6	6.12184615384616	15.3046153846154	9.1787142857143	10.2069230769231	8.15885714285714	12.2547692307692	6.11907692307692	18.3655384615384	19.3843846153846	21.4345384615384	11.2225384615384	25.5076923076923	7.145	12.2436923076923	12.2434285714286	4.08092307692308	7.13892307692307	9.17861538461537	7.14215384615384	6.12138461538462	6.12171428571428	8.15876923076924	13.263	8.16184615384616	15.3103846153846	7.14484615384616	6.1163076923077	6.12171428571429	8.16246153846153	5.09923076923077	7.13892307692308	5.09928571428571	13.263	8.16615384615383	4.08123076923077	8.15876923076924	9.18192857142858	5.10107142857143	7.14215384615384	11.2233846153846	2.04061538461539
556	292.217509112563	292.217509112563	292.217509112563	286.689	286.689	286.689	1	1	9.18233333333334	15.3072222222222	21.4254444444444	17.345037037037	6.12155555555556	16.3241481481482	10.2025925925926	20.4014814814815	12.2408888888889	15.3072222222222	14.2872592592593	10.2025925925926	20.4051851851852	18.369	17.3412592592593	20.4133333333333	11.2208148148148	16.3241481481481	10.2025925925926	10.2007407407407	10.2048148148148	5.10148148148148	11.2204074074074	11.2232592592593	10.2048148148148	13.2633703703704	11.2208148148148	12.2431111111111	4.08103703703703	4.08103703703704	10.2025925925926	12.2435555555556	8.16029629629629	16.3241481481482	8.16207407407406	7.14051851851851	10.2048148148148	9.18433333333333	7.14025925925926	15.3044444444444	5.10018518518518
557	292.843044519906	292.840866132956	292.844211571848	48.96	48.96	48.972	3	3	616.2008	2214.268	2210.7734	2035.698	14.2856	2214.268	12.2448	19.4066	14.2828	1361.2136	254.0298	5.102	1906.7538	2361.763	2249.1228	2260.186	0	2893.2872	1887.74	53.0573333333333	1439.7844	6.12120000000001	199.134	785.456600000001	1773.1076	952.991333333333	854.074800000001	1.0202	1807.1284	20.408	1928.4032	0	14.2828	2959.6002	1769.98916666667	15.306	2011.8344	36.7704	1364.2748	2030.198	11.2126666666667
558	292.983278666146	292.97622121231	292.99810413089	115.2865	112.228	116.304	16	16	51.0153846153847	76.4884615384615	98.9623846153847	107.132307692308	248.936307692308	320.352461538461	291.808	340.474461538461	233.544769230769	278.523	140.802461538461	147.944615384615	38.7541538461538	47.9544615384615	47.9508461538462	35.7107692307692	49.9950769230769	55.0966153846154	31.6271538461538	53.032	23.4653076923077	97.9052307692308	84.7174615384615	30.5953846153846	29.5889230769231	49.995076923077	43.8533846153846	181.683230769231	43.8897692307692	46.9341538461538	44.8698461538461	40.8430769230769	347.767538461539	180.512769230769	106.112	148.953692307692	386.521692307693	293.826461538462	447.881307692308	332.620307692308	43.8732307692308
559	293.012679278851	293.011380655065	293.018126924955	63.244	62.235	64.298	3	3	141.78	200.877789473684	243.842894736842	313.236947368421	193.85	283.56	235.753736842105	145.897631578947	77.472	66.3216666666667	195.890526315789	87.7426315789474	207.113421052632	243.842894736842	219.356578947368	220.433684210526	91.8236842105263	118.313894736842	57.12	75.5033684210526	320.461789473684	468.3075	519.340736842105	554.002894736842	216.228842105263	197.931052631579	248.867157894737	134.64	105.087105263158	143.886789473684	253.025263157895	204.052631578947	123.451842105263	170.331210526316	129.575277777778	172.424473684211	132.641052631579	172.424473684211	402.879210526316	209.283421052632	59.1935789473684
560	293.09415224496	293.09415224496	293.09415224496	60.182	60.182	60.182	1	1	134.633052631579	133.578631578947	175.487777777778	131.615833333333	95.9047368421053	124.433222222222	101.0405	152.021388888889	80.5301052631579	29.5880555555555	30.6083333333333	34.6894444444444	89.7844444444444	122.433333333333	89.7844444444444	82.6695	28.5677777777778	43.8576111111111	31.6281578947369	28.5677777777778	115.329055555556	16.3244444444444	48.9733333333333	133.656388888889	101.994736842105	49.9928947368421	37.7379444444444	174.4675	52.0341666666666	120.425555555556	109.169722222222	118.345777777778	312.205	154.02	24.4863157894737	72.4397222222222	62.2369444444444	271.393888888889	32.6382222222222	60.2127777777778	36.742
561	293.112924200788	293.112924200788	293.112924200788	238.77	238.77	238.77	1	1	8.16177777777777	10.2033333333333	12.2376	17.3551111111111	9.17600000000002	9.18299999999999	7.13766666666666	11.2224444444444	16.3235555555555	26.5431111111111	13.2614444444445	23.4651111111111	8.1671111111111	16.3235555555555	18.366	6.11733333333333	10.1966666666667	9.18200000000002	12.244	13.2628888888889	6.12199999999999	12.236	8.16266666666666	15.305	12.2506666666667	8.16799999999999	8.15199999999999	16.3235555555556	6.12133333333333	3.05866666666666	8.15733333333333	10.1966666666667	26.5431111111111	10.2033333333333	4.08088888888888	6.11799999999999	4.07822222222223	9.18200000000002	6.12199999999999	13.2628888888889	8.16177777777777
562	293.146769076344	293.140678082441	293.163166944893	52.026	49.986	52.033	6	6	10.202	31.6262	21.4494	18.3672	16.3253333333333	21.4284	13.2652	11.2222	64.2705	569.346	93.8584	53.0053333333333	15.285	25.505	20.428	18.3672	7.14116666666667	105.2042	315.283	13.2782	17.3468	132.621666666667	35.714	17.3434	16.3232	125.4805	48.9792	20.408	103.0604	11.2354	8.1616	9.17820000000001	16.3232	32.6464	87.7486666666667	110.2032	298.9772	8.1616	1035.706	235.6662	64.218
563	293.976090884001	293.976090884001	293.976090884001	351.987	351.987	351.987	1	1	29.5986428571429	70.3997142857143	74.4808571428571	84.7133571428574	14.283	59.1765714285716	18.3574285714285	84.6837142857142	100.965857142857	77.5688571428571	84.6837142857142	36.7152	33.6835714285715	46.9169333333334	74.4551333333335	26.5385714285715	8.1554285714286	14.284	9.18192857142855	11.2145	25.5178571428571	9.18257142857142	15.3042857142857	33.6694285714286	32.6491428571428	19.3840714285714	8.16228571428571	30.6214285714286	26.5162857142856	16.3245714285714	36.7302857142857	4.08114285714286	27.5477142857144	54.0940714285714	19.3854285714286	21.4335000000001	55.1185714285715	24.4868571428572	74.4756428571429	41.8317142857143	27.5477142857143
564	294.013329606715	294.010199717986	294.028379403861	172.419	170.401	173.444	3	3	54.0722307692308	95.945076923077	83.6589230769231	93.7833846153847	111.205153846154	138.749142857143	123.457230769231	200.894538461538	85.6993846153847	98.9261428571428	37.7656153846154	43.8692142857142	68.3863846153846	101.984615384615	56.1126923076923	48.9747692307692	133.660307692308	95.9089230769231	62.234076923077	85.7058461538462	36.7283076923077	52.0317692307693	61.2184615384616	48.9932307692307	43.8732307692308	53.056	45.9103846153846	175.559076923077	103.004461538462	56.1169230769231	70.4012307692307	63.2543076923077	400.980923076923	290.765769230769	92.8479999999999	155.086769230769	394.859076923077	317.315692307693	254.037461538462	334.787076923077	106.112
565	294.841599307747	294.838668038504	294.844530576989	49.476	48.971	49.981	2	2	8.16228571428571	292.822	299.048357142857	264.254	6.1216	288.862142857143	6.12171428571428	3.06192857142857	54.0751428571429	216.296533333333	109.162928571429	16.3177142857143	265.162857142857	303.130928571429	287.821285714286	303.024857142857	6.12128571428571	399.099285714286	245.884266666667	17.3521428571429	213.239714285714	7.14186666666667	14.29	94.9197857142857	224.368571428571	135.695466666667	113.251714285714	120.393714285714	236.706285714286	1.02071428571429	259.352142857143	5.10357142857143	7.142	375.438857142857	178.546666666667	7.142	269.355428571429	8.16857142857143	244.954285714286	199.976	26.5165333333333
566	294.959943814171	294.959943814171	294.959943814171	302.991	302.991	302.991	1	1	27.54675	26.5265	35.70875	31.6432499999999	16.324	23.4676666666666	16.324	7.14233333333332	15.31125	18.3645	10.1983333333333	22.4455	14.2846666666666	26.5265	16.324	23.4446666666666	9.18299999999998	16.324	13.26975	10.2075	20.4066666666666	16.332	11.22275	20.405	22.4473333333333	12.243	5.10583333333334	20.405	16.324	8.162	22.4565	7.14525000000001	26.5395000000001	36.714	7.13825000000001	8.16266666666665	33.66825	18.3554999999999	17.3371666666667	17.3456666666667	21.42525
567	294.974853515625	294.974853515625	294.974853515625	115.301	115.301	115.301	1	1	38.76	76.5	75.5011428571429	134.676	137.770714285714	203.036857142857	183.6	184.568285714286	190.74	228.48	116.312571428571	139.779142857143	49.98	63.24	46.9462857142857	51.0142857142857	62.2374285714286	47.9534285714286	43.8702380952381	79.5822857142857	54.0902857142857	83.6399999999999	69.3761904761905	65.2647619047619	40.8	61.2171428571428	51	141.813095238095	33.6772857142857	45.9122727272727	50.9857142857143	49.0011428571429	222.411904761905	96.9	57.136	82.6392857142857	223.38	174.460714285714	225.483142857143	225.359727272727	62.2374285714285
568	295.148965673239	295.139943921638	295.15798742484	193.348	191.82	194.876	2	2	17.3440476190476	24.4857142857143	27.5541428571429	34.6880952380952	25.5071428571428	26.5261904761905	15.3042857142857	42.85	31.6377142857143	52.0345714285714	33.6694285714286	56.1288095238095	19.38	28.568	22.4462857142857	22.4462857142857	22.44	23.4665714285714	18.36	20.4114285714286	17.34	18.36	16.3245714285714	21.425	26.5348571428571	25.5142857142857	19.3845238095238	29.5882857142857	17.3448571428571	12.24	13.2637142857143	16.3336	44.8925714285714	26.52	15.3042857142857	21.42	26.5261904761905	25.5071428571429	11.222619047619	34.6897142857143	14.284
569	296.083303367064	296.081982185827	296.0846245483	52.026	52.026	52.026	2	2	36.7092	102.022222222222	89.8382222222222	122.44	46.9302222222222	132.715555555556	48.9456	112.224444444444	120.3246	69.3826666666667	33.6673333333333	143.7777	245.712888888889	237.711777777778	194.989777777778	162.233	958.048285714286	687.058222222222	143.961	1006.706	170.395666666667	78.5656666666667	86.7283333333333	182.619777777778	150.8268	32.6471111111111	62.2403333333333	151.009333333333	61.22	65.3795555555556	271.379111111111	111.204222222222	135.689555555556	202.004	40.8133333333333	117.338333333333	257.124	204.066666666667	44.8946666666667	136.635333333333	98.9723333333333
570	296.153602516398	296.149294859884	296.159069575229	193.348	191.792	194.876	4	4	5.10138888888889	8.16222222222223	10.2064705882353	5.10117647058824	5.10294117647059	11.2230555555556	7.14164705882354	14.2885555555556	17.3494444444445	8.16222222222223	7.14205882352941	6.12352941176471	5.09970588235294	10.2027777777778	9.18529411764706	7.14205882352941	8.15955555555556	11.2225882352941	2.03988888888889	7.14427777777778	12.2392941176471	8.15955555555556	5.10294117647059	7.14194444444445	6.1235294117647	3.06176470588235	5.10147058823529	9.18264705882353	7.14164705882354	5.09972222222222	13.2636111111111	4.08376470588235	5.10111111111111	14.2838888888889	7.14194444444445	6.12	7.14164705882353	3.06070588235294	1.02029411764706	6.12176470588235	2.04055555555556
571	297.008905101004	297.008905101004	297.008905101004	74.461	74.461	74.461	1	1	97.9264	121.3681	151.029066666667	103.046933333333	116.3142	139.7263	126.537866666667	170.3901	239.548387096774	172.525689655172	1160.0432	200.992533333333	86.7226666666667	93.8492	96.9253333333334	102.046666666667	101.0262	97.9456	66.3173333333333	93.8645333333334	148.988133333333	154.060266666667	86.7226666666667	88.7632	109.1507	104.049870967742	76.5075	158.1155	64.2768	107.149	83.6482	83.6782666666667	177.4916	145.869533333333	89.7834666666667	109.1721	202.0128	150.999466666667	332.4874	202.092	74.4940666666667
572	297.081823677219	297.080556054688	297.08313763179	753.4815	747.847	756.055	4	4	179.573565217391	418.324782608695	368.314173913044	398.837	245.893347826087	423.408260869565	213.134565217391	321.313695652174	355.050782608696	444.833739130435	113.277913043478	611.136260869565	300.097304347827	386.645913043479	394.857782608695	338.726608695652	177.53295652174	278.531217391304	219.412173913043	261.197913043478	302.074434782608	329.628521739132	313.22008695652	366.273652173913	292.814869565218	326.48347826087	259.146260869565	263.227304347826	289.754086956522	221.349434782608	280.571739130435	238.741043478261	316.280869565216	385.757217391306	332.519999999999	420.34747826087	363.212869565218	446.874260869565	102.004347826087	438.730869565219	374.531478260871
573	297.082309860896	297.081788240566	297.100465701884	844.237	838.668	846.86	6	6	193.799999999999	352.935727272728	468.305181818182	375.376727272726	182.631142857143	462.060000000001	188.750454545455	328.439999999999	522.519272727273	583.596000000001	105.074714285714	369.239999999999	358.120285714285	388.827818181818	485.887818181818	366.265476190475	205.029136363637	305.061545454544	294.858818181819	260.169545454546	379.828909090909	289.757454545453	426.588000000002	447.780000000001	308.204727272727	360.244904761905	236.766545454545	229.6125	417.199476190477	216.355636363636	326.559999999999	265.336190476191	211.196454545455	446.998909090909	377.50090909091	534.503818181819	378.419999999999	288.737181818182	103.047545454546	490.620000000001	424.319999999999
574	297.102993127071	297.102993127071	297.102993127071	651.919	651.919	651.919	1	1	248.955076923077	438.536296296297	395.939076923077	392.818461538462	316.223846153847	455.040076923076	283.51723076923	351.051999999999	243.844346153847	264.140153846154	142.837692307692	338.729384615384	328.588615384614	372.39826923077	386.594576923078	351.078461538461	233.641653846153	314.183692307692	200.993038461538	243.797703703704	376.479346153847	231.653499999999	248.945692307692	383.621230769231	318.252000000001	228.548923076923	230.633	319.34426923077	220.378153846154	261.188923076924	351.926538461538	294.857807692308	417.290115384616	401.986076923078	204.015384615384	295.878076923076	270.371346153845	426.569	127.5625	280.574038461538	235.531153846154
575	297.10122504404	297.10122504404	297.10122504404	755.964	755.964	755.964	1	1	206.096560000001	440.760960000001	381.584720000001	410.05608	262.211959999999	457.085440000001	214.2525	321.3126	356.06725	464.227399999999	120.41664	631.701880000001	332.754719999999	418.314799999999	411.172840000001	346.8816	184.70688	311.1122	250.0274	271.394480000001	326.5664	347.983679999999	331.590999999999	386.67096	310.165120000001	350.976320000001	264.24216	275.4648	296.88984	230.52904	290.848199999999	257.110560000001	338.65328	409.228519999999	348.92208	435.642480000001	378.523879999999	457.085440000001	105.06412	456.065159999999	384.720959999999
576	297.16059680795	297.153015269983	297.169623258552	192.838	191.792	194.876	4	4	5.10142857142857	8.16228571428571	20.4142857142857	19.3854285714286	5.10357142857143	57.136	3.06085714285714	12.2485714285714	13.2683571428571	13.2637142857143	11.2231428571429	18.3728571428571	8.15885714285714	9.18257142857142	11.2270714285714	7.14149999999999	7.136	6.12171428571428	4.07942857142857	1.02064285714286	5.09964285714286	9.17871428571428	27.5361428571428	8.16228571428571	8.16514285714285	3.06192857142857	140.799428571429	2.04057142857143	4.08114285714286	2.03971428571428	8.16228571428571	2.04142857142857	4.08085714285714	7.142	8.16228571428571	4.07971428571428	2.04057142857143	5.10142857142857	13.2637142857143	7.142	4.08085714285714
577	297.251331397158	297.242416558384	297.260246235932	616.2315	615.245	617.218	2	2	73.4774400000001	1072.06204	631.404759999999	1116.9438	442.801519999999	729.643199999999	692.770119999999	770.311400000002	432.49696	664.202279999999	111.21052	386.686119999999	683.587600000002	496.973759999999	651.066239999999	236.648923076923	389.823360000001	146.92032	95.9025599999999	174.46788	431.47692	346.895200000001	86.7237999999998	353.099920000001	131.584961538461	70.3826538461537	109.16996	242.817120000001	56.1153999999999	295.881199999999	98.9671599999998	359.223039999999	1568.53924	560.001959999999	108.14968	413.310600000001	253.08896	935.596760000002	221.400760000001	98.9884999999998	54.0640769230768
578	298.084459577288	298.084459577288	298.084459577288	841.695	841.695	841.695	1	1	73.4572799999999	115.26452	148.96088	114.24448	68.3426799999999	168.3066	71.4195999999998	105.06412	173.4816	183.6504	43.8720399999999	121.38476	121.41332	137.7378	176.58456	149.98116	74.4628076923079	107.1294	104.067461538462	60.1965199999999	128.67225	98.9438799999999	136.74968	178.507	130.59584	116.33928	71.4364000000001	81.6416000000001	127.475	72.4569199999998	117.3598	91.8467999999997	77.5412800000002	152.05748	116.31192	175.44688	120.36472	89.7846399999998	60.1965200000001	146.885538461538	106.088
579	298.10047425615	298.094626798561	298.115394197042	183.642	180.587	184.662	13	13	140.738769230769	166.297615384615	211.19175	259.040923076923	298.927615384616	246.895846153846	272.422153846153	677.098909090909	242.8195	272.298923076923	50.9923076923076	347.898692307692	244.86	269.340923076923	206.997538461538	258.137846153846	240.897	169.358307692308	167.317846153846	222.427076923077	168.34125	220.374	165.3615	136.710923076923	185.696	289.767384615384	177.520153846154	440.748	289.636307692307	250.882153846154	171.411692307692	234.653076923077	878.422588235294	266.179846153846	261.198769230769	412.204307692307	790.678846153847	501.953538461539	70.395923076923	716.491285714287	292.828307692307
580	298.102695774388	298.102695774388	298.102695774388	846.768	846.768	846.768	1	1	73.443	114.244666666667	143.861125	114.24	72.4407083333336	151.986208333333	58.1559599999999	102.004166666667	174.505500000001	184.7105	44.891	128.52525	129.57175	140.83176	176.589749999999	150.997	67.32275	99.9885833333332	96.9277083333332	61.2174999999999	123.535958333334	95.9074166666665	130.624	170.38175	125.5215	114.296	72.4555000000002	75.5170000000002	123.425041666667	74.4995416666665	113.2755	83.6809999999999	75.5015833333336	148.993	106.106	175.490166666666	126.511	82.6436249999999	56.1160416666668	143.861125	111.184541666667
581	298.102219314311	298.102219314311	298.102219314311	756.984	756.984	756.984	1	1	70.3993200000002	157.12312	118.35248	149.94588	80.6021199999998	136.71752	61.2167999999999	110.16432	118.35248	141.81892	48.9849600000001	214.3092	101.05524	132.6364	130.59584	115.29164	71.4364000000001	97.9276800000003	80.6210799999998	67.3384800000002	107.1504	100.01096	124.46928	121.41332	104.06856	94.8823199999999	107.1294	61.2167999999999	95.9063200000002	70.3827600000002	92.8636800000002	92.8454799999998	99.9639199999999	130.62656	91.8252000000002	134.67696	108.14968	151.00144	49.98196	159.16368	124.49856
582	298.857964498372	298.857964498372	298.857964498372	1081.48	1081.48	1081.48	1	1	1055.70000000001	1494.82321428571	1243.81535714286	1151.98321428572	1099.94500000001	1309.57642857144	1049.9475	1032.96285714286	1044.19071428571	1040.75172413794	1931.53607142858	1070.35464285715	1174.02000000001	1295.28642857143	1224.00000000001	1135.26000000001	1133.61678571429	1277.47172413794	994.499999999998	1182.18	1388.70607142858	1134.63714285714	987.359999999998	1217.28607142858	1389.24000000001	942.810000000005	1064.60500000001	1171.37	1102.34482758621	1109.76	1222.38785714286	1157.07103448276	1136.28	1221.36750000001	908.117857142855	1057.09	1123.80642857143	1153.62000000001	1978.4725	947.580000000006	1081.2
583	299.065118667192	299.055797624788	299.074439709596	156.1085	156.1	156.117	2	2	54.0423333333333	46.9302222222222	92.8503333333333	37.7288999999999	34.6875555555556	35.7116666666666	29.5896666666666	47.9817777777777	38.7726666666666	47.9504444444445	28.5662222222223	42.8213333333333	79.5773333333332	67.3419999999999	42.8493333333333	38.7684444444444	37.7728888888888	71.4622222222224	31.6303333333333	44.8653333333333	52.003	36.732	27.549	38.7473333333333	49.0026666666666	20.4066666666666	30.6266666666666	89.7776	26.5315555555556	33.671	46.9608888888888	22.4448888888889	58.1906666666666	69.3297777777779	32.6471111111111	29.5703333333333	54.0776666666668	77.5453333333335	31.6268888888888	27.5460000000001	45.92
584	299.090942275601	299.081372845648	299.100511705553	844.2315	841.695	846.768	2	2	35.7087500000002	71.4175000000003	86.7265625000002	58.1328749999999	38.7694999999999	80.5750624999998	31.6282666666666	54.0566874999999	83.6891999999998	94.8890625000003	25.5062499999999	60.1763124999999	77.5389999999998	65.3226666666669	65.3440000000001	73.4579999999998	30.6075000000001	44.8937499999998	49.9922500000002	29.5890624999999	56.1721875	49.9953124999998	71.4746666666668	66.2918749999999	51.0312499999998	77.5675000000002	27.5568750000001	46.9487500000001	73.4309999999999	30.6074999999999	52.0327499999999	38.7837500000001	29.5993333333332	92.8484374999996	69.3769999999998	104.02725	73.4354999999998	49.9953125000001	19.3788125	85.6747500000004	74.4554374999998
585	300.199885555987	300.199885555987	300.199885555987	199.943	199.943	199.943	1	1	18.3651428571429	27.5477142857143	111.226714285714	203.036857142857	18.3574285714286	152.022571428571	17.3448571428571	63.2577142857143	12.2434285714286	9.18642857142857	5.10107142857142	28.568	51.0142857142857	24.4868571428572	33.6670714285715	18.3651428571429	13.2525714285714	22.4462857142857	18.3651428571428	11.2270714285714	32.6354285714286	12.2477142857143	197.852285714286	28.58	16.3302857142857	13.2683571428572	387.708571428571	13.2692857142857	13.2637142857143	10.1992857142857	18.3638571428572	10.2028571428571	16.3242666666667	30.6085714285714	15.3032142857143	8.16285714285716	14.29	18.3651428571428	10.2028571428571	13.2627857142857	7.14200000000001
586	301.115010485455	301.113351301039	301.117043591421	368.299	365.285	368.328	5	5	17.3444736842105	29.5784736842106	36.7308	28.5688421052631	22.4527368421053	29.58	17.3444736842105	30.6094736842106	33.67815	21.4255263157895	22.446947368421	25.5144736842106	23.4660526315789	32.629894736842	21.4255263157895	31.6183684210527	33.6686842105263	27.5471052631579	29.5876315789474	31.6107	28.5688421052632	79.5600000000001	62.2360526315789	44.8915789473684	29.5784736842105	33.6669473684211	30.5905263157894	32.6496	24.4787368421053	24.4863157894737	26.5350526315789	27.5556315789473	21.4255263157895	21.4255263157895	20.4052631578947	13.2634210526316	29.5876315789474	22.4515789473684	16.3242105263158	25.4921052631578	18.3647368421053
587	301.859514755108	301.857451788934	301.861577721281	1082	1081.48	1082.52	2	2	1085.68923076923	1444.86461538461	1318.31851851852	1482.06	1116.28518518518	1487.26076923077	1104.05615384615	1116.30076923077	1127.525	1093.85230769231	1846.80333333334	1135.67222222222	1506.54	1578.535	1473.9	1249.5	1155.07538461538	1369.86	1105.68	1073.44461538461	1396.41230769231	1097.93384615385	974.099999999999	1564.24961538461	1410.17153846154	1040.77777777778	1092.22307692308	1143.42000000001	1127.95	1193.4	1439.76269230769	1148.95307692308	1058.13884615384	1388.72407407407	1105.07653846154	1107.11730769231	1120.38230769231	1186.26	1881.27769230769	1104.04074074074	1067.53730769231
588	301.97915087169	301.97915087169	301.97915087169	101.005	101.005	101.005	1	1	103.006533333333	212.293714285714	167.334666666667	240.782933333333	248.932285714286	138.756266666667	167.203466666667	398.767866666666	49.9734666666667	86.7182142857142	15.304	78.562	124.521333333333	177.529714285714	161.202133333333	124.5132	189.7696	61.192	119.365071428571	139.721733333333	58.1552	121.411733333333	67.3156	46.9298571428571	38.7701333333333	87.7429333333334	72.4105333333333	146.976	134.7192	113.2496	65.2501333333333	101.986666666667	349.951466666667	173.521428571428	89.7851428571428	174.534	184.7286	288.754333333333	8.16171428571429	153.04	167.258133333333
589	302.858426518997	302.85485064879	302.859173085482	1082.51	1082.43	1083.54	4	4	1144.44	1570.3956	1217.3372	1229.1	1188.766	1257.6256	1177.5416	1168.816	1102.032	947.9516	1928.52692307692	1210.1944	1342.32	1361.2136	1287.24	1098.54	1204.072	1183.664	1006.74	1175.04	1298.9692	1132.644	1074.06	1209.174	1343.8668	977.5432	947.9516	1166.3172	998.342399999999	1118.94	1165.2968	1140.8072	1232.16	1227.5412	987.7472	1122.44	1053.4656	1224	2152.63448275861	807.84	1189.32
590	303.048898260876	303.04324099734	303.064400754701	246.89	243.826	247.924	20	20	53.0535652173914	124.477130434783	132.6	134.708869565217	89.7599999999999	134.748	111.184739130435	154.059391304348	69.3777391304348	93.8879999999999	68.3582727272727	65.2966956521739	59.1902608695652	77.5398260869566	65.2966956521739	54.0738260869565	158.106739130435	79.580347826087	211.149	173.444347826087	105.091347826087	181.567739130435	155.079652173913	113.277913043478	86.7463636363636	87.7648695652173	65.2660869565217	123.451565217391	45.9117391304348	37.7319565217392	55.0800000000001	62.2067391304348	115.26	101.031652173913	46.934	76.5	79.5803478260869	71.4517391304348	47.9522608695652	93.864	38.7699130434783
591	303.059861096217	303.044902813427	303.064362821357	309.14	306.051	311.187	10	10	28.5754	35.7210000000001	47.9541	60.21245	24.4872	61.2149999999999	23.4668999999999	54.0732500000001	34.6996842105263	43.8729	27.54675	29.5886999999999	30.591	47.9541	34.6884999999999	31.61845	28.5673684210526	30.609	24.4932	35.7202631578947	43.8707499999999	41.8437368421052	26.5278	44.9174000000001	31.62775	30.6089999999999	19.397	39.7917	17.3451	22.4457894736842	25.51375	27.55485	41.8437368421053	25.5074999999999	18.36	21.4255263157895	34.6884999999999	27.54	18.3546	21.43155	22.4532
592	303.069990267819	303.054791856959	303.07239921138	217.282	215.286	217.317	3	3	10.2088888888889	10.2033333333334	16.3248	15.305	15.3033333333333	20.3933333333333	20.4177777777778	24.488	6.1218	10.2022222222222	14.2831111111111	8.15733333333333	9.18299999999999	25.5083333333334	14.2831111111111	10.2022222222222	10.2033333333333	5.10166666666666	7.14233333333333	8.16177777777779	8.1664	11.2236666666667	8.16266666666666	15.285	12.236	10.1955555555556	8.15733333333333	15.303	10.21	10.2022222222222	6.11733333333334	7.1421	13.2628888888889	7.14233333333333	4.07600000000001	5.10111111111112	14.2828	12.244	10.2033333333333	14.2737777777778	7.14233333333335
593	303.066072820481	303.066072820481	303.066072820481	246.91	246.91	246.91	1	1	38.7703636363636	109.169181818182	92.8241363636363	68.3735	85.6800000000001	94.9318636363636	106.08452173913	153.040909090909	39.7906363636363	56.13	35.7095454545454	49.9933636363636	44.902	69.3785454545454	51.0130434782608	45.9117391304348	138.757090909091	67.3400869565218	185.64	167.324727272727	85.7029090909092	173.4	148.959818181818	100.013454545455	75.5102727272727	79.5803478260869	60.18	106.108363636364	32.6487272727273	28.56	46.9220909090909	43.850652173913	117.3	74.4998181818182	33.669	58.1425909090909	66.3177272727274	59.2074545454546	38.7798260869565	74.4832272727273	26.5270909090909
594	303.129604062388	303.127496533163	303.130433588256	255.0355	252.029	255.095	6	6	24.4865454545455	68.3582727272727	64.275	72.4402857142857	52.0345714285713	54.1029047619047	47.9534285714286	102.027272727273	22.44	46.9309523809524	23.4568636363636	40.8114285714286	39.7911428571429	65.2974545454546	37.7488095238095	33.6694285714286	130.594909090909	60.1968571428571	180.54	156.101727272727	83.6634285714285	164.266	152.020636363637	94.8853636363636	71.42	69.3761904761904	59.1758181818182	84.6837142857144	33.6694285714286	24.4810909090909	42.8514545454546	38.7491428571428	94.8346363636363	64.2915	32.6414545454546	60.1960909090909	57.1519999999999	53.0820952380952	23.4720476190476	69.36	19.3851818181818
595	303.872313309115	303.869617965249	303.875726984554	1083.545	1078.31	1088.67	8	8	1331.1	1030.79411764705	1742.15999999999	1758.47999999999	1383.00333333333	1759.62933333333	1113.59928571428	1276.02	1100.33	1259.7	1277.87466666666	1209.49	1748.27999999999	1640.28785714285	1692.17999999999	1735.01999999999	1303.39133333333	1747.25999999999	1078.14	1156.68	1724.92666666666	1084.26	1226.04	1739.09999999999	1730.828	1104.36133333333	1255.42	1388.22	1184.994	1192.38	1725.94733333333	1255.42	1095.48	1721.86466666666	1092.16428571428	1079.16	1211.76	1367.82	552.180666666673	1211.76	1055.7
596	303.882632787297	303.875803827696	303.902042483495	1077.38	1075.32	1085.52	130	128	1481.80421052632	2193.86	2087.94	2579.76380952382	2023.39444444444	2549.52124999999	1554.35588235293	1488.07124999999	2059.13615384615	1550.40000000001	1861.44000000001	1532.79099999999	2486.84772727273	2034.90000000001	2227.68000000001	2306.2761904762	1107.72	2215.43999999999	1352.51999999999	1329.05999999999	2439.85956521739	1072.02	1905.35999999999	2748.69454545455	2773.38	1599.0861904762	1179.0625	1666.68	1620.0096	1903.32	2843.11299999998	1714.61999999999	1507.595	2705.28238095239	1921.68	849.159999999996	1098.00909090909	1517.76000000001	1721.67722222221	1421.23200000001	1486.14
597	304.050865359423	304.049592514732	304.070527193023	246.905	244.84	247.924	9	9	14.2838181818182	19.3851818181818	21.4104545454545	27.56025	18.366	29.6169090909091	25.49375	22.446	27.5473636363637	34.7055	21.42525	23.46575	26.5395	19.3851818181818	15.305	21.4371818181818	17.3446363636364	18.3645	30.5918181818182	22.446	15.30375	28.5549090909091	29.5879090909091	19.3851818181818	11.22275	15.305	16.3170909090909	18.3649090909091	7.14175	13.2564545454546	18.3649090909091	7.14233333333333	24.4734545454546	28.5803636363637	13.2635454545455	14.2761818181818	19.38475	14.2975	14.2846666666667	25.50625	9.18245454545456
598	304.055374473784	304.049268478864	304.068789066191	308.126	306.062	309.158	6	6	16.324	27.54675	36.7305882352941	29.5970588235294	14.2841176470588	27.5463529411765	14.284375	34.6885	16.33	32.6494117647059	23.46575	15.30375	16.3134117647059	20.40625	15.3046875	21.4113529411765	15.30375	23.4667647058823	12.2475	18.37125	28.5665882352941	25.515625	18.3645	19.391875	16.3237647058824	12.2435294117647	12.252	39.7914705882354	10.2025	12.243	14.28875	10.2025	35.721875	26.5265	8.15949999999998	9.18224999999997	18.3642352941176	26.5184705882353	10.199375	18.37125	11.226875
599	304.069625403408	304.067930762004	304.071320044813	345.848	345.848	345.848	2	2	13.2639	10.203	17.3451	11.2288	15.3045	13.2704	15.3225	39.7878	48.8989090909092	52.0302	51.0149999999999	42.8484	11.2233	10.203	7.14209999999998	10.209	9.1818	8.1672	12.2532	11.2167	6.12180000000002	13.2635454545455	8.16240000000002	13.2561	10.202	12.2436	4.08119999999999	22.4597999999999	6.12180000000002	13.2717	5.101	7.14209999999998	173.536	3.0627	15.3040909090909	13.2623636363636	69.3804000000002	128.5452	59.1774000000002	10.197	44.9151999999999
[truncated: 3,092 more rows]
[truncated: 103 more columns]
