# Supplementary material for: iMet-Q: A User-Friendly Tool for Label-Free Metabolomics Quantitation Using Dynamic Peak-Width Determination
Source: PLoS One. 2016 Jan 19;11(1):e0146112. doi: 10.1371/journal.pone.0146112 (PMC4718670; doi:10.1371/journal.pone.0146112)
Supplement: S3 File — (ZIP) [file pone.0146112.s003.zip › XCMS_Arabidopsis_Data_Positive/XCMS-AraPos-fp-pw_15_30-ppm25-sn10.csv]

mz	mzmin	mzmax	rt	rtmin	rtmax	npeaks	Arabidopsis_Positive_mzXML	ATME01_1_2_POS	ATME01_2_POS	ATME01_3_POS	ATME01_4_POS	ATME07_1_2_POS	ATME07_2_POS	ATME07_3_2_POS	ATME07_4_2_POS	ATME09_1_2_POS	ATME09_2_2_POS	ATME09_3_POS	ATME09_4_2_POS	ATME10_1_POS	ATME10_2_POS	ATME10_3_POS	ATME10_4_POS	ATME101_1_2_POS	ATME101_2_POS	ATME101_3_2_POS	ATME101_4_2_POS	ATME12_1_POS	ATME12_2_2_POS	ATME12_3_2_POS	ATME12_4_POS	ATME13_1_POS	ATME13_2_2_POS	ATME13_3_2_POS	ATME13_4_2_POS	ATME14_1_2_POS	ATME14_2_2_POS	ATME14_3_POS	ATME14_4_2_POS	ATME15_1_2_POS	ATME15_2_POS	ATME15_3_2_POS	ATME15_4_2_POS	ATME16_1_2_POS	ATME16_2_2_POS	ATME16_3_POS	ATME16_4_2_POS	ATME19_1_2_POS	ATME19_2_2_POS
1	100.011855313955	100.010630920016	100.015222019619	1073.33	1072.24	1074.4	33	33	861.281904761907	1323.48041666667	1308.66000000001	1412.28173913044	944.960952380955	1258.27649999999	845.994499999994	942.941999999993	1005.19249999999	1101.59999999999	1770.29827586206	1040.4	1357.20454545455	1367.81999999999	1320.40192307692	1319.88	863.342999999994	1391.28	872.099999999994	847.619999999994	1313.65928571429	985.319999999993	928.654999999993	1290.71714285713	1141.37999999999	1045.5	948.022380952384	879.240000000004	971.493333333336	904.739999999994	1400.12599999999	861.900000000003	918.449999999993	1280.72750000001	927.179999999994	989.884999999993	964.372499999993	908.820000000003	1810.70344827587	1015.84761904762	952.679999999994
2	100.011394607309	100.011387660659	100.01140155396	913.638	913.114	914.162	2	2	2112.478125	2622.38425531915	3160.16589583333	2890.13216666667	1775.05375	3542.38033333333	1883.90191489362	1760.98745833333	1503.02412765958	1505.053125	1659.77727083334	1484.645625	3128.46975	2879.1605106383	2846.904375	2827.51685416667	1776.48676595745	3632.63914893617	1406.78538297872	1946.93131914894	2806.05319148937	1647.10417021276	1325.4774893617	3827.5204	3340.77595833334	1294.7236875	1365.289625	2074.21060416666	1607.55283333333	1722.22689361702	3322.61497916667	1936.47404166666	1727.50838297872	3462.132375	1352.24375	1504.07587234042	1487.22075	1781.211	1577.34761702128	1339.79078723404	1572.24623404255
3	100.508463011159	100.505084521911	100.515281156185	1073.28	1072.22	1073.39	144	144	4363.37913043479	6824.455	6308.69999999999	6623.05827586205	5028.00941176471	6462.48971428572	4398.75964285713	5050.02	4969.42916666667	5183.64	7860.83142857147	4910.53629629629	6707.30611111111	7137.96	6645.30000000002	6436.9325	4940.30727272728	6610.37972222223	5129.58000000002	4531.85999999997	6686.68	4861.31999999997	4999.31285714282	6416.82000000001	6550.43999999998	4810.32000000002	4804.86178571427	4931.44999999999	4738.18149999997	4470.65999999997	6553.11583333334	4437.00000000001	4507.99629629629	6381.5057142857	4878.65999999997	5005.55249999996	4828.10999999997	4513.5	8054.42645161287	4970.48421052628	4936.8
4	100.508138930896	100.505444827182	100.514868424821	912.128	904.969	927.392	131	125	8715.36790697675	10920.2277391304	13889.41256	14986.6934848485	9316.03702941176	19936.9414074074	10252.4488888889	7923.38036734693	7715.10692727272	7474.21296296297	8063.39733333334	7448.70370370371	16626.4732941177	14080.4498730159	7203.70950000002	15495.044961039	4201.48083999999	20499.603974026	6544.52840425531	9121.19307272727	8489.0195625	8866.18082191781	6513.10455319149	15845.6014489796	12087.95455	6527.65742857144	7624.83636363635	11446.31	6126.11999999999	8258.04803571428	18488.3620909091	4890.22942857143	7074.56218604652	18295.8460416667	7364.5485	3467.971375	7493.45425454546	8230.54009090908	7249.91239583334	7267.15930909091	8338.59755384616
5	100.507941602958	100.506509983913	100.514838902513	284.642	279.565	289.785	26	26	4247.26486206897	5134.23612000001	5341.25111111111	4083.18342857143	3603.62896	4261.62965217392	3457.72892	3126.53576923077	3549.7392	3345.26456	7883.51700000001	3502.60703448276	4993.25032	4629.94382608696	4925.78120833333	4280.10004545454	3484.45664	5061.41063999999	3864.66912	3747.77392	5456.72043999999	3944.36084615385	3822.08988	5055.4874	5183.22107999999	3727.95696	3777.07656	5590.14542857143	3812.63688	3608.73036	5035.90463999999	3516.945375	2975.45668	4393.29436363636	3802.58356	5506.54356756757	3350.23584	3423.7104	7600.31804000001	3295.5044	3646.3735
6	100.507601002858	100.506446635783	100.514971646396	217.334	213.246	231.628	15	15	2993.19026086956	3957.59191304347	4154.458	3968.81478260869	2726.83408695652	3865.96478260869	2612.53565217391	2758.83712	3082.44	2755.40869565217	6872.4772173913	2905.70295652174	3970.85008695652	4004.52730434782	4173.04478260869	4011.66573913043	2975.20747826087	4095.32713043478	3121.99826086956	2931.59975	4175.97495652174	3217.6365	3117.9172173913	4057.73295652174	4090.2	3248.83847826087	3128.47334782609	2843.113	3136.28191304348	2897.94352173913	4138.30904166667	2937.33104347826	2678.15625	3867.80895652174	3231.85183333333	3084.9715	2812.498	2609.47408695652	6739.84330434782	2917.32434782609	3141.6
7	100.508065709445	100.506605397354	100.512916684284	311.17	303.037	317.315	14	14	4834.03209677419	7952.10708333334	5790.12142857144	5855.62899999999	3950.408	5861.54142857143	4098.647	3534.17807407408	4495.22092592593	4339.12325	9638.30174999998	4664.62332142857	6098.74571428571	5920.73378571428	6066.61885714285	6530.6802	4150.41466666667	5998.25971428572	4746.25937037037	4161.52348148148	6465.21271428572	4504.44462962963	4432.00622222222	4625.22971428572	6092.933	4426.08992857143	4551.37655555555	3384.24463636363	4613.6805	4323.85874074074	5974.85511111111	4463.51078571429	3881.91155555555	6269.65571428571	4667.68948148148	4095.40392	4457.62828571428	4184.62039285715	9435.71828571428	4498.20657142857	4862.68171428571
8	100.507344555307	100.506856985003	100.513246772281	188.76	179.561	193.855	12	12	3350.58593103448	4635.03268965517	4471.75544827586	4511.00244827586	3356.36779310345	4498.39627586207	3202.64593103448	2652.17931034483	3106.30053333333	3053.16962068965	7699.48055172414	3246.15565517241	4656.61482758621	4728.01965517241	4603.48468965517	4803.45875862069	3186.69544827586	4506.55848275862	3364.18744827586	3117.57482758621	4743.48103448276	3452.92566666667	3398.53889655172	4697.28213793103	4686.91893103448	3539.93506896552	3471.99875862069	3155.71324137931	3426.52748275862	3473.65020689655	4740.20165517241	3533.93179310345	2566.99093333333	4145.56027586207	3384.25503448276	3070.51137931034	2999.61103448276	2907.78620689655	7475.56124137931	2908.80648275862	3486.28262068965
9	101.02231734681	101.020603166912	101.029041174686	115.286	111.208	116.331	34	34	234.676666666666	362.178888888889	354.017111111111	388.704666666667	466.292333333334	664.128499999999	511.872666666667	633.213	460.120222222222	453.028	398.906888888889	351.976666666667	244.853333333333	245.82	243.859666666666	236.691555555555	131.608666666667	117.325555555556	129.582333333333	138.750222222222	210.165777777778	274.290333333333	224.5925	270.2205	198.943333333333	239.752222222222	191.697333333333	428.773333333333	231.59675	197.944666666667	268.172333333334	212.368	659.94	481.597333333333	282.601555555556	344.835111111111	563.875666666667	492.552666666666	477.516	568.047166666667	225.469111111111
10	101.04778925984	101.04778925984	101.04778925984	144.876	144.876	144.876	1	1	235.755882352941	338.620470588235	315.252705882353	335.676764705882	221.403823529412	337.697882352941	234.815625	203.988235294118	298.946176470588	272.506875	568.27925	311.171764705882	329.54075	359.019294117647	308.022235294118	323.433235294118	206.028117647059	293.844705882353	224.464705882353	227.525588235294	314.341176470588	237.797058823529	220.370823529412	305.050352941176	294.848	228.55	228.452	237.714823529412	234.654117647059	230.432111111111	350.859764705882	237.728529411765	302.922529411765	339.74325	219.350588235294	239.755294117647	309.149117647059	285.583529411765	537.869375	310.151529411765	314.1215
11	101.070446322178	101.070446322178	101.070446322178	966.152	966.152	966.152	1	1	1295.71749999999	1887.59787500001	1971.12300000001	1871.80200000001	1313.06175000001	1832.36899999998	1414.21987500001	1312.04149999999	1535.60166666667	1449.952875	1149.646	1277.43349999999	1883.38150000001	1970.10275000001	1809.92350000001	1870.11824999998	1291.70649999999	1875.44925	1383.45900000001	1508.087	1867.409	1382.43399999998	1343.66924999999	1772.23900000001	1906.06049999998	1385.497	1321.22375000001	1252.86700000001	1512.101	1409.17933333334	1866.03724999998	1300.81875000001	1484.47288888888	1824.20700000001	1349.79074999999	1338.53099999998	1346.92462499999	1330.40599999999	1281.90200000001	1321.22375000001	1361.03250000001
12	101.072270029086	101.070209620349	101.076615130474	1046.785	1045.68	1051.92	8	8	5007.18	6949.89098039215	6666.45823529412	6702.95607843137	5015.28392156862	6592.26	5109.18	4973.52	5226.46450980392	5923.14	3628.83745098039	5131.62	6791.44529411764	6896.62745098039	6710.58	6657.79960784313	4887.7594117647	6465.78	5066.38588235294	5115.3	6879.59725490196	5041.86	5036.65568627451	6531.29529411764	6671.82	5047.93019607843	4960.26	4864.46470588234	5089.84137254902	4942.77960784313	6842.45509803921	4836.74960784313	5021.46	6777.44470588235	5659.03949152542	5015.39568627451	5017.43529411765	3047.59342857143	3727.08	5016.24784313725	5084.61411764705
13	101.072941687049	101.070364256318	101.07638505167	990.723	981.501	994.753	7	7	8215.02636	11692.26	11676.6468	11515.45734	8236.82299999999	11264.0282	8329.27979999999	8100.6141	8255.6693	8997.24358000001	6836.412	8349.97152	11526.226	11715.31424	11561.47254	11567.59458	8092.20396000001	11329.321	8337.55775999999	8223.50976000001	11681.39412	8301.81168	8331.85008000001	11405.90496	11445.6238	8326.62719999999	8152.89766000001	8186.08480000002	9261.03749999999	8164.2995	11423.8999	8241.70032000001	8166.97985999998	11441.7452	8420.56572	8259.9761	8326.26	7293.47630232559	6763.3136	8221.47024000001	8296.64794
14	101.076163288132	101.076163288132	101.076163288132	1024.38	1024.38	1024.38	1	1	3056.59727272727	4218.71999999999	4209.53999999999	4229.78409090908	3029.72954545454	4020.83999999999	3037.55999999999	3043.67999999999	3143.25863636363	3579.75454545453	2266.42954545454	3100.1409090909	4087.13999999999	4221.77999999999	4183.01999999999	4145.08636363635	2996.05454545454	4001.45999999999	3088.55999999999	3111.3659090909	4196.27999999999	3041.97499999999	3104.87999999999	4202.23181818181	4223.66136363635	3180.75681818181	3006.25909090908	3095.70000000001	3298.22954545454	3064.42499999999	4211.4159090909	2963.39999999999	3048.77999999999	4246.25999999999	3157.91999999999	3087.53999999999	3113.03999999999	3250.73999999999	2222.58000000001	3072.23999999999	3097.73999999999
15	101.507134386739	101.50667857188	101.510847338299	1073.255	1072.32	1073.38	4	4	791.843333333334	1232.81297297297	1127.1	1146.94833333333	860.21125	1093.8688	813.2588	879.5848	956.1148	942.48	1384.85421052631	912.900000000001	1179.60166666667	1299.97000000001	1174.02	1117.92	861.2176	1111.8	913.258000000008	834.36	1180.0448	941.46	888.7684	1118.5012	1144.44	902.048333333334	833.340000000001	772.140000000001	874.4828	774.18	1125.5012	812.94	802.0344	1084.125	984.3	828.5648	947.9516	842.520000000001	1482.20160000001	1004.5	999.6
16	101.96668365592	101.963682085202	101.972373205666	1071.25	1070.11	1074.35	36	36	1757.22272727271	2501.1340909091	1865.57999999999	1960.29318181819	1536.80454545453	2012.17037037037	1714.36363636364	1477.61818181818	1619.46136363637	1314.77999999999	1977.64090909091	1518.32878787879	1936.82272727271	2403.12000000001	1881.89999999999	1841.1	1603.43999999999	1790.09999999999	1581	1644.24	2482.76590909091	1384.13999999999	1599.08619047618	1814.7909090909	1823.75999999999	1571.82	1681.4593939394	1674.56590909091	1605.17499999999	1498.38	1800.0818181818	1705.43999999999	1565.37727272728	1760.04727272728	1603.43999999999	1404.20800000001	1155.44857142857	1512.66	1850.08409090909	1578.32545454544	1574.88
17	101.965070357497	101.964799664554	101.967025293683	1124.345	1120.18	1125.42	4	4	1944.00714285715	2693.03666666666	2375.66857142858	2444.01395348838	1858.44	2448.12238095238	1826.22619047619	1848.51357142857	1899.10619047619	1487.50714285714	4891.92000000001	1863.54	2347.09523809524	2515.4738095238	2431.67999999999	2467.94255813954	1818.48857142857	2381.32642857144	1820.10476190476	1783.98	2480.64	1831.75476190476	1779.9	2385.31666666666	2315.94047619047	1791.52837209303	1790.50813953489	1827.23651162791	1781.33571428571	1791.12	2340.42619047619	1860.91428571428	1836.85714285714	2484.26627906977	1750.72857142857	1759.91071428571	1850.28	1851.12372093024	5237.59698113207	1874.16720930233	1829.2869047619
18	101.964612197188	101.964541016521	101.964683377856	1169.245	1169.21	1169.28	2	2	0	0	1410.40777777777	1392.29999999999	0	1973.14692307692	0	0	0	0	0	0	0	0	0	1480.01999999999	0	0	0	0	0	0	0	0	0	1018.98	0	1026.12	0	0	0	0	0	0	0	0	0	1073.03999999999	0	0	0
19	102.05364125836	102.05289145077	102.056627532726	52.049	52.026	54.084	9	9	273.3466	364.2471	320.461789473684	375.452	296.89275	427.61045	306.075	502.1352	505.7712	540.7325	629.5251	452.88	353.94	427.490263157895	362.286842105263	424.424	288.7449	246.9126	216.3566	228.6032	231.599736842105	176.450894736842	154.10305	185.7401	265.122	164.2683	128.553157894737	371.375789473684	292.81175	256.231368421053	315.440210526316	230.6443	575.421	460.1553	285.67	367.308	598.89447368421	509.268894736842	1084.52575	576.448684210526	223.43475
20	104.071275654699	104.068787009358	104.075998316402	54.067	53.035	54.073	5	5	2089.8434	3288.38085714286	2720.20357142857	3553.40635714286	3068.96213333333	3766.17214285714	2549.5155	3077.18171428571	2788.42366666667	1247.76575	1480.43457142857	996.488578947369	3446.09728571429	4181.13085714286	3878.106	3994.13892857143	1414.0896	2221.162	893.0625	1193.18930769231	2814.77121428571	1884.828	1891.60971428571	3113.912	2984.17406666667	1410.03485714286	2287.48057142857	3449.586	2092.4595	2234.10428571429	3453.66714285714	1997.71942857143	4138.2016	4546.39314285714	1959.96885714286	2564.99828571429	3288.38085714286	4175.00914285714	2650.51671428571	3351.005	1117.65807692308
21	104.105803621096	104.102642179179	104.113017504357	55.087	49.974	61.226	137	132	2106.17852941177	3140.3295	2883.98952	3106.8515625	2129.35837037037	2964.456	1636.95490909091	1666.086	2777.43230769231	2701.68218181818	1560.96428571429	2991.8695	3530.22	3217.01	2074.59830769231	1673.54545454545	1281.41552941176	2288.38776470588	1263.48823529412	1093.19890909091	2860.85888888889	1680.2145	2428.195	3001.52268421053	2490.026	2243.59083333333	2728.61145833333	2947.54026315789	2146.606	2126.3264	3542.32905	1213.09289473684	3205.71976	3601.69676086956	1941.63917391304	3307.74776	3607.604	3235.24211111111	2228.78403846154	3272.0436	1688.58676470588
22	105.034254608708	105.033920296224	105.034588921192	253.522	252.006	255.038	2	2	19.3843846153846	30.6092307692308	27.5462307692307	23.4670769230769	25.5057692307692	18.3641538461539	15.3034615384616	20.4046153846154	30.6069230769231	39.792	36.731076923077	38.7687692307693	21.4248461538462	29.5866923076923	24.4855384615385	24.4873846153846	20.4061538461539	23.4653076923077	28.556	34.6878461538462	30.6092307692308	28.5686153846154	19.3858461538462	29.6017500000001	34.6904615384616	18.3641538461539	15.3046153846154	36.7283076923076	22.445076923077	18.3655384615384	32.6473846153846	20.3876923076923	29.5866923076923	36.7283076923078	12.2436923076923	22.4450769230769	38.7716923076922	27.5711538461539	33.6828461538462	29.5733076923077	25.5057692307692
23	105.034859861725	105.032517617209	105.039643000092	301.976	299.964	304.045	5	5	179.568888888889	325.468611111111	356.062117647059	388.844117647059	204.058823529412	315.270882352942	266.281411764706	395.867777777778	33.6794117647059	39.7914705882354	42.8399999999999	44.8929411764705	25.5073529411765	36.742	33.6677647058823	28.5506666666666	23.4654117647059	37.7508823529411	34.6988888888889	18.3705882352941	21.4261764705883	61.2352941176469	42.8516666666667	33.6691666666667	28.5682352941177	31.6291176470588	28.5781176470588	22.4451764705882	16.3190588235294	26.5276470588236	25.5138888888889	19.3911764705882	18.3716470588235	25.5069444444444	29.5783888888889	35.7102941176471	21.4261764705883	15.3044117647059	34.6686666666666	40.811111111111	29.5880555555556
24	105.070081757383	105.067987443296	105.077022576067	549.925	544.795	550.992	64	64	504.018320000001	1763.0107826087	1446.0485	1673.19586206896	1711.9795	1952.83825	1109.04436	3064.63300000001	1107.2425	1459.0004	1286.57308	1107.76344	803.791520000003	1839.96150000001	1317.92613333333	1356.32291666667	757.047759999998	618.289680000002	601.847200000002	403.105399999999	1192.70732	911.120458333332	1073.89152	1434.84687499999	562.174279999999	886.623319999998	419.417280000001	1504.854	794.985080000001	817.212239999999	837.452839999999	1128.65088	2851.59875000001	1392.3	769.291120000002	1089.65904	1041.66504	1485.87965217391	830.312559999999	1584.78473333333	1440.63536
25	105.11059862114	105.109979272295	105.110658416748	52.043	52.037	53.053	3	3	162.157285714286	315.268285714286	250.075	297.902571428571	278.538	315.393923076923	237.726571428572	275.586923076923	554.802285714286	528.508	399.952	397.744285714286	312.076285714286	392.81	343.973307692308	377.637857142857	124.466142857143	180.590571428571	101.050714285714	97.9885714285714	242.828	233.629071428571	168.335357142857	297.929846153846	249.76	172.428285714286	190.793428571429	340.751571428571	220.381714285714	187.892307692308	321.525	147.931071428571	427.499714285714	499.905	265.274285714286	387.708571428572	515.208214285714	506.026285714286	635.638	529.528285714286	128.556
26	108.961982480473	108.960796098564	108.964374160403	1075.36	1074.31	1075.42	9	9	823.50681818182	1196.99318181818	1075.08	1164.33863636364	877.590909090911	1023.51590909091	839.834090909084	849.018181818184	829.629545454547	839.460000000002	1265.36363636364	847.997727272729	1054.12954545455	1198.49999999999	1117.92	1150.56	896.979545454547	1096.5	840.479999999994	875.160000000002	1183.72727272728	817.020000000002	932.695454545456	1047.54	1120.98	896.979545454547	888.815909090911	864.960000000002	805.138636363638	859.860000000002	1092.90681818182	821.100000000002	931.675000000002	1033.72045454546	893.520000000002	847.997727272729	855.140909090911	827.220000000002	1302.09999999999	889.21181818182	795.600000000002
27	110.00040960184	110.00040960184	110.00040960184	45.917	45.917	45.917	1	1	2861.01466666667	4262.25633333333	4690.25342857143	4956.548	3428.32	4529.25966666667	3463.01133333333	3944.60866666667	2169.8945	2243.713	2592.183	2174.99533333333	4413.138	4466.28966666666	4438.45	4434.825	3147.72833333333	3215.56533333333	1769.258	2932.97916666667	4608.63057142857	3233.43633333333	2966.48916666666	4778.03883333333	4302.74566666667	2784.03483333333	3135.338	4061.75742857143	2524.30466666667	3391.588	4311.048	3424.53066666666	4205.814	4366.00633333333	2576.34166666667	2497.368	3242.468	3818.81466666667	2438.546	3600.58828571428	2275.34333333333
28	110.005722308565	110.001178647658	110.013675149153	44.887	42.837	50.009	70	70	2929.08253846154	4010.74314285714	4476.95672727273	4535.30368421053	2926.316	4736.823	3065.52192	3684.25171428571	3182.69976923077	3258.6785	2936.2795	3104.56223076923	3894.902625	4193.6454	4511.1625	4711.71823529412	3022.04781818182	3612.65317647059	2607.70984615385	3097.65415384615	4718.69952	2768.01361111111	3452.91533333333	5145.6131	4635.158	3456.54184615385	3413.7565	4094.59766666667	3326.97253846154	2917.4464	4615.67505882353	2961.09214285714	3538.227	4861.76615384616	2936.51933333333	3394.30776923077	3724.21666666667	3921.6	3581.81175	4032.35733333333	2984.52
29	111.011483744571	111.008517954026	111.01900024143	44.884	42.838	45.922	137	137	685.664	1128.3965	1240.65163636364	1317.14275	966.2359375	1418.12705882353	961.049333333333	1151.2368	1020.448	977.51925	880.506571428572	870.292636363636	1233.11283333333	1301.775	1315.61405882353	1287.52044444444	883.608666666667	926.808571428571	651.9796875	830.551333333333	1046.8278	1021.3203	998.17125	1351.25882352941	1169.24742857143	876.39475	773.366727272727	1143.66911111111	881.545846153846	918.27	1235.74	907.669	1323.22822222222	1408.03125	825.411142857142	997.8045	1101.90857142857	1272.85822222222	1157.436	1247.86766666667	706.0995
30	111.018536989628	111.01677795893	111.02611478002	1072.33	1071.22	1075.38	111	111	993.922727272729	1700.01416666667	1744.2	1739.68793103449	1357.61999999999	1325.52125	1031.70142857142	1107.42333333333	1112.44117647058	1650.35999999999	5396.81423076923	1044.1696969697	1838.85909090909	2333.75999999998	1828.86	1873.23	1262.46764705882	1603.44	1219.92	1130.57037037037	1723.71833333333	1130.15999999999	961.268181818174	1778.15333333334	1801.32	1254.6	949.620000000002	1246.44	1251.05304347826	1178.09999999999	1966.31080000002	947.580000000002	1393.72176470588	1635.67653846154	1167.89999999999	1296.00476190475	1314.34545454544	976.139999999995	7172.74518518523	1447.64909090909	1335.17999999999
31	112.007641837648	112.004455186588	112.014885322452	44.884	42.838	45.922	138	138	699.872444444444	1069.30933333333	1193.01763636364	1255.92775	925.399142857143	1350.286875	985.547294117647	1062.470625	801.982	963.175	923.3828125	840.686	1085.546	1224.35294117647	1205.27611111111	1173.345	927.520875	819.26075	640.727466666667	762.406875	1066.13222222222	973.3344	898.137777777778	1259.40588235294	1126.95266666667	894.790571428571	822.309647058824	1107.01	866.2064	853.94925	1168.78477272727	818.511764705882	1306.90466666667	1356.023	889.7125	978.401307692308	1097.9235	1223.08752941176	1177.84933333333	1100.88828571429	691.81425
32	112.017412385714	112.015710764239	112.018165569479	1072.3	1072.22	1073.31	6	6	909.1764	1278.58208333332	773.159999999996	1326.52	994.89	1255.092	867.354166666667	950.007916666667	884.70125	963.9	3480.32032258063	878.5644	1509.1716	1623.84	1352.52	1331.1	1023.4612	1240.32	812.940000000001	946.559999999992	1367.91666666667	869.039999999993	818.374166666667	1338.7348	1414.74	865.2992	795.6	993.8696	888.7684	814.979999999993	1539.18	844.56	936.742499999992	1409.7248	831.299999999993	860.211249999992	856.1156	873.12	3228.65565217392	885.033599999999	854.08875
33	112.957600857908	112.955634274614	112.965604235014	1078.41	1072.32	1080.49	94	93	1591.90909090909	2337.81608695652	2171.4112	2344.98	1842.90521739131	2368.42913043479	1637.82954545455	1776.13846153846	1459.22173913044	1210.74	1294.93173913044	1359.66	2473.49	2343.93869565218	2382.72	1980.84	1705.14652173913	2507.16	1261.74	1734.70833333333	2426.59391304348	1387.2	899.640000000006	1941.06000000001	2207.28	1385.75043478261	1356.15782608696	1491.24	1394.56181818182	1721.76	2492.76481481481	1614.66000000001	1663.30869565218	2161.2425	1358.64	1281.66608695652	1287.78869565218	1752.36	1204.62608695652	1458.20130434783	1277.04
34	112.999161218554	112.999161218554	112.999161218554	55.076	55.076	55.076	1	1	60.1763125	116.3085	108.18625	143.85525	70.39725	104.10375	53.053	63.2555	134.539058823529	123.45025	318.318	141.762625	106.0735	140.7945	94.88325	144.92875	59.1745	133.65275	60.19475	60.216875	115.28825	88.7671875	64.2796875	160.17925	169.247375	74.47825	88.76175	93.86875	48.972	75.549375	159.159	103.0515625	118.35625	169.3615	74.4828125	88.76175	67.340625	123.4578125	306.075	58.175625	59.19625
35	113.028940485812	113.022955164273	113.032693298672	116.303	110.182	116.332	5	5	54.07325	100.957153846154	99.9845	76.5187500000001	53.079	98.9642500000001	53.056	84.6472307692307	35.7116666666667	52.0121538461539	61.22	51.0153846153847	74.4478333333333	83.621076923077	81.66	82.647	57.134	139.782153846154	36.7283076923077	63.2606666666667	78.5592500000001	45.8925	47.97525	105.044153846154	84.63925	57.1386666666667	52.0121538461539	47.95175	36.729	53.0573333333333	92.8060000000001	59.2276666666667	55.0935	84.6855384615384	49.995076923077	34.6885	26.5135	79.5795	61.2138461538462	27.5355	44.8946666666667
36	113.962434349067	113.959495735283	113.969485386324	1078.38	1077.33	1089.59	145	144	8349.69074074073	10758.7851851852	11535.1375	10960.196875	7678.39423076922	11745.6473076923	7974.09107142855	7716.79999999998	6992.59814814814	6154.67999999999	6909.55625000002	7093.6148148148	11716.9129629629	10560.8333333333	11384.22	11137.38	7729.41346153845	11618.82	5565.11999999997	7318.3088	11372.0277777778	7029.33148148147	7492.68423076922	12321.1793939394	11558.64	7160.03884615384	7813.3793103448	8218.13999999999	7317.69037037036	7826.45999999999	11480.187037037	8007.97846153845	7419.21653846153	11686.465	7151.21999999999	6828.41384615384	6860.97037037036	7678.55999999999	7056.02758620688	7305.25214285712	6966.10962962962
37	114.036814696807	114.034554842377	114.044348839486	304.023	298.955	307.072	45	45	572.392615384613	672.38276923077	633.57525	546.101249999998	374.43175	595.874666666665	430.537384615386	427.508923076923	361.345499999999	436.667	351.846923076924	403.021538461539	647.911666666665	633.563307692309	691.71646153846	675.902999999999	421.387076923075	688.66875	498.097846153846	627.725769230769	618.321999999999	305.204250000001	498.930461538462	761.092153846156	859.120666666665	402.99875	489.095846153846	681.527	594.839384615385	477.503999999998	926.788615384616	394.009500000001	603.411000000001	874.403692307693	425.275846153846	483.625846153845	680.50675	517.013250000001	495.420923076923	759.108923076924	774.355153846156
38	114.0411761458	114.037347844797	114.0442028832	185.682	183.652	187.734	4	4	410.1472	561.146666666667	591.754666666667	553.009375	373.563999999999	657.041000000001	417.3078125	488.707733333333	236.701866666667	296.8018125	348.79725	275.56875	628.474000000001	516.254933333333	582.56275	567.259	379.69575	729.5234375	375.475	428.68	559.106133333332	317.178533333333	374.569375	588.693866666667	669.325000000001	383.6375	466.25425	461.160533333333	338.74375	366.0229375	605.018133333333	341.901	627.505	643.535866666667	366.275733333333	321.279	363.23125	478.5265625	449.93025	370.35075	361.057875
39	114.101933408999	114.101177656541	114.109648667073	46.9215	45.905	46.941	12	12	17.3456666666667	37.7485384615385	28.581	35.7107692307692	45.91125	84.7238461538462	57.1372307692308	81.6553846153846	63.2555	68.3623333333333	129.569307692308	66.285	30.5953846153846	52.0317692307692	32.6621538461538	38.7695	677.475294117647	776.746846153846	473.396	546.10125	21.427	46.9315	30.6207692307692	33.6828461538462	25.4961538461538	17.34425	15.3034615384615	11.2236666666667	21.4264615384615	22.4569230769231	26.5525	12.249	92.8503333333333	78.5577692307693	29.5896666666667	41.8294615384615	134.684	44.9313333333333	144.938307692308	46.9341538461539	43.84925
40	114.968421589752	114.966141942559	114.977944705426	1078.43	1074.33	1081.46	63	62	1971.445	2750.91851851851	2646.71677419356	2792.76000000001	2049.9836	2676.55291666667	2067.3304	1962.9984	1725.20833333333	1646.28	1978.5556	1846.2	2587.77666666667	2865.97161290321	2707.08	2750.81866666668	2005.086	2550	1843.14	1989.64999999999	2739.774	1841.822	1852.32	2422.4296	2608.14	1828.5568	1833.41666666667	2166.48	1779.3125	2104.26	2792.68379310344	1937.77125	1788.82217391305	2729.36290322582	1796.22	1787.7408	1705.11625	2037.96	1927.2704	1836.72	1827.1232
41	114.988858514682	114.988356881627	114.989360147737	45.4005	44.89	45.911	2	2	226.491230769231	283.639428571429	339.916153846154	399.930461538462	280.584615384615	349.958	280.578571428572	323.57775	363.229538461539	378.505615384616	313.234461538462	348.937714285714	306.977	347.061538461539	358.29	309.153230769231	277.502769230769	268.347666666667	206.102153846154	278.67	365.242615384616	385.647230769231	283.752461538462	358.263	308.104714285714	297.929846153846	268.320692307692	377.485384615385	233.645428571429	261.179076923077	348.213461538462	255.134615384615	400.950692307693	306.069230769231	335.655923076923	338.734857142857	368.303307692308	409.487833333333	305.187	407.102769230769	270.259230769231
42	115.038321358817	115.038321358817	115.038321358817	299.953	299.953	299.953	1	1	235.687941176471	289.763529411764	266.281411764706	226.570588235294	186.713823529412	233.647352941177	192.832499999999	168.338823529412	227.591176470589	205.079117647059	376.379999999999	211.197499999999	328.422111111111	312.318	289.743111111111	305.9	209.148235294118	376.488529411764	202.076470588235	229.632352941176	317.311470588236	231.673529411764	237.728529411764	342.799058823529	357.102941176471	184.673235294117	221.480411764706	208.128	202.968944444444	226.505294117647	341.897058823529	218.405882352941	190.861	334.656470588235	242.746	255.073529411765	191.815294117647	176.510882352941	388.493	249.957647058823	273.434444444445
43	115.964153649605	115.963676573282	115.964417787243	912.653	906.998	918.267	10	10	5010.655	5487.62846153847	7161.022	5183.49940384615	3898.08132692308	7155.12059183674	4245.68	4097.40123076923	3418.28846153847	3049.89354901961	1244.61115384615	3298.86445098039	7506.15724193549	5726.87913461538	5863.17333333333	5834.60235294117	3935.54928846154	7397.84313725491	3308.42128846154	4428.46923076924	5464.05663461539	3621.7545	3370.33038461539	5741.79080000001	7592.85816949153	3453.61134615384	3469.33333333333	4887.08961538461	2930.57266666667	4013.73915384615	6893.17953846154	4225.97701960784	3694.8126923077	8404.73527272726	3661.17865384616	3518.28615384615	3373.33078846154	3878.04334615384	1188.61365384615	3263.19	3690.31380769231
44	115.965041583926	115.962558724288	115.97351715671	1075.35	1072.24	1078.39	121	121	3228.5456	4434.59153846153	3967.8	4222.79999999999	3070.25464285714	4964.51136363632	2980.74772727273	3843.97782608696	3712.57899999997	3057.95999999998	4226.64086956522	4082.04000000001	3865.40695652174	4600.12000000001	3901.5	3718.46434782609	3106.88225806453	4062.66000000001	3922.55130434783	2965.14000000001	4401.65611111111	4019.82000000001	3893.97913043479	4412.52	4309.50000000001	3144.74071428571	2929.78714285715	2873.34000000001	3443.90625	3025.32	4820.53391304348	3439.44000000001	2754.90000000001	4893.07954545456	3818.87999999997	3123.49541666667	3617.51136363637	2947.80000000001	6823.43444444446	3915.35238095239	3776.03999999997
45	116.03525324132	116.034664732564	116.035841750076	301.472	299.953	302.991	2	2	1965.07028571428	2722.07146666666	2458.71642857143	2258.68264285715	2022.20628571429	2449.70600000001	2016.96364285715	1641.63971428571	2198.61857142857	2044.65257142858	3020.0226	2088.52485714286	2580.30257142858	2573.04064285715	2672.12828571428	2768.962	2089.54514285714	2662.94571428571	1999.53623076923	2163.76285714286	2896.59114285715	2075.11214285714	2270.09333333333	2753.55835714286	2790.48142857144	2287.48057142857	2090.27657142857	1919.02307142857	2126.27542857143	2055.87571428571	2519.06861538462	2127.16857142857	1838.30642857143	2525.20714285714	2347.73306666667	2136.47828571428	2039.55114285714	1858.17971428571	2714.73828571428	2065.05828571428	2215.90542857143
46	116.069403676518	116.066172342524	116.076906652259	58.165	56.107	66.304	89	89	772.14	1021.28113043478	1215.1376	1599.77263157895	963.14432	1239.63136363636	1081.75523809524	1393.64141176471	865.5555	1117.19863636364	932.529272727273	499.8	1224.048	1653.84286956522	1256.2355	1266.4405	2282.36636	2214.03291666667	1852.81527272727	1615.62738888889	574.413545454546	947.833363636364	373.419818181818	691.753714285715	655.720217391304	454.021363636364	324.36	1321.25318181818	568.291909090909	621.673	648.901714285715	583.596	1547.75372727273	1230.16824	653.994818181818	910.083272727273	1248.81381818182	1566.11863636364	1514.7	1351.17352380952	458.102454545455
47	117.074210773497	117.070261581354	117.078159965641	58.6525	58.142	59.163	2	2	66.2956666666666	102.028571428571	102.028571428571	133.648071428572	92.846	110.229428571429	94.9197857142857	126.515428571429	77.4541333333333	49.9905	81.6228571428572	52.0127142857143	120.393714285714	153.042857142857	105.089428571429	114.312	215.280285714286	174.395571428571	187.732571428571	162.214071428571	44.8894285714286	58.1562857142857	28.566	54.0751428571429	62.1915333333333	28.5674666666667	22.4368571428571	137.728928571429	34.6897142857143	50.015	62.2374285714286	41.8375714285714	149.982	110.144571428571	60.1957333333333	66.3185714285714	94.8799285714286	185.692	152.022571428571	115.340714285714	34.7018571428571
48	117.93377095616	117.93377095616	117.93377095616	1080.43	1080.43	1080.43	1	1	1354.01392857143	1793.78785714285	1631.55107142857	1651.38	1297.89428571428	1651.51571428571	1357.075	1372.86071428571	1166.26821428571	1238.71357142857	1360.13607142857	1072.02	1662.16178571428	1722.36285714285	1662.6	1768.27892857142	1349.91620689655	1622.82	1138.32	1364.2175	1724.38275862069	1226.46928571428	1230.12	1470.33464285714	1637.67321428571	1151.98321428571	1256.49928571428	1435.14000000001	1203.42214285714	1266.84	1587.67571428571	1367.27857142857	1334.62714285714	1630.53071428571	1214.82	1200.96035714285	1224.42857142857	1331.1	1378.985	1121.3725	1140.99413793103
49	117.961273523333	117.959308919754	117.968204548523	1072.31	1070.1	1074.34	95	95	1664.39666666667	2261.32727272725	2068.56000000001	2077.68952380953	1705.21571428572	2279.61083333333	1061.81999999998	1425.60523809523	1534.61714285714	1085.28	1560.3080952381	1474.38444444444	1872.49782608696	2169.53999999998	1999.2	2075.70000000001	1534.79619047618	1977.78000000001	1344.36000000001	1725.83999999999	2185.20129032257	1702.38	1687.86761904761	2048.22333333332	1968.6	1697.28000000001	1772.2225	1617.72	1521.44125	1705.43999999999	1729.92	1659.54	1613.05916666667	1962.37571428572	1807.44	1648.14999999999	1585.82	1735.47972972973	1572.52045454544	1595.99666666666	1566.71999999999
50	118.036404861229	118.031098541318	118.03824665094	272.423	269.355	273.425	3	3	932.541142857142	1244.66142857143	1202.40142857143	1268.65907142858	949.886000000003	1212.52371428572	893.394857142858	935.602	589.725142857143	569.288769230768	1090.22728571428	517.296	1182.01442857143	1236.58628571429	1249.85	1157.55230769231	906.652999999998	1120.29784615385	932.541142857142	937.015714285716	1186.50921428572	921.253500000001	980.494571428571	1169.24742857143	1124.80292307692	1010.50714285714	960.772714285714	877.445714285714	884.60676923077	913.858928571426	1188.11142857143	897.803076923079	720.624285714287	1242.708	908.753571428569	938.662857142857	835.614000000003	912.135428571428	1235.566	841.441071428571	806.407692307691
51	118.085704587541	118.084017216562	118.094144066239	65.302	59.18	79.574	91	80	261.12	637.673611111111	691.710666666666	882.547142857143	675.423888888889	941.716388888889	701.159833333333	870.249555555555	1695.52828	1041.58105263158	1367.1752	1852.85807407407	698.890277777778	1578.0947	794.802571428572	726.675111111111	599.94375	584.619166666667	379.543333333333	614.207222222222	469.466315789474	458.098157894737	329.549722222222	558.091944444444	536.353894736842	329.545	248.88	820.291578947368	395.867777777778	484.948611111111	539.719210526315	456.064166666666	1618.215625	928.152105263157	386.679736842105	638.659111111111	986.59447368421	2101.78857142857	1598.39596428571	783.85694117647	363.317777777778
52	119.053164739478	119.051887453878	119.06052918097	301.472	297.912	304.028	4	4	66.3180555555554	77.5411111111111	36.73	44.8922222222221	79.5816666666667	49.9936111111111	109.169722222222	111.173944444444	268.420722222222	151.001111111111	241.74	396.888055555556	49.993611111111	55.1129999999999	56.1152777777776	50.9805555555556	57.1355555555554	37.7502777777778	36.74	73.4839999999999	31.6286111111111	26.5358888888889	28.5677777777778	56.1	68.3586111111109	32.6488888888889	24.5013333333333	106.108888888889	38.7705555555556	70.3991666666665	97.9733333333334	62.2538888888889	164.264722222222	92.8452777777778	26.5185555555555	61.2166666666665	94.8858333333334	121.413055555556	87.7200000000001	67.3346666666666	116.273666666667
53	120.064969878836	120.062539695443	120.074290645288	54.061	52.032	55.093	13	13	196.8479375	288.743235294118	258.218125	313.230294117647	203.0421875	258.208823529412	202.018235294118	223.508823529412	737.1436875	758.04575	843.783235294118	840.431529411765	391.657411764706	379.549411764706	406.194117647059	473.454	138.754	171.402	155.135	170.444375	159.159	122.3925	123.455588235294	148.962941176471	235.524882352941	95.9035	130.597647058824	330.561	312.21	236.872	294.960625	235.674352941176	434.6265	347.900235294118	254.04225	330.575294117647	382.59375	351.98625	760.119117647059	435.806875	237.7328125
54	120.079939089157	120.077059053768	120.087770069347	155.062	151.99	156.1	66	66	602.820000000001	958.132125000001	851.938571428573	1193.9076875	691.7408	888.688000000001	677.114000000001	1583.428	755.01142857143	795.808	556.045333333333	982.556307692308	703.981578947369	793.782285714285	726.477333333334	616.252571428571	833.252571428574	843.005882352941	657.055636363636	1011.37706666667	602.735571428571	698.928333333332	559.853307692308	811.098750000001	657.094666666665	656.031466666667	453.176	853.62042857143	523.369928571429	522.171733333333	756.22755	504.011733333333	1131.78490909091	659.896866666667	474.269	636.624	650.930133333334	900.895466666667	289.869333333333	758.078529411765	470.189266666667
55	121.065156122984	121.062068974349	121.073073858047	549.908	544.772	550.992	123	123	985.803000000001	2937.87058620689	2567.578	2919.03742857143	2811.85493333334	3496.51914285714	1829.37228571429	4739.99774193549	2009.32803703704	2690.47836000001	2534.36524137932	1985.94000000001	1388.27040740741	3087.87648275862	2645.05207407408	2418.92434782609	1281.44562962963	1003.93511111111	1072.09785185185	729.644259259259	2089.51138461539	1776.65825925926	1938.8299	2260.99892307692	1116.17453846154	1553.84075	715.3705	2554.78112000001	1522.65381818182	1421.22114814815	1376.07635714286	2010.385	4531.04510344827	2360.44528571429	1313.07366666667	1946.65466666667	1923.60759259259	2637.91155555556	1712.69992857143	2786.84424137932	2666.95770370371
56	121.062043653351	121.061211360342	121.071682961122	120.3785	116.309	120.402	16	16	14.2837333333333	60.1524666666666	63.2772000000001	73.4592000000001	406.1988	536.670285714285	429.532266666666	692.7837	16.3242666666667	6.11919999999999	22.4458666666667	15.304	82.6146	171.4048	110.232	91.8239999999999	283.634133333333	301.096666666667	219.357333333333	276.492266666666	29.5896666666667	11.2141333333333	11.2229333333333	21.4186	44.8917333333333	32.6613333333333	23.4753333333333	54.0564666666667	110.1888	55.0764	67.3111999999999	45.948	506.052266666666	289.755733333334	91.8239999999999	174.4656	373.2712	317.427333333334	406.092666666667	368.195933333333	445.039733333333
57	122.92961814831	122.921145710617	122.932270671272	48.971	46.914	49.997	20	20	1634.574	2298.9612	2523.9748	2460.1844	2004.693	2675.314	2039.7796	1669.989	1714.90016666667	1383.6624	1488.4718	2059.1672	2351.561	2594.3686	2361.4768	2400.84433333333	1603.702	2773.83316666667	1402.775	1886.59633333333	1871.4136	590.695800000001	599.4444	1264.4932	1917.976	1237.5026	1239.786	1911.8548	1879.5768	1816.312	2171.4964	1535.35083333333	2037.60566666667	2993.169	1737.4006	2072.4324	2078.1474	2220.5236	1720.3944	2011.8344	1870.47666666667
58	123.04342955648	123.043102107636	123.049423976498	238.753	237.698	238.77	3	3	23.4662727272727	27.54	24.4865454545455	30.6163636363636	18.3649090909091	29.6116363636364	21.42	18.3739090909091	53.0683636363636	85.722	73.4596363636364	78.561	30.6163636363636	29.5879090909091	25.5136363636364	29.5879090909091	20.4009090909091	26.5270909090909	19.3851818181818	31.6284545454545	25.5079545454545	18.3608181818182	16.3163636363636	26.5270909090909	28.5752727272727	22.457	17.3353636363636	21.4257272727273	26.5270909090909	17.3353636363636	20.4054545454545	15.3	14.284	19.3903636363636	22.446	21.42	23.4662727272727	18.369	31.6284545454545	19.3851818181818	20.4054545454545
59	124.037449640299	124.03671552093	124.045821500176	59.1795	57.133	60.206	10	10	39.78	88.7637272727273	110.221714285714	97.9461818181818	105.089428571429	177.527454545455	139.8085	108.177818181818	428.18	558.070238095238	576.454090909091	583.44	84.66	105.088090909091	83.6847272727273	95.9560952380952	47.9511904761905	194.872090909091	96.9271428571429	121.448	172.420238095238	81.6190476190476	96.9259090909091	188.7925	120.327818181818	49.994	53.04	69.3761904761905	93.8650909090909	82.6855714285714	185.744	92.8448181818182	149.975	218.28	80.5988095238095	134.676	111.205952380952	175.480952380952	218.28	119.406857142857	176.509428571429
60	124.03705879245	124.035105971756	124.044190750723	132.639	132.628	133.67	7	7	37.7593043478261	54.0623043478261	108.175304347826	82.6798695652174	82.6641818181818	149.946391304348	103.0705	68.3574782608696	76.5195652173913	84.6826363636364	69.36	85.7019130434783	58.1555454545455	74.4441304347827	36.7298181818182	64.2771818181818	120.36	153.081818181818	100.984304347826	201.042782608696	109.195826086956	57.1346086956522	62.2366363636364	114.215652173913	72.4385217391305	53.0671304347826	80.6006086956522	60.1953913043478	76.5204545454545	56.0880434782609	81.5652173913044	38.7617272727273	209.055434782609	139.777363636364	79.580347826087	106.108363636364	150.966434782609	94.8640434782609	95.9045217391305	94.8640434782609	136.783545454545
61	124.115412014292	124.111231293495	124.118172599944	317.804	315.262	319.35	4	4	56.1380769230769	178.621153846154	182.635076923077	242.83323076923	87.739846153846	114.265846153846	94.8533571428571	306.092307692308	75.4970769230768	71.4161538461537	21.4345384615385	17.3375714285715	48.9325714285714	53.0548571428571	50.9928571428572	48.9932307692308	21.4264615384616	31.6271538461539	10.2030769230769	24.4873846153846	30.5953846153846	13.258	9.18207692307695	54.1211538461537	38.7687692307692	7.13838461538462	5.09923076923076	60.1981538461539	14.2896923076923	31.6271538461538	45.8930769230771	29.5866923076924	169.358307692307	70.3959230769233	18.3655384615385	12.2436923076923	55.0966153846154	76.4884615384617	41.8294615384615	21.4361538461539	5.10142857142857
62	124.92680194524	124.921054067929	124.93240180738	49.479	48.96	50.002	10	10	305.079666666667	429.560333333333	453.974166666667	442.824666666667	396.909666666667	477.516	364.259	277.757333333333	291.767666666667	293.8752	280.545833333333	315.283	360.118833333333	438.671666666666	435.017	420.377333333333	257.082	530.486666666667	308.140666666667	319.3226	339.7932	86.7170000000001	94.9684999999999	198.106333333333	333.649	223.4238	187.741333333333	351.969	350.994666666667	311.201666666667	388.132	261.162666666667	329.567666666667	535.5875	321.363	341.811666666667	323.4034	367.704	365.279333333333	343.852333333333	293.568
63	125.02260917801	125.020637003078	125.028911501862	167.322	164.251	168.349	7	7	137.773636363636	184.718727272727	192.831545454545	190.699347826087	120.393714285714	179.568	115.290818181818	108.148909090909	130.594909090909	125.493545454545	233.699952380952	89.784	177.571142857143	163.156363636364	163.238095238095	159.127090909091	180.588272727273	216.300571428571	164.263909090909	164.183409090909	179.552	106.108363636364	109.169181818182	166.304454545455	177.574909090909	136.716545454545	116.347363636364	122.492727272727	112.22619047619	117.362727272727	144.917454545455	124.474857142857	105.088090909091	200.895227272727	121.412454545455	131.518304347826	108.150285714286	93.8662857142857	236.703272727273	102.023809523809	133.655727272727
64	125.964715599462	125.963667417827	125.966054604655	1074.335	1074.2	1075.42	34	34	1074.5865	1417.47449999999	1331.10000000001	1507.15541666667	1105.2015	1287.87099999999	992.972105263151	1035.83421052631	923.576315789468	1020	1894.09684210527	937.940000000005	1383.79800000001	1409.63999999999	1420.86000000001	1364.40850000001	1019.50578947368	1276.02000000001	939.419999999994	960.839999999994	1422.54380952381	987.359999999994	1006.73999999999	1298.45999999999	1397.40000000001	1045.50000000001	1059.279	1107.72000000001	1008.254	1013.87999999999	1275.65789473683	1071	997.054210526309	1321.58157894738	908.819999999994	927.658421052626	927.658421052636	1020.00000000001	1732.85368421051	1023.5615	923.099999999994
65	125.986632855181	125.983295586458	125.995117528479	44.884	42.838	45.922	135	135	2004.86142857143	3102.63093333333	3296.75333333333	3573.99413333333	2044.581	2942.298	1975.15022222222	2176.30917391304	531.5763	571.324444444445	590.7537	785.577692307692	3304.33714285714	2975.194	3103.9106875	3040.47647058824	816.3	1356.9325	843.850125	852.256666666666	3808.53835294118	3042.46833333333	3208.62666666667	3952.73823529412	3667.70847058823	2899.61509090909	2791.404	1758.911	1978.26475	2405.613125	3358.575	2298.4475	1323.26425	2090.6203125	2135.43081818182	1506.012	880.495363636364	1202.37088888889	756.684499999999	1107.9915	2415.98516666667
66	127.038441094169	127.038441094169	127.038441094169	295.855	295.855	295.855	1	1	168.34125	214.2525	229.55625	230.529416666667	126.511	210.180083333334	141.8495	154.05775	563.201000000001	711.11425	701.960666666667	706.013000000001	219.362708333334	252.0635	256.030458333333	237.669708333333	192.78756	246.850083333333	170.388708333334	210.180083333334	217.3665	178.5875	176.467208333334	267.250916666667	233.646791666667	183.645	190.8335	133.65275	192.82725	149.95176	241.8585	180.6285	150.997	222.4145	191.77504	179.56928	158.183958333333	150.0135	323.273958333334	158.145208333333	170.346958333333
67	127.038967678815	127.037127414514	127.046390163025	58.136	55.099	60.2	9	9	494.7	735.591666666667	634.76580952381	614.212	354.039142857143	442.804	381.6857	438.7075	325.197714285714	432.601142857143	718.256	312.12	413.1	407.094	383.7268	327.6126	157.124	351.982142857143	165.286285714286	215.330523809524	525.447142857143	429.540285714286	537.690571428572	527.46925	473.147428571429	353.002380952381	361.08	339.755142857143	212.219428571429	234.7955	402.086380952381	350.978285714286	158.144285714286	346.8	241.807714285714	245.888857142857	177.529714285714	359.140571428571	478.38	211.248428571429	179.570285714286
68	128.020051927614	128.018520916209	128.029583005552	44.889	42.844	45.917	41	41	307.086888888889	475.475333333333	496.902333333333	507.050444444445	404.008	536.636888888889	395.846222222222	447.198	444.429333333333	436.667	453.998888888889	444.816888888889	459.1125	529.899	521.390333333333	519.293111111111	436.702666666667	462.211	324.430666666667	424.458666666667	456.05175	360.14825	332.809777777778	538.008444444445	478.484222222222	330.588	306.066666666667	541.75275	359.118222222222	347.895777777778	531.941	406.313777777778	616.231	582.634125	300.97375	427.473111111111	531.615375	551.6775	625.960571428571	538.692	269.338666666667
69	128.052751178914	128.050719432342	128.054552580181	92.846	91.811	92.855	6	6	67.3388571428571	40.8114285714286	31.6414615384615	20.4128571428571	146.982857142857	42.87	40.8114285714286	175.489142857143	85.638	75.5011428571429	94.8865714285715	148.961714285714	112.231428571429	173.436428571429	132.590714285714	51.0142857142857	42.852	27.5592857142857	66.3464285714286	32.6491428571428	15.3034615384615	9.17871428571428	8.16228571428572	12.2391428571429	27.5477142857143	10.2064285714286	6.12428571428572	56.1157142857143	40.8114285714286	76.5214285714286	30.5957142857143	29.5986428571429	407.151	236.789142857143	84.7133571428571	186.712285714286	329.552285714286	527.487714285714	313.118071428571	229.564285714286	59.1765714285714
70	128.051929833616	128.051684314058	128.052175353174	354.016	351.987	356.045	2	2	0	5.10124999999999	9.18224999999997	6.12150000000003	2.04049999999999	11.22275	6.117	6.12199999999999	3.05866666666666	4.084	0	8.16199999999998	7.14700000000001	7.14175000000003	11.2145	7.14174999999998	16.3146666666666	7.14174999999998	12.243	19.3715555555555	14.29225	6.12133333333331	3.06074999999999	3.061	7.14262500000001	5.10124999999999	6.12199999999999	11.22275	10.2025	12.2426666666667	8.16200000000003	4.08100000000002	12.244	11.22275	4.08133333333333	5.10444444444444	17.357	11.224125	7.14174999999998	8.16177777777779	19.387125
71	128.951977412377	128.94995318909	128.9606277057	1079.44	1078.37	1080.48	77	77	2232.4658064516	3108.89218750001	2840.60799999999	2586.54499999999	2113.11033333333	2993.62645161289	2036.56387096775	2153.56129032259	2038.22838709678	1380.06	3185.48066666666	1909.04366666666	2910.95156249999	2532.4406451613	2698.91999999999	2097.11999999999	2226.34387096773	2955.95999999999	1962.48000000001	2279.4006451613	3156.73454545455	2068.19387096775	1883.57928571428	2646.89999999999	2971.25999999999	1937.59258064515	2083.49870967741	2268.11382352942	1874.92516129031	2653.01999999999	2922.14787878789	2161.04322580644	2111.04741935485	2659.85733333332	2083.86000000001	2071.25483870968	2018.26642857142	2099.16	3211.97032258066	1996.34249999999	2111.4
72	129.018623957558	129.016275971094	129.02756362134	90.808	87.741	92.855	29	29	267.31336	330.63552	289.81632	347.98368	255.125	340.860916666667	317.22	397.91375	1351.1025	1579.42512	820.3145	1251.87034615385	300.027	363.13424	357.014	293.904	225.539708333333	327.513625	223.4895	265.2104	394.75548	689.57408	479.5128	506.064666666667	345.87492	368.32108	324.45275	338.806	205.078625	240.78608	379.3656	322.478	764.00996	402.1755	203.07552	303.026625	1178.6544	753.98692	569.18232	1100.12056	262.15028
73	129.03621462757	129.035207099419	129.045195604591	144.3585	141.805	144.877	6	6	170.46525	208.046	191.822666666667	168.34125	167.334666666667	213.23225	173.4425	187.557333333333	118.351636363637	187.726	208.131	231.615666666667	190.78675	259.0165	200.98925	151.009333333333	128.562	177.5235	134.673	138.754	201.08775	114.270545454546	123.38975	182.62475	207.127666666667	80.59975	132.578333333333	192.7485	148.932166666666	139.63725	202.014	156.111	313.223727272728	258.144333333333	110.142	128.5515	180.58425	302.86575	227.62725	189.7665	215.149666666666
74	129.036910552061	129.035463368545	129.037631354533	45.899	45.124	45.917	5	5	168.345	281.6028	427.4638	422.4042	179.568	496.8861	193.857	239.888	188.750454545455	152.0247	145.8886	198.9585	342.7872	313.3856	412.4032	359.136	171.405818181818	291.8058	105.088090909091	179.584	274.4607	169.3366	141.9051	405.2576	356.0847	171.405818181818	122.436	304.0494	157.1262	184.6743	384.0464	229.68	312.203454545455	463.1708	154.061181818182	216.3036	180.5931	300.2916	260.304	249.9735	123.387
75	130.036584335358	130.036584335358	130.036584335358	92.855	92.855	92.855	1	1	141.819714285714	158.133214285714	134.731384615385	203.107928571429	113.291357142857	167.397142857143	53.0548571428572	125.495142857143	161.069714285714	799.848	160.184857142857	271.396	202.016571428571	334.606857142857	226.408285714286	203.036857142857	32.6628571428571	241.909285714286	674.644928571429	35.71	85.704	57.112	67.3341428571429	67.3105714285714	102.028571428571	119.423571428571	45.9321428571428	104.069142857143	242.828	81.6228571428572	144.880571428571	64.305	415.256285714286	298.027714285714	190.873571428571	174.468857142857	622.374285714286	434.793857142857	363.069142857143	661.145142857143	136.708714285714
76	130.048791974175	130.046197894697	130.056951650362	55.0845	51.029	60.205	88	88	2030.89657692308	2727.16342105263	2377.67538461538	2563.95324137931	1957.90336363636	2532.881	1788.83338235294	2519.6145	1449.729	2186.37432	3688.27326923077	3066.23133333333	2571.60674074074	3153.59275	2701.31251851852	2489.84571428571	1829.32773913044	2531.26322222222	2476.19342307692	2079.95882352941	1384.47925	1068.22882758621	1057.238	1291.66527272727	1300.31111111111	939.674068965518	978.216884615385	1741.60554545454	1640.61942857143	1406.44903225807	1543.374	1376.33191304348	2370.13754166667	2635.9384	1461.09221052632	2088.49827272727	3370.96953846154	2397.64090909091	2736.77179166667	3731.9685	1515.10965517241
77	130.04940715719	130.044854205588	130.057362312455	99.985	93.875	111.197	62	62	464.118958333333	749.077583333333	679.50648	942.924888888889	777.621	827.6255	810.741	2033.88	1126.84	1567.168	275.4648	1011.87968	540.865	931.526291666666	648.77088	539.8445	1969.15142857143	604.884708333333	1299.14954166667	1594.31788888889	304.04344	490.640041666667	335.59316	214.2084	260.16375	441.8765	207.11075	805.1745	692.947791666666	464.2274	331.435	378.435458333333	2033.44129166667	748.0265	539.8445	937.8395	2021.65012	882.5422	311.188958333333	2161.97332	1029.22204166667
78	130.065392297683	130.062044436655	130.073498323474	206.094	202.012	207.136	114	114	1546.14166666667	2394.6734375	2327.80612	2835.4484375	1974.72	2692.51892	1825.22290909091	3054.1694375	1028.448	1147.1544	706.013	997.857652173914	2205.5166	2717.9904	2457.55410526316	1994.55115384615	1288.26	1771.216	1319.88	1424.59008	1931.37627272728	1882.42714285714	1655.52492	1957.83538461539	1548.23235294118	1531.80623809524	1352.35425	1961.401	1154.96342857143	1389.03046153846	1560.02970588235	1108.082	1891.56789473684	1820.0368	1389.59842105263	1301.27916666667	1755.26	1547.76138888889	1363.054	1691.3204516129	995.55904
79	130.065099472893	130.06254698077	130.072388957318	269.8575	266.289	272.434	20	20	54.073947368421	120.422105263158	85.7286315789475	96.9550000000001	112.234736842105	150.025105263158	107.1	395.862105263158	3556.08062068966	4281.21107692308	2348.31811764706	5022.83844	68.34	78.5602631578947	77.5440000000001	46.9321052631579	199.909684210527	220.376842105263	220.376842105264	306.173684210527	78.5613888888889	44.8915789473685	36.7294736842105	42.84	61.2347368421053	51.0289473684211	28.5600000000001	98.9655263157894	61.2157894736842	50.0212631578948	59.1935789473685	39.8025789473685	212.214736842105	134.674736842105	44.9054736842106	82.6200000000002	162.221842105263	113.249210526316	91.8236842105263	132.6	115.325421052632
80	130.086708658871	130.0834819774	130.094150092274	63.2635	59.163	70.409	34	34	565.047411764706	529.166294117647	155.075764705882	436.685882352941	776.399058823529	1007.70188235294	683.833529411765	1652.78117647059	905.08094117647	1046.840625	910.102352941177	1929.34165517241	787.677538461539	1462.10092307692	1120.21835294118	525.60294117647	1060.08558823529	87.7149411764706	346.78	987.644705882352	422.547882352941	330.58125	284.66205882353	365.265294117647	1161.646	204.05	330.460941176471	2520.0175	942.697411764706	691.879058823529	1773.13242857143	1259.03257142857	2299.67315789474	2746.50093333333	656.0609375	1638.49788235294	1242.71823529412	3826.988	2461.93514285714	1490.0452631579	612.15
81	130.084496506332	130.083377005455	130.093165143331	79.5765	74.479	82.645	24	24	607.0785	379.3284	220.445052631579	337.707105263158	435.787210526316	864.96	275.471052631579	1023.32394736842	865.7253	911.894	850.943368421053	1296.8013	745.792	1311.65231578947	1074.32325	597.874210526315	448.011052631579	131.654684210526	236.774315789474	414.2215	313.220789473684	315.25725	225.478157894737	235.692947368421	893.7828	284.6637	276.505578947368	1080.18	858.041315789474	525.462631578947	1347.42	917.508823529412	1963.98125	2179.254	786.84405	1321.24078947368	1310.03952	2537.13268421053	1643.22	1686.582	840.686
82	130.072910794764	130.071892331485	130.073929258044	338.1955	337.685	338.706	2	2	19.38	79.5812727272728	65.3149090909091	42.8514545454545	30.6081818181818	38.7789999999999	17.3531363636364	66.3177272727272	71.3847826086956	73.44	43.8717272727273	67.3379999999999	30.6081818181818	33.669	32.6487272727272	27.54	28.567304347826	27.5547272727273	23.4715	32.64	31.6284545454546	18.36	21.4314545454545	23.4547727272727	43.8717272727272	16.3243636363636	13.2635454545455	40.8109090909091	24.4865454545455	27.5547272727273	32.6574545454545	16.3243636363637	35.7182608695652	40.810909090909	21.4254782608695	19.3849565217391	39.78	31.6284545454545	36.7298181818182	26.5129090909091	48.9861818181818
83	130.967203993464	130.964558130381	130.975748943661	1081.495	1080.38	1084.5	94	94	2587.27130434783	3041.68464285714	3058.92709677418	3098.71967741937	2506.72499999999	3269.0012121212	2549.53533333334	2415.55384615384	2080.41718749999	2081.33684210526	1685.5729032258	1598.84548387096	3426.72186046512	3465.66153846153	2936.57999999999	3053.88	2145.71718750001	3068.15999999999	1576.92	2303.88838709677	3390.10100000001	1842.68437499999	2030.82	3339.66025641025	2902.78906249999	1716.18258064517	1820.83096774193	2212.38000000001	1695.45037037037	2373.53999999999	3116.17071428571	2269.24689655172	2057.97031249999	3501.52611111111	1871.69999999999	1687.59687499999	1833.04249999999	2217.47999999999	1756.53032258064	1753.46838709677	1785.47281249999
84	130.99652555423	130.996504278818	130.999659624173	63.255	63.237	63.261	3	3	170.34	249.8265	347.909736842105	447.88975	168.34125	353.0065	213.29495	141.81475	80.5326	98.9691	460.1553	70.38	258.1359	253.022	241.79925	263.3019	67.3398	208.08	65.296	84.68075	609.285631578947	1392.7095	1584.46868421053	1070.2947	381.3678	542.773	450.84	161.201578947368	112.2275	193.91	271.39	230.6104	104.0706	298.86	184.6743	137.73375	91.8236842105264	95.9096842105263	469.177	104.099052631579	89.8084
85	131.049497788289	131.044735192112	131.053435769383	197.946	194.87	198.958	6	6	411.169909090909	530.541818181818	618.450545454545	595.839272727273	403.007727272727	626.447454545455	432.595636363636	525.5575	2100.3948	2816.973	2093.59963636364	1420.536	555.028363636364	651.954272727273	602.121818181818	576.454090909091	441.66	612.163636363636	454.92	468.4095	465.140727272727	357	391.784727272727	563.190545454545	508.231636363636	355.149818181818	360.156272727273	433.731818181818	271.392545454545	355.98	477.487636363636	352.179285714286	351.994090909091	597.879818181818	319.345363636364	311.1	280.575	338.730545454545	233.642454545455	286.696636363636	271.392545454545
86	131.054308086098	131.053509211956	131.054580495327	52.049	52.032	53.063	5	5	140.737	210.1715	132.686666666667	78.55925	168.355	186.809727272727	128.562	376.447090909091	210.0685	276.48775	330.588	181.530333333333	166.234923076923	145.907666666667	220.482	149.989	539.71225	287.845090909091	238.8555	511.39575	79.5795	58.15425	64.27575	95.9113333333333	121.306769230769	40.81	49.99225	257.103	130.602666666667	94.9868181818182	128.604	142.835	397.8975	275.4675	115.28825	159.172	280.56875	244.86	455.0315	298.93325	118.349
87	131.052523595733	131.052523595733	131.052523595733	98.971	98.971	98.971	1	1	11.2230555555556	40.8222222222222	24.4866666666667	63.2764705882353	45.9125	50.0099444444444	58.1273333333333	157.122777777778	83.6582222222222	65.2942222222222	17.3447222222222	104.068333333333	34.7007777777778	34.6894444444444	42.8333684210526	27.5565	129.575277777778	29.5783888888889	67.3566666666667	104.034333333333	12.2393333333333	22.4387777777778	21.4188333333333	9.1825	6.12166666666666	22.4534444444444	14.2838888888889	36.7411764705883	32.6488888888889	29.5880555555555	17.3390555555556	37.7379444444445	115.291388888889	36.754	20.4122222222222	58.1716666666667	136.761888888889	116.311666666667	27.5475	92.8705555555556	49.9772777777778
88	131.128667253424	131.126463683519	131.13758287058	46.925	44.878	48.96	54	54	138.761846153846	214.2525	99.01275	64.281	257.117538461538	352.015	195.904	401.15475	343.817769230769	464.251666666667	583.583	350.800615384615	171.318	158.13875	190.88025	144.883692307692	1386.51975	1702.43228571429	1198.23964705882	1317.53722222222	77.5453333333333	190.78675	103.09575	89.826	106.064	35.7080769230769	47.95175	118.358666666667	132.643333333333	71.4525	97.01875	89.8113333333333	367.310769230769	365.2495	120.399333333333	191.807	571.386666666667	283.884333333333	666.54975	234.6575	194.790615384615
89	132.046588043668	132.046588043668	132.046588043668	220.377	220.377	220.377	1	1	29.58725	53.053	40.81	29.5868235294118	26.546	55.0935	32.65	18.37125	31.616125	34.6885	35.70875	24.4856470588235	40.81	44.9075	34.70125	45.9132352941176	40.8125	51.0124999999999	30.609375	22.438625	41.8328125	32.648	31.6072352941176	55.0766250000001	44.8774117647059	35.7102941176471	27.5384117647059	28.567	30.6070588235294	27.543375	52.0359375000001	19.38475	30.6075	45.9140625	30.586875	28.567	29.5890625	26.53625	28.5682352941176	33.6580588235294	30.6075
90	132.048137205241	132.044677288443	132.056444127952	303.5295	298.943	304.051	14	14	246.895846153846	596.856000000001	737.666571428571	911.115142857142	21.42525	710.080615384614	512.183428571428	1323.28586666666	31.6414615384615	28.567	37.7343076923078	21.42525	26.5134999999999	36.7319999999999	40.81	32.6186666666666	25.5057692307692	49.99225	24.4966153846154	17.3530769230769	39.7889999999999	26.538	22.445076923077	46.9341538461539	45.91125	26.5265	32.676923076923	24.4873846153846	31.62775	17.343923076923	42.8690769230769	25.50625	24.4966153846154	38.7687692307693	20.3969230769231	21.4248461538461	24.486	27.5358461538462	20.3969230769231	26.528	24.4979999999999
91	132.053093325502	132.04679955337	132.056596292279	186.714	183.652	197.915	7	7	12.2426666666667	78.557111111111	12.2426666666667	6.12133333333333	164.2522	13.2628888888889	181.619333333333	593.381333333333	149.989	126.521333333333	217.331	113.318666666667	7.1421	12.2426666666667	18.354	10.2033333333333	216.428444444444	10.2033333333333	7.14233333333333	239.778333333333	15.3033333333334	10.2033333333333	7.14699999999999	13.2628888888889	7.14233333333333	5.10166666666666	8.16177777777777	221.412333333333	10.2033333333333	76.5166666666666	13.2628888888889	40.84	854.969500000001	7.13766666666666	70.3953333333332	74.4356666666666	11.2224444444444	459.15	176.498444444444	5.101	8.15733333333333
92	132.047385400736	132.046412078428	132.050635422927	92.3465	91.817	93.875	4	4	55.0928571428571	124.474857142857	116.3427	84.7098	43.8825238095238	180.632714285714	91.8	56.11375	38.7491428571429	125.489285714286	140.7945	68.3591428571429	124.5071	197.935428571429	188.7	145.9029	70.4161428571429	148.961714285714	96.949761904762	79.56	76.5214285714286	56.1	60.1977	93.84	107.13	50.0056666666667	65.2982857142857	146.9592	107.125	70.39725	107.08	74.50015	52.02	245.004	101.036571428571	74.477380952381	215.3466	42.8631	289.68	319.43215	92.82
93	132.101130587925	132.098054083382	132.109434705792	121.427	117.33	122.448	49	49	630.553125	975.6296	935.913125	1179.46	1056.30882352941	1419.84	1021.06170833333	1740.926625	2514.358	3087.36194117647	1634.51117647059	2567.10625	1371.82088235294	1605.8735	1384.89388888889	1044.70755555556	1283.50944444444	1403.34027777778	1165.15722222222	1584.51676470588	1185.5305	1040.12181818182	1182.45270588235	1595.0845	1469.25	1218.676	837.933124999999	1858.15969230769	1123.27905882353	1082.15758823529	1430.48229411765	961.0755	3055.64875	1922.26875	855.021874999999	1552.79811764706	2209.6899	2169.1578	910.062999999999	2097.293	892.353999999999
94	133.061343711828	133.058746074808	133.070049408416	53.058	52.038	59.168	15	15	139.74	162.223363636364	164.304333333333	167.324727272727	134.677714285714	143.8905	115.319190476191	245.957714285714	387.400952380952	401.97380952381	433.615909090909	325.38	170.34	210.176181818182	169.410545454545	145.934904761905	520.345714285714	447.905428571429	437.702571428571	420.455809523809	110.185714285714	88.7648571428571	106.108363636364	128.586	105.036590909091	67.3388571428572	59.16	131.616857142857	117.331363636364	111.27265	108.175523809524	79.5822857142857	291.801714285714	208.08	87.7445714285714	142.838181818182	326.491428571429	206.097714285714	453.001090909091	249.019428571428	123.44880952381
95	133.056548262064	133.056548262064	133.056548262064	303.025	303.025	303.025	1	1	51.0138888888889	96.9263888888889	57.1355555555556	79.5816666666667	35.7097222222222	49.9936111111111	73.46	157.071444444444	23.4740555555555	21.4281666666667	22.4387777777778	27.5475	30.6078947368421	31.6389444444445	32.6488888888889	27.5385789473684	35.7097222222222	45.9125	34.7007777777778	33.6783333333333	30.6083333333333	29.5977222222223	33.66	39.7778333333333	26.5268421052631	18.364	19.3979444444445	15.3041666666667	18.365	15.3041666666667	20.4122222222223	17.3503888888889	24.4866666666667	26.5272222222222	14.2792222222222	18.365	17.3447222222222	20.4111111111111	21.4188333333333	23.4663888888889	13.2592777777778
96	133.100410312994	133.100410312994	133.100410312994	384.63	384.63	384.63	1	1	35.7013461538462	61.2023076923077	53.0420800000001	101.03148	40.8208	64.2499199999999	41.8314799999999	84.6633199999999	34.69768	35.7098	36.73872	31.63612	60.19652	84.6663846153846	64.2769615384615	53.0420799999999	60.19652	88.7574	59.1901599999999	76.521	91.8252	148.96088	87.7431538461538	119.39616	80.5926400000001	63.25736	58.1422799999999	81.6224	34.6895199999999	42.83328	59.1901599999999	59.1901599999999	78.5430799999999	56.1154	44.90112	43.88236	41.82984	46.93288	39.7725000000001	62.22488	26.52624
97	133.104343349517	133.104313520952	133.104373178082	122.426	122.409	122.443	2	2	52.0336	74.4210666666667	92.8785000000001	97.9405714285715	113.291357142857	132.692857142857	86.7242857142857	147.879285714286	222.4472	315.135857142857	139.779142857143	310.166857142857	101.992857142857	126.515428571429	121.4565	85.6979999999999	138.758857142857	114.32	90.8054285714285	153.04	104.069142857143	111.129133333333	92.846	137.680714285714	113.2496	109.208785714286	88.7959285714285	158.077857142857	78.562	73.4348571428571	142.734666666667	93.9385714285715	305.059733333333	159.164571428571	88.7648571428571	115.292285714286	155.018285714286	236.805714285715	86.7242857142857	159.108857142857	93.9122857142857
98	133.97684513917	133.976228425941	133.980729007157	1071.76	1071.27	1072.33	6	6	842.520000000006	1097.91851851852	1010.82000000001	1115.26481481482	880.579629629635	967.311111111109	937.720370370369	785.685185185184	799.9936	729.299999999999	326.518518518521	860.567407407414	961.188888888895	1058.76	926.84333333334	1011.84000000001	761.939999999999	964.919999999999	864.959999999999	920.039999999999	1062.59111111111	726.239999999999	924.455555555554	972.059999999999	876.179999999999	752.760000000005	847.927777777783	752.012962962962	818.337037037036	842.519999999999	794.868518518517	842.825925925924	766.298148148147	862.525925925931	792.539999999999	827.520370370369	805.072222222221	797.929629629635	361.21111111111	851.297777777783	809.879999999999
99	134.045773985846	134.044465020792	134.049721091942	54.5775	52.038	56.102	8	8	208.08	322.4148	342.9048	354.02675	32.6501052631579	504.1517	91.8495	71.4385	191.641263157895	335.666578947368	247.9329	172.38	364.14	398.9373	391.8912	433.746052631579	33.66825	160.1871	69.3814736842105	54.0878947368421	297.913	152.019210526316	208.131	296.9073	340.5798	182.627105263158	241.74	316.2775	271.3998	58.18845	331.67875	55.0935	94.88325	462.03735	294.856052631579	308.1306	972.29825	19.38475	1170.25861111111	785.8235	147.93625
100	135.099938839116	135.099938839116	135.099938839116	175.485	175.485	175.485	1	1	67.3365	89.8084	103.0503	136.6465	69.3804	98.9677142857142	65.296	149.8959	24.4872	20.4	19.3845238095238	29.59595	61.233	57.12	64.26	45.9	14.2842	26.5187	21.426	16.324	41.83025	74.4819	43.87075	86.74675	49.994	42.852	27.5481	50.02165	39.77805	32.6491428571428	45.91125	40.8	49.98	32.6308571428571	29.58725	36.72	38.7714	42.8505	20.406	50.00695	24.4857142857143
101	135.116252318875	135.115290181104	135.12559562831	616.4535	615.223	618.3	14	14	191.847733333334	1849.0787	1033.53013333334	1860.95070967742	715.230300000001	1376.63124137931	1213.87933333333	1348.8366	797.718200000002	1193.946	289.812533333333	767.115200000002	1031.3211	1035.79	1033.73273333333	551.874100000001	703.101533333331	181.607466666667	160.181866666666	332.606933333333	698.745666666666	609.104689655172	186.6783	739.959166666667	233.602900000001	108.1306	194.909133333333	486.746699999999	114.269866666667	474.42827586207	128.5578	689.812933333335	2497.08193333334	884.571200000002	125.5174	812.291466666665	586.653333333332	1777.31509090909	375.458133333334	283.680466666667	155.050133333334
102	136.061859458301	136.061859458301	136.061859458301	72.438	72.438	72.438	1	1	49.9835	35.69625	47.9534285714286	58.155724137931	35.71	46.9136551724138	33.6765	69.3787586206897	214.08	276.661964285714	244.866206896552	227.51575	49.9935172413793	43.8629655172414	30.608275862069	29.5945	73.4734285714285	109.147379310345	28.568	59.1765714285714	41.8390357142857	23.46575	23.4663448275862	28.567724137931	28.562	13.2609285714286	14.2809655172414	64.2643448275862	20.4057142857143	38.7776428571428	45.9031034482759	25.5116071428571	84.6659285714286	44.8831428571428	20.405	14.284	46.9331428571428	74.47825	45.9031034482759	47.9618214285714	24.492
103	136.074791720861	136.074491463127	136.075440775868	114.269	110.188	114.28	3	3	49.99225	84.6548125	58.175625	104.0655	47.969375	65.3	50.996875	126.47225	239.75875	281.50275	244.86	294.85225	67.31175	81.595	65.32	48.972	127.53125	96.959375	89.7875	178.54375	73.458	104.033625	110.2275	143.7583125	88.729125	99.9845	78.530375	71.4186666666667	38.771875	43.8714666666667	80.5454375	52.0744	133.6609375	60.172625	39.7775625	61.21875	80.570125	95.9050666666667	76.51875	86.689375	44.891
104	137.061413236033	137.05962933614	137.063197135925	292.3115	291.807	292.816	2	2	39.7911428571429	68.3711071428571	70.3997142857143	77.539	66.3185714285715	77.5417142857144	58.1562857142857	96.9271428571428	924.378857142858	1212.27975	835.760249999999	946.809846153846	74.4808571428571	69.394	86.7058620689655	79.599	96.9067857142857	116.287862068965	105.089428571429	118.328285714286	73.4734285714287	107.14875	58.1440714285715	72.43775	75.5011428571428	57.136	47.9534285714285	57.148	41.8317142857143	44.8831428571429	67.3506428571428	51.0232142857142	88.7648571428573	64.278	40.8028571428572	60.1842142857143	53.0641428571429	45.9225	57.1142068965517	68.35675	55.0838571428572
105	137.965800724088	137.962076897615	137.975002840807	1073.32	1072.25	1074.41	120	120	1224.57142857143	1734.89473684209	1730.94000000001	1698.11200000001	1315.34043478261	1596.10315789473	1279.70699999999	1248.04238095238	1178.67749999999	1128.11999999999	2121.67421052633	1210.73999999999	1675.62190476191	1659.53999999999	1710.54000000001	1633.02000000001	1202.57999999999	1681.97999999999	1214.82000000001	1345.37999999999	1790.97749999999	1211.75999999999	1283.73181818181	1615.94523809523	1664.63999999999	1280.1	1237.25999999999	1150.56	1102.16842105262	1190.33999999999	1699.13249999999	1060.79999999999	1284.77952380951	1544.01650000001	1124.03999999999	1231.71476190475	1148.06249999999	1211.76000000001	2132.79523809524	1229.28399999999	1205.63999999999
106	138.054103069102	138.051287482767	138.063072733796	58.148	54.078	62.247	27	27	10.1994736842105	8.16252631578947	9.18473684210526	18.3647368421053	8.16210526315789	14.2836842105263	11.2263684210526	12.2431578947368	16.3112	10.2026315789474	11.2228947368421	13.26	10.2026315789474	14.2844210526316	16.3250526315789	12.2469473684211	36.7294736842105	17.3453684210526	111.208684210526	52.0468421052632	16.3292631578947	8.16210526315789	6.12157894736842	13.2654736842105	17.3346315789474	3.06094736842105	4.08	12.2431578947368	10.2026315789474	11.2298421052632	21.4255263157895	10.2026315789474	41.8307894736842	24.4787368421053	10.2025	8.16210526315789	30.6078947368421	86.7223684210526	54.06	28.5762105263158	28.5762105263158
107	138.054039705847	138.053332275575	138.062764824761	203.05	203.027	207.12	3	3	17.3509285714286	26.5255714285714	36.7302857142857	29.5862142857143	50.9928571428571	54.0751428571428	53.0771428571428	95.9068571428571	33.6694285714286	63.2798571428571	19.3854285714286	34.6872857142857	28.568	54.0751428571428	39.7911428571428	41.8317142857143	72.4098571428571	51.0107142857142	29.5882857142857	77.5417142857142	26.5165333333333	48.9908571428571	43.8538571428571	23.4747857142857	28.58	32.6491428571428	25.4964285714286	97.9885714285714	66.2953571428571	53.0325714285714	29.5882857142857	36.7302857142857	355.059428571428	146.921142857143	58.1562857142857	100.03	219.438214285714	229.548214285714	143.860285714286	220.381714285714	59.1517142857143
108	138.09063531411	138.089454270066	138.100500119893	120.391	117.342	121.428	17	17	10.2023076923077	17.3295384615385	18.3724615384615	18.3641538461539	134.739	171.486	146.913230769231	295.889230769231	10.2030769230769	7.13892307692307	4.081	4.08092307692307	26.5135	58.1575384615384	24.498	39.78975	84.6791538461538	90.8467500000001	66.32	102.023076923077	11.2225384615385	9.17446153846154	3.06075	16.3175384615385	20.4046153846154	6.12415384615384	7.14484615384615	18.3558461538462	21.42525	17.3452307692308	22.4366153846154	15.31125	167.330461538461	94.8814615384617	34.6878461538461	54.07325	134.680615384615	131.67675	49.9950769230769	144.818153846154	123.522384615385
109	138.128056528997	138.125877590761	138.13689119596	363.216	360.142	364.259	23	23	129.57175	328.539076923077	331.575000000001	380.57476923077	225.488	326.350769230769	180.594461538462	579.522285714285	377.513846153846	331.6	79.5780000000002	76.5562500000001	177.520153846154	134.670461538461	233.632846153846	237.71376923077	36.7310769230769	36.7283076923078	14.2843076923076	29.5755384615385	94.8886153846154	16.3175384615385	20.4061538461539	72.4363846153845	75.4629230769231	12.2436923076923	12.2372307692308	174.459461538461	40.7938461538463	81.6246153846154	52.0317692307694	63.2876923076922	511.135615384615	182.635076923076	44.8901538461538	58.1575384615385	105.083769230769	261.297230769231	80.6392500000002	77.5083076923076	11.2225384615385
110	138.977650572159	138.972282259452	138.986047567323	1073.27	1071.23	1075.34	74	74	1714.4842105263	2388.88409090907	2215.43999999999	1301.41071428571	1652.18949999999	2227.80894736841	1723.66894736841	1616.51368421052	1622.52272727273	1443.29999999999	2238.97700000001	1659.53999999999	2149.17300000001	1686.05999999999	1893.12	2229.72000000001	1656.47999999999	1849.26000000001	1761.53999999999	1675.86	1827.76263157894	1654.43999999999	1625.47269230769	1141.37999999999	2000.21999999999	1778.88	1816.61999999999	1585.08000000001	1671.57899999999	1607.51999999999	2069.62736842104	1628.93999999999	1603.24684210525	2145.20777777778	1495.31999999999	1423.48125	1736.81363636364	1659.54000000001	2191.06999999999	1553.39125	1728.00789473683
111	139.001812308525	139.00031446374	139.010262614283	91.8	87.741	93.863	21	21	197.932909090909	283.699	257.166	222.47419047619	190.842	255.136363636364	188.708409090909	111.211142857143	1079.87742857143	1295.7175	1074.36085714286	892.75	254.122285714286	244.865454545455	257.04	234.720476190476	162.266727272727	276.493909090909	194.924181818182	189.72	397.8	515.122954545455	412.17619047619	464.23	353.014363636364	307.184181818182	353.014363636364	151.037523809524	176.507181818182	204.054545454545	310.093818181818	263.230363636364	315.264272727273	205.182714285714	201.047454545455	169.367428571429	650.087454545454	374.532238095238	773.16	659.272363636364	170.34
112	139.043903969895	139.037444752583	139.046620473615	238.719	235.675	238.77	8	8	741.753823529412	960.781124999999	952.954705882354	963.435294117647	686.420411764706	953.888705882353	697.639764705882	597.903125	640.952499999999	712.370588235294	1355.89270588235	671.353529411765	906.334588235294	1031.51735294118	927.447352941176	986.567529411764	608.904882352941	949.893823529412	738.660999999999	627.453749999999	993.709176470588	648.68025	734.357647058823	875.374499999999	995.073529411764	710.575058823529	754.495294117647	671.353529411766	763.18	663.040625	914.883937499999	693.56	599.106874999999	937.954374999999	691.771875	712.938882352941	652.950588235295	672.33505882353	1346.78823529412	683.597058823529	762.159705882353
113	139.989474495406	139.984623975453	139.99758549978	1071.245	1070.2	1072.36	62	62	1267.79538461538	1966.61055555557	1955.33999999999	2083.18066666666	1612.62	2285.27266666666	1766.44428571427	1385.9588235294	1550.465	1394.33999999999	3169.13999999999	1749.29999999999	2129.11066666666	2020.61999999999	2233.79999999999	2095.07999999999	1316.82	2257.25999999999	2008.37999999999	1659.60399999999	2576.51999999999	1443.29999999999	1920.89466666666	1456.56	2010.63124999999	1283.16	1823.75999999999	1719.71999999999	1414.58624999999	1672.79999999999	2042.03999999999	1808.45999999999	1678.99666666666	2035.20933333333	1736.03999999999	1389.19214285714	1619.62166666666	1181.16	3001.78066666666	1696.68521739131	1424.94
114	140.95407077417	140.950396681432	140.962952284087	1075.37	1074.33	1077.39	139	139	2048.09571428572	3072.65380952379	2894.76000000001	3032.79090909092	2231.65125	2904.21363636364	2049.11619047617	2095.97304347826	2184.75086956522	1979.82	3217.49318181819	2078.89347826087	2901.97384615384	3015.11999999998	2889.66000000001	3123.49541666667	1694.02999999999	2746.86000000001	2226.65999999998	2212.38	3061.36363636364	2113.43999999998	2272.55227272728	2730.54000000001	2938.62	2718.54857142858	2096.0580952381	2105.28000000001	2129.64739130435	2156.28	2859.25826086957	2142.00000000001	1909.27045454546	2635.89000000001	2124.66000000001	2224.40740740742	1990.90681818182	2152.2	3196.34260869565	2289.81043478261	2093.72400000001
115	140.964606721676	140.961392870664	140.964823287346	43.852	42.855	43.864	3	3	264.24475	556.021111111111	488.739666666667	556.081666666667	252.00175	349.936222222222	322.390222222222	244.89	881.8675	1159.0608	875.3888	520.313333333333	322.390222222222	320.349777777778	373.442	280.396875	218.36025	279.5485	163.24	211.19175	373.401333333333	129.582333333333	192.948	248.072625	318.344	114.268	184.660222222222	249.981666666667	181.599555555555	270.358888888889	240.956	191.948	172.42225	186.728625	124.48575	138.750222222222	152.029666666667	202.3065	333.830666666666	155.090666666667	103.04525
116	140.993590470814	140.989133498733	141.001564729298	1070.245	1069.19	1073.19	14	14	2696.60133333332	4005.09599999999	2982.47999999999	3201.83133333332	2675.45999999999	3152.83933333332	2702.99999999999	2618.00999999999	2682.31199999999	2669.33999999999	3671.99999999999	2508.17999999999	3240.61666666666	2482.86034482758	3132.41999999999	3044.69999999999	2658.11999999999	2986.55999999999	2862.11999999999	2677.20866666666	3767.87999999999	2490.83999999999	2732.32466666666	2980.65249999999	2966.05733333332	2616.29999999999	2593.85999999999	2644.85999999999	2604.74133333332	2596.91999999999	3078.35999999999	2753.99999999999	2540.43933333332	2961.97466666666	2589.77999999999	1511.67785714285	2570.03866666666	2505.11999999999	3475.36999999999	2614.61333333332	2601.33866666666
117	140.995311165325	140.995311165325	140.995311165325	1168.15	1168.15	1168.15	1	1	171.359999999997	229.499999999996	225.419999999996	225.419999999996	183.474999999996	252.959999999995	0	162.399999999998	172.379999999997	211.139999999996	339.659999999994	170.339999999997	263.424999999994	287.639999999995	226.524999999995	218.279999999996	169.319999999997	249.899999999996	0	154.019999999997	233.579999999996	166.259999999997	224.399999999996	227.459999999996	215.179999999997	178.349999999996	183.599999999997	157.079999999997	157.079999999997	0	246.839999999996	150.959999999997	171.174999999996	228.479999999996	0	243.779999999996	163.199999999997	177.479999999997	432.479999999992	156.059999999997	180.539999999997
118	140.995127140228	140.995127140228	140.995127140228	34.693	34.693	34.693	1	1	1420.21476923077	2185.41669230769	2129.38215384615	2176.7265	1525.97753846154	1959.93719230769	1512.039	1498.21677777778	2191.04261538462	2469.50846153846	3113.42815384615	1721.19419230769	1959.28615384615	2040.51851851852	2055.8425	2001.54184615385	1427.08761538462	1939.53180769231	1536.52546153846	1379.092	2004.77264	1448.18153846154	1416.454	1961.32707692308	1974.22096153846	1467.50326923077	1519.16603703704	1414.44072	1463.06607692308	1386.23226923077	2004.90461538461	1395.0235	1311.04596153846	1813.08676923077	1499.90884615385	1316.14730769231	1492.35112	1377.00524	2565.95203703704	1414.413	1375.32292307692
119	141.017303592539	141.017303592539	141.017303592539	65.301	65.301	65.301	1	1	474.2709375	680.256625	756.0515625	645.81825	291.7915	781.27494117647	277.621333333333	236.701866666667	456.596	415.2671875	1641.58225	381.5735	851.922666666666	542.80625	713.15475	763.4088	435.64675	781.22425	517.1083125	405.0640625	644.014375	364.22925	348.9255	461.153	682.296375	364.22925	428.375294117647	336.6825	431.56575	367.425	617.2890625	349.94575	284.6671875	726.1955	466.25425	376.47225	298.93325	433.60625	2519.25470588235	263.4352	411.311875
120	141.958231480486	141.954253228313	141.966901184615	1077.39	1076.37	1078.45	144	144	9417.42541666667	13429.4844	14553.36	13875.3992	8826.60416666667	14703.18375	9193.95416666667	8672.12777777776	8429.66208333334	8997.42	8332.5864	8477.35538461538	14472.9333333333	14028.4592	14032.14	14227.4372	8629.27222222221	14493.18	8265.8134482759	9193.26000000001	13706.2366666667	8156.94000000005	9078.64708333334	15899.6424	14509.5	8616.39833333334	9171.83999999997	9518.64000000001	8891.16799999999	8992.32000000003	14806.004	8955.33565217392	8720.48083333334	14868.1096296296	8770.98	8340.7496	8530.544	8789.33999999998	8013.54166666667	8797.25439999999	8457.84
121	141.958498342463	141.957207164198	141.969196367264	1169.225	1156.96	1169.26	14	14	937.380000000002	0	1437.44	1293.36	799.371818181819	2255.94124999999	851.438181818183	0	0	0	1010.7	739.500000000002	1689.47916666667	0	1392.3	1305.6	1806.108	1542.24	0	0	0	0	0	1534.08	0	875.160000000002	905.760000000002	872.877272727274	907.800000000002	0	0	0	0	1528.98	0	0	0	836.400000000002	0	816.727272727274	0
122	142.010527696338	142.010527696338	142.010527696338	132.627	132.627	132.627	1	1	393.8358	555.0432	683.601	588.0384	323.4351	828.668727272726	386.683363636363	376.4538	264.2577	347.072	493.5348	361.176545454545	740.7378	707.048999999999	695.4354	656.0529	357.924272727272	670.2714	456.634181818181	392.8155	665.2356	356.2941	377.511	801.505636363635	750.9408	382.575	416.2824	410.4018	447.9117	376.2693	721.5936	405.8406	355.6659	706.0476	413.210454545454	333.6381	300.6345	369.3486	405.048272727272	327.5163	328.7298
123	142.962919998819	142.960749882393	142.964036958807	1077.41	1076.41	1078.43	23	23	1382.68913043478	1676.57434782609	2102.22	1927.8	1242.88956521739	2046.99217391305	1176.58409090909	1077.6	1126.58181818182	1309.68	1206.15391304348	1217.88	1977.5675	1806.20454545455	2052.24	1596.02476190477	1301.05434782609	1949.22	1234.75	1156.68	1622.4625	1145.46	1367.82	2082.605	1913.52	1289.82956521739	1270.44130434783	1291.32	1276.08695652174	1176.06	1977.60260869565	1334.72869565218	1159.23636363637	2027.60391304348	1167.9	1088.825	1177.58173913044	1323.96	1104.62363636364	1308.19739130435	1241.34
124	142.992654979867	142.991868089686	142.993152194553	1070.24	1070.21	1070.25	4	4	1320.87538461538	1923.72	1572.84	1576.06769230769	1139.34	1660.56	1270.92	1027.91461538461	1126.08	666.060000000003	1442.28	1055.7	1678.14461538461	1971.66	1645.26	1583.04	1291.32	1477.98	1214.82	1152.52083333333	1892.50615384615	1145.46	1233.08923076923	1624.65384615385	1563.81846153846	1157.7	1132.2	1251.54	1137.13692307692	1102.62	1518.78	1260.72	1100.45833333333	1551.56923076923	1174.08	1096.375	1083.03615384615	1095.48	1236.22916666667	1178.85538461538	1108.74
125	142.990747697928	142.989286480023	142.995738371126	157.624	155.068	158.151	4	4	400.876375	634.465916666667	558.082695652174	535.385869565218	390.776565217392	594.830041666666	379.44	398.934041666667	412.202956521739	387.699130434783	675.412695652174	359.142666666667	602.974173913044	654.006958333333	576.447391304348	580.404739130435	351.05947826087	582.568956521739	443.826875	368.144791666667	567.144173913044	427.50752173913	461.04	548.782416666667	589.873083333333	479.5175	417.393391304348	355.050782608696	428.509565217391	400.962521739131	589.861565217391	408.121739130435	347.908956521739	560.908333333334	455.958625	424.129333333334	436.671652173913	366.273652173913	652.113391304348	406.98	449.82
126	143.960724199095	143.955664430346	143.970223582323	1074.38	1070.25	1077.31	143	141	4136.10000000001	5979.64166666667	6307.68000000002	4479.84000000001	3569.08838709679	5163.30833333334	3390.56766666668	3254.0556	3796.79814814814	4144.26000000002	5019.61590909092	3737.48700000002	5235.04285714287	5267.28000000001	4519.16266666665	6275.82911764707	3148.16904761906	4222.8	3445.55999999998	3332.34000000001	5827.25785714289	5644.67999999997	3922.25285714285	4244.22000000001	6394.38000000001	3871.92	3865.06620689657	3484.40161290321	3885.97333333334	3262.98	4492.89458333333	3320.16466666668	3284.52964285716	5444.74857142858	3829.07999999997	3883.00249999997	5723.4236	3253.80000000001	5141.57964285713	3841.16200000002	3667.92
127	143.959542716664	143.956335194845	143.968610938678	1124.285	1106.98	1138.57	152	142	8950.15234042554	14579.5123636364	13567.9577358491	13789.4776923077	7914.17999999998	14376.4021818182	8160.75755555553	9208.16326530612	10498.9122	12044.1503448276	21664.8	10477.44	12738.2681632653	12339.35625	12763.26	12557.9775	9170.3348	12740.8163265306	12623.5085245902	8050.65511627909	15650.88	10480.3703846154	5820.12000000001	14642.6696363637	14422.574137931	5905.90370370369	10483.4588679245	10939.5	6906.42	8717.71808510639	12946.8352	7781.35595238098	6351.57500000003	13260.4596153846	9380.739	10954.6775	10170.42	10760.7549090909	19369.7174468085	10148.9105882353	9627.55102040816
128	143.959335516086	143.955985273634	143.968360150938	1167.665	1144.7	1169.27	54	54	3500.63999999999	0	4673.63266666665	5306.03999999997	3534.56866666665	4577.68999999998	5880.30000000004	0	0	5347.86000000002	6528.18399999998	4171.01055555553	4902.06187499998	0	1177.85666666664	4883.75999999998	3690.44705882356	5701.80000000003	682.379999999988	0	0	0	4238.10000000003	0	0	3944.33999999998	3594.47999999999	3625.07999999999	4595.52100000002	0	4417.44533333332	3292.67066666666	0	4719.53999999999	4253.40000000003	0	0	3663.83999999999	0	2898.84	1763.58000000002
129	143.958540248565	143.956152134828	143.96896525076	80.095	75.504	83.654	20	20	5494.45445454545	7411.47795652174	6832.39304347826	7758.94943396227	4270.35453488372	6498.117	4190.26009090909	2925.07341860465	4700.41886363636	4174.55837209302	11968.8937674419	3692.89363636364	7252.11502325581	6364.63077272727	7121.57195454545	7279.59845454546	4903.06568181818	7348.88730232558	5177.486	5225.83690909091	7568.44479069767	4742.62869767442	5063.64502325581	7500.02026666666	6404.58	5094.25339534884	6164.82138636364	4349.4496744186	5188.08681818182	5047.56553488372	7583.7	5295.85186046512	2608.48868181818	5507.46641860465	4764.33446511628	4012.73263636364	2759.85488372093	2335.41879069767	9456.63070454546	2735.67993023256	4844.28502325581
130	143.959244900437	143.957721040321	143.967493762259	106.104	104.055	111.225	10	10	4648.49053846154	6031.94815384616	4657.545	5142.2995	3660.726	4672.8824	3595.99762962963	2755.6397037037	4557.53184615385	4183.10384615385	9052.84888461538	4237.17811538462	6276.075	10381.9754285714	6184.49319230769	10394.7262173913	4198.40788461538	6658.81107692308	5006.46111538462	4147.47638461539	6666.43915384615	4154.61665384615	4759.55596153846	6391.561	6784.79038461538	4474.90084615385	5142.09303703704	3322.35346153846	4811.47615384616	4478.98192307692	7749.01896774193	4553.46157692308	2689.84142307692	4684.0032	4318.79965384615	3902.24492307693	2701.77476923077	2994.03865384615	8319.58892307692	2568.01765384615	4157.67676923077
131	144.070274439835	144.068462540618	144.072086339051	266.802	266.289	267.315	2	2	13.2637142857143	16.3234285714286	12.2492307692308	16.3249230769231	33.6701538461539	27.5586923076923	37.7505714285714	114.272	598.656142857144	702.96790909091	351.579642857143	832.546666666667	19.3770769230769	14.284	16.3249230769231	14.278	31.6155714285715	42.8529230769229	20.4057142857144	47.9702142857144	14.2832307692307	11.2223571428572	15.3042857142857	14.279	18.3724615384615	7.14538461538461	8.16228571428574	13.264	11.2231428571429	13.2739285714286	8.1657142857143	9.18642857142859	40.8114285714286	15.3042857142857	12.2485714285714	17.3448571428572	18.3655384615385	21.4264615384616	13.264	18.3574285714286	21.435
132	145.050445831574	145.048531102338	145.058480531806	112.245	110.176	113.271	5	5	155.031058823529	242.746	212.221176470588	191.815294117647	146.97	202.006588235294	132.638235294118	162.114529411765	156.051	178.551470588235	283.6295	166.307941176471	208.068	230.586470588235	212.316	240.779	150.994823529412	213.241470588235	172.429705882353	176.500705882353	229.645588235294	129.532529411765	144.92875	202.898058823529	201.948352941176	168.338823529412	165.230470588235	164.2703125	155.135	172.419764705882	253.892117647059	152.129	190.729	232.546588235294	165.287647058824	155.0875	182.569470588235	157.128125	313.230294117647	209.027647058823	152.015058823529
133	145.055371642849	145.052707605909	145.058035679788	59.168	58.136	60.2	2	2	430.45688	386.690541666667	101.0295	48.972	355.047	133.65275	345.9495	373.503	251.8412	80.59896	507.084958333333	292.751958333333	166.266791666667	162.226375	153.08125	81.64	131.617625	82.643625	81.62	102.05	42.861	192.83292	60.19475	77.558	187.6432	99.98744	76.503125	290.77125	56.11375	195.984	96.9474999999999	253.032333333333	213.240958333333	132.6052	136.71752	149.97675	106.106	390.75575	382.515625	107.156875	46.9315
134	145.95550224243	145.951429211363	145.964867359112	1070.25	1069.24	1071.34	45	45	1865.86571428571	2694.83999999999	2191.98	2173.10071428571	1868.19218749999	2252.61133333333	2005.31999999999	1994.38266666666	1862.71666666666	2462.27999999999	2413.32	1977.77999999999	2310.89714285714	1440.24000000002	2164.44	1945.13999999999	2046.11999999999	2233.79999999999	1923.72	1877.00599999999	2786.41999999999	1654.44	1964.78333333333	2347.52466666666	1824.95199999999	2035.92	1887	1897.2	2144.42066666666	1826.81999999999	2238.89999999999	2056.31999999999	1948.45266666666	2148.60357142857	2076.71999999999	2089.30466666666	1887.21266666666	1792.14	2423.06266666669	1730.70333333333	2041.01999999999
135	145.958285057598	145.956833291719	145.963825395654	35.702	34.676	35.708	5	5	2293.58944	3293.46384	3100.63092	3233.64096	2368.61861538462	3009.826	2297.58048	2238.5488	2306.30696153846	2301.35873076923	4058.60804	2335.42092	3156.46836	3086.347	3071.0428	3079.20504	2302.22680769231	3154.70576	2446.60561538462	2308.34703846154	2979.59844	2227.26	2369.55456	3033.29244	3082.26588	2276.29661538462	2403.77968	2389.13096	2379.29296	2289.41856	3027.17076	2318.07616	2185.35408	3014.9274	2232.46016	2236.45376	2346.63528	2325.20016	3826.05	2265.4656	2290.4388
136	145.959351851992	145.956977031923	145.9633077753	9.18	8.16	12.242	3	3	0	2726.28378947368	2750.46026315789	2880.48	2143.57289473684	2806.02	0	0	2112.965	2207.84947368421	3560.71842105263	2071.13421052632	0	0	0	0	2025.32684210526	0	2303.16	0	0	2258.28	2193.67894736842	2706.75815789474	0	0	0	0	2066.03289473684	2074.195	2809.65384210526	1954.82421052632	1981.76285	0	2185.40368421053	2098.68131578947	2092.5597368421	0	0	2154.79578947368	0
137	146.062368437864	146.058450559018	146.072582708823	143.3375	139.775	145.902	44	44	394.941913043478	743.611695652173	516.267583333333	502.1065	375.467333333333	433.411458333334	332.690086956522	663.8247	1890.63015384615	2009.40730434783	1357.67324	1684.47027272727	479.522608695652	824.370782608696	471.25925	334.655666666667	370.37047826087	385.67025	331.5	410.162347826087	323.4985	260.233043478261	157.086416666667	200.948565217391	405.060826086956	229.558695652174	119.34	609.08925	337.70275	348.76875	367.2	141.785791666667	1639.54153846154	978.448519999999	342.734608695652	602.96775	1380.11412	1375.98	1132.77913043478	1497.77104	1426.14234782609
138	146.063711482621	146.061496273834	146.072205519313	92.845	84.681	98.965	36	36	284.64975	494.9425	526.578	588.852541666667	593.91936	878.63328	982.29852	775.39	498.678125	516.24144	431.56575	787.65616	681.694	988.662625	784.41076	648.043958333334	701.06976	773.37224	531.67008	661.01184	238.68975	76.503125	70.400125	108.1465	320.371583333333	161.245583333333	138.75808	1003.1515	534.60576	443.80875	504.8406	374.44276	1515.77944	1115.63420833333	552.113041666667	970.477888888889	1572.5905	1830.38232	980.22	1708.96206896552	652.8256
139	146.062042670259	146.061841861436	146.062830343807	66.3045	64.281	68.339	4	4	119.348357142857	362.061964285714	383.701037037037	277.510518518519	434.641714285714	430.470142857143	522.486518518519	408.118518518518	216.171857142857	276.670925925926	174.464333333333	354.984857142857	490.744703703704	764.035481481481	572.386222222222	487.790148148148	220.374	448.93037037037	245.888857142857	298.996035714286	155.113185185185	126.519857142857	80.6004814814815	106.118518518519	187.653714285714	84.6659285714286	59.1642962962963	431.491333333333	192.836	242.927481481482	336.673333333333	187.727703703704	790.555357142857	693.648571428572	243.83975	426.483851851852	660.107740740741	984.371481481482	185.653481481481	568.408185185185	256.1455
140	146.060097416946	146.057890331472	146.064384435678	157.121	154.047	157.125	3	3	53.0369411764706	75.4985000000001	43.8734375	56.0759375000001	73.4611764705882	64.2785294117647	53.0369411764706	126.509176470588	958.073437500001	977.385411764706	502.976	843.491352941176	62.2379411764706	170.389117647059	86.725	59.1770588235294	110.229882352941	93.8975000000001	81.6235294117647	117.252647058824	119.3326875	97.9499999999999	89.7548235294118	111.173588235294	184.737117647059	73.4569411764706	91.8582352941176	455.9120625	156.096	150.994823529412	210.24875	116.313529411765	425.600625	386.557705882353	156.051	245.635705882353	359.143529411765	362.204411764706	142.890588235294	382.477941176471	159.110823529412
141	146.165591952297	146.161913788701	146.174027284874	44.884	42.833	46.931	87	87	924.386470588235	1446.73315789474	1407.99428571429	1999.74444444444	1337.58416666667	2352.43447368421	1951.196	2387.13415789474	69.3515	92.8484375	23.4654117647059	152.98125	2104.26	2118.00847058824	2044.28405555556	1945.66972222222	885.615294117647	899.10455	516.2465	873.353454545454	1067.16904761905	743.794411764706	451.134666666667	752.124521739131	1148.56504	803.792833333333	600.9640625	1784.43626086957	1276.40492307692	996.094117647059	1208.79435294118	734.796	2103.78986666667	1787.44430769231	1223.34491304348	1180.46138888889	987.644705882353	1237.452	776.642777777778	1107.72	1510.62
142	147.044576369066	147.044576369066	147.044576369066	217.293	217.293	217.293	1	1	63.2764705882353	101.003294117647	104.064	95.9021176470588	52.017	103.043764705882	81.6470588235294	47.9538235294118	97.9425882352943	142.882352941176	137.739705882353	78.5354705882353	83.6930588235294	95.9076470588235	103.049705882353	101.009117647059	48.9741176470588	104.064	88.7655882352941	56.1161764705882	101.038235294118	84.7137058823529	65.2950588235294	82.6152352941176	103.014058823529	71.4205882352941	68.3597058823529	58.1735294117648	75.4974117647059	61.1964705882353	90.7750555555556	62.2343529411764	70.3991666666667	101.009117647059	88.7348823529412	69.4	100.017647058823	61.2141176470588	144.881764705882	105.053941176471	78.5354705882353
143	147.04552125121	147.042378242075	147.053843279791	293.791	283.629	296.926	11	11	155.081454545454	311.183181818182	316.294347826087	398.82	64.2764347826087	442.793217391304	159.205090909091	58.1555454545455	1371.272	1669.538	1044.7872	1586.52409090909	268.328608695652	351.051999999999	309.06	293.76	85.68	219.3	211.196454545454	139.74	183.693913043479	131.650363636364	141.786318181818	179.52	223.437130434782	160.187782608696	112.25	345.883173913044	160.182818181818	72.4232272727272	246.972	79.6025454545454	76.5204545454546	399.94690909091	175.447818181818	214.257272727272	382.695652173914	120.421565217392	261.064347826087	368.318454545455	157.087
144	147.074887973204	147.070876701763	147.08506062394	54.073	51.006	59.162	93	92	1429.02	1932.33095238095	1337.91	1565.093	1041.7263	1351.86136363636	921.55665	2565.38911764706	3653.5296	4097.28384	4068.71712	2123.64	1512.66	1997.73588235294	1706.31580952381	1416.37235294118	3048.57490909091	2387.53894736842	2852.43725	2784.9445	640.717	558.07675	530.53	699.9258	633.2337	383.6328	386.58	1041.67525	1096.8225	658.44825	817.46055	680.50675	2375.19490909091	1467.07955555556	882.51625	1438.58454545455	3053.67627272727	1682.74953333333	5132.0945	2633.019	1353.87175
145	147.933377834951	147.933377834951	147.933377834951	983.541	983.541	983.541	1	1	1084.35448888889	1576.03733333333	1354.85511111111	1386.2102	940.44	1288.20386666667	960.112755555555	937.439934782609	815.033266666667	780.166956521738	3991.10933333333	703.983999999999	1338.38577777778	1513.08842222222	1519.27633333333	1509.896	953.803888888888	1299.70648888889	755.4248	1042.57626666667	1500.35462222222	721.328533333334	754.816444444444	1270.34266666666	1267.0608	710.213866666666	761.102355555555	1101.792	758.239755555556	889.284977777779	1276.84947826087	1070.68043478261	996.800533333334	1368.4756	754.915111111112	657.037422222221	743.548304347826	997.972933333335	3998.8972	714.295555555555	706.783
146	148.060609397354	148.056908401065	148.070977249409	56.1015	52.014	60.206	96	96	1207.6208	2312.34	2273.72243478261	2365.02228571429	2004.83590909091	2916.98409375	1649.04980645161	3346.15877777778	1255.11311764706	1664.05173529412	1287.5949375	1313.91152941176	2300.1	2471.07736842105	2362.32132352941	2434.77264705882	792.779076923077	1478.394	883.5798	1189.98628571429	1398.085	989.681612903226	987.636571428572	1216.16509090909	1713.21818181818	1228.424	1091.4	2180.3811	1586.54428571429	1388.34526315789	1749.33864705882	1316.15833333333	3249.49625	2499.16333333333	1576.32136363636	2044.59716129032	1716.09872727273	2918.49161290323	2691.11582608696	3417.53489285714	897.858823529412
147	149.026528651568	149.026528651568	149.026528651568	751.928	751.928	751.928	1	1	424.446608695652	781.519826086957	652.966956521739	721.170739130435	462.197869565217	729.486521739131	498.779999999998	523.259999999998	516.252	436.671652173913	1002.15234782609	550.940869565218	633.879000000003	675.441478260869	705.000260869566	695.817913043478	449.935043478261	658.06125	484.747826086956	463.198434782609	710.283130434782	470.46052173913	489.725217391305	670.339956521739	641.744086956522	508.0845	518.314608695652	434.631130434783	479.522608695652	484.500000000001	660.108782608693	507.06425	512.192782608695	640.887652173913	439.751173913043	477.502434782608	491.765739130435	488.704956521739	1017.96	529.515391304348	511.281391304347
148	149.04988396862	149.045568665462	149.054199271778	844.2315	841.695	846.768	2	2	59.1758181818179	130.594909090909	133.655727272727	117.268636363636	74.4799090909096	132.564545454545	62.2366363636368	101.981818181819	134.748000000001	175.486909090908	67.3379999999997	112.18	114.270545454545	125.549454545455	152.169636363635	116.311090909092	62.2366363636368	103.047545454546	78.5259999999997	58.1555454545452	125.683636363636	78.5610000000005	109.217818181818	95.8543636363635	103.102636363637	93.9069090909096	80.6446363636367	72.4393636363634	93.8149090909099	79.5812727272724	104.067818181819	77.5407272727278	64.3103999999998	136.716545454546	108.148909090909	137.736818181818	94.8346363636372	75.5001818181815	82.5997499999998	128.554363636363	136.643454545456
149	149.953493423792	149.951908434098	149.962654191734	43.87	42.85	44.896	13	13	82.64025	129.5796875	80.6046875	55.0935	97.944	88.76175	129.619375	92.8484375	565.915	706.028727272727	534.64375	229.55625	78.5605333333333	140.7968	55.0935	66.31625	72.4155625	75.503125	57.134	114.275	59.1986666666667	27.5383125	59.19625	41.845625	53.053	41.8174375	35.70875	67.3376	35.70875	51.0125	36.744	40.825	107.12625	90.7744375	39.78975	75.4985	125.4928	92.9170666666667	176.50325	110.187	79.5795
150	150.0578886009	150.056141112374	150.068181411534	87.742	83.655	88.774	27	27	217.310117647059	339.757941176471	447.043411764706	569.50875	407.214705882353	465.388235294118	358.1296875	760.103181818182	445.560058823529	400.952470588235	213.23225	456.071470588235	477.50625	598.707388888889	481.413777777778	427.503235294118	210.241176470588	223.516875	109.202941176471	218.342941176471	194.876176470588	92.8146470588236	89.7875	176.4491875	183.642352941177	102.058823529412	48.99	311.17625	119.367529411765	192.824470588235	167.225333333333	147.990625	923.451944444445	401.114294117647	137.779411764706	167.318588235294	503.005	520.51875	239.686176470588	407.073882352941	252.012647058824
151	151.035118233222	151.034343385161	151.044061212225	45.898	43.875	45.921	13	13	230.568428571429	406.073714285714	408.307692307692	362.181923076923	309.146571428572	442.804	320.369714285714	379.705714285714	300.984285714286	303.008538461539	322.410285714286	293.842285714286	361.029428571429	373.601538461539	416.473846153846	430.560571428571	304.045142857143	294.986428571429	235.686	254.171538461539	392.788846153846	260.158846153846	270.483461538462	469.495714285714	359.115428571429	261.198769230769	280.563461538462	401.970923076923	326.491428571429	290.883214285714	394.165384615385	284.7195	461.136857142857	462.189428571429	240.774461538462	293.842285714286	406.051846153846	409.482692307692	412.359692307692	434.641714285714	232.527428571429
152	151.949069540357	151.948489732979	151.949649347735	44.383	43.87	44.896	2	2	41.8336666666667	77.5453333333333	92.8382	75.4948	55.098	112.236666666667	62.2403333333333	52.0285	317.323666666667	385.686	243.8278	105.094333333333	83.6564	84.7762	90.7948333333334	92.8503333333333	61.21	60.1996666666667	44.8946666666667	55.098	80.6115999999999	53.0486666666667	36.7704	93.8706666666667	77.5453333333333	48.976	47.9588	75.4948	77.5453333333333	53.0573333333333	76.605	34.7196666666667	97.936	89.7746666666667	53.0486666666667	81.6266666666667	77.5352	85.8816	105.2042	94.8786	40.8133333333333
153	153.998885212373	153.998885212373	153.998885212373	63.261	63.261	63.261	1	1	110.16	161.1205	263.2374	385.668	124.4766	231.54	131.65095	96.9285	29.5626	47.9541	126.511	33.66825	132.6325	122.434285714286	121.414	166.34965	30.6075	53.04	31.6293	28.5684	548.03535	1087.5865	1204.95742857143	936.5895	297.84	368.3283	309.06	88.74	64.2789	118.3838	231.6081	168.34125	38.7695	68.33665	129.57175	71.421	32.648	46.9315	85.68	54.08915	43.8858
154	154.967234060305	154.967234060305	154.967234060305	1146.75	1146.75	1146.75	1	1	1142.79298245614	1632.56140350877	1689.99157894737	1812.85175438597	1222.98	1741.73894736842	1218.08947368421	1217.27859649123	1305.02877192983	1369.07543859649	2558.6	1219.92	1731.96	1679.78631578948	1691.16	1728.17719298246	1228.50245614035	1679.49754385965	1286.22	1211.96842105263	1741.14	1214.21034482759	1332.12	1724.09649122807	1682.26929824562	1291.32	1279.08	1212.98859649123	1269.31649122807	1207.88771929825	1731.53543859649	1165.24070175439	1230.75473684211	1620.03859649123	1243.59385964912	1252.77543859649	1217.88	1199.72631578948	2565.60315789474	1309.1101754386	1235.43245614035
155	154.968117839713	154.967058492317	154.977902785315	1074.32	1074.26	1074.4	11	11	1448.08950000001	2224.68999999998	2175.66000000001	2137.94750000001	1505.23750000001	2213.41285714284	1541.97549999999	1570.51285714285	1665.45599999999	1818.66000000001	2463.48700000001	1579.98000000001	2105.29150000001	2047.13999999999	2059.38000000001	2099.16000000001	1475.60857142856	2082.84000000001	1644.23999999999	1486.13999999999	2066.46428571427	1543.25999999999	1717.46142857142	2854.66666666665	2132.82000000001	1635.06000000001	1641.9461904762	1543.26000000001	1705.21571428572	1566.71999999999	2195.04428571429	1545.30000000001	1534.83199999999	2032.83600000001	1656.47999999999	1572.59049999999	1705.14652173913	1459.62000000001	2495.12249999998	1669.33500000001	1610.57999999999
156	155.001513049108	155.000874659317	155.002151438899	1078.395	1077.38	1079.41	2	2	1635.7012	2435.65807692307	2421.4092	2371.5	1687.7416	1648.45357142857	1713.22576923077	1763.88923076923	1847.5923076923	1914.54	2618.3464	1714.62	2356.1036	2411.16884615384	2307.24	2317.3284	1678.53269230769	2308.26	1804.38	1698.94038461538	2265.25384615384	1727.51115384615	1859.46	2736.66	2339.88	1796.9244	1784.3584	1742.16	1791.504	1748.28	2379.5728	1692.8436	1735.67423076923	2276.5124	1803.36	1743.83730769231	1759.1696	1664.64	2732.59923076923	1798.9652	1738.44423076923
157	155.031301716812	155.031301716812	155.031301716812	207.131	207.131	207.131	1	1	308.120533333333	458.099733333333	479.682	472.383466666667	332.476533333333	422.3904	292.816533333333	280.61	327.634	324.572	730.510933333333	347.933666666667	473.403733333333	465.2416	404.0256	454.018666666667	290.567	434.661999999999	333.5182	308.120533333333	626.203249999999	416.2688	405.933466666667	570.5154	539.932666666667	398.06	404.0256	320.489333333333	379.5392	365.255466666667	507.072533333333	383.645333333333	287.7152	418.309333333333	348.9312	342.8096	264.249066666667	269.368	593.7952	338.728533333333	306.18
158	155.071397678508	155.069235592716	155.077847771553	292.819	291.807	295.906	8	8	30.6085714285714	68.3591428571428	72.4377499999999	64.26	49.9947	73.4616	45.9257142857143	108.150285714286	1921.68	2535.89648148148	1713.05971428571	2455.76791304348	64.2789	72.4571904761904	56.1	41.82	86.7242857142857	95.8800000000001	132.668095238095	133.62	40.822	51.0285714285715	43.86	56.0999999999999	43.8729	41.8302499999999	30.6142857142857	61.2150000000001	29.5882857142857	31.6288571428571	47.964619047619	36.7405714285715	83.6595238095239	38.7708571428571	41.8199999999999	41.8317142857143	35.7105	84.70565	27.5322857142857	44.8925714285714	26.5199999999999
159	157.010106467588	157.008901600255	157.011311334921	61.736	60.194	63.278	2	2	357.014	476.26528	589.86056	637.675	566.2554	699.91208	496.97376	667.26312	388.4676	413.2134	407.09172	415.15628	416.17632	570.33652	508.09944	432.68352	160.18396	281.59728	154.06228	197.98088	546.97728	1050.8884	794.79812	612.168	366.1082	493.81552	336.6132	569.18232	281.59728	335.81688	419.33508	295.8812	713.14776	704.84764	327.50988	376.48332	380.56444	638.67024	503.89976	354.10656	244.9248
160	157.97516939954	157.971797074238	157.985929917659	88.776	85.696	90.813	88	88	388.719391304348	1090.66780769231	963.372521739131	1214.3712	713.344695652174	1253.174	747.691869565217	773.34192	614.934375	560.529	1151.86225	573.386608695652	788.88515	900.698391304348	883.403806451613	776.505375	836.782666666667	741.960894736842	560.266434782608	835.620882352941	992.405944444445	862.982666666667	760.129230769231	1064.158	954.964173913043	718.520000000001	753.162545454545	785.554	630.505411764706	702.95225	827.174944444444	630.682434782608	524.28	882.94875	658.23652173913	588.69052173913	491.901083333334	468.313875	765.032608695652	638.833	744.656153846154
161	158.96019004497	158.956376499612	158.969835103353	1079.43	1078.38	1080.49	144	144	10139.6829411764	13613.7844117647	12515.2767741935	13068.9473529411	9781.64515151511	12868.2941935483	10254.8917142857	9940.70303030305	9584.72666666669	9972.3547058823	10707.06	9208.55999999998	12505.8542424242	12970.0921212121	11925.84	12675.5399999999	10051.9376470588	13518.06	9076.97999999997	10532.25	12957.0903225806	10124.0043589743	9524.44558823531	12253.7323529412	12200.22	8938.32857142855	9249.22419354835	10066.403125	9171.00588235289	9700.20000000002	12833.3715151515	10165.0588235294	10161.0254285714	12866.5558823529	9497.22000000001	9198.11718750003	9291.25999999997	9949.07999999996	10886.4306666666	9097.52352941172	9406.44000000002
162	159.074332709222	159.073662897311	159.083636242128	55.0955	55.081	56.113	4	4	189.72	244.865454545455	394.941913043478	443.832391304348	259.149272727273	401.987454545455	266.3505	273.506181818182	48.936	52.0315909090909	82.6411304347826	56.1	520.2	529.515391304348	557.217818181818	712.340727272727	202.014	214.257272727273	135.696272727273	225.540545454545	86.7221739130435	48.9730909090909	36.7309565217391	52.0455	139.702636363636	39.7906363636364	45.9	148.964434782609	97.9461818181818	107.181136363636	94.9085217391304	98.9664545454545	167.324727272727	103.02	77.5407272727273	62.2366363636364	133.659869565217	126.517739130435	319.26	183.693913043478	43.8717272727273
163	159.966468181534	159.964503904435	159.967644469232	1079.395	1078.39	1080.47	40	40	1373.36866666666	1926.41103448275	1868.19218749999	1861.18153846154	1295.83793103448	1951.99576923077	1369.28733333334	1302.37066666666	1328.90800000001	1437.18	1459.09310344827	1218.29172413793	2120.09282051282	1821.225	1921.68	2018.57999999999	1414.182	1965.53999999999	1350.48000000001	1326.43333333333	1931.02249999999	1338.67733333333	1349.901	1939.61406250001	1960.44	1299.91931034482	1347.87551724138	1424.40137931034	1318.70133333333	1297.44	1912.10466666666	1394.79566666666	1373.36866666666	2153.28205128205	1319.88	1353.98233333333	1297.864	1323.96	1406.47866666667	1272.8	1280.1
164	159.969468499134	159.967702166634	159.971234831633	86.214	85.712	86.716	2	2	271.398814814815	695.538962962963	657.213925925926	694.947888888889	366.352851851852	737.674222222222	456.993185185185	437.707111111111	340.618148148148	308.31962962963	752.951333333333	328.523481481481	579.633481481481	590.601444444444	573.28162962963	534.615851851852	481.667259259259	505.138333333333	331.656481481481	531.57437037037	611.135296296296	521.238925925926	503.006074074074	657.923888888889	600.932703703704	455.03562962963	520.332222222222	508.107555555556	359.144296296296	423.407592592593	550.72	451.052814814815	342.744888888889	532.807333333333	339.820333333333	327.515111111111	304.048296296296	272.409222222222	481.457481481481	336.758888888889	466.173851851852
165	160.06893852867	160.06893852867	160.06893852867	271.368	271.368	271.368	1	1	73.4520000000005	153.042857142857	101.095499999999	221.412333333334	483.558999999999	912.050666666665	544.857999999996	1287.45033333333	5229.2083333333	5831.20500000001	4843.87199999999	5974.09599999998	241.5425	346.856666666669	254.021500000002	198.932499999999	938.498999999996	1534.33066666666	1598.86233333334	1236.83466666668	206.107333333334	164.273666666666	97.9520000000002	117.338333333334	180.776	128.667	77.5326666666664	188.761666666667	469.276666666665	202.224	186.8735	78.5656666666661	1228.4635	676.370499999998	305.398599999998	515.184166666665	1215.217	380.522166666665	393.784333333336	766.538666666672	986.447000000002
166	160.078816675569	160.073842717313	160.085575648717	368.328	365.244	372.409	9	9	20.41	55.082	39.7901111111111	41.8306296296297	46.9421481481481	45.9016666666668	34.6825185185186	127.532407407408	1158.2675	2508.06756923077	560.11725	1753.18464	37.7578148148148	50.9946428571429	33.6688846153846	31.6222962962963	88.7271111111111	64.2903333333333	65.2972307692307	61.1911111111111	62.2493703703705	26.5219259259259	23.4670769230769	45.9133333333333	48.9635555555555	19.3849259259259	22.4367407407407	49.9927037037038	32.6423703703704	43.8615925925926	40.8199999999999	24.4915555555556	112.232592592593	65.2996923076922	23.4710740740741	36.7293333333333	78.5770740740741	53.065037037037	32.6486153846154	55.072	65.2965925925927
167	160.075740020534	160.073714349209	160.08342309526	525.4335	524.423	530.551	6	6	13.2656521739131	28.5685217391304	22.4514782608695	18.3693913043479	14.2854782608696	31.6429130434782	11.2176086956522	22.4514782608695	806.212173913043	1281.81208695653	43.8717272727273	1838.47248	27.5535	22.4466956521739	27.5540869565217	22.451	75.4993043478261	30.6163636363636	54.0623043478261	60.2107826086956	28.5526956521739	16.328347826087	25.5065217391304	35.7091304347826	23.472	23.467	21.4254782608696	15.3039130434783	13.2633913043478	21.4254782608696	21.42	18.3599999999999	20.4052173913044	25.5068181818182	17.3488695652175	20.4052173913044	18.3740869565217	19.38	18.3646956521739	14.2873043478261	17.3485
168	160.078124877685	160.077162575235	160.084139586832	121.388	119.37	121.421	3	3	39.7883571428571	85.632	84.7192857142857	118.353142857143	153.107142857143	153.042857142857	135.6885	210.178857142857	148.961714285714	203.971428571429	69.3794285714286	180.590571428572	121.363	168.347142857143	157.179	126.515428571429	174.456642857143	169.426714285714	120.393714285714	163.234285714286	69.3794285714286	34.663	26.5274285714286	31.6155714285714	83.6575714285714	55.1147142857143	53.0771428571429	213.150142857143	122.434285714286	120.343142857143	131.5155	73.4862857142857	645.840857142857	335.674	137.728928571429	218.341142857143	475.253428571428	367.457142857143	229.564285714286	340.632285714286	187.890285714286
169	160.075279202393	160.074764436888	160.075793967898	394.833	393.824	395.842	2	2	35.7014	33.669625	33.66132	32.65664	26.52728	37.74296	24.49248	35.7014583333333	691.757750000001	719.2974	372.489800000001	849.072640000001	39.79092	36.729	30.6012	28.56784	39.791375	39.7815600000001	27.55404	43.87075	33.66924	28.5681666666667	30.6084	32.6559999999999	30.594	21.44016	18.36525	26.52728	17.34884	21.41825	30.6084	24.48672	33.653125	43.87204	16.3246666666666	35.7189583333333	47.9512800000001	26.52728	16.32448	29.58725	49.9917599999999
170	160.075645016187	160.070984018242	160.08645391813	273.403	267.298	274.463	35	35	97.9474285714285	181.653238095238	144.917454545455	299.0065	884.532666666668	1064.40236	832.274666666666	2287.4005	11256.72	12231.9983809524	7366.35099999999	13690.60056	312.12	477.493714285714	321.385909090909	261.254095238095	1715.15942857143	2043.56075	1618.17314285714	2131.35627586207	295.892272727273	196.912636363637	117.332857142857	158.144285714286	227.576809523809	148.999636363636	98.9400000000001	299.960181818181	511.163142857143	252.069380952381	254.122285714286	142.873333333333	1458.99	848.877714285714	327.603428571429	555.9	1272.5635	758.062636363637	405.048272727272	772.039066666667	1057.312
171	160.077293883629	160.073306279825	160.085803627481	237.7045	234.627	237.75	24	24	520.336	812.833733333333	587.663999999999	825.685624999999	497.881999999999	731.7702	444.69275	1081.90666666667	997.191333333334	1096.218375	777.478124999999	1009.02725	1352.328125	1074.7035	1351.83125	1326.40625	1740.18824	1098.80925	823.3552	1620.18346666667	1495.78294736842	1728.109	1717.56773333333	2390.44575	1358.54146153846	1319.84268	1090.90066666667	1528.37944	981.480499999999	1043.3236	1340.1048	1093.38357894737	2384.421625	1828.23822222223	1132.57	1284.01213333333	1776.25525	1694.196	1150.842	1843.59175	1209.016
172	160.082014512621	160.076765363121	160.087263662122	186.175	185.654	186.696	2	2	42.8496923076923	122.427692307692	75.5027692307693	109.164692307692	54.0966923076923	66.315	57.1329230769231	130.540307692308	246.895846153846	281.583692307692	123.401384615385	264.359307692308	65.2947692307693	123.457230769231	75.4686153846154	51.0153846153847	23.4759230769231	31.6271538461539	35.7080769230769	34.6904615384616	27.5483076923077	15.3034615384615	24.4966153846154	16.3236923076923	39.789	28.5686153846154	12.2427692307692	138.751384615385	61.2138461538462	50.9923076923077	66.3200000000001	20.4138461538462	417.305846153846	189.677076923077	59.1778461538462	115.242615384615	220.369846153846	297.907384615385	112.225384615385	244.873846153846	293.715692307693
173	161.057833505169	161.05528846542	161.067936863076	207.116	207.091	208.14	4	4	30.6165	65.296	57.134	57.134	37.74	62.23525	37.76035	53.053	361.2747	352.08975	206.1006	174.42	48.972	56.1165	46.9338	44.8932	69.3396	63.2555	38.7581	64.2789	51.015	54.08915	48.96	63.2555	42.8631	35.71925	48.972	39.80145	36.729	38.76	46.9338	29.58725	47.95175	38.7695	35.7105	28.5754	51.0275	39.78975	17.34425	32.64	26.5265
174	161.080678317037	161.077384878736	161.089707704348	271.368	267.31	273.454	17	17	36.7298181818182	62.2532727272727	53.0660000000001	73.4792727272727	159.169636363636	168.39	120.36	321.385909090909	1941.1465	2200.72827272727	1319.01733333334	3004.63625	70.3831363636365	93.865090909091	88.7637272727274	81.6218181818181	258.0715	310.172521739131	219.358636363637	287.793818181818	76.5204545454544	56.1150000000001	42.8514545454545	64.2771818181817	48.9861818181818	59.1890000000001	42.84	77.5407272727272	67.3379999999999	54.1009545454545	56.1275000000001	30.615	168.345	135.696272727273	66.3325000000001	81.6	178.547727272727	138.757090909091	77.5579999999999	116.248909090909	164.3005
175	161.094571370141	161.093410510336	161.095738038114	384.63	381.609	384.737	7	7	60.18	109.14	124.44	157.164	89.808	140.766272727273	86.7231818181817	187.68	162.266727272728	177.527454545455	96.9518181818182	210.176181818182	89.7840000000001	125.46	93.865090909091	60.18	89.7599999999998	131.603454545455	75.5203636363636	129.570238095238	174.466636363637	282.615545454546	215.277545454546	210.227904761905	109.169181818182	130.594909090909	108.12	141.817909090909	64.2771818181817	87.6954285714285	114.301090909091	94.8853636363637	116.28	83.6623636363637	76.542857142857	68.3782857142858	94.8853636363635	103.047545454546	43.8482727272727	94.8599999999998	30.6081818181818
176	162.045256974702	162.039604782343	162.051327634325	188.7315	184.65	188.771	18	18	280.56875	673.376	599.18025	744.7825	57.162	684.596578947368	420.377333333333	1050.909	260.29125	310.181333333333	164.26025	263.3535	404.019	535.63125	579.502	438.7075	43.89225	849.898	455.871230769231	646.891333333335	120.3895	65.264	78.59775	83.6589230769231	143.867	64.281	60.19475	787.660571428571	241.819	64.2454615384616	280.591666666667	153.1875	1416.05742857143	890.168999999999	255.076923076923	356.946153846153	609.0992	1008.007	497.882	622.3525	116.262461538461
177	162.072903862314	162.072840052725	162.072967671902	58.145	58.143	58.147	2	2	56.0926666666667	103.048857142857	80.6307857142857	108.150285714286	117.332857142857	145.962142857143	79.5822857142857	202.016571428571	368.926266666667	660.112533333333	361.155857142857	411.002428571429	166.306571428571	213.239714285714	181.610857142857	151.065714285714	43.8692142857143	36.7302857142857	31.6288571428571	39.8050714285714	135.698	77.5504	79.5822857142857	136.737428571429	194.730866666667	78.5605333333334	47.9534285714286	440.763428571428	144.880571428571	175.624285714286	216.300571428571	161.205142857143	400.972285714286	309.124928571428	145.898133333333	208.138285714286	224.462857142857	528.508	341.795714285714	329.667642857143	66.3464285714286
178	163.067161761314	163.062482198079	163.069338589935	58.16	56.095	59.179	3	3	170.330722222222	219.347777777778	174.51	158.140789473684	136.717222222222	116.349666666667	116.311666666667	121.406444444444	146.789052631579	222.417368421053	357.097222222222	134.64	91.8	119.376947368421	113.287833333333	94.9168333333333	55.095	76.5208333333333	37.7502777777778	35.7194444444444	164.262368421053	92.843947368421	54.073947368421	122.433333333333	133.576333333333	66.3144444444444	45.9118421052632	144.877368421053	47.9530555555555	86.7802777777778	115.319473684211	94.8858333333333	105.088611111111	100.9745	75.5005555555556	59.1761111111111	87.7426315789474	167.323157894737	257.106315789474	86.7492105263158	27.5475
179	163.074490945221	163.071992904666	163.084065401996	197.915	194.87	198.951	19	19	42.8505	40.81	56.1288095238095	72.43775	87.7404761904761	55.0935	40.812	149.0003	3597.192	3978.07172	2810.9265	2329.11658823529	60.1940476190476	67.3365	71.442	38.7714	316.1845	169.3615	228.4688	322.4938	57.12	57.12	53.04	58.15425	48.9888	42.8652	41.83025	127.571428571428	24.4872	67.3167	54.0759	45.93825	256.091714285714	70.39725	34.6902	68.34	45.91125	178.54375	86.72125	66.3185714285714	44.8932
180	163.110599453365	163.109448682081	163.111886983646	384.63	384.624	384.681	3	3	48.973090909091	74.4631739130433	103.024590909091	107.157272727273	70.4176363636364	74.46	66.3177272727272	108.124818181818	66.3354545454545	75.5001818181819	94.9107272727273	74.479909090909	70.3988181818181	87.7199999999999	71.419090909091	57.1225454545454	62.22	71.4190909090908	83.6810000000001	83.6623636363635	133.655727272727	214.257272727272	142.8	128.592	108.148909090909	90.8042727272728	89.7640000000001	96.9259090909092	43.8717272727272	44.8679999999999	75.5203636363636	70.3988181818183	97.9243636363638	64.2771818181817	67.356	62.2505000000001	57.1352727272728	96.925909090909	78.5232608695652	56.1	38.7703636363636
181	163.984106633238	163.982303167154	163.992992898692	159.166	156.099	160.181	6	6	99.9845000000001	128.5515	112.231428571429	86.7242857142857	46.9315	57.134	40.81	106.184	337.70275	503.005	49.9983750000001	333.417375	56.1206250000001	87.6770000000001	76.5281250000001	55.0935	31.62775	29.6090000000001	29.58725	44.858	52.0345714285714	31.62775	30.6075	39.7605	46.966	31.62775	22.462	164.243	58.1613750000001	39.78975	66.3650000000001	41.83025	274.615375	185.57175	36.7335	67.2375	172.42225	190.78675	40.81	104.00175	72.4377500000001
182	164.02063029661	164.02063029661	164.02063029661	249.965	249.965	249.965	1	1	76.5195652173913	91.8273913043478	109.14	81.6417391304348	51.0130434782609	65.3323636363637	56.1022916666667	45.9117391304349	56.1143478260869	42.861	92.8437391304349	51.0125	89.8059130434782	80.6006086956522	92.8437391304348	74.4822173913044	62.2359130434783	101.005826086956	89.7638260869565	125.492086956522	72.4385217391304	59.1625217391304	55.0940869565218	72.457043478261	102.027272727273	68.3574782608696	54.06	107.127391304348	98.9642500000001	68.3429130434783	100.98	48.95	89.7638260869566	86.7443478260871	80.6006086956522	71.3999999999999	130.598956521739	85.7457391304347	134.708869565217	102	92.8437391304348
183	164.082771139456	164.081009037239	164.084533241674	195.369	194.83	195.908	2	2	8.16184615384616	10.2030769230769	12.2483076923077	15.3046153846154	9.18207692307693	10.2023076923077	10.2030769230769	15.3103846153846	485.042857142857	551.986461538462	339.762461538462	298.950153846154	13.257	17.3439230769231	12.2483076923077	10.2030769230769	30.5815384615385	23.4670769230769	29.5755384615385	47.9725384615385	8.15876923076924	16.3175384615385	16.3175384615385	20.4046153846154	9.18692307692308	7.14484615384616	8.16184615384616	5.10115384615385	10.2030769230769	8.15815384615385	10.2023076923077	11.2276153846154	24.4873846153846	15.3034615384615	7.14161538461539	13.258	15.3046153846154	17.3452307692308	13.263	12.2427692307692	8.16246153846154
184	165.021940118725	165.021940118725	165.021940118725	255.038	255.038	255.038	1	1	6.1218	16.3248	15.303	17.3451	14.2828	13.2639	10.203	12.2436	10.203	12.2436	7.14210000000002	6.12180000000002	13.2639	20.404	13.2626	16.3248	5.1015	15.3045	5.10149999999999	11.2233	17.3451	8.1624	11.2233	21.4368000000001	15.3045	7.1414	6.12119999999998	17.3451	9.18270000000003	18.3649090909091	11.2233	8.1528	12.2432727272727	20.4060000000001	12.2424	7.14209999999998	10.203	14.2828	7.1456	9.1773	11.2222
185	165.053839581703	165.051956912588	165.064814857099	114.266	110.188	115.283	16	16	83.634875	119.325375	98.9642500000001	113.24775	74.47825	125.49075	62.2161875	193.716875	434.493375	459.1125	371.39375	458.1203125	143.8111875	133.65275	126.511	90.80225	280.5859375	235.6921875	172.42225	308.021125	163.3	274.3631875	258.12325	316.180625	218.346875	189.778125	152.990625	162.279375	83.69125	73.4625	175.4185	124.554375	293.742	140.751375	71.421875	130.592	152.98125	154.05775	124.4705	158.0903125	97.95
186	166.015974657672	166.015145172944	166.016804142399	253.522	252.006	255.038	2	2	44.891	58.1578125000001	66.3203125000001	55.0934999999999	43.8734375	60.2389999999999	30.6075	32.648	40.81	34.6885	74.4508749999999	29.5890625	71.4175	77.5437500000001	62.2390625000001	57.113	43.87075	63.2555	40.7975	37.74925	48.972	34.70125	37.74925	56.1343749999999	57.1339999999999	43.8734375	38.771875	37.74925	46.9315	48.957	75.4984999999999	33.6455625	28.5565	67.3365000000001	41.8328125	38.7695	34.6885	30.63	68.3818749999999	38.757625	43.8734375
187	166.084151613275	166.080948735341	166.09514947794	155.074	150.998	157.086	79	79	1143.879	2075.2224	1750.749	2295.26966666666	1280.39529411765	1877.26	1268.88	2712.84475	1424.269	1591.6875	825.391043478261	1868.5255	1390.6689	1586.55354166667	1397.77363636364	1253.62916	1554.411875	1612.548	1260.05285714286	1824.69846153846	1256.2704	1411.0288	1194.12725	1577.746625	1428.64615384615	1256.0046875	973.715999999998	1519.86772727273	1067.22764705882	924.747230769231	1374.76316666667	1007.99247058823	2031.04375	1298.393	898.379727272728	1295.89664705882	1290.645	1622.1975	473.57	1464.77983333333	914.883937500001
188	167.061185977494	167.05556970111	167.066802253878	844.2315	841.695	846.768	2	2	10.2026666666667	41.8309333333336	71.4186666666671	57.1125333333333	13.2634666666666	88.7341999999999	14.2835	43.8542666666667	138.804999999999	126.513066666667	12.2432	79.5496	47.9525333333332	53.0725000000001	72.4957333333335	77.5402666666665	16.3242666666666	23.4661333333333	44.8917333333333	18.3648	29.6206000000001	48.9727999999999	104.1488	55.0728	31.6385999999999	64.3019999999998	22.4546666666666	11.2273333333333	83.6290666666667	21.4256	17.3445333333333	29.5993333333334	13.26325	89.7834666666665	76.5199999999999	140.7416	82.6145999999999	30.6080000000002	18.358875	140.7416	91.7939999999999
189	167.091435309128	167.087903077399	167.093062261456	152.002	151.004	155.046	3	3	156.018272727272	294.8378	261.189818181819	329.195727272728	152.020636363637	262.210090909091	174.388909090909	466.264636363637	206.095090909091	222.419454545455	125.493545454546	312.203454545455	183.649090909091	218.338363636363	188.750454545455	148.959818181818	237.850636363637	251.121272727273	191.811272727273	246.906	170.294454545455	200.9991	169.274727272727	198.953181818182	198.953181818182	181.608545454545	131.685545454546	240.677090909091	115.290818181818	133.584272727273	179.6608	128.554363636364	323.4351	184.587090909091	117.268636363637	202.014	188.750454545455	262.210090909091	65.3323636363637	235.683	126.457454545454
190	169.03478843619	169.034780366296	169.034796506084	83.1555	82.64	83.671	2	2	308.12456	684.2858	719.4525	848.0355	383.70048	497.89664	293.84064	519.32252	652.672	780.01344	440.76096	364.23996	296.90148	382.485	264.19036	289.75952	97.96992	108.17512	55.10592	77.54128	277.576	179.52704	130.59072	246.84968	311.1854	145.90004	105.11356	161.16632	91.8252	182.632208333333	262.15028	213.28868	189.73488	179.61152	110.21616	65.29792	69.377	123.45025	93.84368	72.4407083333333	111.20616
191	171.1361199055	171.135502876613	171.136736934387	363.7425	363.238	364.247	2	2	46.9450909090909	114.245090909091	108.148909090909	137.736818181818	31.6284545454546	103.02	26.5200000000001	29.5879090909091	58.1555454545455	65.3149090909093	80.6015454545456	39.8012727272727	82.6641818181818	81.6036363636363	125.493545454545	104.067818181818	20.4	80.6015454545453	40.8109090909091	25.4943181818182	112.26	42.84	55.0947272727273	91.8245454545453	95.88	66.3177272727272	65.28	62.2366363636364	59.1600000000001	22.446	64.2943636363636	27.5535	31.6284545454545	105.088090909091	57.1352727272726	24.492	62.2532727272727	33.678	56.13	46.9095454545455	27.5473636363637
192	171.990369096524	171.988343096954	172.001387262919	115.2835	111.208	116.331	34	34	154.054846153846	320.231692307692	307.112615384615	348.918923076923	411.175142857143	634.800105263158	423.236153846154	475.248307692307	394.829307692308	413.224615384615	404.011384615385	281.583692307692	209.068461538461	208.142769230769	204.138461538461	191.803384615384	107.124230769231	57.1329230769231	83.6652307692307	86.7196153846153	146.913230769231	233.544769230769	235.779923076923	152.976923076923	133.599846153846	206.086615384615	167.254769230769	325.478153846154	182.635076923077	154.066461538461	195.810461538461	151.145	479.327692307692	415.081857142857	248.936307692308	331.6	496.665076923077	425.468307692308	633.57525	442.652875	170.378538461538
193	172.097125967094	172.093694249372	172.106854921538	248.951	247.924	253.048	13	13	62.2374285714287	117.332857142857	128.556	241.790785714286	268.335142857142	373.742307692308	254.051142857143	462.189428571428	1551.85457142857	1734.425	974.458124999998	3073.10057142857	249.97	304.045142857143	274.456857142857	229.551923076923	331.592857142858	431.590153846154	254.964285714286	429.540285714286	181.610857142857	176.571214285714	135.698	153.096428571428	216.256307692308	204.057142857143	128.556	366.282571428572	282.619142857143	253.944428571428	278.538	163.12	1291.13914285714	680.530571428571	262.213428571429	421.378	808.009714285714	740.488636363635	437.909999999999	748.909374999999	740.72742857143
194	172.976953649586	172.975737310144	172.980451886017	63.237	61.215	64.281	5	5	265.2104	674.11424	633.59388	831.5282	363.21968	657.771	380.63904	483.61272	229.413461538462	222.56928	344.85464	152.02172	639.69048	498.79956	572.37708	638.84552	234.6644	369.25448	209.1574	207.11684	1024.56192	2222.20533333333	3023.08964	1266.16748	962.91776	1937.12066666667	1515.72	427.39676	657.06032	526.56768	801.75144	522.36288	242.76952	442.71472	777.42288	427.49732	235.68468	171.36672	290.7114	400.02816	487.80856
195	173.141709359237	173.141709359237	173.141709359237	108.124	108.124	108.124	1	1	41.8172666666667	39.806	22.4458666666667	87.7429333333333	19.3850666666666	43.8714666666666	13.2591333333333	37.7227333333333	13.2591333333333	17.3445333333333	11.2229333333333	24.4864	23.4661333333333	24.4768	14.2837333333333	17.3445333333333	129.582333333333	52.0336	79.5807999999999	94.891	118.397333333333	655.0005	479.525333333333	450.781066666666	47.9525333333333	76.525	126.463466666667	13.2686666666667	10.2066666666667	16.3242666666667	24.4768	15.304	21.4256	20.3986666666667	8.16213333333334	8.16533333333333	13.2582666666667	13.2582666666667	8.16213333333334	16.3189333333333	31.6282666666667
196	173.985309106899	173.984271298781	173.986346915016	115.3005	115.3	115.301	2	2	72.4421874999999	131.563875	129.573866666667	136.7135	177.58875	291.809375	198.8878125	206.01475	171.3495	196.8479375	182.62475	118.349	83.62975	87.70925	75.52625	83.6605	40.8125	31.62775	31.62775	35.7109375	80.6010666666667	79.5551249999999	90.835625	61.17375	53.03675	79.5843749999999	70.371375	152.01725	88.794375	53.05625	74.4280625	69.428	216.293	229.4859375	127.5390625	149.97675	208.0545	168.34125	297.913	196.8479375	61.21875
197	174.029158965812	174.029158965812	174.029158965812	144.876	144.876	144.876	1	1	35.7095454545455	40.8	48.973090909091	40.8	41.8311818181818	34.6892727272727	39.8022857142857	55.0652727272727	126.513818181818	118.386285714286	94.8821428571428	180.588272727273	37.7488095238095	64.278	34.68	30.6081818181818	25.5071428571428	22.446	23.4662727272727	36.7298181818182	31.6284545454545	34.6985454545455	26.52	23.4662727272727	24.4865454545455	24.4868571428571	21.4190454545454	31.6284545454545	20.4054545454545	20.3956521739131	25.5	23.4662727272727	163.2	53.0548571428571	15.3006818181818	40.8109090909091	132.635454545455	149.94	169.406952380952	117.331363636364	192.78
198	175.039016278557	175.036016482171	175.049988892401	296.904	292.817	297.946	54	54	1259.00906666667	2353.78596	2426.19413333333	2681.29	1870.14236842106	2580.24552631579	1868.11936363637	2735.64	58.1571	70.4017894736843	90.77555	55.0970526315789	2084.41003846154	2446.30971428572	2331.33472222222	2183.49061538462	560.117249999999	1102.90447368421	751.345600000001	907.243826086956	1437.6027	1078.46523076923	811.873176470588	1320.83525	1486.52008695652	1101.888	915.44232	1953.77875	1083.54342857143	1273.272	1518.5784	1188.97447368421	2684.25144	2232.35672727273	1180.19030434783	1525.0495	1825.3167	2125.22809090909	1352.35425	1920.14669230769	806.855954545456
199	175.115916322858	175.109669515724	175.126800724865	53.047	51.006	57.139	17	15	96.9	158.144285714286	93.8881904761905	121.414	115.290818181818	140.838857142857	88.7648571428572	318.403428571429	795.174545454545	984.563181818182	425.439285714286	234.6	223.38	241.796428571429	263.295142857143	192.888	5936.02228571429	3587.41875	3439.29939130435	4973.24457142857	269.355428571429	206.095090909091	121.442333333333	280.644047619048	279.417727272727	92.8448181818182	90.8054285714286	186.712285714286	195.894857142857	110.247428571429	211.248428571429	142.84	511.163142857143	200.94	190.791	234.665714285714	561.157142857143	339.850285714286	848.877714285714	439.845761904762	158.144285714286
200	176.075452353738	176.075452353738	176.075452353738	432.594	432.594	432.594	1	1	11.22275	13.2665	13.2545833333333	12.249	7.14379166666667	15.300625	11.2232083333333	12.2435	312.20925	473.299333333333	17.3488695652174	686.35232	15.3045652173913	16.3206666666667	15.296875	15.3078260869565	19.3895	15.304375	10.2004166666667	14.2840833333333	18.36075	8.16400000000001	9.18469565217391	7.14379166666667	6.12025	6.11874999999999	6.12025	16.3246666666667	8.16233333333334	11.2190833333333	10.2030434782609	11.2255	13.26325	18.3693913043479	6.1215	11.2255	13.2665	5.10125	9.18225	11.2255	7.14029166666667
201	176.102444087758	176.101476736575	176.112611039268	55.104	54.061	56.113	5	5	159.081	202.0095	305.20425	275.4675	210.1715	323.57775	215.27275	226.4955	45.8723076923077	75.497076923077	46.9353333333334	31.6148333333333	358.981333333333	414.2215	449.93025	564.19825	710.151999999999	294.876333333334	250.08375	606.3255	75.497076923077	22.4366153846154	21.42525	45.915	89.694	33.66825	31.62775	135.69325	81.6200000000001	80.6721666666667	70.3959230769231	57.1386666666667	181.6045	94.8910000000001	56.1183333333333	45.91125	120.3895	118.349	174.46275	131.61225	35.72625
202	176.151734202378	176.151734202378	176.151734202378	343.853	343.853	343.853	1	1	14.2838181818181	20.4054545454545	26.5270909090908	25.5204545454545	8.16218181818183	9.18245454545451	4.08290909090907	18.3649090909091	38.7081818181818	45.9122727272725	10.2027272727272	17.3446363636364	7.1419090909091	11.223	10.1981818181818	12.2487272727272	12.2432727272727	9.18736363636367	4.08290909090907	11.217	8.16218181818179	7.14190909090906	6.12163636363634	9.17754545454544	12.2432727272727	5.10136363636364	1.02027272727272	10.2081818181818	8.16218181818179	4.08290909090909	11.223	5.10136363636362	20.4163636363636	13.2706363636363	4.08109090909091	4.08109090909091	8.16218181818183	10.2027272727273	4.08109090909089	10.1972727272727	10.2081818181818
203	176.969775277895	176.968201915245	176.980999646868	232.621	228.563	234.661	9	9	147.937592592593	331.524074074074	279.551037037037	356.142035714286	403.083392857143	521.466037037037	426.389857142857	686.784037037037	190.788481481481	253.079407407407	288.73337037037	242.874592592593	319.405321428572	359.209481481481	380.6465	241.807714285714	752.814666666667	680.50675	575.447111111111	718.132148148147	256.091714285714	278.480222222222	228.448	248.916148148148	265.274285714286	178.5875	162.128892857143	345.867888888889	232.617	188.706851851852	217.315222222222	174.432214285714	705.152703703704	420.43837037037	240.737481481481	262.149518518518	615.21075	481.659142857143	505.041428571429	468.29475	286.692851851852
204	177.040471144809	177.040471144809	177.040471144809	65.301	65.301	65.301	1	1	58.14	418.0975	796.8543	791.714	51.015	924.12	51.0289473684211	58.158	48.9312	45.9135	672.353421052632	44.891	769.2685	337.7193	483.6222	690.91235	36.729	304.98	43.8729	52.0353	333.71985	132.6325	143.85525	131.613947368421	113.22	77.5428	67.32	86.72125	45.9135	56.13025	230.5878	60.19475	68.35675	403.9002	46.9315	48.9744	52.03275	365.2495	3610.8	57.1508	31.6386
205	177.051229692994	177.046480064878	177.060150849384	269.8575	266.289	272.434	14	14	110.1924	135.73315	152.06195	165.3291	115.2939	153.0825	117.3	212.222399999999	1069.90507142857	1496.74009090909	692.289	1646.72018181818	134.64	132.639	142.84	137.770714285714	151.98	171.408	137.73375	174.51405	147.9435	159.159	122.43	145.9029	126.544952380952	101.03445	97.9200000000002	111.20725	81.6228571428571	80.6432	116.3427	93.8906	123.45025	115.2939	67.3563	76.5000000000001	89.7819999999999	97.9488	83.6634285714285	112.168571428571	73.4796
206	177.059770982072	177.059639123514	177.059902840631	54.597	54.09	55.104	2	2	14.284	28.568	14.296	22.4462857142857	27.5477142857143	24.504	24.4662857142857	35.71	62.1851428571428	90.7927142857143	89.7851428571429	54.0297142857143	31.6022857142857	48.9737142857143	42.852	47.9534285714285	104.069142857143	65.3531428571429	38.8034285714286	68.4165714285714	12.2434285714286	17.3448571428571	9.18257142857143	17.3448571428572	14.26	12.2434285714286	5.10142857142857	16.3245714285714	13.2637142857143	10.2185714285714	20.4057142857143	9.18257142857143	24.4834285714286	13.2637142857143	11.2231428571429	21.426	16.3245714285714	49.994	21.426	14.272	7.148
207	177.055728401302	177.053181002521	177.066143910819	294.866	291.796	297.907	6	6	129.576285714286	211.2435	243.845931034483	260.126379310345	303.021931034482	378.522344827586	307.1705	382.526785714286	332.613142857143	359.203428571428	133.65275	366.282571428572	215.280285714286	240.838	268.278785714286	288.73075	129.549071428571	113.251714285714	82.6576071428572	124.4705	190.830275862069	177.567	95.8867142857143	163.24	184.671714285714	134.676413793104	100.0265	334.65048275862	160.184857142857	179.532571428571	226.543071428572	179.601714285715	523.406571428571	312.207428571429	209.114642857143	266.238642857143	391.852137931034	385.742482758621	272.301857142857	466.25425	132.609285714286
208	178.035223528906	178.030944744769	178.046661260028	304.011	298.932	308.109	57	57	291.809375	360.14305882353	229.566176470588	216.3725	74.4782500000001	137.73375	46.934375	180.581647058823	270.455882352942	217.31325	93.8345882352941	297.912999999999	202.955125	426.62125	271.386499999999	213.0885625	166.298352941176	223.4484375	380.693125	492.961875	257.099294117647	33.6794117647059	65.2988235294119	78.5626470588236	573.3805	163.25	25.5156250000001	734.596363636365	591.78125	325.455058823529	580.735624999999	17.350625	912.416399999998	673.40625	142.791764705882	382.588235294118	1123.32828	963.832500000004	593.385375	901.901000000001	1094.46
209	179.047917013637	179.045933303299	179.060579613341	88.751	85.69	89.794	25	25	223.437631578947	558.083947368421	503.119473684211	868.467894736842	482.733842105263	822.332105263158	372.415263157895	607.056578947369	346.692631578947	321.664736842105	425.449736842105	216.295789473684	804.301749999999	941.408722222222	988.38	993.787578947368	682.767315789474	1066.44738095238	461.301684210526	768.258157894736	556.043421052632	117.3	104.066842105263	371.28	636.644210526315	212.214736842105	153.086842105263	383.52	293.835789473684	551.95525	669.9429	447.013578947369	1094.55467647059	1225.83496428571	360.264368421053	247.923947368421	137.7405	809.0979	595.68	219.35375	150.998947368421
210	179.039036934018	179.037855143971	179.052390914302	303.011	299.953	305.048	4	4	134.673	232.617	212.223999999999	194.952230769231	165.289846153846	197.924769230769	139.782153846153	118.349	152.09175	172.432	331.445833333333	186.716307692307	246.784153846154	223.447384615385	211.187769230769	206.935076923077	171.402	198.959999999999	161.2785	164.34075	207.106846153846	162.29925	162.21975	256.08275	241.794692307693	164.269538461538	157.2725	192.838153846154	188.756923076922	134.673	225.585749999999	143.917615384615	142.905	248.941	176.431166666667	160.17925	212.208	175.413538461539	346.59076923077	149.97675	136.7805
211	179.070087725067	179.066716034721	179.079890137594	294.8605	292.805	296.926	14	14	88.7648571428573	163.245714285714	123.454571428571	150.966727272727	126.513818181818	138.757090909091	115.324571428571	171.408	2054.84392	2495.55808695652	1644.05772	2500.68845454545	149.980090909091	180.641142857143	170.34	153.006818181818	219.351190476191	219.3	238.813714285714	293.76	114.298666666667	124.503904761905	126.48	141.78	124.473272727273	138.757090909091	107.155	136.718285714286	113.251714285714	114.272	150.017	118.380761904762	230.584571428572	163.245714285714	93.8400000000001	113.246428571429	135.696272727273	129.612571428572	155.005454545455	106.104761904762	118.32
212	179.105237009294	179.103857995625	179.106568732377	384.63	381.609	385.763	7	7	78.5602631578949	134.673	153	193.91	117.366578947368	149.932263157894	108.15347368421	176.46	620.524799999999	639.705	300.050210526316	650.927894736842	138.755789473684	141.77305	136.715263157895	111.18	164.22	145.897631578947	141.860473684211	193.8475	184.667631578947	252.0141	195.890526315789	211.259842105263	130.593684210526	142.836842105264	138.72	155.078	93.8690526315788	124.4034	126.512631578948	134.681684210526	166.26	127.532894736842	78.58235	91.852105263158	108.147894736842	109.168157894737	84.6351	126.511	77.54
213	180.034020014679	180.030224607198	180.04502521784	301.472	297.912	304.028	4	4	78.5610000000001	141.816260869565	111.209727272727	94.9065000000001	59.1758181818183	92.8448181818183	43.8717272727272	61.1999999999999	78.5801739130434	73.4596363636365	110.164695652174	69.3785454545454	88.74	105.116181818182	88.7637272727272	90.7597727272727	60.1953913043479	99.9867272727271	90.8285454545454	93.8879999999999	98.9664545454547	62.2518260869566	70.383	92.8239565217392	128.554363636364	67.3379999999999	54.1033636363637	125.493545454546	97.9461818181817	80.6006086956522	133.691454545455	47.9656363636364	120.390782608696	139.777363636363	74.4599999999999	85.7019130434783	171.405818181818	148.959818181818	131.550681818182	158.142272727273	152.020636363636
214	180.05392188143	180.04757437716	180.062235745517	188.732	183.652	189.775	21	21	307.1103	872.3565	157.131333333333	973.3662	580.885777777777	847.838684210527	537.657111111112	1975.27314285715	322.390222222222	474.403333333334	208.148	351.185777777778	390.745111111112	291.8058	141.810888888889	17.3456666666667	740.328571428571	1231.48485714286	490.72688888889	912.178000000002	49.9963333333333	11.2163333333333	8.16711111111113	10.2022222222222	52.0313333333334	17.3437777777778	15.3033333333334	1278.37325	249.954444444445	246.893777777778	73.4616	157.319555555555	2800.64863636364	1252.35533333333	260.185000000001	336.501	891.681692307693	1785.47727272727	713.1897	615.260999999999	42.8260000000001
215	180.08685540995	180.086541931095	180.087168888805	131.616	131.607	131.625	2	2	42.8512	121.372066666667	91.8257142857143	126.568571428571	89.7851428571429	107.086	81.6213333333333	220.3776	154.060266666667	214.326	126.463466666667	211.1952	71.4186666666666	109.168533333333	83.6290666666666	68.3591428571429	210.092533333333	206.169857142857	139.730866666667	205.0736	120.393714285714	133.654933333333	115.292285714286	172.357466666667	89.8186666666667	121.459333333333	87.7773333333333	191.894285714286	73.4605714285715	65.2708571428572	103.9924	73.4297142857143	268.137266666667	143.8576	95.9050666666666	101.008285714286	203.9	212.219428571429	131.6144	213.239714285714	63.302
216	181.060656583736	181.055399252444	181.065885731356	185.682	183.652	187.734	4	4	39.7919999999999	91.8276923076922	93.8662857142859	75.5027692307691	58.1838461538461	47.9544615384615	76.5173076923076	235.655538461538	109.164692307692	89.7803076923075	81.5876923076922	83.6967692307691	48.9737142857143	58.1575384615384	61.2184615384614	25.5057692307692	84.7174615384614	120.387230769231	51.0115384615384	106.152	24.4868571428571	21.4167692307692	17.3517692307692	13.264	19.3843846153846	10.2023076923077	9.18276923076922	166.306571428572	43.869923076923	33.6396923076923	34.6904615384615	15.3103846153846	363.202153846154	89.7464615384614	18.3655384615384	36.7116923076922	115.294769230769	230.572153846154	79.5839999999999	76.5230769230768	14.2778461538461
217	182.034594760731	182.028455261331	182.040734260131	77.0255	74.455	79.596	2	2	166.298352941176	105.025666666667	119.374411764706	105.090294117647	144.879444444445	164.157388888889	145.952529411765	277.52	115.253352941176	111.329875	138.752	175.487777777778	175.490588235294	284.547176470588	168.338823529412	120.394705882353	202.076470588235	250.977882352941	162.224166666667	215.278611111111	56.1355882352941	57.1364705882353	57.1364705882353	45.9105882352941	86.72	55.0768235294118	38.7577647058824	170.330176470588	86.725	90.8009411764706	91.7947058823529	77.564705882353	454.895222222222	263.231666666667	99.9888235294118	195.896470588235	338.737647058824	528.512352941176	430.415176470588	345.859764705883	88.7641666666666
218	182.043089466983	182.043089466983	182.043089466983	167.322	167.322	167.322	1	1	13.2683571428572	22.4541428571429	21.426	23.4492666666667	20.4057142857143	20.4057142857143	13.2634666666667	26.5162857142857	13.2637142857143	17.3445333333333	19.3922142857143	16.3302857142857	24.4954285714286	24.4765714285715	24.4851428571428	15.2989285714286	15.304	23.4567142857143	14.284	10.2028571428572	18.3612857142857	19.3854285714286	20.4053333333333	14.289	18.3651428571429	12.2434285714286	14.2837333333333	11.2317857142857	10.2021428571428	9.18642857142857	9.18257142857144	15.3042857142857	13.2581428571429	11.2184285714286	13.2637142857143	15.2978571428572	11.2231428571429	12.2434285714286	15.304	14.289	14.284
219	182.054236765247	182.048916205675	182.059288933572	185.682	183.652	186.714	4	4	24.4865454545454	28.5676363636363	22.446	13.26325	55.0935	11.22275	68.35675	272.267181818181	45.9122727272728	47.95175	25.4958333333333	28.581	18.3649090909091	13.2635454545454	22.4363333333333	10.2033333333333	87.7825454545455	6.1215	16.324	115.290818181818	7.1419090909091	8.16218181818181	6.12436363636364	10.2027272727273	9.18225	9.183	9.18225	73.4596363636365	4.081	33.6545	18.3649090909091	20.4054545454546	332.608909090909	16.3156363636363	21.4257272727272	55.0652727272726	14.2835	193.8475	84.68075	29.58725	14.2776666666667
220	182.080364333707	182.076478304928	182.092115286791	114.2635	110.188	115.301	66	66	158.13875	278.418	184.680333333333	319.33825	162.21975	238.758	170.314307692308	542.558153846154	1024.95642857143	1135.578	670.285999999999	1109.99314285714	242.7005	317.29775	300.97375	181.6045	588.693866666667	465.272	422.3835	684.563785714285	343.82425	512.976166666667	502.197818181819	633.3786	432.414769230769	428.496923076923	330.430153846154	361.198	224.455	163.24	403.859076923077	239.99375	611.85	304.90525	168.338076923077	316.303333333333	372.239166666667	414.255333333333	180.594461538461	407.07975	216.288923076923
221	182.186219459073	182.186219459073	182.186219459073	296.869	296.869	296.869	1	1	90.8078124999999	127.5390625	123.4578125	117.3359375	82.6402500000001	136.7135	78.5640625000002	103.0136875	64.2993749999999	76.5187500000001	263.12775	108.153125	91.8225000000001	116.358375	97.9440000000001	109.126625	56.11375	86.7265624999999	59.1962500000001	68.3818750000002	108.1465	80.6293749999999	66.3203125000002	113.24775	120.3895	66.3203125000002	83.7220000000001	67.340625	72.4421875000002	75.503125	103.083125	56.1343750000001	82.674	91.8281250000003	65.2760000000001	63.2555	80.5997499999998	95.9387499999999	223.352625	87.7415000000001	68.3358125000001
222	182.963081129069	182.957806788744	182.974408622762	44.878	41.817	45.922	123	123	968.268826086956	1271.24789473684	1559.35456	1611.9792	1276.36118181818	1615.11228571429	1244.25071428571	1591.6368	1438.2564	1481.436	1465.41324137931	1465.13028571429	1351.553	1626.30915384615	1502.24290909091	1545.69868421053	1550.4	1227.37657894737	1004.94625	1440.24	1331.7264	1135.19452941176	1098.03648	1595.106625	1312.839	1037.34	837.615476190476	1788.49825	1203.9304	1077.384	1367.84869565217	1322.54208	2323.2231	2176.76536	1151.88106666667	1508.3729	2133.21821428571	2180.63115789474	2301.75168	2128.2415	782.371958333333
223	182.968287394291	182.962156497404	182.98420482467	1071.28	1070.18	1082.47	141	125	1220.94000000001	1359.65999999998	1383.12000000001	1393.22857142859	821.099999999985	1035.83421052632	853.740000000001	783.359999999986	937.379999999997	958.799999999996	1121.99999999998	1179.12	1256.38937499999	1312.73999999998	1310.7	1263.77999999998	888.419999999984	1237.25999999998	783.360000000008	851.321538461537	1427.97928571428	978.180000000001	777.239999999986	1508.58000000001	1181.15999999998	844.559999999985	852.719999999985	1016.94000000001	1003.68	826.199999999998	1218.9	904.401538461537	1052.07142857141	1337.22000000002	900.574999999985	861.899999999985	964.919999999996	943.057500000009	1226.73571428569	1128.288	819.677692307691
224	183.964526018295	183.960112847222	183.976218914164	44.89	43.858	46.925	38	38	328.5205	441.7953125	551.979117647059	582.587941176471	441.7953125	529.50975	477.68175	563.202352941177	471.211125	438.726470588235	411.178529411765	526.48125	486.680294117647	659.11	574.611875	563.2125	524.247875	513.18575	353.028125	489.741176470588	451.126	335.560647058824	361.30125	489.9	456.05175	316.291176470588	302.007058823529	586.664285714286	383.6375	468.3234375	532.962	458.260625	792.762	633.616105263158	365.244235294118	541.7859375	667.233882352941	707.861	712.165294117647	777.447818181818	259.065058823529
225	184.072756671261	184.07037920443	184.085097668218	53.053	51	55.087	44	44	489.573333333334	585.631052631579	423.553611111111	424.435555555556	290.779166666667	432.715555555556	338.744842105263	447.027666666667	1912.3944	1913.96141176471	2287.48057142857	791.479157894737	362.081315789474	368.320277777778	322.513111111111	281.612	285.677777777778	288.734473684211	254.118333333333	224.534444444445	415.230444444445	262.14	328.529444444444	454.171944444444	353.830421052632	316.286111111111	336.691666666667	406.070555555555	286.693947368421	229.7125	354.152055555556	332.605789473684	478.510277777778	461.158947368421	289.758888888889	371.375789473684	526.463333333333	453.003333333333	989.615555555556	423.553611111111	306.083333333333
226	184.1160735392	184.112144557726	184.126398165441	203.0465	199.984	205.079	28	28	33.669	68.3582727272726	44.8920000000001	76.5204545454544	142.761818181818	160.182818181818	117.331363636363	294.858818181818	111.2018	102.072727272727	38.7703636363636	54.0744545454545	76.5204545454544	140.797636363636	95.9056363636362	92.8448181818181	186.610090909091	117.331363636363	92.8448181818181	151.000363636363	27.5326363636363	29.5887	22.436	23.4767272727272	72.4780909090908	38.7703636363636	21.4142727272727	395.021454545455	164.263909090909	92.8448181818181	116.311090909091	81.6290909090908	1221.339	563.190545454545	186.709909090909	400.967181818181	880.525538461537	794.75311111111	468.305181818181	908.022499999999	184.669363636363
227	184.963517353228	184.958262004418	184.974152131219	44.89	43.859	45.921	46	46	389.767333333333	525.471666666667	531.506833333334	573.427333333333	423.438333333333	543.837666666667	482.617666666667	592.716833333334	943.654166666667	775.453333333333	521.305166666667	521.333555555556	462.1355	543.260666666667	542.728666666667	541.392428571429	566.1925	532.614	330.588	485.599333333334	458.129666666667	298.957666666667	330.912	547.919	475.475333333333	268.303833333333	276.510333333333	684.611714285714	394.869	520.37	535.091333333334	395.2818	892.701923076924	763.084666666667	342.832	558.122333333333	666.168833333334	694.384615384616	736.381333333333	756.067	203.046333333333
228	184.984888468409	184.98174800661	184.995305520688	1072.3	1070.21	1074.34	56	56	2905.98000000001	4531.09655172414	3633.23999999999	2643.23888888891	3212.24489795918	3402.68088235295	2938.44705882353	2694.84	3137.37857142857	4010.63999999999	4423.99529411765	2980.60029411765	3675.09941176471	4129.98000000001	3555.72000000001	3413.90411764706	2978.23852941177	3274.20000000002	3099.52647058824	2838.66	3798.21238095235	2905.97999999999	3197.60176470589	3459.84	3266.04000000001	3204.36999999999	3140.3295	2850.70176470589	2983.31542857143	2707.8605882353	3566.79399999999	2880.26657142857	2820.09294117647	3383.25	3225.14970588236	3067.00411764706	3087.54	2744.59117647059	4119.08566666665	3315.69	3097.74000000001
229	184.985329744709	184.982161253371	184.996373935381	1169.19	1158.06	1169.27	47	47	1250.51999999999	0	1947.1642105263	1760.51999999999	973.813846153845	2308.18608695652	0	0	0	1888.02000000001	2440.22647058822	1408.36666666666	1761.53529411764	0	1721.73235294117	1746.23999999999	0	1696.25999999999	0	0	1409.64	1091.4	0	0	2134.86000000001	1482.05999999999	801.720000000004	1261.73999999999	1362.48529411764	0	1312.70923076923	1235.93235294117	0	1712.57999999999	2045.1	0	0	1235.21999999999	2385.20062500002	1357.38235294117	0
230	184.985274483972	184.982935320946	184.997025936151	1122.26	1108.02	1142.7	63	59	3486.73469387755	4541.9675	4236.88533333332	4643.87755102041	1879.86	2279.7	3469.02	3303.0612244898	4548.44534482757	2736.59785714285	6617.76	4304.07163934425	4465.2704	4570.30163265306	2106.3	4540.81632653061	3300	4466.1456	3725.78530612245	3359.53204081633	4625.79428571429	3993.78538461538	3905.58	4556.23142857143	2241.96	1864.30125	3749.235	3402.04081632653	3584.28	3318.72387755102	3329.21970588236	3416.66346938776	3279.61916666667	4483.79693877551	4198.00948275863	3672.73469387755	1668.96047619046	3297.95918367347	6310.36869565218	1716.66000000001	3622.47916666667
231	184.991288224803	184.990516503872	184.992059945733	33.157	32.641	33.673	2	2	1809.01989473684	2701.622	2608.77925	2672.70242105263	1902.3	2534.33368421053	1849.73710526316	1979.2377	1951.15931578947	1986.85163157895	3076.02494736842	1964.00657894737	2626.8957	2585.57325	2709.784	2569.02263157895	1874.6681	2528.21210526316	1974.20921052632	1853.24436842105	2601.1258	1961.77115789474	2113.958	2604.86621052632	2645.6379	2098.5426	2097.7368	1987.01085	2034.40473684211	1787.50105263158	2743.8	1909.44	1958.4	2515.96894736842	1954.82421052632	1967.06736842105	2126.52373684211	1868.10184210526	3146.7	2064.52473684211	1968.08763157895
232	185.033028541146	185.029807118367	185.044207884534	52.021	49.98	54.061	43	43	799.466181818182	1514.08472727273	1044.22725	913.12375	1128.42163636364	940.173545454546	659.763545454546	1602.83893333333	1132.04142857143	1416.13854545455	670.30425	1638.70172727273	1264.59333333333	1131.45725	1418.81090909091	1116.67563636364	786.630272727273	1321.95954545455	685.989818181818	907.817166666666	494.82125	148.959818181818	175.483	390.764454545454	661.449	160.182818181818	143.85525	732.5395	941.711727272728	405.445272727273	762.50025	420.352363636364	1912.05661538462	1315.01436363636	792.751909090909	1309.00990909091	2101.715	1553.84075	1405.9045	2308.6008	687.663818181818
233	185.121246741854	185.120377024547	185.133298740265	203.033	199.984	204.07	9	9	14.2838181818182	39.7906363636364	29.5931818181818	47.95175	79.547	97.9461818181819	58.15425	168.345	57.1352727272726	49.9933636363637	31.62775	31.62775	40.8133333333333	57.1352727272726	62.2352500000001	51.0125000000001	95.8173333333333	69.377	43.8717272727273	71.4572727272726	22.4345	22.446	13.25675	15.3122727272727	42.8743636363637	24.4996363636364	18.366	139.852090909091	80.59975	58.1555454545455	48.973090909091	42.8505	556.048636363636	282.615545454546	92.8448181818183	226.500545454546	455.0315	376.47225	230.595333333333	390.75575	94.936090909091
234	185.985050954003	185.984439411691	185.985662496315	1076.36	1076.36	1076.36	2	2	806.14347826087	1308.19739130435	1412.7	1292.89086956522	695.936521739131	1558.20391304348	782.67347826087	663.282608695653	620.424347826088	718.080000000001	569.402608695653	613.020000000001	1505.14130434783	1452.07869565218	1414.74	1369.86	673.48695652174	1474.92	589.811304347827	711.960000000001	1387.79130434783	578.340000000001	533.687391304348	2765.1552	1487.16	636.751304347827	646.955652173914	845.580000000001	577.566086956522	674.220000000001	1561.26521739131	719.100000000001	704.100000000001	1492.89608695652	610.980000000001	585.729565217392	609.211363636365	691.560000000001	556.373913043479	591.08347826087	558.721739130436
235	186.078023932188	186.077696179454	186.083268641647	515.241	514.215	515.27	3	3	11.223	35.7	21.4314545454546	19.3857826086956	12.2432727272727	27.5608636363637	15.2959090909091	19.3899130434782	781.719652173914	1908.42	25.5068181818181	3210.493	23.4662727272727	19.3849565217392	27.5540869565218	22.446	78.5634347826086	31.636909090909	66.3169565217393	57.1492173913043	19.3849565217392	16.3241739130435	18.3693913043479	21.4263913043478	22.4457391304348	17.3451739130435	16.3248695652174	15.3040909090909	18.3649090909091	15.3039130434783	27.5341304347826	16.32	19.3750434782609	20.4054545454545	11.2257391304348	20.4060869565218	21.4209545454546	12.246	18.3654782608696	17.3444347826087	16.3287272727273
236	186.143009050866	186.143009050866	186.143009050866	364.236	364.236	364.236	1	1	43.8734375	76.4953125000001	78.5592500000001	114.275	48.9750000000001	88.7345625000001	64.2796875	177.5235	104.071875	84.6859375000002	40.81	42.86625	53.0522352941176	38.7695	66.3162500000001	76.5176470588235	19.38475	21.42525	14.284375	11.2193125	37.7515625000001	10.199375	11.22275	38.7695	40.795294117647	11.2234375	15.2934375	58.15425	17.339	28.56875	26.5362500000001	20.4125	142.835	53.0529999999999	25.50625	15.3046875	40.81	61.2374999999999	22.4468750000001	27.5281875	14.2832941176471
237	186.962510701106	186.955763792626	186.970074950653	1077.39	1076.36	1079.4	46	46	4855.32272727274	5915.57500000001	5997.60000000001	6231.18000000001	4922.26666666666	5490.16190476192	4473.67272727269	4940.02045454546	4421.62954545455	4981.68000000001	4902.26363636365	4772.49227272729	6015.57954545456	5842.10227272728	5898.66000000001	6131.91136363638	4745.62379310344	6143.46000000001	4425.71136363637	4411.50000000003	6005.37500000001	4850.1	4826.64000000001	5666.10000000001	5612.04000000001	4498.16363636365	4612.45454545456	5299.91999999999	4400.20000000001	4768.50000000001	6126.8090909091	4815.43173913044	4786.95227272728	6140.07500000001	4527.78000000001	4620.61818181819	4708.37727272728	4891.92000000001	5080.86782608696	4291.01136363637	4848.9581818182
238	187.090496597576	187.090496597576	187.090496597576	515.237	515.237	515.237	1	1	33.6704210526316	42.84	28.5755555555556	43.8719444444445	18.364	36.7520000000001	26.5117894736842	24.4946666666667	353.131444444444	777.240000000002	27.5475000000001	1371.65810526316	30.6083333333333	32.6488888888889	31.6389444444444	30.6083333333333	38.7705555555557	35.7194444444445	33.6691666666666	31.6389444444445	29.5880555555555	28.5677777777778	23.4740555555556	34.6894444444444	36.7399999999999	23.466388888889	26.5272222222222	31.6286111111112	23.4663888888889	21.4258333333334	30.5905263157894	26.52	16.3146666666667	30.6078947368422	19.3905555555556	32.6488888888889	19.3852777777778	18.371	17.3447222222222	27.5474999999999	21.4258333333333
239	187.984275319097	187.984275319097	187.984275319097	83.649	83.649	83.649	1	1	364.237363636364	602.82	494.954047619048	597.034285714286	282.685095238095	408.095238095238	265.274285714286	289.747619047619	281.441142857143	317.5621	647.881428571429	314.244	287.720571428571	337.62	268.26	307.106	294.931380952381	144.914380952381	139.811761904762	202.007142857143	507.082	301.92	414.236	485.52	372.399545454545	313.223727272727	316.362380952381	346.8	188.744047619048	306.085714285714	388.62	222.484571428571	211.149409090909	315.356571428571	185.739272727273	261.180952380952	161.205142857143	173.448571428571	320.28	174.468857142857	205.074818181818
240	188.068135000943	188.064501889262	188.079948918269	193.8355	190.755	194.864	30	30	164.2683	376.4907	326.661818181819	453.00109090909	284.808272727272	419.33209090909	290.777727272727	1066.736	612.54	810.096545454544	367.298181818182	991.0026	286.696636363636	367.308	331.736363636363	239.764090909091	442.561636363636	441.778090909091	343.64809090909	608.118666666665	341.791363636363	383.4072	374.44009090909	463.2162	362.196818181818	275.596363636363	219.475909090909	427.494272727273	295.879090909091	244.734545454545	340.7468	235.809	925.4121	528.5154	215.2622	264.1023	548.906727272728	501.974181818182	259.149272727272	528.501272727273	468.305181818181
241	188.114353333888	188.10735659392	188.120311788196	289.785	289.75	290.77	5	5	49.9677500000001	113.254153846154	69.3756923076925	67.3365	62.23525	46.9353333333334	62.2657500000001	195.810461538462	75.4686153846153	53.053	25.5076923076923	84.6807500000004	18.366	46.9544999999999	21.42525	28.5693333333333	23.4670769230769	27.54675	11.2276153846154	26.5260000000001	26.528	34.6904615384616	19.3770769230769	22.4366153846154	27.5489999999999	18.3645000000001	19.3843846153847	48.9710769230768	10.2075	30.6092307692308	35.708076923077	21.4252500000001	447.712461538461	126.518153846154	13.263	23.4670769230769	61.215	260.276538461539	27.5490000000001	44.8935384615385	45.8887500000001
242	188.110578157601	188.106848807356	188.121946696994	172.436	170.372	173.461	22	22	59.1770588235294	139.828647058824	112.232352941176	155.943	148.965625	207.11075	212.212	449.794058823529	131.610352941177	146.862	57.1375	86.7531249999999	63.2787499999999	133.612294117647	84.6859374999999	65.3	273.427	144.8755	113.24775	172.419764705883	56.1161764705882	139.772235294118	83.6604999999999	40.8258823529412	66.3162499999999	97.9439999999999	72.4377499999999	314.44875	216.22675	117.32875	106.110588235294	57.1339999999999	1066.19857142857	584.426294117647	232.627058823529	389.752352941176	1101.87	647.846538461537	421.36325	817.520624999999	210.1715
243	189.076739550107	189.076739550107	189.076739550107	190.8	190.8	190.8	1	1	30.6066666666666	68.3548888888888	38.7937777777777	76.5166666666668	33.6893333333334	77.536888888889	31.6303333333334	167.425777777778	93.9217777777777	146.912	72.4436666666668	160.279555555556	43.8695555555556	67.3346666666666	49.008	47.9556666666666	77.5875555555557	74.4762222222224	57.0951111111112	77.5453333333333	48.9706666666666	76.4666666666666	49.9963333333335	81.6177777777779	42.854	34.6913333333333	38.7684444444445	67.3419999999999	37.7523333333334	24.4693333333334	42.854	28.6035555555556	135.704333333333	58.1526666666668	26.5286666666666	60.1603333333333	83.6582222222224	74.4762222222224	35.7077777777778	93.8706666666669	58.121
244	189.089429436659	189.088135997036	189.090722876283	384.6525	384.624	384.681	2	2	32.6383157894736	71.3963157894737	73.4399999999999	103.07555	41.84255	69.3600000000001	44.8915789473684	111.18	17.3498421052632	23.46575	23.4733157894737	21.4255263157895	44.8915789473684	58.14	43.8713157894737	45.8976315789474	46.9175789473685	88.7903684210527	38.782	63.2595789473683	108.1465	122.431578947368	85.7021052631578	118.387157894737	80.6007894736842	76.5197368421055	72.42	69.3804	24.4863157894737	37.7380526315789	59.1935789473685	58.1542500000001	59.16	41.8307894736843	42.8598947368421	30.6173684210526	38.7714	58.1542499999999	18.3533684210526	44.88	16.3250526315789
245	190.90842850649	190.90842850649	190.90842850649	48.96	48.96	48.96	1	1	213.237	336.69	346.892727272727	341.821818181818	310.162909090909	448.92	328.527818181818	203.142818181818	236.576727272727	249.966818181818	320.365636363637	248.946545454545	356.075181818182	354.034636363636	300.120545454545	341.791363636364	49.9933636363636	38.7703636363637	24.4865454545455	26.5265	381.582	141.817909090909	160.254181818182	303.183	333.629181818182	255.0625	244.865454545455	199.973454545455	254.047909090909	324.446727272727	319.686818181818	209.249090909091	158.142272727273	365.257636363637	216.297818181818	168.345	176.507181818182	161.361090909091	204.163636363636	139.777363636364	400.7945
246	191.10153148997	191.100420216204	191.112858831745	57.131	56.124	57.145	4	4	59.16	92.8452777777777	92.8735294117647	120.387764705882	99.9872222222222	107.161764705882	72.4367058823529	132.630588235294	90.7206666666667	131.615833333333	76.5220588235294	113.213833333333	61.1966666666666	80.6032352941176	68.3597058823529	62.2538888888889	148.960555555555	80.6019444444445	66.3180555555555	132.672222222222	22.4451764705882	20.4055555555555	30.6088235294118	28.5682352941176	34.6686666666667	16.3244444444444	13.2592777777778	39.7914705882353	26.5272222222222	41.8585882352941	28.5665882352941	30.6083333333333	80.6019444444444	39.7778333333333	19.3852777777778	32.6488888888889	54.0755882352941	57.1364705882353	48.971294117647	39.8052352941176	22.4522222222222
247	191.141642504735	191.140459545689	191.144420955248	383.603	380.549	383.711	5	5	59.1658	118.327733333333	127.5125	197.970533333333	34.6958666666666	167.2636	51.0133333333333	54.0653	36.7368	46.9322666666667	30.614	34.7026666666666	122.436	253.9966	148.958933333333	102.01	38.7701333333333	304.029533333333	145.926733333333	41.8309333333333	341.789333333333	345.8139	225.4863	357.163333333333	209.1205	215.276266666667	196.8407	191.8164	94.8848	34.6754666666667	139.803933333333	27.5526	54.0653	181.6134	113.2718	81.6373333333334	122.432	28.5730666666667	87.7257333333333	196.834266666667	27.5472
248	191.178588114605	191.175723276542	191.19199995761	616.2625	610.121	618.3	30	30	275.530344827587	2530.3799032258	1377.37241379311	2585.94532258065	967.221517241382	1767.47613793104	1487.2572	1808.9919	1070.0849	1679.35570588235	319.411103448275	1026.2206	1334.29531034483	1423.551	1307.2178	680.406700000001	910.256266666664	242.825655172413	192.8304	448.917333333333	977.223866666666	785.605333333332	225.4421	1001.2413	265.226000000001	130.5728	221.441266666666	589.819103448275	102.027586206897	582.686466666667	173.451	899.014931034485	3497.08767741936	1128.38696551725	176.540733333334	1051.08066666666	785.612413793103	2228.226	406.066133333334	400.009866666667	198.913000000001
249	192.048993688641	192.048993688641	192.048993688641	657.054	657.054	657.054	1	1	8.16222222222223	23.4587222222221	26.5358888888889	16.3244444444445	10.2027777777778	18.371	15.2941666666667	10.2088888888889	14.2838888888889	9.1825	13.2636111111111	12.2433333333333	19.3852777777778	21.4258333333333	20.4055555555556	21.4258333333333	10.2027777777778	20.4055555555556	11.2230555555556	14.2877777777778	22.4461111111111	9.1825	10.1994444444445	17.3390555555556	21.4258333333333	18.365	6.12199999999999	12.2433333333333	12.2433333333333	12.2433333333333	20.4111111111111	11.2193888888889	20.4055555555556	19.3852777777778	11.22	10.1994444444445	9.1825	11.2267222222222	17.3503888888889	11.2193888888889	6.12166666666667
250	192.051126563205	192.046330519949	192.063267760807	356.074	350.961	357.071	6	6	31.6389444444445	45.9125	47.9548421052631	44.9054736842106	27.5471052631579	33.6686842105263	15.3	52.0341666666667	119.3335	187.786526315789	89.7844444444445	137.7	25.5152777777778	42.8376666666666	39.7778333333333	38.7832222222222	33.6490000000001	72.4386842105263	83.6627777777778	91.7650000000001	106.140210526316	32.6488888888889	40.8111111111111	39.7908333333334	121.411315789474	54.073947368421	25.5069444444445	111.243105263158	88.7354210526317	68.3586111111111	86.7236111111112	15.303947368421	117.331944444445	89.8137777777777	21.4258333333333	44.906888888889	135.737	56.1173684210527	43.8719444444445	87.7438888888889	210.177222222222
251	192.06407865651	192.062524393763	192.065632919257	326.9925	325.476	328.509	2	2	14.2843076923076	14.2896923076923	11.2236666666666	21.42525	14.2835	18.3645	11.2183076923077	14.2832307692307	250.97676923077	345.86475	176.499923076923	338.563384615385	16.324923076923	19.3858461538461	16.3175384615384	10.2025	52.0317692307691	55.0979999999999	34.6878461538462	44.8935384615385	15.29625	19.3683076923077	10.2030769230769	17.3452307692308	6.1215	10.1983333333333	10.1984615384615	21.427	6.12449999999998	8.16184615384614	10.1984615384615	10.2025	12.2436923076923	16.3249230769231	9.18207692307691	11.2225384615384	9.1785	8.15800000000002	10.2030769230769	12.2427692307692	8.16246153846151
252	192.140931880535	192.136916401431	192.152504530268	172.418	169.363	174.441	28	28	204.057142857143	264.365	172.428285714286	248.668533333333	7.14186666666667	187.729066666667	49.9930666666667	24.4765714285715	1154.96342857143	1120.823	635.969727272726	542.792000000001	189.844	229.467857142857	204.053333333333	108.155333333333	16.3242666666667	143.8576	93.8645333333334	10.2028571428571	443.816	268.335142857143	207.114133333333	227.603357142857	492.7888	268.330133333333	190.789866666667	953.680714285714	422.2524	17.3445333333333	548.875285714286	206.093866666667	950.64	840.2328	307.0845	592.786000000001	824.361999999999	620.311999999999	412.187733333333	727.6878	762.12675
253	192.145127315147	192.140514686058	192.149679430347	343.841	339.709	343.853	3	3	39.7911428571428	88.758642857143	82.6760769230769	98.9698461538462	7.14200000000002	42.8690769230769	11.2317857142857	15.3042857142858	431.178000000001	524.206571428572	296.903142857143	222.422285714286	13.2637142857143	18.3638571428572	38.7708571428571	13.2581428571429	8.16228571428571	23.4747857142857	34.7042857142858	17.3375714285714	30.6069230769232	30.606923076923	30.6192857142857	20.3885714285715	19.3854285714286	12.2434285714286	14.284	61.213846153846	14.283	7.14450000000002	28.58	6.12428571428572	13.2683571428571	18.3651428571428	12.2434285714286	8.16228571428571	28.566	16.324923076923	15.3042857142857	21.417	24.4954285714286
254	193.048597679942	193.044415190102	193.059833396269	253.046	249.965	254.074	32	32	464.22409090909	824.4024	1307.69827272727	1432.4544	1197.80018181818	1617.94043478261	1256.92988235294	2108.85675	254.047909090909	277.582476190476	214.2	128.556	2308.86346666667	2988.27738095238	2736.385	2581.303625	406.068545454545	199.973454545455	268.271954545455	340.771090909091	1349.845875	425.453727272727	63.256909090909	570.332454545455	1804.89595833333	1251.80292857143	825.400636363636	3606.6898	2153.77069565218	2234.90764	2249.65125	1784.61956521739	4017.97916666667	3469.7	2360.37256	2917.2	3361.79863636364	3544.07872	2042.354	3289.634375	190.791
255	193.047963094616	193.044633694496	193.060639568578	214.255	211.2	215.281	24	24	33.6794117647059	63.2545882352941	47.95175	65.2950588235294	34.69	56.0967647058824	40.8258823529412	116.306823529412	3104.70527777778	3104.699	1950.80235294118	473.416470588235	74.5029411764706	147.942647058824	107.130882352941	40.8117647058824	138.752	44.8929411764706	41.8296470588235	203.038529411765	172.489352941176	88.7911764705882	58.1567647058824	90.7747647058823	242.746	116.273294117647	129.532529411765	823.644375000001	180.592058823529	148.911411764706	265.184705882353	175.490588235294	437.706176470588	415.235764705882	204.937235294118	369.474235294118	128.594117647059	364.245	87.7402352941176	378.398176470588	26.5184705882353
256	193.051476608526	193.046877342026	193.061023325708	358.1285	351.987	360.148	18	18	20.4104347826087	32.648347826087	35.7091304347825	30.615652173913	20.4052173913044	36.7293913043478	33.6613750000001	53.0535652173913	77.5233043478261	65.3133913043479	41.8306956521739	44.8914782608696	23.472	28.56	28.56	32.6566956521739	25.4945652173913	23.467	36.7293913043478	34.6726086956521	37.7593043478261	28.56	23.466	37.7512608695652	27.5445	29.58725	18.3646956521739	35.7182608695652	24.4810000000001	25.5065217391304	24.4862608695652	22.4455	49.9949130434782	32.6566956521739	18.3646956521739	32.6566956521739	42.8619130434783	47.9645217391304	26.5335652173913	33.6614347826086	36.7387826086956
257	193.083664399312	193.080965772302	193.09555498862	207.091	205.079	208.14	11	11	20.4125	20.405	22.4458666666667	43.87075	41.8174375	30.6075	40.825	112.229333333333	3756.62186666667	655.24125	1377.421875	763.933187500001	36.729	39.7921875	72.4421875000001	15.30375	150.95075	27.54675	45.91125	203.0421875	35.7093333333333	100.025333333333	45.894375	64.27575	25.515625	74.4828125000001	114.226	804.285333333333	67.3365000000001	142.79125	22.4458666666667	173.445333333333	432.593066666667	73.4592	107.1328125	362.321875	79.6119999999999	369.3305	85.7010000000001	50.996875	23.457125
258	194.051390642984	194.049561369205	194.054287038648	213.2435	211.2	214.273	4	4	17.35275	14.2835	22.4467692307692	28.567	13.26325	15.29625	13.26975	30.6075	361.198	340.791333333333	109.16675	53.027	20.405	20.405	23.46575	16.3253333333333	24.486	12.243	9.18225	32.648	21.4345384615385	21.43575	16.324	19.3673333333333	28.5553333333333	22.4363333333333	19.37525	106.112	24.488	20.3966666666667	37.7338333333333	32.6498461538462	46.9353333333333	60.19475	27.522	39.80925	28.5810000000001	38.7695000000001	13.26325	41.8131666666667	7.13883333333333
259	194.047761933816	194.047761933816	194.047761933816	351.987	351.987	351.987	1	1	11.2257619047619	17.3448571428571	19.3854285714286	18.3702857142857	10.2028571428571	17.3448571428571	17.34	21.426	15.2921428571428	24.4937142857143	11.2231428571429	16.32	18.3694285714286	17.34	21.42	13.2668095238095	18.3557142857143	22.4462857142857	17.3446363636364	15.2957142857143	17.3497142857143	10.2023809523809	11.2226190476191	15.3	26.5274285714286	10.2028571428572	8.16228571428571	21.431	9.18000000000001	10.2057142857143	24.4868571428572	13.2637142857143	19.3845238095238	21.431	16.3245714285714	13.2674285714285	16.3283809523809	19.3854285714286	17.3448571428571	18.36	13.2668095238095
260	194.062088115103	194.057410620889	194.064936272003	254.018	253.054	254.029	3	3	39.7892857142857	96.9271428571429	154.02	91.8471428571428	156.103714285714	229.682142857143	169.32	313.213095238095	43.8722857142858	50.008	38.76	39.7911428571428	338.719047619048	380.566571428572	371.384	329.536904761905	62.2374285714285	27.5464285714286	26.52	49.9916666666667	102.028571428571	56.1	24.4868571428571	61.2342857142857	188.752857142857	173.448571428572	95.8799999999999	531.56209090909	268.322619047619	303.96	272.403571428571	220.258285714286	657.634411764707	490.871952380953	312.207428571429	417.277380952381	515.220238095238	519.616285714285	307.177666666666	524.28	32.6491428571429
261	194.072390042141	194.066260663344	194.078171006069	229.046	227.501	230.592	4	4	57.1375	154.001125	116.353764705882	164.267352941176	95.935294117647	117.371875	77.5423529411765	277.61	63.259375	103.049705882353	28.5682352941176	57.1549999999999	80.5985882352941	104.10375	113.285294117647	92.8467647058824	52.0168125	76.5220588235295	28.567	60.1763125	45.9132352941176	26.5265	23.4518823529412	44.891	46.94875	16.3294117647059	16.3134117647059	119.374411764706	25.5073529411765	44.87725	61.24125	25.4985294117647	229.640625	108.1465	34.6885	24.4875	71.4205882352941	141.869941176471	41.8296470588235	44.8929411764706	23.46575
262	194.08635432459	194.08635432459	194.08635432459	207.091	207.091	207.091	1	1	5.10125	7.14262500000001	11.2236666666667	9.18299999999999	5.09833333333333	8.16266666666666	7.14155555555555	13.26325	462.211000000001	306.266666666666	258.116222222222	78.5656666666666	13.2715555555555	10.2025	8.16177777777777	11.2224444444444	15.295	11.2236666666667	7.14233333333333	14.2831111111111	11.2151111111111	12.2506666666667	11.2163333333333	11.2297777777778	7.14155555555555	11.2224444444444	9.18299999999999	9.18800000000002	19.3842222222222	10.2022222222222	7.14175000000001	7.14233333333333	18.366	14.2835	17.3437777777778	23.46575	20.4066666666666	11.2236666666667	5.10166666666666	10.2022222222222	5.1011111111111
263	195.120109885737	195.120020714179	195.120199057295	160.1725	160.158	160.187	2	2	53.0548571428571	84.6837142857142	197.931733333333	373.2712	68.3578666666667	288.735466666666	56.1183333333333	105.133571428572	66.3185714285714	86.7226666666667	91.824	94.8847999999998	91.8599999999998	71.3953333333332	72.4389333333332	44.8741333333333	35.7093333333333	48.9728	31.6303333333333	43.8354285714286	77.5098666666667	57.136	272.411199999999	66.2907142857144	35.725	30.6079999999999	670.577999999999	44.9093333333333	48.9728	31.6386	42.867	24.4864	72.4352142857142	75.4454666666667	41.8317142857143	24.4592	41.8309333333333	77.5402666666667	58.1551999999999	49.9734666666667	24.4864
264	196.040000510526	196.038705930951	196.040145986853	91.839	91.811	92.854	5	5	1153.91504347826	1662.42991304348	1696.14025	1968.58643478261	71.4365217391305	3056.46260869565	45.9019565217391	61.215652173913	2523.96195652174	3550.50782608696	2378.22808695652	957.004695652174	3001.35443478261	5335.96434782609	3804.6	3187.08939130435	70.416	3569.89278260869	2648.25391304348	18.3607826086957	566.123125	180.547695652174	169.37052173913	193.849565217391	1063.11182608696	412.290782608696	252.004434782609	3477.93808695652	2136.42626086957	56.11375	1874.45366666667	70.398	108.124608695652	6502.3852173913	2794.18852173913	3167.69947826087	11258.156	88.7853913043478	6803.4	11179.5775	228.489739130435
265	196.045951365461	196.041446608979	196.059782312895	92.849	83.661	100.994	87	87	1487.54034782609	1723.26257142857	1706.31234782609	1958.3812173913	3124.98971428571	3081.97565217391	3461.35784615384	5187.04876923077	2834.15246153846	3623.24508	2560.99263157895	4961.62164	3022.721	5333.00356	4196.82853333333	3200.35072	2610.77053846154	3589.27773913043	2693.3634	2510.22	564.084043478261	197.888434782609	196.916291666667	199.969	1023.31075	414.331826086957	326.48	4363.75095652174	2155.85164	1640.57947826087	1758.20416	1037.636625	8000.58266666667	6471.3648	2778.88069565217	5243.329	11321.2215555556	8546.68749999999	4683.03861904762	11170.088	2565.4006
266	196.056057649825	196.040956439884	196.070515465311	59.185	56.102	73.463	49	49	19.3807307692308	64.2478846153846	20.4092307692308	11.2229615384615	1254.92368421053	15.3040384615385	2184.8905	3142.3392	177.413076923077	87.7431538461539	46.93288	783.419076923077	2242.1798	24.4864615384615	6.12288	2224.6524137931	9078.35561538462	6708.37857142857	3911.71223076923	7693.25953846154	30.615	63.2566923076923	19.3851153846154	34.68952	18.3572307692308	22.4459230769231	19.3814074074074	425.452269230769	47.9526538461538	1299.37656	7.14323076923077	808.053230769231	5572.71053846154	89.7633846153846	17.3445769230769	1723.29969230769	2004.79125	4924.83957692308	29.5821481481482	3622.50606060606	383.621230769231
267	196.072722206385	196.070777099295	196.074773417924	63.765	61.226	65.29	6	6	7.14	109.115681818182	29.5879090909091	6.12163636363636	1988.51154545455	18.3559090909091	1796.56	1338.59781818182	200.895227272727	56.16	219.358636363636	1183.51636363636	11.223	9.18	4.08109090909091	10.2054545454545	3901.3715	2550	1183.2	2810.81869565217	24.492	7.14190909090909	11.223	27.5473636363636	52.0339090909091	22.44	9.18	490.62	67.338	1129.44190909091	19.38	718.272	3635.442	85.6838181818182	19.3851818181818	697.866545454546	134.676	6840.12	20.4	1.02077272727273	196.912636363636
268	197.045308009834	197.045308009834	197.045308009834	92.854	92.854	92.854	1	1	194.86775	204.1	209.2025	254.109913043478	344.929	349.011	353.954458333333	545.83375	313.076041666667	380.55325	286.701958333333	490.760291666667	311.265208333333	543.815458333333	383.535666666667	336.765	330.642	386.690541666667	304.109	284.591625	107.104375	76.503125	56.11375	83.6639166666666	139.779958333333	97.972	63.2580833333333	492.9015	255.0625	229.55625	188.707708333333	128.55675	1215.11775	684.895291666667	316.367916666667	551.07	1279.75925	1432.782	1037.382375	1259.297	296.82
269	197.050620335563	197.04568006671	197.062688359043	91.839	84.681	98.976	33	33	191.811272727273	201.0385	205.1205	255.130434782609	345.956869565218	345.956869565218	359.055304347826	545.839565217391	311.030681818182	381.577565217391	299.956695652174	499.927826086957	315.341217391304	555.021913043478	387.6	335.751652173913	326.566956521739	387.699130434782	305.136	282.552043478261	105.06447826087	74.4633181818182	54.0761304347826	82.6411304347826	136.716545454546	95.9312727272728	63.2561739130435	479.645217391304	256.08547826087	227.518173913043	190.715608695652	126.512347826087	1148.56504	679.834636363636	312.286909090909	560.266434782609	1205.16507692308	1401.1465	982.522636363636	1166.16773076923	295.812608695652
270	197.067662542392	197.063893031973	197.079668800934	58.148	56.097	59.179	13	13	13.2591875	32.648	20.4053333333333	55.0944	135.7015625	34.690625	47.9713333333333	399.944533333333	66.2471875	26.5265	9.1824	37.735375	21.42525	76.52	30.608	31.6406666666667	1138.65965217391	873.334	402.003125	1026.434375	28.5674666666667	14.2835	3.0608	12.2432	37.7238125	10.2025	11.2193125	406.066133333333	20.40625	108.233066666667	69.3781333333334	81.62	627.45375	73.431	52.03275	173.4425	284.6544	230.580266666667	7.1395625	266.394	101.041875
271	197.061833327379	197.061833327379	197.061833327379	71.428	71.428	71.428	1	1	13.2634210526316	19.374	28.5688421052632	28.5677777777778	105.087105263158	28.5511578947368	172.468947368421	52.0334210526316	22.4330526315789	36.7635789473684	28.5673684210526	111.208684210526	31.6281578947369	115.254052631579	37.7502777777778	28.5762105263158	225.478157894737	150.952210526316	74.46	171.404210526316	15.3086842105263	11.2228947368421	5.10138888888889	13.2634210526316	20.4052631578947	13.2593157894737	11.2194210526316	44.88	16.3242105263158	32.6484210526316	29.58	29.5876315789474	122.4	63.24	16.3242105263158	65.2968421052632	52.0334210526316	683.4	49.9774210526316	32.6595555555556	25.5078947368421
272	198.043895268711	198.038554999491	198.056504866656	92.848	84.681	98.976	41	41	76.5204545454545	196.912636363636	185.735333333333	235.746	68.3735	323.512909090909	97.92	569.334375	279.405272727273	415.2325	304.041272727273	423.413181818182	343.923818181818	611.143363636364	437.58	346.985454545455	47.9656363636364	396.886090909091	280.6375	106.084727272727	79.56	81.6	54.0744545454545	78.561	114.270545454545	98.9929090909091	59.1758181818182	471.471	249.966818181818	32.6487272727273	183.567272727273	37.7601818181818	1298.46	675.775904761905	313.307454545455	599.93895652174	1374.58855555556	1573.6881	1093.14763636364	1323.27625925926	247.871045454545
273	198.041366850397	198.03972335354	198.058352678182	60.183	58.137	62.223	7	7	38.7617272727273	119.313409090909	146.919272727273	253.027636363636	49.9933636363636	339.750818181818	101.0295	49.9933636363636	77.482	92.846	69.3785454545454	63.24	248.946545454545	336.69	379.541454545455	252.0635	46.9325454545455	209.1	102.027272727273	46.9325454545455	106.134476190476	108.150285714286	121.412454545455	70.3988181818182	101.977272727273	119.371909090909	72.42	469.2	152.020636363636	43.8834545454545	149.980090909091	39.7941818181818	66.3177272727273	610.98	155.081454545455	221.399181818182	470.345727272727	61.2163636363636	62.22	456.183818181818	75.5203636363637
274	198.07126806861	198.07039103734	198.072145099881	58.658	58.148	59.168	2	2	29.5781875	47.9546875	34.70125	48.972	171.4125	56.134375	60.216875	428.53125	67.2705	97.944	91.8225	64.2560625	38.7695	29.5890625	20.40625	28.5775	850.940625	508.115625	247.9359375	721.5376875	19.38475	13.264875	5.10125	19.3883125	20.39125	11.2234375	7.1395625	36.729	9.1828125	149.066	16.325	82.64025	735.60025	30.59625	11.22275	17.3453125	15.30375	203.02975	32.65	24.495	92.876875
275	198.939077961668	198.933479929699	198.9505339274	44.884	42.838	45.922	128	128	3173.04818181818	4594.561	4959.84033333333	5385.31933333333	3671.06707692308	4990.92711111111	3615.766	4103.399	1128.98185714286	1114.022	1043.75228571429	1594.6768	4943.67072222222	4853.834	5048.76685714286	4955.3775	29.590875	2365.95975	1508.94975	1793.395	5570.41333333333	4810.0056	4371.17941176471	6191.9802	5337.15852941176	4294.11533333333	3944.2865	3716.66955555556	3256.638	3806.55275	5040.677	3942.53235294118	3273.05111111111	4223.332125	3572.9155	2979.23428571428	2059.03266666667	2939.22290909091	2158.696	2679.27028571429	3159.081
276	198.951325118325	198.951222371147	198.951934473475	44.885	44.884	44.896	6	6	3173.08857142857	4594.34657142857	4956.98983333334	5383.27866666667	3669.11866666667	4991.23771428571	3626.09542857143	4105.62971428571	849.798833333334	893.812	1015.06583333333	1561.03714285714	4937.60666666667	4854.62633333333	5042.68383333334	4959.19542857143	1829.37228571429	2367.06285714286	1120.326	1783.25133333333	5565.91833333333	4120.106	4230.36266666667	6161.793	5332.262	3590.98666666667	3820.128	3709.932	3153.70314285714	3808.72657142857	5041.49983333334	3929.06933333333	3272.05628571429	4225.00314285714	2962.02766666667	2880.26657142857	1964.14166666667	2938.72916666667	2088.28583333333	2591.22333333333	3050.65428571429
277	199.942317909133	199.937488474974	199.955591072375	44.89	42.844	45.922	90	90	676.449428571429	989.677142857142	1090.780875	1118.194	775.4375	1029.43225	767.254857142857	912.155076923077	189.7665	221.39425	198.955714285714	255.071428571429	1081.465	1068.594375	1084.87542105263	1080.41533333333	17.346375	467.290857142857	280.56875	12.243	1249.8675	1035.63833333333	914.653090909091	1298.03858823529	1161.07036363636	935.56925	849.86825	830.471529411765	692.74975	873.317538461538	1154.374	845.112	691.753714285715	905.957333333334	760.112857142857	638.698857142857	393.830285714286	604.523076923077	412.541714285714	570.329066666667	648.682588235294
278	200.018609199127	200.017815659686	200.019402738568	301.472	299.953	302.991	2	2	20.406	35.7105	33.6698999999999	34.6987	18.3645	35.7087500000001	19.3857	29.5800000000001	36.7398	48.9720000000001	87.7199999999999	55.0962	25.49875	40.824	27.54675	31.6107	23.46575	26.5277999999999	25.51375	35.71925	33.6682500000001	21.43155	19.3857	25.50625	49.9922500000001	26.5278	19.39615	35.7105	28.5684	25.5075	46.9453	13.26715	36.7398	54.0759	18.36	22.4455	37.7492499999999	28.567	52.0047	42.8504999999999	39.7917
279	200.163744622089	200.163744622089	200.163744622089	966.168	966.168	966.168	1	1	22.44	65.2800000000003	130.5216	73.4399999999999	87.7199999999999	73.4364	52.01745	345.881700000001	58.1542500000002	51.0274999999999	545.000400000001	49.9799999999999	145.860000000001	111.2127	132.639	108.1783	45.8999999999999	110.187	48.9863999999999	64.2757499999999	141.814750000001	184.62	64.2779999999998	127.56875	164.26025	44.9174000000001	114.2736	56.1302500000002	61.2329999999998	81.5809523809527	105.0909	80.6036999999998	35.6999999999999	101.03445	62.2374285714287	59.1765714285712	54.0441	196.90825	298.7721	106.1372	52.0352999999999
280	200.939048550185	200.934274201752	200.953993070062	44.89	42.843	45.922	77	77	668.287142857143	1079.4245	1090.780875	1273.30666666667	868.263142857143	1165.09377777778	860.089909090909	953.967142857142	158.144285714286	131.616857142857	212.219428571429	249.97	1120.2345	1275.38461538461	1112.11142857143	1180.66371428571	89.7851428571429	456.089	308.126285714286	143.860285714286	1230.82941176471	1134.5736	1077.888	1401.661375	1285.56	963.089777777778	903.928470588235	831.532857142857	723.382571428571	875.3745	1266.04	830.073	624.414857142857	871.977857142857	834.593714285715	609.139	387.708571428572	533.571	390.076571428572	508.126	693.77
281	200.9717200043	200.968534325772	200.984939467359	44.89	43.864	45.917	27	27	115.297666666667	82.64025	232.617	206.095090909091	882.51625	215.290333333333	525.68625	958.565	436.488666666667	474.469090909091	299.9535	423.40375	99.9867272727273	102.027272727273	129.57175	196.90825	378.51275	318.318	269.346	381.5735	133.727181818182	57.1352727272727	31.6425454545455	186.721	119.379	64.27575	106.108363636364	437.697	196.90825	883.608666666667	144.9465	707.37975	580.53932	448.69	25.5068181818182	365.2495	550.954285714286	585.17625	475.447090909091	605.018133333333	83.6673333333333
282	201.04813280514	201.044538501098	201.052007361303	428.5185	428.485	432.61	6	6	51.0125	55.1137499999999	93.7750588235296	76.5705882352944	35.7226470588235	103.007375	38.7711764705883	43.8734375	33.6703125	50.0106250000001	37.763125	34.6660000000001	105.0921875	80.5750625000001	70.3498125	72.4421874999999	133.65275	94.8873529411763	40.7976470588235	217.313249999999	84.6551176470588	398.068125	832.546666666667	96.9593750000003	179.564	140.703176470588	1051.89493333333	132.638235294117	74.4814705882354	42.8505	217.3265625	79.5829411764707	41.8328125	109.16675	41.83025	35.721875	44.9058823529412	40.8117647058824	44.9075	61.2374999999999	35.7109375
283	202.124828572918	202.119135431839	202.138107512471	204.058	200.963	207.126	82	81	182.683631578947	395.862105263158	258.214611111111	473.402105263158	837.654571428572	1268.18710526316	856.237636363636	1565.152	831.680333333333	698.076000000001	284.653421052632	512.19852631579	556.036250000001	820.331250000001	826.416	689.700266666667	1177.00306666667	915.151058823529	627.300000000001	857.021052631579	207.048722222222	201.060388888889	138.72	95.9344210526317	523.557000000001	261.268210526316	195.89052631579	2098.405	1268.25252631579	783.18276923077	965.190285714287	678.484722222222	4449.40936363636	3270.95634782608	1489.58421052632	2549.67972	4411.53504	3867.88148	2960.80368421053	4284.085	1219.21447368421
284	202.125281941363	202.120834816407	202.136395163441	342.799	339.738	345.887	44	44	94.8806666666665	236.704444444444	110.226	132.679444444444	215.278611111111	127.576388888889	167.425777777778	403.009722222222	975.802235294118	952.718916666666	611.139733333332	1002.91643478261	53.0544444444445	142.838888888889	113.22	48.9733333333332	91.825	70.4183333333334	53.0688888888887	74.4559444444446	40.8105263157895	134.676666666666	52.0483333333334	42.826	77.5411111111111	103.048055555556	87.7438888888889	212.280421052632	130.595555555555	176.556111111111	141.864944444444	37.7626111111111	2102.4875	729.849999999999	172.426944444445	318.326666666667	1426.98	1563.04315789474	1342.67890909091	1376.61428571429	929.870714285716
285	202.967721717153	202.967721717153	202.967721717153	45.917	45.917	45.917	1	1	68.35675	145.9046875	184.733125	152.015058823529	125.4984375	175.5475	134.673	149.01125	162.2296875	170.38175	147.93625	158.0903125	112.193529411765	136.76375	172.485625	153.046875	173.4425	138.8135	92.876875	141.866875	142.832941176471	178.54375	178.609375	175.5475	149.9308125	193.859375	155.084705882353	198.945882352941	97.95	124.5315	93.932	137.784375	276.48775	227.51575	133.65275	208.14375	209.148235294118	238.899375	207.186875	294.743875	82.6149375
286	203.049422827522	203.049029999947	203.051015199737	53.0495	53.046	53.07	4	4	112.2	268.331727272727	282.68452173913	247.923391304348	178.547727272727	259.218545454546	183.649090909091	277.588363636364	223.320272727273	241.804636363636	248.943652173913	184.62	172.38	205.124869565217	261.253565217391	212.216727272727	212.216727272727	190.791	122.465454545455	167.362	226.497913043478	383.52	487.799	296.978727272727	229.451086956522	343.831909090909	314.253739130435	341.787391304348	170.385545454545	182.726454545455	172.518272727273	175.533818181818	374.440090909091	288.737181818182	221.399181818182	280.575	293.835130434783	288.878681818182	255.119565217391	382.695652173913	146.919272727273
287	203.108620748033	203.108620748033	203.108620748033	311.21	311.21	311.21	1	1	26.5373333333333	61.2360000000001	53.0538666666666	51.0333333333333	54.0741333333332	55.0943999999999	73.4351999999999	77.5149333333332	229.56	234.661333333333	84.7153333333333	133.602533333333	31.6034666666666	35.7093333333333	36.7296000000001	25.5066666666667	23.4661333333333	20.4066666666667	13.2634666666667	25.5066666666667	28.5674666666666	36.732	21.427	26.546	24.4864	25.5083333333333	17.3434	26.5269333333333	31.6303333333333	21.4256	28.5674666666667	10.2026666666667	186.7088	53.0573333333334	19.3850666666666	28.5674666666666	277.512533333333	156.0498	76.49	187.802666666667	73.4831999999999
288	203.130313810101	203.126544018465	203.144112161008	204.041	200.963	205.079	29	29	18.3645	66.31625	35.7080769230769	83.6589230769231	123.401384615385	192.82725	120.3895	244.86	121.407461538462	109.22025	59.1793333333333	84.6791538461539	95.9016923076924	139.77425	138.761846153846	96.9292307692306	180.499153846154	143.852538461539	99.9845000000002	135.704333333333	43.8533846153846	42.8690769230769	12.2381538461539	21.43575	77.577	54.0763076923076	38.7512307692308	372.552692307692	176.41675	116.261	168.355	109.172923076923	881.471999999999	568.279250000001	226.514	382.78125	831.882142857143	650.937222222222	516.236769230769	786.612749999998	181.5155
289	203.129058553753	203.127205557193	203.144408320844	344.8675	340.764	345.848	6	6	24.4932	39.7897499999999	36.7398	30.6171428571429	37.7505714285715	29.5965714285715	38.7828	60.1977	184.52045	158.144285714286	104.0706	149.9841	23.47265	30.6075	29.5800000000001	32.6476190476191	15.3	17.3489047619047	15.309	23.4530999999999	18.3642857142857	31.62775	28.5726	24.4728	17.3448571428572	23.4665714285715	16.3248	34.6987	23.46	23.47265	28.5754	24.4932	322.4938	114.3016	26.5278	50.0093999999999	217.371571428572	215.280285714286	205.07025	247.84785	141.85645
290	203.137032189002	203.135241465031	203.137766360165	167.3	166.325	167.34	3	3	449.966999999999	908.096666666665	663.185714285714	854.368933333334	12.244	403.031666666666	375.482666666666	1150.936	25.51	29.5848333333334	12.242	40.8466666666665	16.3386666666666	26.5286666666666	13.2621666666666	32.6186666666666	6.12199999999999	3.05800000000001	7.14233333333332	3.05799999999999	3.0605	5.102	4.08133333333332	3.06100000000001	6.12199999999999	6.12099999999998	7.14233333333332	5.10583333333334	3.0605	4.08466666666667	7.14116666666668	4.08133333333334	7.13533333333332	3.05800000000001	1.02016666666667	6.11600000000001	5.10166666666668	3.06100000000001	3.06099999999999	10.2016666666667	6.12099999999998
291	204.091218118831	204.087275615177	204.0988664087	319.343	316.265	319.36	5	5	126.565846153846	288.855923076923	325.478153846154	393.809076923076	175.479692307692	253.01723076923	156.038142857143	397.92	105.083769230769	127.528846153846	33.6676153846153	32.6377142857143	102.023076923077	78.5636923076924	116.263714285714	111.26175	46.9341538461539	32.6498461538462	21.4248461538461	44.8935384615383	95.8655384615383	32.6203076923076	41.8294615384615	104.110615384615	84.6791538461537	21.4167692307692	14.2767692307692	129.579076923076	36.7476923076923	72.4254615384617	73.428923076923	59.1733846153848	242.83323076923	124.468153846154	32.6473846153847	43.8633076923078	88.7600769230768	121.352538461538	68.3554615384617	56.1380769230769	14.2843076923077
292	204.122498518266	204.121902029855	204.122667613137	204.053	203.021	204.065	3	3	24.4875	49.9953125	34.70125	51.0125	71.4218750000001	131.61225	55.0935	178.609375	58.1756249999999	69.3770000000001	25.50625	69.3770000000001	64.2796875000001	65.2959999999999	73.4850000000001	79.5795000000001	98.8975625000001	83.6605000000001	46.9172941176471	64.2993749999999	29.5781875	31.6180625	28.5565	25.515625	50.010625	28.5775	26.528125	181.67125	80.5997500000001	54.0568823529412	68.3567499999999	59.1745	451.97075	266.3015625	102.029411764706	226.4955	339.74325	342.804	268.3421875	350.9875	85.7325000000001
293	204.138156903225	204.137058254087	204.139255552364	345.848	345.848	345.848	2	2	15.3042857142857	25.5071428571428	24.4868571428571	21.435	26.5255714285715	19.3840714285714	17.3436428571428	31.6288571428571	35.6696666666666	26.5367142857143	19.3854285714286	24.4868571428571	19.3935714285715	28.568	18.3574285714286	21.4335	10.1986666666667	18.3728571428572	15.3096428571428	15.293	17.3448571428571	23.4661333333333	15.3042857142857	17.3375714285714	18.3651428571428	16.3245714285714	12.2434285714286	15.3107142857143	15.2978571428571	15.3096428571428	21.426	10.2028571428571	149.017333333333	60.2221428571429	15.304	20.4128571428571	32.6628571428571	111.211142857143	20.4057142857143	54.0524285714284	28.58
294	205.044744016578	205.040450070631	205.055514667446	269.367	267.298	272.434	19	19	29.5877333333333	32.6592000000001	34.7026666666667	40.8285714285713	14.284	65.3211428571428	26.5182666666667	28.5674666666667	1572.98018181818	1893.70610526316	1077.43533333334	2126.24836363636	38.7545714285715	37.7498666666666	25.5053571428572	42.868	19.3774666666667	115.292285714286	92.8442666666669	15.31	22.4458666666667	38.7701333333334	36.7295999999999	46.9322666666668	36.7431428571428	20.4128571428571	27.5382000000001	21.4256	34.6890666666667	26.546	39.806	30.6080000000001	24.496	53.0538666666668	32.672	26.5182666666667	55.0954285714285	20.4053333333334	30.6085714285714	39.7773999999999	58.178
295	205.095870260314	205.090848558129	205.10739828945	193.828	189.775	194.876	37	37	95.9016923076924	242.83323076923	201.091538461539	306.092307692307	169.434923076923	264.259692307692	167.330461538461	748.16746153846	546.111538461539	660.139076923076	254.037461538462	866.567769230768	193.843846153846	220.369846153846	195.972923076923	159.168	302.011076923076	298.950153846154	185.612	397.049307692308	212.208	330.430153846153	262.219076923077	297.929846153846	230.589538461538	193.931538461538	143.917615384615	298.950153846154	190.797538461538	165.215076923077	215.268692307692	142.961538461538	772.372923076924	308.109692307692	162.216692307692	269.239384615384	396.899692307693	345.884307692308	182.621307692307	379.525846153846	312.214153846153
296	205.995568813863	205.987264154173	206.003435017676	303.5095	299.953	304.028	4	4	7.14155555555552	12.2426666666667	20.4075	9.18337500000001	7.14174999999998	11.22275	9.18337500000001	6.12133333333331	10.2088888888889	9.18224999999997	7.13766666666668	3.06075000000001	7.14174999999998	11.224125	8.16200000000003	10.195	6.12133333333331	6.12150000000003	5.10444444444444	9.18899999999996	11.22275	8.1671111111111	10.2022222222222	17.3456666666667	18.3644999999999	4.08100000000002	5.10777777777776	11.224125	8.16200000000003	12.2426666666666	17.3551111111111	5.10125000000002	18.376	14.2831111111111	8.1573333333333	6.12133333333331	6.12149999999998	22.44825	8.16199999999998	5.10111111111112	8.16177777777774
297	206.052170424738	206.047752224669	206.063254264231	269.367	266.289	272.434	19	19	44.8935384615383	60.1936153846153	69.4070769230767	73.4862857142859	51.0142857142859	73.4862857142859	43.8722857142857	131.619692307692	1528.01992	1773.16107692307	1034.8559375	2028.3564	38.7545714285715	38.7716923076922	49.9940000000002	40.8307692307692	80.567846153846	111.211142857143	69.3756923076925	111.255461538462	51.0107142857143	34.6721538461539	35.7080769230769	35.7107692307693	44.9082857142859	40.8285714285715	28.5686153846154	33.654923076923	49.994	22.4653846153846	53.076	27.5462307692308	66.3499999999999	65.2996923076924	46.9730769230768	37.7513846153846	68.3591428571431	52.0345714285714	33.6694285714287	68.3296923076922	55.1215384615384
298	206.064896387411	206.064592600775	206.080763446535	407.065	403.006	408.085	3	3	12.2405454545454	19.3851818181818	26.5270909090909	26.52	11.223	21.4209545454546	19.3895	37.7488095238095	39.7906363636364	37.7500909090909	15.3040909090909	33.6765	22.446	27.5473636363637	26.5341818181818	29.5879090909091	21.4257272727273	21.4257272727273	25.5068181818181	29.5879090909091	27.5473636363636	18.351	17.3492727272727	24.48	32.624	19.3998636363636	20.4104761904762	29.5813181818181	29.5945	19.3851818181818	30.615	13.2665	38.7703636363636	35.7095454545455	15.3040909090909	16.3207272727273	51.0136363636363	17.3446363636364	18.3698181818182	45.9122727272728	48.973090909091
299	206.494705596078	206.493776042471	206.495635149684	301.472	299.953	302.991	2	2	9.18257142857142	23.4665714285714	22.4447142857143	19.3922142857143	15.3042857142858	21.4260000000001	18.3638571428572	16.3245714285715	4.08285714285713	7.14200000000002	4.07942857142858	4.08114285714286	13.2637142857143	18.3715714285715	15.3042857142857	18.351	10.2028571428571	9.18257142857142	7.14500000000001	15.3096428571428	22.4462857142858	12.2485714285714	7.142	14.284	8.16228571428574	9.18257142857142	7.14449999999999	16.3234285714285	8.16228571428571	21.426	12.2485714285714	11.2278571428572	27.5573571428571	24.4868571428571	8.15885714285712	8.16228571428571	12.2434285714286	19.3772857142857	3.05828571428571	18.3651428571428	8.16171428571429
300	206.883446704692	206.881611656662	206.885941662551	48.9655	47.94	48.972	4	4	2907.81428571429	3764.00966666667	3998.68633333333	3701.76933333333	3198.59571428572	4073.17066666667	3183.44	2283.70133333333	3065.95857142857	2973.11257142857	2427.373	3608.919	3636.468	4133.37033333333	3850.8195	3961.76942857143	2747.62942857143	5220.802	3272.05628571429	3084.32371428572	2799.79466666667	297.923428571429	390.085666666667	1627.73966666667	3139.05283333333	1818.14914285714	1639.67566666667	3297.17866666666	3367.1	2983.45466666667	3441.63516666667	2619.886	3205.73771428572	5116.73285714285	3178.76514285715	3655.85433333333	3468.56666666666	3925.36466666666	3199.76533333333	3488.97	2898.23542857143
301	206.989835633452	206.988231591284	207.004254671208	302.991	299.953	304.028	3	3	104.071875	169.371875	213.232249999999	5061.27937499999	180.58425	198.9609375	144.873411764706	193.8475	15.309375	13.26325	22.438625	23.4667647058823	124.478125	65.3200000000002	2566.912	241.656352941177	49.9922499999999	108.1465	34.70125	79.6087499999999	116.315625	62.2581249999999	46.934375	45.91125	131.6203125	76.5187499999998	37.763125	165.2805	70.3759411764706	96.9296874999999	64.2993749999999	92.8768749999999	154.114375	93.8687499999999	45.8971874999999	42.853125	91.8281249999999	208.130999999999	79.527882352941	103.04525	79.5783529411767
302	207.063490953079	207.053739086331	207.07659902854	297.9	288.717	306.108	109	103	7729.12284615384	10828.4439	12073.1402941176	16585.5534545454	7724.78593749999	12383.050090909	8260.34880000003	4290.45648	530.535652173913	869.299304347825	622.226521739131	556.048636363637	9804.59299999995	20860.4848695652	10537.5108571429	11243.2122	4734.98025	7244.02857142857	5452.96790909091	5948.6212173913	14900.0629090909	9411.9007037037	8184.81433333333	13703.0860645161	9254.86219230771	13018.68	11572.6124347826	15650.9836363636	12919.0849090909	6066.4847368421	8867.29827999999	6639.64408333333	7740.44333333335	11112.3535384615	2316.65493103448	7642.32478571428	4681.92725000001	16002.1527272727	6818.34815789474	4999.8162631579	10293.84
303	207.058427913541	207.053930351917	207.071354976034	206.082	203.003	207.108	51	51	1325.70166666667	2342.54618181818	2277.67015384615	3210.989	1967.3228	3062.92294117647	1939.1	4499.85375000001	847.864411764706	1025.75029411765	356.076944444444	752.918142857142	2072.1225	3025.16479166667	2590.34422222222	1934.46171428572	1497.80872222222	1766.10083333333	1157.96705882353	1508.42941176471	1619.13675	1714.58823529412	1365.78	1669.129	1251.18872727273	1301.27916666667	1028.44	2332.81728	997.8208	1125.942	1259.00906666667	834.587222222221	2785.40294117647	1952.7904	1136.58944444445	1228.85905882353	2182.06655555555	1848.74333333333	1137.60972222222	1801.80163636364	749.916176470588
304	207.065499400429	207.059175270932	207.076442762836	232.603	229.548	238.742	45	45	359.13856	713.006884615384	715.21628	922.51392	1767.37478787879	2385.38946153846	1793.29523076923	3781.741375	380.56444	620.47616	353.01688	533.73196	1142.7136	1330.70785185185	1441.99476	1000.69848	4320.88944	3356.75958333333	2964.93368	3840.58961538461	1025.3814	1354.2944	820.939	1095.52296	850.91352	644.96864	473.0944	1370.25170833333	1037.62476	506.978230769231	882.366538461538	599.78352	4409.49408	1737.87744	937.415346153846	1180.18628	3457.73315625	2519.56512	1791.61168	2359.43792307692	1507.97384
305	207.067579510143	207.06261783681	207.078336654171	358.109	355.047	359.128	7	7	119.40084	277.51616	326.4768	342.88128	283.63784	492.79524	353.953346153846	751.916879999999	46.9108	82.6621200000001	42.85008	64.2751199999999	338.806	370.273961538462	278.4705	288.8015	822.9786	479.5316	357.098	761.820480000001	119.39616	212.16832	172.42732	147.9058	154.049038461538	225.4795	84.6799199999999	407.17152	255.009615384616	107.1294	157.11696	106.108	886.62332	367.3872	247.92804	290.8368	744.9504	319.42276	90.8262799999999	683.426799999999	175.526
306	207.070459040203	207.064346738644	207.075468585266	374.4325	373.395	375.462	4	4	164.231925925926	276.439357142857	316.222142857142	374.510392857143	403.083392857143	416.189142857143	423.418571428571	899.892000000001	61.2278571428571	82.6257857142857	46.9331428571428	77.5734814814814	275.477142857143	340.703857142857	282.619142857143	279.499571428572	579.502	312.262071428571	343.902259259259	586.664285714285	171.402	322.342571428572	253.030857142857	179.608	181.572714285714	282.60925	145.839571428571	519.325428571428	287.660142857142	201.974142857143	158.17462962963	215.317964285714	905.823428571429	325.474518518518	247.972821428572	383.614	655.023428571428	373.489928571429	84.6629642857144	668.029821428572	181.610857142857
307	207.099844802973	207.099209998841	207.100463257649	384.63	384.624	384.681	3	3	98.926142857143	148.900533333333	191.734933333333	209.246428571429	232.722857142857	197.921571428572	238.746857142857	544.822400000001	34.7026666666667	46.9167142857143	22.4473333333333	37.7505714285714	124.474857142857	181.548133333333	166.314333333333	139.720428571428	365.112266666667	161.261571428571	114.32	391.782400000001	119.365071428572	148.958933333334	131.6144	115.335333333333	113.251714285714	89.7851428571428	71.3906666666667	322.410285714286	89.7851428571428	140.7416	97.9474285714285	134.677714285714	584.3836	167.326857142857	86.7566666666667	124.472533333334	203.036857142857	225.483142857144	39.7592000000001	218.265733333333	52.0345714285714
308	207.424318074413	207.412358364365	207.428023337453	296.886	293.825	299.941	3	3	705.027299999998	511.170300000002	627.504999999999	687.704666666666	1407.90666666667	695.791555555557	1544.78466666668	1191.71938461539	3.06266666666666	2.04044444444445	2.0404	8.16266666666671	470.322444444445	568.697000000001	515.212222222223	456.810666666668	303.005999999999	108.155333333333	115.2939	286.713666666666	177.518666666667	171.416	235.689300000001	139.7811	194.862444444445	387.726666666669	96.9316666666666	1665.184	458.129666666669	604.991777777775	167.4112	477.776000000002	2791.32800000001	499.947000000002	501.6924	344.83511111111	1190.59933333333	1863.12222222222	368.059555555555	1900.72574999999	156.0141
309	207.489919154488	207.479430093056	207.494233858098	295.865	293.825	302.991	5	5	362.233125	1165.1255	1314.082	1525.27375	881.496000000004	1452.83600000001	938.630000000004	2123.96566666667	1.02025	2.04050000000001	4.0808888888889	4.08150000000001	958.014750000004	1231.326	1145.74075	1005.9665	138.754	141.832124999999	22.4454999999999	132.648749999999	269.346000000001	57.1339999999998	52.0327500000002	214.252499999999	311.176250000001	161.21925	35.7087499999999	1024.331	225.502875	292.811749999999	312.196499999999	207.263	1896.64474999999	1033.59766666667	85.7010000000004	170.38175	1160.0811	1192.382	195.744	1234.60333333333	54.0401250000003
310	207.993050187118	207.993050187118	207.993050187118	299.953	299.953	299.953	1	1	61.2200000000001	502.004000000001	651.886499999998	845.718166666664	129.582333333334	670.359000000002	94.8754999999997	149.9645	5.10083333333332	14.2846666666667	12.244	18.3659999999999	537.715666666668	409.581400000002	595.777333333332	612.200000000001	57.1293333333332	165.293999999999	30.6049999999999	36.7319999999997	220.392000000001	58.1494999999998	38.7726666666668	94.8754999999997	281.612000000001	45.9149999999997	33.6379999999999	117.319166666666	35.6766666666666	76.5250000000002	153.025	55.1429999999996	157.131333333332	267.327333333334	41.8336666666668	40.8133333333334	71.4233333333335	116.412999999999	41.7965714285712	59.169666666667	42.8160000000001
311	208.071519143039	208.06421093997	208.085243182432	296.897	292.817	297.946	93	93	2845.47725	5489.06727272726	5807.3157037037	6157.15278947367	3928.00434782609	6192.98347826087	3935.13980952381	5365.56394736842	71.422105263158	147.9435	81.5957894736843	76.5236842105262	4983.01199999999	5729.5302105263	5602.24681481482	5063.8302	1961.98445454545	2696.54947826087	1850.20276	2114.97825	3380.08825	2774.80423809524	2293.04992	3087.54	3605.5635	2750.62947368421	2281.19	4104.5775	2843.18631578947	2698.63472222222	3442.31515	2590.029	5228.82870370371	5270.67947368421	2893.59815	3638.33885714286	4488.13763157894	4080.03236842105	3109.47183333333	4583.15016666666	1992.21624
312	208.071495243541	208.067409376774	208.083763883642	231.606	228.563	232.62	13	13	36.73125	88.7345624999999	78.5881250000001	89.7819999999999	243.939333333333	357.21875	278.5328	534.807499999999	55.0935	81.6199999999999	45.91125	86.7265624999999	108.148266666666	215.351875	183.72	130.552	581.268461538462	545.842666666667	396.87725	610.942562500001	98.9658666666667	189.778125	125.4061875	140.7945	110.2275	78.6221333333332	66.2959375	205.07025	129.5796875	56.0965625	124.478125	32.6378666666667	768.530625000001	260.16375	141.8234375	137.6915625	519.315733333333	376.626	246.9005	335.6828125	209.1640625
313	208.062592832834	208.059438808093	208.077453895851	205.073	203.003	206.105	5	5	187.818	373.4115	342.811636363637	541.75275	306.965272727273	467.312666666667	295.879090909091	771.326181818183	113.250272727273	202.1085	66.31625	214.2525	306.218181818182	434.662	372.39125	276.48775	217.2245	237.723545454546	172.436333333333	223.43475	237.596454545455	167.399272727273	213.12775	263.3535	171.402	182.62475	128.562	364.432090909091	122.38	160.10075	208.131	117.331363636364	463.203818181819	305.079666666667	185.6855	166.38225	313.391181818182	269.352	105.094333333333	295.879090909091	106.054
314	208.090988811624	208.08214970712	208.094259859336	273.425	270.376	273.443	3	3	25.5041666666666	65.3013333333335	106.114666666667	108.162399999999	47.9494	61.2099999999998	33.6666	159.146	11.2218333333333	17.3434	11.2126666666666	18.3636	20.3866666666666	41.8268333333332	38.7676	31.6251666666666	33.6379999999999	74.4746	49.9963333333335	41.8336666666664	34.6913333333334	53.0573333333335	46.935333333333	62.2403333333335	29.6205999999998	18.3636	31.6251666666666	35.6766666666666	8.1616	15.3325	20.4066666666667	25.5100000000002	89.7893333333327	46.9276666666665	20.4199999999999	6.12099999999998	11.2222	26.5243333333335	5.101	22.4473333333332	8.16933333333335
315	208.086086562127	208.086086562127	208.086086562127	297.9	297.9	297.9	1	1	2840.49882352941	5466.42070588235	5786.08794117646	6140.12999999999	3946.27011764707	6196.90917647061	4041.38500000001	5074.5	44.9058823529412	116.306823529412	44.8775555555555	63.2582352941177	4973.64705882353	5720.72676470588	5595.29294117646	5193.78247058824	2082.42029411764	2726.22588235294	1117.584375	2083.22318749999	3403.50494117648	1663.55882352941	1441.59247058823	3046.59823529411	3623.87576470588	2188.53088235294	1508.017	4135.25205882354	2270.15441176471	2711.7854117647	3369.083125	2589.23235294118	5319.30588235295	5283.6	1798.0525882353	2199.75411764705	3456.75647058823	4196.22776470588	1661.48417647059	3664.68517647059	1538.07129411765
316	208.884487476327	208.884379872834	208.884595079821	48.9715	48.971	48.972	2	2	814.279200000001	1076.36375	1199.7552	1028.5632	878.392200000001	1136.5585	908.245	652.898250000001	752.907600000001	709.178000000001	649.867400000001	888.637750000001	961.0284	1271.1692	1137.8396	1068.1494	728.422800000001	1492.5526	793.715600000001	811.059	767.340800000001	69.3736000000001	87.8232	347.395	864.1094	455.0092	459.18	873.2912	937.609750000001	828.646	982.586800000001	762.0894	921.421200000001	1424.1992	916.139600000001	1086.56625	947.7658	1135.7968	912.237600000001	1015.099	827.590400000001
317	208.971217163529	208.971217163529	208.971217163529	50.995	50.995	50.995	1	1	242.7005	344.8445	349.0965	454.01125	272.40675	408.3	283.4905	300.1005	337.564833333333	422.3835	261.184	746.457	424.250666666667	521.34775	437.90175	391.776	968.296333333333	913.57125	579.786	916.6335	271.3865	89.782	107.12625	170.451333333333	241.56225	131.61225	101.00475	258.12325	269.346	254.2705	310.308	285.693333333333	444.865333333333	471.3555	212.216727272727	305.05475	605.00825	391.776	309.13575	370.1995	295.8725
318	209.041148867634	209.039971951035	209.042325784232	144.8825	144.871	144.894	2	2	78.5960000000001	241.696909090909	237.7299	279.6992	18.3649090909091	252.007363636363	34.7232727272727	27.5326363636363	148.959818181818	279.554727272727	170.385545454545	22.446	173.446363636363	212.122181818182	220.378909090909	153.045	22.446	96.925909090909	30.6081818181818	16.3243636363637	425.6736	374.44009090909	423.413181818181	458.102454545454	261.189818181819	293.838545454545	233.517545454545	264.2577	126.513818181818	25.4818181818182	193.851818181818	15.3040909090909	24.4734545454546	243.845181818181	178.547727272727	43.8717272727272	152.101909090909	20.3945454545454	135.696272727273	268.331727272727	23.4537272727272
319	209.071973042763	209.070556426966	209.074064409411	296.8945	295.878	297.901	8	8	454.895222222222	918.25	985.609799999998	800.700000000001	697.86	1086.57782608696	681.731111111111	995.791111111112	30.6083333333333	56.1144736842105	29.5783888888889	41.8307894736843	884.610937499999	1008.36377777778	758.909760000001	974.1	360.158055555555	519.18	332.719222222223	347.007777777777	639.714166666667	481.702222222222	371.259777777779	573.208777777779	656.06305263158	498.908684210528	401.078333333333	702.971388888889	502.113333333334	442.800555555556	659.278888888889	405.148947368422	931.513611111112	827.473437499999	490.593277777777	590.708666666666	737.650263157894	740.963666666666	547.740000000001	796.836944444445	312.103
320	209.133508721945	209.127754782426	209.140956904363	117.3205	115.3	119.37	4	4	10.2028571428572	15.2965909090909	15.3081818181818	13.2635454545455	9.18490909090909	15.3075	10.2027272727273	15.2959090909091	13.26	11.2205	8.16218181818182	9.18245454545455	9.18	9.18	12.2476363636364	10.2027272727273	6.12163636363637	9.18490909090909	10.2054545454545	12.2434285714286	8.164	5.09857142857143	6.123	22.435	10.2	5.10285714285715	4.08109090909091	7.14190909090909	4.082	7.14190909090909	11.2175	5.10409090909091	15.3042857142857	12.24	10.2027272727273	7.14190909090909	5.10022727272727	15.3040909090909	14.2838181818182	10.1972727272727	3.06157142857143
321	209.15159651162	209.151151927756	209.152018359584	250.974	249.92	251.012	3	3	73.4596363636364	149.980090909091	142.8	136.753090909091	90.8042727272727	93.9152727272727	106.08	239.764090909091	121.412454545454	79.6025454545454	62.2366363636364	96.9259090909092	61.2327272727273	104.067818181818	63.2569090909091	64.2943636363636	119.371909090909	99.9867272727274	72.4232272727272	115.290818181818	78.561	123.4255	84.6826363636364	105.1115	55.0947272727273	66.3177272727273	41.8199999999999	177.525391304348	38.7703636363637	104.044636363636	55.08	87.7004545454545	228.48	78.5820000000001	67.338	96.8999999999999	125.493545454545	165.365181818182	48.9861818181818	69.36	79.5812727272727
322	209.151376029475	209.150431464128	209.153372727585	346.851	343.853	346.902	3	3	47.95316	93.86576	95.9269999999999	131.639538461538	63.2566923076923	72.4555	61.2288	164.25864	46.9023076923077	46.9323846153846	36.72864	38.76912	64.2927599999999	123.45388	97.9238399999999	54.07484	159.12624	128.58552	121.43712	189.6828	111.230307692308	197.932230769231	146.95488	112.1824	77.54128	91.8215999999999	76.5180000000001	108.173	66.3182	64.2927600000001	89.80224	64.2751200000001	133.68812	84.7031599999999	68.35876	50.00352	106.132	107.132307692308	35.7098	99.9443200000001	27.55404
323	209.151782860285	209.151782860285	209.151782860285	239.768	239.768	239.768	1	1	120.392181818182	243.80896969697	248.946545454546	216.339375	163.243636363636	204.1625	167.294470588235	449.000000000001	162.252272727273	116.329875	84.6826363636365	137.736818181818	87.7590909090909	156.101727272727	92.8598125000001	86.7239062500001	246.862	207.115363636364	155.058424242424	244.865454545454	110.189454545454	168.32	119.332909090909	137.757272727273	74.4942187500001	89.8150000000001	61.1945454545454	213.237	60.196090909091	121.372787878788	78.561	101.976470588235	360.156272727273	122.454545454546	96.9259090909091	132.611818181818	222.419454545455	235.76	72.4532812500001	121.390818181818	111.209727272727
324	210.060288080928	210.060288080928	210.060288080928	248.951	248.951	248.951	1	1	3.0605	6.12200000000001	4.07933333333333	9.18300000000002	8.16133333333335	9.20340000000005	7.14116666666668	17.3428333333333	15.3025	19.3863333333334	7.14233333333332	12.242	8.16933333333335	14.2846666666667	7.14116666666668	3.0605	6.12100000000001	4.08066666666667	16.3093333333333	8.16133333333335	5.10166666666665	7.14933333333335	6.12199999999999	7.14233333333332	10.2033333333334	11.2218333333334	6.12200000000001	14.2846666666667	16.3226666666667	8.15466666666669	4.08066666666667	4.08066666666667	13.2513333333334	21.4234999999999	5.10166666666668	27.5445	57.1386666666668	8.17866666666669	12.244	60.1898333333334	24.4880000000001
325	210.061655787856	210.058047954853	210.074813185472	121.3905	118.361	121.433	22	22	68.3606153846154	151.9055	151.055142857143	223.442571428572	249.036857142857	281.697428571429	273.436571428572	486.471857142857	238.788	289.639428571429	157.124	255.071428571429	208.050857142857	318.306857142857	283.758571428572	208.138285714286	296.903142857143	279.675714285714	237.809785714286	205.081846153846	105.089428571429	49.9498461538462	52.0309285714286	61.1957142857143	151.957076923077	95.945076923077	90.8435714285715	356.95	224.447142857143	206.097714285714	231.507571428572	97.0085714285715	1368.1925	570.339714285715	281.598857142857	366.256928571429	1169.7106	714.39375	444.844571428572	724.098571428572	339.890538461539
326	210.075565921673	210.072209932444	210.086983609114	146.911	143.817	146.934	13	13	90.7663076923077	179.492923076923	120.393714285714	158.077857142857	122.427692307692	194.878769230769	94.8886153846152	378.191692307692	977.42824	1206.00369230769	441.759923076922	885.6204	90.8005384615385	139.845384615385	109.164692307692	94.8865714285714	657.325846153846	347.924923076923	169.371076923077	513.21476923077	423.388928571428	332.620307692308	316.155714285714	369.351384615384	348.918923076923	335.681230769231	334.635692307692	309.038357142857	183.638571428571	186.555428571428	321.396923076923	226.508307692307	566.27076923077	280.563461538461	240.683692307692	219.361428571428	353.026461538461	355.930142857143	166.372846153846	361.155857142857	152.976923076923
327	210.991673195167	210.987772606068	211.004021517826	295.8715	292.805	297.918	8	8	27.54	63.2547619047619	46.9337999999999	69.3804	32.648	45.9112500000001	34.6978095238096	46.933142857143	576.434523809524	621.325	875.412352941178	611.136260869565	59.1745000000001	61.2314285714287	56.1157142857143	64.26	48.9737142857143	51.0023809523811	41.8434285714286	54.0902857142858	50.00695	43.8825238095239	29.58	49.98	41.8302500000001	22.4466	26.5336190476191	28.5684	27.5477142857143	28.5666666666667	53.0672380952382	27.5541428571429	37.7505714285714	39.7911428571429	28.56	31.62	28.567	30.6165	24.48	37.7505714285714	19.38
328	211.093386690892	211.093386690892	211.093386690892	207.091	207.091	207.091	1	1	18.3735	26.5265	22.4455	32.648	19.37525	18.3645	27.56025	40.810909090909	58.1542500000001	64.30725	30.61	45.91125	20.415	31.62775	24.486	16.3253333333333	19.38475	19.38475	10.2025	20.405	21.434	28.581	13.26325	20.405	13.2643333333333	16.324	10.2025	31.6432500000001	15.30375	13.2578333333333	11.223	11.22275	25.50625	18.3649090909091	7.14175	7.14525	19.39425	23.46575	13.26325	10.2025	7.13883333333333
329	212.058953984338	212.055331647809	212.072309315884	76.524	71.418	78.57	23	23	8.16072727272727	20.3987878787879	15.30421875	17.34478125	16.3272727272727	23.4586060606061	13.26609375	39.7906363636364	15.2909090909091	12.24975	21.42525	27.5473636363636	13.2635454545455	24.4829090909091	19.38475	17.3477272727273	1496.02585185185	1220.49408	845.956818181818	969.247826086956	18.3684375	9.18253125	5.10140625	15.30375	18.3621818181818	9.18245454545455	5.10060606060606	6.12054545454546	7.14190909090909	8.1635	20.401875	9.1839375	20.4054545454545	23.4620909090909	12.2454545454545	14.2838181818182	18.3650625	22.4461875	18.3589090909091	11.226875	7.14318181818182
330	212.057173653854	212.055601425312	212.068811382687	61.215	59.169	61.225	6	6	2.03986666666667	8.16213333333333	9.18192857142857	8.16228571428571	6.122	12.2485714285714	5.10142857142857	14.283	10.1913333333333	8.16213333333333	13.2637142857143	16.3178666666667	9.1824	15.3042857142857	9.18257142857143	13.2686666666667	1012.10453333333	969.253333333334	464.251666666666	619.305545454545	10.2028571428571	7.14186666666667	3.06085714285714	5.10142857142857	10.1953333333333	5.10133333333333	1.01993333333333	2.04057142857143	4.08133333333333	3.06342857142857	12.2425714285714	6.1216	10.2026666666667	12.2384	4.08106666666667	7.14186666666667	7.142	11.2231428571429	12.2434285714286	8.16571428571428	4.0824
331	212.849991567123	212.845888081039	212.86440261205	51	48.971	52.037	21	21	248.946545454546	496.872818181819	415.436	379.541454545455	334.649454545455	478.763727272728	372.39125	290.907272727273	468.305181818182	689.704363636364	142.838181818182	891.421733333334	278.385545454545	387.669090909091	365.452909090909	349.953545454545	1685.49054545455	1623.39	1268.764	1531.71428571429	214.257272727273	11.223	13.2694545454545	101.061	333.4855	144.878727272727	88.7637272727273	424.433454545455	504.014727272728	278.683363636364	361.337454545455	313.21675	795.812727272728	787.633	430.555090909091	606.042	947.833363636364	822.779454545455	530.541818181818	901.459	374.273272727273
332	213.073934091322	213.073333905293	213.087303509629	51.006	48.959	51.012	7	7	19.3772857142857	37.7505714285714	25.515	31.6282666666667	17.3436428571429	37.7637857142857	12.2434285714286	27.5573571428571	148.899142857143	240.787428571429	38.7701333333333	39.7744285714286	39.7748	83.6618666666667	60.2221428571429	56.1117857142857	1747.74942857143	652.190785714286	886.938642857143	1348.26921428571	58.1552	25.5071428571429	28.568	27.5592857142857	50.975	21.426	8.16213333333334	42.8512	42.849	26.5497142857143	47.9682	31.6288571428571	51.0142857142857	41.8317142857143	26.5274285714286	36.7277142857143	52.0336	28.568	92.8442666666667	47.9525333333333	22.4462857142857
333	213.918344447511	213.915729200419	213.920959694602	43.348	42.844	43.852	2	2	63.2586	98.9594	134.6796	116.3142	47.9494	83.6646	54.1024	55.0638	565.043066666667	664.206	387.714	296.8782	29.5887	62.2383	46.9338	42.8484	56.1165	79.5834	43.8686	48.9706666666667	50.0192	53.0556	43.8729	49.9947	54.0759	43.8695555555556	38.7676	30.609	28.5656	34.6902	35.7315	25.5225	23.4669	45.8865	39.7917	27.5454	27.5481	38.7904	36.7272	30.609	24.4872
334	213.964616316479	213.959303826752	213.978412339736	103.028	94.878	106.118	107	107	3022.10405263158	4470.10285714286	5076.80982142857	4408.4736	3313.80730434783	4112.71936363636	2701.4502	3744.675	162.18	292.81175	193.857	170.383947368421	2581.865	3115.19746153846	2907.81428571429	2849.29184	335.6787	658.92	607.056578947369	376.38	2867.88141176471	2238.04876923077	2588.86575	3051.05007692308	2108.91416666667	2209.8615	2221.72753846154	2461.848	1647.22941176471	2126.25888888889	2634.81866666667	1899.123625	2624.14145454545	3662.65252173913	2339.5765625	2411.4415	1546.73345454545	2832.79245454545	2944.4896	1463.06607692308	1154.57341176471
335	214.910342347509	214.910223092159	214.910461602858	45.919	45.916	45.922	2	2	4487.99515384615	6711.584	6978.90461538462	7739.52619047619	4426.09476923077	5711.68246153846	4346.51076923077	4670.01923076923	455.871230769231	496.852384615385	432.577846153846	979.495384615385	7206.43323076923	6508.54276923077	6651.85176923077	6378.96369230769	1269.26276923077	1782.47753846154	1245.79569230769	1469.24307692308	8841.4865	7341.58061538461	7049.92176923077	9187.25146153846	8315.901	6603.43138461538	6438.14153846154	3182.04835714286	3908.79876923077	5149.49292307692	7075.575	4915.65415384616	2113.91815384615	3556.79261538462	4365.56746153846	2413.02769230769	788.625642857143	1713.49615384615	850.300769230769	1243.66130769231	5531.64553846154
336	214.916995470816	214.910951101533	214.931805229886	44.885	42.844	45.921	120	120	4481.95825	6709.164	6969.6693	7708.25857142857	4371.77125	5680.752	4306.016875	4634.83555555556	451.97075	492.78075	422.378571428571	730.439333333333	7193.04	6232.70725	6647.21617647059	6366.50181818182	898.950375	1780.31058823529	997.839428571428	1028.448	8841.4865	7315.44857142857	7052.82573913044	9186.23076923077	8271.72294117647	6588.3925	6410.33546666667	3128.196	3860.626	5106.21222222222	7070.27109090909	4857.918	1927.1578	3494.35625	4285.2	2314.008	767.51	1551.17914285714	848.569714285714	1236.50933333333	5467.96633333333
337	215.017727610911	215.016066596622	215.019388625201	53.058	52.032	54.084	2	2	22.438625	39.7914705882353	47.969375	74.4814705882353	24.486	97.9821176470589	33.669705882353	27.5558823529412	193.77625	250.996875	126.509176470588	157.070941176471	72.4158235294118	47.9510588235294	72.4617647058824	65.296	83.6605	113.246117647059	105.124375	66.340625	36.73125	54.07325	47.9676470588235	64.2970588235294	61.175294117647	48.972	42.8523529411765	22.4455	36.7305882352941	19.399	54.093125	25.5058823529412	47.9546875	67.3355294117647	35.7109375	36.7305882352941	55.0935	33.680625	108.151176470588	52.035	81.625
338	215.922416636486	215.920675109033	215.923012001141	45.91	44.891	45.922	3	3	243.83975	471.3632	458.260625	467.2745	239.7734375	363.357333333333	233.641066666667	237.7998	110.19375	150.997	97.95	84.6548125	444.69275	398.034	399.080666666667	394.8609375	58.15425	118.397333333333	47.9525333333333	77.5675	599.907	432.586	483.796	617.455882352941	528.329529411765	400.9828125	425.44425	168.34125	218.337066666667	256.187333333333	489.059	260.27	105.08575	211.1952	252.00175	132.634666666667	37.74925	80.659	59.1948	64.2560625	321.2803125
339	215.95878630546	215.953770928749	215.97503700336	103.034	94.878	115.3	85	83	1491.24	2189.16176470588	2461.93027777778	2018.0545	1538.59085714286	1940.56833333333	1273.89078571429	1610.58	376.358294117647	232.613647058823	487.700588235294	269.353333333333	1257.41	1399.44	1444.6976	1273.636	149.983235294118	331.480882352941	285.764705882353	159.111333333333	1417.17685714286	919.213071428571	1080.22604347826	1452.48	959.050666666667	1088.8735	968.251142857143	1076.71078947368	826.70625	958.040833333334	1116.389	905.76	1281.12	1796.37333333333	1082.53205882353	1217.55068421053	984.867647058824	1306.94025	1378.38026666667	881.534117647059	692.542277777778
340	215.979826201491	215.976223969897	215.994291611259	115.286	111.208	116.321	54	54	336.71	528.2305	609.08925	651.993	564.244333333333	1053.285	664.1595	694.166	605.00825	573.393272727273	174.466636363636	349.953545454545	294.727454545455	285.676363636364	291.928	293.838545454545	139.777363636364	70.3988181818182	94.8853636363636	113.24775	262.225666666667	285.53	347.078181818182	240.784363636364	176.431166666667	227.51575	247.815818181818	603.988000000001	315.264272727273	264.24475	299.831	246.126727272727	718.697142857142	760.103181818182	370.359	463.203818181818	750.4992	639.7281	884.571199999999	761.94	185.6855
341	216.945367959253	216.945367959253	216.945367959253	45.898	45.898	45.898	1	1	260.185	378.543666666667	384.602833333333	559.142666666667	168.347142857143	417.316333333333	246.920666666667	205.0535	76.5214285714286	53.0573333333333	200.972833333333	65.3013333333333	473.357333333334	478.927166666667	562.111833333334	439.435285714286	70.3915	202.026	142.84	91.815	625.464333333333	355.076	458.578666666667	819.327666666667	521.390333333333	289.727333333333	441.804333333333	96.9316666666667	195.904	143.867	456.4615	226.699	57.1293333333334	246.880333333333	226.514	23.4676666666667	131.623	72.5738333333334	185.852333333333	121.399833333333	252.022333333333
342	217.970383755988	217.966495826596	217.984125834577	115.289	111.208	116.309	13	13	203.02975	338.584666666667	355.076	396.87725	459.3375	706.05625	440.748	479.321666666667	427.48475	423.438333333333	209.15125	269.346	204.989076923077	121.419666666667	200.067	175.479692307692	97.944	46.9315	83.6673333333333	97.944	149.97675	219.264166666667	222.5235	120.399333333333	139.717166666667	232.617	178.470833333333	399.970666666667	222.432666666667	196.90825	148.9565	176.695909090909	446.6505	509.875	290.77125	304.0345	483.401	422.418	384.665666666667	458.930769230769	190.78675
343	217.987237568454	217.987237568454	217.987237568454	116.286	116.286	116.286	1	1	192.807	316.288571428572	317.308857142857	356.079714285714	443.824285714286	631.556857142857	417.238428571429	455.684571428571	95.9068571428571	200.996285714286	26.5274285714286	139.779142857143	192.672	105.177714285714	187.732571428572	164.266	88.7648571428571	40.8114285714286	41.8317142857143	85.7040000000001	134.677714285714	87.6877500000001	121.516	109.170571428571	130.578285714286	80.6025714285716	79.5822857142858	361.484571428571	95.9068571428571	183.625714285714	140.799428571429	169.509714285714	420.004571428572	475.453142857143	129.558142857143	131.616857142857	159.164571428571	408.114285714286	78.5620000000001	189.746571428571	71.4200000000001
344	218.104579623566	218.100491003133	218.118771963409	363.249	360.142	365.233	31	31	275.462307692307	528.47953846154	640.73127272727	679.486500000001	366.290461538462	594.623562500001	389.757538461539	775.423529411763	572.407000000001	570.352	243.853538461539	153.115384615385	367.283076923078	311.053076923077	444.854153846154	472.366846153847	86.7242857142857	81.6184615384617	37.7513846153846	66.2907142857144	212.219428571428	41.8141428571429	79.614	205.066384615384	197.835230769231	47.9544615384616	28.5559999999999	338.734857142857	113.202923076923	192.823615384615	192.838153846154	179.655384615384	679.530315789473	417.274384615386	106.109714285714	153.046153846153	258.132285714286	454.217857142858	235.779923076923	219.269285714285	36.7283076923078
345	218.107497938838	218.099656860475	218.115339017202	250.974	248.95	252.998	2	2	27.54675	63.2554999999999	79.5554117647058	114.305882352941	111.205647058823	171.518117647059	116.273294117647	246.9005	973.378125000001	1012.65163636364	375.468235294118	2451.76676470588	111.244117647059	170.379294117647	131.610352941176	123.498294117647	143.8640625	175.490588235294	77.5152500000001	180.58425	81.6235294117646	84.6496249999999	64.2796875	86.7531250000001	98.9685294117647	106.104470588235	45.894375	212.221176470588	121.415	109.126625	112.2275	78.5354705882353	856.625000000001	356.198125	114.268	222.4145	488.72088235294	402.250823529412	127.529411764706	391.792941176471	347.900235294118
346	218.910317236328	218.909196456844	218.916618216974	45.91	44.872	45.922	5	5	346.913333333333	505.01	503.024333333333	528.532666666667	290.763333333333	426.452888888889	277.500444444444	321.405	47.9191111111111	58.159	143.851333333333	90.7997777777777	487.666222222222	450.938222222222	459.15	459.869666666667	82.647	169.356888888889	96.9211111111111	95.9008888888889	714.190909090909	597.915333333333	582.927555555555	700.2345	637.65625	478.484222222222	516.232444444444	195.912	257.096	367.28	569.718	358.332	115.297666666667	232.636	295.896666666667	189.761333333333	72.446625	113.41425	112.297777777778	101.013	393.848666666667
347	219.02547946653	219.023027652525	219.038483757624	54.067	52.021	55.093	23	23	234.572941176471	354.04205882353	325.579375	278.52825	136.711529411765	282.713125	173.44	377.63125	319.131117647059	383.614	218.346875	285.583529411765	210.107882352941	229.55625	227.599375	197.925647058824	192.835588235294	229.566176470588	246.982352941177	267.40375	199.969	329.419625	468.29475	208.2075	228.387764705882	379.55625	363.209	591.745	219.350588235294	151.09875	179.63	139.780294117647	408.117647058824	396.894411764706	253.022	320.372352941177	482.57825	342.804	169.3615	492.8109375	198.945882352941
348	219.04943955965	219.04943955965	219.04943955965	167.341	167.341	167.341	1	1	44.9093333333333	41.8473333333333	37.7498666666667	50.9766666666667	130.594133333333	41.8309333333333	221.397866666667	232.5296	204.053333333333	206.093866666667	26.5356	144.9252	29.5974	39.7748	28.5674666666667	25.4983333333333	48.9728	29.5761333333333	37.7498666666667	42.8372	21.4256	91.824	77.5402666666667	24.496	19.3850666666667	42.8512	32.6485333333333	183.792857142857	52.0336	44.9093333333333	17.3445333333333	17.3445333333333	227.445133333333	49.9734666666667	45.912	164.209266666667	320.363733333333	186.7088	24.4864	424.597333333333	35.7093333333333
349	219.104988724558	219.099939886129	219.110037562988	283.132	282.619	283.645	2	2	37.7498666666667	61.24	70.3997142857143	132.591333333333	57.136	114.272	75.4997333333335	178.476666666667	676.1716	853.317142857144	455.217333333333	505.032000000001	117.330666666666	113.2496	124.431866666666	113.2866	80.5694666666667	86.7226666666668	75.5046666666664	97.9135999999999	175.562857142857	256.187333333333	136.671066666666	208.1208	135.695466666666	113.251714285714	98.9335333333332	96.9271428571428	60.2193333333333	83.6290666666667	92.850333333333	109.175666666667	112.185333333333	73.4592000000001	63.2565333333332	45.894	58.1766428571428	75.5011428571428	36.7152	71.4186666666668	116.3104
350	220.084603295485	220.079772752543	220.097377164864	172.427	169.364	173.461	36	36	135.69325	216.399	197.9285	265.026666666667	232.617	243.835153846154	294.876333333333	432.374	160.17925	222.326461538462	71.4525	126.508615384615	142.905	211.08825	147.93625	121.40975	370.381	256.103666666667	132.6325	257.124	82.64025	142.835	144.887333333333	69.411	117.338333333333	154.05775	141.81475	383.802	301.870666666667	200.98925	204.05	164.26025	829.510153846154	736.6205	250.9815	503.000857142858	778.450750000001	703.009666666667	605.057666666666	740.001923076923	290.77125
351	220.083310545459	220.077880545692	220.095180978545	458.078	454.008	459.11	5	5	5.10289473684211	12.2393684210526	35.7097222222222	7.14388888888889	4.08222222222222	17.3444736842105	7.14184210526315	30.6083333333333	88.7641666666667	120.428315789473	9.18757894736843	94.8795789473685	12.2463157894737	9.1825	10.2	10.2052631578947	25.5069444444445	25.4986842105263	45.8976315789473	59.1567777777777	15.2952631578947	12.2433333333333	11.2194210526316	9.1825	43.8838888888889	15.2992105263158	7.14194444444445	79.6033333333334	119.370789473684	49.9772777777779	77.54	6.11999999999999	76.5208333333334	45.9118421052631	15.3041666666667	16.3284210526316	134.676666666667	14.2838888888889	9.17952631578948	115.329055555556	28.5673684210527
352	220.122342804731	220.115361064599	220.129739514661	164.244	161.189	164.268	7	7	91.8225000000001	165.276	187.720888888889	222.553777777778	166.296222222223	228.529777777778	141.826333333334	353.266	446.857333333333	519.349666666668	255.055555555556	442.487111111112	76.5166666666668	152.95	89.7795555555557	91.7600000000002	193.863333333334	135.704333333333	110.196	163.057777777778	175.478222222223	212.206222222222	174.477	184.539555555556	118.423111111111	137.745	111.276888888889	196.924333333333	89.7795555555557	100.058	127.625	99.981777777778	353.035333333333	193.842222222223	103.042444444445	130.346666666667	221.412333333333	241.819	134.669333333334	275.310000000001	96.9316666666669
353	221.085424284038	221.085424284038	221.085424284038	455.034	455.034	455.034	1	1	50.0055652173914	73.4400000000001	94.910375	67.3530000000001	59.1889999999999	87.7415	67.3392499999999	57.1363333333333	72.4407083333334	67.3392499999999	60.2095	72.4347916666667	71.4349999999999	86.72125	86.7247916666665	71.4349999999999	61.2174999999999	83.6434166666667	62.2225416666667	56.0885416666666	86.6645833333332	63.2580833333332	64.27575	92.8465416666665	81.6417391304347	64.262625	60.19475	77.5611666666667	83.6639166666666	59.1624166666667	78.5785000000001	70.4001250000001	71.4175	81.62	48.962	56.1286956521739	57.134	64.27575	59.15072	65.3120000000001	64.2783750000001
354	222.027867522063	222.026993723428	222.042519226074	51.017	49.974	52.032	17	17	273.286909090909	429.534818181818	307.24575	278.52825	248.946545454545	324.620181818182	196.807363636364	259.264727272727	999.421818181818	990.67552631579	370.35075	607.757454545455	293.712	306.075	277.637818181818	245.995272727273	128.554363636364	201.101181818182	145.977	164.351727272727	269.346	72.43775	99.9845	239.764090909091	270.083181818182	132.635454545455	116.3085	288.73075	230.581636363637	181.786545454545	290.91375	221.399181818182	343.831909090909	412.153454545455	231.601909090909	335.669727272727	459.1125	418.3025	369.3305	330.426	142.838181818182
355	222.079211802965	222.079211802965	222.079211802965	454.008	454.008	454.008	1	1	25.5125	29.58116	29.59392	19.38912	21.43008	31.6290416666667	26.52624	22.44616	32.64896	32.6489599999999	26.53248	35.7072916666666	33.67584	31.63612	29.58812	26.53248	22.44616	30.6084	23.46092	31.6138	26.50856	17.34476	20.405	23.46644	31.62744	23.46092	15.3042	36.73728	35.7084	22.44088	34.69632	19.38532	25.507	34.68952	18.36504	16.328	30.6084	15.3042	17.3367307692308	28.57456	23.46644
356	222.096991438041	222.094145956472	222.10956637325	319.3525	316.265	320.381	20	20	275.586923076923	761.436461538462	817.153499999998	996.819142857142	424.448	559.142666666668	364.085076923076	1177.43507692308	377.513846153846	340.782769230769	79.614	68.3296923076922	196.830307692307	214.248461538461	213.147846153846	207.200538461538	93.8683076923078	91.8415384615386	28.5686153846154	99.9826153846152	217.227230769231	37.7343076923076	58.1575384615383	197.082692307692	152.025846153846	34.6747692307692	22.4366153846154	283.645538461539	68.3863846153846	107.132307692308	128.500615384615	108.152615384615	784.55746153846	267.320615384616	80.6043076923077	68.3606153846154	195.884307692307	306.973692307692	138.761846153846	129.627923076923	27.5462307692307
357	222.11218541539	222.111767767172	222.112603063609	320.341	320.336	320.346	2	2	273.574400000001	757.433600000002	843.788100000003	1018.2594	421.383899999999	573.408599999999	359.9541	1154.94186666666	65.2991999999998	183.654	20.4060000000001	38.7486	195.8976	210.1612	206.9991	204.159999999999	93.865090909091	86.7255000000003	19.3857000000001	96.9284999999998	214.137	19.3743	41.8322999999999	192.9501	144.8826	27.5319	15.2955	278.541899999999	46.9568000000001	101.007	126.4428	106.1112	769.295428571428	261.196800000001	55.0947272727273	42.8514545454546	101.0097	303.8706	40.8120000000001	72.4412999999998	24.4848
358	222.986888731431	222.985508635212	223.002379950162	49.98	49.975	52.037	5	5	613.158692307693	1197.84123076923	1203.48692307692	1518.10338461538	688.707692307692	1330.98276923077	741.707769230769	1037.05890909091	511.174153846154	881.479384615384	173.452307692308	973.953076923077	1035.14384615385	1791.66030769231	1235.03769230769	1141.72430769231	651.976615384616	817.636153846154	501.159923076923	886.981615384616	515.216538461538	92.841	125.545153846154	240.883384615385	386.521692307692	167.330461538462	159.168	967.178769230769	607.083076923077	508.381384615385	628.009615384615	719.588076923077	1118.17292307692	1433.53230769231	449.921769230769	826.449230769231	1211.01392307692	1048.251	477.504	1127.86476923077	531.339846153846
359	223.052187480624	223.051154708418	223.06675130053	156.117	154.047	157.131	7	7	171.36	311.1	226.503428571429	330.402857142857	189.7665	269.346	254.04225	414.12	412.195428571429	444.829	241.8111	262.14	195.8976	218.3335	243.8517	209.1615	215.33605	245.95255	175.483	195.785142857143	233.58	310.166857142857	245.80795	284.58	230.6443	253.022	250.047	252.96	195.8976	183.591	240.843619047619	186.7149	338.813904761905	224.4	205.02	192.7233	276.48775	173.4425	122.472	278.46	161.16
360	223.065055831879	223.065055831879	223.065055831879	976.383	976.383	976.383	1	1	31.62775	43.8725416666666	42.8505	36.7125	39.781625	58.142375	43.87075	57.1223333333333	47.9537083333333	27.5343749999999	52.0454999999999	34.6899166666668	49.98	45.9131249999999	59.1889999999999	39.7994999999999	36.7215	37.7415416666667	32.6413333333333	38.7599999999998	51.0020833333333	40.8216666666668	39.7994999999999	46.9430000000001	55.08225	45.9337500000001	35.70875	47.95175	36.7380000000001	58.1020000000001	48.972	84.6427083333334	47.9302083333334	86.72125	45.901875	36.7380000000001	27.534375	30.6162500000001	60.1677083333334	40.8208695652174	34.6743333333333
361	223.063466186467	223.062474703599	223.077206811417	844.237	838.668	846.86	6	6	76.5034090909092	185.648272727273	252.007363636364	205.019999999999	97.9461818181819	244.800000000001	77.5380952380955	173.4	286.780571428572	276.493909090909	63.2710000000001	184.62	204.054545454546	207.166333333334	271.525545454545	253.027636363635	85.6838181818183	148.959818181818	171.405818181818	99.9867272727274	211.356409090909	160.182818181818	263.307428571429	225.420000000001	175.533818181818	168.3825	97.9723636363636	110.218909090909	201.969	113.280545454545	170.423499999999	140.829	97.9474285714282	275.547272727273	187.730181818182	327.434590909091	187.68	121.412454545455	77.5199999999999	251.940000000001	234.599999999999
362	223.071146265264	223.063971902416	223.078320628111	920.749	918.221	923.277	2	2	62.2366363636364	85.7029090909092	136.753090909091	74.4599999999998	65.3003636363636	92.8448181818183	72.4393636363637	122.432727272727	89.8080000000004	58.1710909090909	49.9799999999999	57.1352727272728	97.9723636363636	85.7029090909092	119.403818181818	121.412454545454	64.2943636363636	91.8490909090909	86.7038636363638	64.2915000000001	97.9461818181819	62.2505000000001	76.5579545454549	111.2345	78.582	74.4799090909088	53.0683636363636	73.4596363636365	76.5034090909092	79.5812727272728	113.225045454546	104.067818181818	60.2121818181818	144.917454545455	96.8525000000004	101.034	64.2599999999998	77.5200000000002	54.0744545454546	72.4393636363637	77.5580000000001
363	223.078084099871	223.078084099871	223.078084099871	755.964	755.964	755.964	1	1	73.4605714285716	160.184857142857	163.245714285715	149.940000000001	87.7445714285711	157.116666666666	84.6797619047617	104.04	133.65119047619	167.326857142857	55.1082857142855	225.546285714286	128.586	170.387714285714	134.677714285715	134.671428571428	62.2693809523807	99.9599999999998	85.7039999999997	90.8054285714288	144.914380952381	93.8881904761902	95.9068571428568	131.610714285714	115.292285714286	91.8257142857145	86.7202380952384	93.8619047619051	111.205952380952	79.5377142857142	130.627047619047	82.639285714286	90.7799999999998	131.653714285714	116.307142857143	144.87380952381	149.982	187.732571428572	39.7800000000001	148.961714285714	130.596571428571
364	223.112412191651	223.102251615401	223.115487343274	319.343	315.262	319.35	3	3	85.7430000000002	179.652	206.107333333334	205.07025	112.2275	134.673	98.9157499999997	232.617	104.0655	88.76175	42.8505	62.2047499999998	88.76175	108.155333333334	111.15275	111.259272727272	78.55925	74.4799090909092	65.296	69.377	87.6985000000002	81.5799999999998	40.81	104.1165	94.88325	44.8726666666667	44.8690000000001	77.5453333333331	54.0985454545455	72.43775	71.3883333333333	61.2150000000003	193.863333333333	98.96425	58.15425	60.19475	87.7415	82.5997499999998	46.9085000000001	63.2864999999998	71.4233333333335
365	223.984785501936	223.984719412667	223.985515412616	44.901	44.879	45.917	3	3	595.817411764706	947.853235294118	1173.33823529412	1153.93416666667	829.499117647059	1403.92470588235	888.983588235294	1101.6	1021.98105882353	983.547777777778	892.757352941177	990.705588235294	912.128333333333	1236.57666666667	1047.12352941176	1135.58735294118	1057.679	909.08205882353	566.263235294118	897.844444444445	902.220222222222	702.741722222222	672.567647058824	1080.80294117647	977.385411764706	710.901277777778	628.491111111111	1433.41222222222	799.910588235294	748.895882352941	1010.73176470588	853.211764705883	1703.79294117647	1607.42729411765	771.288	1065.18705882353	1446.67511111111	1568.16564705882	1670.19472222222	1666.04423529412	506.912388888889
366	223.990492908988	223.985767473493	224.004087330437	44.885	42.838	46.93	106	106	558.07675	915.176052631579	1018.2594	1098.82342105263	761.1065	1315.18705263158	829.802	1040.6975	911.8204	910.074736842105	873.32544	869.30625	873.371764705882	1079.4245	934.60625	1006.00171428571	974.259166666667	883.547894736842	552.990555555555	828.443	835.826727272727	682.234565217391	650.0585	1030.9575	938.4	690.4976875	621.323294117647	1415.105	717.276307692308	698.87125	975.001944444445	778.8704	1620.25625	1439.137	710.113333333333	1025.38714285714	1383.90505263158	1482.492	1616.175	1446.68723076923	467.2745
367	224.065961595275	224.065817346305	224.066414539483	232.618	231.623	233.635	4	4	58.1553461538461	148.925615384615	137.736346153846	141.8495	255.13	340.769923076923	212.176	370.4415	79.584	76.5375000000001	57.135076923077	38.779	156.10284	222.469	219.4075	147.944615384615	428.432307692308	485.648153846154	336.688846153846	409.050846153846	125.49444	126.456153846154	74.4459615384616	134.645076923077	144.878230769231	70.4145	76.4711538461538	158.141730769231	163.243076923077	91.806923076923	155.051692307692	102.003846153846	459.207692307692	243.8995	156.065884615385	173.413076923077	375.44832	274.50912	214.256538461538	253.026769230769	216.297076923077
368	224.07914526252	224.077891264537	224.080399260504	292.306	291.79	292.822	2	2	112.230555555556	123.493944444444	132.636111111111	137.7	101.0075	143.859166666666	115.329055555555	121.373388888889	30.5983333333333	37.7626111111111	19.3905555555556	28.5677777777778	131.615833333333	118.390888888889	99.9545555555555	105.120588235294	135.652611111111	142.838888888889	124.473888888889	133.612722222222	115.329055555555	142.838888888889	103.014388888889	126.514444444445	137.7375	139.778055555556	107.129166666667	106.108888888889	130.595555555556	83.6354444444446	153.041666666667	71.4194444444445	124.433222222222	164.264722222222	121.413055555556	134.632666666667	120.425555555556	100.019888888889	110.154315789473	135.689555555555	111.210277777778
369	224.079350972347	224.079350972347	224.079350972347	846.768	846.768	846.768	1	1	16.3191111111111	45.8975000000001	65.2977777777778	40.7977777777779	18.365	66.2999999999996	17.3444736842105	32.6382222222223	52.0483333333334	56.1305555555556	17.3447222222222	35.6980555555556	46.9327777777778	34.688947368421	52.0511666666666	55.095	21.4258333333333	44.8922222222222	33.6691666666667	17.3447222222222	39.8276666666668	35.7097222222222	41.8313888888889	49.9936111111111	35.7194444444445	37.7626111111113	25.5138888888889	25.5138888888889	36.7179999999998	23.4740555555555	24.4946666666666	33.6691666666665	18.365	68.3772222222222	40.8111111111111	63.2572222222223	35.7097222222222	37.7502777777778	15.3	48.9733333333334	48.96
370	224.100181708739	224.095866863544	224.104496553934	317.3025	315.262	319.343	2	2	27.5760000000002	82.7279999999998	108.150285714286	107.13	52.0345714285714	66.3185714285714	38.7346666666666	144.863666666666	46.9353333333334	39.7911428571428	15.3175	19.3673333333333	35.7116666666668	49.9963333333335	43.8743333333334	42.8959999999999	26.5243333333333	21.432	11.2218333333334	18.366	31.6288571428571	21.427	19.3863333333334	42.8890000000001	25.5071428571428	13.2637142857143	9.18300000000002	41.8317142857143	24.4880000000001	20.4066666666667	26.5243333333335	25.5071428571428	124.480666666667	42.8540000000001	16.3226666666666	15.3025	43.8722857142857	40.8114285714286	25.5083333333334	30.6350000000001	17.3456666666667
371	224.121758705057	224.121758705057	224.121758705057	345.848	345.848	345.848	1	1	20.4054545454545	26.5270909090908	20.4054545454546	23.4788181818182	35.7095454545455	39.7906363636362	38.7876363636362	46.9325454545455	20.3745454545455	26.5270909090908	15.3040909090908	23.4662727272728	31.6284545454546	29.5879090909091	26.5152727272728	24.4974545454544	118.349	56.1450000000002	44.9119999999998	108.091090909091	16.3243636363636	21.4257272727273	15.3040909090908	22.434	20.4054545454546	12.2432727272727	15.3040909090908	34.7078181818181	23.4662727272726	22.456	19.3851818181817	22.4459999999999	93.865090909091	42.8743636363636	23.46575	27.5473636363637	54.0744545454546	44.8920000000001	23.4662727272726	54.0455454545454	21.4371818181818
372	224.13346075626	224.126400718509	224.139895267584	166.818	165.27	168.349	4	4	20.4125	41.845625	47.95175	28.5565	35.70875	40.8125	31.62775	56.0965625000001	34.690625	17.34425	16.33	28.56875	32.66	38.757625	33.66825	32.636	26.528125	45.8971875	21.4265625	23.457125	41.83025	34.690625	21.4265625	28.56875	25.515625	21.42525	20.40625	32.672	25.50625	24.495	35.70875	27.5484375	26.5265	32.636	17.34425	26.498875	31.6296875	31.6296875	28.56875	32.648	18.3645
373	224.989755047029	224.987718403978	225.004536609485	44.895	43.864	46.941	25	25	270.361153846154	483.615428571429	562.177428571429	594.826571428571	306.092307692308	597.887428571429	349.958	419.337428571429	380.406714285714	431.557615384615	318.329142857143	468.311142857143	446.885142857143	701.956571428571	548.123571428571	509.133538461538	448.935384615385	380.574769230769	276.503384615385	375.473230769231	293.826461538462	244.855384615385	198.004714285714	414.401076923077	341.795714285714	254.056615384615	198.955714285714	557.037	310.166857142857	310.166857142857	388.038461538461	352.138846153846	713.146428571429	695.542571428572	315.251307692308	404.033142857143	578.65185	677.904941176471	490.032	483.638	243.743230769231
374	225.04014109017	225.037422594174	225.042859586167	210.154	210.14	210.168	2	2	16.3323076923077	30.6092307692308	20.4061538461538	38.7716923076923	21.4248461538462	20.4061538461539	21.4345384615385	33.6694285714286	1504.92142857143	1598.32671428571	745.788692307693	223.346307692308	28.5793846153846	30.6069230769231	23.4653076923077	20.4046153846154	19.3843846153846	18.3655384615384	21.4264615384616	15.3034615384615	26.538	27.5586923076923	29.5889230769231	28.5686153846154	28.5664615384616	20.4046153846154	19.3858461538462	17.3530769230769	16.3249230769231	18.3558461538462	30.5957142857143	18.3655384615384	22.4467692307692	24.4868571428572	18.3572307692308	21.4345384615385	23.4776923076923	15.3046153846154	40.8123076923077	19.3770769230769	19.3770769230769
375	225.076810450215	225.072650816641	225.09121380264	296.886	288.74	297.946	36	36	732.359999999999	1251.87463636364	1584.46868421053	1482.4959	821.289411764708	1536.52546153846	964.19076923077	1720.90325806452	75.4994736842105	134.674736842105	60.1800000000002	128.5515	1116.17173333333	1456.28747619047	1488.54475	1153.56047368421	518.320421052631	633.420000000001	577.647684210527	467.425157894737	774.379736842105	737.878578947369	713.963157894737	556.920000000001	681.545555555554	809.046588235296	644.972631578949	1133.51911538462	896.019904761904	579.508173913044	842.004166666668	544.9737	1664.04285185185	1301.85578947369	897.553684210527	1113.1473	1573.26054545455	1069.25942857143	1010.66753846154	1615.09172727273	473.2568
376	225.074957057408	225.071684219728	225.087812552641	232.627	228.522	237.727	33	33	70.4019545454546	177.48	162.230590909091	242.884666666666	714.350000000001	974.620909090909	699.72	1927.81036363636	1250.85436363636	1823.25057142857	898.78780952381	1675.21892307692	310.232	484.759090909091	490.894857142857	281.52	2206.26	1473.22380952381	913.123749999999	1852.32	258.129	246.84	172.333909090909	244.865454545455	232.679428571428	121.482	89.74	544.825636363636	313.213095238095	142.806363636364	247.926272727273	120.365363636364	2694.24	494.829333333333	312.203454545455	403.92	1759.5	1107.26833333333	568.299142857143	991.717714285714	552.987818181818
377	225.145319166426	225.144894854454	225.145743478398	274.4685	274.457	274.48	2	2	59.1758181818181	93.8860000000001	103.075090909091	175.486909090909	36.7298181818182	116.342181818182	44.88	82.6420909090908	84.66	84.7015000000001	69.3414545454544	68.3582727272726	80.58	107.128636363636	104.067818181818	89.808	49.9688636363636	262.210090909091	170.34	50.0067272727273	132.635454545455	71.419090909091	125.493545454545	195.892363636363	112.26	110.218909090909	61.2027272727274	46.9325454545455	51.0136363636363	33.6764999999999	92.8696363636363	32.6574545454545	57.1352727272726	83.6623636363635	78.582	48.9621818181819	77.5614545454545	38.7703636363636	33.669	87.723909090909	31.6369090909091
378	225.986561149377	225.983516102666	226.002375024949	44.89	43.864	45.917	30	30	187.726	281.589	362.233125	357.0875	290.77125	422.3835	279.5485	389.78325	299.9535	340.775428571429	284.64975	317.29775	306.075	337.951	343.866375	364.006125	343.866375	271.3865	184.66525	300.984285714286	314.237	236.706285714286	205.221	381.80725	310.156	186.712285714286	200.98925	466.25425	269.346	261.184	321.615	260.355	566.251363636364	508.095818181818	236.706285714286	372.39125	555.035428571429	510.928571428571	582.575727272727	569.2995	120.3895
379	226.070763436777	226.064835652134	226.084996153816	145.874	141.811	145.92	71	71	769.992142857144	1347.47504166667	1264.12692	1627.474	1056.979	1495.71093333333	913.426470588235	2384.20333333333	1260.0859375	1586.0124	802.641625000001	1696.67575	1096.76875	1224	1174.30775	968.217250000001	1264.06592307692	612.187500000001	244.875	1027.40853333333	2182.18533333333	2441.6078125	2005.197125	2409.007	1664.02775	1633.49088235294	1489.0175	1686.87325	901.921090909091	1025.679875	1383.459	1105.96526315789	2076.4655	1323.31057142857	1021.25552941176	1007.069	1260.025	1110.78	647.85875	1568.10888	680.298312499999
380	226.194730396113	226.193371543644	226.19525242387	445.834	445.829	445.88	3	3	44.88	138.72	94.9087142857142	90.826619047619	572.540571428572	85.6800000000001	238.7385	913.347500000001	185.692	302.92515	72.4200000000001	85.7009999999999	66.3162499999999	129.60985	92.8199999999999	71.4174999999999	373.529142857143	73.4579999999999	80.5997500000001	245.774095238095	70.3635714285715	172.420238095238	217.37715	86.7255	72.4412999999998	83.6646	80.62345	330.649714285715	112.2275	312.211799999999	76.54125	310.152380952381	992.716052631578	69.3600000000001	116.3427	167.321	84.6837142857142	812.435058823529	67.3364999999999	128.5578	65.2960000000001
381	227.070345231599	227.070345231599	227.070345231599	144.894	144.894	144.894	1	1	106.073066666667	177.4684	179.578666666667	218.251466666666	139.776533333333	182.639666666666	127.533333333333	391.500799999999	161.202133333333	219.357333333333	29.5877333333333	237.722133333333	145.898133333333	179.637333333333	178.546666666667	144.877866666667	222.4908	72.4389333333334	38.7701333333333	156.1008	327.50025	291.796266666667	269.2448	383.645333333333	208.1344	163.242666666667	180.5872	254.966666666667	118.350933333333	133.550133333333	196.911466666667	144.887333333333	329.546133333333	181.536266666666	114.232533333333	130.594133333333	144.877866666667	138.756266666667	40.8266666666667	187.729066666666	74.4502666666667
382	227.126978291799	227.126978291799	227.126978291799	824.378	824.378	824.378	1	1	5.10323529411765	14.2791764705882	10.2029411764705	16.324705882353	6.11964705882355	14.2832941176471	6.11964705882355	8.16222222222223	199.977647058824	693.183555555559	8.16470588235295	481.578823529409	15.3088235294118	18.3589411764706	15.3033333333333	22.4529411764706	7.13958823529414	21.4188333333332	7.14205882352942	8.16235294117643	18.3716470588235	15.3044117647059	16.324705882353	13.2630588235294	13.2556666666666	8.1618823529412	6.12176470588236	3.06070588235295	11.2232352941177	6.12141176470586	14.2838888888889	7.1416470588235	7.14205882352942	6.11966666666664	6.12133333333331	14.2841176470588	12.2428235294118	9.18264705882348	18.3716470588235	14.2841176470588	5.1
383	228.050277966497	228.047880608085	228.051017848925	164.251	163.254	166.302	3	3	21.434	27.5562	26.5269333333333	32.638	27.5484375	26.5265	26.5265	28.5674666666667	24.4864	25.50625	32.66	23.4671875	22.4546666666667	29.58725	19.3859375	15.2990625	22.4455	41.814875	21.42525	27.5281875	21.434	24.4864	27.54675	30.608	30.61875	31.62775	22.446875	20.42	12.2415	18.37125	20.4053333333333	19.3859375	29.5877333333333	25.496875	18.3648	18.345375	27.54675	26.5265	33.6703125	24.4875	22.4455
384	228.19537507846	228.19537507846	228.19537507846	964.127	964.127	964.127	1	1	311.129516129033	462.017531249999	504.852096774193	468.224419354838	318.320516129033	489.553548387096	318.270193548388	517.368967741936	324.452322580645	323.370677419355	788.809096774194	280.579838709678	588.484161290322	467.292967741936	528.493677419354	480.63270967742	352.9524375	560.033129032259	365.2606875	332.625161290323	541.757032258063	377.4346875	385.6663125	540.736774193549	616.255354838708	320.482580645162	407.082967741936	330.626322580645	373.485290322581	347.606875	522.372129032259	336.56806451613	309.08840625	533.696193548387	345.86475	344.8550625	310.050580645162	466.272677419355	338.607870967742	367.362580645161	308.059483870968
385	228.194070904825	228.191779102662	228.207007294848	1024.96	1018.23	1026.43	23	23	173.326086956521	289.679999999999	346.799999999999	288.783043478263	181.640909090909	341.699999999999	155.993478260869	166.26	242.65652173913	266.338636363636	988.692580645158	235.724999999999	586.499999999999	257.039999999999	355.979999999999	464.297826086955	189.804545454545	646.679999999998	541.619999999998	246.949999999999	591.599999999997	207.152272727272	529.379999999999	427.379999999999	729.610869565215	284.701304347828	273.481818181817	344.760000000001	466.951818181817	365.315652173912	720.440909090907	279.604545454545	158.099999999999	505.919999999998	268.259999999999	238.786363636363	228.479999999999	368.06304347826	302.939999999999	210.213636363636	234.599999999999
386	228.208578920462	228.198559457632	228.210862768315	499.909	498.889	500.974	7	7	263.2804	278.535310344828	262.208533333334	279.607866666666	1098.54	301.939733333334	931.351299999999	1912.6814516129	797.848533333335	1042.71253333333	320.363733333333	367.32	255.066666666666	290.614500000001	294.859724137932	301.998933333333	1047.43375862069	254.0962	435.657793103449	478.509379310345	280.417500000001	687.794533333333	693.787586206897	302.062896551724	272.3667	461.9241	360.157379310344	779.5092	503.188666666668	902.791551724137	254.0049	1064.9844	3348.34229032258	245.932466666666	396.887310344827	710.988068965518	460.140266666668	2305.2342	357.983689655172	591.860000000001	263.2718
387	228.965811481792	228.962970660081	228.967629560509	103.039	101.57	105.098	19	19	929.172052631579	1135.90436842105	1381.4185	1212.084	850.911666666666	1296.78314285714	727.034842105263	987.306222222222	63.2365555555555	92.8452777777777	25.5069444444444	60.1955263157895	697.077388888889	807.884	799.848	785.827777777778	167.325555555556	244.786666666667	168.345833333333	192.770052631579	792.755833333333	451.983055555556	639.54	860.91376	665.211578947369	562.165	563.856263157895	768.478333333333	420.468888888889	563.193333333333	754.566315789473	515.071944444444	759.075789473684	1068.23083333333	510.131578947369	508.236666666667	355.037333333333	741.741944444444	153.039473684211	337.711944444444	253.98
388	230.996075005998	230.992801179727	230.996989645016	88.778	85.701	89.776	3	3	79.58184	147.9406	189.81672	178.594791666667	90.8282083333333	142.840833333333	89.7636666666667	140.7945	484.405	648.335	170.38175	561.987588235294	97.968	121.384958333333	113.224625	92.854125	88.7835	71.435	69.3968333333333	77.52304	132.6364	379.45488	151.003166666667	135.665541666667	113.25108	253.01952	93.863	114.27136	78.5624583333333	99.98744	129.51968	80.6195	190.74748	171.486	85.72368	134.673	620.47616	94.88604	83.64328	584.75796	150.96592
389	231.975768662152	231.970176972148	231.991861840883	296.9115	292.817	299.924	108	108	1491.63361538462	2332.33546153846	2299.6435	2196.66284	1658.95776923077	2183.45130434782	1680.79930434782	1314.83604347826	49.9927826086957	88.7664782608695	80.5799999999999	55.0940869565218	2325.20154545454	2383.84474074075	2379.26784615384	2347.51681818182	1250.903125	1741.56675	1323.31829166667	1312.52375	1972.6265	1528.84117647059	1432.13616	1979.32909090909	2059.93063636363	1604.87034782609	1547.38681481481	1718.16114285714	1619.16726923077	1577.37807407407	2055.3307826087	1561.33666666667	1709.97123076923	2277.66	1662.6	1875.23651851852	1962.4215	1733.42048148148	1833.55136363636	1950.76744827586	1463.7
390	231.974701937719	231.969759610603	231.989490028519	67.527	58.154	69.4	48	47	1413.819	2272.1144	2303.70192	2634.30940740741	1555.866	2420.09492307692	1514.84139130435	1119.20328	810.3912	801.4536	1265.1472	643.79668	2026.27608	1825.93769230769	1979.37481481481	2189.95008	383.70048	536.54104	426.37672	332.61128	3068.53610714286	1788.5435862069	1797.70986666667	3345.46280769231	2546.01984	1477.02033333333	1911.6674	1338.29046153846	1021.26024	1615.35652	2438.99711111111	1927.82220689655	858.87368	1755.53868965517	1267.18776	1312.02864	928.4548	850.91352	2259.40068181818	967.671	604.12416
391	231.975930610827	231.971964696597	231.990394051619	99.985	95.887	104.071	25	25	490.62	642.915	694.805727272727	628.642666666667	464.23	636.806857142857	400.806409090909	529.38	350.88	440.742857142857	169.367428571429	418.311818181818	429.660571428571	517.284857142857	494.7	436.804571428571	519.325428571429	234.6	415.35319047619	453.9	550.947272727273	533.46	575.28	886.459	430.555090909091	424.546909090909	395.870857142857	342.896	341.875476190476	342.811636363636	423.205681818182	329.46	442.798363636364	519.616285714286	357.190909090909	420.455809523809	285.752727272727	417.291545454545	396.886090909091	300.980454545455	328.44
392	233.039500797027	233.039271425018	233.044417412336	62.235	61.209	64.258	3	3	218.3000625	322.30025	379.608	416.265290322581	221.40103125	422.3188125	202.049419354839	207.118935483871	151.9148125	141.895833333333	311.178709677419	160.15471875	356.070064516129	331.531451612903	323.432032258064	363.280774193548	85.717935483871	144.881225806452	80.60221875	82.6554375	416.344258064516	369.333419354839	387.698064516129	461.200387096774	359.007	284.60615625	241.762935483871	197.898774193548	171.408774193548	201.067096774194	344.792709677419	232.662967741936	168.31546875	277.4655	173.4425	202.017483870968	216.301548387097	125.491741935484	580.435064516129	265.317419354839	151.029375
393	233.970228644359	233.968116246907	233.972058426706	297.904	296.902	297.924	12	12	657.926875	1013.13804	836.59294117647	937.822481481481	738.661	899.897249999999	720.472999999999	651.806625	41.8302500000001	44.891	34.6814166666667	40.81	991.749272727273	998.030888888891	868.263142857145	1006.5426	555.038666666666	716.959571428569	583.869	621.4845	855.998869565218	686.796499999999	668.127291666667	809.934758620691	923.32625	757.0255	700.2345	726.425739130435	707.206499999999	726.418	864.398791666667	637.838541666667	758.045750000001	988.420375	752.760000000001	750.934666666666	831.537708333332	797.844	767.071333333333	861.126166666668	614.1905
394	233.969862954658	233.969862954658	233.969862954658	204.076	204.076	204.076	1	1	47.9530555555556	48.9733333333334	59.1975294117647	69.3788888888889	56.1152777777778	101.0075	59.1761111111111	68.3809444444445	185.751222222222	250.049722222222	161.195111111111	544.828333333334	96.9263888888889	93.8655555555556	96.9527777777778	85.7033333333334	71.3727777777778	78.5613888888889	47.9373888888889	67.3566666666667	224.4	190.791944444445	195.829333333333	253.111555555556	224.522222222222	153.083333333333	179.568888888889	172.479411764706	164.264722222222	101.966666666667	209.156944444445	175.487777777778	114.271111111111	239.765277777778	133.656388888889	153.05	120.432111111111	130.595555555556	99.9872222222223	173.447222222222	114.271111111111
395	233.971218411515	233.971218411515	233.971218411515	65.296	65.296	65.296	1	1	672.20636	974.9288	1062.31968	1083.53736	696.82392	1166.13432	632.71	543.78792	402.742	411.17284	706.03376	306.012	1042.47930769231	897.8112	871.2935	1039.7876	6694.05708	4854.49224	4920.61752	6308.60736	1278.71156	774.39252	789.69672	1351.871	1121.824	700.93236	708.953461538462	731.54076	535.626	765.53125	1095.73776	874.37996	487.69384	974.1382	615.22884	653.99948	572.37708	406.07144	1064.96030769231	584.73504	324.51264
396	233.977286676775	233.968925929434	233.984970433233	98.971	95.92	101.028	5	5	192.7695	296.997833333333	326.488888888889	320.471888888889	222.420555555555	325.557222222222	182.570055555555	255	171.406666666667	182.629722222222	96.9263888888889	196.913611111111	223.513833333333	235.684166666667	209.088611111111	242.905444444445	255.069444444444	132.6	189.771666666667	213.168388888889	240.785555555556	219.288055555556	249.886388888889	260.170833333333	187.720888888889	232.623333333333	174.4675	159.215333333333	160.183611111111	139.770444444444	202.968944444444	176.450388888889	205.008833333333	250.117777777778	192.822	200.039777777778	205.142833333333	194.894277777778	216.298888888889	222.408444444444	187.669777777778
397	233.981236316879	233.981236316879	233.981236316879	82.628	82.628	82.628	1	1	139.770444444444	287.702666666666	217.31325	286.69025	115.285111111111	187.598222222222	125.506125	153.0375	97.884	105.266	128.5515	189.7665	112.24125	141.7105	87.7414999999999	128.56725	143.961	47.95175	119.366	101.00475	207.136125	127.546875	235.67775	269.346	159.154666666666	131.537	156.09825	140.7945	76.5187499999999	123.45025	119.2815	112.31	83.6126666666666	164.273666666667	65.3013333333333	106.106	73.4580000000001	92.854125	47.95175	78.5592500000001	43.87075
398	234.018157088419	234.012674158395	234.032845568506	58.137	56.107	66.31	36	35	461.01175	670.3453125	729.746875	690.70925	469.34375	761.38625	399.064375	313.2359375	348.562125	349.94575	606.0285	245.805823529412	748.8635	628.5125	599.94375	690.991333333333	6539.065	4612.85693333333	4819.82971428571	6287.00057142857	815.17975	582.56275	591.745	860.2288125	852.375764705882	573.3805	447.7525625	457.072	416.2875	503.353	740.746875	608.060235294118	339.74325	755.732823529412	533.59075	515.2578125	483.5985	275.4675	931.5453125	474.590625	272.506875
399	234.095079309128	234.094794291195	234.095406826516	204.052	203.037	204.064	3	3	177.58875	327.5203125	258.1706875	243.8546875	407.976470588235	556.070312500001	456.219375	290.77125	521.34775	459.28125	398.91775	369.353125	456.0796875	533.59075	482.57825	538.692	736.142705882353	782.565588235294	562.15775	598.086249999999	221.312875	137.784375	147.891470588235	101.0480625	507.250625	244.95	212.147	691.983749999999	786.660937500001	567.0505	798.855750000001	582.562749999999	972.298250000001	1324.2845	820.281000000001	1075.73875	1236.9975	1083.55235294118	1426.3095	1243.66682352941	869.306249999999
400	234.097791190345	234.084912253062	234.110272511368	503.027	502.976	515.213	17	16	11.2262857142857	14.28	52.0327500000001	11.2231428571429	6.1218	14.284	10.2	58.1399999999999	361.08	478.648	7.14200000000002	491.892476190474	20.406	22.44	11.2231428571429	9.1827	100.98	70.4007000000002	266.294571428571	399.952	36.72	11.2257619047619	16.3291428571428	13.2668095238095	179.52	83.5970476190474	11.2226190476191	440.763428571428	822.805100000001	215.280285714286	353.939999999999	16.32	269.204571428571	119.373428571429	53.0548571428573	52.0321428571429	571.340000000001	23.47265	9.17742857142859	835.808999999999	27.5477142857143
401	234.09959308317	234.095957539731	234.113240374379	204.0465	200.992	206.099	46	46	179.621894736842	330.561	261.187368421053	247.923947368421	410.018842105263	559.104210526315	457.219368421052	297.913	525.58325	461.301684210526	402.004421052632	373.416315789474	460.138684210526	537.6981	485.645263157894	543.828315789474	742.291789473684	786.622894736842	568.11215	600.9567	225.478157894737	140.8359	148.92	104.0655	510.28947368421	244.926315789474	214.255263157895	704.199473684211	792.74447368421	571.2	799.9152	589.712105263158	1014.1285	1308.99763157895	832.534736842105	1003.274375	1417.37528571429	1100.84975	1404.864	1362.83451428571	838.696874999999
402	234.966062620807	234.966062620807	234.966062620807	302.991	302.991	302.991	1	1	101.007	148.959818181818	164.263909090909	138.788	85.7029090909092	133.655727272727	83.6623636363635	95.88	39.8012727272727	39.7906363636364	38.7617272727272	38.7703636363636	142.8	130.629818181818	144.878727272727	144.807727272727	83.6623636363637	97.9461818181817	84.7052727272727	86.7424999999999	113.250272727273	92.8696363636363	90.7840454545453	146.88	126.513818181818	104.067818181818	102.081818181818	103.047545454546	121.412454545454	85.7029090909092	124.506545454545	88.7874545454545	126.512347826087	137.736818181818	81.6	112.23	117.331363636364	106.108363636364	108.095909090909	122.432727272727	93.8650909090908
403	235.024090593389	235.02403875599	235.030741658529	56.131	56.108	57.117	3	3	162.157285714286	116.315076923077	128.607230769231	137.741538461539	142.84	134.731384615385	144.883692307692	172.432	129.4765	125.497846153846	160.176230769231	122.382857142857	105.083769230769	144.883692307692	117.335384615385	93.8753846153846	645.795642857143	489.747692307692	470.351714285714	663.417857142857	115.294769230769	87.7398461538461	109.172923076923	129.598615384615	113.156571428571	84.6837142857143	68.3606153846154	186.716307692308	86.7261538461539	82.7134615384615	130.599384615385	102.023076923077	218.341142857143	172.419	112.231428571429	102.030769230769	126.518153846154	158.135769230769	244.873846153846	116.358923076923	77.5742857142858
404	235.097744295441	235.09663218384	235.098856407043	505.0165	502.976	507.057	2	2	6.12313043478262	11.22	20.4060869565217	14.2842608695652	13.2633913043478	13.2633913043478	7.14000000000001	12.243652173913	82.6411304347824	141.852521739131	17.3444347826087	179.611826086957	18.3646956521739	19.3849565217392	12.243652173913	11.2228695652174	20.4008695652174	18.3646956521739	38.7699130434782	47.9543043478262	14.28	11.2257391304348	6.12313043478262	11.2257391304348	32.64	12.2342608695652	5.10130434782609	56.1143478260871	121.473130434782	22.446695652174	65.2800000000001	11.22	42.8308695652175	16.3241739130435	9.18234782608696	19.3874347826087	68.3574782608694	8.16417391304349	13.2572916666666	97.9700869565217	11.2228695652174
405	235.115733424644	235.115733424644	235.115733424644	508.077	508.077	508.077	1	1	5.10285714285713	13.26	20.4047619047619	12.2434285714286	10.2028571428571	10.2057142857143	6.12000000000002	12.2428571428572	73.4605714285714	135.698	16.3245714285715	185.735333333333	18.36	21.426	11.2257619047619	11.2231428571429	22.4400000000001	22.4452380952382	29.5882857142857	49.9940000000001	19.3851818181818	6.12314285714287	3.06171428571428	11.2226190476191	31.62	8.15580952380952	5.10142857142858	56.1157142857143	95.9605714285714	22.4462857142858	62.2054761904761	12.24	45.8892857142856	13.2637142857143	7.14166666666669	18.3649090909091	49.98	8.16419047619047	8.16000000000001	74.4808571428571	13.2668095238095
406	235.174134472563	235.171108021616	235.190599366585	257.5	254.046	261.16	65	65	3076.05375	5417.59736842105	5575.26465	6290.94263157894	4493.23894736842	6538.86657894737	4507.52263157895	6347.05710526316	3907.40716666667	4259.65972222222	3480.5812	4489.15789473685	5574.56564705882	5470.72944444445	5749.2778	5633.18385	4898.28342105263	5321.68069565218	4049.40000000001	5002.878	5530.69552941176	5161.6977	4353.46289473684	5753.31790909091	5712.45342105263	4956.43842105263	4021.935	1503.882	3764.85428571429	3995.34000000001	5349.57495652174	4483.92000000001	2220.064	5846.0325	4159.61289473684	4095.33631578948	3998.35975	4577.29657894737	2868.49909090909	1734.665625	4942.1547368421
407	235.192318386037	235.191194658426	235.193581195425	260.687	258.109	262.196	4	4	3101.64444444445	5436.03999999999	5597.87552631578	6324.61131578948	4521.80631578948	6568.44610526316	4544.25210526316	1667.0885	2479.48494444445	4100.64915789474	2018.34947368421	4606.48815789473	5599.51105263158	5521.74333333334	5784.89210526316	5680.08689473684	4929.87433333333	5580.83947368421	1681.41777777778	5024.4685	5719.5952631579	2014.02833333333	1866.08805555556	5751.30583333333	5733.61252631579	3245.44105263158	1817.11472222222	4971.74236842105	2854.69631578947	4379.20388888889	5445.98088888888	4523.7	6204.30916666667	5881.90138888888	1678.90527777778	1709.98555555555	3511.74578947369	4601.38684210525	1553.32115789474	4070.57936842106	1950.38783333333
408	235.968254833015	235.968254833015	235.968254833015	302.991	302.991	302.991	1	1	140.796	166.30252173913	182.626695652174	175.529739130435	94.888304347826	175.492347826087	127.532608695652	92.8239565217392	30.615652173913	34.6903478260869	21.4209130434783	29.5875652173913	180.50152173913	181.652869565217	171.403826086956	174.375391304348	96.9289130434782	129.573130434783	90.8264347826086	126.544695652174	174.472043478261	89.8040000000001	104.066608695652	145.90352173913	167.329913043478	106.107130434783	105.136130434782	154.059391304348	123.451565217391	131.613652173913	159.201391304348	100.011130434783	149.978347826087	174.464608695652	125.465347826087	133.659869565217	136.714956521739	172.431434782609	164.185	159.160695652174	117.33
409	236.015055829629	236.015055829629	236.015055829629	58.137	58.137	58.137	1	1	75.4694285714286	115.284214285714	122.425714285714	116.312571428571	80.6025714285714	134.734285714286	87.7445714285714	86.7182142857143	71.3393333333333	69.3794285714285	130.596571428571	65.2708571428571	114.272	124.474857142857	127.535714285714	140.858571428571	1028.448	787.660571428571	737.666571428571	1046.81314285714	149.982	194.874571428571	239.767142857143	131.616857142857	150.886	269.336571428571	253.030857142857	97.9474285714286	121.414	88.8394285714285	118.344857142857	83.6634285714285	104.069142857143	156.038142857143	144.880571428571	114.264	94.8865714285715	91.8257142857143	188.752857142857	88.8021428571428	115.332642857143
410	236.02509264867	236.01570437277	236.034392845812	57.6495	56.101	59.179	14	14	89.7541333333333	129.573866666667	132.634666666667	127.533333333333	82.647	150.038	96.9633333333334	99.9861333333334	71.3393333333333	70.3984	133.654933333333	67.3112	128.5536	141.817066666667	144.877866666667	149.017333333333	1058.045	790.706666666667	742.802666666666	1051.89493333333	171.4048	194.870933333333	254.0464	152.019733333333	162.1058	290.776	268.242466666667	117.330666666667	131.623	99.0434666666667	130.594133333333	94.8848	116.3104	168.278	154.060266666667	121.411733333333	101.0064	101.0064	197.944666666667	91.86	126.5544
411	236.095728678367	236.092840933813	236.112041782471	507.057	502.976	508.077	3	3	5.10272727272726	12.2405217391304	13.2635454545455	10.2027272727273	6.12163636363636	14.2806363636364	9.17999999999998	12.24	43.86	45.9245454545453	6.12163636363636	52.0478181818181	13.2641363636364	12.2405454545454	12.2431304347826	6.12163636363637	13.26	16.3243636363637	18.3649090909091	32.6487272727272	15.3006521739131	8.16436363636366	12.2465454545455	6.12327272727273	21.4209130434783	14.273	9.18245454545456	42.8514545454545	81.6618181818184	19.3799999999999	49.98	6.12	47.9271818181818	17.3446363636363	12.2432727272727	7.14182608695652	51.0136363636364	8.16436363636364	9.17804347826088	70.4176363636364	7.14190909090908
412	236.113479976651	236.10726227519	236.12735647024	364.19	360.142	365.284	51	51	679.510285714285	1703.28866666666	1869.12853333334	2142.52499999999	1230.522	1864.08810000001	995.682666666664	3406.734	2280.30954545454	1958.912	570.366333333335	413.403750000001	979.440000000001	797.835499999998	1305.88444444445	1468.20323529412	143.7965	153.0375	51.0166666666665	127.479166666667	505.048500000002	31.6148333333333	97.9920000000002	462.17325	462.966500000001	77.5407272727274	30.5925000000001	914.176	276.374833333333	400.95825	441.768250000002	447.899727272725	2806.8796875	1069.23578947368	277.508	347.933666666666	650.942285714285	1427.20266666667	577.461499999998	566.099999999999	51.0125000000002
413	236.18278099009	236.176702862308	236.195581731559	257.107	253.026	258.161	118	118	649.899249999999	1328.474	1346.204375	1598.77527777778	1136.5585	1737.99665	1094.71247058823	1847.7859375	928.402222222221	1014.11388235294	846.826363636362	1090.73633333334	1403.88693333334	1417.12725	1421.23990909091	1428.38181818182	1299.7985	1348.81771428571	915.139333333332	1268.199	1434.53008333333	1338.24	995.798857142857	1326.38235294118	1364.9384	1251.87463636364	841.458749999999	1326.325	956.007714285715	1029.43225	1368.18572727273	1126.94214285714	1917.4825	1401.88075	1052.57929411765	908.032173913043	1164.15558823529	1216.585	707.322	1291.25336842105	1162.06475000001
414	236.197068050956	236.195907073495	236.198088356812	258.1265	258.098	259.17	18	18	673.403076923076	1375.37476923077	1358.973	1699.7365	1127.425	1730.344	1107.9915	1842.5715	870.948615384614	955.032000000002	489.304615384616	1069.222	1443.65375	1456.99938461538	1456.01566666667	1429.6895	1277.36947368421	1384.47925	661.109538461537	1294.67284615384	1435.49175	816.246153846153	723.343615384616	1383.43292307692	1457.93725	784.636333333333	603.001846153847	1341.62875	639.69675	1013.191	1417.20738461538	1135.0745	1920.1105	1424.34953846154	685.336615384616	654.017230769231	907.002250000002	1193.67	346.034250000001	1017.7105	782.575999999999
415	236.955766287139	236.955766287139	236.955766287139	66.316	66.316	66.316	1	1	671.16	964.694761904762	969.271428571429	743.753571428571	607.07	907.8	551.097	465.2568	445.511095238095	348.937714285714	819.3009	347.917428571429	842.716666666667	599.928	763.173714285715	874.588904761905	372.404285714286	394.74	390.769428571429	411.175142857143	999.09280952381	807.046	721.308333333333	1190.6901	1048.56	651.962571428572	773.16	586.636904761905	570.339714285714	737.85765	1015.18428571429	784.563095238095	372.386904761905	847.62	611.122619047619	608.090285714286	450.945238095238	341.795714285714	1068.96	387.809	343.932571428572
416	237.067889070628	237.062744258856	237.080037295521	270.348	266.289	273.415	21	21	37.7488095238095	78.5803333333335	80.6213809523811	95.9337142857144	231.604857142858	275.554285714286	168.3	906.991666666667	11360.5355	12081.0493636364	7033.68047826087	15687.6596923077	71.4	91.8214285714286	87.7445714285716	64.278	545.7	682.539285714286	507.082000000001	746.849142857143	72.4413	68.359142857143	49.994	60.18	52.0540000000001	40.8209523809525	42.84	79.5822857142857	92.8416666666667	46.9572380952381	56.1288095238096	31.6362380952382	436.682285714286	194.865476190476	62.2519523809525	94.8600000000001	344.856571428571	192.825	96.9226190476191	172.331714285714	223.494714285715
417	237.063116157957	237.056041432655	237.070441670937	112.744	110.176	113.271	4	4	3.0595	5.10125	7.14175000000001	10.2025	10.2025	9.183	24.476	11.2126666666667	15.2975	13.26325	4.08109090909091	11.22275	8.16266666666667	9.1785	11.22275	11.22275	15.305	7.14175000000001	5.10125	6.1215	1.02075	5.10125	9.18225	7.13825000000001	8.162	8.162	8.158	19.39425	8.16654545454545	1.02033333333333	3.0595	2.04163636363636	20.3966666666667	7.13883333333333	9.18225	13.26325	18.3555	16.316	10.2025	35.6941666666667	5.10166666666667
418	237.07502340681	237.073950877159	237.076095936461	412.6815	411.157	414.206	2	2	20.4057142857143	34.6994285714285	25.5071428571428	28.56	32.6491428571428	38.76	29.5882857142858	53.0548571428571	33.6694285714286	61.1857142857143	27.5477142857143	33.6788571428572	22.4452380952381	31.62	24.4937142857143	31.6377142857142	35.71	22.4462857142858	20.4104761904762	25.5059523809524	21.42	22.4284761904762	20.4104761904762	26.52	15.3	24.5062857142858	15.3042857142857	35.7	22.4462857142858	23.4720476190476	19.3962857142857	16.3291428571429	68.3782857142856	25.5130952380953	15.3	29.5882857142857	53.052380952381	29.58	13.2637142857143	41.8297619047619	21.42
419	237.078766238305	237.078766238305	237.078766238305	169.369	169.369	169.369	1	1	61.215	156.09825	170.38175	202.0095	136.719411764706	153.0375	121.415	251.07375	15.3046875	29.5868235294118	19.3911764705882	21.42525	9.18562499999999	20.39875	14.2832941176471	15.2991176470588	11.2232352941176	10.2029411764706	11.2234375	16.313	6.12149999999999	8.16250000000001	11.2232352941176	7.13912500000001	10.20625	5.10156250000001	8.16500000000001	17.357	5.10117647058823	11.2275625	6.12375	5.10147058823529	31.6296875	14.279125	9.18225000000001	10.1923529411765	9.18264705882353	20.4058823529412	9.18264705882353	13.2630588235294	10.2025
420	237.0772200846	237.066757665707	237.08409439619	236.684	234.632	237.727	11	11	144.887333333333	277.398153846153	199.980307692308	292.938692307692	128.500615384615	237.737666666667	113.194384615385	484.646153846154	662.47923076923	800.222769230769	323.413153846154	783.596307692308	485.666461538462	374.462333333333	480.564923076923	466.069692307693	916.979999999999	413.224615384616	278.523	800.884705882353	602.956384615385	868.88509090909	927.38976923077	1241.74566666666	500.1675	558.35025	398.579384615384	721.303153846154	360.168615384616	377.4	508.90323076923	420.176615384616	1440.631	876.323166666668	368.331076923076	514.002461538461	896.782846153847	861.07476923077	398.940307692308	920.265500000001	474.432857142857
421	237.083734771352	237.082996356272	237.084226557034	273.431	273.419	273.437	3	3	19.3851818181818	34.7078181818181	47.9528181818182	66.3531818181821	212.235636363637	252.007363636364	150.919636363636	832.524000000001	1430.42236363637	2579.24945454546	263.089636363636	1802.8219090909	58.1305	76.5204545454546	76.51875	46.9785454545454	537.44418181818	675.420545454546	214.257272727273	765.204545454542	60.196090909091	45.9122727272728	33.6689999999999	42.8743636363636	38.7910909090909	26.5389090909091	23.4537272727272	56.1149999999998	46.9325454545453	34.7232727272727	40.8109090909091	23.4662727272728	408.109090909089	168.344999999999	33.6809999999999	34.6707272727272	268.331727272728	169.365272727273	44.8946666666668	79.5812727272724	97.9898181818183
422	237.119586475425	237.111780886579	237.132538810609	363.2155	360.142	364.259	22	22	107.12625	281.595272727273	310.162909090909	338.730545454546	180.588272727273	262.210090909091	148.9565	514.224	337.710272727273	329.548090909091	65.2974545454546	69.3883333333333	141.81475	144.816333333333	198.953181818182	218.3335	20.3945454545455	30.6081818181819	13.26325	15.2972727272728	77.5407272727274	11.217	18.3649090909091	76.5204545454546	74.47825	12.244	5.09863636363638	162.223363636364	40.7900000000001	53.0541818181819	58.1555454545455	63.2606666666665	469.325454545455	170.38175	45.9122727272728	44.8920000000001	90.8042727272728	201.083272727273	76.5613636363639	78.5189999999999	12.243
423	238.036817265396	238.033817029181	238.049557542652	293.842	290.764	296.908	9	9	54.0744545454546	71.419090909091	52.033909090909	64.2627391304348	42.8509565217391	75.5025217391306	52.0478181818182	59.1758181818183	1841.59227272728	2073.17008695652	1884.47622580645	2114.00509090909	72.4416086956523	65.3149090909093	76.5032608695653	54.0623043478261	47.9528181818181	117.305	126.547636363637	129.574636363637	78.5785000000001	54.0865000000001	49.9800000000001	61.2027272727274	87.7461739130436	60.1953913043479	50.0045	65.2974545454546	39.7901739130435	45.9122727272728	70.4145000000001	43.8815	68.3582727272728	83.6623636363637	38.76	45.9102272727273	66.3197826086958	61.2327272727273	81.5826086956523	60.196090909091	60.18
424	238.067279249622	238.05642934109	238.069006852079	113.26	110.176	113.271	3	3	4.07942857142857	11.2231428571429	7.142	8.16228571428572	11.2231428571429	13.2637142857143	11.2184285714286	10.195	4.07942857142857	10.2028571428571	4.08114285714286	8.16228571428572	6.11914285714286	7.142	5.10142857142857	5.10142857142857	8.16228571428572	7.142	5.10142857142857	6.12128571428571	6.12428571428572	5.09928571428572	6.12171428571429	8.15885714285715	8.16171428571429	1.02021428571429	5.09928571428572	11.2278571428571	7.145	6.12128571428571	7.139	3.06214285714286	12.2382857142857	8.15942857142857	4.08085714285714	10.2028571428571	11.2184285714286	6.12171428571428	5.10142857142857	9.17871428571428	6.12171428571429
425	238.073313650525	238.067108124304	238.083386830387	269.362	266.289	272.434	17	17	11.2234375	21.4252499999999	21.433125	21.4331250000001	37.7508823529412	44.9075000000001	34.690625	146.925	2070.48058823529	2546.544	1272.414	3006.7087826087	17.339	28.5669999999999	17.34425	20.41375	85.6747500000001	110.19375	75.4985000000001	124.51625	18.3642352941176	26.51675	13.26325	22.438625	11.226875	17.350625	12.243	20.39875	25.5078125	11.231	14.28875	12.2475	66.3203125	34.690625	14.28875	16.325	57.1364705882354	33.6703125	12.24375	42.83475	20.4125
426	238.081690014474	238.081600284824	238.081779744124	412.1715	411.157	413.186	2	2	8.16188235294117	27.5479411764706	17.344	18.3589411764706	23.4654117647059	19.3788823529412	28.5682352941176	57.1331764705882	11.2225882352941	19.3721764705883	14.2832941176471	10.2058823529412	14.2841176470588	19.3788823529412	19.399	21.4323529411764	28.5682352941177	14.2841176470588	9.18582352941177	29.5885294117647	17.345	15.2885294117647	11.2232352941177	13.2592352941176	15.2991176470588	20.4117647058824	14.2832941176471	36.7178823529412	12.2435294117647	12.2491764705882	14.28875	12.2470588235294	61.2352941176471	20.4129411764706	11.2193529411765	18.3589411764706	41.8320588235293	15.3035294117647	6.12141176470588	31.6291176470589	14.2841176470588
427	238.094511439357	238.088857566752	238.107109260415	172.424	169.364	173.461	29	29	124.473272727273	226.621636363637	189.770727272727	260.910545454546	253.027636363637	304.041272727273	306.060000000001	630.191454545454	147.939545454546	157.052	17.3553	92.8448181818183	98.9691	195.787636363637	135.6999	92.8473	382.575000000001	208.1208	111.209727272727	243.845181818182	59.1758181818183	144.878727272727	86.7170000000002	56.1449999999999	82.642090909091	59.1758181818183	68.3601	460.389000000001	306.937909090909	164.263909090909	144.878727272727	107.128636363637	2092.606	853.968272727272	230.581636363636	435.656454545454	2170.1072	1147.6875	667.284375000001	1447.4235	237.723545454546
428	238.086609726978	238.086533791108	238.086685662848	272.417	272.411	272.423	2	2	11.22275	20.405	18.372	19.3914	36.7296000000001	43.8886666666667	32.636	146.916	2070.473125	2475.278125	1291.7856875	2539.40224999999	16.318	27.54675	18.3645	18.37125	84.6548124999998	110.187	75.503125	125.536875	16.3242666666666	25.50625	13.2640625	21.4186874999999	11.226875	17.3513333333333	11.2193125	20.4053333333334	24.4859999999999	10.21	14.28875	12.2475	67.3612500000002	35.7087499999999	15.315	15.30375	55.0944000000001	31.6282666666666	13.26325	41.8174375	22.45375
429	238.113216712605	238.10738861541	238.126393473255	363.215	360.142	364.259	20	20	76.5204545454542	187.735200000001	239.747	239.770499999999	122.436	219.364499999999	129.574636363637	397.878	257.115600000001	218.344200000001	36.7272000000002	49.9933636363637	88.7637272727274	84.6373636363635	168.333	139.777363636364	16.3152	21.4263000000001	6.12163636363637	18.3564000000001	61.2180000000002	13.2561	12.2436	57.1367999999999	59.1599999999998	8.16240000000002	8.1616	121.4038	26.5129090909092	42.8525999999999	49.9898000000003	52.0339090909092	345.881699999999	108.148909090909	34.6868	35.7104999999999	80.5958	168.432	60.2331	65.2991999999998	9.18245454545456
430	238.886044254604	238.886044254604	238.886044254604	43.87	43.87	43.87	1	1	91.818	128.541	82.6362000000001	86.7340000000001	40.808	103.036833333333	75.4923333333333	68.3668	294.587333333333	321.363	247.9086	166.287166666667	48.9696	62.2322	73.464	41.8282	21.4284	52.0404	76.5150000000001	40.808	33.6666	33.6732	30.61	31.6262	25.5083333333333	23.4646	14.2828	24.4896	44.8873333333333	20.4033333333333	24.486	8.1712	47.9494	70.4075999999999	36.7344	79.5729999999999	65.3056000000001	29.63075	100.0972	82.6524000000001	61.212
431	239.031908461627	239.031908461627	239.031908461627	289.756	289.756	289.756	1	1	30.5982352941176	28.5665882352941	37.7508823529411	72.4397222222223	31.6181764705882	83.659294117647	30.6176470588235	37.7378235294118	473.38917647059	470.328470588235	494.842647058824	535.616666666666	37.7502777777778	40.8235294117646	44.8922222222222	59.1567777777779	46.9335294117646	54.06	60.2147058823528	39.7891764705882	52.0499999999999	27.5558823529411	27.5384117647059	42.8375294117647	48.9733333333334	30.6088235294118	26.5276470588235	26.5276470588236	28.5764705882352	27.5463529411765	26.5368235294118	16.3303529411765	24.4856470588236	35.7082352941176	21.4187647058823	24.4870588235294	27.5479411764706	22.4529411764706	31.6182777777777	22.4464705882353	21.4175294117647
432	239.071415451706	239.062066478318	239.081495424816	269.8575	266.289	272.434	14	14	20.4058823529411	37.7487058823529	32.66	51.03125	36.73125	54.0931249999999	39.7914705882352	104.07	1069.92172222222	1116.13741176471	634.837	1430.42944444445	35.6978124999999	49.9944117647058	30.609375	26.5265	72.4158235294118	82.6453124999999	72.4367058823532	79.6058823529413	27.54675	57.113411764706	36.7284705882353	21.42	31.639375	20.41375	27.5479411764706	28.55825	22.4464705882353	20.4188235294118	22.4529411764706	21.4323529411765	70.4002941176469	30.6088235294117	17.351	26.5276470588236	48.972	26.528125	23.4671875	28.5583529411765	33.6813529411765
433	239.090576408079	239.090576408079	239.090576408079	384.652	384.652	384.652	1	1	16.3238095238095	27.54	38.76	25.5130952380952	22.4515238095238	24.48	15.3042857142857	24.48	640.888952380952	677.461090909092	251.060571428572	722.362285714285	23.4654761904762	28.56	17.3448571428572	15.3	24.48	30.6071428571429	34.6978095238096	46.9331428571428	25.5071428571428	37.7505714285714	22.4452380952381	25.5142857142857	18.3642857142857	27.5477142857143	19.38	26.5274285714286	14.284	16.32	14.288	14.2838181818182	22.4410476190476	19.3845238095238	20.4114285714286	15.3078571428571	28.568	18.3651428571428	16.3154285714286	36.72	12.2434285714286
434	239.088393291251	239.088393291251	239.088393291251	410.142	410.142	410.142	1	1	16.3237647058823	22.4451764705882	23.4667647058824	24.4785882352941	23.4667647058824	30.5982352941176	14.2841176470588	43.8726470588235	64.2785294117648	81.5670588235295	34.688	76.5468749999999	19.3855882352941	17.339	26.5444705882353	23.46575	12.2428235294118	13.2638235294117	11.226875	15.3044117647059	13.2630588235294	20.3823529411765	19.3855882352941	20.3988235294118	16.3190588235294	24.5025882352941	18.365294117647	25.4985294117647	23.4667647058823	13.2722352941176	8.16800000000001	10.2064705882353	34.6999999999999	20.4125	19.3777647058823	20.3988235294118	27.5479411764706	28.5665882352941	8.16188235294117	29.5885294117647	13.2638235294117
435	239.090052809596	239.083534352523	239.104827736226	296.872	293.803	298.949	22	22	68.3591428571428	118.353142857143	126.518153846154	119.373428571429	86.7242857142857	94.8865714285714	89.7851428571428	147.941428571429	6172.25928571429	2450.73735483871	4344.37657142857	3060.77777777778	146.921142857143	183.728571428571	127.526785714285	119.323285714286	663.185714285714	647.869333333332	827.451714285714	871.568000000001	95.9089230769231	110.237142857143	78.562	125.442428571429	128.556	82.6449230769231	63.2798571428571	115.294769230769	60.1968571428571	60.1968571428571	81.6514285714285	80.6307857142857	125.495142857143	125.495142857143	66.2907142857144	67.3388571428571	69.3756923076925	99.0146153846157	56.0960714285714	81.6171428571426	40.7942857142858
436	239.109716760107	239.109716760107	239.109716760107	172.424	172.424	172.424	1	1	19.399	25.525	31.62775	46.897	27.54675	47.95175	52.03275	77.4819999999998	33.66825	37.7538749999999	17.3594285714286	20.405	18.3651428571429	41.7995	12.243	11.2231428571429	53.053	33.6694285714286	31.62775	35.713125	10.2025	21.42525	199.969	8.16799999999998	21.42525	19.387125	400.95825	61.26	37.74925	27.5501249999999	24.4859999999999	14.2835	303.051375	128.5515	35.7087499999999	54.0732499999999	179.570285714286	165.286285714286	20.405	123.558285714286	35.713125
437	239.10635567911	239.10635567911	239.10635567911	296.875	296.875	296.875	1	1	61.2225000000001	97.9560000000001	108.1465	101.00475	64.2757500000003	81.6200000000003	70.3972500000003	120.315750000001	3536.18649999999	5602.19275000002	2947.50224999999	5462.06737500001	123.450250000001	164.381	112.2275	102.025	648.861333333335	677.528999999996	736.620500000003	868.232750000004	82.6402500000003	54.0732499999999	59.1817500000001	110.187	116.3085	67.3447500000001	52.0313333333334	108.1465	47.9576250000001	48.9719999999999	75.4985000000003	69.4280000000001	104.0655	109.180125	51.0125000000002	55.0920000000001	47.9517499999999	81.6699999999997	40.78	64.2757499999998	27.5298750000001
438	239.14549744349	239.144904406589	239.147472627284	181.583	179.566	182.633	3	3	50.9928571428571	67.3388571428571	299.964	721.039000000001	65.2982857142858	575.441142857144	61.2171428571429	127.482142857143	40.8114285714286	66.2907142857144	40.7942857142858	53.0771428571429	153.042857142857	78.562	73.4297142857144	66.3139285714286	38.7844285714286	51.0142857142858	49.9940000000001	51.0107142857142	77.5525714285714	51.0142857142857	609.265636363636	91.8257142857144	46.9331428571428	37.7479285714286	1372.28428571429	51.0142857142857	60.1757857142858	29.5758571428572	59.1765714285715	24.4868571428572	72.4363846153845	93.8268571428573	33.6694285714286	25.4982142857143	47.9534285714286	42.8520000000001	33.6694285714286	30.6085714285715	19.3840714285714
439	239.965683046088	239.961033384679	239.973358555844	44.89	43.858	45.922	32	32	451.97075	664.2153	746.9145	798.840692307693	493.801	720.2965	484.605555555556	530.92	107.139375	130.588444444444	125.501	170.377111111111	729.180833333333	766.771	703.038375	734.596363636364	215.27275	293.856	171.402	189.782	826.4025	716.274	700.123529411765	1004.541	756.872260869565	724.413	680.517866666666	502.969555555556	526.4576	566.223333333333	780.153142857142	492.122	373.4115	547.941375	535.65	386.664222222222	276.480222222222	365.716888888889	272.577333333333	344.872666666667	482.302333333333
440	239.982319607097	239.982319607097	239.982319607097	63.261	63.261	63.261	1	1	34.68	60.16525	60.1977	81.6228571428572	45.9135	66.3	57.1508	36.7308	48.9312	37.7511	48.972	31.62775	53.053	54.0751428571429	66.3185714285714	58.17135	42.8505	36.72	32.6496	29.5887	158.18525	904.96175	1315.14828571429	179.564	83.64	371.3892	313.14	42.84	35.7105	59.1919	66.3195	81.62	42.8505	50.9975	65.296	49.9947	35.70875	30.6075	77.52	32.6576	35.721
441	240.048749373263	240.043076768986	240.064602881792	155.074	151.004	156.111	35	35	250.9036	556.045333333333	635.626133333333	629.010933333333	467.282133333333	882.552291666666	505.853866666667	748.889714285715	57.1349333333333	77.5402666666667	38.7701333333333	84.6544666666665	439.734933333333	480.545599999999	493.809066666666	457.1	871.5924	1178.89961538462	720.308266666667	998.151687499999	1377.65154545454	1679.37722222222	1793.960125	2605.46125	986.984666666665	1004.94625	1014.54266666666	2088.49827272728	1029.4432173913	919.260266666667	1313.6838	908.054285714285	3587.64333333333	2584.68	1284.09606666666	1938.1883125	3120.99573333333	2831.19375	1828.4319	2897.4412	568.065733333332
442	240.078125604641	240.071445786551	240.081627303779	272.405	270.347	273.443	3	3	140.852	275.58	270.370666666666	381.579733333334	160.181866666667	229.65	193.788125	419.329599999999	45.915	35.7210000000001	14.2837333333334	54.0741333333332	15.298	22.4473333333333	19.3850666666667	15.316	21.4102	12.2432	22.4370666666667	26.5165333333333	12.2432	21.4256	15.304	14.2893333333333	15.31	9.186	5.09933333333333	8.16213333333335	5.10133333333332	10.2066666666667	12.2432	10.2026666666666	21.434	15.304	10.206	15.304	18.372	8.16213333333332	11.2229333333334	10.2026666666667	11.2273333333333
443	240.094685814878	240.087453414637	240.108661722879	293.866	292.805	296.926	15	15	11.2231428571429	18.3651428571428	27.5477142857143	32.6468571428572	20.4057142857144	24.4868571428572	18.3651428571428	26.5274285714286	1375.85866666667	1793.66228571428	1105.92088888888	1742.587	34.6897142857143	29.5986428571428	26.5274285714286	26.5162857142858	101.008285714286	95.8665714285716	125.495142857143	135.6885	27.5477142857144	21.435	14.279	30.5957142857142	24.4868571428571	18.3651428571428	12.2468571428572	23.4665714285715	7.142	17.3448571428571	15.3107142857143	16.3314285714286	20.4042857142857	27.5477142857143	11.2184285714285	17.3448571428571	12.2434285714286	15.3107142857143	15.2978571428571	14.284	13.2581428571428
444	241.05414758277	241.05414758277	241.05414758277	152.024	152.024	152.024	1	1	25.490625	77.5390000000001	14.2835	11.207625	55.0919999999999	21.42525	73.4159999999999	93.8055000000001	6.12225000000001	12.243	5.10125	3.06075	49.99225	35.70875	31.62775	53.0529999999999	106.184	159.159	96.9356250000001	129.57175	176.395125	269.379	280.408333333333	339.74325	141.81475	143.85525	134.673	317.0645	170.377111111111	112.2275	24.486	114.277333333333	656.02075	164.1395	165.159	332.592444444444	530.573333333333	472.414333333333	277.712	472.362888888888	69.3770000000001
445	242.956759155112	242.956759155112	242.956759155112	757.058	757.058	757.058	1	1	7.14175	18.3645	14.2875833333334	20.4008333333333	8.16400000000002	14.2875833333334	10.205	12.2430000000001	170.388708333333	288.742541666668	15.3075	233.6945	19.3855416666666	23.46575	15.30375	19.3807916666667	17.35275	20.4008333333333	14.28	11.22275	12.2465	7.14350000000002	9.18262500000003	15.30375	30.60875	7.14204166666666	19.38475	11.2232083333333	16.3246666666667	10.1983333333333	17.3492083333334	12.2435	10.2	13.2632500000001	10.2025	16.324	6.12025	12.2435	12.2405	30.60125	9.18262500000003
446	243.016243102919	243.012688449944	243.016768812745	44.896	44.878	45.899	3	3	59.1765714285714	133.657428571429	180.590571428572	161.205142857143	86.7242857142857	223.442571428572	120.393714285714	141.819714285714	99.988	105.094333333333	59.1765714285714	113.251714285714	161.205142857143	172.573142857143	224.462857142857	195.894857142857	116.312571428571	154.063142857143	55.0954285714286	96.9271428571428	141.819714285714	68.3511666666667	84.7548571428572	187.732571428572	174.468857142857	75.5011428571428	55.0954285714286	178.55	96.9271428571429	84.6837142857143	197.053	94.9530000000001	238.713428571428	264.254	77.5417142857143	122.434285714286	156.103714285714	201.334	160.319428571429	185.692	56.1157142857143
447	243.88355007244	243.882601500462	243.884314482045	912.111	905.004	916.204	3	3	3000.564	2876.66868571429	3663.33857142856	2968.01114285715	1826.00457142857	4572.92057142856	2359.6272	1985.754	1642.936	1470.9636	1587.25337142858	1563.29657142857	2501.653	2922.09828571429	3248.11508571429	3103.21017142857	2062.28614285714	4883.90788571429	1661.76617142857	2384.74157142857	2914.344	1451.09005714286	1848.04788571429	4693.0824	6408.37044262295	1720.15354285715	1728.6544	2791.92705882353	1656.3872	1987.51657142857	4208.99154285714	2359.92085714286	2003.10128571429	4482.7427142857	1726.47302857143	1633.47742857142	1662.78628571429	1970.8608	1649.802	1679.62542857143	1725.25482857143
448	244.092059243174	244.086808693841	244.10807480585	59.18	57.133	61.203	41	41	787.329714285715	1263.10388888889	1034.84333333333	1005.93911111111	871.28496	1160.0432	811.467857142857	1352.88163636364	3767.31105882353	5031.736	4143.4383	4054.659	487.692777777778	656.038611111111	463.206111111111	392.949117647059	208.14	353.001411764706	161.206470588235	245.890882352941	459.275	268.333055555556	245.886944444444	336.728333333333	371.138444444445	182.622117647059	114.233777777778	208.136666666667	332.615882352941	265.444705882353	382.604166666667	283.641764705882	698.901470588236	568.107235294118	224.461111111111	325.455058823529	374.441944444444	758.072285714286	954.98	422.51	418.441176470588
449	245.098108035571	245.098108035571	245.098108035571	58.159	58.159	58.159	1	1	105.053941176471	185.693529411765	129.622176470588	163.237647058824	143.861470588235	197.937058823529	127.573529411765	224.461111111111	610.557176470588	782.520470588236	749.904166666667	586.466176470588	86.6952777777778	118.354117647059	83.6641176470588	55.1149411764706	43.8701176470588	59.1770588235294	37.7508823529412	46.9470588235294	79.5783529411765	47.9565882352941	52.032	76.5208333333333	77.4887058823529	41.8320588235294	30.5983333333334	49.9915294117647	75.5017647058824	61.26	86.725	49.9915294117647	105.084235294118	96.8888235294118	44.8903529411765	55.0958823529412	66.3152941176471	133.650823529412	171.350666666667	60.214705882353	70.4246470588235
450	246.059203361978	246.057580514388	246.065706927077	58.16	58.137	59.186	7	7	28.5581333333333	63.2555	76.51875	58.1578125	76.52	81.625	85.7325	87.7415	198.731	291.796266666667	284.64975	173.37875	57.134	83.6605	53.053	59.1986666666667	19.3850666666667	37.74925	26.5269333333333	22.4458666666667	54.0741333333333	53.0538666666667	22.446875	102.025	50.978125	21.4256	26.518375	92.8484375	29.5890625	36.756	46.9315	34.6885	139.776533333333	109.126625	28.5674666666667	61.215	93.86875	164.2703125	252.9445	102.0625	29.5993333333333
451	246.860174089989	246.857378460728	246.860559611977	1078.43	1078.31	1079.47	15	15	1716.37130434783	2200.05739130435	2434.74	2258.18208333333	1442.8947826087	2710.2747826087	1550.04043478261	1437.79260869565	1189.82695652174	1210.74	805.10875	1225.02	2468.43173913044	2148.90000000001	2219.52	2479.46785714285	1439.83347826087	2770.32	1351.5	1637.1	2286.75375	1198.5	1437.18	2678.52	2524.5	1347.97041666667	1441.87434782609	1717.68	1285.2747826087	1475.94	2655.17130434783	1617.38913043478	1442.8947826087	2638.7975	1252.56	1240.84869565218	1250.03260869565	1450.44	789.132173913044	1245.95086956522	1301.52
452	246.864328192421	246.86070603084	246.879981912885	1078.41	1078.32	1080.41	82	82	1586.77608695652	2200.01833333333	2434.74	2287.8147826087	1406.13416666667	2773.33071428571	1550.01291666667	1359.08400000001	1189.82695652174	1210.74	805.10875	1225.02	2468.38791666667	2200.05739130435	2307.24	2414.30583333333	1401.0092	2797.86	1214.82	1653.048	2320.46869565218	1198.5	1310.17384615384	2733.58884615385	2440.86	1329.62652173913	1349.9892	1721.76	1285.2747826087	1098.54000000001	2676.5092	1581.57407407407	1342.91818181818	2577.61826086957	1252.56	1240.84869565218	1250.03260869565	1304.58	789.132173913044	1245.95086956522	1301.52
453	246.979269642451	246.97247698054	246.987582295358	180.5835	177.502	180.587	4	4	68.32325	131.61225	151.005538461539	189.691384615384	110.184923076923	186.70575	124.477538461538	245.779833333333	25.50625	50.9923076923076	21.4167692307692	36.729	130.589538461538	193.8475	140.717538461538	139.782153846154	71.4484615384614	79.578	22.4455	77.539	99.9901538461537	41.83025	52.0553076923076	103.04525	91.8225	33.66825	47.9508461538461	212.208	67.3098461538461	89.7464615384614	94.891	74.4768461538462	331.58125	184.57475	29.5896666666667	43.8743333333333	156.095307692308	242.814923076923	36.7283076923076	177.533538461538	21.42525
454	247.039886786265	247.038861932066	247.040498482485	60.206	60.2	61.215	4	4	460.02	645.4701	715.204473684211	967.230857142857	40.81	1218.1785	38.782	69.3778947368421	598.3878	995.8128	129.573421052632	477.36	479.541	966.20516	641.745526315789	567.4258	30.609	112.2	73.458	49.99225	562.339	1866.1287	1653.84657894737	692.758684210527	341.5995	959.035	730.32	530.536842105263	538.692	35.7202631578947	434.632105263158	41.8364	33.6699	1018.98	597.8958	328.5205	830.494210526316	51.0157894736842	222.3491	833.813	926.6594
455	247.053908215293	247.040657270354	247.059870393441	59.169	53.058	61.225	21	21	512.04	629.521470588235	702.933111111111	965.182777777777	1250.8265	1223.26547619048	1393.09026315789	1789.55836363636	708.436666666667	972.324722222222	229.5625	1152.6	482.599117647059	979.466666666667	669.302222222222	560.302941176471	126.516470588235	151.971235294118	89.7807058823529	126.509176470588	571.542222222222	1967.20266666667	1189.684375	688.6875	350.765333333333	940.696111111111	743.58	943.756944444444	513.178352941176	606.264352941177	458.079777777778	407.144294117647	1482.4959	927.1295	624.41	600.918588235294	1012.11555555556	880.465476190476	782.544533333334	1000.19888888889	1206.9667037037
456	247.987393242016	247.986159975894	248.005150161104	144.877	141.805	145.897	7	7	90.8356249999999	203.975	143.853176470588	116.306823529412	75.4985000000001	85.7009999999999	72.4909999999999	130.552	294.848	297.001875	346.90625	311.17625	92.8484374999999	179.509	95.8741249999999	84.6807499999999	27.536625	52.03275	49.9922499999999	49.9922499999999	53.0705882352942	21.433125	19.3788125	24.486	77.5389999999999	37.7515625	16.319	127.4921875	68.3609374999999	89.7214999999999	64.2560625	30.6075	261.104	215.27275	60.1947499999999	99.9906249999999	313.331875	265.18375	415.394375	278.5453125	417.1544375
457	249.035498753067	249.035498753067	249.035498753067	56.114	56.114	56.114	1	1	171.36	299.957368421053	437.818333333333	351.995833333333	88.7641666666666	376.597058823529	135.691294117647	48.9706666666667	150.861333333333	170.386388888889	115.291388888889	176.450388888889	211.129105263158	209.156944444444	195.957333333333	243.912777777778	34.6894444444444	193.852777777778	170.386388888889	102.055555555556	430.557222222222	595.842222222222	647.876388888889	461.165555555555	335.476105263158	317.306388888889	347.82	286.698055555556	188.751388888889	101.073176470588	284.642	170.386388888889	52.0341666666666	312.103	197.933888888889	246.907222222222	455.043888888889	134.676666666667	200.994722222222	533.779611111111	145.939444444444
458	249.082657280912	249.082648240973	249.083174291775	210.18	210.141	211.205	3	3	39.8034	57.1349333333333	43.8692142857143	67.3376	38.7701333333333	53.0330666666667	36.744	87.7429333333334	42.8512	41.8473333333333	24.4864	48.9568	95.9471428571428	120.391466666667	137.736	60.1957333333333	136.715733333333	87.7486666666667	61.216	108.148266666667	379.705714285714	218.422666666667	171.416	221.311066666667	212.146133333333	153.999866666667	96.8873333333333	267.408428571429	184.680333333333	106.066133333333	164.198533333333	115.292285714286	496.869866666667	204.053333333333	89.7189333333334	181.678666666667	211.273071428571	218.351333333333	83.6618666666667	282.503066666667	40.7973333333334
459	250.016596971062	250.0113704399	250.029495812657	60.713	59.174	63.238	10	10	85.688129032258	150.945677419355	176.538129032258	196.909806451613	92.8434838709677	181.571483870968	111.229225806452	106.106838709677	71.3683870967742	63.292	96.9275806451613	71.4067741935484	144.881225806452	143.83364516129	134.674064516129	122.454193548387	1133.72174193548	918.087096774194	1010.05548387097	877.421935483871	229.601612903226	296.904483870968	311.178709677419	363.22335483871	157.065096774194	166.275774193548	168.315967741935	105.06664516129	83.6611612903226	79.5952258064516	156.074806451613	104.09264516129	71.4067741935484	120.371419354839	93.8667096774193	95.9042580645161	110.187870967742	99.9884516129032	116.28735483871	122.454193548387	51.0225806451613
460	250.144605279975	250.144605279975	250.144605279975	215.286	215.286	215.286	1	1	12.2465454545455	28.5676363636364	25.5068181818182	32.6487272727273	23.4715	25.5011363636364	17.3492727272727	35.7095454545455	25.5	32.6574545454545	11.223	26.5270909090909	27.5535	32.656	24.4865454545455	22.446	24.4865454545455	33.669	17.3446363636364	23.46	83.681	56.13	47.9528181818182	42.8419090909091	43.86	33.66	27.5412272727273	56.13	30.6081818181818	39.78	41.82	22.4457391304348	106.108363636364	45.9122727272727	17.3353636363636	39.8012727272727	52.0478181818182	42.8629090909091	29.5879090909091	58.14	10.2
461	250.14662565855	250.14662565855	250.14662565855	186.726	186.726	186.726	1	1	4.08133333333334	146.928	146.928	191.822666666667	6.12100000000001	97.9520000000002	3.06100000000001	4.07733333333334	3.06100000000001	489.760000000001	10.2016666666667	8.16266666666669	82.6470000000002	65.2906666666668	63.1986666666668	42.8540000000001	4.08533333333334	14.2846666666667	0	1.02033333333334	52.0345714285714	6.12200000000001	65.3653333333335	66.3216666666668	19.3863333333334	31.6303333333334	21.427	4.08133333333332	25.5083333333334	3.05800000000001	27.5445	2.04066666666667	5.10166666666668	54.0246666666668	24.484	1.02016666666667	233.656333333334	5.10166666666668	2.04066666666667	160.166166666667	4.08133333333334
462	250.863287001592	250.860984955671	250.868932392522	1070.21	1069.21	1070.24	9	9	963.606153846152	1338.24	1606.5	1460.72076923077	1226.04	1586.1	1098.54	1263.71230769231	1150.29133333333	909.839999999999	2038.98	1015.92	1491.34384615384	1291.32000000002	1526.94	1557.54	935.339999999999	1681.98	1168.92000000002	1318.76285714285	1320.87538461538	1221.96	1188.056	1595.09615384615	1639.35538461538	1013.88	1157.7	907.799999999999	899.297692307691	1320.9	1660.56	944.519999999999	1222.81571428571	1624.04384615384	1168.92	1207.505	1056.49615384615	1218.9	1636.20500000002	1064.44307692307	1181.16
463	250.972109107598	250.972109107598	250.972109107598	64.281	64.281	64.281	1	1	110.1528	363.072533333333	386.681066666667	397.904	181.607466666667	454.892125	133.713571428571	163.234285714286	82.5498	86.7226666666666	592.774933333333	80.6010666666667	401.985066666667	292.835666666667	347.910933333333	348.0246	90.8037333333333	136.662133333333	63.2358666666667	74.4843333333333	315.386	110.1888	146.9184	361.1744	248.847466666667	94.8848	88.7345625	181.607466666667	96.9253333333333	131.666	290.776	141.817066666667	122.432	367.152	75.4997333333333	84.6821333333333	124.472533333333	148.958933333333	1161.7088125	108.241142857143	47.9682
464	251.028974148896	251.028974148896	251.028974148896	50.995	50.995	50.995	1	1	41.8317142857143	64.278	73.4605714285715	60.1968571428572	26.5274285714286	55.0954285714286	45.9128571428572	43.903	205.048714285714	284.659714285714	126.515428571429	85.704	74.4182857142857	93.8531428571428	91.89	65.2982857142857	1979.35428571428	1413.918	998.859714285714	1468.39671428571	110.190857142857	34.6897142857143	35.735	85.74	102.028571428571	36.7302857142857	40.8114285714286	69.3794285714286	101.008285714286	71.42	85.7640000000001	78.562	16.3245714285714	82.6431428571429	65.2982857142857	89.7851428571429	154.063142857143	106.198857142857	177.529714285714	104.069142857143	50.9714285714285
465	251.068322511376	251.067409650654	251.069235372098	88.7555	88.744	88.767	2	2	65.2968421052632	212.214736842105	74.50015	126.5482	132.675263157895	212.212	95.9082	191.807	336.495789473684	286.871421052632	178.5525	192.839684210526	202.0788	165.24	126.48	114.2736	31.6379473684211	50.00695	28.5762105263158	44.8915789473684	146.9232	21.42	9.18225	38.7714	167.323157894737	59.1752631578948	39.80145	458.22695	91.8225	191.807	132.561	87.7673	727.222473684211	617.450263157895	197.982105263158	245.88025	235.67775	579.5304	132.6	249.96125	38.77
466	251.092606109533	251.086169341104	251.10014892197	228.55	227.501	230.592	5	5	17.34425	29.58	25.51375	27.5481	22.4527368421053	25.5075	19.38475	40.822	48.972	61.215	35.70875	55.1097	19.3857	36.7416	35.71925	25.49875	35.7	23.46575	16.3248	40.8	17.3451	38.7694999999999	20.394	23.4623	22.4521	21.43155	21.4137	28.567	12.243	17.34	18.3645	20.4	45.92475	26.5278	13.26	28.567	28.5666666666667	41.84255	20.406	37.74925	26.5278
467	251.977917243069	251.977058131829	251.978776354309	205.6035	204.076	207.131	2	2	26.5373333333333	26.5269333333333	24.4864	18.3648	20.3986666666667	32.6485333333333	31.6406666666667	49.9930666666667	54.0741333333333	72.4673333333333	56.1146666666667	116.2724	29.5974	37.7523333333333	34.6890666666667	30.608	36.7176	26.5269333333333	15.304	37.7498666666667	194.870933333333	131.666	114.225066666667	193.850666666667	152.019733333333	124.472533333333	133.654933333333	100.025333333333	80.6010666666667	65.2714666666667	119.3712	94.8848	156.1008	124.472533333333	76.52	79.612	41.8473333333333	131.6144	31.6282666666667	81.5893333333333	43.8542666666667
468	252.107704430599	252.098243331439	252.12423889986	204.0525	199.984	209.154	84	81	315.251307692307	793.726714285714	563.197714285714	935.645666666666	1581.503	2520.0175	1689.57163636364	3916.80373333333	1428.4	1331.78086956522	515.255384615385	831.488076923077	1109.99314285714	1694.70445833333	1556.9015	1222.22622222222	2340.97458823529	1761.97175	1218.1785	1767.073	398.764142857143	388.864928571428	266.182714285715	222.510923076923	857.381538461539	545.864615384615	385.506000000001	4347.8625	2528.19861538462	1453.90714285714	1711.099	1180.47057142857	9846.16466666669	6864.42888888888	2922.16123076923	4592.19357142857	9830.4992857143	8150.0422857143	5638.72435714286	9238.68714285716	2581.27466666667
469	252.976063614499	252.976063614499	252.976063614499	52.032	52.032	52.032	1	1	13.2643333333333	20.4033333333333	17.3598333333333	16.3253333333333	11.2236666666667	25.51	10.2033333333333	9.1818	59.1696666666667	78.5656666666667	26.5286666666667	60.1406666666667	30.5871428571429	46.9353333333333	26.5503333333333	26.5286666666667	326.453333333333	205.3014	37.7523333333333	266.5245	24.488	16.3226666666667	21.427	26.5286666666667	29.5634285714286	13.2621666666667	14.2846666666667	17.3456666666667	14.2846666666667	21.4494	26.5503333333333	17.3456666666667	31.6303333333333	28.5646666666667	18.366	18.366	36.732	21.4235	25.5083333333333	26.5243333333333	12.232
470	253.112548778516	253.106748569419	253.128308921614	204.024	199.984	205.09	44	44	56.11375	124.4705	74.47825	143.85525	247.79925	378.512750000001	265.265	700.911750000001	212.212	238.8555	68.3623333333333	161.1995	163.24	305.05475	264.266333333333	174.46275	388.524750000001	254.04225	189.7665	255.083333333333	60.1701666666667	82.68075	54.0518461538462	42.8715000000001	131.67675	74.4843333333333	69.3443076923077	765.613636363637	399.742000000001	232.522	268.347666666667	185.700666666667	2508.85063636364	1241.67190909091	456.089	834.9735	2055.70300000001	1717.1088	1097.87866666667	1933.4306	431.35425
471	253.214472074187	253.211542025923	253.231949708172	616.26	610.104	618.3	29	29	489.816774193549	2366.33894736842	1473.29257142858	2357.44364516129	1049.87874193548	1874.53603333334	1071.10161290322	1749.78234375	892.582031250001	1330.66890322581	455.107032258063	1380.19093548387	1042.5389032258	1938.88666666667	1369.44606451613	858.921483870969	658.191290322581	300.976129032258	250.983483870967	733.565548387098	809.931225806451	855.99651612903	434.561225806451	1280.98314814815	409.058806451613	257.064387096775	242.829096774193	795.952258064516	244.861935483871	478.591806451613	271.397225806452	699.00935483871	3477.651	1032.53380645161	280.624193548387	1038.85258064516	1008.20619354839	2167.1172	374.43470967742	775.543225806452	429.447161290323
472	254.087464546148	254.079276648649	254.099461473329	303.527	299.941	305.071	14	14	795.816666666667	1076.40142857143	1467.09835294118	1707.61823076923	885.620400000003	1319.24029411765	972.345899999998	2462.96971428571	59.1941176470589	86.7250000000001	39.7799999999999	58.1567647058823	32.6494117647059	44.9068888888888	40.8094117647059	30.59	14.2832941176471	23.4667647058823	13.2676470588235	13.2676470588235	6.12176470588236	23.4735294117647	13.2638235294117	16.3237647058823	10.2029411764706	9.18264705882351	10.2064705882353	8.16188235294117	10.1994117647059	9.18264705882354	12.2470588235294	6.12352941176469	21.4335882352941	14.2841176470588	14.2791764705882	10.2029411764706	12.2435294117647	14.2841176470588	10.1966666666667	18.3642352941176	10.2027777777778
473	254.106751573887	254.101041563516	254.118268543092	203.033	199.984	204.07	29	29	51.0125	70.39725	71.4233333333333	116.318	191.728666666667	288.73075	218.3335	531.55025	164.273666666667	156.171272727272	66.31625	112.236666666667	118.349	205.07025	191.807	149.97675	318.192	222.432666666667	132.6325	210.1715	61.185	76.55625	54.0511666666667	28.581	124.5315	54.09975	45.8925	570.59925	314.237	166.232833333333	204.05	153.05	1843.74233333333	981.560666666669	361.1685	675.515833333333	1590.60518181818	1293.78266666667	905.035666666666	1553.78635714286	305.95
474	254.12118619718	254.120650911227	254.122545535176	204.044	203.032	205.079	8	8	53.0771428571428	71.42	73.4605714285714	117.332857142857	194.794533333333	289.761142857143	218.417571428572	535.650000000001	164.2545	156.158357142857	57.136	111.211142857143	119.373428571429	207.118	194.874571428572	152.011928571429	320.235142857143	222.418133333333	132.637142857143	216.300571428571	61.1914285714285	79.6157142857144	57.1162666666667	30.6214285714286	124.518428571429	54.0751428571429	49.9734666666667	576.663214285714	312.207428571429	166.236714285715	204.057142857143	155.083428571428	1822.1665	1010.08285714286	361.181142857143	639.943071428572	1441.14771428571	1284.52972222222	485.656000000001	1498.77173333333	304.937285714286
475	254.163788490381	254.155748011541	254.175491567758	134.691	134.668	136.731	7	7	12.2477142857143	23.4649285714286	16.3245714285714	27.5689285714286	16.3234285714286	35.6976666666667	26.5497142857143	38.7549333333333	827.393785714287	1011.811	731.237571428571	1385.584375	45.9128571428571	8.15893333333333	45.8967857142857	23.4649285714286	185.627866666667	189.773142857143	134.6224	247.912071428572	134.724857142857	134.724857142857	89.7851428571428	157.069733333333	129.576285714286	75.4997333333334	84.6489333333333	69.4085714285714	68.3591428571428	71.39	82.6084285714285	85.668	99.869	40.8085714285714	52.037	61.2171428571428	27.5477142857143	64.251	21.4256	55.0954285714285	54.0751428571428
476	254.947613223568	254.947613223568	254.947613223568	43.864	43.864	43.864	1	1	106.108888888889	203.032368421053	197.992315789474	231.611684210526	97.9452631578947	165.291157894737	103.048055555556	123.451842105263	558.96	778.500947368421	441.773947368421	322.3042	89.7553684210527	98.9655263157895	107.160789473684	98.9669444444445	87.7426315789474	133.695842105263	95.9047368421053	108.184777777778	90.8315263157895	96.925	94.9138421052632	139.819315789474	103.046578947368	68.3576315789474	82.6413157894737	66.3205263157895	57.1347368421053	68.3787894736842	98.0058947368421	71.4311111111111	70.3991666666667	92.8152105263158	56.1173684210526	65.2968421052632	59.1783157894737	71.4589473684211	106.107368421053	65.2968421052632	54.0572105263158
477	254.990273745735	254.984705111706	255.005469594901	102.573	94.878	106.118	99	99	3007.82478947369	4303.74971428571	4973.74292857143	4111.65130434783	3070.13021052632	3926.05942857143	2666.28	3498.41947368421	167.28	256.099263157895	97.9466666666666	146.917894736842	2615.68388888889	2938.62	2813.8495	2782.96842857143	367.294736842105	650.722470588235	586.681578947368	382.480263157895	2785.335	2276.2893	2658.12	2890.28955555555	2029.4015625	2247.61075	2048.54557894737	2411.96136	1875.82410526316	1941.56078947368	2697.325	1838.9398	2614.93447368421	3604.47664	2326.32	2521.77905	1551.85457142857	2644.98347619048	2543.48325	1402.88194444444	1066.77057142857
478	255.006185421268	255.005780216008	255.006557414074	103.5495	99.984	105.086	8	8	2927.23117647059	4343.62352941176	4964.67166666666	4024.99583333333	3121.02972222222	4056.62444444444	2573.49844444444	3561.34114285714	158.090882352941	245.886944444444	80.6019444444444	131.610352941177	2625.88944444445	2941.68	2818.874	2799.38388888889	361.178333333333	670.1035	564.213611111111	375.338352941177	2776.02466666667	2192.61205882353	2551.71472222222	2947.422	2076.29852941176	2124.25235294118	2059.61444444444	2442.98711111111	1850.36794444444	1984.44027777778	2694.69322222222	1899.13655555555	2570.04289473684	3686.26361111111	1957.94441176471	2279.02461111111	1609.99833333333	2670.21455555555	399.932235294118	1456.95666666667	1129.07488235294
479	255.09619162045	255.088676531461	255.102794455246	301.4915	299.941	303.025	4	4	138.758857142857	185.679	231.604857142857	281.717142857142	131.607642857143	240.787428571428	167.326857142857	412.195428571428	19.3922142857143	36.7277142857143	19.3772857142857	23.4649285714285	20.4057142857143	23.4747857142857	16.3245714285714	10.1942857142857	15.3042857142857	12.2434285714286	7.14500000000001	21.435	17.3448571428571	19.3922142857143	14.284	13.2637142857143	12.2434285714286	10.2028571428571	9.18578571428574	6.12171428571428	8.16228571428571	9.18192857142858	17.3521428571429	12.2485714285714	15.3096428571429	17.3387857142857	10.1985714285714	12.2434285714286	7.142	15.2978571428571	15.2978571428571	9.18257142857142	7.142
480	256.080669231922	256.075132448321	256.096537442815	60.195	57.116	73.458	12	11	149.957926829268	234.6	239.82869047619	272.409928571429	301.999414634146	461.09380952381	285.713333333333	366.328853658537	1019.73170731707	1263.60546341463	1057.016	1368.01157142857	172.404142857143	264.217	170.407595238095	212.246243902439	250.001585365854	495.862243902439	276.492707317073	327.553097560976	371.430926829268	153.043902439024	157.142333333333	372.451341463415	240.72	172.404731707317	124.457428571429	196.882976190476	234.660238095238	215.330523809524	370.410512195122	208.189463414634	553.926219512195	544.758146341463	193.850975609756	343.828261904762	351.990357142857	439.794452380952	417.228690476191	372.447738095238	473.404487804878
481	256.094379358124	256.084609908674	256.099180349855	303.019	298.943	303.025	3	3	49.9922499999999	73.4670000000001	105.08575	113.24775	75.4984999999998	88.7726250000001	83.6604999999998	192.945375000001	9.18900000000001	10.2025	14.273	11.2231428571429	5.10187500000001	7.14175000000003	2.04057142857143	6.11774999999999	5.10125000000002	4.07828571428571	4.084	10.21	5.10124999999999	7.14612500000003	13.2632500000001	9.18225000000004	7.14262500000001	3.06075000000001	5.10562500000002	5.10124999999999	3.06074999999999	5.10187500000001	5.105	4.084	15.315	4.08099999999999	8.15700000000004	5.10125000000002	7.14175000000003	9.18224999999997	11.2145	6.12149999999998	6.12225000000001
482	256.262279705242	256.257652404113	256.279123203204	879.508	872.332	881.463	51	51	379.440000000001	763.164000000001	769.551249999997	602.121818181818	598.013000000001	686.490590909092	411.279818181818	1869.70063157894	583.596000000001	511.156636363637	2590.79999999999	401.163681818182	873.350461538463	746.018727272727	901.058774193546	688.684090909092	431.68157142857	773.557047619049	530.54857142857	516.258000000001	795.600000000003	443.818636363637	541.909636363636	897.836923076921	755.005555555556	498.004000000001	461.163272727273	609.102818181819	541.764818181816	665.217818181819	710.268000000001	637.670454545452	574.541500000001	691.748333333334	582.420000000001	563.190545454546	474.426818181819	540.889090909091	1525.0495	526.442857142856	487.69657142857
483	256.97770205046	256.971157372158	256.99306887746	103.029	94.878	106.118	99	99	2230.74	3183.96	3688.01472	3188.35227272727	2206.89617647059	2953.68954545455	1801.95586956522	2528.22585714286	115.253352941176	183.65	80.5985882352942	93.8655555555555	1774.98392307692	2246.04	2055.73178571429	1955.278	275.475	522.24	431.5775	276.404944444444	2084.41003846154	1623.9092173913	1744.2	2133.34275	785.61	1580.42257142857	1613.11266666667	1802.49733333333	1377.675	1353.0725	1681.56775	1263.71478947368	1722.78	2769.05542857143	1550.81454545455	1649.128	985.6098	1762.04794117647	1445.39904166667	902.90423076923	749.499545454545
484	257.103941739066	257.098071635295	257.117200048146	293.8315	291.825	296.903	10	10	23.4669	47.9534285714285	36.7302857142857	51	37.7505714285715	37.7505714285715	30.618	60.1968571428571	2711.88490909091	3662.7790909091	1766.11457142857	3417.87391304348	58.1562857142857	54.08915	37.74	41.82	274.444047619048	272.34	307.192	295.8	39.8004285714286	52.0467142857142	32.64	47.94	40.8114285714286	26.5274285714286	37.7593809523809	31.6288571428572	27.5477142857143	29.5882857142858	34.6978095238095	27.55485	34.6897142857144	27.5477142857143	21.42	22.4452380952381	20.4057142857143	21.432	20.3942857142857	12.2428571428572	22.44
485	258.107830312502	258.105219340153	258.124962558765	53.049	50.995	55.087	34	34	55.0728	70.3984000000001	60.2179285714286	64.278	79.5808	46.9528571428572	97.9456	150.991714285714	561.726133333334	685.6192	617.272857142857	203.986666666667	125.4436	132.627857142857	92.8785000000001	89.7834666666667	1938.50666666667	1178.38875	1228.88266666667	1654.433125	93.8662857142858	435.483066666667	105.089428571429	129.576285714286	101.953333333333	83.6618666666667	137.738571428571	82.6431428571428	67.3376	99.0439285714286	131.607642857143	136.715733333333	152.019733333333	84.6821333333334	67.3376	82.647	221.402	84.6837142857143	384.647714285714	104.069142857143	193.850666666667
486	258.125772774582	258.125772774582	258.125772774582	54.067	54.067	54.067	1	1	61.1964705882353	72.43775	65.32	67.340625	83.6605	50.010625	98.9703125	169.3615	564.851882352941	417.3078125	621.33225	208.068	126.4645	136.7135	93.8975	93.8745	1961.91247058824	1159.004	659.0815	1662.666	97.95	415.24175	126.51875	133.65275	106.037176470588	71.4175	141.8234375	85.70625	68.3609375	105.163	132.6325	138.754	153.0375	89.782	49.9953125	83.665625	224.46875	86.72125	387.71875	107.165625	194.8796875
487	258.875158687491	258.874724130782	258.875593244199	1077.39	1077.37	1077.41	2	2	2152.92758620691	3003.93142857145	3226.3303448276	2928.38965517241	1975.38758620691	3359.01571428573	2140.70928571428	2038.67357142858	1840.7242857143	1734.00000000001	1841.72241379311	1924.08931034484	3231.43206896553	3125.27999999999	3095.67310344827	2953.91999999999	2040.7142857143	3424.14000000002	1836	2093.04000000001	3085.6192857143	1776.84000000001	1999.90000000001	3357.84000000002	3103.86000000002	1867.23103448275	2106.30000000001	2275.36896551724	1909.0651724138	1978.80000000001	3361.05642857145	2121.32250000001	1972.35035714287	3268.24827586208	1890.06000000001	1818.27642857144	1812.1542857143	2015.52	1842.765	1884.19310344828	1856.02964285715
488	258.882445986309	258.875797442584	258.899723432108	1077.405	1075.35	1078.48	116	116	1539.7836	2377.532	2869.26	2759.36761904763	972.059999999995	3294.82192307692	1350.48000000001	1712.39899999999	1412.54499999999	1298.45999999999	1723.58428571429	1808.46000000001	2537.98350000001	3150.94769230769	3027.36	2639.76000000001	1723.8	2875.38000000001	1214.82	1705.43999999999	2983.87238095239	964.920000000001	1249.35428571428	3269.68227272728	2425.56000000002	1738.08000000001	2023.39444444444	2142.00000000001	1836.81818181819	647.700000000013	2605.07999999999	1593.24	1902.1676190476	2118.67333333335	1352.51999999999	1489.86363636362	1031.94214285714	1904.33999999999	1731.74809523808	1482.72045454546	1172.32352941176
489	259.107109223595	259.107109223595	259.107109223595	100.002	100.002	100.002	1	1	11.2193529411765	27.5574705882353	25.5073529411765	39.78975	16.3247058823529	29.5885294117647	30.5876470588235	56.0967647058824	35.6979411764706	34.69	9.18211764705883	21.4249411764706	15.3088235294118	21.4261764705882	21.4261764705882	16.3294117647059	33.6697058823529	11.2193529411765	14.2841176470588	23.4586470588235	10.2023529411765	19.3855882352941	18.3589411764706	17.345	15.3035294117647	21.4249411764706	13.2592352941176	20.41375	14.2890588235294	6.1215	13.2546470588235	12.2392941176471	40.8117647058824	24.4856470588235	10.2023529411765	20.4129411764706	23.474375	29.5890625	11.2232352941176	31.62775	17.339
490	259.857648265605	259.857648265605	259.857648265605	1082.52	1082.52	1082.52	1	1	1448.85806451613	1873.31225806451	1956.97870967743	1806.99129032259	1362.13064516129	2131.10709677418	1416.20774193548	1291.11612903225	1288.66741935483	1202.96032258065	1870.23281250001	1308.66	1957.99903225807	1773.88129032257	1811.52000000001	1804.9328125	1241.73258064516	2049.82806451614	1234.2	1254.99677419354	2000.85258064515	1266.22032258064	1294.38	1902.90161290322	2064.11258064517	1207.04161290323	1328.27903225807	1437.63451612904	1104.33806451613	1257.66	2086.55967741935	1371.3135483871	1360.08999999999	2091.64062500001	1085.28	1233.57	1240.08387096775	1357.62	1932.08129032257	1168.26935483871	1287.85258064516
491	261.221334493623	261.221334493623	261.221334493623	757.058	757.058	757.058	1	1	8.16224000000002	18.36504	27.5475600000001	18.3607200000001	23.4719599999999	30.6143999999999	20.4103999999999	17.34476	158.1434	162.21816	17.3488399999999	176.54304	20.41	21.42588	18.36504	21.42588	21.43512	22.4408800000001	15.3006	17.34476	20.4096	14.28728	15.3036	24.4867199999999	27.5475600000001	18.36504	17.34476	15.3042	24.4867200000001	15.297	24.4915199999999	12.24336	15.3006	24.4867199999999	14.28392	15.3042	14.2805600000001	23.4664400000001	19.3807600000001	22.44088	25.506
492	263.015737310352	263.009584195953	263.030553896565	60.199	57.139	63.25	106	106	2907	3261.96	4258.5235	4740.18709090909	5315.68857142857	5394.25057142857	6215.8655	8791.69009090909	5878.29971428571	7174.398	440.742857142857	9577.8	2397.67142857143	5313.462	3528.07	2853.26622222222	1728.342	1938.57826086957	3568.914	2245.02666666667	1310.0224	2505.79751724138	2402.12622222222	1353.87175	1594.02844444444	3995.40027586207	3075.3	5856.44	5551.40695833333	3045.07480952381	2077.738	2119.3708	9990.39443478261	5999.64	5543.01825	7157.30428571429	9843.59127272727	8419.64589473684	1136.28	10443.797	5327.79385185185
493	263.031337419229	263.030913278728	263.03275143905	61.716	61.203	63.26	8	8	2940.79104545455	3508.01818181818	4402.47681818182	4766.71418181818	5414.58736363636	5531.91872727273	6294.444	8797.81172727273	5845.813	6294.14257142857	464.224090909091	9500.28	2429.26936363636	5451.31718181818	3647.475	2934.958	1747.76755555556	2019.6	3608.70463636364	2226.23509090909	1660.3535	2277.27771428571	2403.76254545455	1473.27381818182	1661.20977272727	3476.11342857143	3053.88	5989.44	5361.53318181818	3078.99935	2209.91072727273	2150.92654545454	9990.51054545454	6225.06	4988.96428571429	7202.10518181818	9446.70518181818	8598.85854545455	1267.86	10136.0574545455	4650.744
494	263.863841270535	263.863841270535	263.863841270535	1077.4	1077.4	1077.4	1	1	947.024000000004	1149.083	1264.80000000001	1267.86000000001	965.393000000004	1276.64550000001	811.297499999994	829.666500000003	733.739500000003	731.340000000003	575.562000000002	769.080000000003	1257.25600000001	1094.45999999999	1213.80000000001	1176.6365	835.789500000003	1290.3	798.659999999995	874.140000000004	1130.714	722.160000000003	873.120000000004	1302.54000000001	1246.44000000001	860.281500000004	873.548000000004	974.100000000004	723.534500000003	871.080000000004	1262.35850000001	903.720000000004	857.220000000004	1273.58400000001	820.080000000004	790.887500000003	732.719000000003	911.880000000004	621.484499999995	743.944500000003	797.640000000004
495	263.929891427344	263.929201651311	263.930581203378	43.87	43.87	43.87	2	2	34.6868	71.4233333333333	81.6319999999999	56.111	37.7548	89.7893333333333	46.9276666666667	42.854	586.73	703.938	462.2412	240.798666666667	41.8364	89.9008000000001	58.159	24.4896	29.5858	38.7726666666667	44.8976	26.5304	15.303	18.3636	24.4896	24.484	26.5243333333333	17.3468	19.3838	46.9292	32.6506666666667	7.14116666666667	18.3852	11.2354	28.5656	82.647	13.2626	44.8946666666667	132.626	34.7276	173.638	132.652	21.4242
496	263.934871100133	263.931050107307	263.94939885374	43.87	42.838	44.896	13	13	43.8671666666666	71.4233333333333	85.708	63.2606666666667	40.8133333333333	89.7893333333333	46.9276666666667	42.854	595.290666666667	715.220285714285	464.251666666667	240.798666666667	48.976	92.8503333333333	58.159	27.549	31.6303333333333	38.7726666666667	45.915	31.6303333333333	19.3831666666667	22.4473333333333	24.4896	24.484	26.5243333333333	18.366	21.4235	52.037	32.6506666666667	7.14116666666667	18.3852	15.3175	30.605	82.647	14.2846666666667	44.8946666666667	134.684	34.7276	173.638	134.684	23.4638333333333
497	264.020076827666	264.017408378169	264.028786666553	59.1655	58.153	62.218	6	6	271.331565217391	319.26	425.567454545454	488.688863636363	541.75852173913	532.582363636364	616.382	869.272363636363	620.888739130435	747.859909090909	89.784	1001.71274074074	216.24	499.933636363636	321.385909090909	269.412	181.606434782609	203.034272727273	315.260608695652	163.287272727273	183.69	219.358636363636	214.257272727273	180.588272727273	156.026739130435	374.435739130435	295.8	499.933636363636	492.791727272727	278.670954545454	211.196454545454	220.378909090909	1028.43490909091	602.845695652174	541.764818181818	684.603	995.786181818182	911.103545454546	168.3	1032.83529411765	525.5575
498	264.037101005913	264.037101005913	264.037101005913	59.185	59.185	59.185	1	1	261.085866666667	304.039466666667	410.1405	466.261866666667	514.2144	498.7148	597.09	828.456533333333	465.743933333333	556.045333333334	64.2768	847.8416	205.0736	484.626666666667	309.1408	252.104666666667	169.375333333333	184.595866666667	273.431466666667	158.141333333333	167.323733333333	181.619333333333	183.648	164.262933333333	137.682	294.857066666667	250.8872	481.558	384.640533333333	267.3972	200.98925	211.1952	986.597866666667	563.0032	436.674133333334	537.680533333333	897.82	773.396875	131.5628	844.0362	409.287333333334
499	265.016559811471	265.013140768256	265.032300267901	59.174	58.148	62.218	10	10	347.82	487.56	542.930181818182	545.845909090909	661.145142857143	640.731272727273	723.566727272727	1032.516	695.282761904762	900.912285714286	239.764090909091	1017.90455555556	315.194045454546	695.826	430.555090909091	348.014857142857	177.521428571429	242.828	417.296857142857	233.699952380952	273.506181818182	317.323666666666	292.818272727273	288.737181818182	222.300545454545	468.311142857143	403.92	695.826	642.771818181818	363.395090909091	278.534454545455	283.626190476191	1086.6195	698.7	642.75	812.137090909091	1163.09739130435	929.500307692308	355.98	1289.912	598.054857142857
500	265.929791379442	265.926691425618	265.933306884766	43.87	43.852	43.87	3	3	156.111	213.237	196.912636363636	245.907636363636	170.38175	244.865454545455	221.399181818182	172.518272727273	539.44775	557.090625	381.582	331.588636363636	264.250636363636	316.284545454545	326.661818181818	265.265	70.39725	165.284181818182	94.88325	96.92375	126.513818181818	58.15425	66.3472727272727	114.331636363636	191.811272727273	77.539	88.7637272727273	221.399181818182	159.162545454545	132.635454545455	173.631818181818	144.943272727273	195.904	187.730181818182	128.5515	143.858454545455	190.791	148.084545454545	173.539090909091	181.608545454546	98.9238333333333
501	265.942674761195	265.942674761195	265.942674761195	255.038	255.038	255.038	1	1	75.501142857143	93.8662857142857	88.758642857143	94.8865714285716	45.9096428571429	85.7040000000001	53.0548571428571	40.8114285714286	55.0761428571427	51.0142857142858	99.9110000000002	44.8925714285714	96.9271428571428	91.8192857142858	78.562	91.7871428571428	75.501142857143	107.13	78.562	74.4808571428571	118.353142857143	79.5822857142855	73.4605714285715	113.251714285714	102.028571428572	80.6025714285714	67.3341428571428	60.1968571428572	68.3591428571428	62.2362666666667	111.211142857143	79.5488571428571	48.9568	77.5417142857142	77.5098666666667	59.1765714285714	58.1562857142858	55.0915714285714	142.89	70.370142857143	82.6373571428572
502	267.123474115424	267.120158648575	267.140011304528	549.9115	544.795	550.957	12	12	308.191	1087.607	914.368000000001	1080.46511538462	953.951730769232	1187.59338461538	625.42503846154	1849.14600000001	704.145	925.384192307694	870.289653846152	659.989769230768	507.979153846155	1117.4475	955.812076923079	872.955384615384	431.573884615383	364.236115384616	372.328076923078	243.899499999999	736.634384615383	631.546653846152	701.654153846156	840.321538461542	388.722576923078	536.661615384616	273.494	856.005884615382	514.332	465.24276923077	449.836961538463	677.586461538462	1830.3584	867.032692307691	445.857653846155	601.958846153847	653.992576923075	993.517461538464	606.945769230768	986.377192307695	924.363923076925
503	267.931016288937	267.931016288937	267.931016288937	43.87	43.87	43.87	1	1	67.3341428571429	106.107733333333	91.8642857142858	107.13	81.6228571428572	121.411733333333	98.9658666666667	90.8484615384616	363.072533333333	395.843142857143	326.491428571429	164.262933333333	97.9072	145.900857142857	124.527142857143	84.6837142857143	38.7708571428572	77.5433846153846	44.8925714285714	57.16	61.2128571428571	48.9737142857143	50.0115	63.2829230769231	87.7429333333334	40.8114285714286	44.8894285714286	66.3185714285714	53.0538666666667	53.0511428571429	82.7134615384616	52.0455	77.5362857142857	83.6634285714286	52.0345714285714	67.3376	106.109714285714	75.5653846153846	151.055142857143	113.251714285714	44.8737142857143
504	267.938074409855	267.938074409855	267.938074409855	255.038	255.038	255.038	1	1	111.216333333333	157.1185	136.7135	132.643333333333	113.24775	158.13875	102.033333333334	94.8910000000002	114.277333333333	74.4782500000001	254.958333333333	59.1793333333335	161.212666666667	118.349	149.97675	130.538666666667	98.9642500000002	141.826333333334	102.025	102.033333333333	143.85525	111.20725	123.45025	186.79725	116.3085	110.187	126.511	83.6673333333333	89.7893333333335	80.5982307692308	165.294	102.952666666667	86.6869230769231	153.05	101.976923076923	97.9520000000002	89.7893333333333	90.8022500000002	238.8555	97.904	117.32875
505	268.104163276953	268.100432460748	268.112306829084	118.347	117.335	120.396	6	6	144.883692307692	226.303384615385	163.302857142857	304.045142857143	167.385428571429	239.851071428571	145.904	399.784	582.683538461538	694.522714285715	635.638	547.905230769231	122.382857142857	209.147307692308	172.500714285714	102.028571428571	43.8722857142857	41.8492857142857	33.6812142857143	34.6904615384616	78.562	99.8996923076924	83.6575714285714	123.411357142857	69.3495384615385	43.8897692307692	38.7863076923077	150.938857142857	43.8692142857143	42.852	71.3892307692308	27.5708571428572	159.168	71.42	38.7716923076923	53.0511428571429	161.205142857143	218.417571428571	165.277384615385	246.805428571429	48.9932307692308
506	268.116958608978	268.116958608978	268.116958608978	120.391	120.391	120.391	1	1	146.916	228.382	161.25875	304.0345	167.3825	239.846875	146.916	402.850625	584.6390625	695.599882352942	638.715625	548.8945	123.412882352941	212.135529411765	175.5475	103.0515625	45.9132352941177	43.8858	33.66825	35.7109375	81.62	99.9171250000001	85.7325	125.452764705882	71.3912500000001	43.8895625	39.7914705882353	149.97675	44.891	43.8734375	72.4155625	29.6071875	161.209375	73.458	38.7695	53.053	162.160125	220.374	167.321	247.8448125	50.010625
507	269.109273196789	269.109273196789	269.109273196789	118.339	118.339	118.339	1	1	30.6078260869565	46.9104166666667	45.9234782608696	65.2966956521739	29.5951304347826	28.5746086956522	37.749652173913	90.760652173913	105.06	114.244869565217	99.9855652173913	92.8437391304348	29.5812608695652	41.8217826086957	41.8449565217391	29.5875652173913	19.3849565217391	16.328347826087	14.2842608695652	17.3444347826087	18.3693913043478	21.4154347826087	16.328347826087	33.6528260869565	16.3241739130435	19.3903636363636	14.283652173913	41.8324782608696	7.14365217391304	16.3206956521739	21.41125	12.2493913043478	52.0333043478261	14.28	18.3646956521739	23.467	37.7319565217391	38.7715652173913	44.8933913043478	71.3847826086956	18.3706363636364
508	270.092397535049	270.092397535049	270.092397535049	109.162	109.162	109.162	1	1	49.9820416666667	72.43775	89.7829565217391	87.7461739130435	147.937826086956	177.525391304348	171.325	174.384375	352.935043478261	478.502347826087	31.6294347826087	641.763458333333	45.9117391304348	84.6852608695652	72.4385217391305	83.6827826086957	85.7019130434782	231.549869565217	108.147652173913	133.592708333333	80.6006086956522	64.2627391304348	76.5195652173913	96.9247826086956	87.7450833333334	83.6639166666667	105.038541666667	231.717652173913	136.749913043478	97.9450434782608	129.54	85.7055652173913	708.928958333334	363.228347826087	156.104625	278.602434782609	530.535652173913	569.305565217391	11.22275	577.467652173913	235.629625
509	270.097977599672	270.096380850784	270.113668641048	107.133	106.106	109.179	5	5	48.96	72.4570434782609	90.8070869565217	86.7221739130434	147.937826086956	177.525391304348	170.296434782609	173.363043478261	355.98	478.502347826087	31.6294347826087	637.690217391304	45.9117391304348	84.6852608695652	72.4385217391305	82.6605	85.7019130434782	231.549869565217	108.147652173913	131.58	81.624347826087	64.26	76.5195652173913	96.9247826086956	87.7424347826087	82.6411304347826	104.01875	226.611545454545	136.749913043478	97.9450434782608	128.52	85.7055652173913	706.86	363.228347826087	155.079652173913	278.602434782609	535.636956521739	569.281304347826	11.2228695652174	581.548695652174	235.62
510	270.277166595258	270.272621174298	270.281755823421	891.728	884.597	892.783	38	38	523.553142857143	820.526666666667	797.86342857143	707.206500000001	520.199999999999	805.00542857143	525.741428571428	530.523809523808	532.589142857141	516.240476190478	689.707777777778	463.188095238097	776.418521739127	807.028157894736	780.541578947367	803.189714285711	507.081999999998	731.510714285713	463.209714285715	549.908333333332	785.784999999997	504.138761904763	483.479999999999	722.328571428574	794.817086956521	507.223999999998	513.179761904763	545.852857142855	469.309523809523	509.241380952382	754.800000000002	567.278857142858	476.47342857143	792.773100000002	496.739999999999	498.919714285715	497.899428571427	584.59642857143	947.525352941179	526.614857142858	498.896428571428
511	270.883564570626	270.883564570626	270.883564570626	1075.38	1075.38	1075.38	1	1	804.285333333331	1032.91466666666	1027.14	1028.832	717.059999999998	1027.81133333333	723.179999999998	716.507999999997	601.172666666665	659.939999999998	813.959999999997	715.601249999998	1090.072	1030.2	1015.92	1012.50133333333	684.867333333331	1047.54	658.919999999998	731.817999999997	985.963999999997	637.499999999998	709.919999999998	1091.4	1060.8	653.819999999998	728.755999999997	796.619999999998	692.011999999998	690.539999999998	1109.76	696.659999999998	707.321999999998	981.239999999996	625.259999999998	612.399999999998	682.825999999998	713.999999999998	804.285333333331	647.102666666664	646.257333333332
512	271.058070412639	271.057604840694	271.058535984584	165.7805	165.259	166.302	2	2	4.081	12.243	7.14155555555555	11.2224444444444	3.06066666666666	8.16177777777777	6.12199999999999	6.1215	5.10125	9.18299999999999	9.18799999999999	12.2426666666667	6.12533333333333	7.14175000000001	5.1011111111111	6.11799999999999	10.2022222222222	6.11799999999999	5.10166666666666	3.058875	3.06066666666666	7.14175000000001	3.061	1.02025	2.0405	2.04066666666666	4.08088888888888	4.08355555555555	5.10166666666666	3.06266666666666	3.06075	7.14155555555555	9.17662500000001	9.17699999999999	1.02025	6.11066666666666	4.08088888888888	8.16266666666666	11.2224444444444	4.07866666666666	4.08133333333333
513	271.065989039888	271.065989039888	271.065989039888	237.716	237.716	237.716	1	1	16.3245714285714	20.399	25.50625	29.59595	21.43155	27.5541428571428	23.46	46.9591	29.59595	33.67815	29.58725	34.6902	24.4932	19.39045	18.3699	13.2639	19.38	16.3248	7.14166666666666	17.34	15.30375	25.4925	19.3754761904762	36.7308	19.39045	7.14594999999999	12.2365714285714	20.406	12.2436	21.42	15.30375	15.3	32.6592	26.5343	10.2025	17.34	21.4263	27.5562	14.2835	20.406	11.2231428571429
514	271.272941381926	271.265912198852	271.289311673856	932.533	924.36	933.616	144	144	3500.54373076924	5711.47297297297	5149.20174999999	5040.035	3464.87087999999	5021.86478947368	3486.10226086956	3406.0185	3240.151	3277.846	2878.55288	3312.84916000001	5149.31645454545	5195.06371999999	5376.92951612903	5111.66124999999	3433.24219999999	5022.51242105263	3184.29387999999	3660.37045454545	5356.3125	3342.07685185185	3200.61835999999	4774.09391666668	4891.2565	3327.00264	3122.05	3479.04945	3075.11722222222	3424.05967999999	4758.47942307692	3563.73325	3381.07536	5104.26311111111	3438.92123076923	3441.98329032258	3412.21359375	3569.63904000001	3112.59130434782	3250.47857142858	3289.00704000001
515	271.974270026103	271.974270026103	271.974270026103	56.102	56.102	56.102	1	1	81.5893333333333	154.063142857143	145.951928571429	102.028571428571	52.0336	123.506428571429	51.0142857142857	70.3997142857143	86.6263333333333	79.5822857142857	1074.28564285714	80.5747333333333	182.631142857143	88.7648571428571	141.819714285714	145.962142857143	174.4656	387.708571428571	308.120533333333	222.4908	124.474857142857	67.3388571428571	58.1562857142857	98.9815714285714	147.832333333333	53.0538666666667	52.0345714285714	49.994	64.278	44.9271428571428	127.535714285714	67.3388571428571	46.9322666666667	176.436933333333	61.216	47.9534285714286	40.8114285714286	38.7708571428571	670.327714285714	37.7637857142857	114.314666666667
516	271.973552904913	271.973552904913	271.973552904913	65.301	65.301	65.301	1	1	133.62524	445.67008	448.9232	361.17912	155.08256	455.854038461538	125.5215	190.790346153846	185.55992	173.5632	1850.76838461538	149.97528	501.97776	332.545076923077	453.00432	436.78256	188.7888	708.926730769231	207.11684	293.84064	317.36928	118.35248	119.37276	246.905153846154	338.65328	108.12848	112.204230769231	164.226192307692	141.81892	146.94912	384.55508	139.77836	183.5928	495.73944	142.8392	131.61612	167.32592	113.22444	1420.91357692308	125.51904	218.39128
517	272.269815244176	272.26919134732	272.270439141032	932.5125	932.488	932.537	2	2	789.691090909088	1317.18885714285	1148.82709090909	1260.03681818182	801.970090909091	1127.40136363636	799.107428571429	774.214500000001	788.680857142859	755.405454545454	681.360000000002	758.130181818185	1082.70227272727	1220.26171428572	1185.55690909091	1245.753	735.616636363637	1104.95536363637	783.798857142858	904.951190476193	1226.36781818182	733.756619047617	740.692857142856	1104.20676190476	1105.97563636364	785.610000000001	791.731636363633	829.481727272728	756.022090909092	824.352380952379	1161.83177272727	794.792454545451	767.254857142855	1207.30527272727	779.134476190478	764.372333333331	773.159999999998	793.984363636364	691.753714285716	755.001818181819	814.149999999998
518	272.277144707087	272.271071370443	272.295354283685	932.488	925.335	933.582	125	125	714.184210526315	1239.64714285714	1113.09275	1261.01664	772.5185	1101.915	811.282777777778	725.180500000002	708.08411764706	667.734	623.22	688.668749999999	978.74411764706	1221.96	1141.706375	1213.05976470589	662.132705882355	1105.98352	720.535294117643	882.540277777778	1155.97472222222	738.914400000001	684.629687499997	1117.42722222222	1075.409375	737.648608695652	711.133611111111	826.200000000004	747.660000000001	830.5089375	1171.00415384615	806.037000000002	730.64335483871	1131.50617647058	734.301818181819	770.515249999998	693.560000000002	777.733058823529	640.734444444445	685.632	750.904000000003
519	273.073445519736	273.07291626179	273.088017397559	238.753	237.698	238.77	3	3	6.12163636363636	12.2432727272727	20.3966666666667	14.2914545454545	13.2578333333333	11.223	11.218	19.3851818181818	16.3243636363636	13.2694545454546	14.2838181818182	13.2635454545454	13.2706363636363	13.2635454545454	14.2838181818182	8.16218181818181	9.17836363636363	5.10136363636364	4.08109090909091	9.18245454545453	7.14175000000001	16.3069090909091	9.18245454545456	9.18245454545456	9.18654545454544	3.06245454545454	12.2312727272727	10.2033333333333	8.16218181818181	2.03945454545454	10.1981818181818	5.09875000000001	11.228	6.1249090909091	4.0810909090909	7.13872727272727	12.2432727272727	6.12163636363637	8.16218181818181	9.18245454545453	10.2027272727273
520	274.871410734448	274.86771143545	274.872865489885	48.971	48.96	48.972	3	3	602.036000000001	946.869333333333	992.654600000001	935.706800000001	952.866800000001	1358.06366666667	887.69	595.476200000001	513.160600000001	484.69	848.806400000001	631.586333333333	1014.0788	973.2708	850.8262	1036.5232	98.9594000000001	66.3108333333334	57.1312000000001	71.414	1193.868	373.3932	512.6424	955.009000000001	967.1496	801.8772	661.219200000001	557.0292	625.464333333333	814.226	921.302800000001	540.688333333334	453.0576	951.8155	581.514000000001	455.068666666667	448.888	412.6456	432.6496	360.1306	1154.7536
521	275.052618294399	275.052618294399	275.052618294399	349.946	349.946	349.946	1	1	20.4108333333333	31.6290416666667	25.5125	39.7995	23.4667083333333	30.61625	14.2873043478261	29.5872500000001	38.7441666666666	39.7913749999999	21.42525	22.4409166666667	22.451	24.48096	16.32064	22.451	11.2177083333333	14.287	12.246	18.35175	24.492	32.6493333333333	31.6290416666667	18.35625	18.3645	21.426125	19.38475	14.287	17.3407083333333	10.2054166666667	23.4715	12.246	28.574	15.308125	21.42525	14.287	21.4305	17.34425	18.36525	22.4409166666667	11.2255
522	275.053558410401	275.053558410401	275.053558410401	257.107	257.107	257.107	1	1	26.527	36.7296923076923	27.5524615384615	45.9121153846154	25.5067307692307	23.48208	23.46644	46.9323846153846	36.7227692307692	32.6486153846154	25.4961538461539	31.62744	30.6080769230769	34.6891538461538	26.527	19.38456	27.5472692307692	23.46552	9.18034615384615	24.492	29.5878076923077	39.7905	23.4661923076923	23.4661923076923	21.42588	23.4661923076923	25.5067307692308	35.7094230769231	11.22264	15.3005769230769	17.3485	17.3406538461539	35.7013461538462	34.6904615384616	13.264	24.4873846153846	20.4056	27.5597307692307	13.26624	20.3969230769231	11.2229615384615
523	275.091127321493	275.091127321493	275.091127321493	115.301	115.301	115.301	1	1	7.14186666666666	14.2781333333333	21.4256	23.46575	9.186	26.5286666666667	16.3189333333333	23.4569333333333	18.3648	16.3189333333333	12.2432	16.3242666666667	19.3774666666667	18.3576	18.372	13.2634666666667	29.5877333333333	14.2837333333333	17.3445333333333	26.5269333333333	21.4256	11.2192666666667	17.3502	11.2148666666667	20.3973333333333	11.2229333333333	6.1192	25.5066666666667	10.2026666666667	9.1824	10.1953333333333	15.316	19.3850666666667	26.5165333333333	12.2432	13.2634666666667	17.337875	20.4053333333333	13.2634666666667	21.4172	10.2026666666667
524	276.003031846954	275.998522659438	276.019713401794	92.854	88.756	96.924	17	17	127.532608695652	124.501	160.221913043478	148.996173913043	207.170727272727	195.944727272727	213.189086956522	366.273652173913	232.510434782609	301.997217391304	211.194	365.257636363636	209.206956521739	326.48347826087	214.2	201.042782608696	191.862545454545	216.295304347826	186.759818181818	169.32	65.2827826086957	55.082347826087	52.0355217391304	55.0940869565217	83.6613913043479	61.2313043478261	44.8914782608696	268.397217391304	174.464608695652	123.451565217391	128.503565217391	94.8842608695652	601.8	420.558363636363	206.150181818182	415.352347826087	867.443478260869	679.4865	544.68	846.01252173913	170.34
525	276.020944234487	276.020944234487	276.020944234487	94.884	94.884	94.884	1	1	126.48496	135.72384	160.21536	159.19488	210.21888	210.22712	221.306615384615	368.32108	233.54336	307.09224	209.1574	374.438807692308	210.22712	322.40848	216.23152	198.9936	205.12452	216.29936	189.80928	174.426576923077	66.3052	57.12224	57.12224	52.03428	82.64268	60.20832	46.93288	277.57056	172.42732	120.39304	126.48496	95.90632	675.47832	439.93032	207.15744	414.31488	871.48992	808.22016	538.58112	858.25732	175.446615384615
526	277.031907516151	277.02993010984	277.039581911631	81.6085	80.599	82.669	4	4	144.873411764706	517.972842105263	731.778166666667	777.451666666667	368.440611111111	930.24	595.842222222223	1051.90638888889	922.748055555555	1119.33835294118	113.250833333333	1092.7175	340.772777777778	571.168888888889	466.266944444444	345.874166666667	333.721666666667	361.276666666667	800.159111111111	527.483611111111	195.893333333333	308.123888888889	229.5625	143.859166666667	191.812222222222	545.818888888889	218.339444444444	985.266333333334	795.816666666667	179.568888888889	279.48	230.658111111111	1256.98222222222	953.959722222223	814.476352941177	1020.27777777778	1826.29722222222	436.631333333334	172.370611111111	1613.05916666667	835.6075
527	277.030922218605	277.030922218605	277.030922218605	99.985	99.985	99.985	1	1	43.8722857142857	143.910642857143	224.462857142857	335.815	205.077428571428	370.493357142857	314.016266666666	917.172642857143	176.497071428571	263.233714285714	18.3651428571428	252.005866666667	84.7192857142857	278.538	180.514714285714	108.195714285714	86.7182142857143	90.7672857142857	166.306571428571	122.392	49.973	154.052357142857	46.9331428571428	53.0548571428571	46.9331428571429	237.726571428572	55.0722857142857	510.321428571429	261.174857142857	84.6837142857142	70.3701428571428	54.0524285714285	1036.25226666667	362.482307692308	381.579733333333	569.518714285714	823.716428571429	638.698857142857	38.7701333333333	688.933928571429	261.102933333333
528	277.035980542446	277.030662430023	277.048697057473	63.263	61.203	66.31	4	4	122.393684210526	456.064166666667	673.566666666667	870.296944444445	378.523055555556	1050.88611111111	434.780333333333	2204.80936363636	724.808368421053	699.90052631579	194.862444444444	603.807111111111	330.57	426.476111111111	482.591388888889	348.028388888889	254.049166666667	330.57	641.754722222222	507.216111111111	312.297157894737	424.473263157895	356.076944444444	235.709833333333	231.451722222222	923.351388888889	391.658666666667	1256.96421052632	750.924444444444	355.269333333333	296.896578947368	242.826111111111	1362.07083333333	977.106777777778	838.656315789474	802.958611111111	1544.7342	399.943157894737	200.929055555556	1612.47777777778	902.220222222223
529	277.163530532159	277.15994121956	277.173879389706	196.916	195.856	198.969	9	9	347.913	522.379636363636	294.99675	466.264636363636	240.677090909091	494.832272727272	81.6218181818181	681.845818181817	117.38625	174.466636363636	64.2771818181817	171.405818181818	218.244333333333	125.493545454545	224.58	131.615181818182	176.344666666667	28.5676363636364	28.5523636363636	93.9152727272726	1129.7445	2866.01266666667	2320.36617647059	2819.01354545454	384.848454545454	473.659636363636	599.907	47.95175	46.9325454545454	141.754727272727	200.993727272727	213.23225	74.479909090909	39.7906363636363	103.047545454545	43.8717272727272	72.4393636363637	28.5676363636364	31.6284545454545	23.4662727272727	516.271799999999
530	277.164177328853	277.163789788071	277.181756650768	215.27	213.235	216.29	5	5	223.536428571428	343.836285714286	135.698	355.059428571429	134.677714285714	244.768	91.8578571428572	582.583142857143	30.6085714285714	51.0321428571429	30.6085714285714	36.7152	129.630714285714	103.048857142857	135.698	83.6634285714287	1275.33333333333	165.286285714286	200.996285714286	690.739117647059	319.461214285715	1106.45428571429	903.973142857144	793.448857142857	125.451214285715	259.043714285715	262.105733333333	28.566	58.1562857142858	42.837	101.985714285714	83.6634285714285	122.434285714286	34.6897142857143	53.0102857142857	22.4541428571428	77.5688571428571	31.6288571428571	24.4868571428572	26.5255714285715	214.186
531	277.957834683932	277.957834683932	277.957834683932	304.011	304.011	304.011	1	1	41.8309333333333	71.4186666666667	106.107733333333	86.7396666666666	37.7498666666667	67.3398	33.6754	58.1457	79.5833999999999	71.407	57.1349333333333	45.912	68.3333	50.0028666666666	66.3173333333334	59.1658	31.6293	49.9930666666666	44.9078666666666	29.5935333333334	45.912	35.7156896551724	37.7424666666666	61.2180000000001	62.2383	44.8917333333333	33.6809	58.1552	42.8596	27.5472	60.2075333333334	26.5312666666667	70.3984	83.6618666666667	39.7826	61.216	80.6010666666665	40.8106666666667	74.4527000000001	73.4736000000001	46.9322666666667
532	277.96992721818	277.965902842818	277.985612916823	66.327	65.655	68.35	31	31	1086.56625	1118.62657142857	1547.75372727273	1744.64608695652	1092.675	1713.2347826087	1177.7724	666.215476190476	237.526857142857	235.81635	219.361428571429	216.300571428571	998.859714285714	1002.94085714286	929.480285714286	1189.93076190476	87.7445714285714	138.72	111.18	73.4605714285714	2094.15927272727	1008.02945454545	995.798857142857	3058.77763636363	1313.69221052632	611.122619047619	770.1	834.36	316.273809523809	875.568571428571	1454.77927272727	1270.263125	535.65	945.54	457.0944	651.932142857142	483.615428571429	753.78	532.44	561.471428571429	118.380761904762
533	277.987670111278	277.98740663572	277.989566477587	68.328	66.31	68.362	3	3	1122.31428571429	1015.35085714286	1460.02885714286	1615.11228571429	1018.24514285714	1593.01685714286	1119.78384615385	562.189538461539	162.089142857143	176.509428571428	156.095307692308	159.164571428571	836.652307692307	967.230857142857	851.938571428571	1044.24692307692	68.3591428571428	97.9052307692308	73.4297142857143	51.0142857142857	1993.455	978.453999999999	818.269142857142	2618.93238461539	1151.82192857143	508.066714285714	664.946857142857	746.849142857143	245.894153846154	841.735714285715	1395.75085714286	1175.30584615385	438.722857142857	781.210571428572	374.444857142857	538.722461538461	383.627428571429	728.484	463.015142857143	434.814923076923	80.6025714285714
534	278.03256166461	278.028012140701	278.045412770684	196.927	194.87	198.969	17	17	21.4255263157895	52.0334210526316	29.59595	43.8713157894737	25.50625	35.7092105263158	27.5471052631579	59.1935789473684	1390.01828571428	1608.37963636364	1921.16213333333	1156.25113043478	45.91125	47.9523684210527	46.9466315789473	36.7313684210526	109.1079	132.634210526316	227.448263157895	215.342157894737	53.04	67.3373684210527	53.04	52.0495263157894	35.7184210526316	46.9466315789473	38.77	63.2741	24.4863157894737	19.374	39.7902631578947	25.51375	38.772	54.073947368421	37.7497368421052	40.8126315789474	33.6791052631579	37.7497368421052	32.6484210526316	71.4175	31.62
535	278.047719760258	278.047537901579	278.047901618937	198.9545	198.951	198.958	2	2	19.3859375	48.975	24.495	38.771875	21.4265625	31.6296875	25.50625	56.1343749999999	1167.595	1280.884375	1061.06	893.793749999999	40.8125	43.87075	38.78375	34.6885	105.017588235294	130.592	183.58875	211.269375	44.87725	53.03675	47.9372352941176	45.928125	31.639375	31.639375	31.6296875	55.1137499999999	20.405	18.358875	36.729	19.38475	26.5265	51.015625	32.648	31.62775	28.567	34.6885	19.3859375	62.2390625000001	25.515625
536	278.169822762866	278.166023732991	278.176734774185	195.896	195.856	198.939	3	3	73.458	75.4985	52.0553076923077	93.863	38.7716923076922	95.9035	17.34425	119.42775	25.5173076923077	33.66825	21.42525	30.6075	34.6747692307692	32.6506666666667	31.64325	41.83025	36.7006153846153	6.12138461538462	5.09875	14.2905	201.929538461538	577.239142857144	451.830466666666	552.994857142857	66.34875	102.075	115.28825	15.3034615384615	7.14175	24.476	34.6913333333333	38.7863076923077	14.2835	8.162	20.4066666666667	5.10125	14.2832307692308	8.16184615384616	3.06075	5.10153846153845	84.72225
537	279.045176942289	279.045012364933	279.045341519646	53.0465	53.04	53.053	2	2	112.183076923077	187.726	271.5195	272.40675	120.3895	257.229	128.562	258.12325	155.004923076923	174.477	220.374	138.699076923077	187.634	152.01725	141.88425	197.939692307692	83.6589230769231	138.822	92.8861818181818	119.42775	289.774666666667	134.673	160.17925	337.70275	226.303384615385	153.0375	138.765333333333	236.698	99.9926666666667	83.7425	188.74625	136.7135	217.325538461539	222.4145	130.602666666667	158.151666666667	242.8195	173.4425	272.429	248.941	72.4418461538462
538	279.131321308546	279.131321308546	279.131321308546	211.195	211.195	211.195	1	1	67.3544347826086	130.593391304348	92.8476956521739	111.211791666667	33.6614347826087	59.1599999999999	47.9645217391304	110.188173913043	145.90352173913	207.165913043478	71.4175	103.024208333333	67.3372173913044	91.8234782608695	64.27575	41.8306956521739	34.6814166666667	240.791826086957	145.897304347826	173.444347826087	91.8234782608696	87.7648695652173	108.124416666667	145.86	51.0145833333333	60.1972083333333	73.425	78.5801739130434	30.60875	26.5211304347826	69.3629565217391	20.4060869565218	71.421304347826	88.7626956521738	42.8308695652174	47.9645217391304	73.4775652173913	56.1167391304348	35.70875	68.3427916666667	22.4409565217391
539	279.959579300957	279.957153026521	279.978664342762	303.0395	297.912	304.029	12	12	41.8302499999999	46.9322666666668	32.6485333333334	25.5166666666667	16.3242666666666	20.4053333333333	12.2432	22.4458666666667	27.5561999999999	43.8714666666666	26.5165333333333	49.9930666666668	26.5182666666666	56.1146666666668	31.6282666666666	18.3516	34.6890666666667	57.1274666666667	41.8473333333333	85.736	48.9727999999999	14.2884	14.2837333333334	12.248	85.7023999999999	20.4053333333334	10.21	95.9050666666665	73.4592000000001	61.2159999999999	103.087333333333	11.2266	124.521333333333	91.8239999999998	20.3986666666667	25.5066666666667	111.209066666667	125.4436	83.6041249999999	63.2565333333332	191.810133333334
540	280.030579173237	280.023270897892	280.038108444214	197.931	194.87	198.969	13	13	30.608	57.1349333333333	56.1366666666667	71.4186666666665	25.5066666666667	66.3173333333332	27.5472	70.426	613.395625	644.808533333332	839.679466666667	510.261904761904	56.0926666666666	52.0336	55.1159999999999	38.7701333333333	97.8751999999999	78.5605333333334	117.284666666667	116.356	58.1364375	36.7152	28.5581333333333	58.1552	60.2154	34.7026666666666	23.4661333333333	62.2362666666667	23.4661333333333	34.6754666666667	75.4997333333334	55.116	68.3623333333334	79.5808	24.4864	28.5674666666667	23.4661333333333	43.8714666666667	21.4256	45.8969999999999	15.304
541	280.042925564752	280.042108202737	280.043742926767	198.9545	198.951	198.958	2	2	29.5889230769231	53.056	55.1185714285714	68.3606153846154	24.4868571428571	61.2184615384616	24.4855384615385	62.2669230769231	602.208461538462	602.956384615385	671.311846153846	529.49976923077	55.0722857142857	45.9138461538462	46.9518461538462	34.6878461538462	96.8525	77.5362857142857	115.242615384615	114.317538461539	53.0325714285714	34.6747692307693	28.556	46.9341538461539	50.0139230769231	31.6414615384615	21.4264615384616	60.1968571428571	17.3439230769231	28.5556923076923	64.2793846153847	53.0734285714285	67.3352307692308	63.259076923077	18.3655384615385	23.4653076923077	22.4462857142857	43.8692142857142	21.4264615384616	43.8722857142857	12.2483076923077
542	280.156391811516	280.156391811516	280.156391811516	230.59	230.59	230.59	1	1	15.3035714285714	8.15999999999999	16.3238095238095	15.30825	9.18495	14.2913333333333	16.32	17.3537619047619	22.4515238095238	8.1648	11.2231428571429	13.2630952380952	9.18495	14.2873333333333	8.1644	18.3651428571429	8.16190476190477	8.16190476190477	10.2028571428572	10.2	8.16228571428571	11.22	4.07885714285715	10.2028571428572	12.2462857142857	5.10425	13.2569047619048	12.2434285714286	14.2833333333333	8.16000000000001	14.2833333333333	6.12	6.12342857142857	7.14366666666667	11.2231428571429	10.2	8.16228571428571	13.2639	11.2231428571429	7.14200000000001	11.2226190476191
543	280.261626338546	280.261626338546	280.261626338546	830.454	830.454	830.454	1	1	17.3485000000001	220.329	195.888	58.1566250000002	45.9	179.571333333333	14.2805833333333	161.1995	62.2377916666666	92.8882500000002	574.564958333335	28.5670000000001	190.833500000001	162.21975	211.243500000001	95.9309166666664	27.541125	57.1223333333333	34.6885	32.648	156.1365	19.38475	45.9337499999999	193.855416666667	62.2072916666667	26.5275833333333	18.3645	47.95175	33.669625	80.6030416666666	71.4204166666666	48.9860000000001	34.6885	180.547375	76.5218750000003	98.96425	23.4667083333333	28.567	189.813	35.70875	34.6814166666667
544	281.003896470887	281.003896470887	281.003896470887	166.302	166.302	166.302	1	1	53.0548571428571	119.401285714286	161.197619047619	169.32	14.2833333333333	101.003571428571	29.5879090909091	30.6157142857143	36.7285714285714	111.209727272727	25.5130952380953	34.6897142857143	133.688619047619	168.3	135.698	171.344	56.1130952380952	211.199142857143	113.251714285714	63.2222857142858	155.076190476191	56.1130952380953	81.6218181818182	88.7607142857142	110.216571428571	87.7445714285714	43.88365	53.0820952380953	74.4878095238096	11.2257619047619	93.8925714285714	20.4047619047619	30.6085714285715	111.150272727273	73.4605714285714	33.6435	69.3794285714286	17.3448571428572	44.8904761904762	49.994	18.3651428571428
545	281.061181519693	281.05316603156	281.069197007826	844.7415	841.695	847.788	2	2	118.324833333333	132.605416666667	81.6233333333336	77.5231666666667	142.835	174.427125	140.7945	182.58	193.902916666666	87.7415	52.0455000000002	149.939999999999	127.536458333334	111.2345	82.6807500000002	82.6436249999999	161.166583333333	76.5218749999999	111.20725	129.571750000001	151.108	140.76575	76.5406250000002	69.3628333333336	136.752583333334	120.419	64.2941249999998	129.608791666666	82.623375	145.9315	120.419	170.4235	175.483	89.8040000000003	117.333541666667	202.988291666668	109.144458333333	138.759666666667	73.458	115.26	127.505208333333
546	281.06921494175	281.06921494175	281.06921494175	923.277	923.277	923.277	1	1	105.089903225807	89.7827096774195	48.9832258064516	83.6479354838711	144.87664516129	75.4990967741936	135.698612903226	137.734838709677	127.556451612903	53.0634838709678	63.2460000000001	100.004258064516	106.126967741936	68.3572903225805	88.7792903225804	77.5396129032259	119.392838709677	83.6770322580645	81.6051612903225	133.679161290323	81.6206451612904	86.7383870967742	55.1148387096774	103.065612903226	93.8815483870968	70.4000322580646	73.4725161290323	120.390451612903	44.8842580645162	141.815870967742	81.6206451612904	149.977935483871	120.413290322581	105.106516129032	80.557064516129	150.006387096774	87.7116774193547	140.77335483871	74.4929677419352	59.1768387096772	97.9633548387094
547	281.958239698313	281.953966947412	281.974777730985	303.002	297.912	304.028	4	4	34.6902	66.3195	51.015	31.63705	23.4669	37.7492499999999	24.4872	35.70875	59.1903809523809	63.2586	34.6902	51.015	43.8471	54.08915	49.9947	54.0441	23.4654761904761	60.1977	39.80145	52.04805	58.1542499999999	19.3899523809524	24.4872	37.76035	61.2149999999999	42.8526	28.5768	58.1571	45.9000000000001	36.7302857142857	62.25355	20.411	60.2137142857142	82.6443	21.42	31.6288571428571	43.8707499999999	71.421	69.3429999999999	38.7695000000001	111.20725
548	282.276911086222	282.271812313519	282.290053888341	894.777	887.585	895.844	58	58	247.976639999999	1956.22476923077	1453.88365384616	713.343479999998	477.37872	1807.91707692308	301.1124	1628.36688	733.552559999999	758.04575	11181.3111428571	330.570719999999	2283.38664	1313.10196875	1874.23457692308	1183.75851851852	385.650720000001	833.536079999999	462.186840000001	444.842079999999	1708.28352	722.499839999998	498.819119999999	1529.4297	796.807439999999	689.844480000002	472.37575	522.383360000001	522.260479999999	951.124639999997	905.795519999999	582.579880000001	334.651839999999	1424.29584615384	658.945839999999	856.014919999998	413.213400000001	336.692399999999	1723.22708823529	421.474760000001	371.381920000001
549	282.29525590882	282.293281910031	282.296475156041	895.7635	895.718	895.798	6	6	278.5965	2004.22562962963	1489.59307692308	769.457	508.999192307691	1841.65538461539	339.894333333334	1395.74304	765.194444444445	888.654500000001	10166.9828846154	347.990499999999	2324.17330769231	1306.95211111111	1935.45073076923	1207.206	406.067153846153	861.107230769232	478.50626923077	479.521851851852	1765.465	737.8215	544.818444444445	1626.30915384616	820.296461538463	738.814153846155	497.891384615385	560.127807692306	540.620384615384	852.100800000002	930.48553846154	611.141269230768	390.759296296297	1461.02553846154	675.26546153846	977.443851851852	426.472538461539	369.337461538461	1625.332	449.02	387.702307692307
550	282.984710957581	282.984710957581	282.984710957581	167.322	167.322	167.322	1	1	16.332	18.3735	27.54675	30.6075000000001	15.30375	22.4455	12.2427692307692	16.324	30.6075	33.6701538461538	22.4565	18.3735	16.332	26.5265	25.5083333333333	32.6293333333334	34.6878461538462	34.6743333333333	21.42525	32.6346666666667	34.7055000000001	19.38475	21.4248461538462	26.5395	28.567	13.26325	12.243	17.36125	15.305	6.1245	14.2835	9.18225	15.2975	20.395	20.405	14.2713846153846	24.486	5.10125	20.405	19.3863333333333	7.14175
551	283.17347325797	283.173172622825	283.173782250048	199.96	197.931	199.966	3	3	45.9122727272728	88.7637272727274	277.637818181818	684.602999999999	50.990909090909	513.218842105263	64.2771818181817	183.681818181818	35.7286363636364	49.9933636363637	44.8919999999999	60.1960909090908	130.536727272727	54.0744545454546	62.2383	57.1352727272726	34.6573333333333	56.1150000000001	60.1692727272728	39.7906363636364	112.17	61.2163636363637	719.927454545454	90.8042727272728	30.627	40.836	1483.534375	36.7298181818182	65.2974545454545	20.4054545454546	54.0744545454546	19.3851818181818	30.6081818181819	106.108363636364	46.9325454545455	24.4865454545455	42.8514545454546	24.4865454545455	29.5879090909091	26.5270909090909	26.5389090909091
552	283.278939274562	283.273470317898	283.284676603854	894.7775	887.658	895.802	8	8	180.683285714285	612.327272727273	432.580952380951	298.943714285713	222.36	513.203714285713	206.196090909091	469.33142857143	278.534454545455	295.882857142856	2804.71306666666	178.549999999999	620.333714285712	478.486590909092	529.528285714287	411.290285714286	192.831545454546	260.172857142856	226.500545454546	190.791	500.08	254.115818181818	217.269681818182	470.345727272725	312.207428571429	269.342857142857	219.361428571428	210.178857142858	208.08	335.759454545455	343.739999999999	262.213428571429	193.851818181817	445.864857142856	267.240000000001	313.223727272726	205.077428571429	226.503428571428	476.467363636364	219.412619047619	196.912636363637
553	284.294827489636	284.287980415252	284.312809210388	962.087	953.908	964.15	137	137	768.110200000002	1257.54067741935	1384.06017647059	1224.08888888889	838.471615384618	1202.68718181818	761.652692307692	1418.81576923077	954.993000000003	860.086961538459	3984.90230769231	974.042121212122	1304.63813636363	1167.408	1400.06363636363	1262.41004166667	835.2435	1369.20130769231	1020.45161290323	863.161714285717	1345.73511538462	1028.19876923077	1016.418	1388.54664	1405.2285	967.39753846154	991.881818181817	926.55725	885.811359999997	967.834000000003	1321.48863636364	948.860399999998	796.680076923078	1212.37982608696	1017.20842307692	910.072695652174	908.641799999996	1102.91103846154	1609.46717647059	1003.17286956522	931.495612903227
554	285.29932848401	285.297634382893	285.301022585127	957.518	953.97	961.066	2	2	123.399833333333	221.086833333333	228.330666666666	180.598999999999	140.8635	215.167249999999	156.034500000001	237.834749999998	182.624749999999	154.057750000001	1016.19666666667	158.151666666667	273.315333333332	215.290333333334	234.657499999999	194.963249999999	139.785666666667	248.940999999999	204.15	144.970166666666	242.819499999999	180.422000000001	193.847500000001	251.002000000001	250.100454545453	170.46525	192.827250000001	163.32	164.260249999999	185.594499999999	214.252499999999	162.219750000001	132.643333333334	216.399	212.212000000001	180.495750000001	170.29825	166.232833333334	353.006499999998	173.527499999999	173.5275
555	286.094243608224	286.090969347384	286.097517869065	131.114	130.609	131.619	2	2	26.533619047619	43.86	55.1082857142857	63.2724761904762	38.7817142857143	81.6000000000001	33.6772857142857	43.8722857142858	60.1940476190476	91.8257142857144	35.7	58.1562857142857	41.8317142857143	73.4194285714285	37.7505714285714	43.8722857142857	56.1	91.8471428571429	54.06	65.3135238095238	53.0548571428572	63.2547619047619	53.0548571428572	75.4588571428572	43.8722857142857	42.862	28.568	59.1738095238095	38.7708571428572	19.38	36.7011428571428	19.38	78.518	81.6228571428572	46.9309523809524	43.8722857142858	98.94	36.72	24.4868571428571	97.9200000000001	58.1861428571428
556	286.096145972657	286.087673369902	286.104618575412	58.6665	58.154	59.179	2	2	43.8542666666667	81.6213333333334	70.39725	87.7415	58.1552	107.086	63.2813333333333	110.187	203.826666666667	317.302933333334	241.79925	145.898133333333	43.8714666666667	71.4175	61.215	42.868	28.5693333333333	67.31175	35.7093333333333	33.6688	43.886875	57.1386666666667	55.0935	51.0125	23.4569333333333	32.6485333333334	29.576375	87.7415	36.7296	43.886875	46.9315	32.6485333333333	99.9861333333334	81.5946666666667	32.6485333333334	44.8917333333333	78.55925	105.0921875	130.544	116.35125	21.434
557	286.148500721314	286.148500721314	286.148500721314	138.749	138.749	138.749	1	1	24.496	35.6978125	59.1744999999999	58.1969999999999	52.03275	65.276	51.046875	106.073882352941	34.6885	61.2375	25.4984375	32.648	44.891	73.4355000000001	28.5565	40.81	77.5105000000001	83.6604999999999	34.677875	65.2970666666667	50.0106249999999	81.6500000000001	40.8125	56.0967647058824	38.7701333333333	27.5484375	18.35775	64.2993749999999	29.5890625	27.5383125	30.598125	22.4455	144.777875	59.1744999999999	24.486	43.8734375	65.2959999999999	96.8940624999999	23.46575	66.3406249999999	26.5265
558	287.052782758611	287.047570795465	287.07015090596	264.249	262.185	265.275	25	25	60.1953913043479	145.897304347826	158.180869565217	159.16747826087	248.943652173913	295.951304347826	296.904875	269.348869565218	77.523304347826	87.7415000000001	72.3904166666667	68.3595416666667	207.068826086957	191.809043478261	210.173739130435	228.489333333334	70.383	40.8116666666667	104.071043478261	185.727043478261	45.9117391304347	138.755478260869	89.7867826086956	90.8070869565218	160.221913043478	113.277913043478	127.532608695652	262.218217391305	269.357	150.055043478261	189.817043478261	138.725666666667	384.638347826087	365.253391304348	286.766608695653	418.30695652174	368.329869565218	315.260608695653	440.865391304348	584.340625000001	73.4775652173914
559	287.885195244683	287.883326485183	287.888020014169	1079.48	1079.33	1080.51	37	37	1198.95192307692	1634.65615384615	1800.9537037037	1628.49	1019.36423076923	1736.69461538461	1066.318	1049.97576923077	1026.50692307692	1200.54	830.593076923076	1055.7	1653.9429032258	1566.21166666667	1523.88	1630.51103448275	1065.28153846154	2060.39999999999	1094.46	1115.28038461538	1637.71730769231	977.159999999999	1220.38	1806.05555555555	1579.98	1118.34153846154	1230.02692307692	1216.86	1061.6	1006.74	1887.68518518518	1138.74923076923	1072.42423076923	1922.40461538461	1094.46	1034.67	994.874999999999	1046.52	728.851199999999	1100.995	1059.38038461538
560	288.000605167711	287.997670969662	288.017488367417	180.587	175.491	181.607	6	6	81.6249999999999	146.97	173.45	216.152705882353	140.800588235294	184.66525	137.73375	259.9884375	60.1947499999999	72.4111250000001	45.8971875	45.9140625	180.59205882353	229.4859375	194.8080625	178.54375	96.9237500000001	105.084235294118	99.9845000000001	91.8224999999999	108.151176470588	154.05775	111.248125	140.84625	113.24775	115.28825	88.7671875000001	234.735294117647	105.053941176471	122.385	117.3359375	83.6351764705882	330.561	221.3264375	127.5390625	159.159	337.697882352941	257.099294117647	242.834375	302.105	86.7212500000001
561	288.063628125501	288.054158056936	288.077688300436	264.252	262.185	265.275	12	12	14.2835	32.648	46.9466315789473	48.9751578947369	53.0536842105263	54.0906842105264	45.9142105263157	75.4985000000001	36.72	39.7902631578947	36.7002	35.7092105263158	43.8577368421053	32.648	49.9928947368421	46.92	14.28	17.3444736842105	23.4669	26.5343	29.5876315789474	19.38475	18.3654	13.2639	18.3704210526316	12.246947368421	28.567	43.8735789473685	11.2246315789474	25.52125	21.4326	25.5	64.2789	58.1542500000001	27.55485	54.0759	48.9751578947369	61.2157894736844	56.1318421052632	91.773	18.3704210526315
562	289.060006058685	289.059747192383	289.060264924986	264.255	264.249	264.261	2	2	7.14174999999999	19.3859375	24.495	15.30375	17.34425	22.45375	20.405	23.46575	24.477	27.5484375	18.352125	21.42525	24.486	15.30375	22.446875	19.377625	7.14174999999999	14.2835	8.16200000000001	15.309375	7.14174999999999	15.3046875	14.2835	11.22275	17.34425	15.3046875	12.24375	17.34425	14.2835	9.18281249999999	17.350625	10.199375	21.417375	15.30375	16.325	13.26325	19.38475	16.325	16.33	25.4890625	2.0405
563	289.079791188199	289.067257274705	289.084818430255	240.765	236.712	240.811	8	8	10.2029166666667	26.5210833333333	45.913125	40.82	45.913125	33.693	29.58116	60.2119583333334	41.8405	47.9635	29.58696	53.05456	30.615	34.6899166666667	40.8216666666667	28.56672	33.66	32.648	15.300625	34.6899166666667	27.547875	27.541125	14.2772	24.486	19.3895	16.3325217391304	18.35625	39.78975	18.36072	20.3958333333333	15.304375	13.2605416666667	42.85225	23.4724583333334	15.304375	24.481	35.70875	31.64325	21.42588	28.56784	17.3449583333333
564	289.071894338376	289.06587556098	289.084138760268	165.7805	164.256	167.318	4	4	14.2877	11.2266	17.3448571428571	14.28	17.3448571428572	22.4462857142857	14.2833333333333	30.609	21.4263	23.4654761904762	10.2057142857143	10.2028571428572	12.2468571428572	13.2562857142857	11.2231428571429	20.4	10.2028571428572	12.2434285714286	12.2434285714286	17.3351428571428	14.284	19.3857	14.284	14.284	11.2257619047619	9.18214285714286	14.288	11.2289047619048	9.18257142857144	7.14366666666667	9.18495	6.12171428571429	13.26325	19.3745714285714	6.12171428571429	8.15542857142858	12.2434285714286	12.2434285714286	3.06085714285715	18.3651428571429	8.16190476190477
565	289.086414944187	289.086414944187	289.086414944187	239.745	239.745	239.745	1	1	7.14186666666667	16.3253333333333	22.4370666666667	20.4133333333333	26.5165333333333	21.4424	15.299	35.7093333333333	24.4864	22.4532	16.3253333333333	30.608	14.2893333333333	21.4256	21.4256	14.2837333333333	17.3388666666667	22.4458666666667	10.199375	19.3850666666667	20.4066666666667	18.3588	7.14233333333334	9.1824	10.2066666666667	9.186	16.313	15.304	14.2837333333333	14.273875	11.2185333333333	7.13906666666667	20.3973333333333	14.29	11.2229333333333	15.2990625	26.5269333333333	19.3914	14.2837333333333	20.4053333333333	12.2432
566	289.131208661213	289.131208661213	289.131208661213	362.19	362.19	362.19	1	1	24.4971428571429	38.7708571428571	28.566	46.933142857143	19.3854285714286	34.6897142857144	25.4964285714285	47.9500714285713	17.3448571428571	34.7042857142858	16.3245714285714	19.3772857142857	26.5367142857143	30.596	27.5364	25.5053571428571	28.544	31.6266428571429	25.5071428571428	28.544	33.6812142857143	49.994	28.568	32.6491428571428	28.568	18.3651428571428	18.3651428571428	17.3436428571429	10.1985714285714	16.3245714285714	16.3234285714286	13.2637142857143	32.6491428571428	8.16228571428571	14.284	12.2485714285714	17.3509285714286	20.4057142857143	8.16228571428571	24.4868571428571	5.10142857142857
567	289.969959474835	289.969413576935	289.977146813629	115.2805	113.248	115.311	6	6	55.096875	100.9738125	135.699117647059	140.800588235294	246.99125	372.39125	269.3625	270.1840625	394.691625	558.984909090909	187.7375	281.60625	55.076625	59.178125	66.340625	42.853125	48.972	31.6296875	39.78975	45.91125	88.7911764705883	154.001125	175.5475	136.621375	81.595	135.69325	138.7115	216.302352941176	77.5675	66.3191176470588	109.0931875	119.4496875	288.6423125	266.2036875	93.8687499999999	152.01725	317.201705882353	277.52	231.59675	323.209470588235	80.59975
568	289.978989902162	289.974388356111	289.99840219438	90.802	86.727	91.84	35	35	71.4196	160.21536	166.33824	367.3728	272.47884	385.661769230769	337.645461538462	214.256538461538	1435.7376	1417.04123076923	1062.10916666667	1202.91012	85.722	117.304423076923	88.7433461538462	103.0705	172.46788	90.80492	121.44188	139.74548	581.4228	1324.06384	942.721043478261	1040.655	486.67356	806.0212	901.918	261.24288	107.128269230769	236.70496	372.243846153846	496.85688	454.93784	318.46464	176.54304	339.8265	1038.84864	451.98404	635.483961538462	1097.059	285.6112
569	289.996484327686	289.992837562324	290.009352834601	214.233	212.22	215.287	5	5	14.29	26.5274285714286	14.284	26.5274285714286	16.3242666666667	31.6155714285714	24.4954285714286	34.6897142857143	528.508	451.155714285714	525.410357142858	98.9261428571428	22.4462857142857	30.6085714285714	25.5053571428571	21.426	26.5274285714286	16.3242666666667	14.284	42.852	56.1330000000001	28.58	24.4868571428571	30.5957142857143	79.5488571428571	37.7347142857143	45.8935714285714	158.133214285714	49.994	39.7772142857143	63.2311428571428	47.9525333333333	92.846	87.7445714285714	55.0491428571428	73.4862857142857	42.868	81.6213333333334	31.6288571428571	121.363	14.278
570	289.988386787087	289.98713753728	289.988899028407	116.286	115.294	116.304	3	3	57.1364705882353	104.034	136.761888888889	141.818611111111	249.023529411765	375.468235294118	269.357647058824	272.236166666667	408.997722222222	476.312529411765	207.116388888889	293.844705882353	55.077	60.1765294117647	68.3794117647059	47.9530555555556	48.9741176470588	33.6697058823529	43.8701176470588	45.9132352941176	92.8705555555556	164.211055555556	179.623529411765	148.871333333333	85.6750588235294	138.76	145.851588235294	220.38	78.585294117647	69.3788888888889	110.115529411765	120.471058823529	291.787294117647	270.285277777778	94.8873529411765	160.183611111111	323.322388888889	280.576388888889	233.633882352941	334.432444444444	82.6438235294118
571	290.074926329532	290.0743147146	290.075537944464	239.246	238.719	239.773	2	2	14.2840833333333	38.7615833333333	37.75036	61.2312	27.55296	26.546	23.46092	40.82	30.60875	54.08544	16.32448	34.68952	21.43092	21.4305	21.43008	18.36504	18.36144	17.34476	12.243	23.4609583333334	13.26364	24.481	22.43648	24.486	20.4104	14.29008	10.198	23.46644	15.3042	8.15833333333333	20.4058333333333	16.32064	25.5072916666667	13.2665	13.2637916666667	16.3206666666667	21.42588	21.43512	14.28392	22.44616	18.36525
572	290.071647335339	290.071647335339	290.071647335339	165.259	165.259	165.259	1	1	7.142	9.1824	6.12171428571428	10.2028571428572	6.12171428571429	10.2028571428571	6.12171428571428	16.3314285714286	15.3042857142857	17.3436428571429	9.18257142857144	13.2637142857143	9.18642857142857	8.15885714285714	9.18257142857142	4.07942857142857	7.142	9.18257142857144	7.142	7.136	9.18257142857144	15.3042857142857	11.2231428571429	7.13900000000001	8.16571428571428	6.12128571428571	7.145	6.12385714285715	4.08114285714286	9.18578571428572	10.2064285714286	6.12171428571429	9.18257142857142	9.17550000000002	6.12171428571429	15.285	11.2231428571429	9.18257142857144	5.10142857142857	11.2184285714286	7.14149999999999
573	290.091282928149	290.0829706855	290.093714138533	238.736	235.692	239.79	7	7	5.10147058823529	17.34	15.3041666666667	22.4542352941176	21.4188333333333	14.294	12.2392941176471	34.69	27.5565	36.7411764705882	13.2638235294118	18.3652941176471	15.3088235294118	18.3652941176471	13.2630588235294	12.2435294117647	11.2193529411765	13.2638235294118	6.11966666666666	15.3041666666667	11.2230555555556	18.36	16.3247058823529	20.4055555555555	14.2890588235294	7.14411764705882	6.11766666666666	15.3041666666667	12.2435294117647	4.07911111111111	16.3191111111111	9.1795	19.3852777777778	9.18529411764706	8.16222222222221	9.17949999999999	13.2636111111111	16.3288888888889	14.2832941176471	14.2841176470588	13.2638235294118
574	290.84450159121	290.84018029428	290.845221342952	48.9715	48.96	49.981	4	4	4143.917	6393.40866666667	6647.47166666667	6167.915	21.426	6632.16666666667	13.2643333333333	17.3626666666667	9.18257142857143	4940.22342857143	3639.529	2.04066666666667	6015.88533333333	6875.006	6320.0005	6662.77666666667	25.5071428571429	8577.94233333333	5642.18	32.6491428571429	4567.012	2.04057142857143	624.954	2413.01683333333	5096.75266666667	2846.59714285714	2732.45266666667	3.0605	5544.49133333333	18.366	6042.02716666667	0	0	8419.79066666667	5536.31528571429	18.366	5887.38183333333	8.16933333333333	5061.87366666667	5903.7045	1.01942857142857
575	290.863364675478	290.863364675478	290.863364675478	48.972	48.972	48.972	1	1	824.483200000001	5.101	5.10100000000001	5.102	5291.77740000001	2.0404	5314.2432	3903.085	4317.48640000001	3.0612	8.16160000000001	5021.4244	2.0404	2.0404	11.2354	1.0202	4416.44580000001	1.0202	2.0404	5048.9698	26.5304	308.1004	13.2756	10.2175	4.08133333333333	5.101	4.0816	5354.0096	4.0808	5114.2448	21.4494	4493.981	5753.01520000001	0	12.2424	5733.524	2.0404	6602.3296	7.14280000000001	1.0202	4991.0224
576	291.001912201045	291.001912201045	291.001912201045	144.876	144.876	144.876	1	1	29.5896666666667	48.9440000000001	36.732	30.6266666666666	29.5896666666666	25.5083333333333	21.4386666666666	36.708	36.7320000000001	62.2335555555555	16.3235555555555	35.7077777777778	48.9706666666666	72.4436666666668	40.8088888888888	21.427	23.4651111111112	15.3033333333333	5.10166666666666	11.2236666666667	14.2924444444444	9.18300000000002	12.2426666666667	8.16266666666666	15.3033333333334	11.22275	10.197	45.915	16.3235555555555	19.3629	17.3418888888889	4.08133333333333	113.244666666667	70.3972499999998	12.244	24.4853333333333	42.854	134.581333333333	12.243	67.3346666666666	71.379
577	291.017237175566	291.014023332825	291.024666106958	64.269	61.215	66.31	11	11	197.869789473684	393.598105263158	523.4139	764.16725	380.558157894737	692.54605	437.828368421053	418.329473684211	144.7548	154.0653	437.692894736842	93.8642105263158	333.626052631579	321.3945	299.9682	387.78	85.7021052631579	118.32	61.2157894736842	85.7021052631579	826.6455	2292.55281818182	2315.9675	1466.11815789474	459	919.304526315789	822.12	314.237	252.005	298.0006	478.5207	409.125526315789	205.072894736842	254.986842105263	455.0315	366.293368421053	247.92075	239.75875	362.1	470.47355	103.078473684211
578	291.076266658335	291.076266658335	291.076266658335	237.698	237.698	237.698	1	1	22.4464705882353	22.4387058823529	32.6475294117647	28.5781176470588	30.5982352941176	28.588	25.4985294117647	32.6494117647059	21.4323529411765	22.4529411764706	28.5682352941176	24.4870588235294	13.2676470588235	21.4261764705882	27.5463529411765	12.2435294117647	8.15952941176471	15.3044117647059	11.2225882352941	23.4667647058824	18.3652941176471	22.4387058823529	12.2435294117647	13.2630588235294	15.3097058823529	12.2470588235294	10.1958823529412	27.5479411764706	11.2232352941176	14.2758823529412	9.17947058823529	8.15952941176471	31.6296875	19.3911764705882	9.18264705882353	11.2193529411765	16.3247058823529	28.5764705882353	15.3035294117647	20.4058823529412	15.3044117647059
579	291.095833681682	291.083191197519	291.099384613136	239.763	236.695	241.831	7	7	20.4055555555555	27.5475	35.7	32.6595555555556	32.64	31.6475555555556	22.44	37.7502777777778	21.4255263157895	26.5344444444445	29.5880555555556	22.4461111111111	15.3091666666667	20.4055555555555	28.5677777777778	16.3235555555556	10.1994444444444	14.2838888888889	14.2792222222222	21.4258333333333	20.4052631578948	28.5585263157895	14.2838888888889	11.2230555555556	16.3288888888889	12.2473333333333	11.2163333333333	29.5891578947368	12.2393333333333	13.2552105263158	11.22	8.15957894736843	31.6281578947368	21.4328333333333	8.16222222222221	13.26	18.365	30.6266666666667	15.3041666666667	20.4055555555556	13.2636111111111
580	291.10365400172	291.10365400172	291.10365400172	200.998	200.998	200.998	1	1	29.58725	46.9315	60.22425	45.91125	23.4676666666667	36.729	20.405	83.7015	16.332	21.42525	13.26325	12.243	10.1984615384615	13.2643333333333	7.14525	14.2835	5.09666666666667	10.2025	6.1185	4.083	6.119	10.1975	15.29625	12.243	12.249	4.083	5.10125	5.10125	4.081	14.2776666666667	11.2236666666667	5.10136363636364	9.18225	8.162	4.08133333333333	5.10125	9.18225000000002	8.16200000000002	11.22275	1.02033333333333	13.26975
581	291.848971831867	291.848971831867	291.848971831867	48.972	48.972	48.972	1	1	220.392	273.404666666667	318.292	325.486333333333	262.182833333333	315.2315	222.432666666667	202.2372	169.347666666667	177.538	157.105666666667	235.6585	300.731428571428	348.897	324.731	326.453333333333	199.985333333333	389.703666666667	215.255166666667	213.249666666667	189.782	126.48	32.6773333333333	134.8248	235.686	146.904	122.44	251.002	241.7795	188.761666666667	287.969	175.497333333333	261.205333333333	394.869	256.103666666667	243.819833333333	267.327333333333	303.336	240.798666666667	286.713666666667	228.330666666667
582	291.969406089559	291.967685213956	291.972001287287	91.817	90.78	91.84	7	7	62.23708	91.8432	90.8245	203.0795	135.72916	226.55544	199.92784	121.41332	908.6715	811.5042	619.30996	668.2834	58.16736	58.14228	65.28256	75.51552	119.40084	65.29792	67.35432	95.88376	352.92	741.570291666667	557.07288	649.91836	262.21196	509.11972	512.18056	129.6035	60.19652	146.922	208.04736	305.05176	265.2104	207.20616	92.86368	160.22164	509.2295	278.52825	328.45288	535.784375	153.006
583	292.018488155176	292.015913814256	292.021062496097	62.7565	61.215	64.298	2	2	107.107777777778	134.620444444445	155.113185185185	236.708740740741	152.024148148148	188.754814814815	128.580666666667	126.512148148148	83.6096296296297	92.846962962963	193.849259259259	77.5256296296296	118.324296296296	144.876814814815	138.785481481481	151.031259259259	64.2763333333333	89.7828148148148	39.7915555555556	86.7409259259259	240.838	618.277111111111	587.690666666667	390.759296296296	150.938074074074	271.388962962963	219.315925925926	143.830444444444	88.7657777777778	118.40162962963	171.403555555556	152.01862962963	114.269037037037	134.644888888889	138.755259259259	111.212296296296	112.232592592593	133.653962962963	183.613333333333	160.215592592593	63.2583703703704
584	292.085223267067	292.085223267067	292.085223267067	237.698	237.698	237.698	1	1	8.1624	17.33915	10.2025	25.51375	13.26325	15.31725	12.24	29.59595	25.51375	23.47265	18.3654	33.6699	11.22605	18.3645	17.34935	8.1624	9.18	13.2639	9.18225	11.2233	13.2639	24.48	17.3349	10.2025	20.412	8.1668	12.2364	11.2233	11.22275	12.2364	10.203	9.18	20.4052631578948	12.2466	7.14175	14.28	9.1827	10.2055	9.18225	14.2842	4.081
585	292.103157318242	292.085887651502	292.10637070272	238.734	235.692	238.77	6	6	6.1216	17.3445333333333	9.1787142857143	12.2477142857143	8.15885714285714	14.296	6.11957142857143	22.4458666666667	21.426	21.4335	12.2434285714286	26.5274285714286	7.145	13.2634666666667	12.2434285714286	5.10107142857142	7.13953333333334	10.2028571428571	7.14186666666667	7.14186666666667	6.12171428571428	10.1985714285714	14.2846666666667	8.16213333333334	15.3096428571428	7.145	9.1758	6.12171428571429	8.16228571428571	7.13626666666667	8.15946666666667	5.09928571428571	15.2978571428572	9.186	4.08106666666667	9.1794	9.18192857142858	5.10107142857143	7.142	12.2434285714286	3.0608
586	292.209960081399	292.202415485722	292.217504677076	285.173	283.657	286.689	2	2	9.18242307692307	14.287	20.4053846153846	16.3249230769231	6.12161538461538	16.3243076923077	9.18242307692307	19.3807307692307	11.2204230769231	14.287	13.2635	10.2026923076923	20.4053846153846	17.3445769230769	16.3206153846154	19.3931538461538	10.1984615384615	16.3243076923077	11.2229615384615	11.2208461538461	10.205	6.12161538461538	10.2007692307692	10.2026923076923	9.18449999999999	13.2635	10.2026923076923	12.2432307692308	4.08107692307692	3.0615	7.14188461538461	11.2229615384615	7.14053846153846	13.2635	6.12276923076923	7.14026923076922	10.2046153846154	9.18450000000001	7.14026923076923	16.3243076923077	5.1025
587	292.843044519906	292.840866132956	292.844211571848	48.96	48.96	48.972	3	3	616.2008	2214.268	2210.7734	2035.698	14.2856	2214.268	12.2448	19.4066	14.2828	1361.2136	254.0298	5.102	1906.7538	2361.763	2249.1228	2260.186	0	2893.2872	1887.74	53.0573333333333	1439.7844	6.12120000000001	199.134	785.456600000001	1773.1076	952.991333333333	854.074800000001	1.0202	1807.1284	20.408	1928.4032	0	14.2828	2959.6002	1769.98916666667	15.306	2011.8344	36.7704	1364.2748	2030.198	11.2126666666667
588	292.983237897053	292.973664516704	292.99810413089	115.2865	112.228	116.304	16	16	51.0153846153847	76.4884615384615	98.9623846153847	107.132307692308	248.936307692308	320.352461538461	291.808	340.474461538461	233.544769230769	278.523	140.802461538461	147.944615384615	38.7541538461538	47.9544615384615	47.9508461538462	35.7107692307692	49.9950769230769	55.0966153846154	31.6271538461538	53.032	23.4653076923077	97.9052307692308	84.7174615384615	30.5953846153846	29.5889230769231	49.995076923077	43.8533846153846	181.683230769231	43.8897692307692	46.9341538461538	44.8698461538461	40.8430769230769	347.767538461539	180.512769230769	106.112	148.953692307692	386.521692307693	293.826461538462	447.881307692308	332.620307692308	43.8732307692308
589	293.012240470169	293.011380655065	293.018126924955	63.244	62.235	64.298	3	3	143.82	205.9794	243.842894736842	313.236947368421	197.9285	285.516	235.753736842105	145.897631578947	87.6684	76.5434210526316	195.890526315789	98.96425	207.113421052632	243.842894736842	219.356578947368	220.433684210526	94.88325	123.41395	60.18	78.5631	320.461789473684	470.341315789474	519.340736842105	554.002894736842	218.2693	199.969	257.0274	134.64	107.12625	143.886789473684	253.025263157895	204.06	130.5984	171.36	132.641052631579	174.46275	132.641052631579	172.424473684211	412.0598	209.283421052632	61.233
590	293.094455551052	293.094455551052	293.094455551052	60.182	60.182	60.182	1	1	135.66	135.629772727273	175.489142857143	131.616857142857	95.9056363636364	125.426454545455	103.072904761905	158.144285714286	84.6185	32.6567619047619	32.6491428571428	39.7906363636364	90.8011904761905	124.474857142857	91.8257142857143	83.6829523809524	29.5879090909091	44.88	33.669	29.5882857142857	115.31919047619	18.3642857142857	49.994	135.698	103.02	52.0339090909091	38.76	177.48	54.0751428571429	120.42180952381	109.170571428571	120.388095238095	316.27380952381	157.087	25.5068181818182	75.5011428571429	63.2577142857143	277.504761904762	32.64	62.2519523809524	39.8022857142857
591	293.112924200788	293.112924200788	293.112924200788	238.77	238.77	238.77	1	1	8.16177777777777	10.2033333333333	12.2376	17.3551111111111	9.17600000000002	9.18299999999999	7.13766666666666	11.2224444444444	16.3235555555555	26.5431111111111	13.2614444444445	23.4651111111111	8.1671111111111	16.3235555555555	18.366	6.11733333333333	10.1966666666667	9.18200000000002	12.244	13.2628888888889	6.12199999999999	12.236	8.16266666666666	15.305	12.2506666666667	8.16799999999999	8.15199999999999	16.3235555555556	6.12133333333333	3.05866666666666	8.15733333333333	10.1966666666667	26.5431111111111	10.2033333333333	4.08088888888888	6.11799999999999	4.07822222222223	9.18200000000002	6.12199999999999	13.2628888888889	8.16177777777777
592	293.146769076344	293.140678082441	293.163166944893	52.026	49.986	52.033	6	6	10.202	31.6262	21.4494	18.3672	16.3253333333333	21.4284	13.2652	11.2222	64.2705	569.346	93.8584	53.0053333333333	15.285	25.505	20.428	18.3672	7.14116666666667	105.2042	315.283	13.2782	17.3468	132.621666666667	35.714	17.3434	16.3232	125.4805	48.9792	20.408	103.0604	11.2354	8.1616	9.17820000000001	16.3232	32.6464	87.7486666666667	110.2032	298.9772	8.1616	1035.706	235.6662	64.218
593	293.97592797412	293.97592797412	293.97592797412	351.987	351.987	351.987	1	1	29.5986428571429	70.3997142857143	74.4808571428571	84.7133571428574	14.283	59.1765714285716	18.3574285714285	84.6837142857142	100.965857142857	77.5688571428571	84.6837142857142	36.7152	33.6835714285715	46.9169333333334	74.4551333333335	26.5385714285715	8.1554285714286	14.284	9.18192857142855	11.2145	25.5178571428571	9.18257142857142	15.3042857142857	33.6694285714286	32.6491428571428	19.3840714285714	8.16228571428571	30.6214285714286	26.5162857142856	16.3245714285714	36.7302857142857	4.08114285714286	27.5477142857144	54.0940714285714	19.3854285714286	21.4335000000001	55.1185714285715	24.4868571428572	74.4756428571429	41.8317142857143	27.5477142857143
594	294.01228861759	294.010199717986	294.028379403861	172.4245	170.401	173.444	4	4	53.0530000000001	94.9297500000002	83.6605	93.7833846153847	111.20725	128.5515	119.36925	198.85125	83.6605	71.3883333333333	19.3955454545454	29.5872500000001	68.39025	100.95525	56.1126923076923	48.972	131.61225	95.9113333333333	61.2150000000001	85.708	34.6885	49.9922500000001	47.9517500000001	48.996	42.8505000000001	37.7523333333334	45.9103846153846	173.5275	103.004461538462	56.1183333333333	70.39725	62.23525	398.950333333333	289.751	91.8225	155.090666666667	392.828333333333	316.303333333333	254.037461538462	210.288545454545	72.4436666666668
595	294.117309570312	294.117309570312	294.117309570312	186.714	186.714	186.714	1	1	8.16228571428571	26.5274285714286	21.426	27.5477142857143	16.3222857142858	23.4665714285714	18.3651428571428	92.781	11.2231428571429	20.4057142857143	3.06085714285714	13.2637142857143	9.18224999999997	14.282	20.3828571428572	11.2231428571429	18.3805714285714	35.7100000000001	15.3042857142857	35.71	1.02028571428571	3.06085714285714	1.02114285714286	4.08114285714286	4.08114285714286	2.04057142857143	2.04057142857143	40.8114285714286	4.08114285714286	3.05828571428571	4.08114285714286	4.08114285714287	145.900857142857	48.9325714285714	6.12171428571428	5.10142857142857	30.6085714285715	84.6837142857146	19.3854285714286	14.284	4.08114285714286
596	294.841581169577	294.838668038504	294.844530576989	48.972	48.971	49.981	3	3	10.2025	300.984285714286	303.10335	272.40675	9.1827	298.0006	7.14166666666667	6.1215	58.14	219.35375	117.3345	17.34	277.44	313.21675	299.0358	313.2321	7.1421	403.128684210526	249.0142	18.3699	219.35375	9.18225	20.411	94.9138421052632	232.570857142857	137.7405	120.3895	121.40975	237.726571428571	2.0411	269.4912	6.1233	12.243	381.48	179.564	12.2434285714286	275.4675	11.2298421052632	246.9731	204	28.56
597	294.959943814171	294.959943814171	294.959943814171	302.991	302.991	302.991	1	1	27.54675	26.5265	35.70875	31.6432499999999	16.324	23.4676666666666	16.324	7.14233333333332	15.31125	18.3645	10.1983333333333	22.4455	14.2846666666666	26.5265	16.324	23.4446666666666	9.18299999999998	16.324	13.26975	10.2075	20.4066666666666	16.332	11.22275	20.405	22.4473333333333	12.243	5.10583333333334	20.405	16.324	8.162	22.4565	7.14525000000001	26.5395000000001	36.714	7.13825000000001	8.16266666666665	33.66825	18.3554999999999	17.3371666666667	17.3456666666667	21.42525
598	294.974853515625	294.974853515625	294.974853515625	115.301	115.301	115.301	1	1	38.76	76.5	75.5011428571429	134.676	137.770714285714	203.036857142857	183.6	184.568285714286	190.74	228.48	116.312571428571	139.779142857143	49.98	63.24	46.9462857142857	51.0142857142857	62.2374285714286	47.9534285714286	43.8702380952381	79.5822857142857	54.0902857142857	83.6399999999999	69.3761904761905	65.2647619047619	40.8	61.2171428571428	51	141.813095238095	33.6772857142857	45.9122727272727	50.9857142857143	49.0011428571429	222.411904761905	96.9	57.136	82.6392857142857	223.38	174.460714285714	225.483142857143	225.359727272727	62.2374285714285
599	295.152322480173	295.139943921638	295.15798742484	194.876	191.82	194.876	3	3	18.3654782608696	24.4873043478261	29.5951304347826	34.6892727272727	25.5068181818182	28.5685217391305	15.3039130434783	44.8933913043479	33.6772173913044	54.0738260869565	36.7293913043478	57.1492173913044	22.4409565217391	32.648347826087	24.4865454545455	22.446	23.461	24.4865454545455	19.3808260869565	23.472	19.3808260869565	19.3808260869565	17.3444347826087	22.4466956521739	26.5341818181818	25.5136363636364	19.3851818181818	33.6686086956522	19.3849565217391	14.2769565217391	14.283652173913	18.3698181818182	47.9522608695652	28.5612173913044	16.3241739130435	23.46	26.5270909090909	25.5068181818182	13.2635454545455	36.7298181818182	14.283652173913
600	296.081982185827	296.067554223276	296.0846245483	52.026	51.029	52.026	3	3	35.7116666666667	102.022222222222	89.8382222222222	122.44	44.891	132.715555555556	42.826	112.224444444444	118.268444444444	67.3365	33.6673333333333	138.674666666667	245.712888888889	237.711777777778	194.989777777778	162.233	958.048285714286	687.058222222222	143.961	1006.706	170.395666666667	75.4985	86.7283333333333	182.619777777778	146.736	32.648	62.2403333333333	151.009333333333	61.22	65.3795555555556	271.379111111111	111.204222222222	135.689555555556	202.004	40.81	117.338333333333	257.124	204.066666666667	44.8946666666667	136.635333333333	98.9723333333333
[truncated: 3,227 more rows]
[truncated: 103 more columns]
