# Supplementary material for: iMet-Q: A User-Friendly Tool for Label-Free Metabolomics Quantitation Using Dynamic Peak-Width Determination
Source: PLoS One. 2016 Jan 19;11(1):e0146112. doi: 10.1371/journal.pone.0146112 (PMC4718670; doi:10.1371/journal.pone.0146112)
Supplement: S3 File — (ZIP) [file pone.0146112.s003.zip › XCMS_Arabidopsis_Data_Positive/XCMS-AraPos-fp-pw_15_30-ppm30-sn10.csv]

mz	mzmin	mzmax	rt	rtmin	rtmax	npeaks	Arabidopsis_Positive_mzXML	ATME01_1_2_POS	ATME01_2_POS	ATME01_3_POS	ATME01_4_POS	ATME07_1_2_POS	ATME07_2_POS	ATME07_3_2_POS	ATME07_4_2_POS	ATME09_1_2_POS	ATME09_2_2_POS	ATME09_3_POS	ATME09_4_2_POS	ATME10_1_POS	ATME10_2_POS	ATME10_3_POS	ATME10_4_POS	ATME101_1_2_POS	ATME101_2_POS	ATME101_3_2_POS	ATME101_4_2_POS	ATME12_1_POS	ATME12_2_2_POS	ATME12_3_2_POS	ATME12_4_POS	ATME13_1_POS	ATME13_2_2_POS	ATME13_3_2_POS	ATME13_4_2_POS	ATME14_1_2_POS	ATME14_2_2_POS	ATME14_3_POS	ATME14_4_2_POS	ATME15_1_2_POS	ATME15_2_POS	ATME15_3_2_POS	ATME15_4_2_POS	ATME16_1_2_POS	ATME16_2_2_POS	ATME16_3_POS	ATME16_4_2_POS	ATME19_1_2_POS	ATME19_2_2_POS
1	100.011861372658	100.010532676751	100.015222019619	1073.33	1072.24	1074.4	39	39	861.281904761907	1306.20952380951	1308.66000000001	1412.28173913044	944.960952380955	1271.51333333334	858.22047619047	954.145238095241	1020.47619047618	1101.59999999999	1770.29827586206	1040.4	1357.20454545455	1385.15999999999	1322.94	1319.88	880.670952380955	1391.28	892.499999999994	864.959999999994	1346.28965517242	1001.63999999999	942.920000000003	1336.65	1141.37999999999	1010.82	948.022380952384	895.560000000003	990.861363636366	920.039999999993	1400.12599999999	869.040000000002	935.77666666666	1280.72750000001	927.179999999994	1010.27142857142	964.372499999993	908.820000000003	1810.70344827587	1015.84761904762	971.040000000003
2	100.508463011159	100.505084521911	100.515281156185	1073.28	1072.22	1073.39	144	144	4363.37913043479	6920.2854054054	6310.73999999999	6623.05827586205	5028.00941176471	6462.48971428572	4398.75964285713	5050.02	4969.42916666667	5183.64	7860.83142857147	4910.53629629629	6707.30611111111	7137.96	6645.30000000002	6436.9325	4940.30727272728	6610.37972222223	5129.58000000002	4531.85999999997	6686.68	4861.31999999997	4999.31285714282	6416.82000000001	6550.43999999998	4810.32000000002	4804.86178571427	4931.44999999999	4738.18149999997	4470.65999999997	6553.11583333334	4437.00000000001	4507.99629629629	6381.5057142857	4879.68000000001	5005.55249999996	4828.10999999997	4513.5	8054.42645161287	4970.48421052628	4936.8
3	100.508291126545	100.505444827182	100.514937623216	912.163	904.969	930.481	145	137	8715.36790697675	10920.2277391304	13889.41256	14986.6934848485	9316.03702941176	19936.9414074074	10252.4488888889	7923.38036734693	7802.80762499999	7537.42618181818	8144.98647272728	8436.7249402985	16626.4732941177	14080.4498730159	7203.70950000002	15495.044961039	4201.48083999999	20499.603974026	6544.52840425531	9121.19307272727	8489.0195625	8826.42305555556	6513.10455319149	15845.6014489796	12087.95455	6527.65742857144	7624.83636363635	11446.31	6126.11999999999	8258.04803571428	18488.3620909091	4890.22942857143	7074.56218604652	18295.8460416667	7364.5485	3467.971375	7493.45425454546	8871.34546875	7461.96768627452	6781.49702040817	8338.59755384616
4	100.507941602958	100.506516801021	100.514838902513	284.6515	279.535	291.802	40	39	4247.26486206897	4743.38504347827	5341.25111111111	4083.18342857143	3044.49381818182	4261.62965217392	3457.72892	3126.53576923077	3278.28000000001	3144.22747826087	7242.64278260869	3502.60703448276	4518.7879090909	4629.94382608696	4925.78120833333	4280.10004545454	3228.43760869565	4844.34483333334	3558.66991304347	3465.08769565218	5023.008	3944.36084615385	3485.48856521739	4647.28826086956	4966.577	3429.0967826087	3444.40069565218	5590.14542857143	3586.32520833334	3317.88834782609	4469.81481818181	3495.3765	2721.476	4393.29436363636	3451.68960869565	5506.54356756757	2707.51915	2775.95428571429	7244.33591666667	2701.622	3427.20230434782
5	100.509917743418	100.506695807567	100.514971646396	218.3135	210.157	224.476	26	26	3133.9555	4136.26241666667	4154.458	4269.8718	2830.1735	3990.403	2844.07776	2758.83712	3082.44	2896.179	7140.72975	3156.62256	4323.94324	4172.994875	4475.96836	4347.41308	3097.6055	4367.64744	3228.20283333333	2931.59975	4340.1865	3217.6365	3315.91	4264.79420833333	4399.43252	3498.7372	3352.87148	2463.7284	3394.47156	3000.96258333333	4138.30904166667	3206.61432	2962.88110344828	4070.96375	3231.85183333333	3084.9715	2812.498	3080.83359259259	7257.25164	2697.9	3265.153375
6	100.507695723649	100.506083797901	100.514748198588	312.202	303.037	330.537	29	29	4834.03209677419	7952.10708333334	5969.63406896552	6308.52493333333	4290.22133333333	5861.54142857143	4410.9124	3843.3791724138	4848.3135862069	4635.07146666667	10314.896	4983.02566666666	6541.6386	7652.94882857143	7552.95105882352	6530.6802	4446.36220689656	6475.84410000001	5076.90172413794	4481.8088275862	6741.63579310345	4839.16841379311	4803.45875862068	4625.22971428572	10471.0987021277	4780.1886	4292.01115384616	3384.24463636363	4920.69026666667	4635.11324137931	4758.80345454545	4799.25473333334	8923.02189473685	6554.25213793104	5096.26455172414	4095.40392	4457.62828571428	8195.1525882353	10148.005	6151.16657894737	5206.4208
7	100.507593074567	100.506579332263	100.514842732747	188.76	176.511	196.893	24	24	3447.48106666667	4777.82493333333	4600.26373333333	4674.2017	3450.1978	3882.1654	3293.5284	2731.8278	3092.014	3153.1291	7939.17886666667	3351.21253333333	4810.6344	4860.61766666667	4747.3008	4939.11093333333	3258.09293333333	4662.771	3472.4204	3215.49046666667	4907.7011	3477.5209	3519.0147	4824.7664	4796.19333333333	3629.79993333333	3583.17653333333	3251.58986666666	3533.6264	3571.6898	3437.34257142857	3630.8204	2608.82186666667	4292.5808	3499.51466666667	3196.9934	1702.77270588235	2986.4181	7732.60106666667	3000.60426666667	3597.46026666667
8	100.507436856584	100.506517591963	100.514426013124	247.9105	239.767	255.066	18	18	3887.32888888889	5402.31229629629	5356.50000000001	5187.10737037037	3799.76607142857	5194.36114814815	3615.14251851852	3233.31896296296	3817.62122222222	3440.04307407407	8356.94359259258	3495.5478	5084.03874074074	5282.07392592592	5174.75496296296	5215.56533333333	3549.72888888889	5287.17540740741	3964.88396296296	3671.91307407407	5458.3375	3906.8837037037	3905.55244444444	4342.32000000001	5062.24114814815	3962.52959259259	3869.31792592593	3628.13600000001	4022.008	3755.36725925926	5142.1934074074	3770.72733333333	3055.67648148148	4979.94962962963	3959.76992592592	3921.16474074074	3576.0087037037	3384.65348148148	8088.33622222221	3564.91525925926	4096.48962962963
9	100.50760279243	100.506665174431	100.514606447692	268.353	262.231	271.397	13	13	3356.69727272727	4469.81481818181	4564.69649999999	4521.8355	3289.35927272728	4209.75	3136.31836363636	2845.54063636363	2470.44	2338.46509090909	6189.38450000001	2152.77545454545	4433.94	4636.11927272727	4417.78090909091	4371.72	3172.2	4672.84909090908	3557.691	3191.1035	4615.77257142857	3428.22	3518.92063636363	4446.54663636364	4603.68054545454	3252.56114285715	3364.85945454546	2930.5905909091	3416.89336363636	3239.05609090909	4591.2295	3361.92	5753.03020408163	4527.97036363636	3465.77236363636	3408.73118181819	2937.29975	3014.90590909091	7063.19509090909	2972.46714285714	3584.15563636364
10	101.022199989855	101.020603166912	101.028912630948	115.286	111.208	116.331	34	34	234.676666666666	362.178888888889	375.4704	396.8578	466.292333333334	664.128499999999	511.872666666667	633.213	470.3122	453.028	425.4234	351.976666666667	260.151	245.82	243.859666666666	249.949	131.608666666667	117.325555555556	129.582333333333	138.750222222222	223.4457	289.5948	231.741777777778	270.2205	198.943333333333	239.752222222222	191.697333333333	433.84	236.717333333334	204.06	268.172333333334	228.679111111111	659.94	481.597333333333	282.601555555556	354.0441	572.0517	499.849	477.516	568.047166666667	225.469111111111
11	101.04782566588	101.04782566588	101.04782566588	144.876	144.876	144.876	1	1	274.44725	395.76	351.98625	385.6734	255.075	389.7355	269.418947368421	249.8265	335.6787	313.317736842106	679.495263157895	350.966	371.375789473685	400.963421052632	376.38	381.5922	229.571052631579	341.8005	259.1562	258.1359	372.50075	283.7129	262.14	353.0065	353.0065	281.592631578948	274.36655	270.36625	272.40675	270.224285714286	398.82	278.5419	346.8	375.456842105264	276.40645	278.52825	363.2268	360.06	637.861842105264	357.0875	367.181052631579
12	101.070241306568	101.070241306568	101.070241306568	989.634	989.634	989.634	1	1	9456.72903333333	13514.1166666667	13478.7204666667	13403.895	9530.48286666668	13067.3858666666	9645.75863333333	9390.17391666666	9630.7641	10462.31095	7887.17666666667	9708.8576	13323.8931	13600.1954	13387.5749833333	13435.3104	9503.69449180327	13145.06225	9699.86199999999	9534.23624999999	13480.84175	9737.46475409835	9659.63074999999	13032.8518644068	13282.787	9693.11305000001	9450.57575000001	9521.28406666666	10769.6534	9480.37066666666	13269.5495	9537.48133333332	9476.81999999999	13232.0191	9797.68066666665	9602.82883333332	9658.76866666665	9651.88033333333	7847.74575	9543.56013333334	9759.67426229508
13	101.070551555953	101.070551555953	101.070551555953	1045.74	1045.74	1045.74	1	1	5166.30000000001	7008.74862068966	6871.59827586208	6917.93793103449	5170.23379310345	6816.66000000001	5144.87999999999	5128.56000000001	5265.10982758621	6115.92000000001	3794.02120689656	5300.94000000001	6991.24155172415	6943.85172413792	6953.4951724138	6884.26655172414	5030.4701724138	6677.94000000001	5095.05862068964	5147.8052631579	7113.48000000001	5192.82000000001	5064.00140350878	6779.04568965518	6923.9101724138	5226.34327586208	5103.9225862069	5030.80948275862	5280.66724137932	4978.26241379311	7052.45189655173	4983.54224137932	5045.78771929825	7016.74586206897	5258.23103448277	5183.64000000001	5197.92000000001	5286.53344827587	3771.57741379309	5188.30965517242	5117.20000000001
14	101.507096641084	101.506586015367	101.510847338299	1073.27	1072.32	1073.38	5	5	790.83695652174	1232.81297297297	1126.08	1146.94833333333	859.206086956523	1073.49739130435	800.020869565211	869.41043478261	943.902173913045	931.260000000001	1409.31050000001	912.900000000001	1178.60217391304	1334.62714285715	1174.02	1117.92	847.981304347827	1104.66	913.272916666667	822.120000000001	1166.35695652174	926.160000000001	880.635217391305	1103.16956521739	1135.26	902.048333333334	832.674782608697	772.140000000001	866.349130434784	765.000000000001	1109.21260869565	801.720000000001	785.734782608696	1082.68130434783	977.160000000002	818.388695652175	937.779565217392	842.520000000001	1443.91521739129	1004.53565217391	993.480000000001
15	101.966208546905	101.963153719036	101.971907882846	1071.28	1070.2	1074.4	43	43	1789.08000000001	2531.50607142857	1911.48000000001	1966.25370370372	1540.75925925926	2012.17037037037	1733.58678571428	1510.12857142857	1635.6325	1341.3	2066.11363636364	1621.23214285715	1968.26892857144	2449.02	2316.41999999999	1845.85000000001	1635.06	1828.86	1617.72	1671.78	2687.80085106383	1384.13999999999	1599.08619047618	2181.12862068965	1859.46	1575.90000000001	1703.90606060606	1679.50785714287	1632.57142857142	1518.78	1839.70392857142	1739.70892857142	1606.04214285714	1765.88148148149	1603.43999999999	1404.20800000001	1513.36619047618	1518.31111111112	1909.08821428571	1581.1274074074	1596.3
16	101.964541016521	101.964112127712	101.966504418831	1169.24	1169.18	1169.29	9	9	759.900000000001	0	902.483636363638	931.260000000002	0	1973.14692307692	0	0	0	0	1459.16777777779	0	0	0	0	943.500000000002	0	0	0	0	982.260000000001	0	0	0	0	693.600000000002	0	685.030000000001	0	0	0	0	0	962.880000000001	0	0	0	702.780000000002	0	732.958333333333	0
17	101.965021340633	101.964270728171	101.967025293683	1125.41	1116.22	1132.56	11	11	2201.07782608696	3106.56195652174	2655.17130434783	2760.86413043479	2156.28	2828.61957446809	2089.40521739131	2142.89361702128	2144.49695652174	1679.62042553192	6197.51999999999	2150.16	2742.33191489362	2906.81739130435	2779.5	2793.35521739131	2094.93361702128	2672.06739130435	2111.85	2050.63695652174	3405.78	2131.23413043479	2082.84	1798.93807692308	2702.54361702128	2043.49543478261	1990.44413043479	2089.85043478261	2160.36	2048.59652173913	2731.67914893617	2203.65957446809	2087.80956521739	2752.54652173913	1981.26217391305	2030.23260869566	2156.28	2081.68695652174	5237.59698113207	2096.54673913044	2115.36130434783
18	101.965324466454	101.96490084263	101.965701953318	1154.95	1153.93	1155.96	4	4	1342.89217391305	1885.76347826087	1764.33173913044	1842.12	1333.14	1744.94347826087	1302.54	1314.21956521739	1452.07869565218	1087.32	3395.58000000001	1409.64	1758.20913043478	1824.53739130435	1784.74043478261	1819.43521739131	1377.58695652174	1700.34	1303.56	1337.22	1759.22956521739	1457.58	1397.4	1684.02	1714.62	1370.29565217392	1453.5	1373.94	1332.28636363637	1343.34	1752.08652173913	1351.05565217391	1317.38130434783	1705.44	1366.8	1406.58	1350.48	1323.96	3307.22913043479	1283.16	1435.54782608696
19	101.964954154846	101.964954154846	101.964954154846	1145.77	1145.77	1145.77	2	2	1170.5135	1633.86263157896	1496.34000000001	1553.45999999999	1108.74000000001	1377.7105263158	1050.05789473685	1090.83684210527	1140.94842105264	865.406315789478	2888.64000000001	1100.58000000001	1498.66500000001	1536.12000000001	1473.90000000001	1485.88631578948	1090.94263157895	1435.14000000001	1106.70000000001	1090.94263157895	1453.50000000001	1169.52315789474	1155.66000000001	1341.30000000001	1385.87473684211	1137.30000000001	1206.66000000001	1155.23578947368	1185.85157894737	1012.36210526316	1456.29105263159	1124.62000000001	1082.22000000001	1464.72000000001	1053.66000000001	1152.60000000001	1109.31210526316	1085.28000000001	2676.8405263158	1120.98	1187.89263157895
20	102.053720568047	102.05289145077	102.056627532726	52.049	51.006	54.084	9	9	273.3466	364.2471	320.461789473684	376.467857142857	296.89275	427.61045	306.075	502.1352	505.7712	540.7325	629.5251	452.88	359.04	429.52525	362.286842105263	424.424	288.7449	246.9126	216.3566	228.6032	231.59675	176.46	154.10305	185.7401	265.122	164.2683	129.57175	371.371	292.81175	256.231368421053	315.440210526316	230.6443	575.421	460.1553	285.67	367.308	599.907	509.268894736842	1084.52575	576.448684210526	223.43475
21	104.071152340074	104.068787009358	104.075998316402	54.067	52.037	54.073	6	6	2089.8434	3288.38085714286	2720.20357142857	3553.40635714286	3068.96213333333	3766.17214285714	2549.5155	3077.18171428571	2788.42366666667	1260.00875	1063.18733333333	996.488578947369	3446.09728571429	4181.13085714286	3878.106	3994.13892857143	1414.0896	2221.162	893.0625	1259.47328571429	2814.77121428571	2416.22206666667	1891.60971428571	3113.912	2984.17406666667	1887.49333333333	2287.48057142857	3449.586	2092.4595	2234.10428571429	3453.66714285714	1997.71942857143	4138.2016	4546.39314285714	2496.59253333333	2564.99828571429	3288.38085714286	4175.00914285714	2650.51671428571	3351.005	1521.7785
22	104.105805869317	104.101746171016	104.112690841851	55.0725	49.974	61.226	138	137	2125.55741176471	3490.353	2883.98952	3795.41454545455	2129.35837037037	3648.54171428571	2699.34272727273	3050.47954545454	2934.4088	2773.1872173913	1560.96428571429	3106.19467741935	3649.71556521739	4333.12162962963	4158.5375	4067.9123	1415.06635294118	2325.14975	1263.48823529412	1093.19890909091	2860.85888888889	1680.2145	2428.195	3001.52268421053	3027.76145833333	2243.59083333333	3015.12	2947.54026315789	2950.6112	2263.83866666667	3717.6815	2008.95911764706	2944.54457142857	3583.33806666667	1941.63917391304	3307.74776	2373.14026666667	3862.73930769231	2251.22488461538	3374.00914285714	1688.58676470588
23	105.034302917614	105.034016914035	105.034588921192	253.522	252.006	255.038	2	2	21.4256	33.6687999999999	30.6079999999999	26.5286666666667	29.5877333333333	21.4242	16.3242666666667	23.4661333333334	30.608	40.8106666666667	41.8172666666667	41.8309333333334	24.4864	32.6485333333333	28.5674666666667	26.5182666666667	24.4864	25.5066666666667	29.5781875	36.7296	32.6485333333334	33.6687999999999	20.4053333333334	33.671	36.7296000000001	20.4053333333333	18.3648	39.7903999999999	22.4458666666667	20.4053333333333	34.6890666666666	22.4297333333333	31.6158666666667	38.7701333333334	14.2781333333333	25.5066666666667	41.8336666666666	30.632	35.7233333333333	31.6158666666667	29.5877333333333
24	105.034859861725	105.032517617209	105.039643000092	301.976	299.964	304.045	5	5	179.568888888889	325.468611111111	356.062117647059	388.844117647059	204.058823529412	315.270882352942	266.281411764706	395.867777777778	33.6794117647059	39.7914705882354	42.8399999999999	44.8929411764705	25.5073529411765	36.742	33.6677647058823	28.5506666666666	23.4654117647059	37.7508823529411	34.6988888888889	18.3705882352941	21.4261764705883	61.2352941176469	42.8516666666667	33.6691666666667	28.5682352941177	31.6291176470588	28.5781176470588	22.4451764705882	16.3190588235294	26.5276470588236	25.5138888888889	19.3911764705882	18.3716470588235	25.5069444444444	29.5783888888889	35.7102941176471	21.4261764705883	15.3044117647059	34.6686666666666	40.811111111111	29.5880555555556
25	105.070152106339	105.067987443296	105.077022576067	549.926	544.795	550.992	65	65	504.018320000001	1763.0107826087	1490.9505	1689.51972413793	1711.9795	1952.83825	1109.04436	3103.27968000001	1113.34368	1459.0004	1297.81688888889	1107.76344	803.791520000003	1850.16650000001	1513.786	1375.78014814815	757.039769230767	618.289680000002	602.865461538463	404.118	1194.73526923077	913.150600000002	1076.95753846154	1434.84687499999	562.174279999999	886.623319999998	421.4665	1504.854	794.985080000001	818.255923076921	837.452839999999	1128.65088	2851.59875000001	1392.3	770.303269230771	1091.68807692308	1041.66504	1546.74448	830.311307692306	1584.78473333333	1440.63536
26	105.11059862114	105.109979272295	105.119332777715	53.046	52.037	53.057	5	5	163.18	315.2624	255.15	305.059733333334	284.6544	323.551333333334	242.823466666667	292.9122	561.7789375	440.7552	374.462333333334	411.033133333333	315.1594	396.883733333334	349.0452	377.505714285714	125.4928	182.639666666667	102.066666666667	97.9817142857142	246.904533333333	235.5892	173.445333333333	299.978	251.808266666667	173.436428571429	196.911466666667	349.951466666667	223.4384	192.969	324.5508	148.958933333333	434.6336	504.011733333334	273.431466666667	392.802666666667	524.417066666667	517.2752	635.626133333334	539.721066666667	130.594133333333
27	108.961978577557	108.960644579787	108.964374160403	1075.36	1074.33	1075.42	10	10	823.50681818182	1196.99318181818	1075.08	1164.33863636364	877.590909090911	1023.51590909091	839.834090909084	849.018181818184	829.629545454547	839.460000000002	1265.36363636364	847.997727272729	1054.12954545455	1198.49999999999	1117.92	1150.56	896.979545454547	1096.5	840.479999999994	875.160000000002	1183.72727272728	817.020000000002	932.695454545456	1047.54	1120.98	896.979545454547	888.815909090911	864.960000000002	805.138636363638	859.860000000002	1092.90681818182	821.100000000002	931.675000000002	1033.72045454546	893.520000000002	847.997727272729	855.140909090911	827.220000000002	1302.09999999999	889.21181818182	795.600000000002
28	110.005591714351	110.00040960184	110.013713900603	44.885	42.837	45.922	97	97	2929.08253846154	4010.74314285714	4476.95672727273	4642.43684210526	3473.90117647059	4736.823	3065.52192	3953.75882352941	3189.09328571429	3266.95485714286	2944.54457142857	3104.56223076923	4462.675	4686.00825	4511.1625	4711.71823529412	3022.04781818182	3612.65317647059	2346.71875	2841.55692307692	4718.69952	3968.82368421053	3619.00588235294	5210.9283	4668.90616	3456.54184615385	3449.425	4101.54857142857	3251.58986666667	2917.4464	4674.16356521739	3432.962	4043.47938461539	4714.74028571429	2936.51933333333	3394.30776923077	3377.30333333333	3923.27307692308	3592.66285714286	4041.35171428571	2984.52
29	111.011483744571	111.008517954026	111.018957303265	44.884	42.838	45.922	137	137	714.164705882353	1141.70911764706	1240.65163636364	1317.14275	966.2359375	1418.12705882353	965.1565	1168.615625	1020.448	977.51925	880.506571428572	870.292636363636	1233.11283333333	1301.775	1315.61405882353	1287.52044444444	883.608666666667	926.808571428571	651.9796875	830.551333333333	1046.8278	1021.3203	998.17125	1351.25882352941	1179.409	876.39475	830.497066666667	1196.75325	881.545846153846	929.86305882353	1235.74	907.669	1335.58276923077	1408.03125	847.815529411765	997.8045	1108.12725	1272.85822222222	1157.436	1247.86766666667	706.0995
30	111.01851338919	111.01677795893	111.02611478002	1072.33	1071.22	1074.31	118	118	993.922727272729	1829.60708333333	1744.2	1739.68793103449	1357.61999999999	1325.52125	1038.80260869564	1107.42333333333	1112.44117647058	1696.25999999999	6908.00384615384	1044.1696969697	1841.70166666667	2333.75999999998	1828.86	1873.23	1262.46764705882	1634.04	1219.92	1130.57037037037	1725.75944444445	1199.51999999999	961.268181818174	1778.15333333334	1801.32	1271.28647058824	949.620000000002	1260.72	1251.05304347826	1178.09999999999	1966.31080000002	947.580000000002	1393.72176470588	1635.67653846154	1167.89999999999	1296.00476190475	1314.34545454544	976.139999999995	7172.74518518523	1447.64909090909	1335.17999999999
31	111.524396719584	111.524396719584	111.524396719584	1072.32	1072.32	1072.32	1	1	122.4	208.199999999999	239.7	203.038529411765	169.368823529412	168.348529411765	117.333823529411	174.42	146.922352941176	219.3	937.642571428572	147.9	260.175	328.345294117646	215.22	270.375714285715	190.795	212.221176470589	138.719999999999	132.599999999999	212.282352941177	146.879999999999	117.333823529412	206.04	208.08	147.942647058824	120.394705882353	157.125294117647	173.45	160.186176470587	289.680000000001	109.171470588235	180.592058823529	218.405882352941	154.064411764705	169.368823529411	142.841176470588	149.982	1065.49411764705	183.705882352941	159.165882352941
32	112.007612927908	112.004455186588	112.014885322452	44.884	42.838	45.922	138	138	699.872444444444	1069.30933333333	1193.01763636364	1255.92775	925.399142857143	1350.286875	985.547294117647	1062.470625	870.003133333333	963.175	923.3828125	840.686	1085.546	1224.35294117647	1205.27611111111	1173.345	927.520875	819.26075	640.727466666667	777.71625	1066.13222222222	973.3344	907.294684210526	1259.40588235294	1126.95266666667	894.790571428571	822.309647058824	1107.01	874.392058823529	853.94925	1168.78477272727	818.511764705882	1314.0176	1356.023	890.7328125	978.401307692308	1097.9235	1223.08752941176	1185.5886	1195.77485714286	691.81425
33	112.017412385714	112.015710764239	112.018165569479	1072.3	1072.22	1073.31	6	6	909.1764	1278.58208333332	760.919999999996	1326.52	994.89	1255.092	867.354166666667	950.007916666667	884.70125	963.9	3480.32032258063	878.5644	1509.1716	1623.84	1352.52	1331.1	1023.4612	1240.32	812.940000000001	946.559999999992	1367.91666666667	869.039999999993	818.374166666667	1338.7348	1414.74	865.2992	795.6	993.8696	888.7684	814.979999999993	1539.18	844.56	936.742499999992	1409.7248	831.299999999993	860.211249999992	856.1156	873.12	3228.65565217392	885.033599999999	854.08875
34	112.958207209516	112.955728321614	112.965604235014	1078.4	1075.38	1080.44	104	103	1796.80700000001	2398.99958333333	2250.12	2344.98	1819.40291666667	2351.04	1637.82954545455	1835.29185185185	1459.22173913044	1259.7	1294.93173913044	1359.66	2473.49	2343.93869565218	2382.72	2219.52	1557.065	2477.58	1261.74	1734.70833333333	2454.10208333333	1372.92	1447.38	2085.9	2207.28	1385.75043478261	1356.15782608696	1491.24	1451.67652173913	1721.76	2492.76481481481	1614.66000000001	1619.40125	2290.83541666667	1358.64	1281.66608695652	1344.93304347826	1533.06	1204.62608695652	1458.20130434783	1277.04
35	112.999264798099	112.999264798099	112.999264798099	55.076	55.076	55.076	1	1	60.1763125	116.3085	108.18625	143.85525	70.39725	104.10375	53.053	63.2555	134.539058823529	123.45025	318.318	141.762625	106.0735	140.7945	94.88325	144.92875	59.1745	133.65275	60.19475	60.216875	115.28825	88.7671875	64.2796875	160.17925	169.247375	74.47825	88.76175	93.86875	48.972	75.549375	159.159	103.0515625	118.35625	169.3615	74.4828125	88.76175	67.340625	123.4578125	306.075	58.175625	59.19625
36	113.028940485812	113.022955164273	113.032693298672	116.303	110.182	116.332	5	5	54.07325	100.957153846154	99.9845	76.5187500000001	53.079	98.9642500000001	53.056	84.6472307692307	35.7116666666667	52.0121538461539	61.22	51.0153846153847	74.4478333333333	83.621076923077	81.66	82.647	57.134	139.782153846154	36.7283076923077	63.2606666666667	78.5592500000001	45.8925	47.97525	105.044153846154	84.63925	57.1386666666667	52.0121538461539	47.95175	36.729	53.0573333333333	92.8060000000001	59.2276666666667	55.0935	84.6855384615384	49.995076923077	34.6885	26.5135	79.5795	61.2138461538462	27.5355	44.8946666666667
37	113.962425984501	113.959495735283	113.969358962267	1078.37	1077.33	1078.49	144	144	8349.8073076923	10967.9611111111	11408.7611111111	10960.196875	7719.20961538461	11791.4	8138.27034482756	7613.2044	6893.71846153845	6154.67999999999	6828.07066666664	7093.6148148148	11576.2634615385	11208.7685185185	11384.22	11137.38	7816.03703703702	11618.82	7036.97999999999	7828.39076923076	11372.0277777778	6953.34	7492.68423076922	12023.4812903226	11558.64	7160.03884615384	7813.3793103448	8218.13999999999	7317.69037037036	7750.98	11480.187037037	8007.97846153845	7419.21653846153	11686.465	7159.38	6828.41384615384	6860.97037037036	7678.55999999999	7056.02758620688	7224.80296296295	6869.14884615384
38	114.036952317158	114.034424781383	114.044348839486	304.028	299.93	307.072	47	47	572.392615384613	672.38276923077	678.453461538463	599.146384615385	407.10276923077	664.220307692308	430.537384615386	427.508923076923	361.345499999999	455.057230769231	351.846923076924	403.021538461539	699.931076923077	633.563307692309	691.71646153846	675.902999999999	421.387076923075	752.987076923077	498.097846153846	627.725769230769	665.240615384616	305.204250000001	498.930461538462	761.092153846156	909.094153846155	435.671384615385	489.095846153846	719.262692307691	594.839384615385	477.503999999998	926.788615384616	424.608	603.411000000001	874.403692307693	425.275846153846	483.625846153845	680.50675	517.013250000001	495.420923076923	759.108923076924	774.355153846156
39	114.041177584446	114.037347844797	114.0442028832	185.682	183.652	187.734	4	4	508.98	688.677631578948	698.890277777778	664.02	435.800944444444	760.096052631579	487.710947368421	569.306842105263	316.281578947369	357	420.218315789473	337.811631578947	741.731315789473	664.191315789474	682.556052631579	661.130526315789	454.157631578947	859.061578947368	458.098157894737	522.536421052632	649.916944444444	396.759526315789	435.764736842105	743.771842105263	772.379052631579	451.999894736842	539.719210526315	530.544444444445	397.8	422.149263157895	759.075789473684	404.14	694.835052631579	825.18	445.855	403.92	425.449736842105	544.820526315789	533.597631578947	427.490263157895	423.3
40	114.101933408999	114.101177656541	114.109648667073	46.9215	45.905	46.941	12	12	17.3456666666667	37.7485384615385	29.6000769230769	35.7107692307692	45.91125	84.7238461538462	57.1372307692308	81.6553846153846	63.2555	68.3623333333333	129.569307692308	66.285	30.5953846153846	52.0317692307692	32.6621538461538	38.7695	677.475294117647	776.746846153846	473.396	546.10125	24.4873846153846	46.9315	30.6207692307692	33.6828461538462	25.4961538461538	17.34425	15.3034615384615	12.2436923076923	21.4264615384615	22.4569230769231	28.5923076923077	12.249	92.8503333333333	78.5577692307693	29.5896666666667	41.8294615384615	136.721230769231	45.9519230769231	144.938307692308	46.9341538461539	43.84925
41	114.968769708492	114.966804419253	114.977763546411	1078.42	1077.35	1081.46	86	86	1971.4128	2810.09999999999	2756.88437500001	2792.76000000001	2049.9836	2676.55291666667	1998.9636	1909.19958333333	1636.80909090909	1691.16	1978.5556	1846.2	2708.1416	2865.97161290321	2707.08	2597.9384	1967.36333333333	2669.34	1795.2	2164.04382352942	2631.65458333333	1814.58	1805.4	2422.4296	2609.15999999999	1828.5568	1921.1456	2119.56	1704.736	2059.38	2792.68379310344	2046.9224	1822.46416666667	2868.78166666667	1763.58	1738.79	1672.49260869565	2037.96	1896.70833333333	1836.72	1794.46666666667
42	114.988858514682	114.988356881627	114.989360147737	45.4005	44.89	45.911	2	2	226.491230769231	283.639428571429	339.916153846154	399.930461538462	280.584615384615	349.958	280.578571428572	323.57775	363.229538461539	378.505615384616	313.234461538462	348.937714285714	306.977	347.061538461539	358.29	309.153230769231	277.502769230769	268.347666666667	206.102153846154	278.67	365.242615384616	385.647230769231	283.752461538462	358.263	308.104714285714	297.929846153846	268.320692307692	377.485384615385	233.645428571429	261.179076923077	348.213461538462	255.134615384615	400.950692307693	306.069230769231	335.655923076923	338.734857142857	368.303307692308	409.487833333333	305.187	407.102769230769	270.259230769231
43	115.038408065949	115.038408065949	115.038408065949	299.953	299.953	299.953	1	1	344.77352	406.076083333333	402.99875	336.765	292.823708333334	386.690541666667	272.4735	226.44925	290.783125	267.316416666667	517.161125	275.4756	461.05808	412.298833333333	402.9948	454.84864	305.05475	530.551666666666	277.644	313.2935	453.0095	297.986	312.13275	497.76	462.192125	258.133791666667	293.976	304.0345	260.2275	331.594791666667	468.409499999999	322.478	262.214958333334	469.334166666666	316.212916666667	314.237	236.698	273.438166666666	510.939840000001	301.994	328.53016
44	115.964953465137	115.961584246966	115.973328068485	1073.355	1072.22	1078.39	138	138	3228.5456	4435.34225806453	4866.42000000001	4222.79999999999	3070.25464285714	4964.51136363632	2980.74772727273	3731.80227272728	3713.4340909091	3057.95999999998	4791.59714285713	3757.67999999997	4899.58903225808	5132.63999999996	4994.94000000001	3718.46434782609	3106.88225806453	3629.16000000001	3854.58000000002	2965.14000000001	4401.65611111111	3961.67999999997	3199.19285714287	4963.32000000003	4309.50000000001	3329.46851851851	3856.61999999998	2873.34000000001	3443.90625	3659.75999999997	4820.53391304348	3439.44000000001	2754.90000000001	4893.07954545456	3818.87999999997	3123.49541666667	3590.11899999997	2947.80000000001	6823.43444444446	3915.35238095239	3776.03999999997
45	115.964131444106	115.963195962965	115.972075426861	914.182	905.966	923.311	20	19	5266.66468421053	5675.38673684211	7161.022	5463.03947368422	4140.92414999999	7155.12059183674	4456.86826315789	4252.52996491229	3591.75859649123	3223.34384210526	1293.56021052632	3483.53778947368	7506.15724193549	5971.08684210526	6232.51747368421	6207.00782456141	4156.98094736843	7890.64466666667	3437.99122807017	4683.49105263158	5341.72989795917	3811.46921052632	3513.18887719298	7499.83684210525	7415.40014035089	3602.54921052632	3644.69333333333	5128.95108771929	3106.11368421053	4244.2947368421	7213.66052631579	4474.31552631579	3905.97031578948	8404.73527272726	3828.55312280702	3660.06152631579	3550.92535087719	4133.13751724137	1242.8087368421	2838.79351219512	3832.10842105263
46	115.971717764512	115.971406125647	115.972029403377	218.8355	218.342	219.329	2	2	3679.923	5082.98130769231	4514.64722222222	4702.37492592593	3000.40363636364	4338.37503703704	3421.67440740741	2883.28084615384	3368.167	3339.01540740741	5653.46177777778	3391.34177777778	4640.1292962963	4513.6715	4429.91011111111	4697.44414814815	3410.7267037037	4506.48514814815	3536.25315384615	3389.71561538461	4916.67977777778	3631.9595	3717.01496296296	4496.49907692308	4640.31696296296	3695.72837037037	3704.90903703704	3149.20585185185	3657.62944444444	3490.70323076923	4649.54215384615	3642.32555555556	3447.50154545455	4243.29973076923	3629.63246153846	3585.0165	3260.43833333333	3132.87814814815	5304.32788888889	3359.10392592593	3794.67555555556
47	115.971740349509	115.971539989196	115.971940709821	311.683	310.172	313.194	2	2	3485.00749999999	4652.4595	4261.58425000001	4072.81549999999	3179.16981818181	4325.01637499999	3486.50241666667	2959.866125	3669.86783333333	3528.16858333333	4757.62004166667	3494.66275	4515.63749999999	4619.692	4721.717	4767.67475	3564.89908333333	4710.686625	3630.939	3676.8615	4903.52174999999	3568.83420833333	3672.02970833334	4772.83216666667	4595.39366666666	3819.972	3690.128	3422.93875	3712.841375	3597.54841666666	4587.1475	3638.0825	3722.65371428571	4471.938375	3755.79341666667	3652.64416666666	3609.6445	3297.79470833333	4654.32916666667	3668.84729166667	3863.68675
48	116.03525324132	116.034664732564	116.035841750076	301.472	299.953	302.991	2	2	1965.07028571428	2722.07146666666	2458.71642857143	2258.68264285715	2022.20628571429	2449.70600000001	2016.96364285715	1641.63971428571	2198.61857142857	2044.65257142858	3020.0226	2088.52485714286	2580.30257142858	2573.04064285715	2672.12828571428	2768.962	2089.54514285714	2662.94571428571	1999.53623076923	2163.76285714286	2896.59114285715	2075.11214285714	2270.09333333333	2753.55835714286	2790.48142857144	2287.48057142857	2090.27657142857	1919.02307142857	2126.27542857143	2055.87571428571	2519.06861538462	2127.16857142857	1838.30642857143	2525.20714285714	2347.73306666667	2136.47828571428	2039.55114285714	1858.17971428571	2714.73828571428	2065.05828571428	2215.90542857143
49	116.069439450528	116.065763435688	116.076636060832	58.16	56.107	66.287	93	93	809.88	1050.86869565217	1215.1376	1599.77263157895	1041.70588	1249.83409090909	1084.81460869565	1468.11858823529	866.59347826087	1118.20591304348	931.498173913043	499.8	1315.8516	1653.84286956522	1272.5635	1266.4405	2377.31692307692	2270.09903846154	1853.814	1885.884	574.406869565218	948.883043478261	374.451695652174	691.753714285715	655.720217391304	454.016086956522	325.38	1321.29413043478	568.27925	624.718956521739	648.901714285715	584.627125	1477.28177777778	1230.16824	654.015086956522	911.08325	1248.85252173913	1566.16717391304	1515.72	1351.1707826087	458.097130434783
50	117.078195262728	117.070539852959	117.078201253309	59.163	58.142	59.175	3	3	66.2956666666666	102.028571428571	102.028571428571	133.648071428572	93.8645333333334	110.229428571429	94.9197857142857	126.515428571429	77.4541333333333	49.9905	81.6228571428572	53.0330666666667	120.393714285714	153.042857142857	105.089428571429	114.312	215.276266666667	174.395571428571	189.7696	162.214071428571	44.8894285714286	58.1562857142857	28.566	54.0751428571429	62.1915333333333	28.5674666666667	22.4368571428571	137.728928571429	34.6897142857143	50.015	62.2374285714286	41.8375714285714	150.999466666667	111.165466666667	60.1957333333333	66.3185714285714	94.8799285714286	185.692	152.022571428571	115.340714285714	34.7018571428571
51	117.93377095616	117.93377095616	117.93377095616	1080.43	1080.43	1080.43	1	1	1354.01392857143	1793.78785714285	1631.55107142857	1651.38	1297.89428571428	1651.51571428571	1357.075	1372.86071428571	1166.26821428571	1238.71357142857	1360.13607142857	1072.02	1662.16178571428	1722.36285714285	1662.6	1768.27892857142	1349.91620689655	1622.82	1138.32	1364.2175	1724.38275862069	1226.46928571428	1230.12	1470.33464285714	1637.67321428571	1151.98321428571	1256.49928571428	1435.14000000001	1203.42214285714	1266.84	1587.67571428571	1367.27857142857	1334.62714285714	1630.53071428571	1214.82	1200.96035714285	1224.42857142857	1331.1	1378.985	1121.3725	1140.99413793103
52	117.961350222415	117.958759983444	117.968334529964	1073.26	1071.2	1073.39	111	111	1663.3761904762	2261.32727272725	2068.56000000001	2080.70681818182	1754.09625	2314.305	1646.02809523808	1447.00454545455	1534.61714285714	1171.97999999999	1560.3080952381	1577.3875	1872.49782608696	2169.53999999998	2034.9	2134.86	1534.79619047618	1863.54	1344.36000000001	1518.68999999999	2185.20129032257	1702.38	1687.86761904761	2048.22333333332	1968.6	1620.78	1802.83083333333	1617.72	1631.70681818182	1713.6	1875.63523809524	1695.24000000001	1613.05916666667	1962.37571428572	1807.44	1648.14999999999	1614.18551724139	1735.47972972973	1572.52045454544	1595.99666666666	1566.71999999999
53	118.036404861229	118.031147692005	118.03824665094	272.423	269.355	273.425	3	3	932.541142857142	1244.66142857143	1202.40142857143	1268.65907142858	949.886000000003	1212.52371428572	893.394857142858	935.602	589.725142857143	569.288769230768	1090.22728571428	517.296	1182.01442857143	1236.58628571429	1249.85	1157.55230769231	906.652999999998	1120.29784615385	932.541142857142	937.015714285716	1186.50921428572	921.253500000001	980.494571428571	1169.24742857143	1124.80292307692	1010.50714285714	960.772714285714	877.445714285714	884.60676923077	913.858928571426	1188.11142857143	897.803076923079	720.624285714287	1242.708	908.753571428569	938.662857142857	835.614000000003	912.135428571428	1235.566	841.441071428571	806.407692307691
54	118.085739259629	118.083980496158	118.094164188092	65.293	57.139	81.625	100	86	174.4105	637.673611111111	698.04	882.547142857143	675.423888888889	941.716388888889	701.159833333333	826.390588235294	1702.37230769231	1049.75031578947	1378.35775	1863.06103703704	698.880263157895	1578.0947	805.005428571429	717.245	599.94375	584.619166666667	379.543333333333	614.207222222222	469.466315789474	458.098157894737	329.545	558.170315789474	504.743684210527	317.306388888889	249.9	820.291578947368	395.867777777778	484.948611111111	539.719210526315	456.064166666666	1619.17281818182	842.392923076923	368.320277777778	638.659111111111	812.119	2101.78857142857	1598.39596428571	783.85694117647	363.317777777778
55	119.053194685115	119.051887453878	119.060766036209	301.472	297.912	304.028	4	4	66.3171052631579	78.5602631578947	36.7294736842105	46.9321052631579	80.6007894736844	54.0739473684212	110.188421052632	112.194210526316	269.432842105263	155.08	242.76	399.943157894737	49.9928947368421	55.1112631578948	58.1579999999999	54.0432631578948	58.155	39.7902631578947	36.7408421052632	77.5639999999999	32.6484210526317	27.5556315789474	29.58	56.1	68.3576315789473	32.6484210526316	25.5223684210526	107.127631578948	39.7902631578947	71.4184210526315	98.996157894737	63.2758947368422	166.302894736842	95.9047368421052	27.5385789473684	64.2765789473684	101.011263157895	122.431578947368	99.96	70.3981578947368	120.353789473684
56	120.064969878836	120.062539695443	120.074290645288	54.061	52.032	55.093	15	15	196.848647058824	288.743235294118	258.218125	313.230294117647	203.038529411765	258.208823529412	202.018235294118	223.508823529412	739.244117647059	758.04575	843.783235294118	840.431529411765	391.657411764706	379.549411764706	406.194117647059	473.454	138.752	172.429705882353	156.15	170.444375	159.159	122.3925	123.455588235294	148.962941176471	235.524882352941	95.9035	130.597647058824	330.561	312.21	236.872	294.960625	235.674352941176	434.620235294118	347.900235294118	254.04225	330.575294117647	382.59375	351.98625	760.119117647059	435.806875	238.748823529412
57	120.080069331344	120.077241974322	120.087821082731	155.063	151.979	156.105	74	74	602.820000000001	1021.98105882353	855.977411764706	1193.9076875	663.243749999999	888.688000000001	677.114000000001	1583.428	746.839636363636	797.884374999999	556.0703125	982.556307692308	703.981578947369	796.803764705882	727.482812500001	621.323294117647	833.252571428574	843.005882352941	660.116454545455	1011.37706666667	607.884941176471	709.098571428571	559.853307692308	811.098750000001	668.474285714285	656.060937500001	453.1575	855.730647058823	527.492058823529	522.208	756.22755	503.996235294117	1131.78490909091	660.9195	475.292588235294	636.624	650.919499999999	888.565166666667	295.98125	771.342352941177	471.211125
58	121.06512964337	121.062107159467	121.073073858047	549.908	544.772	550.992	123	123	985.803000000001	3006.19659999999	2567.578	2919.03742857143	2842.46293333334	3532.22914285714	1829.37228571429	4739.99774193549	2078.72077777778	2714.47751612904	2538.44634482759	1992.21023076923	1388.27040740741	3087.87648275862	2645.05207407408	2418.92434782609	1285.52666666666	1003.93511111111	1072.09785185185	729.644259259259	2089.51138461539	1776.65825925926	1957.0957037037	2260.99892307692	1116.17453846154	1580.38159259259	717.424518518518	2558.81022222222	1522.65381818182	1421.22114814815	1376.07635714286	2010.385	4531.04510344827	2369.62592857143	1313.07366666667	1946.65466666667	1923.60759259259	2646.06528571429	1715.75600000001	2786.84424137932	2680.22107407408
59	121.062084460312	121.061078428797	121.071802789393	120.373	116.309	121.405	21	21	15.30375	61.17375	64.299375	75.4974117647059	408.25	536.670285714285	431.56575	727.479384615384	16.324	7.13956249999999	24.486	15.30375	83.6348749999999	171.4125	110.2275	92.8427499999999	285.67	303.125625	220.3875	279.5485	31.62775	11.2151875	12.2475	22.438625	44.891	34.70125	23.474375	56.1171875000001	110.19375	57.1167058823529	68.3316249999999	45.945	507.0953125	289.751	92.8427499999999	175.49375	374.3170625	318.3375	408.125	369.218705882353	446.0404375
60	122.92961814831	122.921145710617	122.932270671272	48.971	46.914	49.997	20	20	1634.574	2298.9612	2523.9748	2460.1844	2004.693	2675.314	2039.7796	1669.989	1714.90016666667	1383.6624	1488.4718	2059.1672	2351.561	2594.3686	2361.4768	2400.84433333333	1603.702	2773.83316666667	1402.775	1886.59633333333	1871.4136	590.695800000001	599.4444	1264.4932	1917.976	1237.5026	1239.786	1911.8548	1879.5768	1816.312	2171.4964	1535.35083333333	2037.60566666667	2993.169	1737.4006	2072.4324	2078.1474	2220.5236	1720.3944	2011.8344	1870.47666666667
61	123.04342955648	123.043102107636	123.049447528387	238.753	237.698	238.77	3	3	23.4662727272727	27.54	24.4865454545455	30.6163636363636	18.3649090909091	29.6116363636364	21.42	18.3739090909091	53.0683636363636	85.722	73.4596363636364	78.561	30.6163636363636	29.5879090909091	25.5136363636364	29.5879090909091	20.4009090909091	26.5270909090909	19.3851818181818	31.6284545454545	25.5079545454545	18.3608181818182	16.3163636363636	26.5270909090909	28.5752727272727	22.457	17.3353636363636	21.4257272727273	26.5270909090909	17.3353636363636	20.4054545454545	15.3	14.284	19.3903636363636	22.446	21.42	23.4662727272727	18.369	31.6284545454545	19.3851818181818	20.4054545454545
62	124.037172923234	124.035105971756	124.044864715992	132.6365	130.575	133.67	14	14	37.7585	53.0423636363636	106.136727272727	82.6825909090909	82.6641818181818	148.926636363636	103.0705	67.338	75.5001818181819	84.6826363636364	69.36	84.6826363636364	58.1555454545455	73.4236363636364	36.7298181818182	64.2771818181818	118.32	153.081818181818	99.96	200.026909090909	108.177818181818	57.1352727272727	62.2366363636364	112.175	69.3785454545454	53.066	79.5812727272727	60.1960909090909	76.5204545454545	55.0652727272727	80.5405	38.7617272727273	208.024363636364	139.777363636364	79.5812727272727	106.108363636364	150.966727272727	93.8441818181818	91.8245454545454	93.84	136.783545454545
63	124.038030763236	124.03671552093	124.045821500176	59.179	57.116	60.206	12	12	39.78	88.7637272727273	110.221714285714	96.9226190476191	105.089428571429	177.527454545455	139.8085	108.177818181818	428.18	558.070238095238	576.454090909091	583.44	84.66	103.048857142857	82.6662857142857	95.9560952380952	47.9511904761905	194.872090909091	96.9271428571429	121.448	172.420238095238	81.6190476190476	94.8821428571429	188.7925	120.327818181818	49.994	53.04	69.3761904761905	93.8650909090909	82.6855714285714	185.744	92.8448181818182	149.975	218.28	80.5988095238095	134.676	111.205952380952	175.480952380952	218.28	119.406857142857	176.509428571429
64	124.115399576672	124.111301854816	124.118172599944	317.8125	316.265	319.35	4	4	56.1366666666667	180.658	183.65625	245.880249999999	89.7819999999998	116.3085	95.8741249999998	307.100266666666	75.4997333333332	72.4377499999998	22.4532	20.3975	49.9585625	54.0765625	50.9968750000001	50.0106249999999	23.4661333333333	32.648	13.2634666666667	26.5269333333334	34.6778749999999	15.298	9.18240000000002	54.1165333333332	41.8302499999999	9.17887499999999	6.1192	62.2390625	15.309375	32.6485333333333	46.9169333333334	31.62775	170.384533333333	71.4186666666668	19.3850666666666	13.2634666666666	57.1339999999998	77.5104999999999	42.8344	24.496	6.121875
65	124.92680194524	124.921054067929	124.932395104439	49.479	48.96	50.002	10	10	305.079666666667	429.560333333333	453.974166666667	442.824666666667	396.909666666667	477.516	364.259	277.757333333333	291.767666666667	293.8752	280.545833333333	315.283	360.118833333333	438.671666666666	435.017	420.377333333333	257.082	530.486666666667	308.140666666667	319.3226	339.771	86.7170000000001	94.9684999999999	198.106333333333	333.649	223.4238	187.741333333333	352.015	350.994666666667	311.201666666667	388.043333333333	261.162666666667	329.567666666667	535.5875	321.363	341.811666666667	323.445666666667	369.722666666667	365.279333333333	343.852333333333	293.568
66	125.022207574066	125.020637003078	125.028911501862	167.322	164.25	168.349	7	7	137.773636363636	184.718727272727	192.831545454545	190.699347826087	129.574636363636	179.568	121.411043478261	108.148909090909	130.594909090909	129.573130434783	233.699952380952	89.784	188.800909090909	163.156363636364	167.324727272727	159.127090909091	186.707739130435	227.520818181818	164.263909090909	164.183409090909	179.552	106.108363636364	114.269217391304	166.304454545455	177.574909090909	136.716545454545	116.347363636364	122.492727272727	117.331363636364	117.362727272727	144.917454545455	126.513818181818	105.088090909091	200.895227272727	121.412454545455	131.518304347826	114.270545454545	102.027272727273	255.065217391304	107.128636363636	133.655727272727
67	125.964801982752	125.96353126096	125.966054604655	1074.35	1074.2	1075.42	43	43	1074.5865	1417.47449999999	1331.10000000001	1346.4	1105.2015	1287.87099999999	992.972105263151	1035.83421052631	923.576315789468	948.600000000005	1928.74500000001	937.940000000005	1299.09650000001	1409.63999999999	1420.86000000001	1364.40850000001	1019.50578947368	1276.02000000001	939.419999999994	960.839999999994	1422.54380952381	987.359999999994	1006.73999999999	1287.62849999999	1397.40000000001	1062.84	1059.279	1107.72000000001	923.576315789479	1013.87999999999	1157.22	985.320000000006	997.054210526309	1351.14200000001	908.819999999994	927.658421052626	927.658421052636	1037.34	1732.85368421051	1023.5615	923.099999999994
68	125.986618247705	125.983295586458	125.995117528479	44.884	42.838	45.922	138	138	2004.86142857143	3102.63093333333	3296.75333333333	3573.99413333333	2044.581	2942.298	1975.15022222222	2183.45130434783	531.5763	571.324444444445	584.6319	789.658615384615	3304.33714285714	2975.194	3103.9106875	3040.47647058824	816.3	1356.9325	843.850125	852.256666666666	3808.53835294118	3042.46833333333	3208.62666666667	4014.99411764706	3734.00464705882	2948.48	2791.404	1758.911	1978.26475	2405.613125	3358.575	2298.4475	1323.26425	2090.6203125	2135.43081818182	1506.012	880.495363636364	1202.37088888889	756.684499999999	1107.9915	2415.98516666667
69	127.038586579651	127.038586579651	127.038586579651	295.855	295.855	295.855	1	1	177.52872	228.54272	236.70496	243.78956	130.59072	223.44132	147.9696	161.20424	573.39736	720.45888	721.33796	715.21628	225.48188	262.27364	266.23044	250.98888	195.854769230769	255.02	176.50844	218.33992	225.52608	183.6864	182.58716	283.63784	247.92804	186.71124	190.8335	141.81892	202.01544	159.132	257.16096	184.70688	159.16368	230.58328	194.834692307692	179.56928	160.22164	157.15392	336.5472	169.36648	184.62724
70	127.038697477848	127.037127414514	127.046390163025	58.16	55.099	60.2	13	13	498.78	746.839636363636	656.1815	637.663043478261	362.196818181818	458.102454545455	399.033272727273	468.284318181818	332.357	439.737545454546	756.022090909091	321.314318181818	446.779043478261	421.372636363636	398.004285714286	352.088181818182	173.446363636364	365.257636363636	170.385545454545	232.674	543.950727272727	443.818636363636	571.346086956522	568.291909090909	494.589772727273	379.541454545455	373.335913043478	349.953545454545	222.419454545455	241.931857142857	414.323	361.176545454545	168.345	354.96	253.027636363636	254.047909090909	190.791	368.318454545455	491.660956521739	218.387	184.669363636364
71	128.020051927614	128.018520916209	128.029583005552	44.889	42.844	45.917	41	41	307.086888888889	475.475333333333	496.902333333333	507.050444444445	404.008	536.636888888889	395.846222222222	447.198	444.429333333333	436.667	453.998888888889	444.816888888889	459.1125	529.899	521.390333333333	519.293111111111	436.702666666667	462.211	324.430666666667	424.458666666667	456.05175	360.14825	332.809777777778	538.008444444445	478.484222222222	330.588	306.066666666667	541.75275	359.118222222222	347.895777777778	531.941	406.313777777778	616.231	582.634125	300.97375	427.473111111111	531.615375	551.6775	625.960571428571	538.692	269.338666666667
72	128.052751178914	128.050719432342	128.054552580181	92.846	91.811	92.855	6	6	67.3388571428571	40.8114285714286	31.6414615384615	20.4128571428571	146.982857142857	42.87	40.8114285714286	175.489142857143	85.638	75.5011428571429	94.8865714285715	148.961714285714	112.231428571429	173.436428571429	132.590714285714	51.0142857142857	42.852	27.5592857142857	66.3464285714286	32.6491428571428	15.3034615384615	9.17871428571428	8.16228571428572	12.2391428571429	27.5477142857143	10.2064285714286	6.12428571428572	56.1157142857143	40.8114285714286	76.5214285714286	30.5957142857143	29.5986428571429	407.151	236.789142857143	84.7133571428571	186.712285714286	329.552285714286	527.487714285714	313.118071428571	229.564285714286	59.1765714285714
73	128.051948321331	128.051684314058	128.052212328605	354.526	353.007	356.045	2	2	1.02075	10.2025	13.26325	10.2075	3.06075	13.2643333333334	9.1785	9.18207692307695	5.09923076923076	8.16599999999998	1.02025	11.21725	8.16600000000002	13.2578333333333	15.2975	10.2075	16.3101538461539	10.2025	15.305	21.4070769230769	16.332	8.16246153846151	4.081	7.1416153846154	9.18225	5.10125	7.14161538461537	12.249	12.238	13.264	12.243	6.1215	16.3236923076923	14.2905	6.12138461538463	8.16553846153846	17.35275	13.26325	9.18299999999998	12.2436923076923	26.5265
74	128.952074250038	128.949202924572	128.960966395787	1079.44	1078.32	1080.48	103	103	2232.4658064516	3108.89218750001	2972.19967741934	3192.3823076923	2141.7574074074	2993.62645161289	2036.56387096775	2153.56129032259	2038.22838709678	1380.06	3258.91032258063	1939.63322580644	2915.03281249999	3408.51282051282	3154.85999999999	2172.59999999999	2427.20605263158	2955.95999999999	1962.48000000001	2279.4006451613	3156.73454545455	2029.80000000001	1883.57928571428	2697.89999999999	2971.25999999999	1937.59258064515	2096.7629032258	2268.11382352942	1874.92516129031	2653.01999999999	2922.14787878789	2152.49812500001	2111.04741935485	2716.95741935483	2202.18	2209.89	1967.27407407407	2134.86	3211.97032258066	2231.89105263159	2150.16
75	129.018579509896	129.016275971094	129.027491189448	90.808	87.741	92.855	29	29	267.31336	330.63552	289.81632	347.98368	255.125	340.860916666667	317.22	397.91375	1351.1025	1579.42512	820.3145	1251.87034615385	300.027	363.13424	357.014	293.904	225.539708333333	327.513625	223.4895	265.2104	394.75548	689.57408	479.5128	506.064666666667	345.87492	368.32108	324.45275	338.806	205.078625	240.78608	379.3656	322.478	764.00996	402.1755	203.07552	303.026625	1178.6544	753.98692	569.18232	1100.12056	262.15028
76	129.036701885702	129.03576379365	129.037631354533	45.898	44.884	45.917	7	7	253.0344	399.938	518.4394	518.287	262.20425	644.9876	300.97375	337.70275	291.72	320.3742	280.5825	308.04	453.9	471.35	539.8974	429.52525	236.7096	358.21305	168.34125	260.24025	399.02480952381	277.5216	230.6443	506.2176	456.96	250.9815	220.371428571429	429.540285714286	255.0625	264.32245	486.9216	318.4116	417.3027	591.6	241.8111	326.48	305.065428571428	387.923	390.751190476191	376.38	188.69075
77	129.036181113632	129.035207099419	129.045195604591	144.8595	141.805	144.894	6	6	170.46525	208.046	191.822666666667	168.34125	167.334666666667	213.23225	173.4425	187.557333333333	118.351636363637	187.726	208.131	231.615666666667	190.78675	259.0165	200.98925	151.009333333333	128.562	177.5235	134.673	138.754	201.08775	114.270545454546	123.38975	182.62475	207.127666666667	80.59975	132.578333333333	192.7485	148.932166666666	139.63725	202.014	156.111	313.223727272728	258.144333333333	110.142	128.5515	180.58425	302.86575	227.62725	189.7665	215.149666666666
78	130.036584335358	130.036584335358	130.036584335358	92.855	92.855	92.855	1	1	141.819714285714	158.133214285714	134.731384615385	203.107928571429	113.291357142857	167.397142857143	53.0548571428572	125.495142857143	161.069714285714	799.848	160.184857142857	271.396	202.016571428571	334.606857142857	226.408285714286	203.036857142857	32.6628571428571	241.909285714286	674.644928571429	35.71	85.704	57.112	67.3341428571429	67.3105714285714	102.028571428571	119.423571428571	45.9321428571428	104.069142857143	242.828	81.6228571428572	144.880571428571	64.305	415.256285714286	298.027714285714	190.873571428571	174.468857142857	622.374285714286	434.793857142857	363.069142857143	661.145142857143	136.708714285714
79	130.049036481966	130.045314646051	130.057050444946	55.092	52.014	59.185	103	103	2062.58442857143	2727.16342105263	2377.67538461538	2574.156	1957.90336363636	2532.881	1788.83338235294	3845.95041666667	1852.66511428571	2141.52756521739	3743.39213793103	3129.5715862069	2602.20896296296	3153.59275	2701.31251851852	2489.84571428571	3030.60214285714	2734.32432432432	2523.07825	2686.82161764706	1384.47925	1188.61486486487	1111.26817241379	1291.66527272727	1300.31111111111	943.755172413793	1023.12917241379	1741.60554545454	1663.04454545455	1406.44903225807	1543.374	1376.33191304348	2370.13754166667	2635.9384	1461.09221052632	2088.49827272727	3479.14068965517	2474.0152	2736.77179166667	3879.87544827586	1515.10965517241
80	130.04940715719	130.045399962218	130.057362312455	99.985	94.9	105.097	66	66	473.31712	757.22584	679.50648	942.924888888889	777.621	841.896	844.432615384615	2069.73607692308	1182.00169230769	1611.00511538462	275.4648	1011.87968	550.03872	961.896269230769	648.77088	552.07968	1996.69914285714	624.404769230769	1321.5734	1594.31788888889	304.04344	502.87972	338.652769230769	221.348346153846	264.25252	447.99072	217.268192307692	819.47756	703.13828	464.2274	334.496923076923	388.649307692308	1814.02096296296	763.34896	553.12184	961.32984	2021.65012	943.717647058823	335.605307692308	2161.97332	1050.6412
81	130.065301123047	130.062044436655	130.073498323474	206.094	202.012	207.136	115	115	1546.14166666667	2394.6734375	2327.80612	2835.4484375	1995.12	2692.51892	1825.22290909091	3054.1694375	1034.86705263158	1091.09266666667	706.013	1008.04816666667	2241.2376	2726.15253333333	2457.55410526316	2120.10208695652	1288.26	1780.36533333333	1319.88	1479.696	1931.37627272728	1882.42714285714	1657.565	1957.83538461539	1548.23235294118	1531.80623809524	1352.35425	2004.19185714286	1195.77485714286	1404.4635	1560.02970588235	1108.082	1914.056	1871.17376923077	1389.59842105263	1311.48527777778	1755.26	1547.76138888889	1363.054	1704.58170967742	995.55904
82	130.065099472893	130.062583898808	130.072388957318	270.3675	266.289	272.434	20	20	67.3357142857143	142.873333333334	93.8881904761904	118.386285714286	125.495142857143	174.517714285714	109.14	412.176190476191	3556.08062068966	4313.86092307693	2354.74105263159	5008.55452	73.4400000000001	87.7404761904762	87.7445714285716	51.0142857142857	204	223.432142857143	223.442571428572	310.253714285715	90.8054285714285	54.0744545454546	40.8114285714286	47.94	68.3846666666667	55.1082857142858	31.62	104.064285714286	64.275	55.1237142857143	66.3340476190477	40.8209523809525	223.439727272727	145.894047619048	54.087761904762	94.86	173.448571428571	123.454571428571	92.8416666666667	136.641714285714	117.360238095238
83	130.084986478193	130.083434585453	130.093165143331	79.574	74.466	82.645	34	34	607.0785	402.787142857143	228.6032	353.0065	438.8365	899.639999999999	293.8464	1085.546	865.7253	947.5808	887.661	1296.8013	745.792	1327.9749	1074.32325	639.689285714286	458.22695	133.69205	236.7676	459.107142857143	330.6582	315.25725	254.04225	254.0547	799.886315789473	284.6637	286.7043	1080.18	893.770285714285	551.9823	1347.42	917.508823529412	1963.98125	2179.254	786.84405	1375.34514285714	1310.03952	2719.7199	1760.52	1694.61864	867.202380952381
84	130.086383394188	130.0834819774	130.094150092274	63.261	59.163	70.409	37	37	394.684714285714	500.754533333333	123.445928571429	420.349866666667	664.206	968.936666666667	654.247333333333	1581.41333333333	716.7085	983.555428571428	851.922666666666	1929.34165517241	787.677538461539	1462.10092307692	1052.93485714286	504.1764	947.845428571429	69.3509333333333	315.1594	859.080571428572	399.099285714286	309.146571428571	264.249066666667	340.769066666667	1095.32657142857	187.732571428572	298.820933333333	2520.0175	902.936	650.104	1773.13242857143	1259.03257142857	2299.67315789474	2746.50093333333	619.313428571429	1563.04853333333	1120.27371428571	3826.988	2461.93514285714	1438.79028571429	568.259357142857
85	130.072909706396	130.071892331485	130.073927081307	338.1955	337.685	338.706	2	2	19.38	79.5812727272728	65.3149090909091	42.8514545454545	30.6081818181818	38.7789999999999	17.3531363636364	66.3177272727272	71.3847826086956	73.44	43.8717272727273	67.3379999999999	30.6081818181818	33.669	32.6487272727272	27.54	28.567304347826	27.5547272727273	23.4715	32.64	31.6284545454546	18.36	21.4314545454545	23.4547727272727	43.8717272727272	16.3243636363636	13.2635454545455	40.8109090909091	24.4865454545455	27.5547272727273	32.6574545454545	16.3243636363637	35.7182608695652	40.810909090909	21.4254782608695	19.3849565217391	39.78	31.6284545454545	36.7298181818182	26.5129090909091	48.9861818181818
86	130.96734154576	130.964558130381	130.975748943661	1081.5	1080.36	1084.5	104	104	2587.27130434783	3092.63033333332	3109.88363636364	3098.71967741937	2547.52069767441	3269.0012121212	2549.53533333334	2424.87771428572	2080.41718749999	2081.33684210526	1718.19030303031	1632.48484848485	3474.68372093024	3465.66153846153	3217.08000000001	3053.88	2115.08818181817	3068.15999999999	1593.24	2303.88838709677	3390.10100000001	1867.15454545454	2055.3	3339.66025641025	2902.78906249999	1747.77909090909	1978.052	2253.49818181819	1695.45037037037	2381.69999999999	3116.17071428571	2318.14999999999	2204.8555882353	3501.52611111111	1896.17999999999	1716.14969696969	1833.04249999999	2217.47999999999	1788.10181818181	1780.95757575758	1803.84393939393
87	130.99652555423	130.996504278818	130.999659624173	63.255	63.237	63.261	3	3	170.34	249.8265	347.909736842105	447.88975	168.34125	353.0065	213.29495	141.81475	80.5326	98.9691	460.1553	70.38	258.1359	253.022	241.79925	263.3019	67.3398	208.08	65.296	84.68075	609.285631578947	1392.7095	1584.46868421053	1070.2947	381.3678	542.773	450.84	161.201578947368	112.2275	193.91	271.39	230.6104	104.0706	298.86	184.6743	137.73375	91.8236842105264	95.9096842105263	469.177	104.099052631579	89.8084
88	131.045831083493	131.044060172247	131.05358075492	197.932	194.87	198.958	13	13	428.527826086956	550.940869565218	633.743999999999	631.53475	411.165130434782	648.885913043478	460.13275	543.938086956522	2222.60544	2382.36714285714	2100.71713043478	1420.536	581.548695652174	667.27904347826	620.477217391305	613.195291666667	475.339416666667	635.62252173913	467.179913043479	480.665739130434	476.360304347826	363.135478260869	409.12025	580.676869565218	538.83547826087	368.408347826087	381.589083333334	443.926956521739	289.751	363.13547826087	496.867043478261	360.332772727273	363.212869565217	631.568391304348	332.605043478261	320.28	285.673043478261	347.908956521739	247.930875	289.766434782608	284.652782608696
89	131.054765910318	131.053353260761	131.055861146726	52.049	52.032	54.066	5	5	147.881875	225.4890625	145.9458	91.8225	209.15125	244.95	162.21975	448.054375	225.3233125	292.816533333333	356.0890625	211.1270625	183.58875	197.931733333333	253.1088	159.1616	696.83075	481.5875	333.744375	525.609	89.7834666666667	67.3112	69.377	104.071875	139.6800625	43.8714666666667	56.1146666666667	288.735466666667	145.89575	108.226	177.5844	159.159	444.829	336.6825	126.513066666667	186.7171875	298.938133333333	326.485333333333	518.287	325.465066666667	152.01725
90	131.052523595733	131.052523595733	131.052523595733	98.971	98.971	98.971	1	1	11.2230555555556	40.8222222222222	24.4866666666667	63.2764705882353	45.9125	50.0099444444444	58.1273333333333	157.122777777778	83.6582222222222	65.2942222222222	17.3447222222222	104.068333333333	34.7007777777778	34.6894444444444	42.8333684210526	27.5565	129.575277777778	29.5783888888889	67.3566666666667	104.034333333333	12.2393333333333	22.4387777777778	21.4188333333333	9.1825	6.12166666666666	22.4534444444444	14.2838888888889	36.7411764705883	32.6488888888889	29.5880555555555	17.3390555555556	37.7379444444445	115.291388888889	36.754	20.4122222222222	58.1716666666667	136.761888888889	116.311666666667	27.5475	92.8705555555556	49.9772777777778
91	131.128750302232	131.126463683519	131.13758287058	46.9275	44.878	48.96	54	54	138.761846153846	217.309153846154	104.110615384615	70.4012307692308	257.117538461538	354.206923076923	197.939692307692	412.359692307692	343.817769230769	464.251666666667	587.652923076923	350.800615384615	175.413538461538	166.297615384615	191.890153846154	144.883692307692	1386.51975	1723.77352941176	1209.39705882353	1317.53722222222	78.5636923076923	190.78675	107.172692307692	91.8623076923077	106.064	35.7080769230769	48.9710769230769	122.436923076923	134.680615384615	74.5161538461539	105.178846153846	92.89	367.310769230769	367.283076923077	120.399333333333	199.965230769231	587.697230769231	292.05	669.574153846154	247.934769230769	194.790615384615
92	132.046588043668	132.046588043668	132.046588043668	220.377	220.377	220.377	1	1	29.58725	53.053	40.81	29.5868235294118	26.546	55.0935	32.65	18.37125	31.616125	34.6885	35.70875	24.4856470588235	40.81	44.9075	34.70125	45.9132352941176	40.8125	51.0124999999999	30.609375	22.438625	41.8328125	32.648	31.6072352941176	55.0766250000001	44.8774117647059	35.7102941176471	27.5384117647059	28.567	30.6070588235294	27.543375	52.0359375000001	19.38475	30.6075	45.9140625	30.586875	28.567	29.5890625	26.53625	28.5682352941176	33.6580588235294	30.6075
93	132.048149660026	132.044885943013	132.056523127658	303.5295	299.941	304.051	14	14	423.422058823529	596.856000000001	737.666571428571	920.641333333333	472.36894117647	710.080615384614	517.330125000001	1348.79253333333	46.9455555555556	55.0927058823529	61.1966666666666	42.8498823529412	38.7577647058824	45.9264705882354	53.055294117647	48.9402352941177	34.6894444444445	63.2509411764707	33.6794117647059	28.5781176470588	48.971294117647	33.6783333333333	31.6286111111111	65.2988235294119	60.1938823529412	36.7305882352942	38.7823529411765	34.6899999999999	40.8117647058824	26.5257777777777	53.0705882352942	32.6588235294118	34.6988888888889	47.9538235294118	29.58	32.6488888888889	35.7102941176471	33.6580588235294	28.5484705882352	34.6899999999999	32.6494117647059
94	132.053093325502	132.04679955337	132.056596292279	186.714	183.652	197.915	7	7	12.2426666666667	78.557111111111	12.2426666666667	6.12133333333333	164.2522	13.2628888888889	181.619333333333	593.381333333333	149.989	126.521333333333	217.331	113.318666666667	7.1421	12.2426666666667	18.354	10.2033333333333	216.428444444444	10.2033333333333	7.14233333333333	239.778333333333	15.3033333333334	10.2033333333333	7.14699999999999	13.2628888888889	7.14233333333333	5.10166666666666	8.16177777777777	221.412333333333	10.2033333333333	76.5166666666666	13.2628888888889	40.84	854.969500000001	7.13766666666666	70.3953333333332	74.4356666666666	11.2224444444444	459.15	176.498444444444	5.101	8.15733333333333
95	132.047369709638	132.046412078428	132.050869355306	92.3465	91.817	92.855	4	4	106.110333333333	154.0955	144.911	129.60096	163.286666666667	222.469	210.12824	272.417875	129.518833333333	138.793666666667	156.09825	194.86775	175.526	238.68936	223.38876	175.526	160.2185	181.6045	118.382833333333	160.146541666667	91.8036	63.2425833333334	79.58184	106.106	120.3895	68.3595416666667	70.39725	231.662958333333	114.272666666667	116.31192	123.40064	92.84275	436.577833333333	283.7685	126.542	184.718041666667	385.749	510.14	392.7	400.052333333334	128.52525
96	132.100988901995	132.097265217926	132.10987029923	121.422	117.33	123.45	56	56	635.633055555555	975.6296	936.921	1181.48166666667	1058.37372222222	1419.84	1024.12183333333	1760.52	2825.17114285714	3128.47334782609	1853.84472222222	2868.00083333333	1372.84522222222	1605.8735	1384.89388888889	1044.70755555556	1283.50944444444	1429.87616666667	1165.15722222222	1584.51676470588	1185.5305	1040.12181818182	1183.84444444444	1600.38	1472.26083333333	1218.676	912.458470588234	1858.15969230769	1130.46777777778	1082.15758823529	1437.61941176471	964.455882352941	3059.83333333333	1935.46694444445	974.365277777777	1571.22777777778	2209.6899	2253.79361111111	1241.67805555556	2190.34628571429	1026.04588235294
97	133.060924784653	133.058746074808	133.069621306458	53.0635	52.02	59.168	16	16	145.866217391304	164.262	172.468173913044	167.329913043478	141.816260869565	146.917565217391	121.442086956522	252.068869565217	390.476826086957	408.090909090909	433.610869565217	332.52	174.42	215.275043478261	170.427130434783	151.037217391304	574.406869565218	463.198434782609	448.914782608696	434.752363636364	113.248956521739	90.8042727272727	106.111652173913	130.626782608696	106.057391304348	70.3988181818182	62.22	141.822304347826	120.390782608696	115.348434782609	108.175304347826	81.6208695652174	301.997217391304	213.18	88.7637272727273	148.958086956522	346.90347826087	216.30452173913	454.92	264.315130434783	126.517739130435
98	133.056548262064	133.056548262064	133.056548262064	303.025	303.025	303.025	1	1	51.0138888888889	96.9263888888889	57.1355555555556	79.5816666666667	35.7097222222222	49.9936111111111	73.46	157.071444444444	23.4740555555555	21.4281666666667	22.4387777777778	27.5475	30.6078947368421	31.6389444444445	32.6488888888889	27.5385789473684	35.7097222222222	45.9125	34.7007777777778	33.6783333333333	30.6083333333333	29.5977222222223	33.66	39.7778333333333	26.5268421052631	18.364	19.3979444444445	15.3041666666667	18.365	15.3041666666667	20.4122222222223	17.3503888888889	24.4866666666667	26.5272222222222	14.2792222222222	18.365	17.3447222222222	20.4111111111111	21.4188333333333	23.4663888888889	13.2592777777778
99	133.100410312994	133.100410312994	133.100410312994	384.63	384.63	384.63	1	1	35.7013461538462	61.2023076923077	53.0420800000001	101.03148	40.8208	64.2499199999999	41.8314799999999	84.6633199999999	34.69768	35.7098	36.73872	31.63612	60.19652	84.6663846153846	64.2769615384615	53.0420799999999	60.19652	88.7574	59.1901599999999	76.521	91.8252	148.96088	87.7431538461538	119.39616	80.5926400000001	63.25736	58.1422799999999	81.6224	34.6895199999999	42.83328	59.1901599999999	59.1901599999999	78.5430799999999	56.1154	44.90112	43.88236	41.82984	46.93288	39.7725000000001	62.22488	26.52624
100	133.104349593333	133.104326008584	133.104373178082	122.426	122.409	122.443	2	2	52.0359375	75.4476249999999	93.9013333333334	98.9658666666667	114.314666666667	133.654933333333	87.7429333333334	148.900533333333	223.4758125	320.238133333333	140.806	312.222	105.053133333333	128.5536	122.472	86.7226666666667	141.817066666667	116.356	90.8037333333334	153.04	105.087466666667	113.1714375	93.8645333333334	138.701866666667	113.2496	110.2248	101.046	159.0992	78.5605333333334	74.4551333333334	142.73875	93.932	306.075	160.192333333333	89.7834666666667	116.3104	158.079333333333	237.815333333333	86.7226666666667	160.129533333333	94.9592
101	133.976880555769	133.976228425941	133.980729007157	1071.76	1071.27	1072.33	6	6	830.279999999999	1098.92464285714	990.419999999999	1102.00000000001	867.314814814813	956.087037037035	937.708214285712	786.695357142855	799.9936	724.199999999999	314.274074074076	844.253333333332	948.944444444443	1059.78	916.979999999999	1000.98333333334	763.979999999999	954.719999999999	864.959999999998	920.039999999998	1053.02222222222	726.239999999999	925.463928571426	957.779999999999	868.019999999999	737.460000000005	844.8912	735.687037037042	804.05185185185	842.519999999998	773.440740740739	833.642592592591	766.288214285713	849.256296296302	793.559999999998	828.529999999998	792.827777777776	789.766666666672	362.226785714285	841.090370370369	811.919999999998
102	134.045832552041	134.044465020792	134.049721091942	55.082	52.038	56.102	9	9	218.28	327.511714285714	347.998619047619	358.120285714286	38.7703636363636	510.142857142857	98.9908095238096	71.4366666666667	198.8025	345.876857142857	258.132285714286	178.5	370.26	405.053428571429	404.127428571429	443.031333333333	36.7298181818182	164.266	76.5204545454545	60.2121818181818	303.024857142857	158.144285714286	214.26	300.984285714286	351.805909090909	195.892363636364	249.9	322.410285714286	273.436571428572	62.269380952381	333.711285714286	58.1535714285714	99.9867272727273	471.24	312.203454545455	313.227714285714	1002.94085714286	21.426	1170.25861111111	813.357476190476	158.142272727273
103	135.099938839116	135.099938839116	135.099938839116	175.485	175.485	175.485	1	1	67.3365	89.8084	103.0503	136.6465	69.3804	98.9677142857142	65.296	149.8959	24.4872	20.4	19.3845238095238	29.59595	61.233	57.12	64.26	45.9	14.2842	26.5187	21.426	16.324	41.83025	74.4819	43.87075	86.74675	49.994	42.852	27.5481	50.02165	39.77805	32.6491428571428	45.91125	40.8	49.98	32.6308571428571	29.58725	36.72	38.7714	42.8505	20.406	50.00695	24.4857142857143
104	135.116252318875	135.115457167384	135.12559562831	616.2795	615.223	618.3	14	14	195.926709677419	1849.0787	1036.61496774194	1912.0070625	718.284387096775	1414.3668	1213.87933333333	1348.8366	797.718200000002	1193.946	292.860354838709	788.534806451614	1037.43841935484	1048.01926666667	1033.73273333333	554.932645161291	703.101533333331	183.646451612903	160.181866666666	332.606933333333	698.745666666666	623.382933333332	186.6783	739.959166666667	240.742838709678	108.1306	194.909133333333	486.762600000001	117.329677419355	477.5784	128.5578	690.845741935484	2497.08193333334	886.632290322581	125.5174	812.291466666665	610.239066666667	1777.31509090909	375.458133333334	283.680466666667	160.150129032258
105	136.061859458301	136.061859458301	136.061859458301	72.438	72.438	72.438	1	1	49.9835	35.69625	47.9534285714286	58.155724137931	35.71	46.9136551724138	33.6765	69.3787586206897	214.08	276.661964285714	244.866206896552	227.51575	49.9935172413793	43.8629655172414	30.608275862069	29.5945	73.4734285714285	109.147379310345	28.568	59.1765714285714	41.8390357142857	23.46575	23.4663448275862	28.567724137931	28.562	13.2609285714286	14.2809655172414	64.2643448275862	20.4057142857143	38.7776428571428	45.9031034482759	25.5116071428571	84.6659285714286	44.8831428571428	20.405	14.284	46.9331428571428	74.47825	45.9031034482759	47.9618214285714	24.492
106	136.074791720861	136.074491463127	136.075440775868	114.269	110.188	114.28	3	3	49.99225	84.6548125	58.175625	104.0655	47.969375	65.3	50.996875	126.47225	239.75875	281.50275	244.86	294.85225	67.31175	81.595	65.32	48.972	127.53125	96.959375	89.7875	178.54375	73.458	104.033625	110.2275	143.7583125	88.729125	99.9845	78.530375	71.4186666666667	38.771875	43.8714666666667	80.5454375	52.0744	133.6609375	60.172625	39.7775625	61.21875	80.570125	95.9050666666667	76.51875	86.689375	44.891
107	137.061413236033	137.05962933614	137.063197135925	292.3115	291.807	292.816	2	2	36.7296923076924	64.2890769230769	63.2566923076923	70.398576923077	62.2387692307691	75.499923076923	51.0134615384615	89.7667692307692	910.080153846155	1224.6	830.687	946.809846153846	69.3783076923077	63.271	71.4026923076923	72.4555	93.8470769230769	110.168307692308	98.9661153846153	113.224269230769	68.3735	101.025692307692	54.0620384615385	66.3175	71.4188461538461	55.0945384615384	44.8833846153846	53.066	39.7905	43.8616538461539	62.2505	48.984	75.4999230769232	59.1756153846154	38.7629230769231	57.1243076923077	51.0249999999999	43.8815	52.0121538461539	65.2972307692309	53.042
108	137.965921302483	137.962076897615	137.975002840807	1073.32	1073.18	1074.41	130	130	1224.57142857143	1873.68631578946	1731.96000000001	1698.11200000001	1294.98428571429	1596.10315789473	1279.70699999999	1302.12761904761	1178.67749999999	1141.37999999999	2121.67421052633	1210.73999999999	1645.04600000001	1659.53999999999	1710.54000000001	1633.02000000001	1202.57999999999	1681.97999999999	1214.82000000001	1345.37999999999	1790.97749999999	1211.75999999999	1283.73181818181	1615.90749999999	1664.63999999999	1280.1	1237.25999999999	1150.56	1102.16842105262	1190.33999999999	1699.13249999999	1254.6	1308.25047619047	1544.01650000001	1124.03999999999	1250.05681818181	1191.94399999999	1252.56	2132.79523809524	1229.28399999999	1205.63999999999
109	138.05442308348	138.051287482767	138.063127175356	57.632	55.087	62.229	30	30	10.1994736842105	8.1624	9.18495	18.3645	8.16210526315789	15.30375	11.22605	12.243	16.3112	11.22275	11.2233	13.26	11.22	15.3045	16.3248	12.2469473684211	36.7294736842105	17.3451	111.208684210526	52.0468421052632	16.3288	8.1628	7.14175	13.2639	17.3349	3.06094736842105	4.08	12.243	10.2025	11.22935	21.42525	10.203	41.8307894736842	25.5	10.2025	8.162	31.62775	87.7415	54.06	28.5754	28.5762105263158
110	138.054039705847	138.053332275575	138.062764824761	203.05	203.027	207.12	3	3	17.3509285714286	26.5255714285714	36.7302857142857	29.5862142857143	50.9928571428571	54.0751428571428	53.0771428571428	95.9068571428571	33.6694285714286	63.2798571428571	19.3854285714286	34.6872857142857	28.568	54.0751428571428	39.7911428571428	41.8317142857143	72.4098571428571	51.0107142857142	29.5882857142857	77.5417142857142	26.5165333333333	48.9908571428571	43.8538571428571	23.4747857142857	28.58	32.6491428571428	25.4964285714286	97.9885714285714	66.2953571428571	53.0325714285714	29.5882857142857	36.7302857142857	355.059428571428	146.921142857143	58.1562857142857	100.03	219.438214285714	229.548214285714	143.860285714286	220.381714285714	59.1517142857143
111	138.090595465178	138.089454270066	138.100500119893	120.3935	118.349	121.428	16	16	10.2023076923077	17.3295384615385	17.3517692307692	18.3641538461539	135.752076923077	171.489230769231	146.913230769231	295.889230769231	10.2030769230769	7.13892307692307	4.08092307692308	4.08092307692307	26.516	58.1575384615384	24.4966153846154	40.8092307692307	84.6791538461538	90.8416153846155	66.32	102.023076923077	10.2030769230769	9.17446153846154	4.08123076923077	16.3175384615385	20.4046153846154	6.12415384615384	7.14484615384615	17.3373846153846	21.4264615384615	17.3373846153846	22.4366153846154	15.3103846153846	167.330461538461	94.8814615384617	34.6878461538461	54.0763076923077	108.103692307692	131.679230769231	49.9950769230769	128.500615384615	123.522384615385
112	138.128056528997	138.125877590761	138.136949601559	363.216	360.142	364.259	23	23	131.607642857143	330.566399999999	331.586666666667	381.586857142858	226.503428571428	326.354285714286	180.590571428572	598.90009090909	405.045866666666	333.633428571428	95.9050666666669	78.5950000000001	178.550000000001	135.642266666667	234.661333333333	237.709928571429	37.7523333333333	36.7277142857143	16.3242666666666	29.5761333333333	95.9068571428571	17.3388666666667	21.4256	74.4794666666665	76.4892857142858	13.2637142857143	13.2582666666667	175.485866666666	41.8141428571429	81.6213333333335	52.0336000000001	63.2842857142855	512.173866666666	182.627733333333	47.9525333333332	59.1754666666668	106.109714285714	262.323571428572	94.9197857142856	80.5694666666667	12.2434285714286
113	138.978085932841	138.972982470054	138.986755581318	1073.28	1071.23	1075.34	107	107	1808.46	2388.88409090907	2283.78000000001	2277.57	1727.33027777778	2192.91434782609	1777.59739130433	1656.16565217391	1661.18615384615	1492.26	2089.98400000001	1659.53999999999	2149.17300000001	2181.77999999998	1893.12	2005.91575757576	1703.17476190475	2187.9	1761.54000000001	1675.86	1827.76263157894	1753.38000000001	1659.25909090909	1141.37999999999	2071.62	1778.88	1863.54	1601.4	1700.15299999999	1658.51999999999	2082.67041666667	1739.57361111111	1655.21238095237	2217.66722222222	1495.31999999999	1629.55423076923	1736.81363636364	1583.04	1947.11399999999	1553.39125	1695.23999999999
114	139.001731954867	139.00031446374	139.010262614283	90.813	87.741	93.863	21	21	208.133217391304	290.848695652174	265.335652173913	238.802086956522	181.649	251.054181818182	206.04	127.538043478261	1079.87742857143	1295.7175	1111.06408695652	892.75	272.479304347826	256.02	268.26	245.945739130435	164.307818181818	283.632521739131	190.8335	191.768173913044	410.04	523.282304347826	425.448782608696	487.684695652174	357.091304347826	314.320695652174	349.94947826087	159.201391304348	174.472043478261	211.194	323.271086956522	264.315130434783	320.293652173913	212.330181818182	206.145391304348	179.573565217391	667.421217391304	380.654608695652	832.32	674.564869565218	176.467521739131
115	139.043930556532	139.037426679562	139.046620473615	238.722	235.675	238.77	8	8	909.074571428572	1239.3	1149.862	1199.17142857143	831.532857142857	1183.44938095238	808.860000000001	739.914285714286	831.765714285715	860.301571428572	1656.944	807.046000000001	1118.54628571429	1245.76885714286	1152.17138095238	1204.95742857143	778.260000000001	1180.47057142857	931.520857142858	789.701142857144	1206.998	840.480000000001	872.916190476191	1135.525	1219.58285714286	883.000238095239	914.683714285715	822.350285714285	936.622285714286	881.033142857144	1197.81542857143	860.879999999999	746.849142857143	1206.31542857143	863.161714285715	851.700000000001	776.437428571428	798.049619047618	1613.07171428572	824.390857142858	913.155714285715
116	139.989086874133	139.984623975453	139.99758549978	1071.265	1070.2	1072.36	70	70	1267.79538461538	1966.61055555557	2007.35999999999	2136.16812499999	1681.97999999999	2285.27266666666	1766.44428571427	1385.9588235294	1550.465	1394.33999999999	3854.95925925925	1797.23999999999	2185.15812499999	2020.61999999999	2289.89999999999	2161.37999999999	1316.82	2257.25999999999	1467.78000000001	1680.96937499999	2576.51999999999	1443.29999999999	1920.89466666666	1456.56	2010.63124999999	1283.16	1456.55999999999	1758.47999999999	1414.58624999999	1717.67999999999	2042.03999999999	1808.45999999999	1699.34062499999	2097.64749999999	1993.08	1389.19214285714	1619.62166666666	1181.16	3373.6942857143	1696.68521739131	1424.94
117	139.98990522744	139.989348420545	139.990785717104	1169.22	1169.17	1169.24	3	3	487.559999999999	0	674.692142857141	665.039999999999	399.120769230769	657.799999999998	0	0	0	0	1217.65533333333	424.32	593.066923076922	0	578.776153846153	614.039999999999	0	609.959999999999	0	0	0	0	0	0	0	482.459999999999	490.619999999999	469.199999999999	461.039999999999	0	614.469999999998	453.899999999999	0	626.279999999999	0	0	0	432.479999999999	839.262000000003	487.901428571427	0
118	140.954219578029	140.950396681432	140.963035223086	1075.36	1074.33	1077.39	143	143	2165.2888	3072.65380952379	2894.76000000001	3032.79090909092	2120.54952380953	2904.21363636364	2191.93636363635	2250.01875	2184.75086956522	1979.82	3217.49318181819	2141.08695652174	2901.97384615384	3015.11999999998	2889.66000000001	3033.81136363637	2091.93181818182	2746.86000000001	2261.33999999998	2165.46000000001	3061.36363636364	2246.04	2272.55227272728	2789.70000000001	2938.62	2718.54857142858	2096.0580952381	2105.28000000001	2129.64739130435	2156.28	2859.25826086957	2142.00000000001	2061.27826086957	2635.89000000001	2163.42000000001	2224.40740740742	2100.09545454546	2200.14	3196.34260869565	2289.81043478261	2078.44241379311
119	140.964606721676	140.961395236831	140.964823287346	43.852	42.855	43.864	3	3	264.24475	556.021111111111	488.739666666667	556.081666666667	252.00175	349.936222222222	322.390222222222	244.89	881.8675	1160.0811	875.3888	520.313333333333	322.390222222222	320.349777777778	373.442	280.396875	218.36025	279.5485	163.24	211.19175	373.401333333333	129.582333333333	192.948	248.072625	318.344	114.268	184.660222222222	249.981666666667	181.599555555555	270.358888888889	240.956	191.948	172.42225	186.728625	124.48575	138.750222222222	152.029666666667	202.3065	333.830666666666	155.090666666667	103.04525
120	140.994256105374	140.989133498733	141.002248784802	1071.3	1070.22	1073.33	18	18	1706.55466666666	4330.5776	3466.98	3633.58961538464	2984.625	3475.43	2938.752	2858.0973076923	2297.84428571428	2921.28	4144.80230769234	2794.76576923077	3665.22153846153	4216.68	3580.88923076923	3456.78000000003	2886.6	3359.88	3092.64	2916.18	4101.94615384615	2703	2948.91153846154	2290.92000000001	3432.3	2946.78000000002	2889.72923076923	2916.25923076923	2908.09615384615	1465.73999999999	3397.88076923077	2994.82884615384	2747.9372	3323.62461538464	2824.38	2893.8544	2788.71115384615	2823.40423076925	3838.7448	2918.37923076923	2821.32
121	140.995355623905	140.995222359273	140.996587274618	1169.22	1168.15	1169.24	7	7	804.779999999998	0	1124.82714285714	1103.64	760.473076923076	1057.17857142857	0	0	0	0	1561.77692307692	741.54	1045.26769230769	0	1021.79	1069.98	0	999.599999999999	0	0	0	0	0	1746.24	0	886.379999999998	809.88	756.839999999999	754.799999999999	0	1129.93071428571	772.139999999999	0	1076.1	0	0	0	807.839999999998	0	808.44923076923	0
122	140.995178222656	140.994123512055	140.999251029234	1125.35	1119.2	1126.39	7	7	2486.67730769231	3345.22294117647	3627.17058823529	3493.82274509804	2426.58	3428.51764705882	2454.12	2303.46764705882	2555.63297872341	3095.84692307692	5144.88	2616.3	3668.28269230769	3606.75882352941	3701.58	3670.66549019608	2271.39294117647	3346.47173076923	2860.62980392157	2372.97607843137	3522.40274509804	2494.31764705882	2724.42	3449.94588235294	3583.93557692307	2829.00372549019	2637.69423076923	2367.30980392157	2787.66	2306.66333333333	3602.97807692307	2384.18942307692	2332.61647058823	3475.80803921568	2825.9431372549	2592.31823529412	2760.64038461538	2325.47372549019	5127.47058823529	2861.63942307692	2582.61254901961
123	141.017303592539	141.017303592539	141.017303592539	65.301	65.301	65.301	1	1	474.2709375	680.256625	756.0515625	645.81825	291.7915	781.27494117647	277.621333333333	236.701866666667	456.596	415.2671875	1641.58225	381.5735	851.922666666666	542.80625	713.15475	763.4088	435.64675	781.22425	517.1083125	405.0640625	644.014375	364.22925	348.9255	461.153	682.296375	364.22925	428.375294117647	336.6825	431.56575	367.425	617.2890625	349.94575	284.6671875	726.1955	466.25425	376.47225	298.93325	433.60625	2519.25470588235	263.4352	411.311875
124	141.958231480486	141.954253228313	141.966901184615	1077.39	1076.37	1078.45	144	144	9417.42541666667	13429.4844	14553.36	13875.3992	8826.60416666667	14703.18375	9193.95416666667	8672.12777777776	8429.66208333334	8997.42	8332.5864	8477.35538461538	14472.9333333333	14028.4592	14032.14	14227.4372	8629.27222222221	14493.18	8734.15172413797	9193.26000000001	13706.2366666667	8156.94000000005	9078.64708333334	15899.6424	14509.5	8616.39833333334	9171.83999999997	9518.64000000001	8891.16799999999	8992.32000000003	14806.004	8955.33565217392	8720.48083333334	14868.1096296296	8770.98	8340.7496	8530.544	8789.33999999998	8013.54166666667	8797.25439999999	8457.84
125	141.958498342463	141.957207164198	141.967760092193	1169.23	1169.15	1169.26	14	14	937.380000000002	0	1437.44	1293.36	795.288181818183	2255.94124999999	851.438181818183	0	0	0	1003.55363636364	757.514545454547	1689.47916666667	0	1517.76	1305.6	0	1673.82	0	0	0	0	0	1534.08	0	875.160000000002	990.420000000001	872.877272727274	989.400000000001	0	0	0	0	1528.98	0	0	0	836.400000000002	0	816.727272727274	0
126	142.010527696338	142.010527696338	142.010527696338	132.627	132.627	132.627	1	1	393.8358	555.0432	683.601	588.0384	323.4351	828.668727272726	386.683363636363	376.4538	264.2577	347.072	493.5348	361.176545454545	740.7378	707.048999999999	695.4354	656.0529	357.924272727272	670.2714	456.634181818181	392.8155	665.2356	356.2941	377.511	801.505636363635	750.9408	382.575	416.2824	410.4018	447.9117	376.2693	721.5936	405.8406	355.6659	706.0476	413.210454545454	333.6381	300.6345	369.3486	405.048272727272	327.5163	328.7298
127	142.96313962271	142.960421048678	142.964038615324	1077.41	1077.28	1078.43	29	29	1382.68913043478	1789.81083333333	2102.22	1893.12	1242.88956521739	2046.99217391305	1176.58409090909	1265.33913043478	1126.58181818182	1309.68	1206.15391304348	1217.88	1942.90782608696	1806.20454545455	2052.24	2026.58347826087	1301.05434782609	1949.22	1234.75	1156.68	2018.42	1263.78	1367.82	2082.605	1913.52	1254.13863636364	1270.44130434783	1291.32	1276.08695652174	1176.06	1977.60260869565	1334.72869565218	1159.23636363637	2027.60391304348	1167.9	1088.825	1177.58173913044	1323.96	1104.62363636364	1308.19739130435	1241.34
128	142.992942349223	142.991868089686	142.995245558569	1070.23	1069.2	1070.25	7	7	1190.38	1820.7	1339.26	1373.12272727273	1015.92	1568.76	1196.45999999998	986.125	1058.76	710.940000000003	1301.52	943.500000000002	1458.87909090909	1876.79999999997	1433.1	1348.44	1227.06	1276.02	1148.51999999998	1096.375	1790.54166666667	666.060000000004	1179.0625	1525.6925	1369.03909090909	1024.08	992.460000000002	1118.94	1032.24	1038.36	1419.84	1196.46	1029	1328.20272727273	1090.50833333333	1048.39583333333	1030.02083333333	984.300000000002	1190.37999999998	1048.38545454546	1059.78
129	142.990364832594	142.989286480023	142.991073541533	157.131	157.103	158.145	3	3	417.19636	659.965879999999	590.748875	552.727083333333	419.31864	623.391079999999	424.43648	408.032	428.5225	413.1972	752.96664	370.36164	664.358519999999	667.263119999999	641.756119999999	629.364679999999	387.7976	627.4722	471.36936	377.326	594.684291666667	457.090666666667	494.719399999999	568.16228	617.414599999999	495.836639999999	446.98776	367.305	467.28824	444.82464	646.98432	445.86236	362.18875	581.3088	479.4188	445.54772	459.126	405.05116	721.507639999999	442.69736	465.13824
130	143.960126246997	143.955651263372	143.970223582323	1074.31	1070.24	1077.31	144	142	4136.10000000001	5979.64166666667	6307.68000000002	4479.84000000001	3569.08838709679	6464.58352941177	4356.73437500001	3254.0556	3796.79814814814	3658.74000000002	5647.19545454547	5402.94000000001	6537.02441176472	5267.28000000001	4519.16266666665	6275.82911764707	4034.79913043479	6308.47852941177	5630.08437499998	4192.20000000001	5827.25785714289	5644.67999999997	3922.25285714285	6244.44000000002	6394.38000000001	5590.19147058824	5588.15088235295	5097.70428571427	5504.48676470589	3262.98	6659.40485714286	4088.28485714286	3284.52964285716	6235.90303030304	3829.07999999997	5481.01999999997	5598.00583333334	3253.80000000001	5141.57964285713	3841.16200000002	5457.89035714284
131	143.959609609777	143.956335194845	143.968586525934	1124.305	1106.98	1138.57	150	143	8950.15234042554	14579.5123636364	13567.9577358491	13789.4776923077	7914.17999999998	14736.4342105263	8402.4723404255	9208.16326530612	10498.9122	11906.4743859649	21867.78	10807.7385964912	12894.3078	12339.35625	12763.26	12557.9775	9282.50745098039	8954.26249999996	12913.1692063492	8959.50851063831	15650.88	10480.3703846154	5820.12000000001	13604.2160377358	14422.574137931	5905.90370370369	10711.7774545454	6167.53378378378	7341.63333333332	8717.71808510639	13312.9580769231	7889.45837209304	6351.57500000003	13431.8041509434	9380.739	11188.2308620689	10445.7490384615	10760.7549090909	19369.7174468085	10148.9105882353	9767.2688
132	143.959214477539	143.956152134828	143.96941038104	79.59	73.463	88.745	49	49	5488.35069767442	7416.57806521739	6832.39304347826	7758.94943396227	4132.63928571429	8799.93152727273	4068.40897674419	2702.65765116279	4688.14218604651	3970.48595238095	8422.52794117647	3512.34041860465	7252.11502325581	6132.05874418605	6927.76758139535	7031.60921428571	4782.63711904762	6068.467475	4971.412	5077.8435	7568.44479069767	4895.67985416667	5063.64502325581	7500.02026666666	6404.58	4943.16892857143	7578.81816666667	4349.4496744186	5008.54995348837	5047.56553488372	7356.24	5708.04131818182	2607.47665116279	5507.46641860465	4641.82126190476	3084.27104878049	2759.85488372093	2335.41879069767	9088.40720930232	2735.67993023256	4722.43323809524
133	143.959534385464	143.955985273634	143.968360150938	1167.665	1144.7	1169.27	54	54	3703.61999999999	0	4915.32999999998	5306.03999999997	3730.38437499998	4577.68999999998	5880.30000000004	0	0	5347.86000000002	6917.79624999997	4171.01055555553	4902.06187499998	0	1177.85666666664	4883.75999999998	3690.44705882356	5701.80000000003	0	0	0	0	4238.10000000003	4830.71999999998	4827.75999999998	3944.33999999998	3803.57999999999	4855.20000000001	4595.52100000002	0	4417.44533333332	3292.67066666666	0	4719.53999999999	4253.40000000003	0	3154.86	3663.83999999999	0	2898.84	1763.58000000002
134	143.959285395654	143.957721040321	143.968174883552	106.112	103.045	111.225	31	31	4990.01471428572	6426.0885	4657.545	5338.13862962963	3920.958	5249.26828571429	3722.47857142857	2887.21557142857	4760.67335714286	4438.24285714286	12071.8378378378	4410.69514285714	6507.61040740741	10381.9754285714	6694.72878571429	10394.7262173913	4448.29	6844.44851851852	5162.52882142857	4464.85264285714	7076.70171428572	4464.93457142857	4940.27466666667	6845.69935714286	7155.01325	4796.19525	5306.31671428572	3438.626	5052.4955	4624.83522222222	7749.01896774193	4703.39518518519	2804.60714285714	4668.664	4550.315	4204.38896551724	2510.862	3114.73844444444	8837.71485714286	2674.09951851852	4416.90928571429
135	144.070300026475	144.068513713899	144.072086339051	266.802	266.289	267.315	2	2	17.3444736842105	18.3647368421053	19.39045	24.4932	39.7917	37.76035	40.8105263157895	120.391052631579	608.94	757.065826086956	357.798315789475	832.546666666667	25.5	22.4457894736842	23.46575	20.4063157894737	42.84	53.0556	22.4457894736843	51.0289473684211	25.50625	14.2792631578947	17.3444736842105	16.32	23.4757368421053	10.2055	9.18236842105263	19.3857	14.2836842105263	16.3343157894737	14.2873684210527	14.2873684210527	43.8735789473684	21.4255263157895	13.2675263157895	21.4255263157895	23.4669	30.6075	18.3647368421053	22.4318947368421	26.535052631579
136	145.050394151476	145.048487672018	145.058480531806	112.245	110.176	113.271	5	5	160.14	256.006055555555	233.643611111111	202.015	163.297777777778	213.238055555556	140.76	167.225333333333	171.350666666667	189.771666666667	322.407777777778	175.487777777778	223.367833333333	242.826111111111	231.678722222222	257.11	157.122777777778	231.603055555556	180.589166666667	180.579333333333	229.645588235294	137.6925	172.426944444445	215.137944444445	212.148444444444	178.538888888889	175.430444444444	179.568888888889	177.586333333333	186.710833333333	268.172333333333	169.467555555556	196.86	238.68	169.366111111111	170.386388888889	202.96952631579	172.426944444444	337.711944444444	224.33052631579	161.203888888889
137	145.052066738056	145.048380384258	145.058035679788	57.119	55.099	60.2	4	4	454.92	551.967545454546	551.094545454545	457.082181818182	346.892727272727	362.196818181818	346.97	373.519636363636	278.329434782609	368.318454545455	586.656818181818	286.62	346.8	391.784727272727	337.800545454546	277.588363636364	130.594909090909	232.622181818182	130.594909090909	119.406857142857	383.622545454546	230.581636363636	207.115363636364	417.3845	350.786181818182	172.428285714286	159.12	307.102090909091	128.554363636364	216.403818181818	306.163636363636	255.068181818182	198.953181818182	341.7	182.622619047619	171.405818181818	179.568	365.257636363636	452.88	196.965272727273	97.9461818181818
138	145.95550224243	145.950671267302	145.964867359112	1070.25	1069.24	1071.34	55	55	1922.93599999999	2694.83999999999	2266.43999999999	2230.06562499999	1868.19218749999	2252.61133333333	1728.9	1994.38266666666	1862.71666666666	2462.27999999999	2471.45999999999	1977.77999999999	2398.56666666666	1515.72000000002	2247.05999999999	1945.13999999999	2046.11999999999	2233.79999999999	1923.72	1877.00599999999	2786.41999999999	1654.44	1964.78333333333	2347.52466666666	1824.95199999999	1967.57999999999	1936.97999999999	1956.53812499999	2144.42066666666	1826.81999999999	2238.89999999999	2056.31999999999	1948.45266666666	2233.21866666666	2076.71999999999	2089.30466666666	1887.21266666666	1851.29999999999	2516.86125000002	1730.70333333333	2041.01999999999
139	145.959754044572	145.956833291719	145.962674797426	36.215	35.708	36.722	2	2	2095.12756	3151.61165384615	2975.21723076923	3093.1355	2247.14473076923	2865.93626923077	2195.61938461538	2144.73646153846	2180.84223076923	2199.31038461538	3889.99938461538	2237.45042307692	3004.23876923077	2952.65915384615	2928.17269230769	2815.4208	2195.20553846154	2897.4816	2251.75796	2116.583	2847.83884615385	1997.86656	2274.6945	2903.21307692308	2953.67942307692	2159.95269230769	2304.78819230769	2304.289	2275.20038461538	2205.32315384615	2906.85661538461	2124.72264	2146.66912	2740.47208	2124.22296	2112.97757692308	2115.95256	2128.2012	3675.00976923077	2174.6855	2041.58028
140	146.06283853872	146.058023291574	146.072527705351	143.857	139.775	157.131	48	47	405.05116	749.7294	516.267583333333	507.06425	387.6912	440.65728	343.91524	676.1495	1890.63015384615	2009.40730434783	1376.03396	1951.51851351351	490.75468	835.60932	475.35728	346.8816	408.112	423.4162	338.65328	454.0246	329.54075	260.2275	161.16632	221.34868	415.25396	235.68468	121.37524	662.15473076923	346.8952	352.8508	377.4148	144.84568	1704.7712	1032.52336	359.06816	616.24912	1508.63916	1352.52	1132.77913043478	1511.03468	1498.57160869565
141	146.063042242676	146.061496273834	146.072321804535	92.831	84.681	98.965	34	34	290.7684	510.26	541.89612	601.08628	588.8285	866.4045	993.51896	784.59532	501.7416	512.1655	445.84488	787.65616	681.694	988.662625	798.69132	648.043958333334	691.899	769.2685	526.578	661.01184	245.82964	83.64328	72.43988	120.38832	324.44904	163.2832	137.73375	1013.37636	528.4895	449.92584	507.88032	373.42675	1516.12007692308	1187.13225	558.22444	970.477888888889	1714.40888888889	1830.38232	1043.46	1708.96206896552	652.8256
142	146.062281697728	146.061841861436	146.071447567064	67.325	64.281	69.365	5	5	120.368137931035	374.302034482759	397.981071428571	294.862571428571	434.641714285714	430.470142857143	564.31675	431.580857142857	228.410482758621	285.85	193.8475	354.984857142857	507.06425	790.555357142857	585.644	494.9425	220.374	463.209714285714	245.888857142857	298.996035714286	162.253821428571	127.535714285714	81.6228571428572	109.178214285714	194.793655172414	87.7288965517241	60.1842142857143	442.711	198.955714285714	248.024892857143	341.723928571429	194.86775	820.08	693.648571428572	247.927034482759	449.946	685.632	1037.41264285714	263.178428571429	583.705571428571	256.1455
143	146.165558024089	146.161913788701	146.174027284874	44.884	42.833	46.931	87	87	924.386470588235	1452.85473684211	1455.26695238095	1999.74444444444	1337.58416666667	2352.43447368421	1951.196	2387.13415789474	70.3759411764706	93.8670588235294	23.4654117647059	154.011117647059	2104.26	2118.00847058824	2044.28405555556	1945.66972222222	885.615294117647	923.574047619048	516.2465	873.353454545454	1067.16904761905	743.794411764706	460.311823529412	753.145043478261	1148.56504	815.013291666667	608.095294117647	1784.43626086957	1276.40492307692	996.094117647059	1208.79435294118	734.796	2140.51210526316	1814.65116	1223.34491304348	1190.66416666667	1008.04228571429	1237.452	779.704444444445	1107.72	1510.62
144	147.044576369066	147.044576369066	147.044576369066	217.293	217.293	217.293	1	1	63.2764705882353	101.003294117647	104.064	95.9021176470588	52.017	103.043764705882	81.6470588235294	47.9538235294118	97.9425882352943	142.882352941176	137.739705882353	78.5354705882353	83.6930588235294	95.9076470588235	103.049705882353	101.009117647059	48.9741176470588	104.064	88.7655882352941	56.1161764705882	101.038235294118	84.7137058823529	65.2950588235294	82.6152352941176	103.014058823529	71.4205882352941	68.3597058823529	58.1735294117648	75.4974117647059	61.1964705882353	90.7750555555556	62.2343529411764	70.3991666666667	101.009117647059	88.7348823529412	69.4	100.017647058823	61.2141176470588	144.881764705882	105.053941176471	78.5354705882353
145	147.04552125121	147.041755150594	147.053843279791	293.791	283.629	296.926	13	13	162.22147826087	318.321391304348	316.294347826087	398.82	64.2764347826087	442.793217391304	160.221913043478	62.2359130434783	1364.12995833333	1715.42688	1044.7872	1737.55670833333	268.328608695652	353.10052173913	318.239999999999	299.956695652174	94.8600000000001	228.489333333333	215.284217391304	141.786043478261	183.693913043479	133.688347826087	144.846173913044	182.58	223.437130434782	160.187782608696	115.318956521739	345.883173913044	163.241739130435	74.4631739130435	257.171478260869	79.6025454545454	78.5634347826088	401.982782608696	177.487565217391	218.335826086957	382.695652173914	120.421565217392	273.315333333333	373.41547826087	166.267086956522
146	147.074816362357	147.070612114298	147.084769716095	54.067	51.006	56.124	101	101	1461.66	1932.33095238095	1337.91	1575.27702857143	1067.21288	1351.86136363636	937.8395	2565.38911764706	3653.5296	4430.97677142857	4190.12568	2047.02194117647	1410.71319230769	2089.56235294118	1706.31580952381	1445.96514705882	3191.388	2387.53894736842	3181.2369375	2789.08591304348	657.041	573.3805	541.8855	724.555	663.8898	393.832583333333	398.836291666667	1062.08025	1111.097625	678.79875	840.07725	694.9605	2348.69771428571	1467.07955555556	905.982	1438.58454545455	3070.9852173913	1701.11793333333	5170.77216	2597.427	1368.15525
147	148.055167287813	148.055167287813	148.055167287813	55.104	55.104	55.104	1	1	1580.07993548387	2428.29096774194	2278.6369375	2443.57359375	2063.98206451613	2930.18116129032	1915.38767741935	3508.31264516129	1629.54761290323	1852.78864516129	1750.802625	1485.26090322581	2357.43665625	2569.0681875	2386.91177419355	2482.75877419355	1189.65851612903	1511.04996774194	1164.1144516129	1207.19425806452	1505.16612903226	1041.71641935484	1029.63567741935	1286.78948387097	1758.31316129032	1233.531	1124.1433125	2234.4159375	1631.39264516129	1519.72303333333	1817.71158064516	1416.38683870968	3233.19780645161	2562.48309677419	1603.89638709677	2151.72425806452	2929.22746875	3003.75870967742	3585.30019354839	3427.69696774194	1001.89341935484
148	148.060722463953	148.056908401065	148.073598589216	55.3895	52.014	59.157	106	106	1207.6208	2312.34	2273.72243478261	2365.02228571429	2004.83590909091	2916.98409375	1649.04980645161	3346.15877777778	1284.68117647059	1664.05173529412	1287.5949375	1313.91152941176	2300.1	2553.70593548387	2362.32132352941	2434.77264705882	792.779076923077	1498.7755	883.5798	1200.108	1398.085	989.681612903226	1008.254	1216.16509090909	1713.21818181818	1228.43411764706	1107.76176923077	2180.3811	1480.42305555556	1388.34526315789	1749.33864705882	1402.875	3249.49625	2499.16333333333	1546.73345454545	2044.59716129032	1716.09872727273	2918.49161290323	2935.02052173913	3419.5838	897.858823529412
149	149.026528651568	149.026528651568	149.026528651568	751.928	751.928	751.928	1	1	424.446608695652	781.519826086957	652.966956521739	721.170739130435	462.197869565217	729.486521739131	498.779999999998	523.259999999998	516.252	436.671652173913	1002.15234782609	550.940869565218	633.879000000003	675.441478260869	705.000260869566	695.817913043478	449.935043478261	658.06125	484.747826086956	463.198434782609	710.283130434782	470.46052173913	489.725217391305	670.339956521739	641.744086956522	508.0845	518.314608695652	434.631130434783	479.522608695652	484.500000000001	660.108782608693	507.06425	512.192782608695	640.887652173913	439.751173913043	477.502434782608	491.765739130435	488.704956521739	1017.96	529.515391304348	511.281391304347
150	149.049916250016	149.045633228254	149.054199271778	844.2315	841.695	846.768	2	2	77.5402666666665	170.384533333333	162.2224	153.999866666667	101.0064	164.198533333332	83.6618666666665	141.770733333333	159.2136	198.952	94.8847999999998	144.830533333333	141.817066666666	163.306666666667	181.737999999999	155.080533333333	82.6416000000005	139.776533333333	94.8476	79.5859999999997	156.2742	104.0672	117.431428571428	127.483333333333	133.707333333333	121.459333333334	101.046	101.046	103.006533333333	104.0672	135.695466666666	104.108	83.6927142857142	163.242666666666	127.533333333333	166.238266666667	117.284666666667	99.9861333333332	109.1333125	145.850466666666	167.258133333333
151	149.953668629039	149.951908434098	149.962654191734	43.87	42.844	44.896	13	13	82.64025	129.5796875	80.6046875	55.0935	97.944	88.76175	129.619375	92.8484375	571.106666666667	706.028727272727	534.64375	229.55625	78.5605333333333	140.7968	55.0935	66.31625	72.4155625	75.503125	57.134	114.275	59.1986666666667	27.5383125	59.19625	41.845625	53.053	41.8174375	35.70875	67.3376	35.70875	51.0125	36.744	40.825	107.12625	90.7744375	39.78975	75.4985	125.4928	92.9170666666667	176.50325	110.187	79.5795
152	150.0578886009	150.056141112374	150.068203262661	87.742	83.655	88.774	27	27	221.400277777778	340.772777777778	447.043411764706	571.542222222222	409.265055555556	468.435	362.198611111111	760.103181818182	445.560058823529	403.141388888889	218.339444444445	461.165555555555	479.687222222222	598.707388888889	481.413777777778	427.496388888889	211.255	225.542777777778	111.246611111111	219.359722222222	194.876176470588	92.8146470588236	91.825	177.528333333333	187.720888888889	102.027777777778	50.0072222222222	313.327611111111	119.3725	192.822	167.225333333333	147.980555555556	940.44	403.141388888889	138.795555555556	168.345833333333	504.017222222222	523.5735	241.726833333333	408.088888888889	253.028888888889
153	151.035102625598	151.034343385161	151.043862422455	45.898	43.875	45.921	13	13	230.568428571429	406.073714285714	408.285714285714	362.201428571429	309.146571428572	442.804	320.369714285714	379.705714285714	300.984285714286	304.045142857143	322.410285714286	293.842285714286	361.029428571429	375.622857142857	417.472142857143	430.560571428571	304.045142857143	294.986428571429	235.686	254.171538461539	393.830285714286	260.154642857143	273.551428571429	469.495714285714	359.115428571429	262.213428571429	281.598857142857	404.033142857143	326.491428571429	290.883214285714	394.133571428571	284.7195	461.136857142857	462.189428571429	240.787428571429	293.842285714286	409.134571428571	410.470714285714	418.492857142857	434.641714285714	233.549466666667
154	151.949069540357	151.948489732979	151.949649347735	44.383	43.87	44.896	2	2	41.8336666666667	77.5453333333333	92.8382	75.4948	55.098	112.236666666667	62.2403333333333	52.0285	317.323666666667	385.686	243.8278	105.094333333333	83.6564	84.7762	90.7948333333334	92.8503333333333	61.21	60.1996666666667	44.8946666666667	55.098	80.6115999999999	53.0486666666667	36.7704	93.8706666666667	77.5453333333333	48.976	47.9588	75.4948	77.5453333333333	53.0573333333333	76.605	34.7196666666667	97.936	89.7746666666667	53.0486666666667	81.6266666666667	77.5352	85.8816	105.2042	94.8786	40.8133333333333
155	153.998885212373	153.998885212373	153.998885212373	63.261	63.261	63.261	1	1	110.16	161.1205	263.2374	385.668	124.4766	231.54	131.65095	96.9285	29.5626	47.9541	126.511	33.66825	132.6325	122.434285714286	121.414	166.34965	30.6075	53.04	31.6293	28.5684	548.03535	1087.5865	1204.95742857143	936.5895	297.84	368.3283	309.06	88.74	64.2789	118.3838	231.6081	168.34125	38.7695	68.33665	129.57175	71.421	32.648	46.9315	85.68	54.08915	43.8858
156	154.968580956007	154.966528266537	154.978516752368	1074.32	1073.31	1075.37	40	40	1448.08950000001	2264.38863636362	2175.66000000001	2137.94750000001	1505.23750000001	2165.50099999998	1541.93952380951	1570.51285714285	1665.45599999999	1771.73999999999	2463.48700000001	1579.98000000001	2118.50857142858	2047.13999999999	2041.02000000001	2099.16000000001	1434.11999999999	2036.93999999999	1644.23999999999	1486.13999999999	2056.25952380951	1509.6	1717.46142857142	2796.48849999998	2089.97999999999	1637.1	1641.9461904762	1543.26000000001	1673.61999999999	1566.71999999999	1990.86826086955	1492.25999999999	1534.83199999999	2032.83600000001	1668.71999999999	1572.59049999999	1705.14652173913	1459.62000000001	2495.12249999998	1669.33500000001	1613.16517241379
157	155.001513049108	155.000874659317	155.002151438899	1078.395	1077.38	1079.41	2	2	1635.7012	2435.65807692307	2421.4092	2371.5	1687.7416	1648.45357142857	1713.22576923077	1763.88923076923	1847.5923076923	1914.54	2618.3464	1714.62	2356.1036	2411.16884615384	2307.24	2317.3284	1678.53269230769	2308.26	1804.38	1698.94038461538	2265.25384615384	1727.51115384615	1859.46	2736.66	2339.88	1796.9244	1784.3584	1742.16	1791.504	1748.28	2379.5728	1692.8436	1735.67423076923	2276.5124	1803.36	1743.83730769231	1759.1696	1664.64	2732.59923076923	1798.9652	1738.44423076923
158	155.031301716812	155.031301716812	155.031301716812	207.131	207.131	207.131	1	1	308.120533333333	458.099733333333	479.682	472.383466666667	332.476533333333	422.3904	292.816533333333	280.61	327.634	324.572	730.510933333333	347.933666666667	473.403733333333	465.2416	404.0256	454.018666666667	290.567	434.661999999999	333.5182	308.120533333333	626.203249999999	416.2688	405.933466666667	570.5154	539.932666666667	398.06	404.0256	320.489333333333	379.5392	365.255466666667	507.072533333333	383.645333333333	287.7152	418.309333333333	348.9312	342.8096	264.249066666667	269.368	593.7952	338.728533333333	306.18
159	155.0715325245	155.069235592716	155.079139055525	292.805	291.802	295.895	9	9	31.627380952381	69.3785454545455	76.5204545454544	65.28	63.256909090909	80.6015454545453	45.9235714285714	109.169181818182	1958.91692307692	2535.89648148148	1713.05971428571	2455.76791304348	65.2974545454545	71.4366666666666	57.12	43.86	87.72	95.8799999999998	133.655727272727	137.7	45.9245454545455	53.0683636363636	44.8820000000001	58.14	44.8919999999999	43.8717272727272	31.6340909090909	68.3582727272728	30.6071428571429	36.7216363636363	48.9861818181818	43.8845714285715	102.027272727273	40.8109090909091	44.8819999999999	44.8919999999999	36.7396363636364	125.5215	27.5338636363636	46.9325454545455	27.54
160	157.010106467588	157.008901600255	157.011311334921	61.736	60.194	63.278	2	2	357.014	476.26528	589.86056	637.675	566.2554	699.91208	496.97376	667.26312	388.4676	413.2134	407.09172	415.15628	416.17632	570.33652	508.09944	432.68352	160.18396	281.59728	154.06228	197.98088	546.97728	1050.8884	794.79812	612.168	366.1082	493.81552	336.6132	569.18232	281.59728	335.81688	419.33508	295.8812	713.14776	704.84764	327.50988	376.48332	380.56444	638.67024	503.89976	354.10656	244.9248
161	157.975138097028	157.971797074238	157.985929917659	89.771	85.696	90.813	89	89	392.79625	1090.66780769231	963.372521739131	1214.3712	720.473	1253.174	747.691869565217	789.66576	614.934375	572.757625	1171.28144	591.769166666666	827.6255	900.698391304348	883.403806451613	887.8078125	874.539933333333	741.960894736842	565.357	861.965	1009.74789473684	862.982666666667	760.129230769231	1064.158	954.964173913043	718.520000000001	803.977379310345	785.554	642.78375	714.196	827.174944444444	688.851	524.28	940.08312	662.331541666667	599.90112	491.901083333334	477.49104	791.55104	638.833	744.656153846154
162	158.96019004497	158.956376499612	158.969835103353	1079.43	1078.38	1080.49	144	144	10139.6829411764	13613.7844117647	12515.2767741935	13068.9473529411	9857.14757575753	12995.376969697	10276.3177142857	9940.70303030305	9476.4917647059	10032.5520588235	10707.06	9236.98032258061	12545.646060606	12970.0921212121	11925.84	12675.5399999999	10051.9376470588	13518.06	9076.97999999997	10532.25	13096.416969697	10202.5641025641	9524.44558823531	12278.2194117647	12248.16	8977.64636363632	9249.22419354835	10066.403125	9262.85882352936	9750.18000000002	12833.3715151515	10165.0588235294	10161.0254285714	12866.5558823529	9497.22000000001	9394.95030303032	9291.25999999997	10012.32	10892.7382352941	9138.34705882348	9406.44000000002
163	159.074356127365	159.073807513592	159.083636242128	55.0955	55.081	56.113	4	4	189.72	244.865454545455	394.941913043478	443.832391304348	259.149272727273	401.987454545455	266.3505	273.506181818182	48.936	52.0315909090909	82.6411304347826	56.1	520.2	529.515391304348	557.217818181818	712.340727272727	202.014	214.257272727273	135.696272727273	225.540545454545	86.7221739130435	48.9730909090909	36.7309565217391	52.0455	139.702636363636	39.7906363636364	45.9	148.964434782609	97.9461818181818	107.181136363636	94.9085217391304	98.9664545454545	167.324727272727	103.02	77.5407272727273	62.2366363636364	133.659869565217	126.517739130435	319.26	183.693913043478	43.8717272727273
164	159.966448391716	159.963987202224	159.967644469232	1079.36	1078.31	1080.47	47	47	1353.99758620689	1926.41103448275	1868.19218749999	1838.73307692308	1295.83793103448	1955.02962962963	1368.2824137931	1302.37066666666	1326.89655172413	1418.82	1459.09310344827	1218.29172413793	2120.09282051282	1917.1493939394	1883.93999999999	1967.57999999999	1414.182	1930.86	1349.46000000001	1325.42793103448	1931.02249999999	1338.67733333333	1349.901	1939.61406250001	1996.14	1299.91931034482	1347.87551724138	1424.40137931034	1299.33793103448	1295.4	1878.4548275862	1372.36379310344	1372.36379310344	1971.84749999999	1319.88	1351.95689655172	1269.30896551724	1323.96	1406.51034482759	1272.8	1280.1
165	159.966983470136	159.966264773638	159.971234831633	88.255	85.712	89.794	4	4	270.378518518518	697.857333333334	652.0995	689.858	370.434777777778	730.532148148148	453.916481481481	432.594153846154	348.789333333333	329.747111111111	734.593846153846	345.867888888889	576.5825	586.542592592593	565.121037037037	519.4345	485.749185185185	514.210666666667	337.77937037037	534.518814814815	604.882807692308	528.379185185185	505.033269230769	650.931769230769	602.995111111111	455.052148148148	520.332222222222	490.7495	359.144296296296	415.265230769231	553.779555555556	455.143	351.912777777778	524.635846153846	345.943222222222	328.535407407407	295.945	283.634846153846	482.495037037037	328.601	460.053407407407
166	160.070122896227	160.069935084907	160.070310707547	269.8515	268.335	271.368	2	2	137.736	265.321333333334	210.216133333333	388.7851	988.638399999999	1148.025	897.658666666666	2304.7824	13537.7471	14843.154	9977.6817	17635.3093333333	380.484866666666	560.1264	362.194666666666	320.426533333333	1883.7553	2213.97866666667	1841.2805	2211.27903333334	368.3283	269.3504	174.4713	229.605	307.160466666666	211.2366	143.8294	380.559466666666	564.318066666667	291.853466666666	306.14	189.7324	1549.78506666667	922.321066666667	372.470333333334	617.140333333334	1357.17633333333	818.253866666667	423.493666666666	897.482666666667	1136.79986666667
167	160.075441170186	160.073714349209	160.083506070651	525.4335	523.427	530.551	6	6	14.28616	30.60875	23.4724583333334	19.3895000000001	14.2840833333333	32.6639999999999	12.23808	22.451	812.318000000002	1332.8786	45.9131249999999	1838.47248	30.6150000000001	24.4870000000001	27.5535	24.4920000000001	75.4985	33.6778750000001	55.08225	60.2094999999999	28.5541666666666	16.3286666666667	26.533	39.78936	23.4715	24.487	21.42525	15.304375	13.2632500000001	22.4455	24.48096	18.36075	20.405	27.54675	17.3492083333334	20.405	20.4149999999999	19.38	18.3645	15.308125	17.3485
168	160.078124877685	160.077162575235	160.084008122292	121.388	119.37	121.421	3	3	40.8106666666666	85.6408	84.7192857142857	118.353142857143	153.107142857143	153.042857142857	135.6885	212.215466666667	148.961714285714	203.971428571429	69.3794285714286	180.590571428572	121.363	168.347142857143	157.179	126.515428571429	174.456642857143	169.426714285714	120.393714285714	164.262933333333	69.3794285714286	34.663	26.5274285714286	32.6357333333334	84.6821333333333	55.1147142857143	53.0771428571429	213.150142857143	122.434285714286	120.343142857143	131.5198	73.4862857142857	649.909866666667	335.674	137.728928571429	218.341142857143	475.253428571428	367.457142857143	229.564285714286	340.632285714286	187.890285714286
169	160.075279202393	160.074764436888	160.075793967898	394.833	393.824	395.842	2	2	35.7014	33.669625	33.66132	32.65664	26.52728	37.74296	24.49248	35.7014583333333	691.757750000001	719.2974	372.489800000001	849.072640000001	39.79092	36.729	30.6012	28.56784	39.791375	39.7815600000001	27.55404	43.87075	33.66924	28.5681666666667	30.6084	32.6559999999999	30.594	21.44016	18.36525	26.52728	17.34884	21.41825	30.6084	24.48672	33.653125	43.87204	16.3246666666666	35.7189583333333	47.9512800000001	26.52728	16.32448	29.58725	49.9917599999999
170	160.075722261553	160.070972595668	160.086444646932	273.431	267.31	274.463	36	36	99.9855652173911	186.755478260869	148.993	299.956695652174	884.532666666668	1064.40236	832.274666666666	2312.95827272728	11430.5869166667	12457.5088695652	8870.65384615385	13690.60056	314.16	480.542869565216	322.402434782609	266.356173913043	1719.35347826087	2049.68225	1689.18624	2079.2695	297.928869565218	199.977166666666	120.390782608695	162.22147826087	234.72	148.996173913043	103.024391304348	307.09525	516.252	257.171478260869	257.171478260869	150.016695652174	1468.13975	852.938086956522	328.608	558.983826086957	1275.65217391304	768.24825	405.043565217391	772.039066666667	1060.32208695652
171	160.077341080328	160.073306279825	160.085803627481	237.7015	234.627	237.75	24	24	533.584523809524	851.699999999999	613.163095238095	850.11815	512.3161	771.5358	452.88	1106.55752380952	1023.58538095238	1114.4952	782.5701	1022.2905	1372.63975	1074.7035	1366.51645	1338.6336	1740.18824	1124.3155	832.553142857144	1623.27457142857	1495.78294736842	1731.00788	1726.37628571429	2421.05325	1417.54395	1319.84268	1126.8369047619	1570.21092	988.62225	1057.74	1356.91666666667	1093.38357894737	2419.77485714286	1828.23822222223	1132.57	1301.52	1794.7077	1772.456	1156.9635	1866.1287	1216.12380952381
172	160.078908427528	160.073842717313	160.085632731663	368.328	365.244	372.409	9	9	22.4506206896552	56.1037931034484	41.8317142857143	41.83025	47.9610689655173	47.9432413793104	38.7626206896552	129.576285714286	1336.55727272727	4422.88599056604	627.453750000001	2382.61369565218	39.7988275862069	53.0346206896552	36.7299310344827	35.7024137931035	89.7474285714285	66.3313793103448	68.3607931034484	63.2311428571428	63.2687857142858	27.5419285714285	26.5271724137931	46.9331428571429	49.9935172413793	21.4257931034483	24.4765714285714	49.994	34.6823448275863	44.8831428571428	42.8588275862069	26.5316551724138	113.251714285714	70.3990344827587	23.4706785714286	38.7695	85.7205517241379	53.0641428571428	36.7299310344828	55.0722857142857	69.3787586206897
173	160.082014512621	160.076765363121	160.087263662122	186.175	185.654	186.696	2	2	42.8496923076923	122.427692307692	75.5027692307693	109.164692307692	54.0966923076923	66.315	57.1329230769231	130.540307692308	246.895846153846	281.583692307692	123.401384615385	264.359307692308	65.2947692307693	123.457230769231	75.4686153846154	51.0153846153847	23.4759230769231	31.6271538461539	35.7080769230769	34.6904615384616	27.5483076923077	15.3034615384615	24.4966153846154	16.3236923076923	39.789	28.5686153846154	12.2427692307692	138.751384615385	61.2138461538462	50.9923076923077	66.3200000000001	20.4138461538462	417.305846153846	189.677076923077	59.1778461538462	115.242615384615	220.369846153846	297.907384615385	112.225384615385	244.873846153846	293.715692307693
174	161.057481466212	161.055457441529	161.067936863076	207.116	205.079	208.14	6	6	33.6765	68.3582727272727	60.2121818181818	60.1960909090909	38.76	65.2974545454545	40.8181818181818	54.0792727272727	365.355272727273	356.170363636364	212.216727272728	176.467863636364	53.0541818181818	59.1758181818182	47.9528181818182	46.9325454545455	70.3643181818182	65.2974545454545	39.7817727272727	67.338	53.0541818181819	58.1685	53.0400000000001	64.2771818181818	44.904	39.8012727272727	49.9933636363636	39.7995	39.7906363636364	41.82	49.9933636363636	29.5879090909091	53.0541818181818	40.8109090909091	35.7	28.5752727272727	55.1070000000001	40.8109090909091	20.4054545454545	34.68	27.5473636363636
175	161.080678317037	161.077384878736	161.089707704348	271.368	267.298	273.454	17	17	37.7512608695652	65.3133913043478	55.1081739130436	74.4980869565217	164.269	170.427130434782	122.405217391304	323.436478260869	1954.40330434783	2234.94260869565	1510.0276	3303.65045	71.4030434782609	96.9289130434782	91.8234782608696	84.703304347826	262.151173913043	310.172521739131	220.376347826087	291.869217391304	79.5795	57.1346086956522	43.8712173913043	66.316956521739	50.0055652173913	61.231304347826	44.8800000000001	79.580347826087	70.401	55.1199130434782	58.1697391304347	30.6078260869565	171.403826086956	138.761391304348	67.3515652173913	82.6235217391305	181.606434782609	142.840833333333	79.6006956521739	117.275	165.32452173913
176	161.094556976767	161.093516603391	161.095738038114	384.63	381.609	384.737	7	7	60.18	109.14	124.44	157.164	89.808	140.766272727273	86.7231818181817	187.68	162.266727272728	177.527454545455	96.9518181818182	210.176181818182	89.7840000000001	125.46	93.865090909091	60.18	89.7599999999998	131.603454545455	75.5203636363636	129.570238095238	174.466636363637	282.615545454546	215.277545454546	210.227904761905	109.169181818182	130.594909090909	108.12	141.817909090909	64.2771818181817	87.6954285714285	114.301090909091	94.8853636363637	116.28	83.6623636363637	76.542857142857	68.3782857142858	94.8853636363635	103.047545454546	43.8482727272727	94.8599999999998	30.6081818181818
177	162.045259357068	162.039639432542	162.051327634325	188.7315	184.65	188.771	18	18	280.56875	673.376	599.18025	744.7825	57.162	684.596578947368	420.377333333333	1050.909	260.29125	310.181333333333	164.26025	263.3535	404.019	535.63125	579.502	438.7075	43.89225	863.1738	455.871230769231	646.891333333335	120.3895	65.264	78.59775	83.6589230769231	143.867	64.281	60.19475	787.660571428571	241.819	64.2454615384616	280.591666666667	153.1875	1416.05742857143	890.168999999999	255.076923076923	356.946153846153	609.0992	1008.007	497.882	622.3525	116.262461538461
178	162.054019240757	162.054019240757	162.054019240757	255.089	255.089	255.089	1	1	27.5464285714286	52.0345714285714	38.7690476190476	60.1968571428572	44.8904761904762	72.4774761904762	47.9534285714285	111.205952380952	207.06	235.686	148.885238095238	280.565476190476	64.2929999999999	77.5380952380953	80.6025714285714	51.0119047619047	156.103714285714	61.2142857142857	56.1	106.109714285714	143.860285714286	111.211142857143	88.7648571428572	112.231428571429	103.048857142857	66.3185714285714	40.8095238095238	149.982	88.7607142857142	53.04	102.028571428572	82.6199999999999	171.312	136.718285714286	65.28	90.8054285714285	130.596571428572	106.1684	52.0467142857143	128.52	71.4166666666667
179	162.072903862314	162.072840052725	162.072967671902	58.145	58.143	58.147	2	2	56.0926666666667	103.048857142857	80.6307857142857	108.150285714286	117.332857142857	145.962142857143	79.5822857142857	202.016571428571	368.926266666667	660.112533333333	361.155857142857	411.002428571429	166.306571428571	213.239714285714	181.610857142857	151.065714285714	43.8692142857143	36.7302857142857	31.6288571428571	39.8050714285714	135.698	77.5504	79.5822857142857	136.737428571429	194.730866666667	78.5605333333334	47.9534285714286	440.763428571428	144.880571428571	175.624285714286	216.300571428571	161.205142857143	400.972285714286	309.124928571428	145.898133333333	208.138285714286	224.462857142857	528.508	341.795714285714	329.667642857143	66.3464285714286
180	163.06724281803	163.062482198079	163.069338589935	58.16	56.095	59.179	3	3	182.58	225.480272727273	178.5875	166.30252173913	143.858454545455	126.513818181818	125.527090909091	125.487954545454	151.9055	227.520818181818	383.622545454545	140.766272727273	97.9241739130435	125.493545454545	117.360238095238	101.034	65.2974545454546	82.6420909090909	40.8109090909091	44.902	168.39	96.9259090909091	57.1346086956522	131.615181818182	139.708863636364	71.4190909090909	52.0222173913044	152.020636363636	52.0339090909091	89.8312380952381	121.4395	102.027272727273	113.250272727273	112.2	80.6015454545455	65.2974545454545	93.8650909090909	178.547727272727	302.952913043478	92.8655	29.5879090909091
181	163.074636038648	163.071992904666	163.084049227358	197.4215	194.87	198.958	20	20	45.9136956521739	45.9117391304348	58.1697391304347	81.6208695652174	87.7434545454545	64.2764347826087	49.9927826086957	211.248	3509.4995	3978.07172	2826.12260869565	2329.11658823529	61.2163636363636	72.4416086956521	83.6827826086957	42.8509565217391	328.454	172.426090909091	241.750304347826	351.059478260869	60.1825652173913	63.2426956521739	56.114347826087	62.2518260869565	55.1081739130435	51.0260869565218	44.8933913043479	138.790956521739	33.6686086956522	73.4431304347826	58.1548695652174	46.9555454545454	322.402434782608	76.5228260869566	45.9117391304348	83.64	71.4190909090909	211.196454545455	102.030434782609	86.7231818181818	53.0535652173913
182	163.110599453365	163.109448682081	163.111886983646	384.63	384.624	384.681	3	3	48.973090909091	74.4631739130433	103.024590909091	107.157272727273	70.4176363636364	74.46	66.3177272727272	108.124818181818	66.3354545454545	75.5001818181819	94.9107272727273	74.479909090909	70.3988181818181	87.7199999999999	71.419090909091	57.1225454545454	62.22	71.4190909090908	83.6810000000001	83.6623636363635	133.655727272727	214.257272727272	142.8	128.592	108.148909090909	90.8042727272728	89.7640000000001	96.9259090909092	43.8717272727272	44.8679999999999	75.5203636363636	70.3988181818183	97.9243636363638	64.2771818181817	67.356	62.2505000000001	57.1352727272728	96.925909090909	78.5232608695652	56.1	38.7703636363636
183	163.984041758946	163.982303167154	163.993165786841	159.155	156.099	160.181	7	7	101.97	136.7068	119.3751	91.7729999999998	48.9706666666668	66.3195	47.9271818181819	111.2672	515.2515	503.005	154.0653	488.4363	61.2133333333332	96.9285	87.739111111111	70.4007	35.728	33.6893333333334	41.8323	46.9062	63.2213999999998	48.9744	38.7714	45.8865	54.1024	42.8526	28.5824	171.3936	71.4140000000002	41.8323	72.4839	48.9706666666668	277.6576	198.8415	51.015	97.8414545454547	283.652666666667	191.822666666667	82.6362	172.333909090909	125.5215
184	164.017563593816	164.014496891021	164.02063029661	253.0115	249.965	256.058	2	2	71.4166666666667	82.6420909090908	85.7	71.4200000000001	40.8095238095238	69.4150476190477	54.0751428571428	40.8095238095238	60.1826818181817	62.2374285714286	80.5611904761906	59.1738095238095	85.7239999999999	69.3761904761905	77.5417142857142	74.4773809523809	53.0548571428572	96.922619047619	87.7199999999999	126.513818181818	66.3185714285715	56.1149999999999	58.1562857142858	81.6218181818181	119.373428571429	65.2982857142857	59.1758181818182	98.9677142857144	99.9833333333333	66.3	104.072454545454	43.86	85.6609090909091	88.7648571428571	75.48	68.3613181818182	126.515428571429	82.6855714285714	123.483380952381	97.9200000000001	90.8011904761905
185	164.080428309277	164.077457216301	164.084533241674	195.902	194.83	197.915	4	4	15.303947368421	24.4875789473684	19.3905555555556	19.3852777777778	12.2433333333333	20.4044444444444	14.2838888888889	20.4115789473684	485.042857142857	576.456944444445	353.016111111111	313.225277777778	19.3852777777778	22.4457894736842	17.3503888888889	16.3244444444445	37.7276666666667	28.5677777777778	30.6	55.1112631578947	15.2991666666667	23.46	19.3789444444445	27.555	14.2885555555556	11.2267222222222	13.2636111111111	14.2877777777778	11.2230555555556	12.2393684210526	13.2634210526316	15.3083333333333	35.7092105263158	21.4255263157895	10.2026315789474	17.3391052631579	17.3447222222222	21.4258333333333	20.4055555555556	16.3244444444445	13.2636111111111
186	165.021940118725	165.021940118725	165.021940118725	255.038	255.038	255.038	1	1	6.1218	16.3248	15.303	17.3451	14.2828	13.2639	10.203	12.2436	10.203	12.2436	7.14210000000002	6.12180000000002	13.2639	20.404	13.2626	16.3248	5.1015	15.3045	5.10149999999999	11.2233	17.3451	8.1624	11.2233	21.4368000000001	15.3045	7.1414	6.12119999999998	17.3451	9.18270000000003	18.3649090909091	11.2233	8.1528	12.2432727272727	20.4060000000001	12.2424	7.14209999999998	10.203	14.2828	7.1456	9.1773	11.2222
187	165.053848087086	165.051956912588	165.064943120721	114.263	110.188	115.294	15	15	86.6955263157894	123.42	101.011263157895	115.289736842105	76.5197368421053	128.5515	66.3	200.8809	439.597315789474	462.1959	375.456842105263	461.153	146.872421052631	137.735526315789	126.512631578947	92.843947368421	285.67	240.779	173.451	308.11947368421	164.313210526316	279.465578947368	259.160210526316	318.24	218.28	189.768947368421	154.02	165.291157894737	84.7036842105263	74.4792105263158	178.5	126.551789473684	299.864526315789	143.81295	74.47825	132.675263157895	158.1	157.128631578947	131.6187	162.171631578947	101.006052631579
188	166.015974657672	166.015145172944	166.016804142399	253.522	252.006	255.038	2	2	44.891	58.1578125000001	66.3203125000001	55.0934999999999	43.8734375	60.2389999999999	30.6075	32.648	40.81	34.6885	74.4508749999999	29.5890625	71.4175	77.5437500000001	62.2390625000001	57.113	43.87075	63.2555	40.7975	37.74925	48.972	34.70125	37.74925	56.1343749999999	57.1339999999999	43.8734375	38.771875	37.74925	46.9315	48.957	75.4984999999999	33.6455625	28.5565	67.3365000000001	41.8328125	38.7695	34.6885	30.63	68.3818749999999	38.757625	43.8734375
189	166.084526815904	166.080568277804	166.09514947794	155.074	150.998	157.086	93	93	1143.879	2075.2224	1751.79786666667	2327.64	1282.48916666667	1885.44631578948	1261.6626875	2719.04027777778	1428.38888888889	1596.71184210526	825.391043478261	1868.71328	1390.6689	1586.55354166667	1397.77363636364	1253.62916	1536.040625	1588.6265625	1307.97736842105	1831.83415384615	1351.13863636363	1426.3095	1194.12725	1581.062	1448.0895	1226.39058333333	979.839999999998	1519.86772727273	1067.21055555556	924.747230769231	1417.62883333333	988.674913043478	2024.2752	1298.393	898.379727272728	1281.45052631579	1290.645	1599.78763636364	484.763888888889	1566.78144	918.972578947368
190	167.061185977494	167.05556970111	167.066802253878	844.2315	841.695	846.768	2	2	11.22275	43.8707500000002	71.4175000000003	58.1364375000003	13.26325	88.7345624999998	14.2835	44.8745	138.804999999999	128.551500000001	12.2430000000001	80.5701250000005	48.9750000000001	53.0725000000001	76.5750000000001	78.5592499999998	16.3249999999999	24.4860000000001	45.9112499999999	18.3645000000001	31.662625	49.9922499999999	105.163	55.0766250000002	32.6600000000001	64.2993749999997	22.4551249999999	12.2482499999999	83.6348749999998	21.4252499999999	20.4125000000001	31.6393750000001	13.26325	92.8427500000004	77.5437500000002	141.762625	83.6348749999998	30.6075000000001	18.358875	140.74275	92.8143124999998
191	167.091435309128	167.087903077399	167.093062261456	152.002	151.004	155.046	3	3	156.018272727272	294.8378	261.189818181819	329.195727272728	152.020636363637	262.210090909091	174.388909090909	466.264636363637	206.095090909091	222.419454545455	125.493545454546	312.203454545455	183.649090909091	218.338363636363	188.750454545455	148.959818181818	237.850636363637	251.121272727273	191.811272727273	246.906	170.294454545455	200.9991	169.274727272727	198.953181818182	198.953181818182	181.608545454545	131.685545454546	240.677090909091	115.290818181818	133.584272727273	179.6608	128.554363636364	323.4351	184.587090909091	117.268636363637	202.014	188.750454545455	262.210090909091	65.3323636363637	235.683	126.457454545454
192	169.03478843619	169.034780366296	169.034796506084	83.1555	82.64	83.671	2	2	308.12456	684.2858	733.7395	848.0355	383.70048	497.89664	293.84064	519.32252	652.672	783.07632	440.76096	364.23996	296.90148	382.485	264.19036	289.75952	97.96992	108.17512	55.10592	77.54128	277.576	179.52704	130.59072	246.84968	311.1854	145.90004	105.11356	161.16632	91.8252	182.632208333333	262.15028	213.28868	189.73488	179.61152	110.21616	65.29792	69.377	123.45025	93.84368	72.4407083333333	111.20616
193	171.136736934387	171.136589751227	171.138120595225	364.253	364.247	364.258	3	3	61.23	128.529692307693	122.432307692308	167.324153846154	34.6956923076923	109.144115384615	35.7026923076924	35.7094230769231	61.23	74.4965	90.8039615384617	52.0455	109.1935	97.9052307692308	143.857961538461	113.228538461539	25.5009615384616	100.009	47.9544615384616	28.5492307692308	125.52396	52.0239230769232	60.1958846153847	103.047192307692	117.304423076923	71.4188461538461	71.3865384615386	65.2972307692307	61.2046153846155	29.5822307692308	73.476	29.5945	31.6283461538461	115.290423076923	64.2890769230769	34.697	69.3939999999999	39.79872	67.3377692307693	52.0121538461539	38.7702307692308
194	171.990486845485	171.988361984181	172.001279606049	115.283	111.208	116.331	33	33	159.1616	325.337466666667	318.3232	354.032533333333	436.865714285714	634.800105263158	425.310214285714	477.293142857143	396.883733333333	415.256285714286	435.653866666667	282.619142857143	220.2912	209.158571428571	204.142857142857	194.870933333333	108.142714285714	59.1765714285714	84.6837142857143	88.7586428571428	161.202133333333	236.624533333333	238.830428571429	159.0368	140.7416	210.164142857143	171.336	334.647466666667	183.651428571429	160.192333333333	205.945733333333	153.160714285714	487.687466666667	415.081857142857	252.010571428571	337.708266666667	504.834	429.532266666667	633.57525	442.652875	176.497071428571
195	172.098062272435	172.093694249372	172.106854921538	250.4755	247.924	253.048	14	14	62.2374285714287	117.332857142857	128.556	240.774461538462	268.340923076923	373.742307692308	254.051142857143	462.189428571428	1551.85457142857	1734.425	974.458124999998	3073.10057142857	249.97	304.045142857143	274.462769230769	229.551923076923	331.592857142858	431.590153846154	254.964285714286	429.540285714286	181.610857142857	176.571214285714	135.698	153.096428571428	216.256307692308	203.04123076923	128.556	366.282571428572	282.619142857143	253.944428571428	278.538	163.12	1295.23066666667	680.530571428571	262.213428571429	421.378	805.982307692308	740.488636363635	437.909999999999	760.132812499999	740.72742857143
196	172.976953649586	172.975737310144	172.980451886017	63.237	61.215	64.281	5	5	260.110625	670.003125	627.479375	821.30125	357.102083333333	647.567708333333	376.5645	480.557375	226.3512	220.536	340.777416666667	151.003166666667	634.5955	494.720208333333	568.302458333333	635.7715	228.545333333333	365.174916666667	203.038041666667	204.05	1012.336	2252.83938461539	3001.5755	1249.85729166667	951.698875	1937.05303846154	1515.72	425.357375	654.006958333333	522.496	796.782708333333	515.22625	240.779	434.53775	769.2685	422.40075	235.67775	167.286833333333	287.65175	397.995	486.7785
197	173.141767283342	173.141767283342	173.141767283342	108.124	108.124	108.124	1	1	41.8172666666667	39.806	22.4458666666667	87.7429333333333	19.3850666666666	43.8714666666666	13.2591333333333	37.7227333333333	13.2591333333333	17.3445333333333	11.2229333333333	24.4864	23.4661333333333	24.4768	14.2837333333333	17.3445333333333	129.582333333333	52.0336	79.5807999999999	94.891	118.397333333333	661.122	479.525333333333	450.781066666666	47.9525333333333	76.525	126.463466666667	13.2686666666667	10.2066666666667	16.3242666666667	24.4768	15.304	21.4256	20.3986666666667	8.16213333333334	8.16533333333333	13.2582666666667	13.2582666666667	8.16213333333334	16.3189333333333	31.6282666666667
198	173.985309106899	173.984271298781	173.986346915016	115.3005	115.3	115.301	2	2	72.4421874999999	131.563875	129.573866666667	136.7135	177.58875	291.809375	198.8878125	206.01475	171.3495	196.8479375	182.62475	118.349	83.62975	87.70925	75.52625	83.6605	40.8125	31.62775	31.62775	35.7109375	80.6010666666667	79.5551249999999	90.835625	61.17375	53.03675	79.5843749999999	70.371375	152.01725	88.794375	53.05625	74.4280625	69.428	216.293	229.4859375	127.5390625	149.97675	208.0545	168.34125	297.913	196.8479375	61.21875
199	174.030076642996	174.029158965812	174.03099432018	144.8765	144.876	144.877	2	2	30.62	35.6953333333333	31.6288571428571	24.4868571428571	30.6128571428571	25.5066666666666	25.5267857142857	41.8145333333333	112.229333333333	110.229428571428	87.7384285714285	166.303466666666	15.3042857142857	52.0132	21.417	19.3854285714286	19.3774666666666	16.3245714285714	8.16213333333332	21.4256	19.3935714285714	17.3513333333333	9.18192857142856	15.304	16.3242666666667	13.2634666666667	14.2790666666666	20.3971428571428	9.18192857142856	11.2148666666666	17.3388666666666	16.3245714285714	151.970066666667	44.8925714285714	7.14186666666665	26.5255714285714	115.340714285714	140.740285714286	164.335	108.150285714286	187.667733333333
200	175.038816769918	175.036193555254	175.049988892401	296.904	292.817	297.946	57	57	1259.00906666667	2365.00904	2426.19413333333	2750.2475	1870.14236842106	2581.359	1868.11936363637	2744.932125	60.1968571428571	73.4616	94.8600000000001	60.1968571428573	2094.61273076923	2466.5485	2331.33472222222	2183.49061538462	564.218	1102.90447368421	752.336619047619	908.264347826086	1437.6027	1102.23529411764	838.3989	1321.92	1486.52008695652	1101.888	922.58624	1996.66688461538	1096.80714285715	1273.272	1500.135	1195.03338095238	2694.45384	2259.9202	1181.21034782609	1525.0495	1870.14236842105	2125.22809090909	1358.196	1920.14669230769	809.916090909092
201	175.11601804786	175.109669515724	175.127873611778	53.047	51.006	58.154	19	17	103.024208333333	163.246666666667	96.9514583333333	125.49075	119.374125	147.9725	92.8655	326.566956521739	806.457458333333	1000.86525	428.5225	238.68936	231.549458333333	252.012041666667	273.494	194.919652173913	2973.08944444444	3850.62860869565	3439.29939130435	4909.82595833333	273.427	212.212	127.5625	285.74	284.5242	99.9885833333333	93.8438333333333	188.74625	199.977166666667	113.30325	214.3575	147.937826086957	518.287	204	193.8475	237.727958333333	573.3805	344.929	855.004416666666	449.02	163.241739130435
202	176.075436875471	176.075436875471	176.075436875471	432.594	432.594	432.594	1	1	11.22275	13.2665	13.2545833333333	12.249	7.14379166666667	15.300625	11.2232083333333	12.2435	312.20925	473.299333333333	17.3488695652174	688.391999999999	15.3045652173913	16.3206666666667	15.296875	15.3078260869565	19.3895	15.304375	10.2004166666667	14.2840833333333	18.36075	8.16400000000001	9.18469565217391	7.14379166666667	6.12025	6.11874999999999	6.12025	16.3246666666667	8.16233333333334	11.2190833333333	10.2030434782609	11.2255	13.26325	18.3693913043479	6.1215	11.2255	13.2665	5.10125	9.18225	11.2255	7.14029166666667
203	176.102605988304	176.101918590597	176.112611039268	55.6	54.061	56.113	6	6	162.1588	211.19175	320.47625	286.69025	223.4384	335.785625	230.5765	239.75875	49.9571333333333	80.6010666666667	71.4175	39.775125	377.376875	442.7885	484.61875	578.718	745.814933333333	522.368	271.390933333333	635.875333333333	79.5795	22.4458666666667	26.528125	69.377	109.0931875	35.7093333333333	38.7695	146.925	94.88325	87.800625	72.43775	61.21875	186.7088	101.00475	59.1793333333333	62.23525	167.33125	122.4375	334.642	169.42375	38.7853333333333
204	176.151734202378	176.151734202378	176.151734202378	343.853	343.853	343.853	1	1	14.2838181818181	20.4054545454545	26.5270909090908	25.5204545454545	8.16218181818183	9.18245454545451	4.08290909090907	18.3649090909091	38.7081818181818	45.9122727272725	10.2027272727272	17.3446363636364	7.1419090909091	11.223	10.1981818181818	12.2487272727272	12.2432727272727	9.18736363636367	4.08290909090907	11.217	8.16218181818179	7.14190909090906	6.12163636363634	9.17754545454544	12.2432727272727	5.10136363636364	1.02027272727272	10.2081818181818	8.16218181818179	4.08290909090909	11.223	5.10136363636362	20.4163636363636	13.2706363636363	4.08109090909091	4.08109090909091	8.16218181818183	10.2027272727273	4.08109090909089	10.1972727272727	10.2081818181818
205	176.969551322662	176.96793370465	176.980724270061	232.6175	228.563	233.669	12	12	154.061655172414	342.743172413793	284.659714285714	364.300034482758	407.172620689655	534.841379310345	428.443448275862	698.010206896552	205.075448275862	269.407448275862	304.042206896552	253.079724137931	319.405321428572	367.373793103448	387.783448275862	246.90675862069	766.071793103448	686.645655172414	585.638344827586	725.269034482759	256.091714285714	290.719655172414	237.627862068965	255.01724137931	269.352827586207	181.645931034483	167.229103448276	351.98625	235.683724137931	200.960379310345	228.503172413793	181.572275862069	725.538724137931	429.62324137931	249.916896551724	265.226896551724	617.246034482759	483.692482758621	508.097379310345	472.387724137931	292.819172413793
206	177.040471144809	177.040471144809	177.040471144809	65.301	65.301	65.301	1	1	58.14	418.0975	796.8543	791.714	51.015	924.12	51.0289473684211	58.158	48.9312	45.9135	672.353421052632	44.891	769.2685	337.7193	483.6222	690.91235	36.729	304.98	43.8729	52.0353	333.71985	132.6325	143.85525	131.613947368421	113.22	77.5428	67.32	86.72125	45.9135	56.13025	230.5878	60.19475	68.35675	403.9002	46.9315	48.9744	52.03275	365.2495	3610.8	57.1508	31.6386
207	177.050466331951	177.046480064878	177.060150849384	270.348	266.289	272.434	15	15	120.392181818182	150.020181818182	160.222238095238	173.497142857143	119.373428571429	160.229714285714	122.4	234.662727272727	1069.90507142857	1496.74009090909	692.289	1667.12563636363	137.7	151.000363636364	140.799428571429	140.799428571429	162.187227272727	169.359523809524	146.919272727273	189.821454545455	156.103714285714	166.304454545455	139.777363636363	162.223363636363	125.542	105.113952380953	108.12	115.286904761905	83.6623636363635	92.8903181818181	124.501	102.05	134.676	126.513818181818	83.6810000000001	83.64	94.8865714285714	102.028571428571	89.7809523809524	116.248909090909	77.5580000000001
208	177.059770982072	177.059639123514	177.059902840631	54.597	54.09	55.104	2	2	14.284	28.568	14.296	22.4462857142857	27.5477142857143	24.504	24.4662857142857	35.71	62.1851428571428	90.7927142857143	89.7851428571429	54.0297142857143	31.6022857142857	48.9737142857143	42.852	47.9534285714285	104.069142857143	65.3531428571429	38.8034285714286	68.4165714285714	12.2434285714286	17.3448571428571	9.18257142857143	17.3448571428572	14.26	12.2434285714286	5.10142857142857	16.3245714285714	13.2637142857143	10.2185714285714	20.4057142857143	9.18257142857143	24.4834285714286	13.2637142857143	11.2231428571429	21.426	16.3245714285714	49.994	21.426	14.272	7.148
209	177.055841611373	177.053181002521	177.066051179817	294.3555	291.796	297.912	6	6	136.714580645161	224.49935483871	249.971129032258	263.184967741935	311.17870967742	384.637290322581	317.310290322581	401.905419354838	366.27264516129	376.54664516129	146.921806451613	397.90064516129	225.477032258064	251.031096774194	279.506516129032	294.807967741935	134.648516129032	124.471483870968	84.6974838709678	129.576870967742	196.947161290323	184.701741935484	100.989580645161	171.408774193548	188.747741935484	137.734838709677	104.086064516129	336.749032258065	165.281806451613	185.657612903226	232.662967741936	187.763096774194	529.530677419354	326.482580645161	210.139935483871	279.497677419354	394.927258064516	390.758838709677	277.413677419355	474.42	133.632677419355
210	178.035270996094	178.031082747264	178.046995817024	304.011	298.932	308.109	57	57	292.824411764705	360.14305882353	229.566176470588	218.418470588235	75.4974117647059	139.772235294118	46.9335294117648	180.581647058823	270.455882352942	218.330352941176	93.8345882352941	299.949176470588	203.988235294118	427.626470588236	272.418529411764	214.113529411765	166.298352941176	224.438823529412	382.720588235295	495.013823529412	259.136444444444	33.6794117647059	65.2988235294119	78.5626470588236	574.392470588235	165.287647058824	26.5352941176471	734.596363636365	592.790882352942	325.455058823529	581.735294117648	17.35	912.416399999998	674.414411764707	142.791764705882	382.588235294118	1141.69332	963.832500000004	593.400352941175	901.901000000001	1094.46
211	179.039776738425	179.03779794504	179.05214830327	302.991	297.912	304.028	5	5	184.673235294118	269.357647058823	245.876705882353	232.694117647059	183.652941176471	211.200882352942	164.264722222222	142.832941176471	206.158823529412	208.14	439.619999999999	239.765277777777	284.5645	264.347588235294	254.035333333333	260.015	204.047058823529	233.647352941176	211.261764705882	201.055882352941	249.97205882353	210.241176470588	205.079117647058	328.515764705882	267.31705882353	208.14	201.067470588235	216.289882352941	243.766722222222	166.307941176471	272.497058823529	179.623529411764	174.530647058824	291.804117647058	237.646294117647	207.119705882353	296.905588235295	199.977647058823	439.476333333333	237.714823529412	256.089722222222
212	179.048073261229	179.045933303299	179.060579613341	87.753	85.69	89.794	25	25	229.55625	564.19825	513.33665	894.0018	487.8229	847.857428571429	388.728857142857	620.304761904762	348.7374	324.7098	442.804	232.625142857143	804.301749999999	985.36025	1002.66	1015.27904761905	709.264047619048	1066.44738095238	467.4119	776.437428571428	563.2056	123.42	112.231428571429	382.607142857143	644.798	221.39425	168.386428571429	383.52	305.065428571429	551.95525	679.129714285714	455.153619047619	1094.55467647059	1306.43862068966	363.3158	256.079761904762	137.7405	809.0979	612	219.35375	167.326857142857
213	179.069893764719	179.066716034721	179.079890137594	293.866	292.805	296.926	15	15	94.8853636363637	174.466636363636	130.594909090909	155.046608695652	128.552869565217	139.775739130435	117.362727272727	178.547727272727	2059.94532	2513.9227826087	1660.38604	2500.68845454545	149.980090909091	188.800909090909	170.34	153.006818181818	223.439727272728	219.3	241.869272727273	296.833227272727	120.421565217392	127.568181818182	129.54	143.82	124.473272727273	141.816260869565	110.218909090909	155.079652173913	118.351636363636	115.290818181818	157.157	124.506545454545	236.703272727273	166.304454545454	95.88	115.290818181818	135.696272727273	139.811478260869	155.005454545455	111.209727272727	123.42
214	179.105237009294	179.103857995625	179.106508965901	384.63	381.609	385.763	7	7	78.5602631578949	134.673	153	193.91	117.366578947368	149.932263157894	108.15347368421	176.46	620.524799999999	639.705	300.050210526316	650.927894736842	138.755789473684	141.77305	136.715263157895	111.18	164.22	145.897631578947	141.860473684211	193.8475	184.667631578947	252.0141	195.890526315789	211.259842105263	130.593684210526	142.836842105264	138.72	155.078	93.8690526315788	124.4034	126.512631578948	134.681684210526	166.26	127.532894736842	78.58235	91.852105263158	108.147894736842	109.168157894737	84.6351	126.511	77.54
215	180.034020014679	180.030224607198	180.04502521784	301.472	297.912	304.028	4	4	78.5610000000001	141.816260869565	111.209727272727	94.9065000000001	59.1758181818183	92.8448181818183	43.8717272727272	61.1999999999999	78.5801739130434	73.4596363636365	110.164695652174	69.3785454545454	88.74	105.116181818182	88.7637272727272	90.7597727272727	60.1953913043479	99.9867272727271	90.8285454545454	93.8879999999999	98.9664545454547	62.2518260869566	70.383	92.8239565217392	128.554363636364	67.3379999999999	54.1033636363637	125.493545454546	97.9461818181817	80.6006086956522	133.691454545455	47.9656363636364	120.390782608696	139.777363636363	74.4599999999999	85.7019130434783	171.405818181818	148.959818181818	131.550681818182	158.142272727273	152.020636363636
216	180.053673182929	180.04757437716	180.062235745517	188.732	183.652	189.775	22	22	306.066666666667	872.3565	157.131333333333	973.3662	580.885777777777	847.838684210527	537.657111111112	1975.27314285715	453.989	474.403333333334	208.148	351.185777777778	390.745111111112	287.734000000001	141.810888888889	17.3456666666667	740.328571428571	1231.48485714286	490.72688888889	912.178000000002	49.9963333333333	13.2561	8.16711111111113	10.2022222222222	52.0313333333334	17.3437777777778	15.3033333333334	1278.37325	249.954444444445	246.893777777778	73.4616	157.319555555555	2809.83109090909	1252.35533333333	260.185000000001	336.501	901.901000000001	1785.47727272727	713.1897	615.260999999999	42.8260000000001
217	180.08685540995	180.086541931095	180.087168888805	131.616	131.607	131.625	2	2	42.8512	121.372066666667	91.8257142857143	126.568571428571	89.7851428571429	107.086	81.6213333333333	220.3776	154.060266666667	214.326	126.463466666667	211.1952	71.4186666666666	109.168533333333	83.6290666666666	68.3591428571429	210.092533333333	206.169857142857	139.730866666667	205.0736	120.393714285714	133.654933333333	115.292285714286	172.357466666667	89.8186666666667	121.459333333333	87.7773333333333	191.894285714286	73.4605714285715	65.2708571428572	103.9924	73.4297142857143	268.137266666667	143.8576	95.9050666666666	101.008285714286	203.9	212.219428571429	131.6144	213.239714285714	63.302
218	181.060656583736	181.055265705875	181.065885731356	185.682	183.652	187.734	4	4	41.8317142857143	93.8662857142857	93.8662857142859	75.5027692307691	58.1838461538461	49.994	76.5173076923076	240.787428571428	117.332857142857	98.9677142857142	81.5876923076922	83.6967692307691	48.9737142857143	60.1968571428571	61.2184615384614	25.5057692307692	84.7174615384614	120.387230769231	52.0345714285714	110.229428571429	24.4868571428571	22.4368571428571	17.3517692307692	13.2637142857143	20.4057142857143	10.2028571428571	9.18276923076922	166.306571428572	43.869923076923	35.68	36.7302857142857	15.3103846153846	368.323142857143	90.7672857142857	19.3854285714286	36.7148571428571	115.294769230769	230.572153846154	79.5839999999999	76.5230769230768	15.2978571428571
219	182.040734260131	182.040734260131	182.040734260131	74.455	74.455	74.455	1	1	146.9184	96.8556666666666	109.168533333333	88.7631999999999	132.634666666667	152.98	139.785666666667	260.168	113.2130625	110.3184	130.594133333333	170.384533333333	169.375333333333	272.3044	160.181866666667	109.168533333333	198.009333333333	242.823466666667	156.1008	207.114133333333	47.9713333333333	46.9322666666667	44.8917333333333	41.8309333333333	79.5808	52.0132	34.6890666666666	160.119066666667	81.6213333333333	85.7024	86.6886666666667	71.4466666666667	427.352066666666	249.981666666667	93.8645333333333	186.7088	326.485333333333	489.728	407.0864	327.5056	82.6416
220	182.043089466983	182.043089466983	182.043089466983	167.322	167.322	167.322	1	1	13.2683571428572	22.4541428571429	21.426	23.4492666666667	20.4057142857143	20.4057142857143	13.2634666666667	26.5162857142857	13.2637142857143	17.3445333333333	19.3922142857143	16.3302857142857	24.4954285714286	24.4765714285715	24.4851428571428	15.2989285714286	15.304	23.4567142857143	14.284	10.2028571428572	18.3612857142857	19.3854285714286	20.4053333333333	14.289	18.3651428571429	12.2434285714286	14.2837333333333	11.2317857142857	10.2021428571428	9.18642857142857	9.18257142857144	15.3042857142857	13.2581428571429	11.2184285714286	13.2637142857143	15.2978571428572	11.2231428571429	12.2434285714286	15.304	14.289	14.284
221	182.054267807777	182.048916205675	182.059288933572	185.682	183.652	186.714	4	4	24.4865454545454	28.5676363636363	22.446	13.26325	55.0935	11.22275	68.35675	272.267181818181	45.9122727272728	47.95175	25.4958333333333	28.581	18.3649090909091	13.2635454545454	22.4363333333333	10.2033333333333	87.7825454545455	6.1215	16.324	115.290818181818	7.1419090909091	8.16218181818181	6.12436363636364	10.2027272727273	9.18225	9.183	9.18225	73.4596363636365	4.081	33.6545	18.3649090909091	20.4054545454546	332.608909090909	16.3156363636363	21.4257272727272	55.0652727272726	14.2835	193.8475	84.68075	29.58725	14.2776666666667
222	182.080550698498	182.076973468201	182.092115286791	114.2635	110.188	115.301	66	66	158.135769230769	278.421	186.712285714286	321.39	164.3235	239.767142857143	170.316142857143	544.603714285714	1042.38322222222	1135.578	670.285999999999	1109.99314285714	243.745857142857	318.329142857143	302.110285714285	181.598142857143	588.693866666667	473.589333333333	423.418571428571	684.563785714285	344.856571428571	595.590153846154	509.291875	633.3786	432.414769230769	428.496923076923	332.473428571428	361.181142857143	225.577857142857	164.266	404.883285714286	239.951785714286	612.927538461538	306.977	168.338076923077	316.288571428571	388.565571428572	416.276571428572	188.752857142857	413.071071428571	216.288923076923
223	182.186219459073	182.186219459073	182.186219459073	296.869	296.869	296.869	1	1	90.8078124999999	127.5390625	123.4578125	117.3359375	82.6402500000001	136.7135	78.5640625000002	103.0136875	64.2993749999999	76.5187500000001	263.12775	108.153125	91.8225000000001	116.358375	97.9440000000001	109.126625	56.11375	86.7265624999999	59.1962500000001	68.3818750000002	108.1465	80.6293749999999	66.3203125000002	113.24775	120.3895	66.3203125000002	83.7220000000001	67.340625	72.4421875000002	75.503125	103.083125	56.1343750000001	82.674	91.8281250000003	65.2760000000001	63.2555	80.5997499999998	95.9387499999999	223.352625	87.7415000000001	68.3358125000001
224	182.962881795228	182.957858740285	182.97446235827	44.867	41.817	45.922	128	128	1009.06845833333	1271.24789473684	1559.35456	1611.9792	1276.36118181818	1615.11228571429	1244.25071428571	1564.798	1438.2564	1485.56313043478	1465.41324137931	1467.78	1351.553	1626.30915384615	1585.92763636364	1688.57285714286	1550.4	1307.98963636364	1016.19888	1440.24	1331.7264	1217.5218	1098.03648	1698.18133333333	1399.54976	1033.26	837.615476190476	1788.49825	1203.9304	1259.00473684211	1481.12276	1322.54208	2330.30290909091	2176.76536	1154.923	1544.05252380952	2133.21821428571	2180.63115789474	2301.75168	2134.363	782.371958333333
225	182.967741246729	182.961422543362	182.98224116979	1071.29	1070.18	1081.49	153	134	1220.94000000001	1359.65999999998	1383.12000000001	1393.35	941.459999999983	1624.86	1163.82	783.359999999986	1149.53999999999	1209.72	1279.08000000001	1179.12	1256.38937499999	1312.73999999998	1597.32	1263.77999999998	1092.41999999998	1422.89999999997	1034.28	851.321538461537	1603.20550000001	978.180000000001	915.199999999983	1508.58000000001	1335.18	981.240000000014	852.719999999985	1020.22875000001	1003.68	826.199999999998	1407.6	904.401538461537	951.222499999996	1337.22000000002	900.574999999985	861.899999999985	964.919999999996	943.057500000009	1226.52125000001	1128.288	1122.00000000001
226	183.965712694852	183.960112847222	183.976218914164	44.89	42.85	46.925	41	41	328.515764705882	444.848235294118	551.979117647059	582.587941176471	451.983055555556	547.87425	479.704117647059	563.202352941177	476.314055555556	438.726470588235	411.178529411765	530.552941176471	486.680294117647	659.11	575.611764705882	568.303823529412	527.311277777778	517.289117647059	356.076944444444	489.741176470588	451.126	335.560647058824	365.370588235294	492.944117647059	461.146352941176	317.202722222222	302.007058823529	591.765714285714	389.752352941176	470.355588235294	537.015058823529	461.305882352941	792.762	633.616105263158	365.244235294118	542.796470588235	667.233882352941	707.861	714.184210526316	777.447818181818	261.105777777778
227	184.072873942057	184.070402526052	184.085097668218	53.053	51	55.087	45	45	496.74	587.6928	428.652	435.662	294.8667	450.06255	339.7599	454.14475	1912.3944	1913.96141176471	2287.48057142857	791.52	366.18	381.586857142857	331.670238095238	285.698	290.77125	292.81175	255.1375	229.635	419.32275	262.14	335.76095	458.22695	358.939428571429	319.3539	341.795714285714	412.181	289.7652	231.743105263158	357.202631578947	333.62175	481.558	465.234	291.7915	371.3892	530.53	461.2886	999.88	426.5899	307.1103
228	184.116039059261	184.112144557726	184.127116097085	203.0465	199.984	205.079	30	30	33.6676153846153	71.4161538461537	46.9341538461538	77.5375384615385	144.818153846154	165.277384615385	118.355692307692	299.947846153846	116.315076923077	103.089923076923	44.8935384615385	55.0924615384616	79.578	142.832307692307	97.9495384615383	93.8683076923076	188.657307692308	118.346769230769	92.8410000000001	153.046153846154	27.5358461538462	32.6621538461538	22.4366153846154	25.5173076923077	73.4953846153845	38.7716923076922	23.4546923076923	396.058461538461	164.195230769231	92.8059999999999	117.335384615384	81.6266666666667	1221.339	567.248307692308	188.756923076923	402.183076923076	880.525538461537	794.75311111111	469.306153846154	908.022499999999	185.612
229	184.961985400935	184.958262004418	184.974152131219	44.89	43.859	45.921	51	51	389.767333333333	525.471666666667	531.506833333334	573.427333333333	423.438333333333	543.837666666667	482.617666666667	592.716833333334	943.654166666667	775.453333333333	521.305166666667	521.333555555556	462.1355	543.260666666667	542.728666666667	541.392428571429	566.1925	532.614	330.588	485.599333333334	458.129666666667	298.957666666667	330.912	547.919	475.475333333333	268.303833333333	276.510333333333	684.611714285714	394.869	520.37	535.091333333334	395.2818	892.701923076924	693.713333333334	342.832	558.122333333333	666.168833333334	694.384615384616	736.381333333333	756.067	203.046333333333
230	184.985234449485	184.979877520445	184.99555213309	1072.3	1070.21	1074.34	92	92	2908.02	4531.09655172414	3633.23999999999	2643.23888888891	3212.24489795918	3402.68088235295	2938.42285714286	2695.86	3137.37857142857	4010.63999999999	3516.35583333333	2980.62485714286	3677.10971428572	4129.98000000001	3555.72	3416.93685714286	2978.214	3274.20000000002	3100.496	2838.66	3798.21238095235	2905.97999999999	3197.57542857143	3459.84	3266.04000000001	3204.36999999999	3140.3295	2853.73914285715	2981.22972972973	2707.83828571429	3566.79399999999	2880.24416666667	2821.09	3386.256	3226.14342857143	3069.01942857143	3087.54	2636.57103448277	4119.08566666665	3315.69	3097.74
231	184.985688671623	184.982181433475	184.997363716301	1169.2	1158.06	1169.29	83	83	1168.92	0	1947.1642105263	2029.79999999999	973.813846153845	2308.18608695652	0	0	0	1888.02000000001	2327.02499999999	1408.36666666666	1680.96937499999	2231.69086956522	1807.40388888888	1856.39999999999	1090.0275	1601.39999999999	0	0	1409.64	1091.4	0	0	2134.86000000001	1482.05999999999	801.720000000004	1182.18	1156.68	0	1312.70923076923	1235.93235294117	1098.23733333333	1609.55999999999	2045.1	1097.52	0	1158.72	2385.20062500002	1280.88437499999	0
232	184.9859277015	184.98286840528	184.99735643651	1122.29	1112.14	1145.74	108	102	3486.73469387755	4541.9675	4236.88533333332	3511.63105263158	1879.86	2279.7	3469.02	2852.76333333334	4548.44534482757	2736.59785714285	6202.61999999998	4304.07163934425	4465.2704	4791.60865384615	5745.66000000002	4231.82416666667	3300	4466.1456	3725.78530612245	3359.53204081633	4625.79428571429	3993.78538461538	3905.58	4556.23142857143	2241.96	1864.30125	3749.235	3402.04081632653	3584.28	3318.72387755102	3329.21970588236	3144.9514893617	3905.87999999999	4483.79693877551	4198.00948275863	3305.82	1668.96047619046	2412.52421052631	6310.36869565218	1716.66000000001	3622.47916666667
233	185.032951328487	185.029807118367	185.044207884534	52.0205	49.974	54.061	44	44	808.66175	1530.375	1018.77654545455	913.12375	1174.30775	945.2145	681.193	1602.83893333333	1132.04142857143	1329.38575	670.30425	1639.758	1264.59333333333	1131.45725	1429.05	1124.3155	791.778666666667	1322.892	689.00625	907.817166666666	481.568727272727	148.959818181818	175.483	448.072666666667	679.83975	160.182818181818	143.85525	723.373363636364	943.73125	459.572727272727	747.238909090909	445.885666666667	1927.40966666667	1317.14275	792.751909090909	1308.98075	2088.49827272727	1548.774	1405.9045	2308.6008	687.6485
234	185.121246741854	185.120377024547	185.133298740265	203.033	199.984	204.07	9	9	14.2838181818182	39.7906363636364	29.5931818181818	47.95175	79.547	97.9461818181819	58.15425	168.345	57.1352727272726	49.9933636363637	31.62775	31.62775	40.8133333333333	57.1352727272726	62.2352500000001	51.0125000000001	95.8173333333333	69.377	43.8717272727273	71.4572727272726	22.4345	22.446	13.25675	15.3122727272727	42.8743636363637	24.4996363636364	18.366	139.852090909091	80.59975	58.1555454545455	48.973090909091	42.8505	556.048636363636	282.615545454546	92.8448181818183	226.500545454546	455.0315	376.47225	230.595333333333	390.75575	94.936090909091
235	185.985050954003	185.984439411691	185.985662496315	1076.36	1076.36	1076.36	2	2	806.14347826087	1308.19739130435	1412.7	1292.89086956522	695.936521739131	1558.20391304348	782.67347826087	663.282608695653	620.424347826088	718.080000000001	569.402608695653	613.020000000001	1505.14130434783	1452.07869565218	1414.74	1369.86	673.48695652174	1474.92	589.811304347827	711.960000000001	1387.79130434783	578.340000000001	533.687391304348	2765.1552	1487.16	636.751304347827	646.955652173914	845.580000000001	577.566086956522	674.220000000001	1561.26521739131	719.100000000001	704.100000000001	1492.89608695652	610.980000000001	585.729565217392	609.211363636365	691.560000000001	556.373913043479	591.08347826087	558.721739130436
236	186.078023932188	186.077696179454	186.083268641647	515.241	514.215	515.27	3	3	11.223	35.7	21.4314545454546	19.3857826086956	12.2432727272727	27.5608636363637	15.2959090909091	19.3899130434782	781.719652173914	1908.42	25.5068181818181	3210.493	23.4662727272727	19.3849565217392	27.5540869565218	22.446	78.5634347826086	31.636909090909	66.3169565217393	57.1492173913043	19.3849565217392	16.3241739130435	18.3693913043479	21.4263913043478	22.4457391304348	17.3451739130435	16.3248695652174	15.3040909090909	18.3649090909091	15.3039130434783	27.5341304347826	16.32	19.3750434782609	20.4054545454545	11.2257391304348	20.4060869565218	21.4209545454546	12.246	18.3654782608696	17.3444347826087	16.3287272727273
237	186.143009050866	186.143009050866	186.143009050866	364.236	364.236	364.236	1	1	43.8734375	76.4953125000001	78.5592500000001	114.275	48.9750000000001	88.7345625000001	64.2796875	177.5235	104.071875	84.6859375000002	40.81	42.86625	53.0522352941176	38.7695	66.3162500000001	76.5176470588235	19.38475	21.42525	14.284375	11.2193125	37.7515625000001	10.199375	11.22275	38.7695	40.795294117647	11.2234375	15.2934375	58.15425	17.339	28.56875	26.5362500000001	20.4125	142.835	53.0529999999999	25.50625	15.3046875	40.81	61.2374999999999	22.4468750000001	27.5281875	14.2832941176471
238	186.960734131516	186.953334907121	186.970074950653	1077.4	1076.36	1079.4	53	53	4855.32272727274	5915.57500000001	5997.60000000001	6231.18000000001	4922.26666666666	5490.16190476192	4740.85583333333	5049.11130434783	4421.62954545455	5134.68000000001	5081.44444444444	4772.49227272729	5554.97384615384	6153.1125	5898.66000000001	6131.91136363638	4745.62379310344	5967.00000000001	4425.71136363637	4411.50000000003	6183.8347826087	4850.1	4963.32000000001	5833.38000000001	5612.04000000001	4180.80227272728	4612.45454545456	5299.91999999999	4400.20000000001	5022.48000000001	6294.04173913044	4991.88000000001	5052.17260869566	5988.02727272728	4797.06000000001	4888.90304347827	4854.20826086957	4894.98	5080.86782608696	4291.01136363637	4980.66000000001
239	187.090612089228	187.090612089228	187.090612089228	515.237	515.237	515.237	1	1	40.8116666666667	51.0021739130435	33.6772173913043	57.1346086956522	24.4862608695652	45.9352173913045	32.6413333333334	33.6772173913044	367.387826086956	787.472166666668	35.7091304347827	1427.6795	36.7200000000001	51.0130434782609	37.7593043478261	38.7699130434783	43.8712173913045	42.8619130434783	37.7512608695652	37.7593043478261	44.8933913043478	35.7106521739131	30.6156521739131	41.8306956521738	44.8914782608695	28.5673043478262	35.7091304347826	36.7309565217392	26.5335652173913	26.5267826086957	39.7718749999999	31.621347826087	23.455	40.8100000000001	25.5130434782609	38.76	25.5	24.4925217391304	20.4052173913044	35.710652173913	25.5068181818181
240	187.984174384445	187.984174384445	187.984174384445	83.649	83.649	83.649	1	1	364.237363636364	602.82	494.954047619048	597.034285714286	282.685095238095	408.095238095238	265.274285714286	289.747619047619	281.441142857143	317.5621	647.881428571429	314.244	287.720571428571	337.62	268.26	307.106	294.931380952381	144.914380952381	139.811761904762	202.007142857143	507.082	301.92	414.236	485.52	372.399545454545	313.223727272727	316.362380952381	346.8	188.744047619048	306.085714285714	388.62	222.484571428571	211.149409090909	315.356571428571	185.739272727273	261.180952380952	161.205142857143	173.448571428571	320.28	174.468857142857	205.074818181818
241	188.068211043627	188.063075982916	188.080526327673	193.838	190.755	194.893	38	38	165.2805	378.51275	331.725	454.01125	287.8515	419.32275	290.77125	1069.746	700.2345	810.0785	369.360666666667	991.0026	289.636307692308	370.35075	334.806	240.779	443.59125	443.80875	344.6755	608.118666666665	347.924923076923	455.82825	375.452	467.2745	364.40775	276.62325	220.374	431.557615384616	295.8725	246.799666666667	342.832	236.814	897.864	530.53	245.900333333333	314.108666666667	550.935	505.02375	263.2245	530.573333333333	469.315
242	188.112392343141	188.107519667896	188.120306673732	289.779	286.694	290.77	6	6	52.0166000000001	116.3104	70.3984000000001	72.4402857142857	67.3375999999999	51.0133333333334	66.3390000000001	196.847133333334	316.158666666667	309.140799999999	103.046933333333	333.610071428572	20.4057142857143	51.0300000000001	25.5071428571428	34.6897142857143	26.5269333333334	29.5882857142858	14.2893333333333	28.5674666666667	28.5786666666667	131.6144	58.1361999999999	24.4768	29.5882857142857	69.3781333333335	43.8714666666668	49.9930666666666	23.4665714285715	34.6890666666667	38.7701333333334	23.4665714285715	450.810533333333	131.623	40.8106666666667	67.3156000000001	290.776000000001	262.311333333333	113.2052	261.188266666666	171.3488
243	188.110578157601	188.106750420988	188.121946696994	172.9315	170.372	173.461	22	22	62.2335555555556	140.836666666667	113.250833333333	157.020111111111	152.021388888889	208.136666666666	214.258333333333	450.815444444444	133.654473684211	149.931833333333	58.1558333333333	88.7883333333334	65.3155555555556	134.64	86.7236111111112	67.3163333333334	275.475	146.872	114.271111111111	173.447222222222	56.1152777777777	143.857105263158	85.7033333333332	40.8222222222222	69.3788888888889	98.9669444444445	74.4762222222222	316.475555555556	219.288055555555	119.4115	108.149444444444	58.1526666666666	1066.19857142857	586.468055555555	226.501666666667	387.578888888889	1060.0962173913	647.846538461537	423.392222222222	846.08661111111	211.1975
244	189.069845610033	189.068668007851	189.076782166841	193.8385	190.8	193.867	4	4	31.6271538461539	75.497076923077	46.9518461538462	83.6634285714285	40.8257142857143	82.6431428571428	37.7505714285714	176.579769230769	101.048538461538	155.083428571428	86.7242857142857	164.3235	52.0127142857143	72.4363846153847	55.1185714285714	53.0548571428571	84.6837142857142	76.5214285714285	60.1715714285714	81.6615384615385	52.0317692307691	79.542	63.2577142857143	88.7648571428571	50.015	37.7664285714286	45.9096428571428	70.4012307692308	44.8925714285714	26.5181428571428	49.995076923077	31.6532142857143	142.843076923077	62.234076923077	28.568	71.39	91.8257142857142	80.6025714285714	39.7883571428571	110.190857142857	61.2171428571428
245	189.089429056106	189.08813523593	189.090722876283	384.6525	384.624	384.681	2	2	34.6897142857143	73.4434285714285	74.4600000000001	104.093428571429	42.862	70.3643181818182	45.9107142857142	117.3	18.3694285714286	25.5068181818181	24.4925714285714	24.4857142857142	45.9128571428571	60.18	43.8722857142857	48.9599999999999	48.9714285714286	90.8333999999999	40.8209523809523	63.2577142857144	110.185714285714	126.509523809524	90.7800000000001	119.406857142857	83.6634285714285	79.5822857142857	76.5000000000001	69.3794285714285	25.5059523809523	37.7417619047619	62.2519523809523	58.1535714285715	60.18	43.8722857142857	43.8825238095238	31.6362380952382	38.7708571428571	60.1940476190477	20.3952380952381	46.92	18.3651428571428
246	190.90842850649	190.90842850649	190.90842850649	48.96	48.96	48.96	1	1	213.237	336.69	346.892727272727	341.821818181818	310.162909090909	448.92	328.527818181818	203.142818181818	236.576727272727	249.966818181818	320.365636363637	248.946545454545	356.075181818182	354.034636363636	300.120545454545	341.791363636364	49.9933636363636	38.7703636363637	24.4865454545455	26.5265	381.582	141.817909090909	160.254181818182	303.183	333.629181818182	255.0625	244.865454545455	199.973454545455	254.047909090909	324.446727272727	319.686818181818	209.249090909091	158.142272727273	365.257636363637	216.297818181818	168.345	176.507181818182	161.361090909091	204.163636363636	139.777363636364	400.7945
247	191.101513999104	191.100475314902	191.112858831745	57.1395	57.128	57.145	4	4	59.16	92.8452777777777	92.8735294117647	120.387764705882	99.9872222222222	107.161764705882	72.4367058823529	132.630588235294	90.7206666666667	131.615833333333	76.5220588235294	113.213833333333	61.1966666666666	80.6032352941176	68.3597058823529	62.2538888888889	148.960555555555	80.6019444444445	66.3180555555555	132.672222222222	22.4451764705882	20.4055555555555	30.6088235294118	28.5682352941176	34.6686666666667	16.3244444444444	13.2592777777778	39.7914705882353	26.5272222222222	41.8585882352941	28.5665882352941	30.6083333333333	80.6019444444444	39.7778333333333	19.3852777777778	32.6488888888889	54.0755882352941	57.1364705882353	48.971294117647	39.8052352941176	22.4522222222222
248	191.140983379112	191.140459545689	191.141642504735	383.6325	383.603	383.711	4	4	57.1238620689655	116.2876	124.448413793104	190.830275862069	29.594	161.143655172414	49.9935172413793	58.1439310344827	34.6964137931035	44.8921379310345	28.5735172413793	34.702275862069	118.352	260.1255	145.899448275862	98.9466896551724	34.6893793103449	297.900413793104	144.908551724138	41.8313103448276	339.751862068966	348.863586206897	221.399862068966	343.896464285714	208.101103448276	214.257931034483	202.952551724138	188.751034482759	93.8653793103447	36.716275862069	135.724206896552	24.4915862068965	53.0435862068965	180.588827586207	113.273586206897	78.5785	120.388482758621	28.572551724138	89.7658666666668	193.780344827586	27.5465172413793
249	191.178624203911	191.175723276542	191.19199995761	616.2575	610.121	618.3	30	30	280.624193548387	2554.85758064516	1389.63541935484	2585.94532258065	974.377258064517	1825.57511111111	1487.2572	1808.9919	1070.0849	1679.35570588235	325.513774193548	1026.2206	1348.56793548387	1423.551	1401.04842857143	680.406700000001	910.256266666664	243.841677419355	192.8304	448.917333333333	977.223866666666	785.605333333332	225.4421	1001.2413	265.226000000001	130.5728	221.441266666666	594.932066666667	108.14735483871	582.686466666667	173.451	905.140580645162	3504.23083870968	1134.53653333334	176.540733333334	1051.08066666666	819.434733333334	2228.226	406.066133333334	400.009866666667	198.913000000001
250	192.048993688641	192.048993688641	192.048993688641	657.054	657.054	657.054	1	1	8.16222222222223	23.4587222222221	26.5358888888889	16.3244444444445	10.2027777777778	18.371	15.2941666666667	10.2088888888889	14.2838888888889	9.1825	13.2636111111111	12.2433333333333	19.3852777777778	21.4258333333333	20.4055555555556	21.4258333333333	10.2027777777778	20.4055555555556	11.2230555555556	14.2877777777778	22.4461111111111	9.1825	10.1994444444445	17.3390555555556	21.4258333333333	18.365	6.12199999999999	12.2433333333333	12.2433333333333	12.2433333333333	20.4111111111111	11.2193888888889	20.4055555555556	19.3852777777778	11.22	10.1994444444445	9.1825	11.2267222222222	17.3503888888889	11.2193888888889	6.12166666666667
251	192.052037792098	192.050215334313	192.063267760807	356.074	350.961	357.071	5	5	20.4117647058824	38.7711764705883	28.5677777777778	26.5358888888889	20.4055555555556	22.4461111111111	11.22	49.994411764706	119.3335	166.359611111111	85.7047058823531	135.652176470589	12.2470588235294	36.7178823529412	21.4187647058823	30.6176470588235	29.5703333333334	67.3346666666668	61.2176470588236	84.6277222222223	38.7832222222222	29.5880555555556	29.5868235294119	34.688	88.7641666666667	40.8111111111111	16.3247058823529	105.117222222222	77.5157777777777	59.1770588235293	66.3191176470589	10.2027777777778	114.266352941176	62.2558823529413	18.3652941176471	31.6400588235294	80.6238888888889	52.0341666666667	25.5073529411765	82.6438235294116	204.047058823529
252	192.06407865651	192.062524393763	192.065632919257	326.9925	325.476	328.509	2	2	14.2843076923076	14.2896923076923	11.2236666666666	21.42525	14.2835	18.3645	11.2183076923077	14.2832307692307	250.97676923077	345.86475	176.499923076923	338.563384615385	16.324923076923	19.3858461538461	16.3175384615384	10.2025	52.0317692307691	55.0979999999999	34.6878461538462	44.8935384615385	15.29625	19.3683076923077	10.2030769230769	17.3452307692308	6.1215	10.1983333333333	10.1984615384615	21.427	6.12449999999998	8.16184615384614	10.1984615384615	10.2025	12.2436923076923	16.3249230769231	9.18207692307691	11.2225384615384	9.1785	8.15800000000002	10.2030769230769	12.2427692307692	8.16246153846151
253	192.141124509855	192.136916401431	192.152504530268	172.407	169.363	174.465	29	29	204.05	265.373333333333	174.4656	248.68175	7.14186666666667	187.726	53.0529999999999	27.536625	1156.9824	1120.823	635.969727272726	543.993125	189.844	230.505875	205.0828125	108.153125	17.34425	143.85525	93.8629999999999	10.2026666666667	443.816	268.330133333333	209.15125	227.599375	493.801	269.346	191.807	954.635	423.2740625	17.34425	550.96875	206.0905	950.64	860.827249999999	309.1546875	594.8421875	824.361999999999	620.311999999999	412.181	727.6878	762.12675
254	192.145097058203	192.140514686058	192.149679430347	343.847	343.841	343.853	2	2	39.7903999999999	91.8239999999998	87.7737500000002	105.128666666666	8.16213333333332	44.9093333333332	11.231	17.3445333333334	531.987599999999	562.166933333332	305.059733333333	260.168000000001	19.3850666666667	19.3850666666667	38.7574666666668	16.3306666666667	9.18240000000002	44.9093333333333	64.2977999999999	21.4172	48.9719999999999	33.6687999999999	32.6485333333333	35.6836666666667	29.5877333333334	34.6890666666667	16.3242666666666	68.3818749999999	71.4186666666665	6.124	37.7646666666667	8.16213333333332	13.2686666666667	21.4339999999999	20.4053333333334	34.6890666666667	86.7226666666668	18.3645	28.5674666666666	82.6092	186.782
255	193.049251914326	193.044415190102	193.06047092724	254.0175	249.965	254.074	36	36	464.22409090909	837.669869565217	1315.85863636364	1440.97669565217	1190.66416666667	1622.02356521739	1256.92988235294	2135.38325	254.047909090909	290.855454545455	217.269260869565	139.775739130435	2308.86346666667	2988.27738095238	2736.385	2581.303625	406.068545454545	199.973454545455	268.271954545455	340.771090909091	1349.845875	425.453727272727	63.256909090909	570.332454545455	1807.95683333333	1267.116	825.400636363636	3606.6898	2153.77069565218	2234.90764	2249.65125	1768.68	4151.571875	3469.7	2411.37456	2917.2	3343.32023809524	3544.07872	2068.806875	3289.634375	190.791
256	193.047885894775	193.044605102034	193.060684640801	214.255	211.2	215.281	25	25	33.6794117647059	63.2545882352941	54.0755882352941	65.2950588235294	34.69	56.0967647058824	40.8258823529412	116.306823529412	3104.70527777778	3104.699	1950.80235294118	473.416470588235	74.5029411764706	147.942647058824	107.130882352941	40.8117647058824	138.752	44.8929411764706	41.8296470588235	203.038529411765	181.668777777778	88.7911764705882	58.1567647058824	90.7747647058823	242.746	116.273294117647	129.532529411765	830.806705882353	180.592058823529	148.911411764706	265.184705882353	175.490588235294	437.706176470588	415.235764705882	204.937235294118	369.474235294118	128.594117647059	364.245	87.7402352941176	378.398176470588	26.5184705882353
257	193.051589631094	193.046877342026	193.061023325708	358.1285	351.987	360.148	18	18	20.4104347826087	32.648347826087	35.7091304347825	30.615652173913	21.42525	36.7293913043478	33.6613750000001	53.0535652173913	77.5233043478261	66.3325000000001	41.8306956521739	44.8914782608696	23.472	28.56	28.56	32.6566956521739	25.4945652173913	23.4667083333334	36.7293913043478	34.6726086956521	37.7593043478261	28.56	23.466	37.7512608695652	27.5445	29.58725	18.3646956521739	35.7182608695652	24.4810000000001	25.5065217391304	24.4862608695652	22.4455	49.9949130434782	32.6566956521739	18.3646956521739	32.6566956521739	42.8619130434783	47.9645217391304	26.5335652173913	33.6614347826086	36.7387826086956
258	193.083952393885	193.080974766037	193.095548551926	206.0905	205.079	208.14	10	10	20.4125	20.405	22.4458666666667	43.87075	41.8174375	30.6075	40.825	113.24775	3758.601	655.24125	1377.421875	763.933187500001	36.729	39.7921875	72.4421875000001	15.30375	150.95075	27.54675	45.91125	203.0421875	35.7093333333333	101.041875	45.894375	64.27575	25.515625	74.4828125000001	114.226	804.285333333333	67.3365000000001	142.79125	25.5078125	173.445333333333	436.667	76.5187500000001	107.1328125	362.321875	79.6119999999999	369.3305	85.7010000000001	50.996875	23.457125
259	194.051390642984	194.049525578817	194.054234224207	213.2435	212.22	214.273	4	4	17.35275	14.2835	22.4467692307692	28.567	13.26325	15.29625	13.26975	30.6075	361.198	340.791333333333	109.16675	53.027	20.405	20.405	23.46575	16.3253333333333	24.486	12.243	9.18225	32.648	21.4345384615385	21.43575	16.324	19.3673333333333	28.5553333333333	22.4363333333333	19.37525	106.112	24.488	20.3966666666667	37.7338333333333	32.6498461538462	46.9353333333333	60.19475	27.522	39.80925	28.5810000000001	38.7695000000001	13.26325	41.8131666666667	7.13883333333333
260	194.047761933816	194.047761933816	194.047761933816	351.987	351.987	351.987	1	1	11.2257619047619	17.3448571428571	19.3854285714286	18.3702857142857	10.2028571428571	17.3448571428571	17.34	21.426	15.2921428571428	24.4937142857143	11.2231428571429	16.32	18.3694285714286	17.34	21.42	13.2668095238095	18.3557142857143	22.4462857142857	17.3446363636364	15.2957142857143	17.3497142857143	10.2023809523809	11.2226190476191	15.3	26.5274285714286	10.2028571428572	8.16228571428571	21.431	9.18000000000001	10.2057142857143	24.4868571428572	13.2637142857143	19.3845238095238	21.431	16.3245714285714	13.2674285714285	16.3283809523809	19.3854285714286	17.3448571428571	18.36	13.2668095238095
261	194.061173446446	194.057410620889	194.064936272003	253.536	253.054	254.018	2	2	39.7902631578947	95.9047368421052	152.021388888889	85.7033333333332	154.061944444445	226.637333333333	166.305277777778	311.180263157895	38.77	37.7502777777777	34.68	30.6083333333333	335.762777777778	379.537894736842	371.381111111111	328.524736842106	56.1144736842106	25.5055555555556	25.4986842105263	45.9142105263157	99.9872222222221	53.0536842105263	19.385	62.2553157894737	185.690555555555	172.426944444445	92.8439473684211	531.56209090909	264.237555555556	302.924368421053	270.383684210526	217.192736842105	657.634411764707	490.771894736843	309.044052631579	420.370105263158	512.179444444444	515.576944444444	307.187222222222	524.28	31.6281578947368
262	194.072370234916	194.066260663344	194.078171006069	229.046	227.501	230.592	4	4	58.1567647058824	156.0515	117.370277777778	165.285	96.9527777777778	120.429411764706	78.5613888888889	279.641176470588	70.3991666666666	105.088611111111	29.5880555555556	60.2147058823529	82.638	104.1	114.302222222222	93.8348888888889	53.0369411764706	79.5816666666667	28.5665882352941	65.2764444444444	48.9733333333334	29.5864444444444	24.472	46.9327777777777	47.9676470588235	16.3288888888889	17.3333888888889	120.392777777778	25.5069444444445	47.94	62.2369444444444	25.4986111111111	233.719944444444	109.169722222222	35.7097222222222	25.5073529411765	72.4397222222223	143.906166666667	42.8493333333333	45.9125	24.4856470588235
263	194.08635432459	194.08635432459	194.08635432459	207.091	207.091	207.091	1	1	5.10125	7.14262500000001	11.2236666666667	9.18299999999999	5.09833333333333	8.16266666666666	7.14155555555555	13.26325	462.211000000001	306.266666666666	258.116222222222	78.5656666666666	13.2715555555555	10.2025	8.16177777777777	11.2224444444444	15.295	11.2236666666667	7.14233333333333	14.2831111111111	11.2151111111111	12.2506666666667	11.2163333333333	11.2297777777778	7.14155555555555	11.2224444444444	9.18299999999999	9.18800000000002	19.3842222222222	10.2022222222222	7.14175000000001	7.14233333333333	18.366	14.2835	17.3437777777778	23.46575	20.4066666666666	11.2236666666667	5.10166666666666	10.2022222222222	5.1011111111111
264	195.120199057295	195.120199057295	195.120199057295	160.187	160.187	160.187	1	1	64.2562941176471	101.009117647059	205.079117647059	385.537764705882	73.4611764705882	300.986764705882	61.1964705882353	121.415	69.38	88.7604705882354	97.9425882352943	95.9076470588235	94.8832500000001	80.6032352941176	77.5378823529412	56.0969444444444	42.8671764705882	55.0958823529412	35.7102941176471	48.9402352941176	84.6551176470588	71.4205882352941	276.499705882353	74.4557058823531	44.9084705882353	38.7689411764706	677.670588235294	50.0117058823529	51.0117647058824	35.7205882352942	48.9882352941177	28.5682352941176	79.5783529411764	80.5521176470588	45.8973529411765	26.5001176470589	43.8726470588235	85.7047058823529	66.3191176470588	53.0338823529412	26.5261176470588
265	196.039606978305	196.039306734789	196.040070013669	91.839	91.829	92.854	3	3	1153.91504347826	1662.42991304348	1696.14025	1968.58643478261	71.4365217391305	3056.46260869565	45.9019565217391	61.215652173913	2523.96195652174	3550.50782608696	2378.22808695652	957.004695652174	3001.35443478261	5335.96434782609	3804.6	3187.08939130435	70.416	3569.89278260869	2648.25391304348	18.3607826086957	566.123125	180.547695652174	169.37052173913	193.849565217391	1063.11182608696	412.290782608696	252.004434782609	3477.93808695652	2136.42626086957	56.11375	1874.45366666667	70.398	108.124608695652	6502.3852173913	2794.18852173913	3167.69947826087	11258.156	88.7853913043478	6803.4	11179.5775	228.489739130435
266	196.046677491161	196.040584177162	196.060334966424	92.843	83.661	100.994	94	94	1445.69425	1997.43971428571	1709.3375	2014.54925	3814.20942857143	3135.93504	3461.35784615384	5187.04876923077	2834.15246153846	3948.87335555556	2560.99263157895	4979.93411538462	3022.721	5342.18608	4196.82853333333	3200.35072	3169.00742857143	3828.00825806452	2892.15860869565	2510.22	572.243375	202.988291666667	198.9546	205.07628	1023.31075	417.401541666667	328.53016	4486.118	2238.47069230769	1644.643	1879.56512	1037.636625	9710.11223076923	6539.82203846154	2783.017125	5272.9235	11321.2215555556	11926.7225	4683.03861904762	11170.088	2565.4006
267	196.054978084243	196.040956439884	196.069234441176	59.168	56.101	73.463	65	65	19.3807037037037	66.2903703703704	20.4092307692308	11.2229615384615	1871.17376923077	16.3241481481482	2184.8905	3143.02153846154	177.413076923077	87.7431538461539	46.9341538461539	790.557407407408	2242.1798	3311.06113043478	7.14323076923077	2224.6524137931	8518.22780769231	6708.37857142857	3911.71223076923	7693.25953846154	30.615	63.2566923076923	19.3851153846154	35.7107692307692	20.397037037037	22.4459230769231	19.3814074074074	425.452269230769	47.9521851851852	1299.34130769231	1177.3685	808.045333333333	5739.97187096774	89.7632592592593	17.3445769230769	1728.38192592593	3887.1525	7213.24434782608	29.5821481481482	3622.50606060606	383.617481481482
268	196.071003896219	196.070751836821	196.073792073264	59.185	59.18	64.276	3	3	18.36	39.7906363636364	19.3895	9.18245454545455	1647.68452380952	14.2833333333333	801.11119047619	3083.12681818182	149.863	86.7242857142857	21.4257272727273	566.1	14.28	20.4054545454545	5.10272727272727	15.3078571428571	8708.13857142857	6508.40257142857	3748.35476190476	7437.57752380953	20.4114285714286	60.1968571428572	16.3243636363636	31.6284545454545	11.2175	13.2637142857143	17.3407727272727	403.007727272727	41.8297619047619	1264.783	6.12136363636363	770.315714285714	5361.60142857143	85.68	16.3245714285714	1668.08928571429	138.757090909091	3374.04190909091	22.441	9.18490909090909	360.244904761905
269	197.045233249664	197.045233249664	197.045233249664	92.854	92.854	92.854	1	1	194.86775	204.1	209.2025	254.109913043478	344.929	349.011	353.954458333333	545.83375	313.076041666667	380.55325	286.701958333333	490.760291666667	311.265208333333	543.815458333333	383.535666666667	336.765	330.642	386.690541666667	304.109	284.591625	107.104375	76.503125	56.11375	83.6639166666666	139.779958333333	97.972	63.2580833333333	492.9015	255.0625	229.55625	188.707708333333	128.55675	1215.11775	684.895291666667	316.367916666667	551.07	1279.75925	1432.782	1037.382375	1259.297	296.82
270	197.046872443122	197.046106115075	197.047601936689	62.218	59.179	62.223	3	3	41.8217083333333	127.479166666667	140.80025	221.403291666667	195.896	318.175	187.772	442.806583333333	95.8369166666666	105.16747826087	113.24775	122.43	246.9005	337.633791666667	290.77125	244.93	1071.2625	696.688458333333	148.962583333333	941.729208333333	80.6212173913044	44.8914782608696	48.974	61.215	115.264708333333	60.1824583333333	47.9419583333333	446.77825	64.278375	132.665	120.364916666667	108.1465	685.468	574.283458333333	94.88325	178.551041666667	189.77425	748.710583333333	170.346958333333	158.21625	56.1297916666667
271	197.050313940545	197.045922953288	197.062383168234	92.831	84.681	98.976	35	35	196.90825	205.128875	207.165913043478	255.130434782609	345.956869565218	345.956869565218	359.055304347826	545.839565217391	312.05347826087	381.577565217391	299.956695652174	500.94275	315.341217391304	555.021913043478	387.6	335.751652173913	326.566956521739	387.699130434782	305.136	285.611666666667	105.06447826087	75.4832173913044	54.0761304347826	82.6411304347826	140.7945	96.9495652173913	63.2561739130435	479.645217391304	256.08547826087	227.518173913043	190.715608695652	126.512347826087	1164.92784615385	684.945130434782	316.355	560.266434782609	1205.16507692308	1415.4335	1031.1568125	1244.76148148148	296.832125
272	197.071179726508	197.063893031973	197.079668800934	58.148	56.097	59.179	12	12	13.2592352941176	32.65	20.4125	56.11375	135.699117647059	34.70125	47.969375	400.9828125	67.2734117647059	28.5665882352941	10.2025	38.7577647058824	20.405	77.54375	30.609375	31.639375	1138.65965217391	863.184375	401.995882352941	1026.434375	29.58725	14.2849411764706	3.06075	13.2656875	37.7247647058823	10.2029411764706	11.2193125	406.0595	20.40625	110.268	70.4015625	79.5795	627.444705882353	73.4315294117647	53.0522352941177	172.4328125	284.64975	230.5765	7.1421875	266.383125	102.064705882353
273	197.062377929688	197.062377929688	197.062377929688	70.408	70.408	70.408	1	1	14.2842	24.4728	28.5684	29.5876315789474	113.2533	33.6501	172.47295	56.1165	26.5122	37.78255	30.6075	112.2275	31.62775	130.5536	38.77	38.7828	271.3865	178.5	81.6	217.3239	17.34935	12.243	5.10131578947369	14.2835	24.486	13.25935	12.24	55.08	21.4263	52.0353	33.66	33.66825	132.6	71.4	16.324	73.4616	53.053	735.42	49.98	32.6585263157895	25.5075
274	198.043588345336	198.038554999491	198.056534421512	92.3325	84.681	98.976	40	40	76.5195652173913	197.981217391304	189.817043478261	239.822608695652	68.3735	323.512909090909	97.92	569.334375	281.46	415.2325	308.118782608696	425.448782608696	343.923818181818	622.2	439.62	346.985454545455	47.9656363636364	397.901739130435	280.6375	106.08452173913	79.56	83.6435652173913	57.1346086956522	81.6208695652174	117.33	100.011130434783	59.1758181818182	471.471	249.966818181818	34.6888695652174	186.620217391304	37.749652173913	78.543347826087	716.558869565217	317.382260869565	599.93895652174	1389.95060869565	1596.1402	1093.14763636364	1377.4	248.890608695652
275	198.052523560319	198.03972335354	198.058352678182	61.225	58.137	71.428	11	11	49.9821304347826	128.492608695652	152.020636363636	259.149272727273	231.599217391304	344.76	183.69	448.92	105.010739130435	162.2595	140.797636363636	137.7	255.068181818182	336.69	379.541454545455	256.1455	922.315826086956	660.96	324.442956521739	748.871478260869	109.1935	110.189454545455	121.412454545455	77.5407272727273	106.057391304348	123.451565217391	74.46	489.6	156.099913043478	171.451636363636	152.020636363636	116.324608695652	819.304391304348	616.106260869565	160.187782608696	230.578956521739	473.406545454545	703.83	79.56	464.348181818182	160.221913043478
276	198.072145099881	198.07039103734	198.072983494148	59.168	58.148	59.179	3	3	26.518375	43.8714666666667	28.5674666666667	33.6688	175.483	43.8714666666667	65.3184	417.289066666667	71.343125	96.9253333333334	90.8037333333334	63.23225	29.5877333333333	19.3850666666667	10.2026666666667	18.372	850.940625	506.873733333333	232.617	727.43825	19.3850666666667	13.2643333333333	4.08106666666667	16.3242666666667	18.352125	10.2026666666667	6.1192	34.6890666666667	10.2026666666667	145.955333333333	14.2837333333333	85.7136	743.8078125	28.55825	9.18240000000001	21.4256	12.2432	244.88	31.6158666666667	24.496	93.9013333333334
277	198.939071644844	198.933479929699	198.95017461745	44.884	42.838	45.922	131	131	3173.04818181818	4594.561	4959.84033333333	5402.4885	3671.06707692308	4990.92711111111	3625.86977777778	4115.104	1128.98185714286	1143.74028571429	1043.75228571429	1594.6768	4943.67072222222	4853.834	5048.76685714286	4955.3775	29.590875	2370.911875	1492.50383333333	1793.395	5570.41333333333	4810.0056	4371.17941176471	6191.9802	5340.05736842105	4294.11533333333	3944.2865	3716.66955555556	3256.638	3808.48955555556	5040.677	3942.53235294118	3273.05111111111	4223.332125	3572.9155	2979.23428571428	2059.03266666667	2939.22290909091	2158.696	2679.27028571429	3159.081
278	198.951271971975	198.9505339274	198.951934473475	44.885	44.884	44.896	7	7	7.142	9.18257142857142	13.2621666666667	1.02033333333333	1397.85666666667	9.18257142857142	13.2637142857143	1094.76657142857	4.08066666666667	4.08133333333333	4.08066666666667	2.04057142857143	6.121	3.0635	10.2016666666667	8.15657142857143	1829.37228571429	5.10142857142857	2.04066666666667	10.2016666666667	13.2643333333333	5.10166666666667	4.08533333333333	10.2033333333333	6.122	5.10083333333334	6.122	4.08133333333333	2.04057142857143	937.642571428571	2.04233333333333	4.08533333333333	1191.69371428571	4.08114285714286	4.08133333333333	7.142	7.14233333333333	407.8445	5.10583333333333	1.02016666666667	3.06085714285714
279	199.942313149451	199.937488474974	199.955529703138	44.8895	42.844	45.922	90	90	676.449428571429	989.677142857142	1090.780875	1144.7205	775.4375	1029.43225	767.254857142857	912.155076923077	189.7665	221.39425	204.05	255.0625	1081.465	1068.594375	1084.87542105263	1080.41533333333	17.346375	468.29475	280.56875	12.243	1249.8675	1035.63833333333	929.827333333334	1298.03858823529	1161.07036363636	935.56925	849.86825	830.471529411765	692.74975	873.317538461538	1156.41533333333	845.112	29.58725	905.957333333334	768.265363636364	640.9525	397.94625	604.523076923077	412.541714285714	572.36025	648.682588235294
280	199.955591072375	199.955591072375	199.955591072375	45.905	45.905	45.905	1	1	11.2231428571429	15.305	33.6655	36.732	771.372	16.3253333333333	640.769333333333	890.6055	8.16133333333334	5.10166666666667	5.10083333333334	81.6266666666667	22.4436666666667	23.4868333333333	33.6655	13.2544285714286	354.039142857143	12.244	4.08133333333333	326.453333333333	25.5083333333333	11.2236666666667	10.2133333333333	35.7116666666667	23.4676666666667	15.3025	8.16266666666667	25.5083333333333	6.122	871.364666666667	25.5291666666667	844.6978	691.753714285715	18.363	5.10166666666667	60.1996666666667	6.122	605.122666666667	7.14816666666667	5.10083333333334	17.3448571428572
281	200.01844654516	200.017699076234	200.019194014085	301.472	299.953	302.991	2	2	23.46575	40.8104347826087	42.85225	39.801125	24.486	44.891	21.4305	35.6999999999999	41.8413913043478	56.1183333333333	116.28475	64.2757500000001	32.6413333333333	41.8405	33.669625	36.7125	26.5267826086957	33.6655	29.5951304347827	40.8208695652174	38.7695	24.4925217391305	21.420875	30.60125	58.15425	28.5670000000001	24.4987826086957	41.8319583333333	32.656	28.5673043478261	51.0260869565218	20.41	39.7901739130435	59.1745	20.4	26.5267826086957	40.8116666666667	33.66825	56.0885416666667	52.0348749999999	41.8319583333334
282	200.163744622089	200.163744622089	200.163744622089	966.168	966.168	966.168	1	1	22.44	65.2800000000003	130.5216	73.4399999999999	87.7199999999999	73.4364	52.01745	345.881700000001	58.1542500000002	51.0274999999999	545.000400000001	49.9799999999999	145.860000000001	111.2127	132.639	108.1783	45.8999999999999	110.187	48.9863999999999	64.2757499999999	141.814750000001	184.62	64.2779999999998	127.56875	164.26025	44.9174000000001	114.2736	56.1302500000002	61.2329999999998	81.5809523809527	105.0909	80.6036999999998	35.6999999999999	101.03445	62.2374285714287	59.1765714285712	54.0441	196.90825	298.7721	106.1372	52.0352999999999
283	200.9392880576	200.934274201752	200.953993070062	44.89	42.843	45.922	79	79	668.287142857143	1079.4245	1090.780875	1273.30666666667	868.263142857143	1165.09377777778	860.089909090909	953.967142857142	158.144285714286	131.616857142857	212.219428571429	249.97	1120.2345	1275.38461538461	1112.11142857143	1190.922	89.7851428571429	463.209714285714	308.126285714286	143.860285714286	1230.82941176471	1134.5736	1077.888	1401.661375	1320.2035	963.089777777778	903.928470588235	831.532857142857	723.382571428571	875.3745	1266.04	830.073	624.414857142857	876.122733333333	834.593714285715	609.139	387.708571428572	533.571	390.076571428572	508.126	693.77
284	200.97190600662	200.968534325772	200.984939467359	44.89	43.864	45.917	28	28	115.297666666667	82.64025	232.617	206.095090909091	882.51625	215.290333333333	525.68625	958.565	436.488666666667	478.536333333333	299.9535	423.40375	99.9867272727273	102.027272727273	129.57175	196.90825	378.51275	318.318	269.346	381.5735	133.727181818182	60.19475	31.6425454545455	186.721	119.379	64.27575	106.108363636364	437.697	196.90825	883.608666666667	144.9465	707.37975	580.53932	448.69	26.5265	365.2495	550.954285714286	585.17625	475.447090909091	605.018133333333	83.6673333333333
285	201.048102876509	201.044538501098	201.052007361303	428.5185	428.485	432.61	6	6	51.0125	55.1137499999999	93.7750588235296	76.5705882352944	35.7226470588235	103.007375	38.7711764705883	43.8734375	33.6703125	50.0106250000001	37.763125	34.6660000000001	105.0921875	80.5750625000001	70.3498125	72.4421874999999	133.65275	94.8873529411763	40.7976470588235	217.313249999999	84.6551176470588	398.068125	859.073888888889	96.9593750000003	179.564	140.703176470588	1051.89493333333	132.638235294117	74.4814705882354	42.8505	217.3265625	79.5829411764707	41.8328125	109.16675	41.83025	35.721875	44.9058823529412	40.8117647058824	44.9075	61.2374999999999	35.7109375
286	202.124297497319	202.124079755937	202.127267489468	364.219	362.206	365.279	3	3	104.099052631579	269.28	274.4607	334.646315789474	191.80947368421	287.64	146.917894736842	332.617799999999	287.7105	228.538947368421	66.3171052631579	117.366578947368	157.12052631579	151.972157894737	219.356578947369	214.255263157895	46.9200000000001	54.073947368421	31.6281578947368	45.9000000000001	94.913842105263	21.41895	29.5876315789474	107.12625	99.96	26.5268421052631	18.36	164.2683	59.1752631578947	75.4984999999999	92.8726842105264	57.1524210526316	326.48	213.235	61.218	62.2352499999999	193.85	193.91	78.5845789473685	146.8368	41.8307894736843
287	202.124778158285	202.119438846708	202.138107512471	204.0555	200.963	206.099	80	80	183.702857142857	398.931714285714	259.225142857143	479.534285714285	837.654571428572	1271.276	856.237636363636	1618.513	835.7622	701.132571428571	289.761142857143	517.284857142857	556.036250000001	820.331250000001	826.416	691.7295	1177.00306666667	934.5948	632.4	859.281047619047	212.219428571429	203.036857142857	140.76	98.9677142857142	526.614857142857	265.33619047619	196.915142857143	2098.405	1270.25571428571	783.18276923077	965.190285714287	680.530571428572	4449.40936363636	3316.86808695652	1500.77023809524	2561.92308	4446.23136	3867.88148	2878.17226666667	4249.4662	1226.38342857143
288	202.125245466515	202.119619151612	202.136395163441	343.814	339.738	345.887	45	45	94.8551052631577	238.741578947368	113.28105	134.7126	218.3442	128.5956	168.438947368421	405.039249999999	975.802235294118	952.718916666666	611.139733333332	1008.01773913044	53.0536842105263	142.836842105263	114.24	51.0124999999999	91.8224999999999	70.41795	55.1084210526315	75.4800000000001	41.8302499999999	137.73375	54.0906842105262	42.8274	78.5631	105.0909	87.7415000000001	213.29495	130.592	178.605	141.86047368421	40.8119999999999	2102.4875	729.849999999999	172.4307	321.47325	1440.29883333334	1583.40952380952	1372.26681818182	1376.61428571429	949.138421052633
289	202.967721717153	202.967721717153	202.967721717153	45.917	45.917	45.917	1	1	68.35675	145.9046875	184.733125	152.015058823529	125.4984375	175.5475	134.673	149.01125	162.2296875	170.38175	147.93625	158.0903125	112.193529411765	136.76375	172.485625	153.046875	173.4425	138.8135	92.876875	141.866875	142.832941176471	178.54375	178.609375	175.5475	149.9308125	193.859375	155.084705882353	198.945882352941	97.95	124.5315	93.932	137.784375	276.48775	227.51575	133.65275	208.14375	209.148235294118	238.899375	207.186875	294.743875	82.6149375
290	203.049381443304	203.049029999947	203.051015199737	53.0495	53.046	53.07	4	4	115.264913043478	268.331727272727	282.68452173913	247.923391304348	178.547727272727	259.218545454546	183.649090909091	277.588363636364	231.490652173913	247.923391304348	248.943652173913	184.62	172.38	205.124869565217	261.253565217391	212.216727272727	212.216727272727	190.791	122.465454545455	167.362	226.497913043478	392.716739130435	487.799	296.978727272727	236.591666666667	364.233130434783	314.253739130435	341.787391304348	170.385545454545	182.726454545455	172.518272727273	175.533818181818	374.440090909091	288.737181818182	233.639739130435	280.575	293.835130434783	288.878681818182	255.119565217391	382.695652173913	146.919272727273
291	203.115692820305	203.108620748033	203.122764892578	311.7	311.21	312.19	2	2	24.4954285714286	60.2179285714285	53.0538666666668	47.9702142857142	54.0741333333332	55.0943999999999	73.4297142857141	77.5417142857142	125.495142857143	234.661333333333	35.7250000000001	82.6084285714283	31.6022857142857	34.6872857142856	34.6897142857143	24.4868571428571	23.4665714285714	20.4057142857143	12.2434285714286	24.4868571428571	28.5674666666666	35.71	19.3854285714286	25.5267857142857	23.4665714285714	25.5083333333333	16.3177142857143	26.5269333333333	24.4868571428571	19.3854285714286	27.5477142857143	10.2028571428571	184.658785714286	53.0548571428571	16.3245714285714	24.4868571428571	277.512533333333	156.0498	34.6751428571429	105.133571428571	35.7225
292	203.130488754558	203.126544018465	203.144112161008	204.044	200.963	205.095	30	30	18.3724615384615	67.3352307692308	35.7080769230769	83.6589230769231	123.401384615385	194.874571428571	120.396307692308	247.934769230769	121.407461538462	111.255461538462	61.2184615384616	84.6791538461539	95.9016923076924	140.802461538462	138.761846153846	96.9292307692306	181.534571428571	143.852538461539	102.028571428571	135.700923076923	43.8533846153846	42.8690769230769	12.2381538461539	22.4541428571428	77.5784615384614	54.0763076923076	38.7512307692308	372.552692307692	177.467571428571	119.323285714286	169.371076923077	109.172923076923	881.471999999999	570.352	228.544	384.801	831.882142857143	650.937222222222	516.236769230769	786.612749999998	184.594142857143
293	203.129058553753	203.127228242114	203.144343399848	344.8675	340.764	345.848	6	6	24.492	40.810909090909	36.7405714285715	31.6369090909091	38.7703636363637	30.6163636363636	39.8012727272727	65.2974545454546	188.6075	161.203090909091	106.108363636363	156.101727272727	25.5136363636364	32.6487272727273	29.5813181818182	32.6487272727272	17.34	18.369	16.3287272727273	27.5338636363636	19.3851818181818	33.669	30.615	27.5338636363636	17.3446363636364	24.4865454545455	16.3243636363637	35.72	24.4810909090909	23.4715	28.5752727272727	24.4930909090909	323.512909090909	114.296	27.5473636363637	53.0683636363636	221.458363636364	215.277545454546	207.115363636363	250.92	143.896909090909
294	203.13704571092	203.135241465031	203.137766360165	167.3	166.325	167.34	3	3	463.382666666667	908.096666666665	680.5484375	854.368933333334	21.426	422.3904	390.762133333333	1176.92613333333	37.7505714285715	48.9728	17.3509285714286	55.1124	24.4954285714286	33.6556	19.3840714285714	38.7572857142857	17.3445333333333	20.3971428571428	14.2837333333333	14.2790666666667	11.2207857142857	13.2637142857143	9.1824	8.16533333333333	16.3242666666667	12.2432	8.16213333333334	13.2739285714286	6.12128571428571	11.2273333333333	18.3648	13.2637142857143	18.3588	10.1986666666667	5.10133333333333	11.2192666666667	15.3042857142857	15.3042857142857	11.2229333333333	20.4128571428571	11.2229333333333
295	204.091218118831	204.087275615177	204.0988664087	319.343	316.265	319.36	5	5	126.565846153846	288.855923076923	325.478153846154	393.809076923076	175.479692307692	253.01723076923	156.038142857143	397.92	105.083769230769	127.528846153846	33.6676153846153	32.6377142857143	102.023076923077	78.5636923076924	116.263714285714	111.26175	46.9341538461539	32.6498461538462	21.4248461538461	44.8935384615383	95.8655384615383	32.6203076923076	41.8294615384615	104.110615384615	84.6791538461537	21.4167692307692	14.2767692307692	129.579076923076	36.7476923076923	72.4254615384617	73.428923076923	59.1733846153848	242.83323076923	124.468153846154	32.6473846153847	43.8633076923078	88.7600769230768	121.352538461538	68.3554615384617	56.1380769230769	14.2843076923077
296	204.122498518266	204.121902029855	204.122667613137	204.053	203.021	204.065	3	3	24.4875	49.9953125	34.70125	51.0125	71.4218750000001	131.61225	55.0935	178.609375	58.1756249999999	69.3770000000001	25.50625	69.3770000000001	64.2796875000001	65.2959999999999	73.4850000000001	79.5795000000001	98.8975625000001	83.6605000000001	46.9172941176471	64.2993749999999	29.5781875	31.6180625	28.5565	25.515625	50.010625	28.5775	26.528125	181.67125	80.5997500000001	54.0568823529412	68.3567499999999	59.1745	451.97075	266.3015625	102.029411764706	226.4955	339.74325	342.804	268.3421875	350.9875	85.7325000000001
297	204.138156903225	204.137058254087	204.139255552364	345.848	345.848	345.848	2	2	15.3042857142857	25.5071428571428	24.4868571428571	21.435	26.5255714285715	19.3840714285714	17.3436428571428	31.6288571428571	35.6696666666666	26.5367142857143	19.3854285714286	24.4868571428571	19.3935714285715	28.568	18.3574285714286	21.4335	10.1986666666667	18.3728571428572	15.3096428571428	15.293	17.3448571428571	23.4661333333333	15.3042857142857	17.3375714285714	18.3651428571428	16.3245714285714	12.2434285714286	15.3107142857143	15.2978571428571	15.3096428571428	21.426	10.2028571428571	149.017333333333	60.2221428571429	15.304	20.4128571428571	32.6628571428571	111.211142857143	20.4057142857143	54.0524285714284	28.58
298	205.044744016578	205.040450070631	205.055514667446	269.367	267.298	272.434	19	19	31.62775	38.7837500000001	37.7631250000001	45.928125	17.34425	69.4024999999999	28.55825	29.58725	1572.98018181818	1900.827	1077.43533333334	2126.24836363636	42.83475	38.7695	26.5265	45.928125	20.3975000000001	120.3895	94.8832500000001	17.350625	24.4875	39.7921875000001	40.81	48.972	38.7828000000001	22.45375	27.5383125	24.486	36.729	29.609	41.8456250000001	33.6806250000001	24.495	54.07325	33.693	28.55825	60.19475	25.50625	38.7695	41.8174375	58.1756250000001
299	205.095870260314	205.09100304751	205.10739828945	193.828	189.775	194.876	39	39	96.9271428571428	242.828	201.091538461539	306.085714285714	174.542142857143	265.274285714286	168.347142857143	750.172499999999	546.111538461539	662.165428571428	256.073785714286	869.648571428571	193.854285714286	221.402	198.004714285714	159.164571428571	304.045142857143	299.964	185.614	397.030071428571	212.208	330.430153846153	262.323571428571	297.923428571428	230.584571428571	193.922142857143	143.920714285714	298.950153846154	191.813714285714	167.256571428571	216.285428571428	143.971071428571	772.372923076924	309.146571428571	162.214071428571	269.242285714286	396.891142857143	346.897142857143	183.651428571428	380.539928571429	313.227714285714
300	205.991672853527	205.987264154173	206.003435017676	302.991	297.912	304.028	5	5	12.243	10.20375	19.3854285714286	9.18257142857142	6.12171428571428	9.18257142857142	9.18257142857142	5.10437500000002	8.16914285714289	6.12171428571428	6.117	2.04057142857143	10.2028571428572	9.1825714285715	13.2637142857143	12.2331428571429	4.08100000000002	5.09785714285714	7.14700000000001	7.14700000000001	8.16114285714282	6.12599999999999	9.18225000000004	17.3442500000001	18.365142857143	4.08114285714286	7.14787500000003	12.2434285714286	6.12171428571428	10.20375	17.357	3.063	18.378	14.2835	8.15700000000004	7.14175000000003	13.2637142857143	22.4462857142857	6.11657142857145	9.18224999999997	13.2637142857143
301	206.052170424738	206.047752224669	206.063254264231	269.367	266.289	272.434	19	19	46.9322666666666	65.2970666666666	80.6293749999999	76.5450000000001	52.0336000000001	76.55	44.8917333333333	138.756266666666	1528.01992	1773.16107692307	1034.8559375	2028.3564	40.7946666666667	42.8511999999999	52.0336000000001	43.8886666666665	81.5946666666665	113.2496	72.4389333333335	115.3278	54.0741333333332	36.7152	37.7498666666666	38.7574666666666	45.93	41.8473333333333	30.6079999999999	43.8734375000001	49.9930666666666	23.4845333333333	57.1536000000001	29.5974000000001	69.4053333333333	69.3781333333332	49.0111999999999	41.8309333333333	69.3781333333335	55.0943999999999	34.6890666666667	71.3906666666667	57.1573333333333
302	206.064896387411	206.064592600775	206.080763446535	407.065	403.006	408.085	3	3	12.2405454545454	19.3851818181818	26.5270909090909	26.52	11.223	21.4209545454546	19.3895	37.7488095238095	39.7906363636364	37.7500909090909	15.3040909090909	33.6765	22.446	27.5473636363637	26.5341818181818	29.5879090909091	21.4257272727273	21.4257272727273	25.5068181818181	29.5879090909091	27.5473636363636	18.351	17.3492727272727	24.48	32.624	19.3998636363636	20.4104761904762	29.5813181818181	29.5945	19.3851818181818	30.615	13.2665	38.7703636363636	35.7095454545455	15.3040909090909	16.3207272727273	51.0136363636363	17.3446363636364	18.3698181818182	45.9122727272728	48.973090909091
303	206.49458964142	206.493776042471	206.49540324037	301.472	299.953	302.991	2	2	9.18257142857142	23.4665714285714	22.4447142857143	19.3922142857143	15.3042857142858	21.4260000000001	18.3638571428572	16.3245714285715	4.08285714285713	7.14200000000002	4.07942857142858	4.08114285714286	13.2637142857143	18.3715714285715	15.3042857142857	18.351	10.2028571428571	9.18257142857142	7.14500000000001	15.3096428571428	22.4462857142858	12.2485714285714	7.142	14.284	8.16228571428574	9.18257142857142	7.14449999999999	16.3234285714285	8.16228571428571	21.426	12.2485714285714	11.2278571428572	27.5573571428571	24.4868571428571	8.15885714285712	8.16228571428571	12.2434285714286	19.3772857142857	3.05828571428571	18.3651428571428	8.16171428571429
304	206.884197371008	206.881611656662	206.893818593815	48.96	47.94	48.972	5	5	2907.81428571429	3764.00966666667	3998.68633333333	3701.76933333333	3198.59571428572	4073.17066666667	3183.44	2283.70133333333	3065.95857142857	2973.25133333333	2427.373	3608.919	3636.468	4133.37033333333	3850.8195	3961.76942857143	2747.62942857143	5220.802	3272.05628571429	3081.40666666667	2799.79466666667	294.828166666667	390.085666666667	1627.73966666667	3139.05283333333	1818.14914285714	1639.67566666667	3297.17866666666	3367.1	2983.45466666667	3441.63516666667	2619.886	3205.73771428572	5116.73285714285	3178.76514285715	3655.85433333333	3468.56666666666	3925.36466666666	3199.76533333333	3488.97	2898.23542857143
305	206.989835633452	206.988231591284	207.004254671208	302.991	299.953	304.028	3	3	104.071875	169.371875	213.232249999999	5061.27937499999	180.58425	198.9609375	144.873411764706	193.8475	15.309375	13.26325	22.438625	23.4667647058823	124.478125	65.3200000000002	2566.912	241.656352941177	49.9922499999999	108.1465	34.70125	79.6087499999999	116.315625	62.2581249999999	46.934375	45.91125	131.6203125	76.5187499999998	37.763125	165.2805	70.3759411764706	96.9296874999999	64.2993749999999	92.8768749999999	154.114375	93.8687499999999	45.8971874999999	42.853125	91.8281249999999	208.130999999999	79.527882352941	103.04525	79.5783529411767
306	207.062878577606	207.052165337884	207.076904347413	296.915	292.805	307.088	129	116	7729.12284615384	18074.2208333333	12073.1402941176	16603.2062916666	9749.79568	17248.8971111111	13545.972	15343.4259	536.6515	873.548000000001	596.867142857143	568.302458333334	12198.6399615384	18418.555882353	17782.68	12629.7747692308	5796.1495	7289.9006	9449.65851851852	5973.11373913043	14464.85048	9431.28985185185	8184.81433333333	13916.8705925926	15328.68672	9704.80092307692	11417.5916296296	13684.9858333333	9625.21992307692	7264.3936	13341.446	7230.24249999999	7740.44333333335	12919.5069230769	11630.5357391304	8778.49417391305	14220.9414	8189.83342857142	6818.34815789474	12997.5267647059	7245.60638461538
307	207.065499400429	207.05913005634	207.077136529661	232.608	229.548	239.728	49	49	360.155038461538	713.006884615384	720.310076923077	943.94537037037	1767.37478787879	2526.075	1793.29523076923	3781.741375	384.656	625.5665	355.053692307693	540.865	1151.10311111111	1569.529	1448.06322222222	1006.01214814815	4300.728	3432.25664516129	2975.10507692308	3883.43284615384	1038.62392592593	1361.44326923077	821.965	1103.68161538462	853.957	649.026222222222	480.245555555556	1387.56615384615	1040.67461538461	506.978230769231	882.366538461538	603.883851851852	4409.49408	1602.185	937.415346153846	1187.36953846154	3464.8256	2526.80385185185	1804.83862962963	2359.43792307692	1519.18088461538
308	207.057979206462	207.053930351917	207.071354976034	206.088	203.003	207.108	43	43	1325.70166666667	2342.54618181818	2277.67015384615	3210.989	2090.88611111111	3067.97527777778	1939.1	4766.47822222222	848.871111111112	1027.75538888889	358.112368421052	778.26	2072.1225	3034.34741666667	2594.52921052632	1941.60371428572	1508.11294736842	1766.10083333333	1162.03311111111	1516.62811111111	1619.13675	1728.82111111111	1365.78	1669.129	1251.18872727273	1359.41115789474	1036.58736842105	2350.16544	997.8208	1125.942	1259.00906666667	834.587222222221	2789.43944444445	1952.7904	1136.58944444445	1231.87761111111	2182.06655555555	1848.74333333333	1138.61368421053	1890.98242105263	756.025833333334
309	207.067579510143	207.063020476376	207.078336654171	358.109	355.047	359.128	7	7	126.542	295.878076923077	337.709115384615	364.30476923077	293.837538461538	513.195423076924	372.313518518518	807.032961538461	50.9903846153846	85.7220000000001	44.8918461538461	70.4012307692307	356.148037037037	380.48762962963	289.701037037037	301.042037037037	835.222500000001	485.648153846154	387.702307692307	776.102923076924	125.516769230769	233.588807692308	180.587653846154	154.025807692308	154.049038461538	225.4795	93.8435384615385	428.61	281.530222222222	119.3715	164.263346153846	118.35437037037	924.363923076925	384.728499999999	268.340923076923	324.50676923077	789.867000000001	334.724	93.8860000000001	733.24173076923	182.666185185185
310	207.072782034309	207.068098269881	207.075468585266	375.459	373.406	375.462	3	3	149.94	232.570363636364	280.575	316.369090909091	358.211454545455	352.935727272727	388.719391304348	821.319545454544	50.0067272727273	59.1758181818183	38.7703636363637	62.2699090909092	239.761304347826	296.82	242.824909090909	238.690173913044	512.176909090908	263.300727272727	302.081454545455	527.481000000001	146.919272727273	301.92	233.642454545455	147.939545454545	155.081454545455	267.311454545454	137.663181818182	464.22409090909	274.450173913044	189.728454545454	139.814727272727	194.9155	825.400636363635	284.656090909091	228.592	351.99409090909	595.839272727272	327.580499999999	71.4031818181819	602.685681818182	176.505130434783
311	207.099844802973	207.099209998841	207.100746404614	384.63	384.624	384.681	3	3	111.18	181.56	224.4	245.957714285714	262.286857142857	241.74	268.335142857143	604.86	42.8629090909092	60.1968571428571	27.5554285714286	44.8925714285714	141.819714285714	214.2	179.570285714286	162.18	381.48	175.472761904762	130.633142857143	411.16990909091	135.691666666667	178.547727272727	141.819714285714	134.709142857143	128.556	101.008285714286	87.72	344.856571428572	112.231428571429	150.926363636364	118.353142857143	152.022571428571	621.18	192.834	100.013454545455	140.838857142857	234.654761904762	254.051142857143	50.9863636363637	240.730727272727	60.1940476190475
312	207.423814711363	207.412358364365	207.428339994533	296.886	293.825	299.924	7	7	705.027299999998	511.170300000002	627.504999999999	687.704666666666	1407.90666666667	695.791555555557	1544.78466666668	3003.04649999999	3.06266666666666	2.04044444444445	2.0404	8.16266666666671	470.322444444445	568.697000000001	515.212222222223	456.810666666668	302.9994	108.155333333333	115.2939	287.724600000001	177.518666666667	171.416	235.689300000001	139.7811	194.862444444445	387.726666666669	193.857000000001	1665.184	458.129666666669	606.058199999999	167.4112	477.776000000002	983.8102	499.947000000002	501.6924	755.9682	1781.86575	1863.12222222222	368.059555555555	1900.72574999999	156.0141
313	207.490636374922	207.479430093056	207.494233858098	296.3725	293.825	302.991	6	6	367.29	1169.23254545455	1319.18325	1535.47625	902.994999999998	1462.13766666666	954.954	2133.93095652174	4.08290909090909	4.08133333333332	7.14233333333335	4.081	963.194666666664	1245.315	1157.98375	1013.6315	141.817909090909	145.836166666667	40.8109090909091	134.676	270.388333333333	150.046909090909	97.9461818181819	216.204666666667	317.323666666666	223.43475	94.8853636363637	1032.493	299.9535	292.818272727273	316.453636363638	211.29525	1902.63563636364	1037.59425	255.974363636364	465.244363636364	1160.0811	1232.04525	600.681833333333	1234.60333333333	82.5997500000002
314	207.992779840525	207.992779840525	207.992779840525	299.953	299.953	299.953	1	1	80.5975555555552	732.519555555557	848.917333333333	988.702999999999	152.013111111111	846.784444444446	107.135000000001	183.639999999999	7.14622222222221	17.3437777777778	23.4651111111112	27.5490000000001	626.416444444446	731.977333333332	742.721777777779	680.117666666668	80.5975555555552	191.822666666666	43.8743333333333	58.1589999999999	241.792666666667	70.4029999999999	48.9706666666668	212.229333333333	345.855333333334	81.6266666666671	54.0776666666666	136.724666666667	47.9556666666669	92.8402222222218	296.057777777777	68.3995555555559	206.084888888889	582.54688888889	68.3102222222221	62.2335555555553	115.285111111111	131.694666666667	65.2608	92.8503333333333	64.2411
315	208.071448057015	208.06421093997	208.085243182432	296.897	292.817	297.946	93	93	2845.47725	5489.91143999999	5815.47777777777	6157.15278947367	3954.6505	6192.98347826087	4053.52057142857	5369.5130952381	81.6218181818183	152.020636363637	82.6200000000001	80.6025714285714	4983.01199999999	5729.5302105263	5602.24681481482	5063.8302	2076.24788461538	2718.02592	1886.94148	2121.09975	3403.11484848485	2774.80423809524	2311.41064	3087.54	3605.5635	2754.675	2281.19	4146.37415384615	2843.49034615384	2698.63472222222	3442.31515	2590.029	5353.30033333334	5247.28861111111	2942.7	3638.33885714286	4488.13763157894	4152.36904761904	3125.78916666667	4583.15016666666	1992.21624
316	208.068685597387	208.067509581475	208.081426827012	231.606	228.563	232.62	11	11	55.0947272727273	97.9243636363637	108.148909090909	108.175304347826	252.074727272727	369.355181818182	294.78	559.234	64.2771818181818	100.011130434783	56.1095652173913	97.968	141.855818181818	230.633	207.1615	144.84	691.56	616.237565217392	412.190181818182	638.52	151.000363636364	198.908863636364	143.789347826087	157.122	122.465454545455	82.6605000000001	70.347	228.541090909091	134.674434782609	61.2	131.615181818182	47.9420434782608	790.922727272727	275.473636363636	145.86	143.82	534.48	393.930545454545	253.035478260869	344.848173913043	211.196454545455
317	208.062592832834	208.059438808093	208.077453895851	205.073	203.003	206.105	5	5	187.818	373.4115	342.811636363637	541.75275	306.965272727273	467.312666666667	295.879090909091	776.473666666667	113.250272727273	202.1085	66.31625	214.2525	306.218181818182	434.662	372.39125	276.48775	217.2245	237.723545454546	172.436333333333	223.43475	237.596454545455	167.399272727273	213.12775	263.3535	171.402	182.62475	128.562	364.432090909091	122.38	160.10075	208.131	117.331363636364	463.203818181819	305.079666666667	185.6855	166.38225	313.391181818182	269.352	105.094333333333	295.879090909091	106.054
318	208.09103552196	208.082114738361	208.094259859336	273.425	270.376	273.443	3	3	25.5041666666666	65.3013333333335	106.114666666667	109.175666666667	47.9556666666668	61.2099999999998	35.7116666666668	159.146	11.2218333333333	24.4840000000002	11.2126666666666	26.5286666666667	20.3866666666666	41.8268333333332	38.7663333333332	31.6288571428571	33.6379999999999	75.5046666666669	49.9963333333335	41.8336666666664	34.6913333333334	53.0573333333335	46.935333333333	62.2403333333335	29.6138333333334	23.4868333333334	31.6251666666666	35.6766666666666	11.2236666666667	15.3325	20.4066666666667	25.5083333333334	89.7893333333327	46.9276666666665	20.4199999999999	6.12099999999998	23.4676666666667	26.5243333333335	12.244	22.4473333333332	8.16933333333335
319	208.085845709636	208.085845709636	208.085845709636	297.9	297.9	297.9	1	1	2854.71330769231	5502.15431999999	5821.65623076923	6173.00449999999	3962.72569230769	6250.1693076923	4066.69249999999	5462.49666666667	87.7431538461538	160.182269230769	89.7665185185186	86.7228846153846	5000.52799999999	5746.4355	5614.50338461538	5216.31634615384	2115.01811538461	2747.58503846154	1913.925	2120.64056	3419.69549999999	2830.867	2338.94819230769	3125.50696296297	3645.42196153846	2814.92280769231	2343.57312	4155.55657692308	2886.34165384615	2721.05803846154	3476.91164	2605.3365	5357.43373076923	5306.44015384615	3004.12653846154	3722.26069230769	4588.15073076923	4224.93488461538	3175.80092307692	4687.11684615385	2031.35603846154
320	208.884487476327	208.884379872834	208.884595079821	48.9715	48.971	48.972	2	2	814.279200000001	1076.36375	1199.7552	1028.5632	878.392200000001	1136.5585	908.245	652.898250000001	752.907600000001	709.178000000001	649.867400000001	888.637750000001	961.0284	1271.1692	1137.8396	1068.1494	728.422800000001	1492.5526	793.715600000001	811.059	767.340800000001	69.3736000000001	87.8232	347.395	864.1094	455.0092	459.18	873.2912	937.609750000001	828.646	982.586800000001	762.0894	921.421200000001	1424.1992	916.139600000001	1086.56625	947.7658	1135.7968	912.237600000001	1015.099	827.590400000001
321	208.971217163529	208.971217163529	208.971217163529	50.995	50.995	50.995	1	1	242.7005	344.8445	349.0965	454.01125	272.40675	408.3	283.4905	300.1005	337.564833333333	422.3835	261.184	746.457	424.250666666667	521.34775	437.90175	391.776	968.296333333333	913.57125	579.786	916.6335	271.3865	89.782	107.12625	170.451333333333	241.56225	131.61225	101.00475	258.12325	269.346	254.2705	310.308	285.693333333333	444.865333333333	471.3555	212.216727272727	305.05475	605.00825	391.776	309.13575	370.1995	295.8725
322	209.041241564778	209.040157345324	209.042325784232	145.393	144.871	145.915	2	2	96.9527777777778	257.04	262.207631578947	310.16	30.6094736842105	278.520666666667	47.9661111111111	43.8456666666667	167.325555555556	302.100888888889	175.487777777778	38.7705555555556	183.65	264.165611111111	243.78	165.291157894737	41.82	112.228947368421	37.7502777777778	28.5677777777778	439.869526315789	386.790555555556	439.597315789473	467.261777777778	269.353333333333	300.981944444445	241.726833333333	280.572368421052	138.74147368421	42.8245263157895	199.909111111111	20.4063157894737	37.7379444444445	255.069444444445	189.709666666667	55.0942105263158	169.363684210526	35.6981578947368	144.926777777778	282.612894736842	42.833
323	209.071878261084	209.070329842845	209.073704419478	296.904	295.878	297.924	9	9	470.240954545454	993.750555555556	1037.6451	1083.52963636364	710.101565217392	1151.88396153846	692.950363636364	1036.32	37.7496521739131	64.2764347826087	34.6814782608696	44.8920000000001	899.880545454547	1022.58654545455	758.909760000001	918.881384615385	372.395217391304	539.724272727273	346.041954545454	353.093	656.195478260869	498.014608695652	387.616521739131	583.464869565218	664.189826086957	508.111565217392	404.243999999999	716.253652173913	507.211090909091	461.157913043477	670.498363636364	410.259272727273	958.024956521739	827.473437499999	500.82	600.933652173912	752.952521739131	753.14504347826	552.84	807.035727272728	319.26
324	209.090771036411	209.090771036411	209.090771036411	297.9	297.9	297.9	1	1	479.5316	1059.00912	1098.84156	1148.83528	715.21628	1194.70104	703.138279999999	942.551076923076	41.82984	70.39932	38.7629230769231	51.014	932.535919999998	1033.78676	1019.05992	1000.4238	374.44276	549.93092	353.1795	354.127958333333	661.27104	510.24	397.815	590.624538461538	666.216719999999	513.20084	408.3	725.41908	514.22112	465.229440000001	673.530000000001	416.35584	966.20516	916.029076923077	512.060080000001	604.90744	759.08832	756.02748	557.85248	815.171760000001	326.4128
325	209.133534648691	209.127754782426	209.141082625333	117.3205	115.3	119.37	4	4	10.2028571428572	15.2965909090909	15.3081818181818	13.2635454545455	9.18490909090909	15.3075	10.2027272727273	15.2959090909091	13.26	11.2205	8.16218181818182	9.18245454545455	9.18	9.18	12.2476363636364	10.2027272727273	6.12163636363637	9.18490909090909	10.2054545454545	12.2434285714286	8.164	5.09857142857143	6.123	22.435	10.2	5.10285714285715	4.08109090909091	7.14190909090909	4.082	7.14190909090909	11.2175	5.10409090909091	15.3042857142857	12.24	10.2027272727273	7.14190909090909	5.10022727272727	15.3040909090909	14.2838181818182	10.1972727272727	3.06157142857143
326	209.15159651162	209.151151927756	209.151864338184	250.974	249.92	251.012	3	3	74.47825	161.20424	145.86572	147.9725	94.8871250000001	104.1165	111.18	252.00175	141.81336	84.7015	66.3	105.090041666667	66.3325000000001	109.171208333333	67.3392500000001	68.34	125.49075	109.16675	83.64328	125.49444	85.701	138.72544	95.9035	111.239041666667	58.15425	70.4001250000001	47.9418800000001	179.56224	42.8505	111.18436	62.22244	89.7416666666665	246.80128	85.7220000000001	71.4028000000001	102.004	133.65275	171.486	51.025	72.4229583333334	85.7045000000001
327	209.151376029475	209.150433303283	209.153355303288	346.851	343.853	346.902	3	3	47.95316	93.86576	95.9269999999999	131.639538461538	63.2566923076923	72.4555	61.2288	164.25864	46.9023076923077	46.9323846153846	36.72864	38.76912	64.2927599999999	123.45388	97.9238399999999	54.07484	159.12624	128.58552	121.43712	189.6828	111.230307692308	197.932230769231	146.95488	112.1824	77.54128	91.8215999999999	76.5180000000001	108.173	66.3182	64.2927600000001	89.80224	64.2751200000001	133.68812	84.7031599999999	68.35876	50.00352	106.132	107.132307692308	35.7098	99.9443200000001	27.55404
328	209.151782860285	209.151782860285	209.151782860285	239.768	239.768	239.768	1	1	120.392181818182	243.80896969697	248.946545454546	216.339375	163.243636363636	204.1625	167.294470588235	449.000000000001	162.252272727273	116.329875	84.6826363636365	137.736818181818	87.7590909090909	156.101727272727	92.8598125000001	86.7239062500001	246.862	207.115363636364	155.058424242424	244.865454545454	110.189454545454	168.32	119.332909090909	137.757272727273	74.4942187500001	89.8150000000001	61.1945454545454	213.237	60.196090909091	121.372787878788	78.561	101.976470588235	360.156272727273	122.454545454546	96.9259090909091	132.611818181818	222.419454545455	235.76	72.4532812500001	121.390818181818	111.209727272727
329	210.060288080928	210.060288080928	210.060288080928	248.951	248.951	248.951	1	1	3.0605	6.12200000000001	4.07933333333333	9.18300000000002	8.16133333333335	9.20340000000005	7.14116666666668	17.3428333333333	15.3025	19.3863333333334	7.14233333333332	12.242	8.16933333333335	14.2846666666667	7.14116666666668	3.0605	6.12100000000001	4.08066666666667	16.3093333333333	8.16133333333335	5.10166666666665	7.14933333333335	6.12199999999999	7.14233333333332	10.2033333333334	11.2218333333334	6.12200000000001	14.2846666666667	16.3226666666667	8.15466666666669	4.08066666666667	4.08066666666667	13.2513333333334	21.4234999999999	5.10166666666668	27.5445	57.1386666666668	8.17866666666669	12.244	60.1898333333334	24.4880000000001
330	210.061665310512	210.058047954853	210.074697618211	121.3905	118.361	122.425	22	22	70.39725	154.9735	151.0525	224.455	250.047	282.724666666666	275.4675	490.5899375	239.75875	291.68425	157.121066666667	259.159375	209.086333333333	321.37875	284.766	208.1344	307.100266666666	286.807333333334	238.7424	239.75875	106.1125	56.0759375	52.0336	61.19625	154.05775	100.02125	92.8806666666666	376.4953125	225.478933333333	207.0473125	234.499375	97.0013333333334	1368.1925	571.349333333334	282.60925	366.275733333333	1169.7106	714.39375	444.85625	808.810437499999	369.505466666667
331	210.074643186013	210.072042643467	210.086983609114	146.401	143.817	146.934	14	14	90.7663076923077	179.492923076923	120.393714285714	158.077857142857	122.434285714286	194.878769230769	94.8865714285714	378.191692307692	977.42824	1223.32257142857	571.319999999999	885.6204	91.8192857142856	141.819714285714	109.162928571428	94.8865714285714	657.325846153846	348.937714285714	169.371076923077	513.21476923077	423.388928571428	334.653714285715	316.155714285714	369.351384615384	348.918923076923	335.674	336.552857142857	309.038357142857	183.638571428571	186.555428571428	321.396923076923	226.503428571428	569.319428571429	281.598857142857	240.683692307692	219.361428571428	360.160857142857	355.930142857143	182.695071428571	361.155857142857	157.069
332	210.991658977186	210.987813476563	211.003797209665	295.8715	292.805	297.918	8	8	28.5676363636364	64.2771818181819	49.994	69.3794285714285	32.6491428571428	46.9309523809524	35.7190909090909	47.9528181818182	578.494636363637	641.744086956522	908.264347826086	611.136260869565	59.1765714285714	61.2327272727274	56.1024999999999	65.28	49.9933636363636	52.0223181818183	42.8629090909092	54.0744545454546	53.0672380952381	44.902	30.6000000000001	49.9822272727273	42.85	22.4462857142857	26.533	29.5882857142857	30.6081818181819	28.5676363636364	53.0660000000001	27.5535	38.7703636363637	40.8109090909091	29.58	32.6472727272727	28.5666666666667	33.6788571428572	26.5140909090909	38.7703636363637	20.4
333	211.093386690892	211.093386690892	211.093386690892	207.091	207.091	207.091	1	1	18.3735	26.5265	22.4455	32.648	19.37525	18.3645	27.56025	40.810909090909	58.1542500000001	64.30725	30.61	45.91125	20.415	31.62775	24.486	16.3253333333333	19.38475	19.38475	10.2025	20.405	21.434	28.581	13.26325	20.405	13.2643333333333	16.324	10.2025	31.6432500000001	15.30375	13.2578333333333	11.223	11.22275	25.50625	18.3649090909091	7.14175	7.14525	19.39425	23.46575	13.26325	10.2025	7.13883333333333
334	212.059449450412	212.055331647809	212.072309315884	76.017	71.418	78.57	22	22	8.16072727272727	20.3987878787879	15.30421875	17.3446363636364	16.327	23.4586060606061	13.2659090909091	39.7906363636364	15.2909090909091	12.24975	22.446	27.5473636363636	13.2635454545455	24.4829090909091	19.3851818181818	17.3477272727273	1496.02585185185	1229.6784	739.70390625	969.247826086956	18.3684375	9.18253125	5.10136363636364	16.3243636363636	18.3621818181818	9.18225	5.10060606060606	6.12054545454546	7.14190909090909	8.1635	21.4225454545455	10.2045454545455	20.4054545454545	23.4620909090909	12.245625	14.2838181818182	18.3649090909091	24.4850909090909	18.3589090909091	11.226875	7.1430625
335	212.057130597032	212.055601425312	212.068811382687	61.215	57.116	62.24	7	7	2.03986666666667	8.16213333333333	9.18192857142857	8.16228571428571	6.122	12.2485714285714	5.10142857142857	14.283	10.1913333333333	7.142	13.2637142857143	16.3178666666667	9.1824	15.3042857142857	9.18257142857143	13.2686666666667	1012.10453333333	969.253333333334	464.251666666666	619.305545454545	10.2028571428571	7.142	3.06085714285714	5.10142857142857	10.1953333333333	5.10133333333333	1.01993333333333	2.04057142857143	4.08133333333333	3.06342857142857	12.2425714285714	6.1216	10.2026666666667	12.2384	4.08106666666667	7.14186666666667	7.142	11.2231428571429	12.2434285714286	8.16571428571428	4.0824
336	212.849722920724	212.844064848604	212.86440261205	49.992	48.955	52.037	38	38	249.96125	497.922666666667	415.436	379.533	334.669333333333	479.7525	372.39125	291.9345	468.29475	689.704363636364	144.8755	891.421733333334	279.4115	387.695	366.44925	352.015	1684.5153	1623.39	1270.83375	1947.54763636364	214.257272727273	11.223	13.2686666666667	101.05425	333.4855	144.878727272727	89.7893333333333	424.433454545455	507.105666666667	279.731166666667	361.337454545455	313.21675	795.795	780.47	430.555090909091	612.144	947.833363636364	822.779454545455	532.614	901.459	375.298666666667
337	213.073934091322	213.073333905293	213.087303509629	51.006	48.959	51.012	7	7	19.3772857142857	37.7505714285714	25.515	31.6282666666667	17.3436428571429	37.7637857142857	12.2434285714286	27.5573571428571	148.899142857143	240.787428571429	38.7701333333333	39.7744285714286	39.7748	83.6618666666667	60.2221428571429	56.1117857142857	1747.74942857143	652.190785714286	886.938642857143	1348.26921428571	58.1552	25.5071428571429	28.568	27.5592857142857	50.975	21.426	8.16213333333334	42.8512	42.849	26.5497142857143	47.9682	31.6288571428571	51.0142857142857	41.8317142857143	26.5274285714286	36.7277142857143	52.0336	28.568	92.8442666666667	47.9525333333333	22.4462857142857
338	213.918344447511	213.915729200419	213.920959694602	43.348	42.844	43.852	2	2	63.2586	98.9594	134.6796	116.3142	47.9494	83.6646	54.1024	55.0638	565.043066666667	664.206	387.714	296.8782	29.5887	62.2383	46.9338	42.8484	56.1165	79.5834	43.8686	48.9706666666667	50.0192	53.0556	43.8729	49.9947	54.0759	43.8695555555556	38.7676	30.609	28.5656	34.6902	35.7315	25.5225	23.4669	45.8865	39.7917	27.5454	27.5481	38.7904	36.7272	30.609	24.4872
339	213.964616316479	213.959295541612	213.978412339736	103.028	94.878	106.118	107	107	3022.10405263158	4527.25485714286	5076.80982142857	4408.4736	3313.80730434783	4325.8995	2701.4502	3744.675	163.2	295.882857142857	193.857	177.529714285714	2581.865	3115.19746153846	2907.81428571429	2849.29184	337.714571428572	663	611.322285714286	380.46	2867.88141176471	2278.85184615385	2588.86575	3051.05007692308	2108.91416666667	2230.813	2221.72753846154	2461.848	1647.22941176471	2126.25888888889	2634.81866666667	1979.89764	2624.14145454545	3662.65252173913	2339.5765625	2543.03985185185	1546.73345454545	2857.27463636364	2970.92517647059	1463.06607692308	1154.57341176471
340	214.843877414684	214.843877414684	214.843877414684	49.975	49.975	49.975	1	1	71.4175	159.159	103.121	116.32275	11.22275	113.24775	16.326	17.357	95.9035000000001	80.59975	33.66825	15.30375	75.4430000000001	79.5795	104.142	73.458	13.26325	479.87	58.15425	15.315	103.04525	8.162	10.20375	47.987	75.4985000000001	34.6885	13.26325	66.324375	62.2352500000001	20.42	115.373	30.6	16.324	183.645	43.8722857142857	84.6807500000001	192.850875	6.1215	135.69325	237.71825	16.314
341	214.910353191486	214.910244780114	214.910461602858	45.919	45.916	45.922	2	2	4488.23685714286	6711.43942857143	6979.77457142857	7739.52619047619	4437.22257142857	5711.55942857143	4351.51857142857	4673.85071428571	456.896	497.899428571429	432.570857142857	983.555428571428	7207.29828571429	6509.42285714286	6651.5295	6378.82628571429	1310.04685714286	1782.43914285714	1246.78914285714	1523.28657142857	8868.79177777778	7343.50242857143	7050.07357142857	9187.827	8319.40971428571	6605.32971428571	6439.02314285714	3182.04835714286	3910.75514285714	5155.50371428571	7075.575	4931.74628571429	2123.21457142857	3556.716	4366.51714285714	2412.97571428571	788.625642857143	1713.49615384615	850.255	1244.74857142857	5531.70514285714
342	214.917061513559	214.910951101533	214.931805229886	44.885	42.844	45.921	121	121	4481.95825	6709.164	6969.6693	7708.25857142857	4372.91055555556	5680.752	4306.016875	4634.83555555556	451.97075	492.78075	422.378571428571	730.439333333333	7193.04	6488.61333333333	6647.21617647059	6366.50181818182	898.950375	1780.31058823529	997.839428571428	1028.448	8841.4865	7340.95571428572	7052.82573913044	9186.23076923077	8271.72294117647	6588.3925	6410.33546666667	3128.196	3860.626	5106.21222222222	7070.27109090909	4872.03975	1927.1578	3494.35625	4340.29542857143	2320.955	767.51	1551.17914285714	848.569714285714	1236.50933333333	5467.96633333333
343	215.017727610911	215.016066596622	215.019388625201	53.058	52.032	54.084	2	2	22.438625	39.7914705882353	47.969375	74.4814705882353	24.486	97.9821176470589	33.669705882353	27.5558823529412	193.77625	250.996875	126.509176470588	157.070941176471	72.4158235294118	47.9510588235294	72.4617647058824	65.296	83.6605	113.246117647059	105.124375	66.340625	36.73125	54.07325	47.9676470588235	64.2970588235294	61.175294117647	48.972	42.8523529411765	22.4455	36.7305882352941	19.399	54.093125	25.5058823529412	47.9546875	67.3355294117647	35.7109375	36.7305882352941	55.0935	33.680625	108.151176470588	52.035	81.625
344	215.922416636486	215.920675109033	215.923012001141	45.91	44.891	45.922	3	3	243.83975	471.3632	458.260625	467.2745	239.7734375	363.357333333333	233.641066666667	237.7998	110.19375	150.997	97.95	84.6548125	444.69275	398.034	399.080666666667	394.8609375	58.15425	118.397333333333	47.9525333333333	77.5675	599.907	432.586	483.796	617.455882352941	528.329529411765	400.9828125	425.44425	168.34125	218.337066666667	256.187333333333	489.059	260.27	105.08575	211.1952	252.00175	132.634666666667	37.74925	80.659	59.1948	64.2560625	321.2803125
345	215.958809785804	215.953770928749	215.97503700336	103.042	94.878	115.3	86	84	1491.24	2189.16176470588	2461.93027777778	2034.40017391304	1538.59085714286	1977.81709090909	1273.89078571429	1648.32	377.379444444445	457.084444444444	610.117368421053	269.353333333333	1257.41	1399.44	1444.6976	1273.636	153.041666666667	335.562684210526	316.389444444444	159.111333333333	1463.05408695652	1043.68733333333	1195.48883333333	1461.72513636364	959.050666666667	1088.8735	1040.094	1113.45163157895	826.70625	958.040833333334	1223.44	905.76	1281.12	1796.37333333333	1082.53205882353	1240.95443478261	985.856666666667	1326.325	1378.38026666667	882.540277777777	692.542277777778
346	215.979826822235	215.976223969897	215.994291611259	115.288	111.208	116.331	55	55	336.71	528.2305	609.08925	655.037538461539	564.244333333333	1053.285	685.584	694.166	605.00825	616.26875	176.517666666667	352.015	294.731833333333	288.73075	293.976	294.876333333333	141.81475	70.403	96.9237500000001	113.24775	262.225666666667	285.53	356.24175	244.74	176.431166666667	227.51575	250.879	607.037307692308	317.29775	265.28	299.831	248.1435	718.697142857142	766.270333333333	373.442	469.315	750.4992	669.307428571429	884.571199999999	784.328733333334	185.6855
347	216.945367959253	216.945367959253	216.945367959253	45.898	45.898	45.898	1	1	260.185	378.543666666667	384.602833333333	559.142666666667	168.347142857143	417.316333333333	246.920666666667	205.0535	76.5214285714286	53.0573333333333	200.972833333333	65.3013333333333	473.357333333334	478.927166666667	562.111833333334	439.435285714286	70.3915	202.026	142.84	91.815	625.464333333333	355.076	458.578666666667	819.327666666667	521.390333333333	289.727333333333	441.804333333333	96.9316666666667	195.904	143.867	456.4615	226.699	57.1293333333334	246.880333333333	226.514	23.4676666666667	131.623	72.5738333333334	185.852333333333	121.399833333333	252.022333333333
348	217.970553059143	217.966495826596	217.984125834577	115.286	111.208	116.321	20	20	203.02975	338.584666666667	355.076	397.92	459.3375	706.05625	440.748	479.321666666667	427.48475	423.438333333333	285.664615384616	269.346	204.989076923077	121.419666666667	200.067	175.479692307692	97.944	46.9315	83.6673333333333	97.944	149.97675	219.264166666667	222.5235	123.401384615385	139.717166666667	232.617	178.470833333333	399.960615384616	231.609846153846	197.924769230769	148.9565	176.67625	446.6505	513.963692307693	290.77125	308.132923076923	486.466615384616	429.549538461539	384.665666666667	446.621684210526	190.78675
349	217.987237568454	217.986796612506	217.987394220287	116.286	115.283	116.304	3	3	197.9285	330.405230769231	347.90525	373.4115	462.373615384616	720.337230769231	433.60625	480.347538461538	237.737666666667	354.906461538462	93.8683076923077	162.21975	203.969230769231	119.313	202.1085	173.456666666667	94.8886153846154	48.9747692307692	78.5577692307693	96.9316666666667	142.835	110.142	194.952230769231	117.282307692308	136.6465	104.074	149.917384615385	387.695	185.682	194.883666666667	147.875833333333	175.640666666667	445.84925	510.153846153846	141.81475	243.835153846154	310.004	424.424	217.309153846154	340.628615384615	94.891
350	218.104499930131	218.100491003133	218.118771963409	364.204	360.142	365.233	32	32	278.532800000001	527.487714285714	640.73127272727	679.486500000001	368.316266666666	594.623562500001	391.782400000001	775.423529411763	646.856111111111	574.410133333332	258.127466666667	153.1	368.340333333333	313.099066666667	444.836266666666	474.423999999999	87.7486666666667	83.6618666666665	38.7701333333333	67.3112	213.235733333333	41.8172666666668	86.7226666666665	205.0736	198.887	47.9525333333332	28.5562666666667	339.771	116.2648	193.850666666667	193.850666666667	181.678666666666	679.530315789473	421.370133333333	108.148266666666	157.121066666667	259.147733333334	456.238	236.794666666667	219.271333333333	38.7701333333334
351	218.107497938838	218.099656860475	218.115339017202	250.974	248.95	252.998	2	2	27.54675	63.2554999999999	79.5554117647058	114.305882352941	111.205647058823	171.518117647059	116.273294117647	246.9005	973.378125000001	1012.65163636364	375.468235294118	2451.76676470588	111.244117647059	170.379294117647	131.610352941176	123.498294117647	143.8640625	175.490588235294	77.5152500000001	180.58425	81.6235294117646	84.6496249999999	64.2796875	86.7531250000001	98.9685294117647	106.104470588235	45.894375	212.221176470588	121.415	109.126625	112.2275	78.5354705882353	856.625000000001	356.198125	114.268	222.4145	488.72088235294	402.250823529412	127.529411764706	391.792941176471	347.900235294118
352	218.910317236328	218.90917807212	218.916667692765	45.91	44.872	45.922	5	5	344.8445	504.0035	502.0245	527.46925	290.77125	423.40375	276.48775	320.39775	47.95175	56.11375	141.81475	89.782	487.6795	450.261	458.148375	458.83125	82.650375	167.321	94.8832500000001	92.84275	717.260857142857	586.715625	578.907	700.2345	637.65625	478.49725	515.22625	194.874571428571	257.103	367.29	569.718	358.371	115.28825	230.60475	292.847625	189.7665	72.4402857142857	111.398	112.31	98.976375	391.776
353	219.02547946653	219.023027652525	219.038902584442	54.073	52.021	55.093	23	23	234.572941176471	354.04205882353	325.579375	297.908705882353	136.711529411765	286.785294117647	173.44	384.783941176471	319.131117647059	383.614	220.383529411765	285.583529411765	210.107882352941	233.647352941177	232.707529411765	197.925647058824	192.835588235294	229.566176470588	246.982352941177	267.40375	199.969	329.419625	513.178352941177	218.405882352941	228.387764705882	379.55625	378.529117647059	591.745	219.350588235294	151.09875	179.63	139.780294117647	408.117647058824	396.894411764706	253.022	320.372352941177	482.57825	342.804	171.399529411765	492.8109375	198.945882352941
354	219.04943955965	219.04943955965	219.04943955965	167.341	167.341	167.341	1	1	44.9093333333333	41.8473333333333	37.7498666666667	50.9766666666667	130.594133333333	41.8309333333333	221.397866666667	232.5296	204.053333333333	206.093866666667	26.5356	144.9252	29.5974	39.7748	28.5674666666667	25.4983333333333	48.9728	29.5761333333333	37.7498666666667	42.8372	21.4256	91.824	77.5402666666667	24.496	19.3850666666667	42.8512	32.6485333333333	183.792857142857	52.0336	44.9093333333333	17.3445333333333	17.3445333333333	227.445133333333	49.9734666666667	45.912	164.209266666667	320.363733333333	186.7088	24.4864	424.597333333333	35.7093333333333
355	219.100777382264	219.099951759379	219.101603005149	282.1175	280.596	283.639	2	2	48.9744	69.3974	76.5225	137.7405	78.5631	139.77425	88.7661	212.16	754.799999999999	998.0979	575.5902	547.9011	124.4766	122.436	128.52	115.35605	113.2311	115.2939	79.5795000000001	128.5137	183.699	293.832	149.94	214.2525	144.8755	126.5172	115.26	98.9691	70.41795	87.7458	97.9440000000001	112.2275	139.74	89.7864	67.3398	51.0000000000001	69.3974	86.7255	45.8999999999999	78.5592499999999	130.592
356	220.084522984392	220.079772752543	220.097377164864	172.43	169.364	173.461	37	37	135.69325	216.399	197.9285	265.04	232.617	243.835153846154	295.889230769231	432.374	160.17925	222.326461538462	71.4525	126.508615384615	142.905	211.08825	149.973923076923	121.40975	370.371692307693	256.103666666667	132.6325	257.124	82.64025	142.835	144.883692307692	69.411	118.355692307692	154.066461538462	142.832307692308	383.802	303.914153846154	201.000615384616	204.05	164.26025	829.510153846154	736.6205	250.9815	503.000857142858	819.274133333333	703.009666666667	605.057666666666	740.001923076923	291.808
357	220.083310545459	220.077880545692	220.095180978545	458.078	454.008	459.11	5	5	5.10289473684211	12.2393684210526	35.7097222222222	7.14388888888889	4.08222222222222	17.3444736842105	7.14184210526315	30.6083333333333	88.7641666666667	120.428315789473	9.18757894736843	94.8795789473685	12.2463157894737	9.1825	10.2	10.2052631578947	25.5069444444445	25.4986842105263	45.8976315789473	59.1567777777777	15.2952631578947	12.2433333333333	11.2194210526316	9.1825	43.8838888888889	15.2992105263158	7.14194444444445	79.6033333333334	119.370789473684	49.9772777777779	77.54	6.11999999999999	76.5208333333334	45.9118421052631	15.3041666666667	16.3284210526316	134.676666666667	14.2838888888889	9.17952631578948	115.329055555556	28.5673684210527
358	220.125636008255	220.115361064599	220.129739514661	164.2505	161.189	164.268	6	6	91.8257142857146	164.26025	186.70575	221.557	165.2805	228.536	141.81475	351.998571428571	443.80875	518.350500000001	253.022	441.4435	75.4985000000001	152.01725	89.7820000000001	91.7550000000001	193.8475	135.610125	109.16675	162.021	175.483	203.02975	174.46275	184.5295	118.436	137.750625	111.289	195.912	89.7820000000001	99.0370000000001	127.535714285714	99.9845000000001	353.0065	192.82725	103.04525	130.32	219.35375	240.779	134.673	274.279125	96.9356250000001
359	221.085151983465	221.085151983465	221.085151983465	455.034	455.034	455.034	1	1	52.0465200000001	78.5429615384616	96.9474999999998	72.4527692307692	63.2686153846153	90.80492	75.499923076923	62.236423076923	80.6012692307692	71.4215384615384	63.2686153846155	75.4948	77.5550769230769	97.9458461538461	92.8445	76.5346153846153	66.3175	89.7633846153847	69.3626153846154	60.1686538461538	93.8046153846154	68.3580384615384	66.3155999999999	102.030769230769	84.6799199999999	70.3826538461539	64.2769615384615	80.6195	89.7836923076923	65.2849230769231	84.6983076923078	78.5607307692307	77.5404615384615	85.7026153846153	49.9837692307692	61.2288	60.1958846153846	73.4593846153846	63.2308148148148	71.435	67.3377692307693
360	222.027891672582	222.027088084119	222.042628413475	51.017	49.974	52.032	16	16	276.35225	434.662	309.269769230769	281.583692307692	253.022	327.66075	200.98925	261.290666666667	1002.49616666667	990.67552631579	376.493538461538	609.860333333334	296.775230769231	309.153230769231	278.66475	248.022	129.57175	201.08775	148.00875	168.42375	269.340923076923	72.43775	103.043307692308	241.819	273.181333333333	132.643333333333	117.326538461538	290.765769230769	231.59675	182.80375	292.938692307692	223.43475	345.86475	416.262	233.63725	337.70275	459.103846153846	420.335076923077	375.444923076923	331.6	143.85525
361	222.079211802965	222.079211802965	222.079211802965	454.008	454.008	454.008	1	1	25.5125	29.58116	29.59392	19.38912	21.43008	31.6290416666667	26.52624	22.44616	32.64896	32.6489599999999	26.53248	35.7072916666666	33.67584	31.63612	29.58812	26.53248	22.44616	30.6084	23.46092	31.6138	26.50856	17.34476	20.405	23.46644	31.62744	23.46092	15.3042	36.73728	35.7084	22.44088	34.69632	19.38532	25.507	34.68952	18.36504	16.328	30.6084	15.3042	17.3367307692308	28.57456	23.46644
362	222.096991438041	222.094145956472	222.10956637325	319.3525	316.265	320.381	20	20	275.573571428571	761.436461538462	817.153499999998	996.819142857142	425.459142857143	559.142666666668	365.108857142858	1177.43507692308	379.546285714286	342.816	79.614	69.3502857142858	197.866142857143	216.285428571429	214.185	207.1905	93.8683076923078	92.8460000000003	28.5686153846154	99.9826153846152	217.229571428572	39.7744285714285	58.1575384615383	197.082692307692	154.063142857143	36.7148571428572	23.4567142857142	284.659714285714	70.4243571428574	107.132307692308	128.500615384615	108.150285714286	784.55746153846	267.320615384616	80.6043076923077	68.3606153846154	195.894857142857	312.076285714285	141.819714285714	129.627923076923	28.566
363	222.111767767172	222.111094767253	222.112603063609	320.346	320.336	320.37	3	3	276.594214285715	760.432142857144	847.857428571428	1027.42771428571	425.459142857143	580.542571428571	362.049285714286	1154.94186666666	72.4402857142857	189.773142857143	22.4462857142857	41.8141428571429	203.036857142857	215.280285714286	213.150142857143	210.252428571428	97.9456000000002	95.9068571428571	24.4868571428571	105.089428571429	221.308999999999	22.429	44.8925714285714	194.956428571429	149.982	29.5758571428572	17.3375714285715	285.68	48.9908571428571	107.128	133.601285714286	110.190857142857	769.295428571428	267.314857142857	60.1957333333335	45.9120000000001	108.112428571429	307.996857142858	46.933142857143	78.562	27.5477142857143
364	222.989902965423	222.985508635212	223.002379950162	50.4875	49.975	52.037	6	6	617.019333333333	1203.91466666667	1208.46933333333	1524.2784	690.720533333333	1336.05266666667	745.522533333333	1037.05890909091	516.086266666667	884.5712	187.729066666667	980.091866666667	1039.31206666667	1798.73013333333	1240.029	1146.77973333333	657.094666666667	818.574666666666	502.168	889.000666666667	516.254933333333	92.8503333333333	138.810666666667	242.9028	390.455733333333	173.445333333333	165.2832	971.293866666666	610.119466666667	512.542	634.041	720.590666666667	1121.27306666667	1438.576	451.978133333333	831.517333333333	1215.1376	1050.266	485.646933333333	1139.19106666667	536.660266666667
365	223.052187480624	223.051154708418	223.06675130053	156.117	154.047	157.131	7	7	175.44	311.1	226.500545454545	334.574909090909	198.946428571428	275.477142857143	256.079761904762	416.16	412.195428571429	454.005952380952	245.888857142857	265.2	202.016571428571	224.462857142857	250.990285714286	215.280285714286	220.443428571428	250.028333333333	179.570285714286	195.785142857143	248.88	310.166857142857	253.98	284.58	235.752	261.180952380952	254.122285714286	259.08	200.996285714286	185.683333333333	240.843619047619	190.793428571428	338.813904761905	227.46	210.12	201.846857142857	285.68	177.529714285714	128.592	287.64	162.18
366	223.065055831879	223.065055831879	223.065055831879	976.383	976.383	976.383	1	1	31.62775	43.8725416666666	42.8505	36.7125	39.781625	58.142375	43.87075	57.1223333333333	47.9537083333333	27.5343749999999	52.0454999999999	34.6899166666668	49.98	45.9131249999999	59.1889999999999	39.7994999999999	36.7215	37.7415416666667	32.6413333333333	38.7599999999998	51.0020833333333	40.8216666666668	39.7994999999999	46.9430000000001	55.08225	45.9337500000001	35.70875	47.95175	36.7380000000001	58.1020000000001	48.972	84.6427083333334	47.9302083333334	86.72125	45.901875	36.7380000000001	27.534375	30.6162500000001	60.1677083333334	40.8208695652174	34.6743333333333
367	223.063466186467	223.062474703599	223.077189984916	844.237	838.668	846.86	6	6	76.5034090909092	185.648272727273	252.007363636364	205.019999999999	97.9461818181819	244.800000000001	77.5380952380955	173.4	286.780571428572	276.493909090909	63.2710000000001	184.62	204.054545454546	207.166333333334	271.525545454545	253.027636363635	85.6838181818183	148.959818181818	171.405818181818	99.9867272727274	211.356409090909	160.182818181818	263.307428571429	225.420000000001	175.533818181818	168.3825	97.9723636363636	110.218909090909	201.969	113.280545454545	170.423499999999	140.829	97.9474285714282	275.547272727273	187.730181818182	327.434590909091	187.68	121.412454545455	77.5199999999999	251.940000000001	234.599999999999
368	223.071146265264	223.063971902416	223.078320628111	920.749	918.221	923.277	2	2	62.2366363636364	85.7029090909092	136.753090909091	74.4599999999998	65.3003636363636	92.8448181818183	72.4393636363637	122.432727272727	89.8080000000004	58.1710909090909	49.9799999999999	57.1352727272728	97.9723636363636	85.7029090909092	119.403818181818	121.412454545454	64.2943636363636	91.8490909090909	86.7038636363638	64.2915000000001	97.9461818181819	62.2505000000001	76.5579545454549	111.2345	78.582	74.4799090909088	53.0683636363636	73.4596363636365	76.5034090909092	79.5812727272728	113.225045454546	104.067818181818	60.2121818181818	144.917454545455	96.8525000000004	101.034	64.2599999999998	77.5200000000002	54.0744545454546	72.4393636363637	77.5580000000001
369	223.078084099871	223.078084099871	223.078084099871	755.964	755.964	755.964	1	1	73.4605714285716	160.184857142857	163.245714285715	149.940000000001	87.7445714285711	157.116666666666	84.6797619047617	104.04	133.65119047619	167.326857142857	55.1082857142855	225.546285714286	128.586	170.387714285714	134.677714285715	134.671428571428	62.2693809523807	99.9599999999998	85.7039999999997	90.8054285714288	144.914380952381	93.8881904761902	95.9068571428568	131.610714285714	115.292285714286	91.8257142857145	86.7202380952384	93.8619047619051	111.205952380952	79.5377142857142	130.627047619047	82.639285714286	90.7799999999998	131.653714285714	116.307142857143	144.87380952381	149.982	187.732571428572	39.7800000000001	148.961714285714	130.596571428571
370	223.112412191651	223.102251615401	223.115334510803	319.343	315.262	319.35	3	3	85.7430000000002	179.652	206.107333333334	205.07025	112.2275	134.673	98.9157499999997	232.617	104.0655	88.76175	42.8505	62.2047499999998	88.76175	108.155333333334	111.15275	111.259272727272	78.55925	74.4799090909092	65.296	69.377	87.6985000000002	81.5799999999998	40.81	104.1165	94.88325	44.8726666666667	44.8690000000001	77.5453333333331	54.0985454545455	72.43775	71.3883333333333	61.2150000000003	193.863333333333	98.96425	58.15425	60.19475	87.7415	82.5997499999998	46.9085000000001	63.2864999999998	71.4233333333335
371	223.984785501936	223.984702940526	223.985530510554	44.901	44.879	45.917	3	3	638.683304347826	1026.38243478261	1273.61113043478	1273.272	922.315826086956	1545.06991304348	983.782956521739	1280.15229166667	1034.32408695652	992.713826086956	924.395739130435	1011.88313043478	973.11975	1341.62875	1125.63547826087	1204.92808695652	1089.40643478261	965.413565217391	593.791826086956	924.592695652174	929.695304347826	715.05047826087	684.770086956522	1103.184	1003.68	723.18	639.69675	1529.35475	827.431565217391	799.06852173913	1045.23686956522	889.894956521739	1880.3407826087	1689.192	781.519826086957	1102.902	1488.54475	1731.24730434783	1693.615	1740.12	515.1
372	223.989854624201	223.985792876981	224.004087330437	44.885	42.838	46.93	109	109	614.207222222222	915.176052631579	1152.89736842105	1098.82342105263	761.1065	1315.18705263158	829.802	1129.222	958.839166666667	910.074736842105	873.32544	870.3265625	873.15424	1071.2625	1003.17116	1125.36884	1034.28	883.547894736842	552.990555555555	828.443	866.4045	682.234565217391	650.0585	1055.34471428571	938.4	710.901277777778	628.491111111111	1415.105	741.7581	698.87125	975.001944444445	778.8704	1620.25625	1456.61712	710.113333333333	1025.38714285714	1383.90505263158	1482.492	1616.175	1446.68723076923	506.912388888889
373	224.065821148206	224.065638796693	224.066098240444	233.125	231.629	233.635	4	4	59.175037037037	150.965481481481	138.756615384615	146.949333333333	258.1865	343.82737037037	212.175407407407	374.516703703704	83.6642962962963	79.6004444444444	58.1568888888889	45.9216666666667	157.157	225.526407407407	223.485444444444	152.024148148148	430.471259259259	489.724444444444	337.705814814815	410.069777777778	128.553923076923	128.501333333333	77.5087407407407	137.71	147.942962962963	71.4337037037037	76.4722222222222	158.141730769231	166.302259259259	93.8468148148148	158.111481481481	103.023740740741	461.25762962963	244.915555555556	159.125777777778	174.432666666667	378.519884615385	277.576	215.274703703704	254.044555555556	216.294962962963
374	224.079058783194	224.077518327434	224.080599238955	292.306	291.79	292.822	2	2	139.779142857143	165.332571428572	183.645	193.7905	130.5984	190.7961	134.715428571429	156.06	33.6599999999999	40.822	21.431	32.6491428571429	185.6946	170.435428571429	182.58	180.590571428571	168.3	199.9788	134.671428571429	168.3	147.97975	154.063142857143	113.22	171.4	192.8367	153.045	119.367857142857	144.8755	142.84	121.38	203.027380952381	115.32215	161.16	208.138285714286	136.718285714286	148.92	129.60985	134.7126	118.286857142857	155.076190476191	118.32
375	224.079261907652	224.079261907652	224.079261907652	846.768	846.768	846.768	1	1	21.420875	58.142375	75.5015833333332	46.92	29.5884583333334	71.4029166666667	22.44616	41.8217083333333	72.4555000000002	75.5169999999999	21.42525	44.8818333333333	59.1745	43.8823600000001	62.2657499999998	66.31625	28.5611666666667	54.0754583333333	37.7507916666666	22.4464166666666	57.1736666666668	47.9537083333333	55.1070000000002	59.1745	40.8199999999999	55.1070000000002	36.7380000000001	30.6150000000001	43.8617916666667	29.5957083333333	32.6559999999999	34.6969999999999	25.5072916666667	77.5579999999999	57.134	74.4812916666666	44.891	42.8522499999999	19.3855416666667	65.2986666666666	57.1223333333333
376	224.104496553934	224.095728980668	224.108013148717	319.343	315.262	319.35	3	3	33.6977142857144	88.8394285714289	107.115	108.150285714286	58.1562857142857	66.3185714285714	44.858	152.022571428571	35.71	41.8317142857143	10.2028571428571	22.429	33.6694285714286	37.7505714285714	49.986125	35.7408333333334	24.4868571428573	23.4665714285714	11.2231428571429	20.4057142857143	32.6491428571428	28.5440000000001	16.3245714285714	40.8457142857144	25.5071428571428	14.284	11.2137142857143	40.8057142857144	27.5467499999999	19.3854285714287	29.5882857142857	24.4868571428571	131.616857142857	54.0751428571428	11.2231428571429	16.3245714285715	30.6085714285714	39.7911428571428	13.2637142857144	28.568	18.3651428571428
377	224.12168459349	224.12168459349	224.12168459349	345.848	345.848	345.848	1	1	20.4054545454545	26.5270909090908	20.4054545454546	23.4788181818182	35.7095454545455	39.7906363636362	38.7876363636362	46.9325454545455	20.3745454545455	26.5270909090908	15.3040909090908	23.4662727272728	31.6284545454546	29.5879090909091	26.5152727272728	24.4974545454544	118.349	56.1450000000002	44.9119999999998	108.091090909091	16.3243636363636	21.4257272727273	15.3040909090908	22.434	20.4054545454546	12.2432727272727	15.3040909090908	34.7078181818181	23.4662727272726	22.456	19.3851818181817	22.4459999999999	93.865090909091	42.8743636363636	23.46575	27.5473636363637	54.0744545454546	44.8920000000001	23.4662727272726	54.0455454545454	21.4371818181818
378	224.133462762917	224.126400718509	224.139895267584	166.818	165.27	168.349	4	4	22.4529411764706	45.9291176470588	48.9741176470588	31.6181764705882	35.7102941176471	40.8117647058824	34.688	58.1366470588235	34.69	19.3844705882353	18.3705882352941	29.5885294117647	34.702	41.8175882352941	35.7102941176471	33.6580588235294	29.5885294117647	45.8973529411765	26.5276470588235	23.4505294117647	43.8726470588235	37.7508823529412	21.4261764705882	32.6494117647059	28.5764705882353	22.4451764705883	22.4464705882353	34.712	25.5058823529412	26.5352941176471	37.7508823529412	31.6291176470588	28.5665882352942	33.6561176470588	18.3652941176471	27.5193529411765	33.6697058823529	31.6291176470588	30.6088235294118	34.69	18.3642352941177
379	224.989637065717	224.986517889803	225.00451113638	44.898	42.85	46.941	26	26	272.4112	485.66875	566.23875	595.8625	308.120533333333	603.0046875	352.13	421.3890625	383.4965	444.85625	319.33825	475.465625	448.91	706.05625	552.158125	510.133333333333	451.8323125	383.614	279.553066666667	393.8165	355.19925	249.96125	201.063125	423.559375	343.82425	259.1435	201.0015625	558.07675	313.2359375	313.2359375	454.345	353.150666666667	713.146428571429	697.63725	320.3585	406.084375	578.65185	677.904941176471	530.556	505.041428571429	249.8846875
380	225.042859586167	225.042859586167	225.042859586167	210.14	210.14	210.14	1	1	16.3310769230769	29.5866923076923	18.3641538461539	38.7687692307693	24.4855384615385	20.4046153846154	22.4569230769231	32.6473846153846	1504.92142857143	1632.21	743.804307692308	228.445538461539	26.538	29.5866923076923	25.5076923076923	20.4061538461538	19.3843846153846	18.3655384615385	21.4248461538462	16.3236923076923	28.5815384615385	27.5586923076923	30.6092307692308	29.5822307692308	30.5953846153846	21.4264615384615	19.3843846153846	18.3724615384615	15.3046153846154	17.3373846153846	26.516	16.3249230769231	22.4467692307692	22.4450769230769	18.3572307692308	21.4361538461539	26.538	17.3452307692308	36.7283076923077	19.3770769230769	19.3770769230769
381	225.076514462473	225.072722164649	225.09121380264	296.886	288.74	297.918	38	38	735.419999999999	1251.87463636364	1587.54436363637	1513.07524	821.289411764708	1555.91057692308	978.779374999999	1720.90325806452	108.150285714286	135.69325	62.22	128.5515	1116.17173333333	1456.28747619047	1499.7675	1155.60335	522.386285714285	633.420000000001	582.882238095237	474.543571428571	780.491249999999	744.98238095238	716.040000000001	563.04	681.545555555554	809.046588235296	652.175571428571	1174.32988461539	896.019904761904	579.508173913044	842.004166666668	544.9737	1674.24544444445	1295.73130434783	903.720000000001	1113.1473	1573.26054545455	1089.91942857143	1010.66753846154	1642.66741935484	474.3
382	225.0759114369	225.071768671852	225.088460617694	232.627	228.522	237.727	35	35	70.4019545454546	177.48	167.329913043478	250.027826086957	716.406260869565	974.620909090909	699.72	1927.81036363636	1250.85436363636	1866.62514285714	902.930869565218	1696.7589	317.301130434783	484.759090909091	499.035130434783	284.592130434783	2207.28	1481.48191304348	913.123749999999	1852.32	260.166521739131	248.816347826087	174.382826086957	244.865454545455	236.761043478261	124.503652173913	89.7179130434783	546.859826086956	315.274043478261	142.806363636364	247.926272727273	121.385173913044	2694.24	621.4845	312.203454545455	403.92	1761.99052173913	1114.40973913044	570.325826086957	997.815130434783	552.987818181818
383	225.145743478398	225.144894854454	225.147548260979	274.457	274.451	274.48	3	3	76.5375000000001	135.7265	120.421565217392	184.667217391304	84.6852608695652	131.647304347826	98.9440416666666	212.220666666666	161.166583333333	171.447652173913	97.8999999999999	116.314695652174	90.7838695652172	138.759666666667	110.164695652174	96.9495652173912	276.363541666667	274.450173913043	188.707708333334	314.249833333334	170.383565217391	259.1435	181.6045	210.180083333333	123.483130434783	138.790956521739	115.264708333334	117.33	84.6634583333333	66.3325000000001	115.3165	109.1935	118.353833333333	88.7653749999999	84.7049583333333	85.6835000000002	106.134260869565	80.6040434782608	40.8017391304348	118.324833333333	47.9654583333333
384	225.986561149377	225.983516102666	226.002093072161	44.89	43.864	45.917	30	30	187.726	281.589	362.233125	357.0875	290.77125	422.3835	279.5485	389.78325	299.9535	340.775428571429	284.64975	317.29775	306.075	337.951	343.866375	364.006125	343.866375	271.3865	184.66525	300.984285714286	314.237	236.706285714286	205.221	381.80725	310.156	186.712285714286	200.98925	466.25425	269.346	261.184	321.615	260.355	596.859545454545	508.095818181818	236.706285714286	372.39125	555.035428571429	510.928571428571	582.575727272727	569.2995	120.3895
385	226.070615567362	226.064833498126	226.085137307107	145.874	141.811	145.92	72	72	769.992142857144	1351.55520833333	1272.28916	1627.474	1056.979	1534.50971428571	913.426470588235	2384.20333333333	1262.10382352941	1586.0124	804.965647058823	1697.76941176471	1081.48538461539	1224	1174.30775	969.279411764706	1264.06592307692	613.196764705882	244.870588235294	1031.45788235294	2200.70763157895	2431.09566666667	1974.72	2466.14566666666	1664.09970588235	1633.49088235294	1489.0175	1689.02258823529	911.070117647059	1045.15833333333	1383.459	1105.96526315789	2076.4655	1323.31057142857	1021.25552941176	1007.069	1268.18710526316	1143.35405882353	647.85875	1568.10888	680.298312499999
386	226.194751417022	226.193371543644	226.19525242387	445.834	445.829	445.88	3	3	44.88	138.72	94.9087142857142	90.826619047619	572.540571428572	85.6800000000001	238.7385	913.347500000001	185.692	302.92515	72.4200000000001	85.7009999999999	66.3162499999999	129.60985	92.8199999999999	71.4174999999999	373.529142857143	73.4579999999999	80.5997500000001	245.774095238095	70.3635714285715	172.420238095238	217.37715	86.7255	72.4412999999998	83.6646	80.62345	330.649714285715	112.2275	312.211799999999	76.54125	310.152380952381	995.8128	69.3600000000001	116.3427	167.321	84.6837142857142	812.435058823529	67.3364999999999	128.5578	65.2960000000001
387	227.070345231599	227.070345231599	227.070345231599	144.894	144.894	144.894	1	1	106.073066666667	177.4684	179.578666666667	218.251466666666	139.776533333333	182.639666666666	127.533333333333	391.500799999999	161.202133333333	219.357333333333	29.5877333333333	237.722133333333	145.898133333333	179.637333333333	178.546666666667	144.877866666667	222.4908	72.4389333333334	38.7701333333333	156.1008	327.50025	291.796266666667	269.2448	383.645333333333	208.1344	163.242666666667	180.5872	254.966666666667	118.350933333333	133.550133333333	196.911466666667	144.887333333333	329.546133333333	181.536266666666	114.232533333333	130.594133333333	144.877866666667	138.756266666667	40.8266666666667	187.729066666666	74.4502666666667
388	227.126978291799	227.126978291799	227.126978291799	824.378	824.378	824.378	1	1	5.10323529411765	14.2791764705882	10.2029411764705	16.324705882353	6.11964705882355	14.2832941176471	6.11964705882355	8.16222222222223	199.977647058824	693.183555555559	8.16470588235295	481.578823529409	15.3088235294118	18.3589411764706	15.3033333333333	22.4529411764706	7.13958823529414	21.4188333333332	7.14205882352942	8.16235294117643	18.3716470588235	15.3044117647059	16.324705882353	13.2630588235294	13.2556666666666	8.1618823529412	6.12176470588236	3.06070588235295	11.2232352941177	6.12141176470586	14.2838888888889	7.1416470588235	7.14205882352942	6.11966666666664	6.12133333333331	14.2841176470588	12.2428235294118	9.18264705882348	18.3716470588235	14.2841176470588	5.1
389	228.049434841659	228.047880608085	228.050989075234	165.288	164.274	166.302	2	2	28.5754	32.6592	33.6686842105263	39.777947368421	35.7110526315789	31.6293	32.648	37.7511	30.609	32.648	41.8437368421052	32.6496	26.5350526315789	32.6304	24.486	23.46	26.5278	43.8713157894737	26.5278	29.5713	26.5268421052631	32.6496	30.609	35.7105	36.7398	34.6885	26.5369	25.5210526315789	15.3023684210526	22.4521	24.4932	22.446947368421	43.87075	28.5516	22.4455	24.4656	31.6281578947368	30.6078947368421	38.7714	29.5876315789474	27.54675
390	228.19537507846	228.19537507846	228.19537507846	964.127	964.127	964.127	1	1	311.129516129033	462.017531249999	504.852096774193	468.224419354838	318.320516129033	489.553548387096	318.270193548388	517.368967741936	324.452322580645	323.370677419355	788.809096774194	280.579838709678	588.484161290322	467.292967741936	528.493677419354	480.63270967742	352.9524375	560.033129032259	365.2606875	332.625161290323	541.757032258063	377.4346875	385.6663125	540.736774193549	616.255354838708	320.482580645162	407.082967741936	330.626322580645	373.485290322581	347.606875	522.372129032259	336.56806451613	309.08840625	533.696193548387	345.86475	344.8550625	310.050580645162	466.272677419355	338.607870967742	367.362580645161	308.059483870968
391	228.194070904825	228.191779102662	228.207007294848	1025.33	1018.23	1026.43	23	23	173.326086956521	289.679999999999	346.799999999999	288.783043478263	182.657826086956	348.839999999999	155.993478260869	168.228260869565	242.65652173913	266.338636363636	988.692580645158	238.781739130434	588.539999999998	257.039999999999	355.979999999999	464.297826086955	195.923478260869	647.699999999998	541.619999999998	255.108695652173	591.599999999997	211.229999999999	532.439999999998	427.379999999999	821.421999999996	284.701304347828	275.517391304347	344.760000000001	470.01956521739	365.315652173912	720.440909090907	279.604545454545	158.099999999999	505.919999999998	274.379999999999	241.84304347826	228.479999999999	368.06304347826	302.939999999999	213.270869565217	234.599999999999
392	228.208578920462	228.198795121086	228.210862768315	499.909	499.898	500.974	7	7	263.2804	278.535310344828	262.208533333334	279.607866666666	1098.54	301.939733333334	931.351299999999	1912.6814516129	797.848533333335	1042.71253333333	320.363733333333	367.32	255.066666666666	290.614500000001	294.859724137932	301.998933333333	1047.43375862069	254.0962	435.657793103449	478.509379310345	280.417500000001	687.794533333333	693.787586206897	302.062896551724	272.3667	461.9241	360.157379310344	779.5092	503.188666666668	902.791551724137	254.0049	1064.9844	3348.34229032258	245.932466666666	396.887310344827	710.988068965518	460.140266666668	2365.40683870968	357.983689655172	591.860000000001	263.2718
393	228.965939292425	228.962970660081	228.967629560509	103.039	101.57	105.098	19	19	929.172052631579	1135.90436842105	1384.47925	1239.63136363636	855.024631578947	1296.78314285714	727.034842105263	991.388842105263	66.3	94.8893684210526	26.5268421052631	60.1955263157895	702.158315789474	812.003789473684	799.848	789.887368421053	168.343421052632	245.807315789474	170.392736842105	192.770052631579	798.866052631579	457.101473684211	647.900526315789	880.29452	665.211578947369	562.165	563.856263157895	773.798315789474	423.540263157895	565.225789473684	754.566315789473	517.113315789473	759.075789473684	1068.23083333333	510.131578947369	512.330631578947	356.071842105263	744.6	153.039473684211	343.828684210526	253.98
394	230.996075005998	230.992801179727	230.996884218742	88.778	85.701	89.776	3	3	79.58184	147.9406	189.81672	178.594791666667	90.8282083333333	142.840833333333	89.7636666666667	140.7945	484.405	648.335	170.38175	561.987588235294	97.968	121.384958333333	113.224625	92.854125	88.7835	71.435	69.3968333333333	77.52304	132.6364	379.45488	151.003166666667	135.665541666667	113.25108	253.01952	93.863	114.27136	78.5624583333333	99.98744	129.51968	80.6195	190.74748	171.486	85.72368	134.673	620.47616	94.88604	83.64328	584.75796	150.96592
395	231.975841378694	231.970176972148	231.991579492338	296.909	293.814	299.924	109	109	1468.16742307693	2332.33546153846	2299.6435	2243.059	1658.95776923077	2183.45130434782	1710.32448	1466.82252173913	57.134	92.8465416666665	81.6033333333333	55.0957500000001	2377.29037037037	2395.07003703704	2395.59215384615	2347.51681818182	1250.903125	1766.08603846154	1323.31829166667	1312.52375	2020.59	1619.50411111111	1444.37664	1979.32909090909	2071.20148148148	1604.87034782609	1598.422	1746.72914285714	1738.58488888889	1577.37807407407	2055.3307826087	1561.33666666667	1709.97123076923	2302.23813043478	1662.6	1875.23651851852	1962.4215	1747.70411111111	1833.55136363636	1966.02175	1485.232
396	231.973778338628	231.969682288009	231.989490028519	67.527	58.154	70.368	48	48	1436.26057142857	2269.17037037037	2303.70192	2634.30940740741	1557.95111538461	2420.09492307692	1514.84139130435	1119.23534615385	829.79762962963	801.4536	1282.45425	646.850692307692	2048.72224	1804.45076	1991.61837037037	2189.95008	383.693538461538	540.640769230769	430.553615384615	333.628038461538	3068.53610714286	2103.79515384615	1797.70986666667	3345.46280769231	2554.83160714286	1477.02033333333	1972.8613125	1391.4164	1039.65434615385	1646.99016	2438.99711111111	1927.82220689655	858.872384615385	1821.83522580645	1267.18776	1316.14730769231	939.667961538462	858.046423076923	2259.40068181818	995.2125	604.12416
397	231.975930610827	231.971964696597	231.990394051619	99.985	95.887	104.071	25	25	493.701043478261	658.23652173913	694.805727272727	648.046363636364	479.624782608695	685.790608695652	413.011956521739	545.7	350.88	455.036347826087	187.728	424.42852173913	440.875636363636	540.738260869565	500.82	445.978363636364	525.434347826087	245.83047826087	422.496	453.919347826087	550.947272727273	533.46	614.066173913043	886.459	454.016086956522	424.546909090909	419.327217391304	355.134	361.264695652174	342.811636363636	444.625217391304	348.84	445.873	549.181043478261	368.408347826087	428.61	285.752727272727	417.291545454545	405.043565217391	300.980454545455	331.514130434783
398	233.039500797027	233.039271425018	233.044417412336	62.235	61.209	64.258	3	3	218.3000625	322.30025	379.608	416.265290322581	221.40103125	422.3188125	202.049419354839	207.118935483871	151.9148125	141.895833333333	311.178709677419	160.15471875	356.070064516129	331.531451612903	323.432032258064	363.280774193548	85.717935483871	144.881225806452	80.60221875	82.6554375	416.344258064516	369.333419354839	387.698064516129	461.200387096774	359.007	284.60615625	241.762935483871	197.898774193548	171.408774193548	201.067096774194	344.792709677419	232.662967741936	168.31546875	277.4655	173.4425	202.017483870968	216.301548387097	125.491741935484	580.435064516129	265.317419354839	151.029375
399	233.970228644359	233.968116246907	233.972058426706	297.9125	296.902	297.952	12	12	657.926875	1013.13804	1010.0475	960.273074074074	738.661	899.897249999999	720.472999999999	651.806625	41.8302500000001	44.891	34.6814166666667	40.81	991.749272727273	998.030888888891	902.941363636365	1006.5426	555.038666666666	716.959571428569	583.869	621.4845	861.126166666666	686.796499999999	668.127291666667	832.37627586207	923.32625	757.0255	700.2345	727.43825	707.206499999999	726.418	864.398791666667	637.838541666667	758.045750000001	988.420375	752.760000000001	750.934666666666	831.537708333332	802.93675	767.071333333333	861.126166666668	614.1905
400	233.969173530431	233.967208545846	233.971138515016	67.0145	65.296	68.733	2	2	767.091862068966	1166.76165517241	1244.94689655172	1304.93282758621	763.166344827586	1278.1464137931	728.624689655172	645.834620689655	487.411655172414	510.431034482759	825.375275862069	470.251793103448	1120.26289655172	996.641068965517	942.734896551724	1132.73586206897	6776.797	4885.08082758621	5010.57475862069	6376.78127586207	1456.22889655172	873.415172413793	972.322896551724	1592.75827586207	1224.85434482759	788.539965517241	828.296	835.436482758621	593.800551724138	871.639517241379	1200.66175862069	959.059310344828	540.6	1080.25303448276	664.199586206897	746.841931034483	633.591310344828	469.326896551724	1106.77482758621	651.046	352.066551724138
401	233.969862954658	233.969862954658	233.969862954658	204.076	204.076	204.076	1	1	47.9530555555556	48.9733333333334	59.1975294117647	69.3788888888889	56.1152777777778	101.0075	59.1761111111111	68.3809444444445	185.751222222222	250.049722222222	161.195111111111	544.828333333334	96.9263888888889	93.8655555555556	96.9527777777778	85.7033333333334	71.3727777777778	78.5613888888889	47.9373888888889	67.3566666666667	224.4	190.791944444445	195.829333333333	253.111555555556	224.522222222222	153.083333333333	179.568888888889	172.479411764706	164.264722222222	101.966666666667	209.156944444445	175.487777777778	114.271111111111	239.765277777778	133.656388888889	153.05	120.432111111111	130.595555555556	99.9872222222223	173.447222222222	114.271111111111
402	233.977286676775	233.968925929434	233.984970433233	98.971	95.92	101.028	5	5	192.78	305.153105263158	326.488888888889	320.471888888889	230.57947368421	332.691578947368	187.670315789474	257.04	184.62	190.789210526316	104.066842105263	207.113421052632	223.513833333333	241.802368421053	217.248789473684	242.905444444445	259.160210526316	135.66	194.870263157895	217.26	244.863157894737	224.388421052632	259.08	275.471052631579	188.748684210526	238.753894736842	177.525789473684	159.215333333333	162.272052631579	139.770444444444	202.969526315789	179.510736842105	209.089210526316	261.349052631579	198.951315789474	206.156947368421	205.142833333333	194.894277777778	237.721315789474	222.408444444444	199.92
403	233.981236316879	233.981236316879	233.981236316879	82.628	82.628	82.628	1	1	139.770444444444	287.702666666666	217.31325	286.69025	115.285111111111	187.598222222222	125.506125	153.0375	97.884	105.266	128.5515	189.7665	112.24125	141.7105	87.7414999999999	128.56725	143.961	47.95175	119.366	101.00475	207.136125	127.546875	235.67775	269.346	159.154666666666	131.537	156.09825	140.7945	76.5187499999999	123.45025	119.2815	112.31	83.6126666666666	164.273666666667	65.3013333333333	106.106	73.4580000000001	92.854125	47.95175	78.5592500000001	43.87075
404	234.017852418546	234.012674158395	234.032845568506	57.151	56.102	59.179	35	35	463.053294117647	670.3453125	729.746875	690.70925	470.355588235294	761.38625	399.064375	313.2359375	349.617882352941	349.94575	606.0285	245.805823529412	748.8635	628.5125	599.94375	697.086875	6542.02111111111	4729.879	4819.82971428571	6287.00057142857	815.17975	582.56275	591.745	860.2288125	852.375764705882	573.3805	447.7525625	457.072	416.2875	503.353	740.746875	608.060235294118	340.758588235294	755.732823529412	533.59075	515.2578125	483.5985	275.4675	931.5453125	474.590625	272.506875
405	234.094936800161	234.094794291195	234.095079309128	204.058	204.052	204.064	2	2	179.627555555556	328.529444444445	259.150555555556	246.907222222222	407.977777777778	559.112222222222	456.20294117647	291.799444444444	523.4025	460.295611111111	400.969166666666	373.421666666666	458.104722222222	535.645833333334	485.625777777778	541.7675	742.291789473684	782.553055555556	565.233888888888	598.045555555556	224.461111111111	138.803111111111	148.92	103.048055555555	510.305555555556	244.933333333333	214.258333333333	699.118611111111	791.735555555555	569.16	799.854222222222	588.700277777778	994.770833333334	1331.4625	832.501333333333	1092.05388888889	1277.73555555556	1084.55527777778	1428.38888888889	1244.73888888889	875.398333333334
406	234.098116100985	234.085239017361	234.110272511368	503.0185	502.976	508.077	16	16	11.2262857142857	14.28	53.0548571428573	11.2231428571429	6.12171428571428	14.284	11.22	58.1399999999999	361.08	478.648	8.16218181818183	491.892476190474	21.426	22.44	11.2231428571429	9.18257142857145	100.98	72.4402857142859	266.294571428571	399.952	36.72	11.2257619047619	16.3291428571428	13.2668095238095	179.52	83.5989999999999	11.2226190476191	440.763428571428	823.793285714286	215.280285714286	354.959999999999	16.32	269.204571428571	119.371909090909	53.0548571428573	52.0321428571429	572.353571428572	24.4925714285714	9.17742857142859	835.808999999999	27.5477142857143
407	234.099304296408	234.09595301011	234.113240374379	204.052	200.992	206.099	47	47	179.6168	330.561	261.2608	248.938095238095	412.08	560.110714285715	458.236571428572	297.913	525.58325	463.339428571429	404.033142857143	380.477761904762	461.147619047619	537.6981	489.737142857143	546.873142857143	743.406428571429	789.701142857142	569.16	600.9567	226.4955	140.8359	153	105.084523809524	513.347428571429	245.957714285714	215.270238095238	705.20005	799.904000000001	571.2	799.9152	591.765714285714	1014.1285	1319.20026315789	842.756000000001	1078.42457692308	1443.90642857143	1107.9915	1404.864	1362.83451428571	838.696874999999
408	234.966062620807	234.966062620807	234.966062620807	302.991	302.991	302.991	1	1	101.007	148.959818181818	164.263909090909	138.788	85.7029090909092	133.655727272727	83.6623636363635	95.88	39.8012727272727	39.7906363636364	38.7617272727272	38.7703636363636	142.8	130.629818181818	144.878727272727	144.807727272727	83.6623636363637	97.9461818181817	84.7052727272727	86.7424999999999	113.250272727273	92.8696363636363	90.7840454545453	146.88	126.513818181818	104.067818181818	102.081818181818	103.047545454546	121.412454545454	85.7029090909092	124.506545454545	88.7874545454545	126.512347826087	137.736818181818	81.6	112.23	117.331363636364	106.108363636364	108.095909090909	122.432727272727	93.8650909090908
409	235.024090593389	235.02403875599	235.030741658529	56.131	56.108	57.117	3	3	162.157285714286	116.315076923077	128.607230769231	137.741538461539	142.84	134.731384615385	144.883692307692	172.432	129.4765	125.497846153846	160.176230769231	122.382857142857	105.083769230769	144.883692307692	117.335384615385	93.8753846153846	645.795642857143	489.747692307692	470.351714285714	663.417857142857	115.294769230769	87.7398461538461	109.172923076923	129.598615384615	113.156571428571	84.6837142857143	68.3606153846154	186.716307692308	86.7261538461539	82.7134615384615	130.599384615385	102.023076923077	218.341142857143	172.419	112.231428571429	102.030769230769	126.518153846154	158.135769230769	244.873846153846	116.358923076923	77.5742857142858
410	235.097744295441	235.09663218384	235.098856407043	505.0165	502.976	507.057	2	2	7.14350000000001	11.22	21.426125	15.304375	14.2835	13.2605416666667	7.14000000000001	15.304375	82.6402499999998	141.8495	18.3645	179.608	18.36525	21.426125	12.2435	11.22275	20.4008333333333	19.38475	39.7913749999999	47.9537083333334	14.2805833333333	12.2465	6.12300000000002	13.2670416666667	33.661375	12.235	5.10145833333333	56.1137500000001	123.51075	22.4409166666667	65.2800000000002	12.24	43.8510416666667	17.3449583333334	10.2025	19.3874347826087	68.3595416666666	8.16433333333335	13.2572916666666	97.9700869565217	11.22275
411	235.115733424644	235.115733424644	235.115733424644	508.077	508.077	508.077	1	1	5.10285714285713	13.26	20.4047619047619	12.2434285714286	10.2028571428571	10.2057142857143	6.12000000000002	12.2428571428572	73.4605714285714	135.698	16.3245714285715	185.735333333333	18.36	21.426	11.2257619047619	11.2231428571429	22.4400000000001	22.4452380952382	29.5882857142857	49.9940000000001	19.3851818181818	6.12314285714287	3.06171428571428	11.2226190476191	31.62	8.15580952380952	5.10142857142858	56.1157142857143	95.9605714285714	22.4462857142858	62.2054761904761	12.24	45.8892857142856	13.2637142857143	7.14166666666669	18.3649090909091	49.98	8.16419047619047	8.16000000000001	74.4808571428571	13.2668095238095
412	235.174229401148	235.169223789065	235.189824629564	257.5	254.023	261.188	97	97	3076.05375	5349.10833333334	5577.16261904762	6265.42199999999	4494.35857142857	6409.08991304348	4508.48475000001	6371.38690476191	3962.7	4318.81445454545	3509.144	4673.81504347827	5574.56564705882	5470.72944444445	5767.64284	5633.18385	4907.57428571428	5494.04625	3989.38295833333	5009.98514285714	5651.33091999999	5162.64571428572	4211.64631578947	5753.31790909091	5711.52743999999	4960.39761904762	4110.69916666667	4953.48714285714	3764.85428571429	3995.34000000001	5428.15513043478	4350.7512	6156.01514285715	5846.0325	4178.07	4081.23076923077	3998.35975	4579.35152380953	2868.49909090909	5195.44428571428	4964.47857142857
413	235.191539227335	235.191194658426	235.191883796243	259.6655	258.109	261.222	2	2	3094.55205882353	5431.02558823529	5586.82522222222	6308.11482352942	4510.64805555555	6552.17647058823	4528.06529411765	6374.79764705883	3518.79705882353	4070.97352941177	2012.66717647059	4584.18147058824	5591.33544444444	5520.81147058824	5776.90529411765	5670.87294117648	4913.4531764706	5569.7855882353	2779.12094117647	5019.25294117648	5704.37305555556	3240.45411764706	3048.46305882353	5782.69364705882	5718.41882352942	3218.10017647059	2899.67588235295	4962.63111111111	2826.21470588236	4370.94000000001	5461.16764705882	4506.10011764706	6170.38305882354	5902.40147058824	2818.21482352942	2807.84941176471	4455.55305555555	4594.31083333334	1547.30094117647	4030.43229411765	3172.09441176471
414	235.96858856352	235.96858856352	235.96858856352	302.991	302.991	302.991	1	1	141.81475	170.38175	183.645	175.526	94.8871250000001	176.510458333334	127.53125	93.8438333333333	31.6367916666667	36.7305	25.5010416666667	29.58725	180.503125	183.69	172.429291666666	175.404166666667	97.9480000000001	130.592	93.8898333333333	129.6035	174.469875	105.113739130435	108.124416666667	146.922	168.348125	118.349	110.241	154.05775	134.673	131.61225	160.225041666667	101.033625	154.05775	175.483	129.545291666667	144.881416666667	151.003166666667	175.490166666667	185.602083333333	171.409	125.49075
415	236.015055829629	236.015055829629	236.015055829629	58.137	58.137	58.137	1	1	75.4694285714286	115.284214285714	122.425714285714	116.312571428571	80.6025714285714	134.734285714286	87.7445714285714	86.7182142857143	71.3393333333333	69.3794285714285	130.596571428571	65.2708571428571	114.272	124.474857142857	127.535714285714	140.858571428571	1028.448	787.660571428571	737.666571428571	1046.81314285714	149.982	194.874571428571	239.767142857143	131.616857142857	150.886	269.336571428571	253.030857142857	97.9474285714286	121.414	88.8394285714285	118.344857142857	83.6634285714285	104.069142857143	156.038142857143	144.880571428571	114.264	94.8865714285715	91.8257142857143	188.752857142857	88.8021428571428	115.332642857143
416	236.025122957983	236.01570437277	236.034392845812	57.6495	56.101	59.179	14	14	101.99375	129.573866666667	132.634666666667	127.533333333333	82.647	150.038	96.9633333333334	99.9861333333334	79.496625	73.458	133.654933333333	67.3112	128.5536	141.817066666667	144.877866666667	149.017333333333	1058.045	790.706666666667	742.802666666666	1058.045	171.4048	216.293	254.0464	152.019733333333	185.560375	304.0345	268.242466666667	117.330666666667	131.623	99.0434666666667	130.594133333333	94.8848	116.3104	168.278	164.26025	121.411733333333	101.0064	101.0064	197.944666666667	91.86	126.5544
417	236.095728678367	236.092840933813	236.112041782471	507.057	502.976	508.077	3	3	5.10272727272726	12.2405217391304	13.2635454545455	10.2027272727273	6.12163636363636	14.2806363636364	9.17999999999998	12.24	43.86	45.9245454545453	6.12163636363636	52.0478181818181	13.2641363636364	12.2405454545454	12.2431304347826	6.12163636363637	13.26	16.3243636363637	18.3649090909091	32.6487272727272	15.3006521739131	8.16436363636366	12.2465454545455	6.12327272727273	21.4209130434783	14.273	9.18245454545456	42.8514545454545	81.6618181818184	19.3799999999999	49.98	6.12	47.9271818181818	17.3446363636363	12.2432727272727	7.14182608695652	51.0136363636364	8.16436363636364	9.17804347826088	70.4176363636364	7.14190909090908
418	236.113089847927	236.107282670114	236.12735647024	364.19	360.142	365.284	51	51	679.510285714285	1703.28866666666	1869.12853333334	2167.95535714285	1230.522	1864.08810000001	995.682666666664	3406.734	2280.30954545454	1976.7085	570.366333333335	413.403750000001	979.440000000001	803.957	1305.88444444445	1470.19591304348	143.863384615385	153.034615384616	51.0166666666665	127.48076923077	505.048500000002	32.635076923077	97.9920000000002	463.184769230768	465.014769230769	81.6246153846154	30.5930769230769	914.176	279.437846153847	402.001230769231	442.780153846155	449.138461538461	2806.8796875	1074.33710526316	278.523	350.985846153846	657.121500000001	1427.20266666667	577.461499999998	566.099999999999	52.0317692307694
419	236.182748894942	236.176702862308	236.195510011471	257.107	253.026	258.161	117	117	665.193411764707	1328.474	1346.204375	1692.61657894737	1136.5585	1737.99665	1094.71247058823	1847.75264705882	928.402222222221	1014.11388235294	846.826363636362	1090.73633333334	1403.88693333334	1417.12725	1421.23990909091	1428.38181818182	1299.77976470588	1383.459	915.139333333332	1268.199	1434.53008333333	1338.24	1044.77257142857	1377.39705882353	1448.80571428572	1251.87463636364	841.458749999999	1326.325	956.007714285715	1030.49705882353	1368.18572727273	1126.94214285714	1918.50935294118	1419.20948	1052.57929411765	932.546583333333	1164.15558823529	1216.585	707.293125	1291.25336842105	1162.06475000001
420	236.196997373673	236.195565273887	236.198088356812	258.1265	258.098	259.17	20	20	677.464444444444	1387.57777777778	1378.99572222222	1717.1275	1145.79029411765	1746.71555555555	1121.26921052632	1842.5715	956.707888888888	1030.48055555555	878.967789473683	1115.14763157895	1457.97694444445	1468.09977777778	1471.24055555555	1451.38510526316	1296.75156521739	1396.76027777778	963.142222222223	1308.42344444444	1448.79444444445	1353.90861111111	1064.14972222222	1395.74	1469.2	1309.01638888889	888.661944444444	1359.01	1010.06052631579	1013.191	1427.83494444445	1160.76	1920.1105	1441.6525	1077.41333333333	968.243611111112	1202.9075	1213.71052173913	714.427777777777	1324.56978947368	1235.48911111111
421	236.955766287139	236.955766287139	236.955766287139	66.316	66.316	66.316	1	1	694.64724	1039.21696	1080.47652	830.47536	669.30368	1005.5228	603.1155	545.856041666667	488.3884	402.274	1013.149625	428.5176	889.658	664.04604	786.63588	898.04	414.23368	405.976583333333	423.4162	433.60625	1058.23776	882.5422	810.07056	1353.92704166667	1135.30452	698.7274	848.67328	660.98592	593.80975	798.031	1086.513	849.86825	428.4168	895.63024	644.79168	665.230166666666	482.57352	377.4296	1122.044	418.405	368.4005
422	237.067324749465	237.062744258856	237.080037295521	269.8575	266.289	272.434	20	20	42.85225	89.8076666666666	86.7460416666669	107.1525	244.87	288.8015	179.527333333333	922.343666666665	11372.7763571428	13317.6858333333	7033.68047826087	15687.6596923077	84.6634583333333	108.150916666667	101.008875	73.4760000000001	560.002875	692.778041666667	518.287	788.846499999999	83.6605	80.6030416666668	57.134	71.4204166666666	60.2095	50.0065416666667	48.962	95.9074166666668	98.9682916666665	59.2035	70.4145000000001	43.87075	450.9505	208.1395	67.3530000000001	104.04425	364.229250000001	204.058333333334	97.972	179.483333333333	228.592
423	237.063116157957	237.056041432655	237.070441670937	112.744	110.176	113.271	4	4	3.0595	5.10125	7.14175000000001	10.2025	10.2025	9.183	24.476	11.2126666666667	15.2975	13.26325	4.08109090909091	11.22275	8.16266666666667	9.1785	11.22275	11.22275	15.305	7.14175000000001	5.10125	6.1215	1.02075	5.10125	9.18225	7.13825000000001	8.162	8.162	8.158	19.39425	8.16654545454545	1.02033333333333	3.0595	2.04163636363636	20.3966666666667	7.13883333333333	9.18225	13.26325	18.3555	16.316	10.2025	35.6941666666667	5.10166666666667
424	237.07502340681	237.073950877159	237.076095936461	412.6815	411.157	414.206	2	2	20.4057142857143	34.6994285714285	25.5071428571428	28.56	32.6491428571428	38.76	29.5882857142858	53.0548571428571	33.6694285714286	61.1857142857143	27.5477142857143	33.6788571428572	22.4452380952381	31.62	24.4937142857143	31.6377142857142	35.71	22.4462857142858	20.4104761904762	25.5059523809524	21.42	22.4284761904762	20.4104761904762	26.52	15.3	24.5062857142858	15.3042857142857	35.7	22.4462857142858	23.4720476190476	19.3962857142857	16.3291428571429	68.3782857142856	25.5130952380953	15.3	29.5882857142857	53.052380952381	29.58	13.2637142857143	41.8297619047619	21.42
425	237.078766238305	237.078766238305	237.078766238305	169.369	169.369	169.369	1	1	61.215	156.09825	170.38175	202.0095	136.719411764706	153.0375	121.415	251.07375	15.3046875	29.5868235294118	19.3911764705882	21.42525	9.18562499999999	20.39875	14.2832941176471	15.2991176470588	11.2232352941176	10.2029411764706	11.2234375	16.313	6.12149999999999	8.16250000000001	11.2232352941176	7.13912500000001	10.20625	5.10156250000001	8.16500000000001	17.357	5.10117647058823	11.2275625	6.12375	5.10147058823529	31.6296875	14.279125	9.18225000000001	10.1923529411765	9.18264705882353	20.4058823529412	9.18264705882353	13.2630588235294	10.2025
426	237.07819042293	237.066777002015	237.08409439619	237.1915	234.65	237.727	10	10	144.883692307692	277.401142857143	199.980307692308	292.938692307692	128.500615384615	240.883384615385	113.194384615385	487.901428571429	664.485	800.222769230769	323.413153846154	783.596307692308	485.666461538462	376.493538461539	480.564923076923	466.069692307693	916.979999999999	413.224615384616	278.538	800.884705882353	602.956384615385	905.252571428571	927.050142857144	1264.08975	501.159923076923	560.613461538462	399.616	721.303153846154	360.168615384616	378.367	509.928571428571	420.176615384616	1440.631	876.323166666668	369.343428571428	514.008	896.782846153847	861.07476923077	398.940307692308	920.265500000001	474.432857142857
427	237.083734771352	237.082996356272	237.084258534402	273.431	273.419	273.437	3	3	22.4458666666666	40.8266666666667	58.178	72.4625999999999	219.357333333333	266.394	155.019733333333	832.524000000001	3707.64906666666	5431.988	1990.50775	5591.06133333334	62.2118666666667	80.6010666666665	81.6213333333332	52.071	542.40725	681.538133333335	514.012799999998	769.281066666665	65.3013333333334	69.3826666666667	51.0166666666667	54.0917999999999	43.8857999999999	41.8473333333333	39.7773999999999	63.2565333333332	93.8645333333335	38.7853333333332	43.8714666666666	24.4864	412.349333333333	172.42225	57.1573333333333	90.7740666666665	340.880399999999	172.425066666667	90.8037333333332	167.258133333333	213.319333333333
428	237.119586475425	237.111780886579	237.132589505413	363.2155	360.142	364.259	22	22	107.12625	281.589000000001	312.1965	339.770999999999	180.599	262.20425	148.9565	521.356266666668	340.791333333334	336.710000000001	66.3162500000003	69.3883333333333	141.81475	145.838	198.94875	218.3335	20.3966666666667	31.62775	13.26325	16.3173333333333	78.5656666666669	12.238	18.3649090909091	76.51875	74.47825	12.244	7.13825000000001	162.21975	40.7900000000001	53.053	59.1745000000003	63.2606666666665	469.315	170.38175	46.9315	44.8946666666666	90.80225	201.087749999999	76.5613636363639	78.5271666666667	12.243
429	238.035988248556	238.033636797173	238.049557542652	291.796	290.764	294.857	9	9	55.0935	73.4609999999999	54.07325	65.2826666666667	43.8725416666667	75.5015833333334	53.066	63.2555	1857.951125	2073.17008695652	1884.47622580645	2114.00509090909	73.4610000000001	66.3325000000001	77.5231666666667	55.08225	48.974	119.36925	129.63525	131.617625	81.6400000000001	55.107	51	63.2425833333333	87.7450833333334	60.19475	55.1115000000001	65.296	39.78975	46.9334166666667	71.4349999999999	46.9449166666667	69.377	86.72125	39.781625	47.9537083333334	66.3197826086958	63.2709999999999	81.5833333333334	61.2174999999999	61.2025
430	238.067279249622	238.05642934109	238.06904557172	113.26	110.176	113.271	3	3	4.07942857142857	11.2231428571429	7.142	8.16228571428572	11.2231428571429	13.2637142857143	11.2184285714286	10.195	4.07942857142857	10.2028571428571	4.08114285714286	8.16228571428572	6.11914285714286	7.142	5.10142857142857	5.10142857142857	8.16228571428572	7.142	5.10142857142857	6.12128571428571	6.12428571428572	5.09928571428572	6.12171428571429	8.15885714285715	8.16171428571429	1.02021428571429	5.09928571428572	11.2278571428571	7.145	6.12128571428571	7.139	3.06214285714286	12.2382857142857	8.15942857142857	4.08085714285714	10.2028571428571	11.2184285714286	6.12171428571428	5.10142857142857	9.17871428571428	6.12171428571429
431	238.073415649661	238.067108124304	238.083386830387	269.3645	266.289	272.434	18	18	13.2634210526316	24.4863157894737	24.4932	29.5967894736842	40.812	46.9466315789474	40.8105263157895	152.019210526316	2070.48058823529	2546.544	1272.414	3006.7087826087	18.36	30.6078947368421	21.4255263157895	22.446947368421	88.74	111.208684210526	76.5197368421055	132.675263157895	23.46575	28.567	14.2836842105263	23.46	11.2275263157895	20.4115789473684	15.303947368421	25.5075	27.5471052631579	12.2507368421053	15.3078947368421	13.2668421052632	71.4221052631578	37.7497368421052	14.2881052631579	17.3444736842105	59.1774	36.7289999999999	15.3039473684211	42.8245263157895	22.4527368421053
432	238.081690014474	238.081600284824	238.081779744124	412.1715	411.157	413.186	2	2	8.16188235294117	27.5479411764706	17.344	18.3589411764706	23.4654117647059	19.3788823529412	28.5682352941176	57.1331764705882	11.2225882352941	19.3721764705883	14.2832941176471	10.2058823529412	14.2841176470588	19.3788823529412	19.399	21.4323529411764	28.5682352941177	14.2841176470588	9.18582352941177	29.5885294117647	17.345	15.2885294117647	11.2232352941177	13.2592352941176	15.2991176470588	20.4117647058824	14.2832941176471	36.7178823529412	12.2435294117647	12.2491764705882	14.28875	12.2470588235294	61.2352941176471	20.4129411764706	11.2193529411765	18.3589411764706	41.8320588235293	15.3035294117647	6.12141176470588	31.6291176470589	14.2841176470588
433	238.095132956663	238.088857566752	238.107109260415	172.424	169.364	173.461	29	29	124.473272727273	226.621636363637	190.78675	261.968666666667	253.022	307.09525	312.222	630.191454545454	148.9565	226.403	38.7885	119.36925	100.0335	196.827833333333	137.73375	94.88325	383.645333333333	209.168333333333	155.090666666667	243.845181818182	60.19475	144.8755	117.338333333333	56.1449999999999	82.647	107.12625	97.944	461.379	309.0095	164.26025	144.878727272727	107.12625	2122.62	853.968272727272	315.25725	590.72475	2170.1072	1147.6875	667.284375000001	1447.4235	341.78375
434	238.086609726978	238.086533791108	238.086685662848	272.417	272.411	272.423	2	2	11.22275	20.405	18.372	19.3914	36.7296000000001	43.8886666666667	32.636	146.916	2070.473125	2475.278125	1291.7856875	2539.40224999999	16.318	27.54675	18.3645	18.37125	84.6548124999998	110.187	75.503125	125.536875	16.3242666666666	25.50625	13.2640625	21.4186874999999	11.226875	17.3513333333333	11.2193125	20.4053333333334	24.4859999999999	10.21	14.28875	12.2475	67.3612500000002	35.7087499999999	15.315	15.30375	55.0944000000001	31.6282666666666	13.26325	41.8174375	22.45375
435	238.113216712605	238.10738861541	238.126393473255	363.215	360.142	364.259	20	20	76.51875	187.730181818182	239.75875	243.859666666666	123.460333333334	222.4145	129.57175	399.94690909091	258.129	221.412333333334	36.7298181818182	50.0004166666667	89.782	85.666	170.385545454546	141.81475	17.3353636363637	21.42525	6.1215	19.3765454545455	61.2200000000001	13.2564545454546	12.2432727272727	57.1352727272728	59.1745	8.16266666666669	8.15781818181821	123.45025	26.5135000000001	42.8514545454546	51.0136363636364	52.0369999999999	346.892727272728	108.1465	35.7095454545455	36.7298181818182	80.59975	169.4445	60.228272727273	65.2625454545454	9.18225
436	238.886044254604	238.886044254604	238.886044254604	43.87	43.87	43.87	1	1	91.818	128.541	82.6362000000001	86.7340000000001	40.808	103.036833333333	75.4923333333333	68.3668	294.587333333333	321.363	247.9086	166.287166666667	48.9696	62.2322	73.464	41.8282	21.4284	52.0404	76.5150000000001	40.808	33.6666	33.6732	30.61	31.6262	25.5083333333333	23.4646	14.2828	24.4896	44.8873333333333	20.4033333333333	24.486	8.1712	47.9494	70.4075999999999	36.7344	79.5729999999999	65.3056000000001	29.63075	100.0972	82.6524000000001	61.212
437	239.031908461627	239.031908461627	239.031908461627	289.756	289.756	289.756	1	1	30.5982352941176	28.5665882352941	37.7508823529411	72.4397222222223	31.6181764705882	83.659294117647	30.6176470588235	37.7378235294118	473.38917647059	470.328470588235	494.842647058824	535.616666666666	37.7502777777778	40.8235294117646	44.8922222222222	59.1567777777779	46.9335294117646	54.06	60.2147058823528	39.7891764705882	52.0499999999999	27.5558823529411	27.5384117647059	42.8375294117647	48.9733333333334	30.6088235294118	26.5276470588235	26.5276470588236	28.5764705882352	27.5463529411765	26.5368235294118	16.3303529411765	24.4856470588236	35.7082352941176	21.4187647058823	24.4870588235294	27.5479411764706	22.4529411764706	31.6182777777777	22.4464705882353	21.4175294117647
438	239.0683606577	239.062066478318	239.081433892671	271.391	266.289	272.434	13	13	22.4461111111111	38.7705555555555	39.8016666666665	54.0911764705881	37.7508823529411	56.1323529411764	40.8111111111111	106.108888888889	1118.87905555555	1116.13741176471	634.837	1430.42944444445	35.6979411764706	53.0544444444443	31.6291176470588	28.5665882352941	72.4160555555555	84.684411764706	73.46	79.6033333333334	29.5885294117647	58.1368333333333	38.7684444444444	21.42	31.6382352941176	21.4335882352941	28.5677777777778	31.6182777777777	22.4461111111111	22.4607777777778	23.4727777777778	22.4522222222222	72.439722222222	33.6691666666667	18.371	28.5677777777778	48.971294117647	27.5479411764706	24.4870588235294	29.5687222222222	33.6801666666666
439	239.088393291251	239.088393291251	239.088393291251	410.142	410.142	410.142	1	1	16.3237647058823	22.4451764705882	23.4667647058824	24.4785882352941	23.4667647058824	30.5982352941176	14.2841176470588	43.8726470588235	64.2785294117648	81.5670588235295	34.688	76.5468749999999	19.3855882352941	17.339	26.5444705882353	23.46575	12.2428235294118	13.2638235294117	11.226875	15.3044117647059	13.2630588235294	20.3823529411765	19.3855882352941	20.3988235294118	16.3190588235294	24.5025882352941	18.365294117647	25.4985294117647	23.4667647058823	13.2722352941176	8.16800000000001	10.2064705882353	34.6999999999999	20.4125	19.3777647058823	20.3988235294118	27.5479411764706	28.5665882352941	8.16188235294117	29.5885294117647	13.2638235294117
440	239.089823777459	239.08126369325	239.103888875213	296.875	292.805	298.938	24	24	68.3578666666668	119.3712	129.573866666666	121.411733333334	88.7632000000002	95.9050666666669	91.8239999999998	148.958933333333	6216.88066666667	3517.96103225807	4594.28809090908	2418.69097142857	146.9184	186.782	130.594133333333	120.352133333334	665.213866666668	647.869333333332	830.551333333334	871.568000000001	97.9456000000002	112.273333333333	80.5747333333332	128.5032	132.634666666667	84.6821333333332	65.3226666666667	116.3104	62.2362666666666	60.1957333333335	81.6533333333334	82.674	127.533333333334	127.533333333333	67.3112	74.4794666666668	77.5402666666668	102.066666666667	63.2358666666666	81.6213333333332	41.8145333333333
441	239.090754175898	239.090754175898	239.090754175898	384.652	384.652	384.652	1	1	16.3238095238095	27.54	38.76	25.5130952380952	22.4515238095238	24.48	15.3042857142857	24.48	640.888952380952	701.947636363637	251.060571428572	722.362285714285	23.4654761904762	28.56	17.3448571428572	15.3	24.48	30.6071428571429	34.6978095238096	46.9331428571428	25.5071428571428	37.7505714285714	22.4452380952381	25.5142857142857	18.3642857142857	27.5477142857143	19.38	26.5274285714286	14.284	16.32	14.288	14.2838181818182	22.4410476190476	19.3845238095238	20.4114285714286	15.3078571428571	28.568	18.3651428571428	16.3154285714286	36.72	12.2434285714286
442	239.109716760107	239.109716760107	239.109716760107	172.424	172.424	172.424	1	1	19.399	25.525	31.62775	46.897	27.54675	47.95175	52.03275	77.4819999999998	33.66825	37.7538749999999	17.3594285714286	20.405	18.3651428571429	41.7995	12.243	11.2231428571429	53.053	33.6694285714286	31.62775	35.713125	10.2025	21.42525	199.969	8.16799999999998	21.42525	19.387125	400.95825	61.26	37.74925	27.5501249999999	24.4859999999999	14.2835	303.051375	128.5515	35.7087499999999	54.0732499999999	179.570285714286	165.286285714286	20.405	123.558285714286	35.713125
443	239.10635567911	239.10635567911	239.10635567911	296.875	296.875	296.875	1	1	61.2225000000001	97.9560000000001	108.1465	101.00475	64.2757500000003	81.6200000000003	70.3972500000003	120.315750000001	3536.18649999999	5602.19275000002	2947.50224999999	5462.06737500001	123.450250000001	164.381	112.2275	102.025	648.861333333335	677.528999999996	736.620500000003	868.232750000004	82.6402500000003	54.0732499999999	59.1817500000001	110.187	116.3085	67.3447500000001	52.0313333333334	108.1465	47.9576250000001	48.9719999999999	75.4985000000003	69.4280000000001	104.0655	109.180125	51.0125000000002	55.0920000000001	47.9517499999999	81.6699999999997	40.78	64.2757499999998	27.5298750000001
444	239.14549744349	239.144904406589	239.147205035948	181.583	179.566	182.633	3	3	23.4567142857143	21.426	299.964	721.039000000001	10.2028571428572	556.055714285715	12.2434285714286	22.4368571428572	20.4057142857143	41.8141428571429	17.3375714285715	15.3107142857143	141.819714285714	73.4605714285714	58.1318571428572	54.0713571428572	14.289	45.9128571428572	24.4868571428572	6.12128571428571	73.4708571428571	16.3245714285714	625.5665	35.7100000000001	30.6085714285714	17.3436428571429	1306.986	42.852	41.8170714285715	8.15885714285715	40.8114285714286	15.3042857142857	16.3236923076923	77.509142857143	19.3854285714286	10.1992857142857	44.8925714285715	15.3042857142857	8.16228571428573	17.3448571428572	7.14150000000001
445	239.965702248434	239.961033384679	239.973358555844	44.89	43.858	45.922	32	32	451.97075	664.2153	746.9145	798.840692307693	493.801	720.2965	484.605555555556	530.92	107.139375	130.588444444444	125.501	170.377111111111	730.200666666667	766.771	703.038375	734.596363636364	215.27275	293.856	171.402	189.782	826.4025	716.274	700.123529411765	1004.541	780.333260869565	724.413	680.517866666666	502.969555555556	526.4576	566.223333333333	800.594666666667	492.122	373.4115	547.941375	535.65	386.664222222222	276.480222222222	365.716888888889	272.577333333333	344.872666666667	482.302333333333
446	239.982319607097	239.982319607097	239.982319607097	63.261	63.261	63.261	1	1	34.68	60.16525	60.1977	81.6228571428572	45.9135	66.3	57.1508	36.7308	48.9312	37.7511	48.972	31.62775	53.053	54.0751428571429	66.3185714285714	58.17135	42.8505	36.72	32.6496	29.5887	158.18525	904.96175	1321.27	179.564	83.64	371.3892	313.14	42.84	35.7105	59.1919	66.3195	81.62	42.8505	50.9975	65.296	49.9947	35.70875	30.6075	77.52	32.6576	35.721
447	240.048932416347	240.043076768986	240.064602881792	155.074	151.004	156.111	38	38	250.9036	542.602	635.626133333333	629.010933333333	469.343750000001	886.633458333333	505.889000000001	748.889714285715	57.1349333333333	78.5592500000001	39.78975	84.6544666666665	440.775	480.545599999999	497.9125	457.1	871.5924	1178.89961538462	720.308266666667	998.151687499999	1387.10933333333	1698.7625	1793.960125	2605.46125	986.984666666665	1029.44906666666	1014.54266666666	2088.49827272728	1046.78765217391	919.927250000001	1313.6838	908.054285714285	3590.406375	2584.68	1255.53793333333	1938.1883125	3110.42304	2837.31525	1828.4319	2899.6823125	568.1051875
448	240.078125604641	240.071445786551	240.081627303779	272.405	270.347	273.443	3	3	140.852	275.58	270.370666666666	381.579733333334	160.181866666667	229.65	193.788125	419.329599999999	45.915	35.7210000000001	14.2837333333334	54.0741333333332	15.298	22.4473333333333	19.3850666666667	15.316	21.4102	12.2432	22.4370666666667	26.5165333333333	12.2432	21.4256	15.304	14.2893333333333	15.31	9.186	5.09933333333333	8.16213333333335	5.10133333333332	10.2066666666667	12.2432	10.2026666666666	21.434	15.304	10.206	15.304	18.372	8.16213333333332	11.2229333333334	10.2026666666667	11.2273333333333
449	240.09469811636	240.087525556686	240.108661722879	293.866	292.805	296.926	15	15	11.2231428571429	18.3651428571428	27.5477142857143	32.6468571428572	20.4057142857144	24.4868571428572	18.3651428571428	26.5274285714286	1375.85866666667	1816.10857142857	1105.92088888888	1767.073	34.6897142857143	29.5986428571428	26.5274285714286	26.5162857142858	101.008285714286	95.8665714285716	125.495142857143	135.6885	27.5477142857144	21.435	14.279	30.5957142857142	24.4868571428571	18.3651428571428	12.2468571428572	23.4665714285715	7.142	17.3448571428571	15.3107142857143	16.3314285714286	20.4042857142857	27.5477142857143	11.2184285714285	17.3448571428571	12.2434285714286	15.3107142857143	15.2978571428571	14.284	13.2581428571428
450	241.05414758277	241.05414758277	241.05414758277	152.024	152.024	152.024	1	1	25.490625	77.5390000000001	14.2835	11.207625	55.0919999999999	21.42525	73.4159999999999	93.8055000000001	6.12225000000001	12.243	5.10125	3.06075	49.99225	35.70875	31.62775	53.0529999999999	106.184	159.159	96.9356250000001	129.57175	176.395125	269.379	280.408333333333	339.74325	141.81475	143.85525	134.673	317.0645	170.377111111111	112.2275	24.486	114.277333333333	656.02075	164.1395	165.159	332.592444444444	530.573333333333	472.414333333333	277.712	472.362888888888	69.3770000000001
451	242.956759155112	242.956759155112	242.956759155112	757.058	757.058	757.058	1	1	7.14175	18.3645	14.2875833333334	20.4008333333333	8.16400000000002	14.2875833333334	10.205	12.2430000000001	170.388708333333	288.742541666668	15.3075	233.6945	19.3855416666666	23.46575	15.30375	19.3807916666667	17.35275	20.4008333333333	14.28	11.22275	12.2465	7.14350000000002	9.18262500000003	15.30375	30.60875	7.14204166666666	19.38475	11.2232083333333	16.3246666666667	10.1983333333333	17.3492083333334	12.2435	10.2	13.2632500000001	10.2025	16.324	6.12025	12.2435	12.2405	30.60125	9.18262500000003
452	243.016243102919	243.013512931159	243.016768812745	45.899	44.878	45.917	3	3	59.1765714285714	133.657428571429	180.590571428572	161.205142857143	86.7242857142857	223.442571428572	120.393714285714	141.819714285714	99.988	105.089428571429	59.1765714285714	113.251714285714	161.205142857143	172.573142857143	224.462857142857	195.894857142857	116.312571428571	154.063142857143	55.0954285714286	96.9271428571428	141.819714285714	69.3794285714286	84.7548571428572	187.732571428572	174.468857142857	75.5011428571428	55.0954285714286	178.55	96.9271428571429	84.6837142857143	197.053	94.9530000000001	238.713428571428	264.254	77.5417142857143	122.434285714286	156.103714285714	201.334	160.319428571429	185.692	56.1157142857143
453	243.883448590635	243.882601500462	243.884314482045	913.641	905.004	918.209	6	6	3339.28574358974	3248.012775	4062.25323076922	3330.7185897436	2053.51807692308	5214.62552499999	2636.08065	2296.976675	1876.561575	1693.864	1778.08346153847	1743.88112820513	2501.653	3307.73155	3601.11828205128	3434.78723076923	2327.5324	5590.908575	1879.07025	2718.4122	3342.8304	1657.4138	2079.62615	5333.761475	6408.37044262295	1924.20358974359	1980.644925	3177.63738461539	1858.39445	2289.4971	4801.72837499999	2679.24215	2294.8796	5097.91839999999	1972.0998	1868.398175	1811.74769230769	2200.41653846154	1932.40085	1900.03135	1944.64415
454	244.092338262053	244.086808693841	244.10807480585	59.18	57.139	61.203	41	41	787.329714285715	1263.10388888889	1034.84333333333	1005.93911111111	871.28496	1163.104	811.467857142857	1352.88163636364	3767.31105882353	5031.736	4143.4383	4077.09988	487.692777777778	656.038611111111	463.206111111111	392.949117647059	209.156944444444	353.001411764706	161.203888888889	246.907222222222	459.275	268.333055555556	245.886944444444	336.728333333333	373.204421052632	183.65	114.233777777778	208.136666666667	332.615882352941	265.444705882353	382.604166666667	283.641764705882	698.890277777778	574.228722222222	224.461111111111	325.455058823529	374.441944444444	758.072285714286	954.98	422.51	420.468888888889
455	245.098108035571	245.098108035571	245.098108035571	58.159	58.159	58.159	1	1	105.053941176471	185.693529411765	129.622176470588	163.237647058824	143.861470588235	197.937058823529	127.573529411765	224.461111111111	610.557176470588	782.520470588236	759.086666666667	586.466176470588	86.6952777777778	118.354117647059	83.6641176470588	55.1149411764706	43.8701176470588	59.1770588235294	37.7508823529412	46.9470588235294	79.5783529411765	47.9565882352941	52.032	76.5208333333333	77.4887058823529	41.8320588235294	30.5983333333334	49.9915294117647	75.5017647058824	61.26	86.725	49.9915294117647	105.084235294118	96.8888235294118	44.8903529411765	55.0958823529412	66.3152941176471	133.650823529412	171.350666666667	60.214705882353	70.4246470588235
456	246.059272112165	246.057727961026	246.065706927077	58.16	58.137	59.186	7	7	28.55825	63.2555	76.51875	58.1578125	76.5234375	81.625	85.7325	87.7415	246.654941176471	293.85	284.64975	173.37875	57.134	83.6605	53.053	59.199875	19.38475	37.74925	28.56875	23.4671875	54.0765625	54.0765625	22.446875	102.025	50.978125	24.486	26.518375	92.8484375	29.5890625	36.756	46.9315	34.6885	139.77425	109.126625	28.5674666666667	61.215	93.86875	164.2703125	252.9445	102.0625	35.721875
457	246.860191355993	246.857378460728	246.860479414399	1078.415	1078.31	1078.47	14	14	1716.37130434783	2200.05739130435	2465.34	2277.57	1457.155	2710.2747826087	1550.04043478261	1437.79260869565	1189.82695652174	1210.74	805.10875	1225.02	2468.43173913044	2148.90000000001	2279.7	2383.69333333333	1439.83347826087	2770.32	1338.81043478261	1637.1	2286.75375	1198.5	1437.18	2678.52	2524.5	1347.97041666667	1441.87434782609	1717.68	1285.2747826087	1475.94	2655.17130434783	1617.38913043478	1442.8947826087	2638.7975	1252.56	1240.84869565218	1250.03260869565	1450.44	789.132173913044	1284.70458333333	1301.52
458	246.864080562898	246.860559611977	246.880014183161	1078.41	1077.38	1079.41	83	83	1680.48900000001	2200.01833333333	2434.74	2287.8147826087	1406.13416666667	2773.33071428571	1550.01291666667	1359.08400000001	1189.82695652174	1241.34	805.10875	1225.02	2468.38791666667	2200.05739130435	2307.24	2414.30583333333	1451.98703703703	2835.6	1265.82	1653.048	2320.46869565218	1198.5	1310.17384615384	2733.58884615385	2440.86	1329.62652173913	1477.05307692307	1721.76	1312.79166666667	1419.84	2676.5092	1581.57407407407	1342.91818181818	2609.20541666667	1252.56	1240.84869565218	1250.03260869565	1371.9	789.132173913044	1284.70458333333	1301.52
459	246.977700912535	246.97247698054	246.987582295358	180.581	175.491	180.587	5	5	69.3502857142857	134.677714285714	152.022571428571	190.713285714286	111.211142857143	190.789866666667	125.495142857143	248.845142857143	28.568	56.0963333333334	23.4567142857143	52.0527857142857	131.616857142857	195.894857142857	142.781333333333	140.799428571429	71.4449999999999	79.5767142857142	56.1146666666667	79.5767142857142	103.048857142857	42.852	53.0734285714285	106.109714285714	94.8865714285714	83.6618666666667	52.0345714285714	215.280285714286	68.3304285714285	90.7740666666667	95.9068571428573	75.5011428571428	334.630285714285	184.594142857143	31.6288571428572	47.9366428571428	158.133214285714	242.811	38.7708571428571	181.610857142857	66.3173333333334
460	247.039587163283	247.038861932066	247.040186409247	60.2	60.2	60.212	3	3	460.02	645.4701	716.2155	967.230857142857	40.81	1218.1785	41.84255	108.145238095238	598.3878	995.8128	133.657428571429	477.36	479.541	966.20516	653.972619047619	567.4258	30.609	112.2	73.458	49.99225	563.3712	1866.1287	1706.938	697.875428571429	341.5995	959.035	760.955523809523	530.556	538.692	35.7202631578947	434.6265	41.8364	33.6699	1018.98	597.8958	328.5205	843.7881	51.015	239.7	925.63885	926.6594
461	247.051079901982	247.040853165673	247.059870393441	60.188	53.058	61.225	23	23	514.08	648.686526315789	706.032222222222	965.130222222222	1250.8265	1240.60952380952	1393.09026315789	1789.55836363636	724.770947368421	825.404722222222	206.096111111111	1152.6	494.834722222222	966.203055555556	661.14	567.428888888889	132.634210526316	158.091388888889	95.9047368421052	128.555	565.387777777778	1967.20266666667	1723.272625	689.707777777778	358.928842105263	806.019444444445	722.120666666667	910.038222222222	524.422777777778	619.510944444444	442.800555555555	414.277888888889	1482.4959	989.346111111111	535.616666666667	608.085555555555	957.0414	929.462933333333	782.544533333334	920.591222222222	1206.9667037037
462	247.987393242016	247.986006287067	248.005413818359	144.877	142.825	145.897	7	7	95.902380952381	210.12	147.934523809524	120.36	79.5795	89.7809523809524	78.58235	134.602285714286	295.882857142857	305.1594	350.966	317.294047619048	98.96425	184.6743	99.9551	88.76175	30.609	57.1367999999999	55.0954285714286	57.136	58.1535714285714	30.6157142857143	23.46	27.5464285714286	81.6190476190477	40.812	35.6966666666667	130.5984	69.377	90.7545714285715	72.42	32.648	273.36	225.47525	63.24	103.0503	318.4116	269.28	419.44605	285.67	421.26
463	249.035498753067	249.035498753067	249.035498753067	56.114	56.114	56.114	1	1	171.36	299.957368421053	437.818333333333	351.995833333333	88.7641666666666	376.597058823529	135.691294117647	48.9706666666667	150.861333333333	170.386388888889	115.291388888889	176.450388888889	211.129105263158	209.156944444444	195.957333333333	243.912777777778	34.6894444444444	193.852777777778	170.386388888889	102.055555555556	430.557222222222	595.842222222222	647.876388888889	461.165555555555	335.476105263158	317.306388888889	347.82	286.698055555556	188.751388888889	101.073176470588	284.642	170.386388888889	52.0341666666666	312.103	197.933888888889	246.907222222222	455.043888888889	134.676666666667	200.994722222222	533.779611111111	145.939444444444
464	249.082911266374	249.082648240973	249.083174291775	210.6925	210.18	211.205	2	2	41.8427777777778	66.3180555555556	51.0131578947368	70.3991666666667	39.78	58.1368333333334	40.8222222222222	102.027777777778	51.0138888888889	46.9455555555556	27.5475	50.9972222222222	100.019888888889	123.453611111111	146.92	65.2977777777778	138.757777777778	92.8452777777778	63.2572222222223	109.169722222222	382.717105263158	233.719944444445	179.568888888889	226.427666666667	212.16	161.151222222222	98.9346111111112	276.562631578947	189.771666666667	108.114111111111	167.270888888889	119.376947368421	504.017222222222	209.156944444445	92.7896666666667	189.823333333333	223.501666666667	220.38	129.575277777778	291.704111111111	43.86
465	250.012914236367	250.012914236367	250.012914236367	74.473	74.473	74.473	1	1	63.2563157894737	97.8912	95.9047368421053	109.168157894737	60.19475	108.0882	77.564	83.6615789473685	45.8857894736842	34.7215555555555	61.2157894736842	55.0962	61.218947368421	81.5957894736842	89.7831578947368	70.4163157894737	506.207157894737	373.416315789474	408	372.39125	115.325421052632	109.173789473684	127.532894736842	140.796315789474	77.54	73.44	67.3165263157894	78.5359473684211	47.9523684210526	46.9321052631579	84.6556315789474	56.1318421052632	60.18	73.44	57.1347368421052	58.155	72.4386842105263	73.4627368421053	70.3763684210526	83.6615789473685	33.66825
466	250.016596971062	250.0113704399	250.029495812657	60.713	59.174	63.238	10	10	85.688129032258	152.9859375	177.556125	200.99540625	92.8434838709677	181.571483870968	111.229225806452	106.106	71.3683870967742	63.292	101.00784375	72.42665625	146.9205	144.8533125	137.73375	122.454193548387	1133.72174193548	918.087096774194	1010.05548387097	877.421935483871	230.6259375	296.904483870968	312.2060625	368.32153125	157.0655625	166.275774193548	169.34075	108.1299375	83.6611612903226	79.5952258064516	159.134625	104.09264516129	71.4067741935484	120.371419354839	93.8667096774193	97.944	116.3120625	101.00784375	119.35096875	125.5138125	51.0225806451613
467	250.144605279975	250.144605279975	250.144605279975	215.286	215.286	215.286	1	1	12.2465454545455	28.5676363636364	25.5068181818182	32.6487272727273	23.4715	25.5011363636364	17.3492727272727	35.7095454545455	25.5	32.6574545454545	11.223	26.5270909090909	27.5535	32.656	24.4865454545455	22.446	24.4865454545455	33.669	17.3446363636364	23.46	83.681	56.13	47.9528181818182	42.8419090909091	43.86	33.66	27.5412272727273	56.13	30.6081818181818	39.78	41.82	22.4457391304348	106.108363636364	45.9122727272727	17.3353636363636	39.8012727272727	52.0478181818182	42.8629090909091	29.5879090909091	58.14	10.2
468	250.14784501371	250.14784501371	250.14784501371	334.636	334.636	334.636	1	1	12.2382857142857	22.4462857142857	13.269	25.5057692307693	13.264	17.3517692307692	10.2115384615384	20.4046153846154	17.3439230769231	20.3969230769231	8.16184615384614	12.2427692307692	19.3858461538462	11.2233846153846	11.2233846153846	16.3175384615384	9.18207692307695	6.12415384615385	7.14524999999998	13.258	13.263	34.6904615384616	29.6023076923078	16.3177142857142	11.2225384615384	15.3046153846153	11.2225384615384	18.3655384615385	15.3034615384615	7.1416153846154	12.2483076923077	16.3249230769231	17.3530769230769	10.2030769230769	6.12230769230771	8.16184615384617	11.2183076923077	11.2225384615385	11.2231428571429	19.3786428571429	13.264
469	250.14662565855	250.14662565855	250.14662565855	186.726	186.726	186.726	1	1	4.08133333333334	146.928	146.928	191.822666666667	6.12100000000001	97.9520000000002	3.06100000000001	4.07733333333334	3.06100000000001	489.760000000001	10.2016666666667	8.16266666666669	82.6470000000002	65.2906666666668	63.1986666666668	42.8540000000001	4.08533333333334	14.2846666666667	0	1.02033333333334	52.0345714285714	6.12200000000001	65.3653333333335	66.3216666666668	19.3863333333334	31.6303333333334	21.427	4.08133333333332	25.5083333333334	3.05800000000001	27.5445	2.04066666666667	5.10166666666668	54.0246666666668	24.484	1.02016666666667	233.656333333334	5.10166666666668	2.04066666666667	160.166166666667	4.08133333333334
470	250.863287001592	250.860845686999	250.868932392522	1070.22	1070.18	1070.24	9	9	973.761428571426	1357.62	1620.78	1465.74571428571	1234.2	1606.5	1109.76	1272.83071428571	1150.29133333333	924.119999999998	2060.4	1026.12	1508.61571428571	1307.64000000002	1543.26	1565.7	948.599999999998	1704.42	1168.92000000002	1318.76285714285	1338.15642857143	1221.96	1188.056	1607.41357142857	1666.82642857142	1026.12	1166.88	913.919999999998	916.601428571426	1328.04	1673.82	961.859999999998	1222.81571428571	1640.28785714285	1182.18	1207.505	1072.77071428571	1233.18	1651.43866666669	1077.60714285714	1181.16
471	250.972109107598	250.972109107598	250.972109107598	64.281	64.281	64.281	1	1	110.1528	363.072533333333	386.681066666667	397.904	181.607466666667	454.892125	133.713571428571	163.234285714286	82.5498	86.7226666666666	592.774933333333	80.6010666666667	401.985066666667	292.835666666667	347.910933333333	348.0246	90.8037333333333	136.662133333333	63.2358666666667	74.4843333333333	315.386	110.1888	146.9184	361.1744	248.847466666667	94.8848	88.7345625	181.607466666667	96.9253333333333	131.666	290.776	141.817066666667	122.432	367.152	75.4997333333333	84.6821333333333	124.472533333333	148.958933333333	1161.7088125	108.241142857143	47.9682
472	251.028974148896	251.028974148896	251.028974148896	50.995	50.995	50.995	1	1	41.8317142857143	64.278	73.4605714285715	60.1968571428572	26.5274285714286	55.0954285714286	45.9128571428572	43.903	205.048714285714	284.659714285714	126.515428571429	85.704	74.4182857142857	93.8531428571428	91.89	65.2982857142857	1979.35428571428	1413.918	998.859714285714	1468.39671428571	110.190857142857	34.6897142857143	35.735	85.74	102.028571428571	36.7302857142857	40.8114285714286	69.3794285714286	101.008285714286	71.42	85.7640000000001	78.562	16.3245714285714	82.6431428571429	65.2982857142857	89.7851428571429	154.063142857143	106.198857142857	177.529714285714	104.069142857143	50.9714285714285
473	251.068322511376	251.067409650654	251.069235372098	88.7555	88.744	88.767	2	2	65.2968421052632	212.214736842105	74.50015	126.5482	132.675263157895	212.212	95.9082	191.807	336.495789473684	286.871421052632	178.5525	192.839684210526	202.0788	165.24	126.48	114.2736	31.6379473684211	50.00695	28.5762105263158	44.8915789473684	146.9232	21.42	9.18225	38.7714	167.323157894737	59.1752631578948	39.80145	458.22695	91.8225	191.807	132.561	87.7673	727.222473684211	617.450263157895	197.982105263158	245.88025	235.67775	579.5304	132.6	249.96125	38.77
474	251.092606109533	251.086478518034	251.100358857548	228.55	227.501	230.592	5	5	19.3851818181818	29.58	27.5547272727273	29.5879090909091	25.5130952380952	27.5473636363636	22.448	42.861	51.0136363636364	64.2771818181818	39.7906363636364	56.1275000000001	21.4257272727273	37.7601818181818	39.8012727272727	27.54	38.76	25.5068181818182	17.3446363636364	40.8	19.3851818181818	41.8311818181818	22.435	25.5	22.446	24.4930909090909	23.4537272727273	30.6081818181818	12.2432727272727	17.3407727272727	18.36	20.4009090909091	45.9245454545455	28.5676363636364	14.2806363636364	29.5879090909091	29.5879090909091	42.8629090909091	21.4257272727273	40.8109090909091	27.5473636363636
475	251.977917243069	251.977058131829	251.978776354309	205.6035	204.076	207.131	2	2	26.5373333333333	26.5269333333333	24.4864	18.3648	20.3986666666667	32.6485333333333	31.6406666666667	49.9930666666667	54.0741333333333	72.4673333333333	56.1146666666667	116.2724	29.5974	37.7523333333333	34.6890666666667	30.608	36.7176	26.5269333333333	15.304	37.7498666666667	194.870933333333	131.666	114.225066666667	193.850666666667	152.019733333333	124.472533333333	133.654933333333	100.025333333333	80.6010666666667	65.2714666666667	119.3712	94.8848	156.1008	124.472533333333	76.52	79.612	41.8473333333333	131.6144	31.6282666666667	81.5893333333333	43.8542666666667
476	252.107225079893	252.098641761742	252.123256144431	204.053	199.984	209.154	90	88	316.386	795.808	565.264666666666	935.645666666666	1581.503	2520.0175	1689.57163636364	3916.80373333333	1428.37333333333	1332.99066666667	516.254933333333	832.5376	1112.09066666667	1705.92766666667	1588.5552	1222.22622222222	2340.97458823529	1761.97175	1232.462	1767.073	400.8076	389.8692	270.264666666667	224.546666666667	857.381538461539	547.077333333333	386.554733333334	4347.8625	2534.53433333333	1453.90714285714	1711.099	1180.47057142857	10380.3061111111	6864.42888888888	2924.08426666667	5107.99763157895	9805.79232	8196.79421052631	5634.9328	8997.58474999999	2581.27466666667
477	252.976063614499	252.976063614499	252.976063614499	52.032	52.032	52.032	1	1	13.2643333333333	20.4033333333333	17.3598333333333	16.3253333333333	11.2236666666667	25.51	10.2033333333333	9.1818	59.1696666666667	78.5656666666667	26.5286666666667	60.1406666666667	30.5871428571429	46.9353333333333	26.5503333333333	26.5286666666667	326.453333333333	205.3014	37.7523333333333	266.5245	24.488	16.3226666666667	21.427	26.5286666666667	29.5634285714286	13.2621666666667	14.2846666666667	17.3456666666667	14.2846666666667	21.4494	26.5503333333333	17.3456666666667	31.6303333333333	28.5646666666667	18.366	18.366	36.732	21.4235	25.5083333333333	26.5243333333333	12.232
478	253.112662578876	253.106731654051	253.128308921614	204.024	199.984	205.09	43	43	56.11375	124.4705	74.47825	143.85525	247.79925	379.525846153846	264.266333333333	700.911750000001	212.212	248.04225	74.47825	169.3615	163.24	305.05475	265.265	173.456666666667	389.551846153846	254.04225	189.762923076923	255.083333333333	60.1701666666667	82.68075	54.0511666666667	43.8897692307692	131.67675	74.47825	68.32325	765.613636363637	402.839230769231	232.524923076923	268.347666666667	185.700666666667	2508.85063636364	1241.67190909091	459.138461538461	834.9735	2055.70300000001	1717.1088	1097.87866666667	1933.4306	435.474307692307
479	253.214472074187	253.211542025923	253.231949708172	616.26	610.104	618.3	29	29	492.8713125	2366.33894736842	1473.29257142858	2357.44364516129	1049.87874193548	1949.06258064516	1092.52040625	1767.127125	892.582031250001	1333.75265625	457.156	1383.247125	1052.73675	1938.88666666667	1382.6928125	859.939031250001	661.243500000002	304.0438125	253.022	736.6430625	816.074999999998	855.99651612903	435.58003125	1280.98314814815	412.193625	260.12390625	244.8675	795.952258064516	244.86	478.591806451613	273.435375	699.00935483871	3544.95381818182	1040.686875	281.64075	1044.96	1008.20619354839	2152.78206896552	375.4635	779.61425	431.49965625
480	254.087464546148	254.079276648649	254.099461473329	303.527	299.941	305.071	14	14	795.816666666667	1076.40142857143	1467.09835294118	1707.61823076923	885.620400000003	1319.24029411765	972.345899999998	2462.96971428571	59.1941176470589	86.7250000000001	39.7799999999999	58.1567647058823	32.6494117647059	44.9068888888888	40.8094117647059	30.59	14.2832941176471	23.4667647058823	13.2676470588235	13.2676470588235	6.12176470588236	23.4735294117647	13.2638235294117	16.3237647058823	10.2029411764706	9.18264705882351	10.2064705882353	8.16188235294117	10.1994117647059	9.18264705882354	12.2470588235294	6.12352941176469	21.4335882352941	14.2841176470588	14.2791764705882	10.2029411764706	12.2435294117647	14.2841176470588	10.1966666666667	18.3642352941176	10.2027777777778
481	254.106866639314	254.101041563516	254.119717076882	203.033	199.984	204.075	30	30	52.0317692307693	73.4621538461539	72.441846153846	116.315076923077	194.790615384616	289.767384615385	218.345846153846	533.580692307693	165.289846153846	157.198461538462	67.3352307692308	113.254153846154	119.367	205.066384615385	194.864076923077	152.025846153846	318.192	223.447384615385	133.650230769231	211.283307692308	61.1907692307693	77.5726153846154	55.0716923076923	30.6230769230769	124.524461538462	54.0966923076923	45.893076923077	575.713846153845	315.275076923077	166.234923076923	204.046153846154	154.066461538462	1844.71630769231	990.684818181819	361.161692307692	677.535384615385	1590.60518181818	1297.83138461539	905.035666666666	1553.78635714286	306.092307692308
482	254.121176925655	254.120650911227	254.122545535176	204.044	203.032	205.079	8	8	53.0746666666666	71.4186666666665	73.4592	117.330666666667	194.794533333333	289.755733333333	219.443333333333	536.660266666667	167.323733333333	158.193	66.3173333333334	112.229333333333	120.391466666667	208.1344	194.870933333333	153.04	321.258	222.418133333333	134.6752	216.296533333333	64.2768	80.6326666666667	57.1162666666667	31.6406666666667	126.562666666667	55.0944	49.9734666666667	576.676666666667	317.323666666667	166.238266666667	204.053333333333	155.090666666667	1822.1665	1011.08426666667	364.2352	679.764	1443.1284	1284.52972222222	848.861866666667	1498.77173333333	306.999933333333
483	254.161291782083	254.155748011541	254.171535818019	134.68	134.668	136.731	7	7	12.2477142857143	23.4649285714286	16.3245714285714	27.5689285714286	16.3234285714286	35.6976666666667	26.5497142857143	38.7549333333333	827.393785714287	1011.811	731.237571428571	1385.584375	45.9128571428571	8.15893333333333	45.8967857142857	23.4649285714286	185.627866666667	189.773142857143	134.6224	247.912071428572	134.724857142857	134.724857142857	89.7851428571428	157.069733333333	129.576285714286	75.4997333333334	84.6489333333333	69.4085714285714	68.3591428571428	71.39	82.6084285714285	85.668	99.869	40.8085714285714	52.037	61.2171428571428	27.5477142857143	64.251	21.4256	55.0954285714285	54.0751428571428
484	254.947613223568	254.947613223568	254.947613223568	43.864	43.864	43.864	1	1	106.108888888889	203.032368421053	197.992315789474	231.611684210526	97.9452631578947	165.291157894737	103.048055555556	123.451842105263	558.96	778.500947368421	441.773947368421	322.3042	89.7553684210527	98.9655263157895	107.160789473684	98.9669444444445	87.7426315789474	133.695842105263	95.9047368421053	108.184777777778	90.8315263157895	96.925	94.9138421052632	139.819315789474	103.046578947368	68.3576315789474	82.6413157894737	66.3205263157895	57.1347368421053	68.3787894736842	98.0058947368421	71.4311111111111	70.3991666666667	92.8152105263158	56.1173684210526	65.2968421052632	59.1783157894737	71.4589473684211	106.107368421053	65.2968421052632	54.0572105263158
485	254.990273745735	254.984705111706	255.005469594901	102.573	94.878	106.118	99	99	3007.82478947369	4303.74971428571	4973.74292857143	4111.65130434783	3070.13021052632	3985.25925	2666.28	3530.22	167.28	261.1968	129.57175	146.917894736842	2615.68388888889	2938.62	2819.971	2782.96842857143	370.3689	650.722470588235	587.6928	382.480263157895	2785.335	2314.008	2658.12	2929.058	2041.54657894737	2250.75028571429	2059.794	2464.91	1896.23568421053	1941.56078947368	2697.325	1838.9398	2614.93447368421	3604.47664	2326.32	2551.375	1558.98784	2647.0038	2595.47858823529	1456.917	1066.77057142857
486	255.006185421268	255.005795475837	255.006557414074	103.5495	99.984	105.086	8	8	3056.7822631579	4390.53063157895	5006.43131578947	4052.69431578947	3138.32947368421	4080.03236842105	2611.27647368421	3592.95671428571	165.214421052632	247.923947368421	81.6210526315789	145.897631578947	2634.99894736842	2945.76	2829.18973684211	2807.61268421053	364.233947368421	673.165263157895	566.246052631579	381.460315789474	2794.50078947369	2313.95684210526	2573.10368421052	2961.82394736842	2087.45842105263	2245.71505263158	2076.07705263158	2470.56526315789	1864.5977368421	1995.6347368421	2706.94031578947	1912.5	2570.04289473684	3711.71736842105	2207.84947368421	2293.24089473684	1619.15763157895	2712.04005263158	612.157894736842	1472.2397368421	1147.44078947368
487	255.096210647508	255.088676531461	255.102868950804	301.4915	299.941	303.025	4	4	140.798333333333	192.8325	243.846388888888	293.936	135.689555555556	249.968055555556	172.419764705882	420.354444444445	24.4946666666666	44.8897777777779	23.4587222222223	28.5665882352941	27.5475	31.6382352941176	22.4464705882353	18.353	18.365	17.344	8.16488888888888	21.4328333333333	19.3852777777778	24.4946666666666	16.3244444444445	17.3447222222222	21.4258333333333	14.2838888888889	12.2506666666667	14.2838888888889	12.2392941176471	12.2433333333333	20.4122222222222	16.3303529411765	18.37	26.5272222222222	11.2193888888889	13.2636111111111	9.18249999999998	22.4448888888889	20.3922222222222	11.2230555555556	8.16235294117646
488	256.080669231922	256.075132448321	256.096537442815	60.195	57.116	73.458	12	11	149.957926829268	234.6	239.82869047619	272.409928571429	301.999414634146	461.09380952381	285.713333333333	369.386523809524	1019.73170731707	1263.60546341463	1057.016	1368.01157142857	172.404142857143	264.217	170.407595238095	213.264595238095	250.001585365854	496.879142857143	276.492707317073	327.553097560976	371.430926829268	153.043902439024	157.142333333333	373.476857142857	240.72	172.404731707317	124.457428571429	196.882976190476	234.660238095238	215.330523809524	371.436	208.189463414634	553.926219512195	546.796571428571	193.850975609756	343.828261904762	351.990357142857	439.794452380952	417.228690476191	372.447738095238	476.462309523809
489	256.094379358124	256.084609908674	256.099180349855	303.019	298.943	303.025	3	3	49.9922499999999	73.4670000000001	105.08575	113.24775	75.4984999999998	88.7726250000001	83.6604999999998	192.945375000001	9.18900000000001	10.2025	14.273	11.2231428571429	5.10187500000001	7.14175000000003	2.04057142857143	6.11774999999999	5.10125000000002	4.07828571428571	4.084	10.21	5.10124999999999	7.14612500000003	13.2632500000001	9.18225000000004	7.14262500000001	3.06075000000001	5.10562500000002	5.10124999999999	3.06074999999999	5.10187500000001	5.105	4.084	15.315	4.08099999999999	8.15700000000004	5.10125000000002	7.14175000000003	9.18224999999997	11.2145	6.12149999999998	6.12225000000001
490	256.262279705242	256.257652404113	256.279123203204	879.508	872.332	881.463	51	51	379.440000000001	763.164000000001	830.777444444444	602.121818181818	598.013000000001	686.490590909092	411.279818181818	1869.70063157894	583.596000000001	511.156636363637	2590.79999999999	401.163681818182	873.350461538463	746.018727272727	901.058774193546	688.684090909092	435.7535	775.614545454545	538.704000000001	516.258000000001	796.620000000002	443.818636363637	541.909636363636	897.836923076921	835.593652173913	498.004000000001	461.163272727273	609.102818181819	541.764818181816	665.217818181819	710.268000000001	637.670454545452	574.541500000001	691.748333333334	582.420000000001	563.190545454546	474.426818181819	540.889090909091	1525.0495	530.541818181819	494.832272727271
491	256.977685395886	256.971157372158	256.99306887746	103.0315	94.878	106.118	100	100	2231.76	3219.6775	3688.01472	3207.31925	2206.89617647059	2953.68954545455	1801.95586956522	2528.22585714286	116.273666666667	183.65	82.6425	93.8655555555555	1774.98392307692	2246.04	2055.73178571429	1955.278	275.475	522.24	431.5775	276.404944444444	2084.41003846154	1639.20986956522	1744.2	2133.34275	1515.1640625	1580.42257142857	1667.18368421053	1789.22866666667	1377.675	1353.0725	1797.81925	1263.71478947368	1722.78	2769.05542857143	1550.81454545455	1649.128	1073.3556	1762.04794117647	1445.39904166667	902.90423076923	856.835
492	257.105545026644	257.098071635295	257.117200048146	292.822	291.825	296.903	10	10	23.4669	47.9534285714285	36.7302857142857	51	37.7505714285715	37.7505714285715	30.618	59.1774	2711.88490909091	3662.7790909091	1766.11457142857	3417.87391304348	58.1562857142857	54.08915	37.74	41.82	274.444047619048	270.3	307.192	295.8	39.8004285714286	52.0467142857142	32.64	47.94	40.8114285714286	26.5274285714286	37.7593809523809	31.6288571428572	27.5481	29.5882857142858	33.67815	27.55485	34.6897142857144	26.5278	21.42	22.4452380952381	20.4057142857143	21.432	20.3942857142857	12.243	22.44
493	258.107697789809	258.105219340153	258.125074763931	53.052	50.995	55.087	33	33	55.0728	70.3984000000001	60.2179285714286	64.278	79.5808	46.9528571428572	97.9456	150.991714285714	561.726133333334	412.195428571429	617.272857142857	203.986666666667	125.4436	132.627857142857	92.8785000000001	89.7834666666667	1938.50666666667	1178.38875	1228.88266666667	1654.433125	93.8662857142858	399.784	105.089428571429	129.576285714286	101.953333333333	83.6618666666667	137.738571428571	82.6431428571428	67.3376	99.0439285714286	131.607642857143	136.715733333333	152.019733333333	84.6821333333334	67.3376	82.647	221.402	84.6837142857143	384.647714285714	104.069142857143	193.850666666667
494	258.125772774582	258.125772774582	258.125772774582	54.067	54.067	54.067	1	1	61.1964705882353	72.43775	65.32	67.340625	83.6605	50.010625	98.9703125	169.3615	564.851882352941	417.3078125	621.33225	208.068	126.4645	136.7135	93.8975	93.8745	1961.91247058824	1159.004	659.0815	1662.666	97.95	415.24175	126.51875	133.65275	106.037176470588	71.4175	141.8234375	85.70625	68.3609375	105.163	132.6325	138.754	153.0375	89.782	49.9953125	83.665625	224.46875	86.72125	387.71875	107.165625	194.8796875
495	258.874724130782	258.874724130782	258.874724130782	1077.37	1077.37	1077.37	1	1	2115.20035714287	3003.93142857145	3179.43285714288	2864.14249999999	1935.61750000001	3282.48892857145	2140.70928571428	2038.64896551725	1840.7242857143	1713.60000000001	1790.7267857143	1874.76000000001	3173.31071428573	3125.27999999999	3028.33928571428	2910.05999999999	2001.94071428573	3348.66000000002	1836	2093.04000000001	3027.43857142859	1777.86000000001	1999.87586206898	3301.74000000002	3032.46000000002	1841.74464285714	2063.46000000001	2232.54142857142	1875.41642857144	1978.80000000001	3308.88000000002	2080.50821428573	1972.35035714287	3193.81500000002	1890.06000000001	1818.27642857144	1779.50285714287	1980.84	1842.765	1845.45142857144	1857.02758620691
496	258.882406170372	258.875593244199	258.899739220492	1077.4	1075.29	1079.34	128	128	2007.1268	2833.6508	3200.76	2903.08541666667	1964.30208333333	3381.66083333333	2037.65321428573	1712.39899999999	1412.54499999999	1360.67999999999	1816.34166666667	1761.54	2537.98350000001	3239.67592592592	3202.79999999999	2639.76000000001	1723.8	3488.40000000002	1214.82	1705.43999999999	2947.51030303031	1481.04000000001	1743.8636	3327.86086956522	2560.20000000002	1825.52541666667	2023.39444444444	2166.12343749999	1870.45695652174	647.700000000013	3376.12542857143	2179.54153846154	1748.99416666667	3247.27083333333	1479	1489.86363636362	1761.27043478261	1904.33999999999	1141.84625	1482.72045454546	1704.09583333333
497	259.107109223595	259.107109223595	259.107109223595	100.002	100.002	100.002	1	1	11.2193529411765	27.5574705882353	25.5073529411765	39.78975	16.3247058823529	29.5885294117647	30.5876470588235	56.0967647058824	35.6979411764706	34.69	9.18211764705883	21.4249411764706	15.3088235294118	21.4261764705882	21.4261764705882	16.3294117647059	33.6697058823529	11.2193529411765	14.2841176470588	23.4586470588235	10.2023529411765	19.3855882352941	18.3589411764706	17.345	15.3035294117647	21.4249411764706	13.2592352941176	20.41375	14.2890588235294	6.1215	13.2546470588235	12.2392941176471	40.8117647058824	24.4856470588235	10.2023529411765	20.4129411764706	23.474375	29.5890625	11.2232352941176	31.62775	17.339
498	259.862654839968	259.859760698066	259.86554898187	1078.395	1077.39	1079.4	2	2	704.427272727274	844.560000000004	941.460000000002	863.940000000002	677.280000000002	1012.832	626.280000000003	532.440000000002	609.537000000002	567.120000000001	875.160000000002	636.480000000001	915.755454545456	892.500000000004	899.640000000002	988.380000000002	500.820000000002	991.440000000002	588.540000000003	520.710000000002	848.451000000003	569.160000000002	584.460000000003	868.020000000002	955.570909090911	600.780000000001	626.838181818183	725.220000000002	483.91090909091	497.760000000002	990.420000000002	661.980000000002	597.285000000002	1031.22	532.962000000002	528.878000000002	592.127272727274	632.400000000002	783.107000000003	531.893636363637	545.165000000003
499	261.221334493623	261.221334493623	261.221334493623	757.058	757.058	757.058	1	1	8.16224000000002	18.36504	27.5475600000001	18.3607200000001	23.4719599999999	30.6143999999999	20.4103999999999	17.34476	158.1434	162.21816	17.3488399999999	176.54304	20.41	21.42588	18.36504	21.42588	21.43512	22.4408800000001	15.3006	17.34476	20.4096	14.28728	15.3036	24.4867199999999	27.5475600000001	18.36504	17.34476	15.3042	24.4867200000001	15.297	24.4915199999999	12.24336	15.3006	24.4867199999999	14.28392	15.3042	14.2805600000001	23.4664400000001	19.3807600000001	22.44088	25.506
500	263.01568544407	263.009584195953	263.030458908446	60.199	57.139	63.25	105	105	2910.06	3428.34448148148	4258.5235	4700.45628571429	5315.68857142857	5395.13096296296	6215.8655	8791.69009090909	5878.29971428571	7174.398	441.778090909091	9577.8	2397.67142857143	5313.462	3550.47	2853.26622222222	1728.342	1938.57826086957	3568.914	2245.02666666667	1612.4216	2505.79751724138	2402.12622222222	1353.87175	1594.02844444444	4001.56057142857	3087.54	5856.44	5551.40695833333	3044.96504545455	2077.738	2119.3708	9990.39443478261	5999.64	5543.01825	7157.30428571429	9843.59127272727	8419.64589473684	1136.28	10443.797	5327.79385185185
501	263.031278318302	263.030553896565	263.03275143905	62.206	61.203	63.26	9	9	2940.79104545455	3508.01818181818	4402.47681818182	4766.71418181818	5414.58736363636	5531.91872727273	6294.444	8797.81172727273	5898.9527826087	6364.8585	464.224090909091	9500.28	2429.26936363636	5451.31718181818	3647.475	2934.958	1747.76755555556	2019.6	3608.70463636364	2226.23509090909	1660.3535	2299.69472727273	2403.76254545455	1473.27381818182	1661.20977272727	3476.11342857143	3053.88	5989.44	5361.53318181818	3078.99935	2209.91072727273	2150.92654545454	9990.51054545454	6225.06	4988.96428571429	7202.10518181818	9446.70518181818	8598.85854545455	1267.86	10136.0574545455	4650.744
502	263.863841270535	263.863841270535	263.863841270535	1077.4	1077.4	1077.4	1	1	947.024000000004	1149.083	1264.80000000001	1267.86000000001	965.393000000004	1276.64550000001	811.297499999994	829.666500000003	733.739500000003	731.340000000003	575.562000000002	769.080000000003	1257.25600000001	1094.45999999999	1213.80000000001	1176.6365	835.789500000003	1290.3	798.659999999995	874.140000000004	1130.714	722.160000000003	873.120000000004	1302.54000000001	1246.44000000001	860.281500000004	873.548000000004	974.100000000004	723.534500000003	871.080000000004	1262.35850000001	903.720000000004	857.220000000004	1273.58400000001	820.080000000004	790.887500000003	732.719000000003	911.880000000004	621.484499999995	743.944500000003	797.640000000004
503	263.929201651311	263.929201651311	263.929201651311	43.87	43.87	43.87	1	1	34.6868	68.3668	81.6319999999999	56.111	37.7548	81.6319999999999	45.909	38.7676	586.73	703.938	462.2412	233.6716	41.8364	79.6965000000001	53.0504	24.4896	29.5858	32.6528	44.8976	26.5304	15.303	18.3636	19.3895	23.4646	26.5243333333333	17.3468	19.3838	46.9292	30.612	6.1212	16.348	11.2354	28.5656	79.5756	13.2626	41.8364	132.626	33.7095	169.569	132.652	21.4242
504	263.934664395963	263.930581203378	263.94939885374	43.87	42.838	44.896	14	14	43.8671666666666	71.4233333333333	81.6319999999999	56.111	40.8133333333333	89.7893333333333	46.9276666666667	42.854	595.290666666667	715.220285714285	462.2412	240.798666666667	41.8364	89.9008000000001	58.159	27.549	31.6303333333333	38.7726666666667	45.915	31.6303333333333	15.303	22.4473333333333	24.4896	24.484	26.5243333333333	18.366	19.3838	46.9292	32.6506666666667	7.14116666666667	18.3852	15.3175	30.605	82.647	14.2846666666667	44.8946666666667	132.626	34.7276	173.638	132.652	23.4638333333333
505	264.020076827666	264.017443418802	264.028786666553	59.1655	58.153	62.218	6	6	271.331565217391	319.26	425.567454545454	488.688863636363	541.75852173913	532.582363636364	616.382	869.272363636363	620.888739130435	747.859909090909	89.784	1001.71274074074	216.24	499.933636363636	321.385909090909	269.412	181.606434782609	203.034272727273	315.260608695652	163.287272727273	183.69	219.358636363636	214.257272727273	180.588272727273	156.026739130435	374.435739130435	295.8	499.933636363636	492.791727272727	278.670954545454	211.196454545454	220.378909090909	1028.43490909091	602.845695652174	541.764818181818	684.603	995.786181818182	911.103545454546	168.3	1113.42005	525.5575
506	264.037101005913	264.037101005913	264.037101005913	59.185	59.185	59.185	1	1	261.085866666667	304.039466666667	410.1405	466.261866666667	514.2144	498.7148	597.09	828.456533333333	465.743933333333	556.045333333334	64.2768	847.8416	205.0736	484.626666666667	309.1408	252.104666666667	169.375333333333	184.595866666667	273.431466666667	158.141333333333	167.323733333333	181.619333333333	183.648	164.262933333333	137.682	294.857066666667	250.8872	481.558	384.640533333333	267.3972	200.98925	211.1952	986.597866666667	563.0032	436.674133333334	537.680533333333	897.82	773.396875	131.5628	844.0362	409.287333333334
507	265.016559811471	265.013140768256	265.032300267901	59.174	58.148	62.218	10	10	361.08	487.56	542.930181818182	545.845909090909	661.145142857143	640.731272727273	723.566727272727	1032.516	695.282761904762	900.912285714286	239.764090909091	1164.84	315.194045454546	695.826	430.555090909091	349.026545454545	177.521428571429	242.824909090909	417.296857142857	233.699952380952	273.506181818182	317.323666666666	292.818272727273	288.737181818182	222.300545454545	468.311142857143	403.92	695.826	642.771818181818	363.395090909091	278.534454545455	285.676363636364	1086.6195	698.731136363636	642.75	812.137090909091	1163.09739130435	929.500307692308	355.98	1289.912	598.054857142857
508	265.92888178635	265.926709111532	265.933306884766	43.87	43.852	44.896	4	4	156.101727272727	213.237	189.7758	204.06	170.385545454545	244.865454545455	221.399181818182	91.881	539.435727272727	557.090625	381.5922	331.588636363636	259.1562	276.5013	317.3133	265.270909090909	70.3988181818182	165.284181818182	93.8650909090909	95.9056363636364	111.2018	54.0744545454545	62.2688	113.3199	191.811272727273	75.5001818181818	83.6564	115.2939	159.162545454545	132.635454545455	169.569	144.943272727273	195.892363636364	187.730181818182	128.554363636364	143.858454545455	190.7961	86.819	172.5152	181.6134	98.9223636363636
509	265.945024267397	265.942942991551	265.947105543242	253.522	252.006	255.038	2	2	80.6025714285714	90.8005384615383	90.818142857143	91.825714285714	45.912857142857	82.6431428571426	49.994	47.9534285714285	58.1575384615385	55.0915714285714	110.144571428571	48.9737142857143	91.8257142857142	86.7242857142857	73.4605714285712	87.7077142857144	73.4605714285714	108.150285714286	71.4215384615385	67.3403076923077	108.150285714286	70.395923076923	70.3997142857143	96.9292307692308	103.048857142857	78.5619999999998	63.2543076923077	64.2780000000001	66.3185714285714	55.0924615384616	107.132307692308	73.4039999999998	50.9923076923077	74.4808571428571	64.2454615384616	55.0966153846154	61.2171428571427	61.2128571428571	136.775714285714	70.3701428571427	81.6228571428571
510	267.123474115424	267.120158648575	267.140011304528	549.9115	544.795	550.957	12	12	308.191	1091.67740740741	914.351407407407	1081.47481481482	954.962666666668	1187.59338461538	625.42503846154	1849.14600000001	704.132222222222	925.384192307694	889.666074074071	662.028074074075	509.016962962964	1118.4477037037	957.849555555557	873.981296296295	432.589925925925	366.273074074074	374.367185185186	243.895074074074	737.647444444445	632.560740740741	703.697777777779	841.37777777778	388.722576923078	536.661615384616	274.519481481481	855.997518518519	518.423407407407	465.255111111111	449.836961538463	677.599703703704	1830.3584	867.062962962964	448.914074074075	602.973222222223	661.128000000001	993.516074074076	610.004296296294	986.377192307695	929.456185185186
511	267.931016288937	267.931016288937	267.931016288937	43.87	43.87	43.87	1	1	67.3341428571429	106.107733333333	91.8642857142858	107.13	81.6228571428572	121.411733333333	98.9658666666667	90.8484615384616	363.072533333333	395.843142857143	326.491428571429	164.262933333333	97.9072	145.900857142857	124.527142857143	84.6837142857143	38.7708571428572	77.5433846153846	44.8925714285714	57.16	61.2128571428571	48.9737142857143	50.0115	63.2829230769231	87.7429333333334	40.8114285714286	44.8894285714286	66.3185714285714	53.0538666666667	53.0511428571429	82.7134615384616	52.0455	77.5362857142857	83.6634285714286	52.0345714285714	67.3376	106.109714285714	75.5653846153846	151.055142857143	113.251714285714	44.8737142857143
512	267.938074409855	267.938074409855	267.938074409855	255.038	255.038	255.038	1	1	111.216333333333	157.1185	136.7135	132.643333333333	113.24775	158.13875	102.033333333334	94.8910000000002	114.277333333333	74.4782500000001	254.958333333333	59.1793333333335	161.212666666667	118.349	149.97675	130.538666666667	98.9642500000002	141.826333333334	102.025	102.033333333333	143.85525	111.20725	123.45025	186.79725	116.3085	110.187	126.511	83.6673333333333	89.7893333333335	80.5982307692308	165.294	102.952666666667	86.6869230769231	153.05	101.976923076923	97.9520000000002	89.7893333333333	90.8022500000002	238.8555	97.904	117.32875
513	268.099960476445	268.0948452031	268.112306829084	118.353	117.33	120.396	10	10	147.938157894737	229.428947368421	163.288888888889	306.083333333333	169.421444444445	242.892222222222	147.938157894737	406.98	587.671578947368	696.66	638.693888888889	552.982631578947	123.413277777778	214.2	177.586333333333	104.068333333333	46.9327777777778	45.9275	33.6801666666667	37.7497368421052	83.6627777777778	100.948736842105	86.7472222222222	127.5	71.4184210526315	43.8848947368421	39.7908333333334	152.013111111111	44.8922222222222	44.8922222222222	72.4162631578947	29.6073888888889	163.242105263158	73.436	39.7902631578947	54.0717777777778	163.2	220.368	168.352105263158	248.866444444445	51.0315789473684
514	268.117002077657	268.117002077657	268.117002077657	120.391	120.391	120.391	1	1	146.913882352941	228.387764705882	163.294117647059	305.050352941177	169.417647058824	241.879411764706	147.934117647059	406.956529411764	585.648823529412	695.602111111111	638.704117647059	549.906823529412	123.412882352941	213.168388888889	176.561764705882	104.07	45.9125	43.886875	33.6691666666667	35.7102941176471	82.6390588235295	99.9196470588235	85.7294117647059	125.453166666667	71.4164705882353	43.8878235294118	40.8111111111111	152.015058823529	44.8903529411765	43.8726470588235	72.4158235294117	29.6072941176471	162.226764705882	74.4771764705883	38.7689411764706	53.0522352941177	163.190588235294	220.370823529412	167.328235294118	247.845705882353	50.0145882352941
515	270.092397535049	270.092397535049	270.092397535049	109.162	109.162	109.162	1	1	49.9820416666667	72.43775	89.7829565217391	87.7461739130435	147.937826086956	177.525391304348	171.325	174.384375	352.935043478261	478.502347826087	31.6294347826087	641.763458333333	45.9117391304348	84.6852608695652	72.4385217391305	83.6827826086957	85.7019130434782	231.549869565217	108.147652173913	133.592708333333	80.6006086956522	64.2627391304348	76.5195652173913	96.9247826086956	87.7450833333334	83.6639166666667	105.038541666667	231.717652173913	136.749913043478	97.9450434782608	129.54	85.7055652173913	708.928958333334	363.228347826087	156.104625	278.602434782609	530.535652173913	569.305565217391	11.22275	577.467652173913	235.629625
516	270.097977599672	270.096380850784	270.113668641048	107.133	105.086	109.179	5	5	48.96192	74.49796	91.82625	88.76175	152.02172	182.63012	172.3462	176.43232	366.194958333333	515.2414	34.68952	651.95892	52.03428	84.68324	76.521	84.7015	88.76436	244.8192	114.27136	138.72544	83.6639166666667	64.262625	80.60212	101.00772	90.80136	85.70016	105.04352	228.648	142.8728	104.0655	130.5344	89.78464	733.40876	378.52388	157.11696	287.78664	543.815458333333	569.27625	17.34476	592.76525	248.88976
517	270.277034110602	270.272621174298	270.281755823421	891.7485	884.597	892.783	38	38	523.553142857143	878.698333333334	797.86342857143	717.446649999998	520.199999999999	811.127142857145	525.721363636363	530.541818181816	536.663454545452	516.240476190478	689.707777777778	463.188095238097	780.499565217388	896.79975	780.541578947367	803.189714285711	507.075545454546	731.510714285713	467.28490909091	549.926999999998	785.784999999997	511.270500000001	483.501545454544	724.393636363637	794.817086956521	507.223999999998	513.179761904763	545.852857142855	469.309523809523	509.252181818182	747.659999999999	567.278857142858	476.467363636364	792.773100000002	501.839999999999	499.933636363637	497.899428571427	584.59642857143	947.525352941179	527.622	504.014727272728
518	270.883564570626	270.883564570626	270.883564570626	1075.38	1075.38	1075.38	1	1	804.285333333331	1032.91466666666	1027.14	1028.832	717.059999999998	1027.81133333333	723.179999999998	716.507999999997	601.172666666665	659.939999999998	813.959999999997	715.601249999998	1090.072	1030.2	1015.92	1012.50133333333	684.867333333331	1047.54	658.919999999998	731.817999999997	985.963999999997	637.499999999998	709.919999999998	1091.4	1060.8	653.819999999998	728.755999999997	796.619999999998	692.011999999998	690.539999999998	1109.76	696.659999999998	707.321999999998	981.239999999996	625.259999999998	612.399999999998	682.825999999998	713.999999999998	804.285333333331	647.102666666664	646.257333333332
519	271.058070412639	271.057604840694	271.058535984584	165.7805	165.259	166.302	2	2	4.081	12.243	7.14155555555555	11.2224444444444	3.06066666666666	8.16177777777777	6.12199999999999	6.1215	5.10125	9.18299999999999	9.18799999999999	12.2426666666667	6.12533333333333	7.14175000000001	5.1011111111111	6.11799999999999	10.2022222222222	6.11799999999999	5.10166666666666	3.058875	3.06066666666666	7.14175000000001	3.061	1.02025	2.0405	2.04066666666666	4.08088888888888	4.08355555555555	5.10166666666666	3.06266666666666	3.06075	7.14155555555555	9.17662500000001	9.17699999999999	1.02025	6.11066666666666	4.08088888888888	8.16266666666666	11.2224444444444	4.07866666666666	4.08133333333333
520	271.066283394669	271.066283394669	271.066283394669	237.716	237.716	237.716	1	1	16.3245714285714	20.399	25.50625	29.59595	21.43155	27.5541428571428	23.46	46.9591	29.59595	33.67815	29.58725	34.6902	24.4932	19.39045	18.3699	13.2639	19.38	16.3248	7.14166666666666	17.34	15.30375	25.4925	19.3754761904762	36.7308	19.39045	7.14594999999999	12.2365714285714	20.406	12.2436	21.42	15.30375	15.3	32.6592	26.5343	10.2025	17.34	21.4263	27.5562	14.2835	20.406	11.2231428571429
521	271.273066638596	271.265912198852	271.289618185609	932.5335	924.36	933.6	144	144	3507.68561538462	5711.47297297297	5149.20174999999	5040.035	3464.87087999999	5021.86478947368	3578.6743125	3659.72951724137	3240.151	3277.846	2916.29436	3593.93685	5149.31645454545	5195.06371999999	5411.19254054055	5117.78299999999	3433.24219999999	5023.53284210526	3548.08926086957	3689.902	5375.69725	3343.09733333333	3550.53163414634	5069.45178947368	5226.77053488372	3327.00264	3252.3335	3479.04945	3075.11722222222	3424.05967999999	5070.78055555556	3563.73325	3384.13608	5104.26311111111	3438.92123076923	3447.037875	3412.21359375	3569.63904000001	3121.776	3588.35602222222	3294.10944000001
522	271.974270026103	271.974270026103	271.974270026103	56.102	56.102	56.102	1	1	81.5893333333333	154.063142857143	145.951928571429	102.028571428571	52.0336	123.506428571429	51.0142857142857	70.3997142857143	86.6263333333333	79.5822857142857	1074.28564285714	80.5747333333333	182.631142857143	88.7648571428571	141.819714285714	145.962142857143	174.4656	387.708571428571	308.120533333333	222.4908	124.474857142857	67.3388571428571	58.1562857142857	98.9815714285714	147.832333333333	53.0538666666667	52.0345714285714	49.994	64.278	44.9271428571428	127.535714285714	67.3388571428571	46.9322666666667	176.436933333333	61.216	47.9534285714286	40.8114285714286	38.7708571428571	670.327714285714	37.7637857142857	114.314666666667
523	271.973552904913	271.973552904913	271.973552904913	65.301	65.301	65.301	1	1	133.625458333333	439.548166666666	443.826875	343.82425	152.023458333333	440.5536	125.5215	185.69096	169.243916666667	163.36	1827.32148	145.89575	493.801	320.29256	437.705125	426.586416666667	186.70575	697.70736	202.01775	287.72225	307.1705	110.187	117.32875	240.78608	335.593708333333	104.04425	111.18436	149.94588	136.719083333333	145.9315	384.55508	135.69325	177.48725	487.579916666667	131.61225	124.475583333333	148.9565	113.22444	1398.47484	117.3575	205.128875
524	272.269815244176	272.26919134732	272.270439141032	932.5125	932.488	932.537	2	2	789.691090909088	1317.18885714285	1148.82709090909	1260.03681818182	801.970090909091	1127.40136363636	799.107428571429	774.214500000001	788.680857142859	755.405454545454	681.360000000002	758.130181818185	1082.70227272727	1220.26171428572	1185.55690909091	1245.753	735.616636363637	1104.95536363637	783.798857142858	904.951190476193	1226.36781818182	733.756619047617	740.692857142856	1104.20676190476	1105.97563636364	785.610000000001	791.731636363633	829.481727272728	756.022090909092	824.352380952379	1161.83177272727	794.792454545451	767.254857142855	1207.30527272727	779.134476190478	764.372333333331	773.159999999998	793.984363636364	691.753714285716	755.001818181819	814.149999999998
525	272.277144707087	272.271071370443	272.295418899124	932.488	925.335	933.582	127	127	714.184210526315	1326.33913043478	1113.09275	1261.01664	772.5185	1121.28772	811.282777777778	725.180500000002	708.08411764706	688.868181818182	643.645239999999	693.769999999999	1068.48444	1230.12	1154.97016666667	1213.05976470589	745.80275	1105.98352	720.535294117643	882.540277777778	1237.59081818182	739.914285714286	717.270899999998	1117.42722222222	1075.409375	737.648608695652	711.133611111111	827.220000000003	747.660000000001	831.52921875	1172.02419230769	771.33	777.422879999999	1131.50617647058	734.301818181819	771.515999999997	717.116240000002	805.236789473683	640.734444444445	685.632	750.904000000003
526	273.07351847038	273.073064341972	273.088017397559	238.753	237.698	238.77	3	3	6.12163636363636	12.2432727272727	20.3966666666667	14.2914545454545	13.2578333333333	11.223	11.218	19.3851818181818	16.3243636363636	13.2694545454546	14.2838181818182	13.2635454545454	13.2706363636363	13.2635454545454	14.2838181818182	8.16218181818181	9.17836363636363	5.10136363636364	4.08109090909091	9.18245454545453	7.14175000000001	16.3069090909091	9.18245454545456	9.18245454545456	9.18654545454544	3.06245454545454	12.2312727272727	10.2033333333333	8.16218181818181	2.03945454545454	10.1981818181818	5.09875000000001	11.228	6.1249090909091	4.0810909090909	7.13872727272727	12.2432727272727	6.12163636363637	8.16218181818181	9.18245454545453	10.2027272727273
527	274.871410734448	274.86771143545	274.872865489885	48.971	48.96	48.972	3	3	602.036000000001	946.869333333333	992.654600000001	935.706800000001	952.866800000001	1358.06366666667	887.69	595.476200000001	513.160600000001	484.69	848.806400000001	631.586333333333	1014.0788	973.2708	850.8262	1036.5232	98.9594000000001	66.3108333333334	57.1312000000001	71.414	1193.868	373.3932	512.6424	955.009000000001	967.1496	801.8772	661.219200000001	557.0292	625.464333333333	814.226	921.302800000001	540.688333333334	453.0576	951.8155	581.514000000001	455.068666666667	448.888	412.6456	432.6496	360.1306	1154.7536
528	275.052591618881	275.052591618881	275.052591618881	349.946	349.946	349.946	1	1	20.4108333333333	31.6290416666667	25.5125	39.7995	23.4667083333333	30.61625	14.2873043478261	29.5872500000001	38.7441666666666	39.7913749999999	21.42525	22.4409166666667	22.451	24.48096	16.32064	22.451	11.2177083333333	14.287	12.246	18.35175	24.492	32.6493333333333	31.6290416666667	18.35625	18.3645	21.426125	19.38475	14.287	17.3407083333333	10.2054166666667	23.4715	12.246	28.574	15.308125	21.42525	14.287	21.4305	17.34425	18.36525	22.4409166666667	11.2255
529	275.053558410401	275.053558410401	275.053558410401	257.107	257.107	257.107	1	1	26.527	36.7296923076923	27.5524615384615	45.9121153846154	25.5067307692307	23.48208	23.46644	46.9323846153846	36.7227692307692	32.6486153846154	25.4961538461539	31.62744	30.6080769230769	34.6891538461538	26.527	19.38456	27.5472692307692	23.46552	9.18034615384615	24.492	29.5878076923077	39.7905	23.4661923076923	23.4661923076923	21.42588	23.4661923076923	25.5067307692308	35.7094230769231	11.22264	15.3005769230769	17.3485	17.3406538461539	35.7013461538462	34.6904615384616	13.264	24.4873846153846	20.4056	27.5597307692307	13.26624	20.3969230769231	11.2229615384615
530	275.091127321493	275.091127321493	275.091127321493	115.301	115.301	115.301	1	1	7.14186666666666	14.2781333333333	21.4256	23.46575	9.186	26.5286666666667	16.3189333333333	23.4569333333333	18.3648	16.3189333333333	12.2432	16.3242666666667	19.3774666666667	18.3576	18.372	13.2634666666667	29.5877333333333	14.2837333333333	17.3445333333333	26.5269333333333	21.4256	11.2192666666667	17.3502	11.2148666666667	20.3973333333333	11.2229333333333	6.1192	25.5066666666667	10.2026666666667	9.1824	10.1953333333333	15.316	19.3850666666667	26.5165333333333	12.2432	13.2634666666667	17.337875	20.4053333333333	13.2634666666667	21.4172	10.2026666666667
531	276.002993396402	275.998286767363	276.019713401794	92.848	88.756	97.944	19	19	132.6325	135.729391304348	160.221913043478	148.996173913043	208.186434782609	200.022260869565	213.189086956522	366.273652173913	244.75	301.997217391304	211.194	370.354695652174	209.206956521739	326.48347826087	214.2	201.042782608696	193.899130434783	216.295304347826	191.858086956522	175.447166666667	69.3628333333334	55.08225	52.0355217391304	55.0940869565217	86.72125	67.353	44.8914782608696	268.397217391304	174.464608695652	123.451565217391	128.503565217391	94.8842608695652	601.8	426.687130434783	211.248	415.352347826087	867.443478260869	679.4865	544.68	846.01252173913	173.407083333333
532	276.020944234487	276.020944234487	276.020944234487	94.884	94.884	94.884	1	1	126.48496	135.72384	160.21536	159.19488	210.21888	210.22712	221.306615384615	368.32108	233.54336	307.09224	209.1574	374.438807692308	210.22712	322.40848	216.23152	198.9936	205.12452	216.29936	189.80928	174.426576923077	66.3052	57.12224	57.12224	52.03428	82.64268	60.20832	46.93288	277.57056	172.42732	120.39304	126.48496	95.90632	675.47832	439.93032	207.15744	414.31488	871.48992	808.22016	538.58112	858.25732	175.446615384615
533	277.032550924307	277.028478510532	277.048697057473	63.266	61.203	66.31	7	7	123.41395	460.138684210526	681.746736842105	878.446578947369	418.3025	1103.9105	435.787210526316	2271.16925	735.02345	709.07375	200.991842105263	630.36	337.62	426.47	485.645263157895	351.079157894737	281.6028	342.8208	672.34475	536.8093	322.4938	424.4448	362.193421052632	237.721315789474	249.8265	950.9196	395.739578947369	1262.1111	774.36975	356.273894736842	303.01425	260.1765	1368.15525	1009.8	842.7678	834.5645	1544.7342	404.0388	211.129105263158	1629.78052631579	931.76215
534	277.032068520244	277.02993010984	277.043848101674	81.6225	80.599	84.686	6	6	151.001111111111	517.972842105263	747.063789473684	787.643157894737	372.511315789474	953.7	611.137631578948	1074.39252631579	922.748055555555	1145.81133333333	114.269473684211	1106.98552631579	346.88947368421	584.429842105263	479.523684210526	354.031315789474	348.017421052631	372.511315789474	807.277947368421	554.002894736842	199.971578947368	308.123888888889	234.66052631579	147.938157894737	194.870263157895	559.104210526315	221.465631578947	1029.18	808.090105263158	187.728421052632	286.62	233.712578947368	1287.57210526316	971.29052631579	821.591944444444	1036.64084210526	1928.34	459.118421052632	178.490789473684	1660.98842105263	851.919736842105
535	277.037856523767	277.030922218605	277.044790828929	102.5385	99.985	105.092	2	2	48.96	161.2469	263.2245	426.5899	225.47525	428.526	348.742285714286	957.78	190.74	306.075	29.5887	274.44725	102.055	351.9	186.66	116.3427	73.4616	93.84	157.12052631579	69.36	52.03275	141.8217	51	63.2555	64.27575	240.779	64.242	622.5355	277.5896	85.7052	81.5771428571429	60.18	1135.5939	387.7	398.91775	633.76155	930.468	684.58775	42.8505	760.1235	241.74
536	277.163530532159	277.15994121956	277.173879389706	196.916	195.856	198.969	11	11	347.913	522.379636363636	294.990181818182	466.264636363636	240.677090909091	494.832272727272	81.6218181818181	681.845818181817	117.38625	174.466636363636	64.2771818181817	171.405818181818	217.221272727273	125.493545454545	224.58	131.615181818182	176.334181818182	28.5676363636364	28.5523636363636	93.9152727272726	1129.7445	2866.01266666667	2320.36617647059	3108.68347368421	384.848454545454	473.659636363636	599.907	47.9528181818182	46.9325454545454	141.754727272727	200.993727272727	213.237	74.479909090909	39.7906363636363	103.047545454545	43.8717272727272	72.4393636363637	28.5676363636364	31.6284545454545	23.4662727272727	516.271799999999
537	277.164165980925	277.163789788071	277.181813033586	215.27	213.235	216.29	5	5	223.536428571428	343.836285714286	135.698	355.059428571429	134.677714285714	244.768	91.8578571428572	582.583142857143	30.6085714285714	51.0321428571429	30.6085714285714	36.7152	129.630714285714	103.048857142857	135.698	83.6634285714287	1287.57653333333	165.286285714286	200.996285714286	712.165294117647	319.461214285715	1106.45428571429	903.973142857144	793.448857142857	125.451214285715	259.043714285715	262.105733333333	28.566	58.1562857142858	42.837	101.985714285714	83.6634285714285	122.434285714286	34.6897142857143	53.0102857142857	22.4541428571428	77.5688571428571	31.6288571428571	24.4868571428572	26.5255714285715	214.186
538	277.957834683932	277.957834683932	277.957834683932	304.011	304.011	304.011	1	1	41.8309333333333	71.4186666666667	106.107733333333	86.7396666666666	37.7498666666667	67.3398	33.6754	58.1457	79.5833999999999	71.407	57.1349333333333	45.912	68.3333	50.0028666666666	66.3173333333334	59.1658	31.6293	49.9930666666666	44.9078666666666	29.5935333333334	45.912	35.7156896551724	37.7424666666666	61.2180000000001	62.2383	44.8917333333333	33.6809	58.1552	42.8596	27.5472	60.2075333333334	26.5312666666667	70.3984	83.6618666666667	39.7826	61.216	80.6010666666665	40.8106666666667	74.4527000000001	73.4736000000001	46.9322666666667
539	277.969825122266	277.96614350119	277.984908440534	66.327	65.272	68.35	30	30	1086.56625	1118.62657142857	1547.75372727273	1744.64608695652	1092.675	1713.2347826087	1177.7724	666.215476190476	237.526857142857	244.994285714286	219.361428571429	216.300571428571	998.859714285714	1002.94085714286	929.480285714286	1189.93076190476	87.7445714285714	138.72	111.18	73.4605714285714	2102.32363636364	1153.9245	995.798857142857	3058.77763636363	1313.69221052632	611.122619047619	770.1	834.36	316.273809523809	875.568571428571	1454.77927272727	1272.284	535.65	945.54	465.250285714286	651.932142857142	483.615428571429	753.78	532.44	561.471428571429	118.380761904762
540	277.987596077278	277.985612916823	277.989589231234	67.3395	67.33	68.328	4	4	1141.38	1113.5124	1562.02289473684	1745.76031578947	1089.627	1762.0416	1203.26257894737	649.907631578947	227.3262	236.7676	214.255263157895	210.1715	993.7722	995.776842105264	919.257105263158	1183.838	86.72125	129.53365	106.08	72.4413	2110.55726315789	1129.41675	974.401578947369	3058.74894736842	1343.27415	606.0285	763.94255	820.08	306.075	871.484526315789	1469.17894736842	1287.6186	533.6169	934.32	457.0944	643.77775	446.898315789474	748.873157894737	530.374	532.907052631579	116.3427
541	278.032519029828	278.028012140701	278.04549437348	196.927	194.87	199.977	17	17	23.4725454545455	54.0744545454545	30.6163636363636	45.9136956521739	27.5470434782609	44.8914782608696	29.5951304347826	63.2738181818182	1390.01828571428	1646.13981818182	1921.16213333333	1169.51791304348	48.9725217391305	49.9933636363636	50.0055652173913	38.7699130434783	111.156304347826	134.680173913044	230.52	219.417272727273	56.1	73.4596363636365	57.1224347826087	61.2327272727273	37.7593043478261	48.9850434782609	42.8509565217391	65.312	31.6294347826087	23.454	42.8514545454545	30.6156521739131	45.9122727272728	55.0947272727273	37.7500909090909	41.8405	38.7798260869565	43.8730869565218	37.7496521739131	72.4385217391305	34.6814782608695
542	278.04760768788	278.047537901579	278.047677474181	198.9545	198.951	198.958	2	2	19.3859375	48.975	24.495	38.771875	21.4265625	31.6296875	25.50625	56.1343749999999	1167.595	1280.884375	1061.06	893.793749999999	40.8125	43.87075	38.78375	34.6885	105.017588235294	130.592	183.58875	211.269375	44.87725	53.03675	47.9372352941176	45.928125	31.639375	31.639375	31.6296875	55.1137499999999	20.405	18.358875	36.729	19.38475	26.5265	51.015625	32.648	31.62775	28.567	34.6885	19.3859375	62.2390625000001	25.515625
543	278.169822762866	278.166023732991	278.176734774185	195.896	195.856	198.939	3	3	73.458	75.4985	52.0553076923077	93.863	38.7716923076922	95.9035	17.34425	119.42775	25.5173076923077	33.66825	21.42525	30.6075	34.6747692307692	32.6506666666667	31.64325	41.83025	36.7006153846153	6.12138461538462	5.09875	14.2905	201.929538461538	577.239142857144	451.830466666666	552.994857142857	66.34875	102.075	115.28825	15.3034615384615	7.14175	24.476	34.6913333333333	38.7863076923077	14.2835	8.162	20.4066666666667	5.10125	14.2832307692308	8.16184615384616	3.06075	5.10153846153845	84.72225
544	279.045302771823	279.045264024001	279.045341519646	53.0465	53.04	53.053	2	2	112.183076923077	187.726	271.5195	272.40675	120.3895	257.229	128.562	258.12325	155.004923076923	174.477	220.374	138.699076923077	187.634	152.01725	141.88425	197.939692307692	83.6589230769231	138.822	92.8861818181818	119.42775	289.774666666667	134.673	160.17925	337.70275	226.303384615385	153.0375	138.765333333333	236.698	99.9926666666667	83.7425	188.74625	136.7135	217.325538461539	222.4145	130.602666666667	158.151666666667	242.8195	173.4425	272.429	248.941	72.4418461538462
545	279.131321308546	279.131321308546	279.131321308546	211.195	211.195	211.195	1	1	67.3544347826086	130.593391304348	92.8476956521739	111.211791666667	33.6614347826087	59.1599999999999	47.9645217391304	110.188173913043	145.90352173913	207.165913043478	71.4175	103.024208333333	67.3372173913044	91.8234782608695	64.27575	41.8306956521739	34.6814166666667	240.791826086957	145.897304347826	173.444347826087	91.8234782608696	87.7648695652173	108.124416666667	145.86	51.0145833333333	60.1972083333333	73.425	78.5801739130434	30.60875	26.5211304347826	69.3629565217391	20.4060869565218	71.421304347826	88.7626956521738	42.8308695652174	47.9645217391304	73.4775652173913	56.1167391304348	35.70875	68.3427916666667	22.4409565217391
546	279.959579300957	279.957298648992	279.978664342762	303.0395	297.912	304.029	12	12	44.8922222222221	51.0111111111112	36.7305882352942	30.6194117647059	19.3844705882353	24.4856470588235	16.324705882353	23.4663888888889	48.9866666666667	43.8701176470588	40.7977777777777	59.1736470588235	29.5782941176471	61.2352941176471	35.710294117647	21.4113529411765	37.7502777777778	59.1702352941177	63.2778888888888	88.7931666666666	55.0927058823529	17.3494444444445	16.3244444444445	19.3916111111111	88.7604705882353	23.4667647058824	14.2877777777778	102.029411764706	75.5017647058825	62.2335555555555	107.164166666667	16.3294117647059	126.548888888889	99.9872222222223	22.44	42.8516666666667	115.293235294118	127.492647058824	122.353333333333	76.5208333333331	205.079117647059
547	280.028919649684	280.02343494321	280.039007112225	196.9195	194.87	198.969	14	14	30.6075	59.1745	58.1735294117647	72.4377499999999	26.5265	67.3364999999999	27.54675	70.4231249999999	613.395625	669.283999999999	839.679466666667	510.261904761904	56.1137499999999	54.07325	55.117125	39.7921875	97.8779999999999	79.5794999999999	119.325375	117.371875	59.1565882352941	37.735375	30.598125	59.1744999999999	61.2375	34.703375	25.50625	64.2970588235294	24.486	36.7155	75.503125	56.1343749999999	71.4218750000001	80.5997499999999	27.5484375	30.6075	24.486	45.91125	21.42525	46.934375	16.325
548	280.043082363914	280.042108202737	280.04405652509	199.465	198.958	199.972	2	2	31.62775	62.2383	60.21245	75.5022	28.5673684210526	69.377	32.6496	75.5207	675.6372	714.42	901.901	573.4086	58.155	58.15425	59.1919	44.8932	101.97	84.6862105263158	124.44	121.44545	60.17705	45.9135	34.68	75.5207	67.3563	46.9453	36.729	69.3974	26.5278	38.7486	77.539	58.173	76.5225	85.701	38.7695	38.7619	32.6501052631579	49.9954736842105	28.567	55.0942105263158	22.44
549	280.156420574766	280.156420574766	280.156420574766	230.59	230.59	230.59	1	1	15.3042857142857	8.15999999999999	16.3245714285714	15.30825	11.22605	14.2873333333333	16.32	17.3489047619047	21.426	8.1644	12.2434285714286	13.2637142857143	8.16439999999999	13.2668095238095	8.16439999999999	19.3854285714286	8.15999999999999	10.2028571428571	10.2023809523809	12.24	8.16190476190477	11.2173809523809	5.09880952380952	10.2028571428571	13.2674285714286	3.06255	13.2562857142857	11.2231428571429	12.2434285714286	10.2	13.2637142857143	7.14	7.14400000000001	7.14366666666666	9.18257142857142	11.22	9.18257142857144	13.2678	10.2023809523809	7.142	12.2434285714286
550	280.261614786125	280.261614786125	280.261614786125	830.454	830.454	830.454	1	1	17.3485000000001	220.329	195.888	58.1566250000002	45.9	179.571333333333	14.2805833333333	161.1995	62.2377916666666	92.8882500000002	574.564958333335	28.5670000000001	190.833500000001	162.21975	211.243500000001	95.9309166666664	27.541125	57.1223333333333	34.6885	32.648	156.1365	19.38475	45.9337499999999	193.855416666667	62.2072916666667	26.5275833333333	18.3645	47.95175	33.669625	80.6030416666666	71.4204166666666	48.9860000000001	34.6885	180.547375	76.5218750000003	98.96425	23.4667083333333	28.567	189.813	35.70875	34.6814166666667
551	281.003896470887	281.003896470887	281.003896470887	166.302	166.302	166.302	1	1	53.0548571428571	119.401285714286	161.197619047619	169.32	14.2833333333333	101.003571428571	29.5879090909091	30.6157142857143	36.7285714285714	111.209727272727	25.5130952380953	34.6897142857143	133.688619047619	168.3	135.698	171.344	56.1130952380952	211.199142857143	113.251714285714	63.2222857142858	155.076190476191	56.1130952380953	81.6218181818182	88.7607142857142	110.216571428571	87.7445714285714	43.88365	53.0820952380953	74.4878095238096	11.2257619047619	93.8925714285714	20.4047619047619	30.6085714285715	111.150272727273	73.4605714285714	33.6435	69.3794285714286	17.3448571428572	44.8904761904762	49.994	18.3651428571428
552	281.061233145021	281.053269282216	281.069197007826	844.7415	841.695	847.788	2	2	118.324833333333	132.605416666667	81.6233333333336	77.5231666666667	142.835	174.427125	140.7945	182.58	193.902916666666	87.7415	52.0455000000002	149.939999999999	127.536458333334	111.2345	82.6807500000002	82.6436249999999	161.166583333333	76.5218749999999	111.20725	129.571750000001	151.108	140.76575	76.5406250000002	69.3628333333336	136.752583333334	120.419	64.2941249999998	129.608791666666	82.623375	145.9315	120.419	170.4235	175.483	89.8040000000003	117.333541666667	202.988291666668	109.144458333333	138.759666666667	73.458	115.26	127.505208333333
553	281.06921494175	281.06921494175	281.06921494175	923.277	923.277	923.277	1	1	105.089903225807	89.7827096774195	48.9832258064516	83.6479354838711	144.87664516129	75.4990967741936	135.698612903226	137.734838709677	127.556451612903	53.0634838709678	63.2460000000001	100.004258064516	106.126967741936	68.3572903225805	88.7792903225804	77.5396129032259	119.392838709677	83.6770322580645	81.6051612903225	133.679161290323	81.6206451612904	86.7383870967742	55.1148387096774	103.065612903226	93.8815483870968	70.4000322580646	73.4725161290323	120.390451612903	44.8842580645162	141.815870967742	81.6206451612904	149.977935483871	120.413290322581	105.106516129032	80.557064516129	150.006387096774	87.7116774193547	140.77335483871	74.4929677419352	59.1768387096772	97.9633548387094
554	281.958239698313	281.953966947412	281.97479747279	303.002	297.912	304.028	4	4	34.6902	66.3195	51.015	31.63705	23.4669	37.7492499999999	24.4872	35.70875	59.1903809523809	63.2586	34.6902	51.015	43.8471	54.08915	49.9947	54.0441	23.4654761904761	60.1977	39.80145	52.04805	58.1542499999999	19.3899523809524	24.4872	37.76035	61.2149999999999	42.8526	28.5768	58.1571	45.9000000000001	36.7302857142857	62.25355	20.411	60.2137142857142	82.6443	21.42	31.6288571428571	43.8707499999999	71.421	69.3429999999999	38.7695000000001	111.20725
555	282.276911086222	282.271812313519	282.290053888341	894.777	887.585	895.844	58	58	247.976639999999	2052.13409090909	1453.88365384616	713.343479999998	477.37872	1815.05896153846	301.1124	1628.36688	733.552559999999	812.119	11174.1691428571	330.570719999999	2283.38664	1313.10196875	1897.70076923077	1183.75851851852	385.650720000001	833.536079999999	462.186840000001	444.842079999999	1708.28352	722.499839999998	498.819119999999	1529.4297	796.807439999999	689.844480000002	487.688692307693	522.383360000001	522.260479999999	951.124639999997	910.894346153845	582.579880000001	334.651839999999	1418.1892	658.945839999999	874.379959999998	413.213400000001	336.692399999999	1800.75385714285	421.474760000001	371.381920000001
556	282.295247260903	282.293281910031	282.296475156041	895.775	895.741	896.738	6	6	304.109000000001	2045.99879310345	1530.42857142857	811.269107142857	532.477285714286	1867.12285714286	368.468965517242	1709.99885714286	797.85572413793	908.054285714289	10211.0194285714	366.346678571428	2370.12371428571	1347.7844137931	1969.0825	1245.98689285714	429.615464285714	886.59725	510.051724137932	511.140931034483	1804.18085714286	775.540689655174	577.476137931034	1668.15103448276	854.9695	761.266357142857	527.46925	585.6235	571.24	852.100800000002	965.190285714285	636.636	412.191448275862	1499.82	700.789071428572	1003.95144827586	453.931785714286	398.917749999998	1641.62386206896	476.573500000001	425.440655172414
557	282.984559003045	282.984559003045	282.984559003045	167.322	167.322	167.322	1	1	32.6491428571428	33.6772857142857	42.85	51	22.4452380952381	45.9107142857142	25.5068181818182	33.6772857142857	46.9309523809524	57.1352727272727	35.7183333333334	30.6085714285714	32.6567619047619	43.86	45.9128571428571	49.9753333333334	40.8095238095238	55.0954285714286	43.8722857142857	36.7097142857143	46.9309523809524	36.7285714285714	35.7095454545455	34.6880952380952	47.9646190476191	30.6085714285714	25.51375	30.6242857142857	24.4891428571429	9.18471428571428	33.6788571428571	17.3440476190476	25.5071428571429	35.6904545454545	26.5274285714286	20.39	34.6897142857143	16.3245714285714	30.6071428571429	30.6085714285715	15.3042857142857
558	283.17347325797	283.173172622825	283.173782250048	199.96	197.931	199.966	3	3	45.9122727272728	88.7637272727274	277.637818181818	684.602999999999	50.990909090909	513.218842105263	64.2771818181817	183.681818181818	35.7286363636364	49.9933636363637	44.8919999999999	60.1960909090908	130.536727272727	54.0744545454546	62.2383	57.1352727272726	34.6573333333333	56.1150000000001	60.1692727272728	39.7906363636364	112.17	61.2163636363637	719.927454545454	90.8042727272728	30.627	40.836	1483.534375	36.7298181818182	65.2974545454545	20.4054545454546	54.0744545454546	19.3851818181818	30.6081818181819	106.108363636364	46.9325454545455	24.4865454545455	42.8514545454546	24.4865454545455	29.5879090909091	26.5270909090909	26.5389090909091
559	283.27893925129	283.272743799353	283.284676603854	894.7775	887.658	895.802	8	8	189.863727272727	617.415652173913	440.757818181816	310.245818181818	234.610454545455	520.339090909089	209.25152173913	481.568727272728	285.673043478261	306.081818181817	2862.86826666666	183.64909090909	624.40690909091	478.502347826087	537.683727272728	421.485272727273	202.011652173913	269.352	231.599217391304	195.890086956522	503.128909090909	259.21252173913	230.529826086957	477.48208695652	322.406181818182	275.473636363637	226.500545454545	224.46	219.299999999999	339.833739130435	350.879999999999	270.372272727273	202.020260869565	446.879454545455	274.391695652174	320.361913043477	213.237	231.601909090908	506.049391304348	226.551	199.971130434783
560	284.294810616629	284.28820889956	284.312809210388	962.087	953.954	963.221	137	137	768.110200000002	1257.54067741935	1436.07717647059	1224.08888888889	855.812269230772	1203.64538461538	761.652692307692	1418.81576923077	956.025173913047	860.086961538459	3984.90230769231	974.042121212122	1368.94323076923	1209.24692307692	1441.90227272727	1286.8505	835.2435	1369.20130769231	1020.45161290323	877.445714285717	1358.99861538462	1052.67969230769	1016.418	1418.17423076923	1405.2285	967.39753846154	1066.36102941176	926.55725	885.811359999997	980.072153846157	1321.48863636364	948.860399999998	826.262307692309	1340.87727272728	1017.20842307692	910.072695652174	908.641799999996	1102.91103846154	1798.75364	1010.295	958.03609090909
561	285.29932848401	285.297634382893	285.301022585127	957.518	953.97	961.066	2	2	123.399833333333	221.086833333333	228.330666666666	180.598999999999	140.8635	215.167249999999	156.034500000001	237.834749999998	182.624749999999	154.057750000001	1016.19666666667	158.151666666667	273.315333333332	215.290333333334	234.657499999999	194.963249999999	139.785666666667	248.940999999999	204.15	144.970166666666	242.819499999999	180.422000000001	193.847500000001	251.002000000001	250.100454545453	170.46525	192.827250000001	163.32	164.260249999999	185.594499999999	214.252499999999	162.219750000001	132.643333333334	216.399	212.212000000001	180.495750000001	170.29825	166.232833333334	353.006499999998	173.527499999999	173.5275
562	286.092007470647	286.090969347384	286.097517869065	131.619	130.609	131.63	3	3	26.533619047619	43.86	55.1082857142857	62.25355	38.7817142857143	81.6000000000001	33.6772857142857	43.8722857142858	60.1940476190476	91.8257142857144	35.7	58.1562857142857	41.8317142857143	73.4194285714285	37.7505714285714	43.8722857142857	56.1	91.8471428571429	54.06	65.3135238095238	53.0548571428572	63.2547619047619	53.0548571428572	75.4588571428572	43.8722857142857	42.862	28.568	61.2163636363637	38.7708571428572	19.38	36.7011428571428	19.38	78.518	81.6228571428572	46.9309523809524	43.8722857142858	98.94	36.72	24.4868571428571	97.9200000000001	58.1861428571428
563	286.096140945718	286.087663316025	286.104618575412	58.6665	58.154	59.179	2	2	43.854625	82.6453125	70.39725	87.7415	61.215	109.126625	63.2813333333333	110.187	203.85	319.33825	241.79925	145.9046875	43.87075	71.4175	61.215	45.928125	29.5890625	67.3161176470588	36.729	35.70875	43.886875	57.1375	55.0935	51.0125	23.4585625	33.6703125	30.5982352941177	87.7415	37.74925	43.886875	46.9315	33.66825	104.0655	82.6149375	32.648	44.891	78.55925	105.0921875	132.592352941177	116.35125	21.433125
564	286.148547938974	286.148547938974	286.148547938974	138.749	138.749	138.749	1	1	24.496	35.6978125	59.1744999999999	58.1969999999999	52.03275	65.276	51.046875	106.073882352941	34.6885	61.2375	25.4984375	32.648	44.891	73.4355000000001	28.5565	40.81	77.5105000000001	83.6604999999999	34.677875	65.2970666666667	50.0106249999999	81.6500000000001	40.8125	56.0967647058824	38.7701333333333	27.5484375	18.35775	64.2993749999999	29.5890625	27.5383125	30.598125	22.4455	144.777875	59.1744999999999	24.486	43.8734375	65.2959999999999	96.8940624999999	23.46575	66.3406249999999	26.5265
565	287.052782758611	287.047570795465	287.07015090596	264.249	262.185	265.275	25	25	61.2175	145.897304347826	158.180869565217	159.16747826087	248.943652173913	295.951304347826	296.904875	271.397583333334	77.523304347826	87.7415000000001	72.3904166666667	68.3595416666667	207.068826086957	193.8475	210.173739130435	228.489333333334	71.4029166666667	40.8116666666667	106.110333333333	185.727043478261	45.9117391304347	138.755478260869	89.7856666666666	91.8262500000001	160.221913043478	113.277913043478	128.5515	262.218217391305	269.357	150.055043478261	189.817043478261	138.725666666667	384.638347826087	367.305	286.766608695653	419.339875	368.329869565218	315.260608695653	440.865391304348	584.340625000001	73.4760000000001
566	287.885201009828	287.882523297878	287.887662698934	1079.48	1079.33	1080.53	38	38	1214.24074074074	1492.80185185185	1800.9537037037	1628.49	1019.36423076923	1736.69461538461	1091.79629629629	1069.73629629629	1043.19703703703	1211.76	830.593076923076	1055.7	1653.9429032258	1640.67870967742	1523.88	1728.485	1073.42962962963	2060.39999999999	1129.14	1130.57037037037	1654.02037037037	988.738888888887	1233.62777777778	1806.05555555555	1828.86	1118.34153846154	1230.02692307692	1228.08	1072.79851851852	1018.98	1887.68518518518	1150.97777777778	1084.6537037037	1922.40461538461	1104.66	1047.92037037037	1003.02407407407	1046.52	759.43111111111	1100.995	1084.88592592592
567	288.000605167711	287.997670969662	288.01727619577	180.587	175.491	181.607	6	6	82.6438235294118	149.005882352941	174.4675	216.157555555556	140.798333333333	186.70305882353	138.752	261.014588235294	60.1938823529412	73.4357647058823	45.9132352941176	46.9335294117648	180.59205882353	230.506705882353	195.828705882353	178.551470588236	97.9425882352943	105.084235294118	101.003294117647	91.8264705882353	108.149444444444	156.096	114.305882352941	140.841176470588	114.266352941177	117.333823529412	89.7858823529413	235.748333333333	108.114111111111	122.392941176471	118.354117647059	83.6354444444445	332.615882352941	223.367117647059	128.557058823529	160.186176470588	337.697882352941	257.099294117647	243.850294117647	303.132176470588	87.7452941176472
568	288.06310168675	288.054151275727	288.077688300436	264.255	262.185	265.275	15	15	14.284	34.6880952380952	51.0285714285713	53.0556	54.0759	64.29465	45.9134999999999	76.5214285714286	39.78	41.8302499999999	36.7011428571429	35.7105	52.02	35.71	52.03275	46.92	15.3	19.3857	23.4665714285714	26.5336190476191	32.647619047619	25.5059523809524	22.4462857142857	15.3042857142857	20.411	14.2877	32.6491428571429	44.8925714285714	14.2842	26.5410476190476	22.4525714285714	25.5	65.2982857142857	65.2982857142858	29.5965714285715	64.278	59.1774	62.2374285714286	72.45905	113.188285714286	22.4532
569	289.060006058685	289.059747192383	289.060264924986	264.255	264.249	264.261	2	2	7.14174999999999	19.3859375	24.495	15.30375	17.34425	22.45375	20.405	23.46575	24.477	27.5484375	18.352125	21.42525	24.486	15.30375	22.446875	19.377625	7.14174999999999	14.2835	8.16200000000001	15.309375	7.14174999999999	15.3046875	14.2835	11.22275	17.34425	15.3046875	12.24375	17.34425	14.2835	9.18281249999999	17.350625	10.199375	21.417375	15.30375	16.325	13.26325	19.38475	16.325	16.33	25.4890625	2.0405
570	289.079791188199	289.067257274705	289.084818430255	240.765	236.712	240.811	8	8	10.2029166666667	26.5210833333333	45.913125	40.82	45.913125	33.693	29.58116	60.2119583333334	41.8405	47.9635	29.58696	53.05456	30.615	34.6899166666667	40.8216666666667	28.56672	33.66	32.648	15.300625	34.6899166666667	27.547875	27.541125	14.2772	24.486	19.3895	16.3325217391304	18.35625	39.78975	18.36072	20.3958333333333	15.304375	13.2605416666667	42.85225	23.4724583333334	15.304375	24.481	35.70875	31.64325	21.42588	28.56784	17.3449583333333
571	289.071899973113	289.065842734979	289.084109756999	165.778	164.256	166.302	4	4	14.2873333333333	12.2465454545455	17.3448571428571	14.28	17.3448571428572	22.4462857142857	14.2833333333333	32.6487272727273	25.5068181818182	23.4654761904762	10.2057142857143	10.2028571428572	12.2468571428572	14.2761818181818	11.2231428571429	20.4	10.2028571428572	12.2434285714286	12.2434285714286	17.3361363636364	14.284	19.3851818181818	14.284	14.284	11.2257619047619	9.18214285714286	14.288	11.2289047619048	9.18257142857144	7.14366666666667	10.205	6.12171428571429	13.2635454545455	19.3745714285714	6.12171428571429	8.15542857142858	12.2434285714286	12.2434285714286	3.06085714285715	18.3651428571429	8.16190476190477
572	289.086868331955	289.086868331955	289.086868331955	239.745	239.745	239.745	1	1	10.2028571428572	26.5211818181818	39.7911428571428	34.6994285714286	36.7302857142857	31.6539523809524	24.48	48.9864	36.7405714285714	36.7388571428572	22.4462857142857	37.7505714285715	22.4525714285714	33.6694285714286	34.6978095238095	21.426	28.56	29.5882857142857	14.2806363636364	29.5882857142857	24.4868571428572	26.5212380952381	12.2371428571429	22.446	16.3291428571429	13.2705238095238	18.3550909090909	32.6491428571428	16.3245714285714	19.3756818181818	14.284	11.22	35.71	18.3699	15.3035714285714	21.42	30.6085714285714	31.6362380952381	19.3854285714286	25.5071428571429	16.3245714285714
573	289.131208661213	289.131208661213	289.131208661213	362.19	362.19	362.19	1	1	24.4971428571429	38.7708571428571	28.566	46.933142857143	19.3854285714286	34.6897142857144	25.4964285714285	47.9500714285713	17.3448571428571	34.7042857142858	16.3245714285714	19.3772857142857	26.5367142857143	30.596	27.5364	25.5053571428571	28.544	31.6266428571429	25.5071428571428	28.544	33.6812142857143	49.994	28.568	32.6491428571428	28.568	18.3651428571428	18.3651428571428	17.3436428571429	10.1985714285714	16.3245714285714	16.3234285714286	13.2637142857143	32.6491428571428	8.16228571428571	14.284	12.2485714285714	17.3509285714286	20.4057142857143	8.16228571428571	24.4868571428571	5.10142857142857
574	289.971294502395	289.969437367207	289.976951238935	115.289	113.248	116.287	8	8	59.16	111.17455	142.873333333333	154.063142857143	263.295142857143	408.114285714286	298.86	278.382	478.38	575.305636363636	227.523714285714	348.9426	60.18	72.42	75.5222857142857	58.1562857142857	60.1968571428572	39.7911428571429	49.9916666666667	51.015	113.278142857143	206.04	207.108333333333	171.32	98.94	174.4713	194.82	238.735714285714	85.724	75.5011428571429	132.562857142857	133.732285714286	308.1155	291.72	102.03	170.379761904762	374.34	307.091666666667	247.92075	394.629428571429	96.9285
575	289.978700880406	289.974388356111	289.99840219438	90.8025	86.727	91.84	34	34	72.4391153846154	164.294307692308	166.33824	371.448	276.5555	385.661769230769	337.645461538462	214.256538461538	1435.7376	1417.04123076923	1062.10916666667	1206.9785	85.722	117.304423076923	88.7433461538462	103.0705	174.5055	90.8039615384615	123.4805	141.785346153846	581.4228	1381.18415384615	988.640884615385	1053.93811538462	489.729230769231	809.0735	901.918	269.412	107.128269230769	237.722730769231	372.243846153846	500.952192307692	462.094846153846	331.7375	176.54304	339.8265	1038.84864	463.219692307692	635.483961538462	1097.059	287.650846153846
576	289.996484327686	289.992837562324	290.009305135357	214.233	212.22	215.287	5	5	14.2893333333333	26.5269333333333	16.3242666666667	27.5472	19.3859375	34.6777333333334	25.5166666666667	35.7093333333333	531.558933333333	458.279333333333	526.4576	102.026666666667	25.5066666666667	30.61	25.5066666666667	21.4256	27.5472	17.34425	14.2837333333333	43.8743333333334	56.1330000000001	29.5993333333333	27.5472	31.6179333333333	79.5496	38.7549333333333	47.9368666666667	158.141333333333	51.0133333333333	40.7973333333334	64.2516	47.9525333333333	94.8848	88.7632	56.0706666666667	75.5293333333333	42.868	82.6402499999999	32.6485333333333	123.403866666667	15.298
577	289.988386787087	289.986907576559	289.988899028407	116.286	115.294	116.304	3	3	57.1364705882353	104.034	136.761888888889	141.818611111111	249.023529411765	375.468235294118	269.357647058824	272.236166666667	408.997722222222	476.312529411765	207.116388888889	293.844705882353	55.077	60.1765294117647	68.3794117647059	47.9530555555556	48.9741176470588	33.6697058823529	43.8701176470588	45.9132352941176	92.8705555555556	164.211055555556	179.623529411765	148.871333333333	85.6750588235294	138.76	145.851588235294	220.38	78.585294117647	69.3788888888889	110.115529411765	120.471058823529	291.787294117647	270.285277777778	94.8873529411765	160.183611111111	323.322388888889	280.576388888889	233.633882352941	334.432444444444	82.6438235294118
578	290.0748968258	290.0743147146	290.075478937001	239.246	238.719	239.773	2	2	10.2025	16.32	14.2842	27.55485	22.4455	19.39615	19.37905	33.6864	25.51375	42.8631	11.22275	23.46575	15.30825	18.3645	19.3914	15.30375	16.32	13.26325	11.2233	18.3645	10.203	18.36	19.3743	23.4669	16.3288	10.2085	7.13789999999999	13.26325	13.26325	7.13965	17.34425	15.3	24.4932	12.2466	12.2436	11.21945	19.38475	18.3645	12.2436	20.405	15.30375
579	290.071647335339	290.071647335339	290.071647335339	165.259	165.259	165.259	1	1	7.142	9.1824	6.12171428571428	10.2028571428572	6.12171428571429	10.2028571428571	6.12171428571428	16.3314285714286	15.3042857142857	17.3436428571429	9.18257142857144	13.2637142857143	9.18642857142857	8.15885714285714	9.18257142857142	4.07942857142857	7.142	9.18257142857144	7.142	7.136	9.18257142857144	15.3042857142857	11.2231428571429	7.13900000000001	8.16571428571428	6.12128571428571	7.145	6.12385714285715	4.08114285714286	9.18578571428572	10.2064285714286	6.12171428571429	9.18257142857142	9.17550000000002	6.12171428571429	15.285	11.2231428571429	9.18257142857144	5.10142857142857	11.2184285714286	7.14149999999999
580	290.091313205295	290.0829706855	290.094098384258	238.736	235.692	239.79	7	7	6.12166666666666	17.34	15.3041666666667	22.4542352941176	21.4188333333333	14.294	12.2392941176471	38.7705555555556	27.5565	36.7411764705882	13.2638235294118	18.3652941176471	15.3088235294118	19.3852777777778	13.2630588235294	12.2435294117647	11.2193888888889	13.2638235294118	6.11966666666666	15.3041666666667	11.2230555555556	18.36	17.3447222222222	20.4055555555555	14.2890588235294	7.14411764705882	6.11766666666666	15.3041666666667	12.2435294117647	4.07911111111111	16.3191111111111	9.1795	19.3852777777778	11.2261111111111	8.16222222222221	9.17949999999999	13.2636111111111	16.3288888888889	14.2832941176471	14.2841176470588	13.2636111111111
581	290.84450159121	290.84018029428	290.845221342952	48.9715	48.96	49.981	4	4	4143.917	6393.40866666667	6647.47166666667	6167.915	21.426	6632.16666666667	13.2643333333333	17.3626666666667	9.18257142857143	4940.22342857143	3639.529	2.04066666666667	6015.88533333333	6875.006	6320.0005	6662.77666666667	25.5071428571429	8577.94233333333	5642.18	32.6491428571429	4567.012	2.04057142857143	624.954	2413.01683333333	5096.75266666667	2846.59714285714	2732.45266666667	3.0605	5544.49133333333	18.366	6042.02716666667	0	0	8419.79066666667	5536.31528571429	18.366	5887.38183333333	8.16933333333333	5061.87366666667	5903.7045	1.01942857142857
582	290.863364675478	290.863364675478	290.863364675478	48.972	48.972	48.972	1	1	824.483200000001	5.101	5.10100000000001	5.102	5291.77740000001	2.0404	5314.2432	3903.085	4317.48640000001	3.0612	8.16160000000001	5021.4244	2.0404	2.0404	11.2354	1.0202	4416.44580000001	1.0202	2.0404	5048.9698	26.5304	308.1004	13.2756	10.2175	4.08133333333333	5.101	4.0816	5354.0096	4.0808	5114.2448	21.4494	4493.981	5753.01520000001	0	12.2424	5733.524	2.0404	6602.3296	7.14280000000001	1.0202	4991.0224
583	291.001912201045	291.001912201045	291.001912201045	144.876	144.876	144.876	1	1	29.5896666666667	48.9440000000001	36.732	30.6266666666666	29.5896666666666	25.5083333333333	21.4386666666666	36.708	36.7320000000001	62.2335555555555	16.3235555555555	35.7077777777778	48.9706666666666	72.4436666666668	40.8088888888888	21.427	23.4651111111112	15.3033333333333	5.10166666666666	11.2236666666667	14.2924444444444	9.18300000000002	12.2426666666667	8.16266666666666	15.3033333333334	11.22275	10.197	45.915	16.3235555555555	19.3629	17.3418888888889	4.08133333333333	113.244666666667	70.3972499999998	12.244	24.4853333333333	42.854	134.581333333333	12.243	67.3346666666666	71.379
584	291.017237175566	291.014023332825	291.024666106958	64.269	61.215	66.31	11	11	197.88	396.68275	523.4139	764.16725	381.5922	692.54605	437.828368421053	418.329473684211	144.7548	154.0653	437.692894736842	95.9035	333.626052631579	321.3945	299.9682	387.78	85.701	118.32	63.2586	85.7021052631579	826.6455	2300.68462962963	2315.9675	1469.16	462.06	922.3512	822.12	314.237	252.005	298.0006	478.5207	409.125526315789	209.15125	259.0673	455.0315	366.293368421053	247.92075	239.75875	362.1	470.47355	103.078473684211
585	291.07651814473	291.076266363765	291.095360523317	238.725	237.698	238.753	3	3	19.3850666666667	24.4875	31.6180625	26.5373333333333	29.5781875	27.5688	22.4385333333333	28.5674666666667	21.42525	21.4326	27.549	21.4256	13.2686666666667	18.3648	25.5066666666667	11.2229333333333	8.15946666666667	13.2634666666667	12.23925	21.42525	18.365625	21.4186875	11.2236666666667	11.2234375	13.2686666666667	12.248	10.195625	26.528125	10.2026666666667	13.2543125	9.17943749999999	8.15900000000001	29.58725	16.3306666666667	8.16199999999999	10.199375	15.304	26.5356	12.2432	19.3850666666667	13.2634666666667
586	291.097818810007	291.095833681682	291.099803938332	239.235	237.716	240.754	2	2	20.405	22.446875	33.65175	29.598125	27.536625	29.609	22.438625	30.6075	21.42525	24.495	28.56875	21.42525	14.28875	19.38475	26.5265	14.2835	8.15949999999999	14.2835	13.2592352941176	21.42525	18.365625	21.4186875	11.2234375	11.2232352941176	13.268125	12.2475	10.195625	25.50625	11.22275	13.2546470588235	11.2193529411765	8.15900000000001	29.576375	16.33	7.14218750000001	11.2193529411765	17.34425	27.567	13.26325	19.38475	13.26325
587	291.848971831867	291.848971831867	291.848971831867	48.972	48.972	48.972	1	1	220.392	273.404666666667	318.292	325.486333333333	262.182833333333	315.2315	222.432666666667	202.2372	169.347666666667	177.538	157.105666666667	235.6585	300.731428571428	348.897	324.731	326.453333333333	199.985333333333	389.703666666667	215.255166666667	213.249666666667	189.782	126.48	32.6773333333333	134.8248	235.686	146.904	122.44	251.002	241.7795	188.761666666667	287.969	175.497333333333	261.205333333333	394.869	256.103666666667	243.819833333333	267.327333333333	303.336	240.798666666667	286.713666666667	228.330666666667
588	291.969406089559	291.967685213956	291.972026932711	91.817	90.78	91.84	7	7	62.23708	91.8432	93.88416	204.096	135.72916	229.560576923077	201.975230769231	125.493115384615	911.73696	811.5042	640.729076923077	668.2834	59.189	60.1822692307692	66.3025	76.5375	119.40084	65.29792	67.35432	95.88376	357.014	747.71864	563.188615384615	651.952038461538	262.21196	509.11972	513.195423076923	133.68288	60.1958846153846	148.96088	210.088307692308	305.05176	265.2104	207.20616	92.86368	161.239	517.38336	280.577	331.5125	535.773	153.006
589	292.018488155176	292.015913814256	292.021062496097	62.7565	61.215	64.298	2	2	107.107777777778	134.620444444445	155.113185185185	236.708740740741	152.024148148148	188.754814814815	128.580666666667	126.512148148148	83.6096296296297	92.846962962963	193.849259259259	77.5256296296296	118.324296296296	144.876814814815	138.785481481481	151.031259259259	64.2763333333333	89.7828148148148	39.7915555555556	86.7409259259259	240.838	618.277111111111	587.690666666667	390.759296296296	150.938074074074	271.388962962963	219.315925925926	143.830444444444	88.7657777777778	118.40162962963	171.403555555556	152.01862962963	114.269037037037	134.644888888889	138.755259259259	111.212296296296	112.232592592593	133.653962962963	183.613333333333	160.215592592593	63.2583703703704
590	292.085223267067	292.085223267067	292.085223267067	237.698	237.698	237.698	1	1	8.1624	17.33915	10.2025	25.51375	13.26325	15.31725	12.24	29.59595	25.51375	23.47265	18.3654	33.6699	11.22605	18.3645	17.34935	8.1624	9.18	13.2639	9.18225	11.2233	13.2639	24.48	17.3349	10.2025	20.412	8.1668	12.2364	11.2233	11.22275	12.2364	10.203	9.18	20.4052631578948	12.2466	7.14175	14.28	9.1827	10.2055	9.18225	14.2842	4.081
591	292.103135477625	292.085879221119	292.10637070272	238.725	235.675	238.77	7	7	6.12171428571428	16.3245714285714	9.17861538461539	12.2477142857143	8.15885714285714	14.296	6.11957142857143	18.3651428571428	19.3840714285714	21.4335	12.2434285714286	26.5274285714286	7.14484615384616	13.2637142857143	12.2434285714286	5.10107142857142	7.139	10.2028571428571	7.142	6.12128571428571	6.12184615384616	8.15885714285714	14.284	8.16228571428571	15.3096428571428	7.145	8.156	5.10115384615385	8.16228571428571	6.11914285714285	7.1395	5.09928571428571	14.289	9.18642857142857	4.08114285714286	8.15942857142857	9.18192857142858	5.10107142857143	7.142	12.2434285714286	3.06085714285714
592	292.209960081399	292.202415485722	292.217504677076	285.173	283.657	286.689	2	2	9.18242307692307	14.287	20.4053846153846	16.3249230769231	6.12161538461538	16.3243076923077	9.18242307692307	19.3807307692307	11.2204230769231	14.287	13.2635	10.2026923076923	20.4053846153846	17.3445769230769	16.3206153846154	19.3931538461538	10.1984615384615	16.3243076923077	11.2229615384615	11.2208461538461	10.205	6.12161538461538	10.2007692307692	10.2026923076923	9.18449999999999	13.2635	10.2026923076923	12.2432307692308	4.08107692307692	3.0615	7.14188461538461	11.2229615384615	7.14053846153846	13.2635	6.12276923076923	7.14026923076922	10.2046153846154	9.18450000000001	7.14026923076923	16.3243076923077	5.1025
593	292.843044519906	292.840866132956	292.844211571848	48.96	48.96	48.972	3	3	616.2008	2214.268	2210.7734	2035.698	14.2856	2214.268	12.2448	19.4066	14.2828	1361.2136	254.0298	5.102	1906.7538	2361.763	2249.1228	2260.186	0	2893.2872	1887.74	53.0573333333333	1439.7844	6.12120000000001	199.134	785.456600000001	1773.1076	952.991333333333	854.074800000001	1.0202	1807.1284	20.408	1928.4032	0	14.2828	2959.6002	1769.98916666667	15.306	2011.8344	36.7704	1364.2748	2030.198	11.2126666666667
594	292.98174157901	292.973664516704	292.998078334479	115.289	112.228	116.304	15	15	50.9928571428572	78.529	101.008285714286	124.474857142857	250.990285714286	322.387714285714	296.903142857143	342.528	237.643357142857	282.619142857143	141.819714285714	151.002285714286	38.7545714285714	49.994	52.0418571428571	35.71	53.0548571428572	57.136	34.6897142857143	57.112	26.5385714285714	103.012785714286	84.7133571428571	33.6552857142857	32.6491428571429	52.0345714285714	46.9134285714286	183.738461538461	45.9289285714286	47.9500714285714	45.8935714285714	42.885	351.850714285714	186.633857142857	109.170571428571	153.042857142857	396.728133333333	297.923428571429	447.905428571429	351.850714285714	46.9331428571429
595	293.012240470169	293.011438900833	293.018809335325	64.264	61.215	64.298	3	3	150.970571428571	224.368571428571	261.243259259259	323.433925925926	313.219592592593	305.001357142857	244.915555555556	306.077777777778	109.101785714286	98.9867037037037	232.619111111111	116.288142857143	235.628555555556	270.368703703704	233.690259259259	231.649296296296	248.941	143.85525	71.4181481481481	87.7614074074074	329.615518518518	618.277111111111	548.919407407407	562.162851851852	235.587	259.145851851852	288.680214285714	151.991037037037	120.393714285714	280.693518518518	268.328185185185	296.903142857143	377.505714285714	204.014285714286	159.166222222222	186.712285714286	147.942962962963	388.718777777778	449.8515	220.424	66.3185714285714
596	293.094455551052	293.094455551052	293.094455551052	60.182	60.182	60.182	1	1	145.870214285714	167.256571428571	196.952925925926	149.983555555556	106.109714285714	146.890285714286	116.334888888889	169.363037037037	118.278571428571	245.936037037037	126.512148148148	81.6057142857143	106.083851851852	149.978111111111	112.252962962963	102.048148148148	32.648	149.978111111111	342.816	42.8602222222222	132.662592592593	150.99837037037	85.7048888888889	153.038888888889	119.323285714286	143.85525	87.7263703703704	197.89437037037	157.12562962963	131.670777777778	117.329814814815	129.572925925926	332.604518518519	189.733285714286	105.089428571429	185.693925925926	362.205185185185	285.672592592593	1068.01755555556	297.980592592593	92.846962962963
597	293.112924200788	293.112924200788	293.112924200788	238.77	238.77	238.77	1	1	8.16177777777777	10.2033333333333	12.2376	17.3551111111111	9.17600000000002	9.18299999999999	7.13766666666666	11.2224444444444	16.3235555555555	26.5431111111111	13.2614444444445	23.4651111111111	8.1671111111111	16.3235555555555	18.366	6.11733333333333	10.1966666666667	9.18200000000002	12.244	13.2628888888889	6.12199999999999	12.236	8.16266666666666	15.305	12.2506666666667	8.16799999999999	8.15199999999999	16.3235555555556	6.12133333333333	3.05866666666666	8.15733333333333	10.1966666666667	26.5431111111111	10.2033333333333	4.08088888888888	6.11799999999999	4.07822222222223	9.18200000000002	6.12199999999999	13.2628888888889	8.16177777777777
598	293.146771584227	293.140680477735	293.163166944893	52.026	49.986	52.033	6	6	175.483	143.85525	163.36	127.53125	92.8503333333333	132.73	102.986333333333	133.65275	532.208	578.466	380.55325	262.054333333333	89.7160000000001	123.45025	94.953	81.63	103.042444444444	128.646	325.699	92.899625	112.2275	140.790666666667	76.51875	114.268	111.071	132.628888888889	73.467	158.13875	141.832125	114.38	111.20725	112.2275	307.086888888889	155.078	94.8806666666667	205.095375	333.62175	268.32575	1061.19	293.616	81.57
599	293.97592797412	293.97592797412	293.97592797412	351.987	351.987	351.987	1	1	29.5986428571429	70.3997142857143	74.4808571428571	84.7133571428574	14.283	59.1765714285716	18.3574285714285	84.6837142857142	100.965857142857	77.5688571428571	84.6837142857142	36.7152	33.6835714285715	46.9169333333334	74.4551333333335	26.5385714285715	8.1554285714286	14.284	9.18192857142855	11.2145	25.5178571428571	9.18257142857142	15.3042857142857	33.6694285714286	32.6491428571428	19.3840714285714	8.16228571428571	30.6214285714286	26.5162857142856	16.3245714285714	36.7302857142857	4.08114285714286	27.5477142857144	54.0940714285714	19.3854285714286	21.4335000000001	55.1185714285715	24.4868571428572	74.4756428571429	41.8317142857143	27.5477142857143
600	294.012231245645	294.010105529312	294.028379403861	172.4245	170.401	173.444	4	4	54.0741333333333	100.025333333333	95.9050666666667	102.9379375	113.251714285714	147.938666666667	125.4928	216.211733333333	111.209066666667	100.9668	43.8907142857143	50.0126666666667	72.4707142857143	103.006533333333	56.1146666666667	49.994	134.6752	96.9271428571428	81.6213333333334	90.8037333333334	35.7093333333333	78.5605333333334	64.2768	50.0126666666667	45.912	53.0538666666667	46.9322666666667	175.624285714286	104.0332	57.1349333333333	72.4389333333334	63.2577142857143	403.893599999999	292.720866666667	133.654933333333	211.209	422.398285714286	317.308857142857	338.728533333333	342.936	108.148266666667
601	294.118042949602	294.118042949602	294.118042949602	186.714	186.714	186.714	1	1	10.1984615384615	29.5866923076923	26.528	32.6326153846154	20.4061538461539	24.4873846153846	20.4046153846154	94.8456923076924	16.3236923076923	26.514	6.11907692307693	19.3931538461539	13.263	20.4061538461539	25.4961538461539	14.2832307692308	19.3931538461539	37.7485384615385	17.3439230769231	40.8092307692308	5.10153846153845	3.06069230769231	4.08276923076923	8.16246153846154	7.14161538461539	6.12138461538462	4.08123076923077	41.8294615384616	5.09923076923077	6.11907692307693	5.10153846153846	5.10153846153846	146.913230769231	52.0121538461539	10.2030769230769	7.14215384615385	33.6676153846154	89.7803076923077	20.4061538461539	19.3858461538462	5.10115384615385
602	294.841581169577	294.838614377109	294.844530576989	48.972	48.971	49.981	3	3	11.22	302.000727272727	306.163636363636	275.473636363636	9.18257142857143	299.0065	7.14	7.14190909090909	59.1473913043478	220.378909090909	118.351636363636	18.36	278.46	314.244	299.019818181818	313.227714285714	7.142	403.125714285714	250.04	18.3702857142857	220.378909090909	9.18245454545455	21.4314545454545	96.9497619047619	233.530217391304	137.736818181818	120.392181818182	121.412454545455	239.764090909091	3.06231818181818	271.525545454545	6.12314285714286	13.2630952380952	382.5	179.568	12.2432727272727	276.493909090909	13.2711428571429	246.972	206.049181818182	28.568
[truncated: 3,277 more rows]
[truncated: 103 more columns]
