# Supplementary material for: iMet-Q: A User-Friendly Tool for Label-Free Metabolomics Quantitation Using Dynamic Peak-Width Determination
Source: PLoS One. 2016 Jan 19;11(1):e0146112. doi: 10.1371/journal.pone.0146112 (PMC4718670; doi:10.1371/journal.pone.0146112)
Supplement: S3 File — (ZIP) [file pone.0146112.s003.zip › XCMS_Arabidopsis_Data_Positive/XCMS-AraPos-fp-pw_15_30-ppm35-sn10.csv]

mz	mzmin	mzmax	rt	rtmin	rtmax	npeaks	Arabidopsis_Positive_mzXML	ATME01_1_2_POS	ATME01_2_POS	ATME01_3_POS	ATME01_4_POS	ATME07_1_2_POS	ATME07_2_POS	ATME07_3_2_POS	ATME07_4_2_POS	ATME09_1_2_POS	ATME09_2_2_POS	ATME09_3_POS	ATME09_4_2_POS	ATME10_1_POS	ATME10_2_POS	ATME10_3_POS	ATME10_4_POS	ATME101_1_2_POS	ATME101_2_POS	ATME101_3_2_POS	ATME101_4_2_POS	ATME12_1_POS	ATME12_2_2_POS	ATME12_3_2_POS	ATME12_4_POS	ATME13_1_POS	ATME13_2_2_POS	ATME13_3_2_POS	ATME13_4_2_POS	ATME14_1_2_POS	ATME14_2_2_POS	ATME14_3_POS	ATME14_4_2_POS	ATME15_1_2_POS	ATME15_2_POS	ATME15_3_2_POS	ATME15_4_2_POS	ATME16_1_2_POS	ATME16_2_2_POS	ATME16_3_POS	ATME16_4_2_POS	ATME19_1_2_POS	ATME19_2_2_POS
1	100.011886333313	100.010532676751	100.015222019619	1073.33	1072.24	1074.4	41	41	861.281904761907	1306.20952380951	1308.66000000001	1412.28173913044	944.960952380955	1271.51333333334	858.22047619047	954.145238095241	1020.47619047618	1101.59999999999	1770.29827586206	1040.4	1357.20454545455	1385.15999999999	1322.94	1346.4	880.670952380955	1391.28	892.499999999994	864.959999999994	1346.28965517242	1001.63999999999	942.920000000003	1290.71714285713	1413.72	1010.82	948.022380952384	895.560000000003	990.861363636366	920.039999999993	1400.12599999999	869.040000000002	935.77666666666	1280.72750000001	966.959999999994	1010.27142857142	964.372499999993	908.820000000003	1810.70344827587	1015.84761904762	971.040000000003
2	100.508463011159	100.505084521911	100.515281156185	1073.28	1072.22	1073.39	144	144	4363.37913043479	6920.2854054054	6310.73999999999	6623.05827586205	5028.00941176471	6465.55057142858	4398.75964285713	5050.02	4969.42916666667	5183.64	7860.83142857147	4910.53629629629	6707.30611111111	7137.96	6647.34	6436.9325	4942.18918918919	6610.37972222223	5129.58000000002	4531.85999999997	6686.68	4861.31999999997	4999.31285714282	6419.88	6550.43999999998	4810.32000000002	4804.86178571427	4931.44999999999	4738.18149999997	4471.67999999996	6554.95076923076	4437.00000000001	4507.99629629629	6383.77941176471	4879.68000000001	5005.55249999996	4828.10999999997	4518.08689655175	8054.42645161287	4970.48421052628	4936.8
3	100.508280105109	100.505444827182	100.514937623216	912.163	904.969	930.481	150	141	8715.36790697675	10920.2277391304	13889.41256	14986.6934848485	9316.03702941176	19936.9414074074	10252.4488888889	7923.38036734693	8546.4389090909	6517.41362790698	8144.98647272728	8436.7249402985	16626.4732941177	14080.4498730159	7203.70950000002	15495.044961039	4201.48083999999	20499.603974026	6544.52840425531	9121.19307272727	8489.0195625	8866.18082191781	6513.10455319149	15845.6014489796	12087.95455	6527.65742857144	7624.83636363635	11446.31	6126.11999999999	8258.04803571428	18488.3620909091	4890.22942857143	7074.56218604652	18295.8460416667	7364.5485	3467.971375	7493.45425454546	8871.34546875	7461.96768627452	6781.49702040817	8338.59755384616
4	100.507902925724	100.506509983913	100.514347546482	284.66	279.535	291.802	51	50	4247.26486206897	4922.892	5341.25111111111	4083.18342857143	3044.49381818182	4261.62965217392	3457.72892	2940.780125	3241.68223076923	3171.65644444444	7561.90500000001	3502.60703448276	4518.7879090909	4629.94382608696	4925.78120833333	4280.10004545454	3362.332	4839.04575	3691.2645	3592.58675	5240.2675	3944.36084615385	3655.82933333333	4858.4305	4966.577	3557.61175	3613.87308333334	5590.14542857143	3491.33269565218	3450.62641666666	4469.81481818181	3375.02295652174	2846.93629166667	4393.29436363636	3659.78620833334	5506.54356756757	2707.51915	2775.95428571429	7300.43820833335	2701.622	3584.284625
5	100.510373096927	100.506609557481	100.514971646396	218.334	210.157	231.628	38	38	3262.60244	4473.88057692307	4371.8998	4792.3317037037	2975.83632	4115.8614	2865.50784	2758.83712	3338.58588461539	3021.64128	7447.752	3213.882	4339.25104	5148.24232142857	4536.2114	4430.90232	3192.45612	4392.3054	3494.42211538461	3173.45930769231	4531.95168	3503.3765	3339.61096	4634.20946153846	4450.43452	3544.778	3419.17408	2463.7284	3434.26248	3235.684	4534.24738461538	3212.86172	2962.88110344828	4431.02926923077	3555.18369230769	3084.9715	2812.498	3080.83359259259	7339.89432	2697.9	3384.49272
6	100.508299339184	100.506083797901	100.514827120023	313.216	303.037	330.537	41	40	4834.03209677419	7952.10708333334	6065.54	15032.0927121212	4227.00289655173	5861.54142857143	4491.35353333333	3458.71269230769	3313.64080952381	4487.17324137931	9993.60206896553	1331.28642857142	6568.15600000001	7652.94882857143	7552.95105882352	6530.6802	4457.5852413793	6314.48731034483	5108.36406896552	4511.40182758621	6789.57903448277	4895.28358620689	4919.77020689656	6604.65962068965	10471.0987021277	4683.13662068965	4292.01115384616	3384.24463636363	4804.27048275862	4665.72151724137	4758.80345454545	4699.32310344828	8923.02189473685	6625.67144827587	5149.30813793103	4095.40392	4457.62828571428	8195.1525882353	10235.7486	6151.16657894737	8652.94811764707
7	100.507922067373	100.506517591963	100.514426013124	247.93	239.767	255.072	29	29	4016.86485714286	5557.34914285714	5322.83057142857	5537.97279310345	3921.9404137931	4940.24676923077	3839.66937931034	3322.748	5207.41676190476	3471.6276	8659.88199999999	3495.5478	5221.71575	5467.71114285714	5508.46937931034	5615.59834482759	3647.77542857143	5625.80110344828	4118.02835714286	3783.087	5478.93428571429	4036.42264285714	4067.02478571429	5248.24782142857	5225.43182142857	4100.06582142857	4002.93928571429	3671.87975	4312.70606896552	3864.23871428572	5352.31478571428	4031.85289655172	3117.884	5168.8325	4126.03542857143	4039.48285714286	3825.90517241379	3499.00857142857	8708.79986206895	3583.28059259259	4230.10457142857
8	100.508374802172	100.506579332263	100.514842732747	188.763	176.511	196.893	30	30	3249.94757142857	4506.528	4323.8585	4342.70378571428	3252.3335	3882.1654	3085.344	2543.03807142857	4545.387	2937.80571428571	7452.64185714285	4052.02986486486	4495.45478571428	4571.96014285715	4450.3305	4649.60475	3087.75621428571	4370.904	3253.00778571428	3029.75846428572	4598.69689285714	3233.62642857143	3281.23885714286	4532.10914285714	4532.90235714286	3426.71907142857	3355.71971428571	3036.37028571428	3313.192	3360.42928571428	3437.34257142857	3424.798	2459.82275	4006.84057142857	3258.6785	2943.92614285714	1702.77270588235	2822.11028571428	7218.52142857143	2822.0115	2936.39941666667
9	100.508355856767	100.506665174431	100.514839534555	269.349	260.168	273.408	19	19	3377.10272727273	4491.24054545455	4625.112	4353.55457142858	3289.35927272728	4089.23890476191	3169.14	2521.07026315789	2495.94	2213.91666666667	6204.67699999999	2025.26714285714	4433.94	4659.58554545455	4274.99714285715	4371.72	3164.04	4467.83114285714	3543.40718181818	3233.088	4822.82918181818	3432.19745454546	3523.00172727273	4514.72118181818	4436.21700000001	3257.664	3397.77140909091	2968.99363636364	3254.71142857143	3260.49327272727	4645.52290909091	3249.45833333334	5753.03020408163	4550.41636363636	3442.29981818182	3384.24463636363	2937.29975	2988.37881818181	6745.97714285715	2972.46714285714	3416.87314285715
10	100.507732226213	100.50641472511	100.514896803363	136.1935	129.562	143.845	20	20	3101.57490196079	4529.06117647059	4419.31843137255	4488.70509803922	3125.46117647059	4509.09333333333	3161.83070588235	2693.35394117647	3287.00858823529	3389.35192156863	8356.1048627451	3412.81823529412	4684.56031372549	4548.87945098039	4613.68133333333	4761.6211372549	3193.45921568627	4604.00941176471	3595.03278431373	3232.22964705882	3364.70351162791	3574.69835294118	3661.41335294118	4576.47605882353	4623.88407843137	3559.05945098039	3637.87937254902	3143.46576470588	3730.48203921569	3312.76894117647	4670.82226415094	3283.24337254902	2104.04053191489	4500.93207843137	3580.75058823529	3407.02394117647	4206.2330625	2961.57229411765	7828.44862745098	3156.4325	3567.22243137255
11	100.509951705558	100.506954577464	100.514943534912	800.8855	792.784	807.017	16	16	6781.75281818184	8688.14999999999	9231.42763636363	9103.89354545457	6412.65827272728	9244.69118181818	6277.83636363636	6219.67045454547	6382.82618181818	6533.82654545454	10100.4590909091	4196.58971428572	8931.916	8919.79318181817	8911.62954545456	9026.9409090909	6284.78009090909	9331.77969696969	6476.69127272727	6462.40745454545	9086.96981818182	6376.70454545454	6203.15896969697	9139.26593939394	8983.50136363636	6307.326	5355.375	6969.483	6567.49554545456	6685.84718181818	7943.6665	6615.60681818181	6431.92499999999	9242.25681818184	6360.30430303032	6608.30645454545	7997.62875609755	6676.8340909091	9915.28363636361	6099.12354545455	6340.995
12	100.508571024416	100.506842042829	100.514752825475	567.281	561.149	575.387	13	13	6498.34499999999	9054.71875000001	8978.8295625	8937.66375	5682.99142857143	7676.78878571427	6614.42809090909	6272.82140624999	6508.37409375	6776.65145454545	11970.8599090909	6715.43509090909	8756.48475000001	8991.73865625	8850.93984375	9319.92927272728	6412.46765625	8678.24650000001	6601.2196875	6410.388375	9057.68062499999	6747.9335	6300.23671875	8857.27706250002	8918.20390909091	6680.74581818181	6641.21062499999	6325.69206250002	6522.65803125	6193.06050000001	8910.04172727272	6376.90921874999	7178.57157894736	9098.46109090912	6443.042375	6728.53837500001	6667.53862500002	6410.26912500001	11381.4825625	6811.34933333333	6596.10375757576
13	100.507451106162	100.506753401772	100.514878968218	598.873	591.739	606.051	12	12	5205.46847999999	7067.214	6752.66479999999	7012.34639999998	4926.05003999998	8745.149375	5031.6932	5052.42656000001	5171.99535999998	5145.26015999999	9168.35168000001	5161.59651999999	7004.84928000001	7170.52783999999	6939.87527999998	6961.37043999999	5091.19720000001	6970.15160000001	5234.04192000001	5198.12383999999	7223.18648000002	5283.80719999999	5179.96155999999	7241.32608000002	7073.22411999998	5118.56071999999	5187.92344000002	5078.10752000001	5211.38591999999	4949.37827999999	6928.64834615386	5314.86816000001	4477.13290909091	6928.72147999999	5144.23968000001	5196.28604000001	5229.14448000001	5098.33916000001	8894.80103999998	5004.63007999998	2601.38224999999
14	100.507280596078	100.506253998855	100.514264131716	841.7095	835.653	853.983	14	14	4758.47942307692	6051.53884615384	6424.63534615386	6173.50553846152	4352.50411538461	6345.89853846155	4324.92126923078	4203.57849999999	4034.90492307693	3970.88784615384	6262.96057692307	4133.19584615384	6338.15138461536	6289.95980769232	6402.02338461538	5987.96011538463	4248.62038461539	6704.1891153846	3752.55023076924	4608.5561153846	6315.83653846153	4303.70453846153	3927.9045	6615.19884615383	6449.12180769229	3899.3305	3898.16307692308	4475.74430769231	3927.42753846153	4166.70149999998	4985.38674999999	4519.7945	4315.73884615385	6450.58049999998	4062.71207692307	4321.90296153845	3341.35434782609	4184.12411538462	6226.70311538463	3961.82938461538	4140.18
15	100.510378164435	100.50607662732	100.514334109565	523.3755	517.287	530.545	14	14	6138.94453333335	8517.18613333333	8246.39113333333	8325.98753333333	8327.37766666667	8424.58266666668	5938.73279999999	6016.67146666667	6206.47826666666	6122.45969999998	11207.6293333333	4999.21603999999	8555.59253333333	13070.8405	8212.71573333333	8396.39973333333	6079.96770000001	8168.96448275862	6154.06220000001	6019.73286666667	8656.91120000001	6079.94040000001	6143.20933333333	8287.89689999998	8218.24799999999	6701.20112499999	6170.57280000001	6081.80960000001	6249.13333333332	6047.12053333332	8622.23459999998	6015.3702	6218.12706666667	8156.01173333333	6318.72960000001	6168.7338	6281.99280000001	5906.32373333332	10774.016	6183.00753333333	6828.67903030303
16	100.50845489448	100.506437113114	100.514890055503	535.6305	534.582	543.814	8	8	6467.73093749999	7168.87200000002	6792.8245	8610.57070967742	4896.17975	6965.45155999998	4925.77316	4937.13492000001	5299.33431999999	5059.39839999999	9051.92416000002	5151.20199999999	6964.77600000002	7131.75719999999	6889.35015999999	7010.34388000002	4769.80899999999	6546.94425000003	5227.4948	5271.78676000001	7174.293	4956.47136000001	4876.6836	6750.62471999999	6728.28835999998	5117.52383999999	5186.08324000001	4750.47799999999	4805.73070833334	5366.61615384616	7127.29895999999	5092.03968000002	4898.23208	6877.70747999999	5281.76712000002	5146.29232000001	4888.37174999999	4835.85208333334	8918.26748000002	5089.13375999999	5126.89152000001
17	100.50984045169	100.506907378728	100.514896558484	376.476	364.235	392.798	16	16	5646.2535	7334.519	7412.0466	7408.588	4825.85692592592	7667.3576	5632.89226666667	5092.17280000001	4960.56668965518	5071.7456	10509.7669333333	5231.93733333333	7552.01386666667	7794.32940000001	7404.0752	7536.4988	5285.02896551725	7552.4738	5704.40866666667	5186.06220689656	9132.72916666667	5357.40220689656	5638.1778	7464.71366666667	7661.9711	5699.2096	5526.8381	5523.72373333332	5748.1824	5523.8415	7571.86266666666	5712.5724	5545.24606451613	7540.017	5413.66103448276	5759.40533333333	5943.05333333333	5367.65466666667	10720.9006666667	5739.99720000001	5779.81066666667
18	101.022388589042	101.020626527589	101.029990167635	115.288	111.208	116.321	39	39	239.747	384.642818181818	380.561727272727	416.271272727273	482.589	664.128499999999	522.100363636364	588.357789473684	470.3122	464.224090909091	443.818636363636	361.176545454545	274.306636363636	269.352	264.250636363636	271.392545454545	142.838181818182	142.838181818182	147.939545454545	151.000363636364	242.824909090909	289.5948	248.058818181818	284.503909090909	219.358636363636	265.270909090909	205.984909090909	445.076727272727	255.204545454545	212.216727272727	299.799818181818	247.038	659.94	508.694857142858	295.879090909091	364.237363636364	577.165636363636	510.136363636364	536.663454545455	568.047166666667	237.723545454545
19	101.04782566588	101.04782566588	101.04782566588	144.876	144.876	144.876	1	1	274.44725	395.76	351.98625	385.6734	255.075	389.7355	269.418947368421	249.8265	335.6787	313.317736842106	679.495263157895	350.966	371.375789473685	400.963421052632	376.38	381.5922	229.571052631579	341.8005	259.1562	258.1359	372.50075	283.7129	262.14	353.0065	353.0065	281.592631578948	274.36655	270.36625	272.40675	270.224285714286	398.82	278.5419	346.8	375.456842105264	276.40645	278.52825	363.2268	360.06	637.861842105264	357.0875	367.181052631579
20	101.507096641084	101.506586015367	101.510847338299	1073.27	1072.32	1073.38	5	5	790.83695652174	1232.81297297297	1126.08	1146.94833333333	859.206086956523	1073.49739130435	800.020869565211	869.41043478261	943.902173913045	931.260000000001	1409.31050000001	912.900000000001	1178.60217391304	1382.1	1174.02	1117.92	847.981304347827	1104.66	913.272916666667	822.120000000001	1166.35695652174	926.160000000001	880.635217391305	1103.16956521739	1135.26	902.048333333334	832.674782608697	772.140000000001	866.349130434784	765.000000000001	1109.21260869565	801.720000000001	785.734782608696	1082.68130434783	977.160000000002	818.388695652175	937.779565217392	842.520000000001	1443.91521739129	1004.53565217391	993.480000000001
21	101.966262671204	101.963328830007	101.973420861327	1072.28	1070.2	1074.4	67	67	1875.78	2562.78937499999	2033.88	2098.71138888889	1648.76888888889	2012.17037037037	1901.28	1608.54	1739.57361111111	1430.04	2066.11363636364	1723.34324324324	2096.65540540541	2631.56653061225	2316.41999999999	1897.76363636364	1702.83108108108	1963	1701.82333333333	1789.08	2687.80085106383	1636.08	1599.08619047618	2181.12862068965	2184.20232142857	1653.3	1973.42384615384	1781.405	1712.01351351351	1630.40388888889	1968.10135135135	1828.32432432432	1697.70666666667	2098.86175438596	1603.43999999999	1681.41777777778	1513.36619047618	1605.91722222222	2129.45833333333	1671.67	1860.81163636363
22	101.964879622508	101.963063584365	101.97215078889	1169.21	1161.05	1169.29	25	25	744.6	0	975.916666666667	1004.7	692.176363636365	1973.14692307692	1285.77272727273	0	0	0	1459.16777777779	695.640000000002	897.379090909092	0	899.640000000002	1018.98	0	847.620000000002	0	0	982.260000000001	0	0	0	888.647272727276	735.420000000001	724.200000000002	740.520000000001	708.900000000002	0	922.833333333333	751.74	0	879.240000000002	0	0	0	754.800000000001	0	669.716363636365	0
23	101.965212585517	101.963300193064	101.972197122083	1129.415	1116.15	1145.77	40	38	2163.36363636364	3042.31772727273	2534.83534883722	2684.39318181819	2076.72	2715.84500000001	1080.67000000001	2051.11363636364	2075.60454545455	1616.04	6197.51999999999	2075.7	2635.24704545455	934.0625	2669.34000000001	1657.21818181819	1993.96818181819	2654.20227272728	2041.47477272728	2001.68590909091	3405.78	2075.14227272728	2030.82	1798.93807692308	2594.88000000001	1990.46340909091	1010.82	2042.94999999999	2075.7	2002.70613636364	2610.32272727273	2136.35590909091	2663.13214285715	1528.64090909091	1920.06772727273	1979.24090909091	2070.13863636364	2031.725	5237.59698113207	2042.495	1842.68437500001
24	101.965701953318	101.96490084263	101.971394066499	1153.93	1148.8	1157.95	9	9	1578.51296296296	2212.16296296298	2006.04814814814	2162.63444444444	1558.56	2011.15	1557.54000000001	1524.9	1648.91851851853	1226.04	3898.44	1574.88	2055.02592592592	2202.70142857144	2065.22962962963	2116.24814814814	1585.65555555555	1957.38	1547.34000000001	1611.60000000001	2051.22000000001	1672.38703703705	1676.88000000001	1940.04	1997.16	1608.54	1647.3	1604.02222222222	1663.2037037037	1596.30000000001	2030.25333333333	1604.02222222222	1513.20925925927	1963.5	1594.81821428572	1678.92000000001	1563.2074074074	1526.94	3934.85357142859	1508.58	1723.80000000001
25	102.053720568047	102.05289145077	102.056627532726	52.049	51.006	54.084	9	9	273.3466	364.2471	320.461789473684	376.467857142857	296.89275	427.61045	306.075	502.1352	505.7712	540.7325	629.5251	452.88	359.04	429.52525	362.286842105263	424.424	288.7449	246.9126	216.3566	228.6032	231.59675	176.46	154.10305	185.7401	265.122	164.2683	129.57175	371.371	292.81175	256.231368421053	315.440210526316	230.6443	575.421	460.1553	285.67	367.308	599.907	509.268894736842	1084.52575	576.448684210526	223.43475
26	104.071152340074	104.068787009358	104.075998316402	54.07	52.037	55.088	6	6	2089.8434	3288.38085714286	2720.20357142857	3553.40635714286	3068.96213333333	3766.17214285714	2549.5155	3077.18171428571	2788.42366666667	1260.00875	1063.18733333333	1057.77988461538	3446.09728571429	4181.13085714286	3878.106	4028.276	1414.0896	2221.162	893.0625	1270.73	2814.77121428571	2416.22206666667	1891.60971428571	3113.912	2984.17406666667	1887.49333333333	2287.48057142857	3449.586	2092.4595	2234.10428571429	3453.66714285714	1997.71942857143	4138.2016	4546.39314285714	2496.59253333333	2564.99828571429	3288.38085714286	4175.00914285714	2650.51671428571	3351.005	1545.28933333333
27	104.105808117539	104.101797553168	104.112690841851	54.084	49.974	60.183	145	142	2125.55741176471	3477.1185	2883.98952	3795.41454545455	2146.70340740741	3922.2085	2721.79472727273	3451.54252173913	2934.4088	2773.1872173913	1562.00275	3478.43517241379	3696.63756521739	4313.6535	4158.5375	4067.9123	1415.06635294118	2325.14975	1263.48823529412	1093.19890909091	2877.18333333333	1680.2145	2428.195	3329.82624	3027.76145833333	2243.59083333333	3015.12	2947.54026315789	2950.6112	2263.83866666667	3717.6815	2008.95911764706	3615.766	3213.525	1941.63917391304	3307.74776	4396.34011538462	3862.73930769231	2251.22488461538	3374.00914285714	1688.58676470588
28	105.034317336037	105.034016914035	105.034617758039	253.522	252.006	255.038	2	2	23.4654117647059	35.7109375	32.6475294117647	28.5682352941177	30.6070588235295	23.4654117647059	17.344	26.5261176470588	31.616125	42.8523529411765	43.8448235294118	42.8498823529412	28.5665882352941	33.6677647058824	34.69	27.5384117647059	26.5276470588236	32.6475294117647	30.5982352941176	36.729	35.7102941176471	34.690625	22.4464705882353	34.690625	37.7508823529412	22.4464705882353	19.38475	40.8094117647059	23.4654117647059	21.4265625	35.70875	25.4985294117647	31.616125	38.7689411764706	14.279125	26.5265	42.8523529411765	32.6701176470588	38.7823529411765	32.6362352941177	30.6070588235295
29	105.034859861725	105.032517617209	105.039643000092	301.976	299.964	304.045	5	5	186.709909090909	334.649454545454	367.285714285715	395.963238095239	208.138285714286	327.511714285715	271.383333333333	402.9	55.1108571428572	60.1968571428573	68.3430454545454	64.278	31.6288571428572	42.8629090909091	42.852	35.6920454545455	31.6284545454546	43.8722857142857	40.8218181818182	24.492	26.5274285714286	64.2959999999999	47.9421363636363	38.76	36.7302857142858	34.6897142857143	33.687	29.5869047619048	21.426	30.6081818181819	28.5752727272727	22.4525714285714	23.4662727272728	32.6487272727272	32.64	43.8717272727273	23.4665714285715	22.4462857142857	38.7513636363636	41.8311818181818	31.6284545454545
30	105.070152106339	105.067987443296	105.077062909935	549.926	544.79	550.992	65	65	505.1475	1763.0107826087	1490.9505	1689.51972413793	1718.15152	1952.83825	1110.04207407408	3103.27968000001	1158.2675	1500.80137037037	1297.81688888889	1137.38259259259	804.810346153848	1855.23533333333	1513.786	1382.91911111111	757.039769230767	619.303423076924	602.865461538463	404.118	1194.73526923077	976.397653846155	1100.42014814815	1434.84687499999	564.203370370371	910.07125925926	421.4665	1504.854	809.256500000001	818.255923076921	838.470444444446	1128.63046153846	2877.152	1392.3	770.303269230771	1091.68807692308	1073.32323076923	1546.74448	830.311307692306	1600.06812903226	1471.22823076923
31	105.11059862114	105.109979272295	105.119332777715	53.046	52.037	53.057	5	5	163.18	315.2624	255.15	305.059733333334	284.6544	323.551333333334	242.823466666667	292.9122	561.7789375	440.7552	374.462333333334	411.033133333333	315.1594	396.883733333334	349.0452	377.505714285714	125.4928	182.639666666667	102.066666666667	97.9817142857142	246.904533333333	235.5892	173.445333333333	299.978	251.808266666667	173.436428571429	196.911466666667	349.951466666667	223.4384	192.969	324.5508	148.958933333333	434.6336	504.011733333334	273.431466666667	392.802666666667	524.417066666667	517.2752	635.626133333334	539.721066666667	130.594133333333
32	108.961956271961	108.960644579787	108.964374160403	1075.36	1074.33	1075.42	10	10	823.50681818182	1196.99318181818	1075.08	1164.33863636364	877.590909090911	1023.51590909091	839.834090909084	849.018181818184	829.629545454547	839.460000000002	1265.36363636364	847.997727272729	1054.12954545455	1198.49999999999	1117.92	1150.56	896.979545454547	1096.5	840.479999999994	875.160000000002	1183.72727272728	817.020000000002	932.695454545456	1047.54	1120.98	896.979545454547	888.815909090911	864.960000000002	805.138636363638	859.860000000002	1092.90681818182	821.100000000002	931.675000000002	1033.72045454546	893.520000000002	847.997727272729	855.140909090911	827.220000000002	1302.09999999999	889.21181818182	795.600000000002
33	110.005421008168	110.00040960184	110.013713900603	44.884	42.832	45.922	111	111	2952.56094117647	4445.38485714286	4727.63717647059	4978.0437	3473.90117647059	4736.823	3594.49617647059	4073.25894444444	3209.76516666667	3069.93225	2964.80376470588	3118.99011111111	4462.675	4716.61575	4751.009375	4711.71823529412	3258.63152941176	3612.65317647059	2601.714	2841.55692307692	4718.69952	4031.05973684211	3703.3945	5210.9283	4668.90616	3535.45864	3506.59925	4091.23962962963	3251.58986666667	3405.07482352941	4674.16356521739	3432.962	4043.47938461539	4807.58628571429	2936.51933333333	3320.78447619048	3377.30333333333	3932.65125	3612.06994117647	3878.13794117647	3004.92
34	111.011561531317	111.008517954026	111.018957303265	44.884	42.838	45.922	138	138	738.650352941176	1141.70911764706	1240.65163636364	1317.14275	966.2359375	1418.12705882353	965.1565	1168.615625	1020.448	977.51925	880.506571428572	870.292636363636	1233.11283333333	1301.775	1315.61405882353	1287.52044444444	883.608666666667	926.808571428571	651.9796875	830.551333333333	1053.156	1021.3203	999.213470588235	1362.51583333333	1179.409	876.39475	830.497066666667	1196.75325	881.545846153846	945.173647058824	1235.74	907.669	1323.22822222222	1408.03125	847.815529411765	997.8045	1108.12725	1272.85822222222	1167.22817391304	1247.86766666667	712.192666666667
35	111.018551577931	111.01677795893	111.026123006185	1072.345	1071.22	1074.31	120	120	994.90625	1829.60708333333	1744.2	1739.68793103449	1357.61999999999	1333.57566666667	993.943809523802	1331.1	1167.55294117646	1696.25999999999	6908.00384615384	1044.1696969697	1841.70166666667	2333.75999999998	1852.32	1907.91944444445	1275.73529411764	1634.04	1219.92	1130.57037037037	1725.75944444445	1199.51999999999	983.665600000008	1778.15333333334	1801.32	1288.63147058824	949.620000000001	1261.235	1251.05304347826	1178.09999999999	1981.61680000002	948.600000000001	1393.72176470588	1635.67653846154	1167.89999999999	1296.00476190475	1306.20952380951	976.139999999995	7172.74518518523	1447.54166666667	1335.17999999999
36	111.524158442786	111.524158442786	111.524158442786	1072.32	1072.32	1072.32	1	1	127.5	212.266666666666	247.922307692307	204.051282051282	175.484102564102	172.423333333333	124.471282051282	178.5	149.977692307692	228.48	1114.113	150.96	270.367948717948	333.54	221.34	272.40675	200.990512820513	221.395641025641	144.84	135.694102564102	222.471794871795	150.96	120.390256410256	212.213333333333	214.2	154.097435897436	125.523076923077	166.301794871795	174.507692307692	161.200512820513	294.854102564102	114.297435897436	182.625897435897	225.533333333333	155.078974358974	173.44358974359	145.896666666667	153.0375	1103.45153846154	190.835897435897	161.16
37	112.007612927908	112.004455186588	112.015309570312	44.884	42.838	45.922	138	138	699.872444444444	1076.4165	1193.01763636364	1256.92988235294	939.683142857143	1350.286875	985.547294117647	1062.470625	870.003133333333	963.175	923.3828125	840.686	1085.546	1224.35294117647	1205.27611111111	1173.345	927.520875	819.26075	640.727466666667	777.71625	1066.13222222222	973.3344	907.294684210526	1259.40588235294	1126.95266666667	894.790571428571	822.309647058824	1127.37625	874.392058823529	853.94925	1168.78477272727	818.511764705882	1314.0176	1356.023	890.7328125	978.401307692308	1097.9235	1223.08752941176	1185.5886	1195.77485714286	691.81425
38	112.016918343871	112.015677953846	112.018165569479	1072.29	1072.22	1073.31	7	7	895.9112	1254.0716	760.919999999996	1309.15346153846	985.7064	1232.6432	862.238	940.8088	871.4216	951.66	3480.32032258063	863.94	1488.7636	999.599999999999	1336.2	1312.74	1013.2572	1222.98	813.959999999999	933.3	1345.4144	857.82	813.2588	1307.64	1395.36	861.899999999999	788.46	978.548846153845	879.5848	808.86	1519.37560000001	833.666800000007	927.5436	1393.392	818.04	848.9728	841.830000000007	864.959999999999	3228.65565217392	872.783999999999	845.9116
39	112.017147586474	112.016023868792	112.01815267513	913.114	912.117	915.132	3	3	1055.13617647059	1468.41485294117	1493.92588235294	1711.7574117647	763.047999999999	1830.35488235294	828.598235294116	672.479545454545	664.307205882352	851.921029411767	3161.34458823529	724.513235294119	1494.94632352941	1480.44676470588	1510.25294117647	1447.75561764706	777.586363636365	1983.73764705882	604.929764705884	928.601470588233	1344.71945454545	676.552500000001	684.814705882352	2569.3672	1422.495	534.634117647058	560.222205882354	895.947352941178	819.012764705882	798.867264705882	1529.11226470588	1050.87264705883	938.805882352942	1645.97161764706	575.047764705881	635.624911764707	596.768823529411	841.597058823529	3222.51342857142	657.055636363636	757.177272727274
40	112.958380238815	112.955728321614	112.965604235014	1078.39	1076.39	1080.46	106	106	1796.80700000001	2376.59260869565	2250.12	2344.98	1819.40291666667	2351.04	1637.82954545455	1835.29185185185	1459.22173913044	1259.7	1294.93173913044	1359.66	2473.49	2343.93869565218	2382.72	2299.03956521739	1557.065	2477.58	1261.74	1734.70833333333	2454.10208333333	1372.92	1430.04	2280.72	2374.56	1385.75043478261	1356.15782608696	1755.42	1451.67652173913	1721.76	2492.76481481481	1701.45133333334	1693.83846153846	2503.00346153846	1358.64	1281.66608695652	1344.93304347826	1533.06	1204.62608695652	1458.20130434783	1341.3
41	112.999264798099	112.999264798099	112.999264798099	55.076	55.076	55.076	1	1	60.1763125	116.3085	108.18625	143.85525	70.39725	104.10375	53.053	63.2555	134.539058823529	123.45025	318.318	141.762625	106.0735	140.7945	94.88325	144.92875	59.1745	133.65275	60.19475	60.216875	115.28825	88.7671875	64.2796875	160.17925	169.247375	74.47825	88.76175	93.86875	48.972	75.549375	159.159	103.0515625	118.35625	169.3615	74.4828125	88.76175	67.340625	123.4578125	306.075	58.175625	59.19625
42	113.028940485812	113.022955164273	113.032693298672	116.303	110.182	116.332	5	5	54.07325	100.957153846154	99.9845	76.5187500000001	53.079	98.9642500000001	53.056	84.6472307692307	35.7116666666667	52.0121538461539	61.22	51.0153846153847	74.4478333333333	83.621076923077	81.66	82.647	57.134	139.782153846154	36.7283076923077	63.2606666666667	78.5592500000001	45.8925	47.97525	105.044153846154	84.63925	57.1386666666667	52.0121538461539	47.95175	36.729	53.0573333333333	92.8060000000001	59.2276666666667	55.0935	84.6855384615384	49.995076923077	34.6885	26.5135	79.5795	61.2138461538462	27.5355	44.8946666666667
43	113.962481633572	113.959495735283	113.969358962267	1078.36	1077.33	1078.49	144	144	8349.8073076923	10967.9611111111	11408.7611111111	10983.6640625	7719.20961538461	11791.4	8038.37357142855	7613.2044	6893.71846153845	6066.96	6828.07066666664	7093.6148148148	11576.2634615385	11208.7685185185	11384.22	11137.38	7816.03703703702	11488.26	7102.25999999999	7828.39076923076	11372.0277777778	6953.34	7568.08703703702	12023.4812903226	11558.64	7160.03884615384	7813.3793103448	8218.13999999999	7317.69037037036	7750.98	11480.187037037	8007.97846153845	7419.21653846153	11742.4222222222	7159.38	7008.92407407406	6860.97037037036	7678.55999999999	7056.02758620688	7224.80296296295	6869.14884615384
44	114.036952317158	114.03456765727	114.044348839486	304.028	299.93	307.072	47	47	666.2640625	768.248250000001	736.632533333335	700.148749999999	478.49725	808.038000000001	504.034375	476.45675	487.858750000001	531.55025	432.453499999999	488.699749999999	836.297499999999	766.489374999999	833.544249999998	783.023999999999	501.963	905.017187499999	576.653124999999	708.313749999999	751.936533333335	405.188125	585.659375	926.387000000001	1071.2625	472.414333333334	585.838750000001	767.240533333332	679.528124999999	545.83375	1065.5325	509.291874999999	603.411000000001	1023.3734375	489.570000000001	542.773	686.628250000001	517.013250000001	767.730562499999	858.030249999998	897.874999999999
45	114.041177584446	114.037381699317	114.044209399064	185.682	183.652	187.734	4	4	508.98	688.677631578948	698.890277777778	664.02	435.800944444444	760.096052631579	487.710947368421	569.306842105263	316.281578947369	357	420.218315789473	337.811631578947	741.731315789473	664.191315789474	682.556052631579	661.130526315789	454.157631578947	859.061578947368	458.098157894737	522.536421052632	649.916944444444	396.759526315789	435.764736842105	743.771842105263	772.379052631579	451.999894736842	539.719210526315	530.544444444445	397.8	422.149263157895	759.075789473684	404.14	694.835052631579	825.18	445.855	403.92	425.449736842105	544.820526315789	533.597631578947	427.490263157895	423.3
46	114.101989897662	114.101177656541	114.109648667073	46.9245	45.905	46.941	12	12	19.3858461538462	43.8692142857143	31.6399285714286	36.7302857142857	46.9306153846154	86.7607142857143	59.1765714285714	83.6927142857143	65.2996923076923	71.4215384615385	135.698	71.39	31.6155714285714	54.0713571428571	34.7042857142857	40.8092307692308	677.475294117647	778.7505	475.427538461539	546.070384615385	26.5274285714286	47.9544615384616	31.6399285714286	36.7457142857143	27.5361428571429	17.3439230769231	16.3234285714286	15.3042857142857	22.4462857142857	23.4764285714286	30.6321428571429	14.2896923076923	93.8683076923077	81.6228571428572	32.6498461538462	43.8692142857143	138.758857142857	47.9903571428571	149.013857142857	47.9332857142857	44.8698461538461
47	114.970015630498	114.966804419253	114.9777167114	1078.41	1077.35	1080.44	106	106	1944.91416666667	2810.09999999999	2432.7	2535.72	1976.5148	2676.55291666667	1998.9636	1909.19958333333	1636.80909090909	1657.5	1926.54666666667	1803.36	2664.2644	2865.97161290321	2496.96	2543.89875	1930.66260869565	2669.34	1795.2	1893.89333333333	2631.65458333333	1767.13485714285	1805.4	2555.0816	2609.15999999999	1784.70875	1886.5	2262.03281250001	1704.736	2021.64	2792.68379310344	1873.51826086957	1898.9644	2980.95736842107	1763.58	1738.79	1672.49260869565	1968.6	1896.70833333333	1801.03541666667	1794.46666666667
48	114.988858514682	114.988356881627	114.989360147737	45.4005	44.89	45.911	2	2	226.491230769231	283.639428571429	339.916153846154	399.930461538462	280.584615384615	349.958	280.578571428572	323.57775	363.229538461539	378.505615384616	313.234461538462	348.937714285714	306.977	347.061538461539	358.29	309.153230769231	277.502769230769	268.347666666667	206.102153846154	278.67	365.242615384616	385.647230769231	283.752461538462	358.263	308.104714285714	297.929846153846	268.320692307692	377.485384615385	233.645428571429	261.179076923077	348.213461538462	255.134615384615	400.950692307693	306.069230769231	335.655923076923	338.734857142857	368.303307692308	409.487833333333	305.187	407.102769230769	270.259230769231
49	115.036207212404	115.03400635886	115.038408065949	301.472	299.953	302.991	2	2	322.399	406.059500000001	391.792	342.902	296.89275	376.47225	266.3505	228.48	273.499826086956	265.286666666667	521.241291666667	256.08275	431.477625	411.2615	389.751416666667	408.936458333334	294.855391304348	536.607666666666	257.17147826087	317.382260869565	443.80875	286.766608695653	314.172833333333	506.960708333333	468.29475	254.04225	280.715217391304	308.128083333333	260.2275	320.361913043478	452.091130434783	322.478	249.963913043478	471.3555	304.98	298.936434782609	241.809125	268.32575	487.460416666667	307.107791666666	330.5745
50	115.964682120846	115.961584246966	115.973294064467	1073.31	1071.25	1078.35	141	141	3228.5456	4435.34225806453	4866.42000000001	5218.89843750001	3070.25464285714	4964.51136363632	2980.74772727273	3731.80227272728	3713.4340909091	3057.95999999998	4791.59714285713	3757.67999999997	4899.58903225808	5132.63999999996	4994.94000000001	3718.46434782609	3734.55555555555	4601.21999999997	3854.58000000002	2965.14000000001	5178.97931034481	3885.17999999997	4066.59761904759	4859.28000000003	4309.50000000001	4051.44	3856.61999999998	2873.34000000001	3443.90625	3659.75999999997	4820.53391304348	3439.44000000001	3714.14814814814	4893.07954545456	3818.87999999997	3698.89423076923	3590.11899999997	3719.94000000001	6823.43444444446	3915.35238095239	3776.03999999997
51	115.964486635723	115.96282249817	115.972439168955	914.201	905.966	923.311	37	36	6053.76777631578	5425.42509803922	7161.022	5121.28588235294	4140.92414999999	7155.12059183674	4202.86309803921	4063.75337254902	3395.86509803921	3049.89354901961	1222.14792156863	3298.86445098039	7364.4051	5662.52352941176	5863.17333333333	5834.60235294117	3911.08798039216	8408.73604615384	3288.9857254902	4348.91137254903	5341.72989795917	3588.11247058824	3335.66196078432	7031.52235294117	7002.95137254903	3413.83850980392	3469.33333333333	4826.91870588235	2265.29308571428	3553.59446341464	6818.72847058822	4225.97701960784	3638.64850980393	8404.73527272726	3621.39335294118	3485.65960784313	3349.87317647059	3859.69847058823	1178.41705882353	2838.79351219512	3646.46109803922
52	115.971560653444	115.971180597067	115.971940709821	311.6775	310.161	313.194	2	2	3621.68352	4805.44032	4419.67968	4203.35712	3579.14224	4476.98864	3593.60092	2959.866125	3669.86783333333	3657.7038	4939.17548	3646.643	4657.4266	4771.76448	4883.06008	4939.03368000001	3564.89908333333	4855.51252	3630.939	3676.8615	5093.23776	3568.83420833333	3758.71152	4772.83216666667	4763.68732	3954.60528	3788.29964	3538.19232	3796.46188	3597.54841666666	4587.1475	3785.10868000001	3722.65371428571	4595.34112	3839.43056	3652.64416666666	3696.47443999999	3369.19212	4820.5946	3747.34944	3972.81456
53	116.035080969736	116.034664732564	116.035497206908	301.472	299.953	302.991	2	2	2228.3625	2840.376	2781.371875	2544.418125	2242.5095	2751.61425	2264.0734375	1704.8656	2352.63666666667	2338.413	3202.60374999999	2372.08124999999	2890.32575	2885.306875	2978.10974999999	3080.0983125	2235.40426666667	3022.165625	2277.10733333333	2275.938	3199.504	2180.144	2270.09333333333	2931.22613333334	3116.86375	2524.253125	2353.56125000001	2101.84375	2358.9625	2183.37066666667	2863.99066666667	2372.953125	1895.378	2840.55	2347.73306666667	2238.46506666667	2238.4285	2037.835125	3075.0005	2252.71199999999	2448.75
54	116.069339760581	116.065761988349	116.076636060832	58.16	49.98	66.287	99	99	809.88	1050.86869565217	1215.1376	1624.25894736842	1041.70588	1249.83409090909	1084.81460869565	1500.74688888889	867.629958333334	1118.23966666667	934.53984	499.8	1336.2524	1712.98296	1272.5635	1266.4405	2377.31692307692	2270.09903846154	1891.59912	1962.4215	575.4445	950.911833333334	374.451695652174	691.753714285715	655.720217391304	456.05175	326.4128	1270.22763157895	568.27925	624.718956521739	678.477333333333	584.627125	1528.35421052632	1230.16824	654.006958333334	911.08325	1248.837	1566.16717391304	1495.73048	1351.142	459.13125
55	117.070539852959	117.065446149307	117.078201253309	58.142	57.139	59.175	5	5	66.2956666666666	102.028571428571	102.028571428571	133.648071428572	93.8645333333334	110.229428571429	94.9197857142857	126.515428571429	77.4541333333333	49.9905	81.6228571428572	53.0330666666667	120.393714285714	153.042857142857	105.089428571429	114.312	215.276266666667	174.395571428571	189.7696	162.214071428571	44.8894285714286	58.1562857142857	28.566	54.0751428571429	62.1915333333333	28.5674666666667	22.4368571428571	137.728928571429	34.6897142857143	50.015	62.2374285714286	41.8375714285714	150.999466666667	111.165466666667	60.1957333333333	66.3185714285714	94.8799285714286	185.692	152.022571428571	115.340714285714	34.7018571428571
56	117.961324919888	117.958759983444	117.968334529964	1073.27	1071.2	1074.32	119	119	1663.3761904762	2261.32727272725	2070.6	2080.70681818182	1754.09625	2314.305	1646.02809523808	1447.00454545455	1534.61714285714	1171.97999999999	1562.31590909091	1577.3875	1989.88636363637	2134.85999999998	2034.9	2134.86	1568.43863636364	1863.54	1344.36000000001	1689.11999999999	2185.20129032257	1726.86	1736.85047619046	2088.0290909091	1968.6	1620.78	1859.46	1617.72	1837.7404	1778.88	1951.96851851852	1695.24000000001	1648.76888888889	1943.89375	1807.44	1617.58055555555	1614.18551724139	1735.47972972973	1572.52045454544	1595.99666666666	1566.71999999999
57	118.036404861229	118.031144308214	118.03824665094	272.423	269.355	273.425	3	3	932.541142857142	1244.66142857143	1202.40142857143	1268.65907142858	949.886000000003	1212.52371428572	893.394857142858	935.602	589.725142857143	569.288769230768	1090.22728571428	517.296	1182.01442857143	1236.58628571429	1249.85	1157.55230769231	906.652999999998	1120.29784615385	932.541142857142	937.015714285716	1186.50921428572	921.253500000001	980.494571428571	1169.24742857143	1124.80292307692	1010.50714285714	960.772714285714	877.445714285714	884.60676923077	913.858928571426	1188.11142857143	897.803076923079	720.624285714287	1242.708	908.753571428569	938.662857142857	835.614000000003	912.135428571428	1235.566	841.441071428571	806.407692307691
58	118.085739259629	118.083980496158	118.094164188092	65.293	57.139	81.625	100	86	174.411	640.758315789474	698.04	882.547142857143	676.434473684211	942.723157894737	702.158315789474	826.390588235294	1702.37230769231	1058.94073684211	1378.35775	1863.06103703704	698.880263157895	1578.0947	776.420263157895	717.245	599.94375	586.681578947368	386.679736842105	615.377368421053	469.453	458.13715	329.545	558.170315789474	504.743684210527	318.33852631579	249.9	820.291578947368	397.902631578947	484.925	539.719210526315	456.057631578947	1619.17281818182	842.392923076923	369.335263157895	638.684736842105	812.119	2147.70142857143	1598.39596428571	783.85694117647	365.367263157895
59	119.053194685115	119.051941133041	119.060766036209	301.472	297.912	304.028	4	4	72.4385217391305	80.6006086956522	40.8109090909091	54.0889090909091	81.6218181818183	59.1758181818183	111.2345	117.3	276.567818181818	165.298909090909	247.870565217391	410.149636363637	52.0339090909092	58.1685000000001	65.2974545454546	56.0875	62.2366363636364	40.810909090909	39.8012727272727	79.5989999999999	37.750090909091	30.6163636363636	33.6614347826086	60.1799999999999	72.4393636363637	34.6892727272728	27.5620909090909	110.189454545454	42.8629090909091	75.5001818181819	103.075090909091	67.356	169.365272727273	104.066608695652	28.56	71.419090909091	105.088090909091	127.534090909091	105.037608695652	73.4587826086955	123.453
60	120.064969878836	120.062539695443	120.074290645288	54.061	52.032	55.093	15	15	196.848647058824	288.743235294118	258.218125	313.230294117647	203.038529411765	258.208823529412	202.018235294118	223.508823529412	739.244117647059	758.04575	843.783235294118	840.431529411765	391.657411764706	379.549411764706	406.194117647059	473.454	138.752	172.429705882353	156.15	170.444375	159.159	122.3925	123.455588235294	148.962941176471	235.524882352941	95.9035	130.597647058824	330.561	312.21	236.872	294.960625	235.674352941176	434.620235294118	347.900235294118	254.04225	330.575294117647	382.59375	351.98625	760.119117647059	435.806875	238.748823529412
61	120.080464716189	120.076378464182	120.087809668647	155.068	151.979	156.105	67	67	602.820000000001	1018.98	858.006888888889	1193.9076875	663.243749999999	924.321333333333	682.338187500001	1659.90155555556	750.920727272727	800.918055555556	560.1325	1004.6384375	708.072777777777	797.857222222221	714.175	622.369444444445	840.929454545454	843.005882352941	660.116454545455	1011.37706666667	607.92	709.098571428571	576.270263157895	815.157555555554	686.833888888888	664.200833333333	456.213166666666	858.793222222223	528.503888888889	523.2315	765.458333333333	503.996235294117	1164.51727777778	662.963888888889	477.334	636.624	651.967941176471	888.565166666667	300.059666666666	771.342352941177	472.234277777777
62	121.065124327562	121.062107159467	121.073073858047	549.908	544.772	550.992	124	124	986.805592592592	3006.19659999999	2567.578	2919.03742857143	2842.46293333334	3550.59428571428	1834.47371428572	4741.01819354839	2082.76760714286	2744.06032258065	2538.44634482759	1992.21023076923	1388.27040740741	3119.51037931034	2697.07585185186	2427.10416666667	1285.52666666666	1003.93511111111	1072.09785185185	729.644259259259	2089.51138461539	1811.35462962963	1957.0957037037	2280.48042857143	1116.17453846154	1580.38159259259	717.424518518518	2574.11411111111	1535.8826	1421.22114814815	1382.19678571429	2022.5942962963	4531.04510344827	2369.62592857143	1313.07366666667	1946.65466666667	1923.60759259259	2646.06528571429	1715.75600000001	2786.84424137932	2688.35875
63	121.062115662541	121.060886452681	121.071802789393	120.385	116.309	121.416	23	23	15.30375	61.17375	64.299375	75.4974117647059	408.25	538.899428571428	431.56575	729.52	16.324	7.13956249999999	24.486	15.30375	83.6348749999999	171.4125	110.2275	92.8427499999999	285.67	303.125625	220.3875	279.5485	31.62775	11.2151875	12.2475	22.438625	44.891	34.70125	23.474375	56.1171875000001	110.19375	57.1167058823529	68.3316249999999	45.945	507.0953125	289.751	92.8427499999999	175.49375	374.3170625	318.3375	408.125	369.218705882353	446.0404375
64	122.929537879096	122.921145710617	122.932270671272	48.971	46.914	49.997	21	21	1634.574	2298.811	2523.9748	2460.1844	2004.693	2675.314	2039.64633333333	1669.989	1714.90016666667	1383.6624	1488.4718	2059.03266666667	2351.561	2594.3686	2361.4768	2400.84433333333	1603.702	2773.83316666667	1402.775	1886.59633333333	1871.4136	590.695800000001	599.4444	1264.4932	1917.976	1237.5026	1239.786	1911.8548	1880.47433333333	1816.19333333333	2171.4964	1535.35083333333	2037.60566666667	2993.169	1737.4006	2072.297	2078.1474	2220.5236	1720.3944	2011.8344	1870.47666666667
65	123.04345000242	123.043102107636	123.049522859034	238.753	237.698	238.77	3	3	24.4862608695652	28.5612173913043	24.4865454545455	32.6566956521739	18.3646956521739	29.6102608695652	22.44	19.3940434782609	53.0683636363636	86.744347826087	77.5398260869566	78.5600869565218	30.6163636363636	32.6483478260869	26.5335652173913	29.5875652173913	21.4209130434782	29.5875652173913	19.3808260869565	32.6483478260869	25.5079545454545	18.3608181818182	17.3363043478261	26.5279130434782	29.5951304347826	23.477	17.3355652173913	21.4257272727273	26.5267826086957	20.395652173913	22.4457391304348	16.32	14.2838181818182	19.3899130434783	23.466	21.42	23.466	18.369	32.648347826087	19.3849565217391	21.4254782608695
66	124.039590327256	124.039590327256	124.039590327256	106.106	106.106	106.106	1	1	32.6413333333333	61.23	52.03275	52.0455	39.78936	95.90632	59.15072	59.1484	140.76575	209.1492	47.9537083333333	238.74552	40.8216666666667	52.02408	56.1022	42.861	21.42588	83.64328	56.1264	44.88176	60.1972083333333	55.0935	44.891	61.2024	63.2580833333333	54.0754583333333	54.0494	78.59775	53.066	57.1363333333333	63.23008	38.7710833333333	243.789958333333	131.64192	63.25736	115.3165	199.969	209.1	46.93288	239.768541666667	113.22444
67	124.037486506161	124.035180179853	124.044864715992	132.6335	130.575	133.67	18	18	37.7585	53.0423636363636	107.157272727273	79.6025454545455	81.6457142857143	148.926636363636	103.0705	67.338	75.5001818181819	84.6826363636364	69.36	84.6826363636364	58.1555454545455	73.4236363636364	36.7298181818182	61.2171428571428	118.32	152.058047619048	99.96	200.026909090909	106.136727272727	57.1352727272727	62.2374285714286	112.175	69.3785454545454	53.066	79.5812727272727	59.1758181818182	74.4808571428572	56.0880434782609	80.5405	37.74	208.024363636364	139.777363636364	79.5812727272727	106.109714285714	148.92	93.84	91.8245454545454	94.8642272727273	136.783545454545
68	124.038585895245	124.03671552093	124.045796920253	60.1855	57.116	61.221	14	14	59.1652727272727	110.153647058824	138.781818181818	133.655727272727	141.817909090909	295.825588235294	206.125696969697	145.925	610.834787878788	737.026625	730.515272727273	746.704588235294	103.029181818182	140.772545454545	117.352272727273	129.619375	73.458	257.108727272727	137.736818181818	156.13171875	222.452484848485	116.311090909091	122.432727272727	242.86096969697	157.066411764706	70.3883636363636	76.5068181818182	100.989	135.696272727273	105.122424242424	237.723545454545	118.351636363636	325.389666666667	320.316941176471	124.473272727273	200.993727272727	225.480272727273	257.062909090909	336.63	222.459090909091	270.37453125
69	124.115399576672	124.111301854816	124.118172599944	317.8125	316.265	319.35	4	4	56.1366666666667	180.658	183.65625	245.880249999999	89.7819999999998	116.3085	95.8741249999998	307.100266666666	75.4997333333332	72.4377499999998	22.4532	20.3975	49.9585625	54.0765625	50.9968750000001	50.0106249999999	23.4661333333333	32.648	13.2634666666667	26.5269333333334	34.6778749999999	15.298	9.18240000000002	54.1165333333332	41.8302499999999	9.17887499999999	6.1192	62.2390625	15.309375	32.6485333333333	46.9169333333334	31.62775	170.384533333333	71.4186666666668	19.3850666666666	13.2634666666666	57.1339999999998	77.5104999999999	42.8344	24.496	6.121875
70	124.923725895912	124.921054067929	124.932395104439	49.239	48.96	50.002	11	11	305.079666666667	429.560333333333	453.974166666667	442.824666666667	396.909666666667	477.516	364.259	277.757333333333	291.767666666667	293.8752	280.545833333333	315.283	360.118833333333	438.671666666666	435.017	420.377333333333	257.082	530.486666666667	308.140666666667	321.405	339.771	86.7170000000001	94.9684999999999	198.106333333333	333.649	224.473333333333	187.741333333333	352.015	350.994666666667	311.201666666667	388.043333333333	261.162666666667	329.567666666667	535.5875	323.392833333333	341.811666666667	323.445666666667	369.722666666667	365.279333333333	343.852333333333	293.568
71	125.021707709672	125.020865202724	125.029704455081	167.318	164.25	167.329	6	6	131.653714285714	180.641142857143	192.831545454545	187.688363636364	129.574636363636	176.509428571428	118.351636363636	105.089428571429	123.454571428571	126.513818181818	233.699952380952	81.6228571428571	188.800909090909	158.055714285714	167.324727272727	159.127090909091	183.649090909091	227.520818181818	155.083428571428	161.122380952381	179.552	103.048857142857	109.169181818182	158.144285714286	170.435428571428	133.657428571429	114.309333333333	122.492727272727	117.331363636364	111.242285714286	138.791238095238	126.513818181818	102.028571428571	187.63619047619	113.246428571428	128.451272727273	114.270545454545	102.027272727273	243.845181818182	107.128636363636	128.556
72	125.964870482452	125.962453683791	125.966054604655	1074.34	1074.2	1075.35	43	43	1074.5865	1417.47449999999	1331.10000000001	1514.35454545455	1105.2015	1287.87099999999	992.972105263151	1035.83421052631	923.576315789468	1020	1894.09684210527	937.940000000005	1299.09650000001	1409.63999999999	1420.86000000001	1364.40850000001	1019.50578947368	1276.02000000001	939.419999999994	960.839999999994	1422.54380952381	987.359999999994	1006.73999999999	1378.39619047618	1381.08000000001	1045.50000000001	1059.279	1107.72000000001	1008.254	1013.87999999999	1157.22	1071	997.054210526309	1321.58157894738	908.819999999994	927.658421052626	993.967000000004	1020.00000000001	1732.85368421051	1023.5615	923.099999999994
73	125.986618247705	125.983295586458	125.995117528479	44.8845	42.838	45.922	138	138	2046.69314285714	3102.63093333333	3296.75333333333	3573.99413333333	2044.581	2942.298	1975.15022222222	2183.45130434783	532.582363636364	573.4086	584.6319	789.658615384615	3304.33714285714	2975.194	3103.9106875	3040.47647058824	816.3	1362.51583333333	843.850125	852.256666666666	3808.53835294118	3042.46833333333	3208.62666666667	4022.13823529412	3749.30376470588	2960.72282352941	2959.70258823529	1800.71529411765	1978.26475	2405.613125	3358.575	2298.4475	1339.55177777778	2090.6203125	2135.43081818182	1506.012	880.495363636364	1202.37088888889	756.684499999999	1107.9915	2415.98516666667
74	127.038586579651	127.038586579651	127.038586579651	295.855	295.855	295.855	1	1	177.52872	228.54272	236.70496	243.78956	130.59072	223.44132	147.9696	161.20424	573.39736	720.45888	721.33796	715.21628	225.48188	262.27364	266.23044	250.98888	195.854769230769	255.02	176.50844	218.33992	225.52608	183.6864	182.58716	283.63784	247.92804	186.71124	190.8335	141.81892	202.01544	159.132	257.16096	184.70688	159.16368	230.58328	194.834692307692	179.56928	160.22164	157.15392	336.5472	169.36648	184.62724
75	127.038697477848	127.037127414514	127.046413438059	58.16	55.099	60.2	13	13	498.78	746.839636363636	656.1815	637.663043478261	362.196818181818	458.102454545455	399.033272727273	468.284318181818	332.357	439.737545454546	756.022090909091	321.314318181818	446.779043478261	421.372636363636	398.004285714286	352.088181818182	173.446363636364	365.257636363636	170.385545454545	232.674	543.950727272727	443.818636363636	571.346086956522	568.291909090909	494.589772727273	379.541454545455	373.335913043478	349.953545454545	222.419454545455	241.931857142857	414.323	361.176545454545	168.345	354.96	253.027636363636	254.047909090909	190.791	368.318454545455	491.660956521739	218.387	184.669363636364
76	128.020051927614	128.018520916209	128.029743903024	44.89	42.844	45.917	41	41	307.086888888889	475.475333333333	496.902333333333	507.050444444445	404.008	536.636888888889	395.846222222222	447.198	458.775	436.667	453.998888888889	444.816888888889	460.170333333333	531.941	521.390333333333	519.293111111111	436.702666666667	462.211	324.430666666667	424.458666666667	459.1	360.14825	332.809777777778	538.008444444445	478.484222222222	330.588	306.066666666667	542.758222222222	359.118222222222	347.895777777778	537.338222222222	406.313777777778	617.234444444445	582.634125	328.547333333333	427.473111111111	531.615375	574.976545454546	625.960571428571	601.9475	269.338666666667
77	128.052751178914	128.050528358337	128.054586896976	92.846	91.811	92.855	6	6	67.3388571428571	40.8114285714286	32.6605714285714	21.4326	146.982857142857	42.87	43.8743333333334	183.648	85.638	75.5011428571429	94.8848	148.961714285714	112.231428571429	173.436428571429	135.651133333333	51.0142857142857	42.852	27.5592857142857	66.3464285714286	32.6491428571428	16.3245714285714	9.17871428571428	8.16213333333334	14.2790666666667	27.5477142857143	10.2064285714286	6.12428571428572	59.1754666666667	40.8114285714286	76.52	32.6378666666667	29.5986428571429	407.151	236.789142857143	84.7133571428571	186.712285714286	330.5664	540.953333333333	313.118071428571	231.600533333333	59.1765714285714
78	128.051948321331	128.051684314058	128.052212328605	354.526	353.007	356.045	2	2	1.02075	10.2025	13.26325	10.2075	3.06075	13.2643333333334	9.1785	9.18207692307695	5.09923076923076	8.16599999999998	1.02025	11.21725	8.16600000000002	13.2578333333333	15.2975	10.2075	16.3101538461539	10.2025	15.305	21.4070769230769	16.332	8.16246153846151	4.081	7.1416153846154	9.18225	5.10125	7.14161538461537	12.249	12.238	13.264	12.243	6.1215	16.3236923076923	14.2905	6.12138461538463	8.16553846153846	17.35275	13.26325	9.18299999999998	12.2436923076923	26.5265
79	128.952429760123	128.949283886077	128.960966395787	1079.44	1078.32	1081.47	124	124	2263.03212121211	3111.95312500001	2972.19967741934	3192.3823076923	2145.71718749999	2993.62645161289	2036.56387096775	2153.56129032259	2080.03375000001	1380.06	3362.88941176469	1917.16718749999	2915.03281249999	3408.51282051282	3206.87999999998	2172.59999999999	2427.20605263158	2937.59999999999	1961.46000000001	2496.61972222222	3156.73454545455	1989.00000000001	2029.40156250001	2699.74687500001	2972.27999999999	1937.59258064515	2141.63593749999	2268.11382352942	1990.25806451612	2326.62	2936.43212121213	2152.49812500001	2245.64885714286	2723.02749999999	2202.18	2209.89	1967.27407407407	2134.86	3279.26812500001	2245.15789473685	2152.2
80	129.018623957558	129.016275971094	129.027491189448	90.808	87.741	92.855	29	29	267.31336	330.63552	289.81632	347.98368	261.25312	347.99732	325.39276	405.05116	1378.7696	1624.34736	832.54848	1264.11357692308	300.027	368.233884615385	368.233884615385	293.904	232.67856	329.55044	235.74012	265.2104	394.75548	689.57408	479.5128	517.28196	345.87492	368.32108	325.46932	338.806	215.27908	240.78608	382.442307692308	327.49704	764.00996	406.24656	203.07552	303.026625	1178.6544	753.98692	569.18232	1100.12056	262.15028
81	129.036745046382	129.03576379365	129.037631354533	45.511	44.878	45.917	8	8	221.397866666667	367.29	494.8515625	478.49725	226.4992	593.7855	273.427	299.9535	241.710375	281.5936	249.9765625	264.24475	433.4734375	407.07975	501.126875	410.1472	213.249666666667	350.971733333333	146.9184	223.453	359.128	234.630666666667	203.104375	480.6398	436.69375	197.931733333333	187.726	374.43175	217.31325	245.88025	460.4428125	284.766	368.316266666667	554.846	189.7696	274.44725	244.86	353.289066666667	331.703125	304.053125	151.960133333333
82	129.036181113632	129.035207099419	129.045195604591	144.8595	141.805	144.894	6	6	170.46525	208.046	191.822666666667	168.34125	167.334666666667	213.23225	173.4425	187.557333333333	118.351636363637	187.726	208.131	231.615666666667	190.78675	259.0165	200.98925	151.009333333333	128.562	177.5235	134.673	138.754	201.08775	114.270545454546	123.38975	182.62475	207.127666666667	80.59975	132.578333333333	192.7485	148.932166666666	139.63725	202.014	156.111	313.223727272728	258.144333333333	110.142	128.5515	180.58425	302.86575	227.62725	189.7665	215.149666666666
83	130.033809278377	130.033354629089	130.036584335358	92.854	91.817	92.855	3	3	84.6876666666667	107.1175	80.6721666666668	76.5874999999999	86.7242857142858	91.92	32.6582857142857	90.8054285714287	107.1175	623.307285714286	34.6897142857143	189.782	145.900857142857	230.52	143.739428571429	162.248142857143	16.3245714285714	158.144285714286	541.218333333334	17.3448571428571	54.0776666666667	30.58	34.6848571428572	43.8354285714286	69.3826666666667	64.281	24.5074285714286	68.359142857143	175.489142857143	56.1183333333333	112.231428571429	47.9534285714286	364.921333333333	216.487333333334	100.074333333333	146.921142857143	402.965833333334	371.384	40.8066666666666	421.397666666667	94.8732857142856
84	130.049052220869	130.045314646051	130.057050444946	55.087	52.014	60.2	119	119	2007.43288888889	2727.16342105263	2377.67538461538	2574.156	1957.90336363636	2532.881	1788.83338235294	3845.95041666667	2869.1544	3282.18657894737	1738.506	2430.9506097561	2602.20896296296	3153.59275	2665.546	2358.71535294118	2948.22145833333	2734.32432432432	2695.53526315789	2686.82161764706	1371.23368421053	1188.61486486487	1111.26817241379	1324.314	1300.31111111111	958.039034482759	975.250363636364	1741.60554545454	1663.04454545455	1406.44903225807	1543.374	1376.33191304348	3382.80526829268	2634.83813793103	1480.47821052632	2088.49827272727	3479.14068965517	2474.0152	2772.04116129032	3879.87544827586	2046.60420689655
85	130.049248591786	130.045399962218	130.057269328789	99.985	94.9	105.097	65	65	473.31712	749.077583333333	679.50648	952.1265	852.1175	827.6255	810.741	2054.36056	1182.00169230769	1593.67736	275.4648	1071.042	550.03872	946.81984	648.77088	552.07968	2014.044	616.22496	1299.14954166667	1594.31788888889	304.04344	502.87972	335.59316	214.2084	260.16375	447.99072	212.20992	819.47756	703.13828	464.2274	331.435	384.57016	1740.57930769231	748.0265	539.8445	961.32984	2021.65012	943.717647058823	325.40552	2161.97332	1063.90011538462
86	130.065301123047	130.062107488345	130.073498323474	206.094	202.012	207.136	115	115	1586.8775	2394.6734375	2327.80612	2835.4484375	1995.12	2692.51892	1825.22290909091	3054.1694375	1034.86705263158	1112.3668	706.013	1008.04816666667	2241.2376	2726.15253333333	2457.55410526316	2120.10208695652	1288.26	1780.36533333333	1320.9	1479.696	1970.14663636364	1882.42714285714	1657.565	1957.83538461539	1548.23235294118	1608.308	1352.35425	2028.65117241379	1268.19146666667	1404.4635	1578.39120833333	1108.082	1916.07218181818	1871.17376923077	1389.59842105263	1311.48527777778	1755.26	1547.76138888889	1363.054	1715.80277419355	995.55904
87	130.065099472893	130.062583898808	130.072361590895	270.3675	266.289	272.434	20	20	80.6006086956522	172.468173913044	111.236869565217	139.811478260869	130.593391304348	193.899130434782	115.26	425.448782608696	3667.2479032258	4330.06832	2354.74105263159	5008.55452	74.4599999999999	93.864	92.8437391304348	56.1286956521739	208.046	230.578956521739	277.451333333333	319.423304347827	101.010130434783	57.1363333333334	49.9949130434782	63.2561739130435	88.7929565217391	76.5391304347827	40.8016666666667	117.33	119.37052173913	58.1684999999999	72.457043478261	48.9829565217391	236.707666666666	157.120173913044	68.3749565217392	110.1645	237.781565217391	130.593391304348	143.856782608696	177.434608695652	199.001739130435
88	130.065017972278	130.063239789028	130.073698610543	288.2425	287.698	289.75	6	6	445.857653846154	689.872695652175	398.92526923077	321.384807692308	144.878230769231	268.330807692308	115.290423076923	706.886653846154	352.933307692307	459.225	142.87	467.283307692308	73.4593846153846	147.9725	111.184192307692	76.5375000000001	86.7032692307693	79.5810000000001	124.472846153846	180.553615384615	145.9315	42.8513076923077	45.9034615384616	93.8647692307692	117.330961538461	69.3783076923078	35.7013461538462	174.466038461538	127.533653846154	65.2972307692307	114.270153846154	60.2072307692309	237.668961538461	117.330961538462	56.1148076923078	65.2824615384616	190.826307692308	161.239	120.337307692308	138.756615384616	190.747192307692
89	130.085106404622	130.083434585453	130.093165143331	79.574	74.472	82.645	39	39	607.0785	402.787142857143	228.6032	354.022619047619	438.8365	899.639999999999	299.964	1168.22714285714	865.7253	947.5808	889.689142857143	1296.8013	745.792	1327.9749	978.4677	639.689285714286	458.22695	136.756571428571	236.7676	459.107142857143	330.6582	315.25725	254.039285714286	259.152571428571	819.271315789473	284.6637	286.7043	1080.18	893.770285714285	551.9823	1347.42	920.570588235295	1963.98125	2179.254	786.84405	1262.06552631579	1310.03952	2719.7199	1760.52	1729.3068	769.29112
90	130.086355556962	130.083426048251	130.094150092274	63.261	59.163	70.409	38	38	406.923	488.716857142857	109.164692307692	378.534153846154	722.311714285714	951.526714285714	623.69	1487.49646153846	819.333428571429	950.92676923077	802.921615384615	1929.34165517241	787.677538461539	1462.10092307692	1006.96776923077	486.846642857143	983.555428571428	67.3105714285714	285.56	922.338285714286	394.016923076923	292.828307692308	243.853538461539	325.453615384615	1095.32657142857	182.635076923077	289.639428571429	2520.0175	882.485357142857	631.713307692307	1773.13242857143	1261.07314285714	2299.67315789474	2746.50093333333	612.184615384616	1536.44271428571	1085.60738461538	3826.988	2461.93514285714	1403.06538461538	543.783
91	130.072894730239	130.071862379171	130.073927081307	338.1955	337.685	338.706	2	2	19.3808260869565	79.580347826087	66.3339130434782	43.8824347826087	31.6280869565218	40.8208695652174	17.3525652173913	68.3574782608696	71.3847826086956	73.4399999999999	44.8914782608696	71.4182608695652	31.6294347826087	33.6686086956522	32.6497391304348	28.5612173913044	28.567304347826	28.5746086956522	24.4925217391305	32.64	32.648347826087	18.36	22.4514782608695	24.4747826086957	44.8914782608696	16.3241739130435	13.2633913043478	40.8121739130436	25.5065217391304	28.5746086956522	33.6772173913043	18.3646956521739	35.7182608695652	41.8324782608695	21.4254782608695	19.3849565217391	40.8	33.6686086956522	40.8121739130435	26.5132173913044	51.0260869565217
92	130.967313986239	130.964558130381	130.975748943661	1081.5	1080.36	1084.5	108	108	2587.27130434783	3092.63033333332	3105.86193548388	3098.71967741937	2487.3695	3269.0012121212	2549.53533333334	2424.87771428572	2080.41718749999	2081.33684210526	1718.19030303031	1632.48484848485	3436.16190476192	3465.66153846153	3219.12000000001	3053.88	2115.08818181817	3068.15999999999	1593.24	2305.90624999999	3390.10100000001	1867.13823529411	2030.82	3339.66025641025	2902.78906249999	1747.77909090909	1959.70909090909	2253.49818181819	1695.45037037037	2243.99999999999	3116.17071428571	2318.14999999999	2293.55157894737	3564.74810810811	1896.17999999999	1716.14969696969	1833.00848484848	2217.47999999999	1788.10181818181	1780.95757575758	1805.39999999999
93	130.99652555423	130.996504278818	130.999659624173	63.255	63.237	63.261	3	3	170.34	249.8265	347.909736842105	447.88975	168.34125	353.0065	213.29495	141.81475	80.5326	98.9691	460.1553	70.38	258.1359	253.022	241.79925	263.3019	67.3398	208.08	65.296	84.68075	609.285631578947	1392.7095	1584.46868421053	1070.2947	381.3678	542.773	450.84	161.201578947368	112.2275	193.91	271.39	230.6104	104.0706	298.86	184.6743	137.73375	91.8236842105264	95.9096842105263	469.177	104.099052631579	89.8084
94	131.046812022066	131.043377109535	131.05358075492	197.9315	194.87	198.958	16	16	435.664541666667	561.1375	633.743999999999	631.53475	411.165130434782	682.547250000001	460.13275	555.174666666667	2222.60544	2631.36491304348	2103.84141666667	1449.11	581.548695652174	674.412791666667	632.71	613.195291666667	475.339416666667	635.62252173913	471.25925	493.942166666667	476.360304347826	368.235041666667	409.12025	608.218000000001	560.2545	379.626	381.589083333334	443.926956521739	289.751	374.355291666667	526.470500000001	373.606434782608	378.51275	651.966375000001	339.757125	325.393291666667	285.673043478261	347.908956521739	247.930875	289.766434782608	290.783125
95	131.054765910318	131.053353260761	131.055861146726	52.049	52.032	54.066	5	5	147.881875	225.4890625	145.9458	91.8225	209.15125	244.95	162.21975	448.054375	225.3233125	292.816533333333	356.0890625	211.1270625	183.58875	197.931733333333	253.1088	159.1616	696.83075	481.5875	333.744375	525.609	89.7834666666667	67.3112	69.377	104.071875	139.6800625	43.8714666666667	56.1146666666667	288.735466666667	145.89575	108.226	177.5844	159.159	444.829	336.6825	126.513066666667	186.7171875	298.938133333333	326.485333333333	518.287	325.465066666667	152.01725
96	131.052523595733	131.052523595733	131.052523595733	98.971	98.971	98.971	1	1	11.2230555555556	40.8222222222222	24.4866666666667	63.2764705882353	45.9125	50.0099444444444	58.1273333333333	157.122777777778	83.6582222222222	65.2942222222222	17.3447222222222	104.068333333333	34.7007777777778	34.6894444444444	42.8333684210526	27.5565	129.575277777778	29.5783888888889	67.3566666666667	104.034333333333	12.2393333333333	22.4387777777778	21.4188333333333	9.1825	6.12166666666666	22.4534444444444	14.2838888888889	36.7411764705883	32.6488888888889	29.5880555555555	17.3390555555556	37.7379444444445	115.291388888889	36.754	20.4122222222222	58.1716666666667	136.761888888889	116.311666666667	27.5475	92.8705555555556	49.9772777777778
97	131.128726921101	131.126463683519	131.13758287058	46.9275	44.878	49.975	54	54	146.9184	220.366285714286	106.146857142857	74.4808571428572	266.307	359.291428571429	205.077428571429	427.649357142857	368.316266666667	488.716857142857	592.786	362.052666666667	176.435285714286	166.294928571429	201.080714285714	146.921142857143	1413.10735294118	1723.77352941176	1209.39705882353	1329.78388888889	79.5822857142857	198.955714285714	107.1675	91.8642857142858	107.085	40.8106666666667	49.9905	123.454571428571	136.718285714286	78.595	106.191428571429	99.0092857142857	397.904	370.363714285714	135.698	204.042857142857	609.110571428571	298.152857142857	677.706857142857	289.639428571429	211.1262
98	132.046757701984	132.046757701984	132.046757701984	220.377	220.377	220.377	1	1	34.688	57.1167058823529	45.9132352941176	35.7097222222222	28.5863529411765	61.2176470588235	34.69	28.5781176470588	41.8175882352941	47.9510588235294	45.9105882352941	43.8719444444444	43.8726470588235	51.0323529411765	41.8465294117647	48.9733333333333	43.8726470588235	53.0522352941176	31.6291176470588	26.5184705882353	44.8929411764706	35.7102941176471	34.6667777777777	60.1765294117647	47.94	40.8111111111111	29.5783888888889	32.6475294117647	36.73	28.5665882352941	53.0552941176471	27.5463529411765	40.8094117647059	48.9741176470588	32.6287058823529	31.627294117647	39.7914705882353	28.5764705882353	34.6894444444444	36.718	31.6291176470588
99	132.048150563489	132.044885943013	132.056523127658	303.5295	299.941	304.051	14	14	426.479428571428	609.114125000001	746.823000000001	925.706874999999	482.588999999999	710.080615384614	517.330125000001	1348.79253333333	51.0249999999999	61.2163636363636	72.42	47.9534285714287	49.98	52.0491428571429	60.1968571428571	56.0842857142858	40.8109090909091	74.4739047619047	38.7799047619048	31.6377142857143	58.1555454545454	38.779	34.6892727272728	71.4200000000002	70.3964285714286	41.8311818181819	43.8948095238095	40.810909090909	46.933142857143	31.6284545454545	62.2519523809525	36.7388571428572	42.8609999999999	57.1360000000001	37.7416818181819	38.7703636363637	41.8311818181819	40.8109090909091	35.69	38.7708571428571	34.6897142857144
100	132.053084765115	132.046845040585	132.056596292279	186.714	183.652	188.72	5	5	97.9488	265.278	253.027636363637	287.7246	174.4542	258.1359	184.6743	599.653090909092	289.757454545455	216.3036	235.6893	116.3826	115.290818181818	177.5148	185.5854	124.4766	222.5562	307.1103	147.9435	249.966818181818	51.0136363636363	18.3649090909091	25.5225	30.609	40.812	14.2842	19.3857	385.663090909091	64.2789	86.6745	84.6766	56.1495	854.969500000001	398.713363636364	84.6766	112.167	235.6893	467.2974	259.1562	201.9996	18.3546
101	132.047369709638	132.046412078428	132.050869355306	92.3465	91.817	92.855	4	4	106.110333333333	154.0955	138.790956521739	122.46	163.286666666667	222.469	201.96825	272.417875	129.518833333333	138.793666666667	156.09825	194.86775	175.526	229.5	216.24	175.526	160.2185	181.6045	118.382833333333	160.146541666667	89.7636666666667	63.2425833333334	75.5015833333334	106.106	120.3895	68.3595416666667	70.39725	231.662958333333	114.272666666667	115.28825	121.360166666667	92.84275	436.577833333333	283.7685	126.542	184.718041666667	376.57252173913	501.085958333333	392.7	392.900869565218	128.52525
102	132.053624604896	132.052765466715	132.054483743078	196.9055	195.896	197.915	2	2	23.4660526315789	40.8105263157895	41.8437368421053	27.5471052631579	175.485263157895	40.8105263157895	163.250526315789	338.832210526316	350.040526315789	421.368684210526	333.626052631579	241.877210526316	29.5784736842105	34.688947368421	36.7408421052631	25.5065789473684	216.228842105263	32.6484210526316	32.6383157894737	212.280421052631	20.4	24.4787368421052	12.24	33.6686842105264	30.6173684210526	14.2881052631579	15.303947368421	100.016736842105	13.2641052631579	86.6955263157896	19.385	52.0656315789474	417.309157894737	33.6686842105264	22.4457894736842	14.28	22.4457894736842	328.524736842106	30.6078947368421	20.4	14.2836842105263
103	132.100131988525	132.096378836565	132.109346025445	121.41	117.33	124.46	59	59	635.623947368421	975.6296	936.891473684211	1183.5052631579	1058.37372222222	1430.35155555556	1047.81026315789	1766.64	2825.17114285714	3137.65373913044	1878.30447368421	2918.97289473684	1372.84915789474	1605.8735	1384.89388888889	1044.70755555556	1283.50944444444	1429.87616666667	1165.15722222222	1584.51676470588	1185.5305	1040.12181818182	1183.84444444444	1600.38	1472.23973684211	1218.676	913.446944444443	1858.15969230769	1131.47184210526	1095.42347368421	1437.61941176471	964.455882352941	3066.2379	1935.46694444445	984.55394736842	1574.26605263158	2209.6899	2270.08552631579	1377.35526315789	2203.60257142857	1042.32755555555
104	133.061073675187	133.058746074808	133.069621306458	53.069	52.02	59.168	19	19	150.966166666667	166.30075	172.468173913044	167.329913043478	145.89575	150.997	121.442086956522	252.068869565217	397.62125	412.185391304348	433.610869565217	338.64	174.42	215.275043478261	170.427130434783	151.037217391304	584.627125	472.37575	458.09225	444.94747826087	113.248956521739	93.868	106.111652173913	130.626782608696	106.058333333333	70.398	64.26	141.822304347826	121.40975	115.348434782609	108.175304347826	82.643625	314.249833333333	215.228791666667	90.8070869565218	154.05775	346.90347826087	216.30452173913	456.96	264.315130434783	131.617625
105	133.053119592724	133.049690923383	133.056548262064	301.4945	299.964	303.025	2	2	64.2774999999998	109.169722222222	78.5626470588236	78.5626470588234	40.8117647058823	71.420588235294	85.7033333333334	200.929055555555	24.4946666666666	18.365294117647	21.42	26.5272222222222	27.5479411764705	31.6389444444444	33.6691666666666	25.4902777777778	45.9124999999999	46.9327777777778	33.6783333333333	44.9068888888888	36.7305882352941	29.5977222222222	33.6691666666667	40.8	23.4667647058823	16.324705882353	19.3968888888889	12.2435294117647	19.3852777777778	17.3447222222222	19.3905555555556	18.37	29.5880555555556	29.5880555555556	13.2592777777778	18.365	17.344	20.4129411764706	21.42	23.4651111111111	13.2592777777778
106	133.104349593333	133.104326008584	133.104373178082	122.426	122.409	122.443	2	2	52.0359375	75.4476249999999	93.9013333333334	98.9658666666667	114.314666666667	133.654933333333	87.7429333333334	148.900533333333	223.4758125	320.238133333333	140.806	312.222	105.053133333333	128.5536	122.472	86.7226666666667	141.817066666667	116.356	90.8037333333334	153.04	105.087466666667	113.1714375	93.8645333333334	138.701866666667	113.2496	110.2248	101.046	159.0992	78.5605333333334	74.4551333333334	142.73875	93.932	306.075	160.192333333333	89.7834666666667	116.3104	158.079333333333	237.815333333333	86.7226666666667	160.129533333333	94.9592
107	133.10058308539	133.10058308539	133.10058308539	384.63	384.63	384.63	1	1	35.7013461538462	61.2023076923077	53.0420800000001	101.03148	40.8208	64.2499199999999	41.8314799999999	84.6633199999999	34.69768	35.7098	36.73872	31.63612	60.19652	84.6663846153846	64.2769615384615	53.0420799999999	60.19652	88.7574	59.1901599999999	76.521	91.8252	148.96088	87.7431538461538	119.39616	80.5926400000001	63.25736	58.1422799999999	81.6224	34.6895199999999	42.83328	59.1901599999999	59.1901599999999	78.5430799999999	56.1154	44.90112	43.88236	41.82984	46.93288	39.7725000000001	62.22488	26.52624
108	133.976832102413	133.976228425941	133.980729007157	1071.76	1071.27	1072.33	6	6	830.279999999999	1098.92464285714	990.419999999999	1102.00000000001	867.314814814813	956.087037037035	937.708214285712	786.695357142855	802.0475	724.199999999999	314.274074074076	844.253333333332	948.944444444443	1059.78	916.979999999999	1000.98333333334	763.979999999999	954.719999999999	864.959999999998	920.039999999998	1053.02222222222	726.239999999999	925.463928571426	957.779999999999	868.019999999999	737.460000000005	896.918076923076	735.687037037042	804.05185185185	842.519999999998	773.440740740739	833.642592592591	766.288214285713	849.256296296302	793.559999999998	828.529999999998	792.827777777776	789.766666666672	362.226785714285	841.090370370369	811.919999999998
109	134.04643428798	134.044465020792	134.049721091942	54.586	52.038	56.102	10	10	211.14	327.511714285714	347.998619047619	358.120285714286	34.6897142857143	510.142857142857	98.9908095238096	71.4366666666667	196.758904761905	355.042857142857	258.132285714286	172.38	370.26	405.053428571429	404.127428571429	443.031333333333	33.6678571428571	164.266	73.4605714285714	59.1931428571428	303.024857142857	159.157142857143	214.26	300.984285714286	347.722571428571	190.793428571429	249.9	322.410285714286	273.436571428572	62.269380952381	333.711285714286	58.1535714285714	97.9428571428572	467.138190476191	307.091666666667	313.227714285714	1002.94085714286	21.426	1170.25861111111	813.357476190476	151.002285714286
110	135.099938839116	135.099938839116	135.099938839116	175.485	175.485	175.485	1	1	67.3365	89.8084	103.0503	136.6465	69.3804	98.9677142857142	65.296	149.8959	24.4872	20.4	19.3845238095238	29.59595	61.233	57.12	64.26	45.9	14.2842	26.5187	21.426	16.324	41.83025	74.4819	43.87075	86.74675	49.994	42.852	27.5481	50.02165	39.77805	32.6491428571428	45.91125	40.8	49.98	32.6308571428571	29.58725	36.72	38.7714	42.8505	20.406	50.00695	24.4857142857143
111	135.116252318875	135.115457167384	135.12559562831	616.2795	615.223	618.3	14	14	195.926709677419	1849.0787	1036.61496774194	1912.0070625	718.284387096775	1414.3668	1213.87933333333	1348.8366	797.718200000002	1193.946	292.860354838709	788.534806451614	1037.43841935484	1048.01926666667	1033.73273333333	554.932645161291	703.101533333331	183.646451612903	160.181866666666	332.606933333333	698.745666666666	623.382933333332	186.6783	739.959166666667	240.742838709678	108.1306	194.909133333333	486.762600000001	117.329677419355	477.5784	128.5578	690.845741935484	2522.5215	886.632290322581	125.5174	812.291466666665	610.239066666667	1777.31509090909	375.458133333334	283.680466666667	160.150129032258
112	136.061859458301	136.061859458301	136.061859458301	72.438	72.438	72.438	1	1	49.9835	35.69625	47.9534285714286	58.155724137931	35.71	46.9136551724138	33.6765	69.3787586206897	214.08	276.661964285714	244.866206896552	227.51575	49.9935172413793	43.8629655172414	30.608275862069	29.5945	73.4734285714285	109.147379310345	28.568	59.1765714285714	41.8390357142857	23.46575	23.4663448275862	28.567724137931	28.562	13.2609285714286	14.2809655172414	64.2643448275862	20.4057142857143	38.7776428571428	45.9031034482759	25.5116071428571	84.6659285714286	44.8831428571428	20.405	14.284	46.9331428571428	74.47825	45.9031034482759	47.9618214285714	24.492
113	136.074791720861	136.074491463127	136.075440775868	114.269	110.188	114.28	3	3	49.99225	84.6548125	58.175625	104.0655	47.969375	65.3	50.996875	126.47225	239.75875	281.50275	244.86	294.85225	67.31175	81.595	65.32	48.972	127.53125	96.959375	89.7875	178.54375	73.458	104.033625	110.2275	143.7583125	88.729125	99.9845	78.530375	71.4186666666667	38.771875	43.8714666666667	80.5454375	52.0744	133.6609375	60.172625	39.7775625	61.21875	80.570125	95.9050666666667	76.51875	86.689375	44.891
114	137.061624277193	137.05962933614	137.063619218247	291.8015	291.796	291.807	2	2	41.8313103448276	71.4337931034483	73.4598620689656	81.6213333333334	72.4395862068966	81.6220689655173	59.1759999999999	99.9870344827585	927.43075862069	1258.25524137931	838.80848275862	1007.0265483871	81.6213333333334	72.454275862069	89.7658666666666	81.6386206896552	98.9466896551724	118.327733333333	106.108689655172	120.372206896552	75.5157241379312	111.232620689655	59.164	74.4776206896551	77.5402666666667	61.216551724138	48.9732413793103	59.176	42.8515862068965	47.9432413793103	69.3904827586206	51.0224137931034	89.784275862069	65.2976551724137	41.8228275862069	61.2041379310345	54.0837586206897	47.9626896551724	59.1542	69.3787586206896	57.1238620689655
115	137.965940271975	137.962076897615	137.975032511853	1073.32	1073.18	1074.41	134	134	1208.272	1874.42037037037	1731.96000000001	1698.11200000001	1284.80950000001	1632.84210526315	1327.63952380951	1302.12761904761	1178.67749999999	1141.37999999999	2149.12285714286	1210.73999999999	1645.04600000001	1659.53999999999	1710.54000000001	1633.02000000001	1202.57999999999	1682.99999999999	1243.38000000001	1345.37999999999	1790.97749999999	1197.47999999999	1260.28809523809	1615.90749999999	1664.63999999999	1254.60000000001	1237.25999999999	1162.80000000001	1154.18549999999	1190.33999999999	1699.13249999999	1272.96	1308.25047619047	1544.01650000001	1124.03999999999	1250.05681818181	1261.30857142856	1252.56	2132.79523809524	1229.28399999999	1209.71999999999
116	138.054330509632	138.05024946052	138.063483540808	57.139	55.087	62.229	34	34	9.17947058823529	7.14194444444445	9.1855	16.3244444444445	7.14205882352941	14.2838888888889	11.2261111111111	12.2433333333333	16.3087058823529	11.2225882352941	11.2230555555556	12.2393333333333	11.2193888888889	14.2838888888889	16.3244444444445	11.2271176470588	36.7284705882353	16.3244444444444	111.212058823529	52.05	13.2636111111111	8.16282352941177	7.14194444444445	13.2636111111111	15.2941666666667	3.06088235294118	4.07977777777778	12.2433333333333	10.2027777777778	11.2297777777778	19.3852777777778	9.1825	40.8094117647059	25.4986111111111	8.16188235294118	8.16222222222223	30.6083333333333	87.7438888888889	53.0371111111111	26.5344444444445	26.5368235294118
117	138.054039705847	138.053332275575	138.062764824761	203.05	203.027	207.12	3	3	17.3509285714286	26.5255714285714	36.7302857142857	29.5862142857143	50.9928571428571	54.0751428571428	53.0771428571428	95.9068571428571	33.6694285714286	63.2798571428571	19.3854285714286	34.6872857142857	28.568	54.0751428571428	39.7911428571428	41.8317142857143	72.4098571428571	51.0107142857142	29.5882857142857	77.5417142857142	26.5165333333333	48.9908571428571	43.8538571428571	23.4747857142857	28.58	32.6491428571428	25.4964285714286	97.9885714285714	66.2953571428571	53.0325714285714	29.5882857142857	36.7302857142857	355.059428571428	146.921142857143	58.1562857142857	100.03	219.438214285714	229.548214285714	143.860285714286	220.381714285714	59.1517142857143
118	138.090595465178	138.089454270066	138.100500119893	120.3935	118.349	121.428	16	16	10.2023076923077	17.3295384615385	18.3715714285714	19.3840714285714	135.752076923077	171.489230769231	146.913230769231	295.889230769231	10.2030769230769	7.13892307692307	4.08114285714286	4.08092307692307	27.5380714285714	58.1575384615384	24.4966153846154	42.849	84.6791538461538	90.8416153846155	66.32	102.023076923077	11.2231428571429	9.17446153846154	4.08114285714286	16.3175384615385	20.4046153846154	6.12415384615384	7.14484615384615	18.3574285714286	24.4868571428571	18.3587142857143	22.4366153846154	15.3103846153846	167.330461538461	94.8814615384617	34.6878461538461	56.1157142857143	135.641	132.692857142857	49.9950769230769	144.829857142857	123.522384615385
119	138.127889848763	138.125859290305	138.136949601559	363.216	360.142	364.259	23	23	132.640625	331.6015625	331.586666666667	382.59375	227.515749999999	328.39975	181.6045	598.90009090909	405.045866666666	335.662249999999	95.9035000000001	80.6293749999999	181.615625	135.6516875	235.677749999999	238.753125	37.7523333333333	36.73125	16.324	29.5761333333333	99.0006249999999	17.3388666666667	22.446875	74.4794666666665	78.5351874999998	15.30375	13.2582666666667	175.485866666666	41.83025	81.6213333333335	52.03275	64.2993749999999	512.173866666666	184.6765625	47.9525333333332	59.1754666666668	108.1465	264.341875	95.9446250000001	80.5694666666667	12.243
120	138.978097522367	138.972982470054	138.98674150807	1073.28	1071.24	1075.29	128	128	1836	2430.72272727271	2387.82	2277.57	1727.33027777778	2300.01916666667	1777.59739130433	1656.16565217391	1732.61307692308	1352.51999999999	2237.95650000001	1602.41999999999	2348.69771428572	2421.44875	1893.12	2005.91575757576	1727.62954545455	2248.72823529412	1761.54000000001	1675.86	2459.80666666668	1753.38000000001	1659.25909090909	2079.87272727273	2106.3	1750.32	1894.14	1727.88	1700.15299999999	1686.53228571429	2082.67041666667	1739.57361111111	1604.15454545453	2217.66722222222	1675.86000000001	1629.55423076923	1736.81363636364	1735.02	1947.11399999999	1553.39125	1695.23999999999
121	139.001799655221	139.00031446374	139.010262614283	91.3145	87.741	92.855	22	22	218.342416666667	296.9655	265.335652173913	254.1045	205.128875	273.494	209.108541666667	138.759666666667	1079.87742857143	1295.7175	1142.68	892.75	282.6785	260.1	277.44	252.0635	171.444	290.77125	206.149416666667	199.928166666667	410.04	531.441708333334	431.583375	493.801	362.18875	321.391875	368.31025	164.307208333333	187.733666666667	218.3335	331.445833333333	271.3865	323.353208333333	219.46125	214.305	185.738583333333	667.421217391304	384.744208333333	832.32	674.564869565218	182.587458333333
122	139.043961282299	139.037426679562	139.046620473615	238.722	235.675	238.77	8	8	909.074571428572	1239.3	1149.862	1199.17142857143	831.532857142857	1183.44938095238	808.860000000001	739.914285714286	831.765714285715	860.301571428572	1656.944	807.046000000001	1118.54628571429	1245.76885714286	1152.17138095238	1204.95742857143	778.260000000001	1180.47057142857	931.520857142858	789.701142857144	1206.998	840.480000000001	872.916190476191	1135.525	1219.58285714286	883.000238095239	914.683714285715	822.350285714285	936.622285714286	881.033142857144	1197.81542857143	860.879999999999	746.849142857143	1206.31542857143	863.161714285715	851.700000000001	776.437428571428	798.049619047618	1613.07171428572	824.390857142858	913.155714285715
123	139.989019408532	139.984623975453	139.99758549978	1071.27	1070.2	1072.36	71	71	1267.79538461538	1966.61055555557	2007.35999999999	2136.16812499999	1681.97999999999	2360.70562499999	1766.44428571427	1385.9588235294	1961.31363636362	1394.33999999999	3854.95925925925	1996.14	2185.15812499999	2020.61999999999	1601.4	2161.37999999999	1748.27999999999	2257.25999999999	1467.78000000001	1680.96937499999	2628.10937499999	1774.79999999999	1963.68249999999	1456.56	2010.63124999999	1283.16	1456.55999999999	1758.47999999999	1414.58624999999	1717.67999999999	2104.25999999999	1842.11999999999	1699.34062499999	2097.64749999999	1927.79999999999	1389.19214285714	1619.62166666666	1181.16	3373.6942857143	1696.68521739131	1424.94
124	140.954227866655	140.950396681432	140.963485414027	1075.35	1074.33	1076.41	144	144	2165.2888	3072.65380952379	2894.76000000001	3032.79090909092	2120.54952380953	2904.21363636364	2191.93636363635	2190.91590909091	2146.01590909091	2157.30000000001	3328.65826086957	2141.08695652174	2901.97384615384	3015.11999999998	2889.66000000001	3033.81136363637	2117.40217391305	2746.86000000001	2261.33999999998	2165.46000000001	3061.36363636364	2246.04	2272.55227272728	2789.70000000001	2938.62	2224.62000000001	2096.0580952381	2145.06	2129.64739130435	2129.76000000001	2859.25826086957	2282.76	2061.27826086957	2761.40857142858	2163.42000000001	2224.40740740742	2136.79043478261	2200.14	3196.34260869565	2297.04545454546	2078.44241379311
125	140.964606721676	140.961395236831	140.964823287346	43.852	42.855	43.864	3	3	264.24475	556.021111111111	488.739666666667	556.081666666667	252.00175	349.936222222222	322.390222222222	244.89	881.8675	1160.0811	875.3888	520.313333333333	322.390222222222	320.349777777778	373.442	280.396875	218.36025	279.5485	163.24	211.19175	373.401333333333	129.582333333333	192.948	248.072625	318.344	114.268	184.660222222222	249.981666666667	181.599555555555	270.358888888889	240.956	191.948	172.42225	186.728625	124.48575	138.750222222222	152.029666666667	202.3065	333.830666666666	155.090666666667	103.04525
126	140.993176002007	140.989133498733	141.002229482852	1072.29	1070.23	1073.35	35	35	1850.27999999999	4492.52766666665	3652.62000000002	3828.25032258066	3112.01666666668	3646.67133333335	3096.67903225805	2972.23100000001	2297.84428571428	3084.48000000001	4362.94533333335	2131.18529411765	3854.81933333335	3204.84	3797.46000000002	2850.90000000001	3032.43066666668	3508.80000000002	3265.01999999999	1798.25999999999	4264.34533333335	2844.77999999999	3095.69133333335	2290.92000000001	3031.44	3100.76032258066	2254.83142857143	3042.60193548388	3059.97966666668	1465.73999999999	2741.55424242425	3109.97600000001	2874.27899999999	2569.79885714286	3006.96000000001	3033.45099999999	2923.25500000001	2943.66166666668	2683.652	3077.31000000001	2957.94633333335
127	140.995355623905	140.993903170044	141.000037478818	1169.22	1162.03	1169.26	17	17	742.559999999999	0	1049.35076923077	1103.64	760.473076923076	1057.17857142857	0	0	0	0	1561.77692307692	741.54	1045.26769230769	0	1021.79	1150.56	0	999.599999999999	0	0	0	0	0	1746.24	0	886.379999999998	717.060000000002	756.839999999999	754.799999999999	0	1129.93071428571	772.139999999999	0	995.519999999999	0	0	0	807.839999999998	2475.62272727273	808.44923076923	0
128	140.995176776916	140.993033852134	141.00457649282	1123.275	1111.05	1128.4	24	24	2252.07914893617	3133.05979166667	3352.79680851064	3232.3614893617	2206.26	3145.97191489362	2293.42833333333	2116.80382978723	2555.63297872341	2820.45617021277	4661.40000000001	1409.15115384615	3310.26042553192	3134.80533333332	3361.92	3382.00531914894	2078.60680851064	3031.29574468085	2698.45104166667	2215.8925	3312.28333333334	2365.32583333333	2568.36	3202.09531914894	1898.88464285714	2623.98723404256	2367.91382978724	2189.83319148936	2538.28936170213	2150.59916666667	3885.51999999999	2166.93191489362	2192.87541666667	2871.98658536586	2662.74375	2402.590625	2572.44	2136.77106382979	5166.24549019607	2579.09787234043	2455.1225
129	141.017303592539	141.017303592539	141.017303592539	65.301	65.301	65.301	1	1	474.2709375	680.256625	756.0515625	645.81825	291.7915	781.27494117647	277.621333333333	236.701866666667	456.596	415.2671875	1641.58225	381.5735	851.922666666666	542.80625	713.15475	763.4088	435.64675	781.22425	517.1083125	405.0640625	644.014375	364.22925	348.9255	461.153	682.296375	364.22925	428.375294117647	336.6825	431.56575	367.425	617.2890625	349.94575	284.6671875	726.1955	466.25425	376.47225	298.93325	433.60625	2519.25470588235	263.4352	411.311875
130	141.958231480486	141.954253228313	141.966901184615	1077.39	1076.37	1078.45	144	144	9417.42541666667	13429.4844	14624.76	13942.5353846154	8826.60416666667	14703.18375	9193.95416666667	8672.12777777776	8429.66208333334	8997.42	8332.5864	8477.35538461538	14472.9333333333	14028.4592	14032.14	14227.4372	8629.27222222221	14493.18	8734.15172413797	9193.26000000001	13706.2366666667	8156.94000000005	9078.64708333334	15899.6424	14509.5	8616.39833333334	9171.83999999997	9518.64000000001	8891.22758620687	8992.32000000003	14806.004	8955.33565217392	8720.48083333334	14868.1096296296	8770.98	8340.7496	8530.544	8789.33999999998	8013.54166666667	8797.25439999999	8457.84
131	141.95872432259	141.957207164198	141.967899445565	1169.22	1169.15	1169.26	21	21	937.380000000002	0	1437.44	1293.36	868.729166666667	2255.94124999999	851.438181818183	0	0	0	1003.55363636364	807.479166666667	1689.47916666667	0	1517.76	1305.6	0	1673.82	0	0	0	0	0	1534.08	0	875.160000000002	990.420000000001	872.877272727274	1254.6	0	0	0	0	1528.98	0	0	0	836.400000000002	0	816.727272727274	0
132	142.010594986358	142.010594986358	142.010594986358	132.627	132.627	132.627	1	1	745.8393	1105.3548	1403.25625	1170.6282	633.76155	1519.8	708.0882	674.38525	550.962	610.1095	970.02	591.745	1417.8	1244.339	1325.30475	1258.0299	686.46	1261.37052631579	832.319999999999	701.9664	1231.44175	657.0732	753.96475	1508.15742857143	1469.232	700.117157894737	759.310736842105	793.7934	854.9695	708.9	1431.3078	720.3318	570.18	1296.75447368421	718.2912	669.284	550.638	632.617	732.5395	591.6	612.536842105263
133	142.963123606062	142.960421048678	142.964038615324	1077.41	1077.28	1078.43	35	35	1350.06136363637	1789.81083333333	2055.30000000001	1893.12	1224.54545454546	2046.99217391305	1176.58409090909	1265.33913043478	1126.58181818182	1284.18	1167.4	1177.575	1942.90782608696	1806.20454545455	1819.68	1993.96818181819	1301.05434782609	1903.32	1234.75	1329.06	2018.42	1263.78	1367.82	2014.5	1913.52	1254.13863636364	1237.81136363637	1291.32	1250.05681818182	1354.56	2028.36242424243	1302.54	1339.83086956522	1885.21379310344	1233.18	1187.78608695652	1155.15454545455	1300.5	1104.62363636364	1282.71136363637	1241.34
134	142.992763288869	142.991486648033	142.995473121578	1070.225	1070.18	1070.25	8	8	1376.94357142857	2021.64	1679.94	1656.61928571428	1192.38	1752.36	1384.14	1085.01928571428	1192.19428571428	710.940000000003	1488.18	1118.94	1766.85642857142	2146.08	1715.64	1681.98	1349.46	1585.08	675.240000000008	1209.54642857143	1999.57928571428	666.060000000004	1289.16214285714	1726.67	1656.61928571428	1229.1	1197.48	1303.56	1189.13214285714	1149.54	1613.64	1318.86	1158.51071428571	1664.785	1232.16	1150.345	1145.24142857143	1160.76	1326.92857142857	1225.71428571428	1155.66
135	142.990719187063	142.989281246859	142.995750206561	157.117	155.068	158.145	4	4	400.876375	634.465916666667	590.748875	552.727083333333	400.95825	594.830041666666	405.03925	398.934041666667	428.5225	402.99875	715.224458333333	359.142666666667	628.499666666666	654.006958333333	608.093833333333	604.884708333333	351.05947826087	610.1095	443.826875	368.144791666667	594.684291666667	457.090666666667	483.48	548.782416666667	575.574260869565	479.5175	417.393391304348	367.305	446.88775	429.52525	617.4025	425.461625	362.18875	581.3088	455.958625	445.54772	452.991	393.8165	652.113391304348	431.477625	465.13824
136	143.95879901295	143.955664430346	143.970223582323	1073.36	1072.22	1076.41	141	141	4136.10000000001	5979.64166666667	6307.68000000002	6390.41965517245	3569.08838709679	6464.58352941177	4356.73437500001	3254.0556	5620.80029411762	6109.80000000002	5647.19545454547	5402.94000000001	6537.02441176472	5267.28000000001	6596.34000000001	6275.82911764707	4034.79913043479	6308.47852941177	5630.08437499998	4192.20000000001	5827.25785714289	5644.67999999997	3922.25285714285	6244.44000000002	6394.38000000001	5590.19147058824	5588.15088235295	4974.12500000002	5504.48676470589	3262.98	6659.40485714286	4088.28485714286	3284.52964285716	6235.90303030304	5563.66382352938	5481.01999999997	5598.00583333334	3253.80000000001	5141.57964285713	5592.11483870969	5457.89035714284
137	143.95969957062	143.956335194845	143.968586525934	1124.33	1106.98	1138.57	151	144	8950.15234042554	14579.5123636364	13567.9577358491	13509.9921568628	7914.17999999998	14736.4342105263	8402.4723404255	9208.16326530612	10806.8934615384	12513.2361290323	21867.78	10807.7385964912	12894.3078	12339.35625	13302.84	12557.9775	9282.50745098039	8954.26249999996	12913.1692063492	8959.50851063831	15650.88	10480.3703846154	5820.12000000001	13604.2160377358	14422.574137931	5905.90370370369	10711.7774545454	6167.53378378378	7341.63333333332	8717.71808510639	13312.9580769231	7889.45837209304	6351.57500000003	13431.8041509434	9740.76150943399	11188.2308620689	10445.7490384615	10760.7549090909	19369.7174468085	10422.2475471698	9767.2688
138	143.959782848999	143.956152134828	143.96941038104	79.58	73.463	92.849	61	60	5488.35069767442	7416.57806521739	6863.00869565217	3956.5572	4132.63928571429	8799.93152727273	4068.40897674419	2702.65765116279	3354.98091176471	3970.48595238095	8422.52794117647	3512.34041860465	7252.11502325581	6132.05874418605	6927.76758139535	7037.82711627907	4785.65418604651	6068.467475	4979.64279069767	4671.34653658537	7568.44479069767	4895.67985416667	12156.4865697674	7500.02026666666	6407.64	4943.16892857143	7582.89883333333	2548.25388235294	5008.54995348837	5047.56553488372	7356.24	5765.51111111111	2503.42241860465	5507.46641860465	3857.19157894737	3104.67641463415	2572.10754545455	2335.41879069767	9088.40720930232	2735.67993023256	4984.03227272727
139	143.959542111705	143.957721040321	143.968329094008	106.112	96.912	111.225	44	44	4990.01471428572	5052.39054545455	4657.545	5338.13862962963	3920.958	5249.26828571429	3722.47857142857	2887.21557142857	4638.2535862069	4438.24285714286	12071.8378378378	4410.69514285714	6700.21628571429	10381.9754285714	6694.72878571429	10394.7262173913	4448.29	6844.44851851852	5162.52882142857	4464.85264285714	6873.48662962963	4321.89692592593	4940.27466666667	6845.69935714286	7404.14193103448	4796.19525	5306.31671428572	3438.626	5052.4955	4624.83522222222	7749.01896774193	4703.39518518519	2804.60714285714	4668.664	6426.712225	4204.38896551724	2510.862	4090.24120588235	8837.71485714286	2674.09951851852	4416.90928571429
140	143.959580317451	143.955985273634	143.968360150938	1165.14	1144.7	1169.27	53	53	3920.87999999998	0	5203.97941176468	5306.03999999997	3918.0382352941	4853.07187499998	5880.30000000004	3793.38000000003	4158.89705882356	5347.86000000002	7331.9058823529	4171.01055555553	4902.06187499998	0	5246.84411764703	5164.25999999998	3690.44705882356	5701.80000000003	0	0	0	4002.48000000003	4238.10000000003	4902.11999999998	4788.00437499998	4158.53999999998	3999.41999999998	4855.20000000001	4595.52100000002	0	4688.75124999998	3501.76437499998	3728.20882352944	4719.53999999999	4253.40000000003	0	3154.86	3858.65999999998	0	3983.35588235292	1763.58000000002
141	143.959044360211	143.95748399459	143.967874515142	32.652	28.56	35.708	9	9	4946.29737931035	7208.24896551724	6845.03075862069	6415.8835	5252.4949	6723.61793103448	5074.85213793104	5076.03475862069	5014.64773333333	5216.95573333333	8807.78668965517	5080.97379310345	6795.39468965517	6826.66579310345	6808.66096551724	7165.49893548387	5237.02226666667	7027.66013793104	4997.31117241379	4884.09020689655	6808	4831.08662068966	5073.66882758621	6860.7055862069	6833.80772413793	5063.8035	5114.64289655172	5115.85293103448	5227.89351724138	5103.41986206897	6750.49344827586	5044.24386206897	4777.95186206897	6795.03724137931	4761.78837931035	5062.60882758621	4962.42544827586	5158.39124137931	8178.53131034483	4985.91027586207	4746.38089655172
142	143.966333183709	143.962691334425	143.96851312033	219.351	218.331	220.343	4	4	2870.61440740741	4063.97511111111	3910.48503703704	3803.66459259259	2704.76666666667	3722.04088888889	2751.21807407407	2376.78762962963	3822.99684615385	2651.21088888889	4747.26633333333	2890.49940740741	4063.55725925926	4001.30788888889	3979.87777777778	3868.82311111111	2780.20648148148	3980.17585185185	3002.732	2796.94155555556	3975.79585185185	3069.7197037037	3211.51348148148	3895.66288888889	4096.61748148148	3241.36366666667	3223.43407407407	2662.43618518518	3240.46103703704	2851.00351851852	4092.25988888889	2984.36666666666	2357.81914814815	3957.72933333333	3191.11644444444	2975.724	2713.46025925926	2602.22777777778	4579.08977777778	2823.46251851852	3184.67125925926
143	144.070300026475	144.068513713899	144.072086339051	266.802	266.289	267.315	2	2	17.3444736842105	18.3647368421053	19.39045	24.4932	39.7917	37.76035	40.8105263157895	120.391052631579	608.94	757.065826086956	357.798315789475	832.546666666667	25.5	22.4457894736842	23.46575	20.4063157894737	42.84	53.0556	22.4457894736843	51.0289473684211	25.50625	14.2792631578947	17.3444736842105	16.32	23.4757368421053	10.2055	9.18236842105263	19.3857	14.2836842105263	16.3343157894737	14.2873684210527	14.2873684210527	43.8735789473684	21.4255263157895	13.2675263157895	21.4255263157895	23.4669	30.6075	18.3647368421053	22.4318947368421	26.535052631579
144	144.98095513529	144.978018163666	144.983892106914	1068.235	1066.2	1070.27	2	2	961.109142857138	1432.88228571429	1131.88285714285	1158.71999999999	882.547142857138	1360.04085714286	767.254857142858	801.49542857143	849.898000000001	973.080000000001	2976.36	823.929142857139	1296.78314285714	1313.024	1161.77999999999	1069.26823529411	800.700000000001	1315.14828571429	820.080000000001	856.019714285715	1428.4	807.840000000001	869.526857142858	1339.26	1186.26	867.249999999996	874.384857142853	877.452941176472	797.863428571429	818.269142857144	1186.26	809.086571428572	684.611714285715	1222.30228571428	857.040000000001	833.340000000001	791.520000000001	805.012058823525	2733.09028571429	785.839999999996	877.691428571429
145	145.050394151476	145.048528208981	145.058480531806	112.245	110.176	113.271	5	5	172.38	269.266105263158	243.842894736842	211.194473684211	168.39552631579	222.417368421053	149.94	174.366	180.530684210526	202.012105263158	344.866736842105	185.697473684211	233.58	258.126578947368	243.918368421053	273.430526315789	165.282631578947	250.997684210526	187.728421052632	189.768947368421	236.781777777778	146.872421052631	181.606842105263	226.369894736842	221.34	186.708157894737	183.6	187.728421052632	188.807105263158	194.880315789474	279.39347368421	177.62652631579	211.14	247.86	180.595894736842	176.50552631579	202.96952631579	176.50552631579	346.88947368421	236.5704	173.444736842105
146	145.052659106193	145.048343181031	145.058035679788	57.122	57.116	60.2	3	3	465.12	564.204260869565	561.286956521739	467.27947826087	361.172347826087	370.354695652174	356.162086956522	382.695652173913	285.483333333333	378.51275	598.893130434782	292.74	353.955086956522	405.043565217391	354.121043478261	289.828173913044	138.761391304348	245.882869565217	137.735217391304	124.503652173913	393.921391304348	240.788833333333	222.416869565217	423.498478260869	357.928434782609	181.606434782609	172.38	313.220086956522	136.714956521739	222.521130434783	323.505391304348	264.258826086957	207.121782608696	353.955086956522	186.715695652174	177.525391304348	189.76852173913	377.49652173913	466.14	209.206956521739	107.127391304348
147	145.955534522213	145.950671267302	145.964867359112	1070.27	1069.24	1071.34	53	53	1922.93599999999	2787.32687499999	2266.43999999999	2230.15666666666	1868.19218749999	2252.61133333333	1728.9	1994.38266666666	1862.71666666666	2462.27999999999	2471.45999999999	1977.77999999999	2398.56666666666	1515.72000000002	2247.05999999999	1945.13999999999	2046.11999999999	2233.79999999999	1923.72	1925.91937499999	2786.41999999999	1654.44	1964.78333333333	2347.52466666666	1824.95199999999	1967.57999999999	1936.97999999999	1955.33999999999	2144.42066666666	1875.77999999999	2238.89999999999	2056.31999999999	1949.39374999999	2233.21866666666	2138.93999999999	2134.12687499999	1887.21266666666	1851.29999999999	2516.86125000002	1730.70333333333	2041.01999999999
148	146.062645361441	146.057069914045	146.072550056807	143.857	139.781	157.131	49	48	405.05116	749.7294	516.267583333333	507.06425	387.6912	440.65728	343.91524	679.209	1890.63015384615	2009.40730434783	1407.6552	1951.51851351351	490.75468	835.60932	475.35728	346.8816	408.112	423.4162	338.65328	454.0246	329.54075	264.30432	161.16632	221.34868	415.25396	235.68468	121.37524	662.15473076923	346.8952	352.8508	377.4148	144.84568	1704.7712	1032.52336	359.06816	616.24912	1525.97984	1352.52	1132.77913043478	1511.03468	1527.251875
149	146.063102350002	146.061496273834	146.072321804535	92.831	84.681	98.965	35	35	290.7684	510.26	541.89612	601.08628	593.91936	878.63328	1004.73788461538	784.59532	501.7416	516.24144	445.84488	787.65616	696.98784	988.662625	802.770269230769	663.338	701.06976	789.688384615385	531.67008	661.01184	245.82964	83.64328	72.43988	120.38832	324.44904	163.2832	140.797153846154	1013.37636	540.742692307692	449.92584	509.923076923077	382.600961538461	1516.12007692308	1187.13225	558.22444	970.477888888889	1838.90993103448	1850.78792	1043.46	1708.96206896552	652.8256
150	146.063070353672	146.061947739545	146.072657061227	67.325	61.209	71.428	7	7	102.007407407407	316.154074074074	358.182964285714	255.071428571429	395.860592592593	393.734296296296	472.482925925926	392.79625	194.749259259259	255.12037037037	155.078	310.091259259259	469.232857142857	719.27625	542.777925925926	464.319074074074	190.788481481481	415.245518518519	223.436777777778	271.448074074074	139.805962962963	115.289296296296	78.562	86.72125	170.315259259259	77.5397037037037	56.1039285714286	417.209214285714	180.585888888889	229.65	318.318	174.470666666667	729.511851851852	650.807259259259	216.302814814815	390.759296296296	622.374285714286	1056.99892307692	99.967	528.6005	232.669777777778
151	146.165558024089	146.161919792779	146.174027284874	44.884	42.833	46.931	87	87	932.548823529412	1452.85473684211	1455.26695238095	1999.74444444444	1337.58416666667	2352.43447368421	1951.196	2395.29878947368	70.3759411764706	93.8670588235294	23.4654117647059	154.011117647059	2112.42	2118.00847058824	2047.34588888889	1945.66972222222	899.9046	923.574047619048	518.309411764706	873.353454545454	1110.01904761905	743.794411764706	460.311823529412	753.145043478261	1166.92576	815.013291666667	608.095294117647	1784.43626086957	1276.40492307692	996.094117647059	1216.89955555556	734.796	2140.51210526316	1814.65116	1223.34491304348	1190.66416666667	1008.04228571429	1237.452	779.704444444445	1107.72	1510.62
152	147.044576369066	147.044576369066	147.044576369066	217.293	217.293	217.293	1	1	63.2764705882353	101.003294117647	104.064	95.9021176470588	52.017	103.043764705882	81.6470588235294	47.9538235294118	97.9425882352943	142.882352941176	137.739705882353	78.5354705882353	83.6930588235294	95.9076470588235	103.049705882353	101.009117647059	48.9741176470588	104.064	88.7655882352941	56.1161764705882	101.038235294118	84.7137058823529	65.2950588235294	82.6152352941176	103.014058823529	71.4205882352941	68.3597058823529	58.1735294117648	75.4974117647059	61.1964705882353	90.7750555555556	62.2343529411764	70.3991666666667	101.009117647059	88.7348823529412	69.4	100.017647058823	61.2141176470588	144.881764705882	105.053941176471	78.5354705882353
153	147.044776508888	147.041755150594	147.053843279791	293.814	284.649	296.926	14	14	162.22147826087	315.264272727272	316.284545454545	391.68	61.2163636363637	433.61590909091	160.221913043478	60.1960909090908	1371.272	1715.42688	1044.7872	1763.064	262.210090909091	353.10052173913	314.16	298.872739130435	89.7840000000001	224.4	211.252909090909	138.726181818182	176.554363636364	130.629818181818	141.78	181.56	221.399181818182	158.142272727273	108.177818181818	343.83190909091	163.241739130435	71.419090909091	242.879	79.6025454545454	74.4799090909092	383.622545454545	170.34	211.196454545455	333.718363636364	115.321636363636	267.183043478261	353.014363636363	166.267086956522
154	147.074816362357	147.070767185144	147.084769716095	54.072	51.006	56.124	103	103	1461.66	1932.33095238095	1337.91	1575.27702857143	1076.40142857143	1351.86136363636	958.200931034483	2552.15681818182	3683.0922	4430.97677142857	4190.12568	2016.4164375	1410.71319230769	2089.56235294118	1807.17133333333	1445.96514705882	3223.01620588235	2387.53894736842	3181.2369375	2789.08591304348	670.30425	578.48175	549.009785714286	738.804551724138	675.148689655172	401.992571428571	416.188137931035	1070.24225	1137.6075862069	686.916678571429	849.204571428572	707.18175	2316.081	1467.07955555556	921.28575	1438.58454545455	3043.46311538462	1701.11793333333	5170.77216	2597.427	1395.75085714286
155	148.060625166246	148.056276942079	148.07888067891	55.1075	52.014	59.179	114	114	1289.20564705882	2312.34	2273.72243478261	2365.02228571429	2072.14982608696	2916.98409375	1867.48111111111	3346.15877777778	1284.68117647059	1664.05173529412	1287.5949375	1313.91152941176	2300.1	2537.4032	2366.40308823529	2434.77264705882	792.779076923077	1437.59748148148	883.5798	1201.1067037037	1494.9409375	989.681612903226	1009.25618518519	1216.16509090909	1714.36138461539	1213.10427272727	1109.8002962963	2180.3811	1480.42305555556	1482.02528571429	1775.87470588235	1402.875	3249.49625	2499.16333333333	1546.73345454545	2044.59716129032	1716.09872727273	2918.49161290323	3087.34527272727	3419.5838	899.88696
156	149.026528651568	149.026528651568	149.026528651568	751.928	751.928	751.928	1	1	424.446608695652	781.519826086957	652.966956521739	721.170739130435	462.197869565217	729.486521739131	498.779999999998	523.259999999998	516.252	436.671652173913	1002.15234782609	550.940869565218	633.879000000003	675.441478260869	705.000260869566	695.817913043478	449.935043478261	658.06125	484.747826086956	463.198434782609	710.283130434782	470.46052173913	489.725217391305	670.339956521739	641.744086956522	508.0845	518.314608695652	434.631130434783	479.522608695652	484.500000000001	660.108782608693	507.06425	512.192782608695	640.887652173913	439.751173913043	477.502434782608	491.765739130435	488.704956521739	1017.96	529.515391304348	511.281391304347
157	149.049916250016	149.045633228254	149.054199271778	844.2315	841.695	846.768	2	2	77.5402666666665	170.384533333333	162.2224	153.999866666667	101.0064	164.198533333332	83.6618666666665	141.770733333333	159.2136	198.952	94.8847999999998	144.830533333333	141.817066666666	163.306666666667	181.737999999999	155.080533333333	82.6416000000005	139.776533333333	94.8476	79.5859999999997	156.2742	104.0672	117.431428571428	127.483333333333	133.707333333333	121.459333333334	101.046	101.046	103.006533333333	104.0672	135.695466666666	104.108	83.6927142857142	163.242666666666	127.533333333333	166.238266666667	117.284666666667	99.9861333333332	109.1333125	145.850466666666	167.258133333333
158	149.953668629039	149.951908434098	149.962654191734	43.87	42.844	44.896	13	13	82.64025	129.5796875	80.6046875	55.0935	97.944	88.76175	129.619375	92.8484375	571.106666666667	706.028727272727	534.64375	229.55625	78.5605333333333	140.7968	55.0935	66.31625	72.4155625	75.503125	57.134	114.275	59.1986666666667	27.5383125	59.19625	41.845625	53.053	41.8174375	35.70875	67.3376	35.70875	51.0125	36.744	40.825	107.12625	90.7744375	39.78975	75.4985	125.4928	92.9170666666667	176.50325	110.187	79.5795
159	150.0578886009	150.056320551158	150.068203262661	87.742	83.655	88.774	27	27	223.4457	344.8614	451.0831	572.52855	410.2611	469.453	365.16	760.103181818182	449.6877	404.1576	225.4863	463.1935	479.672105263158	602.82	482.46	431.56575	213.29495	225.536315789474	111.23995	221.4051	195.888	94.85535	92.84275	178.5	188.74625	105.0909	49.99225	316.3705	121.4157	194.8582	169.272571428571	149.004526315789	940.44	403.253421052632	138.7948	168.3495	508.0845	524.4085	244.788	411.1809	255
160	151.035102625598	151.034343385161	151.043862422455	45.898	43.875	45.921	13	13	230.568428571429	406.073714285714	408.285714285714	362.201428571429	309.146571428572	442.804	320.369714285714	379.705714285714	300.984285714286	304.045142857143	322.410285714286	293.842285714286	361.029428571429	375.622857142857	417.472142857143	430.560571428571	304.045142857143	294.986428571429	235.686	254.171538461539	393.830285714286	260.154642857143	273.551428571429	469.495714285714	359.115428571429	262.213428571429	281.598857142857	404.033142857143	326.491428571429	290.883214285714	394.133571428571	284.7195	461.136857142857	462.189428571429	240.787428571429	293.842285714286	409.134571428571	410.470714285714	418.492857142857	434.641714285714	233.549466666667
161	151.949069540357	151.948489732979	151.949649347735	44.383	43.87	44.896	2	2	41.8336666666667	77.5453333333333	92.8382	75.4948	55.098	112.236666666667	62.2403333333333	52.0285	317.323666666667	385.686	243.8278	105.094333333333	83.6564	84.7762	90.7948333333334	92.8503333333333	61.21	60.1996666666667	44.8946666666667	55.098	80.6115999999999	53.0486666666667	36.7704	93.8706666666667	77.5453333333333	48.976	47.9588	75.4948	77.5453333333333	53.0573333333333	76.605	34.7196666666667	97.936	89.7746666666667	53.0486666666667	81.6266666666667	77.5352	85.8816	105.2042	94.8786	40.8133333333333
162	153.998885212373	153.998885212373	153.998885212373	63.261	63.261	63.261	1	1	110.16	161.1205	263.2374	385.668	124.4766	231.54	131.65095	96.9285	29.5626	47.9541	126.511	33.66825	132.6325	122.434285714286	121.414	166.34965	30.6075	53.04	31.6293	28.5684	548.03535	1087.5865	1204.95742857143	936.5895	297.84	368.3283	309.06	88.74	64.2789	118.3838	231.6081	168.34125	38.7695	68.33665	129.57175	71.421	32.648	46.9315	85.68	54.08915	43.8858
163	154.966565702584	154.966095111337	154.967538934005	1159.07	1155.93	1160.06	3	3	430.631818181819	621.456818181819	589.83523809524	674.220000000001	424.509090909092	636.763636363638	447.979545454546	423.111363636365	439.81590909091	494.700000000001	929.634090909093	431.460000000001	623.220000000002	630.64090909091	613.293181818183	613.020000000001	440.836363636365	606.900000000001	432.480000000001	460.020000000001	597.986363636365	409.020000000001	486.540000000001	604.860000000001	612.000000000001	436.560000000002	494.700000000001	440.640000000001	440.011818181819	439.620000000001	566.352272727274	413.284090909092	421.447727272728	586.500000000001	420.240000000001	447.780000000001	437.580000000001	450.840000000001	929.634090909093	469.409090909092	470.010454545456
164	154.968765377606	154.965237206828	154.9786191172	1074.33	1073.31	1075.37	80	80	1448.08950000001	2264.38863636362	2081.82000000001	2139.93857142858	1549.08285714286	2165.50099999998	1541.93952380951	1570.51285714285	1665.45599999999	1819.68000000001	2463.42952380953	1579.98000000001	2118.50857142858	2047.13999999999	2041.02000000001	2099.16000000001	1475.60857142856	2013.48000000001	1644.23999999999	1486.13999999999	2056.25952380951	1509.6	1717.46142857142	2796.48849999998	2089.97999999999	1637.1	1641.9461904762	1543.26000000001	1673.58095238094	1622.82	1990.86826086955	1492.25999999999	1534.79619047618	1998.09238095239	1668.71999999999	1579.69714285713	1705.14652173913	1459.62000000001	2498.07272727273	1669.33500000001	1613.16517241379
165	155.001513049108	155.000874659317	155.002151438899	1078.395	1077.38	1079.41	2	2	1635.7012	2435.65807692307	2421.4092	2371.5	1687.7416	1648.45357142857	1713.22576923077	1763.88923076923	1847.5923076923	1914.54	2618.3464	1714.62	2356.1036	2411.16884615384	2307.24	2317.3284	1678.53269230769	2308.26	1804.38	1698.94038461538	2265.25384615384	1727.51115384615	1859.46	2736.66	2339.88	1796.9244	1784.3584	1742.16	1791.504	1748.28	2379.5728	1692.8436	1735.67423076923	2276.5124	1803.36	1743.83730769231	1759.1696	1664.64	2732.59923076923	1798.9652	1738.44423076923
166	155.031301716812	155.031301716812	155.031301716812	207.131	207.131	207.131	1	1	308.120533333333	458.099733333333	479.682	472.383466666667	332.476533333333	422.3904	292.816533333333	280.61	327.634	324.572	730.510933333333	347.933666666667	473.403733333333	465.2416	404.0256	454.018666666667	290.567	434.661999999999	333.5182	308.120533333333	626.203249999999	416.2688	405.933466666667	570.5154	539.932666666667	398.06	404.0256	320.489333333333	379.5392	365.255466666667	507.072533333333	383.645333333333	287.7152	418.309333333333	348.9312	342.8096	264.249066666667	269.368	593.7952	338.728533333333	306.18
167	155.072583453019	155.069235592716	155.079139055525	292.788	290.792	295.895	10	10	44.8914074074075	76.5375000000001	84.6855384615385	71.4051851851853	79.5810000000001	88.7634230769232	72.441037037037	137.735	1958.91692307692	2542.93941176471	1756.35872727273	2459.84507407407	72.4384074074075	81.6385185185185	67.3224444444444	52.0351111111111	110.164	104.043777777778	139.780592592593	146.890666666667	53.066	64.3060384615384	53.0438518518518	64.2763333333334	52.0332222222223	46.9323846153846	34.6888148148148	78.5785	37.7495925925925	48.9635555555556	58.1674444444444	62.2493703703704	168.344423076923	45.9116666666666	46.9234074074075	60.1821851851852	40.82	183.69	34.674962962963	54.0737407407407	35.7025925925926
168	157.010106467588	157.008901600255	157.011311334921	61.736	60.194	63.278	2	2	364.153730769231	482.387230769231	606.177	645.830423076923	573.391307692308	710.966807692308	505.1475	691.742538461538	393.571538461538	426.552923076923	416.269846153846	419.235807692308	430.472461538462	583.594	516.256230769231	440.856	165.283615384615	287.715923076923	159.162	204.1	555.152	1060.05973076923	801.931615384615	622.364230769231	371.21	505.033269230769	341.712884615385	588.562192307692	286.695653846154	341.931923076923	428.513076923077	299.970461538462	736.634384615385	712.013692307692	336.701538461538	388.722576923077	393.823923076923	647.870961538461	513.079346153846	374.509384615385	251.043
169	157.975219637977	157.971889696623	157.985877865651	89.771	85.696	90.814	89	89	392.79625	1090.66780769231	963.372521739131	1214.3712	720.473	1402.875	747.691869565217	789.66576	614.934375	572.757625	1171.28144	596.8638	882.7498	995.562434782609	883.403806451613	887.8078125	874.539933333333	864.17716	565.357	866.045307692307	1009.74789473684	862.982666666667	760.129230769231	1064.158	954.964173913043	718.520000000001	824.375466666667	785.554	642.78375	714.196	827.174944444444	697.01516	563.06208	940.08312	662.331541666667	599.90112	502.09584	477.49104	791.55104	646.98432	821.161923076923
170	158.96017509638	158.956376499612	158.969835103353	1079.43	1078.38	1080.49	143	143	10139.6829411764	13613.7844117647	12515.2767741935	13068.9473529411	9857.14757575753	12995.376969697	10276.3177142857	9940.70303030305	9476.4917647059	10032.5520588235	10707.06	9236.98032258061	12545.646060606	12970.0921212121	11925.84	12675.5399999999	10051.9376470588	13518.06	9100.44000000002	10532.25	13096.416969697	10202.5641025641	9456.08588235296	12278.2194117647	12248.16	8977.64636363632	9249.22419354835	10066.403125	9262.85882352936	9750.18000000002	12833.3715151515	10230.3764705882	10161.0254285714	12866.5558823529	9497.22000000001	9394.95030303032	9393.84794117648	10012.32	10892.7382352941	9138.34705882348	9406.44000000002
171	158.961041646681	158.961022541022	158.971402415372	1169.225	1169.18	1169.26	4	4	769.079999999999	0	934.003846153845	1007.76	750.265384615384	0	0	0	0	0	814.573846153845	604.86	1011.58230769231	0	844.176153846153	962.879999999999	0	1042.44	0	0	1041.42	0	0	0	0	594.66	644.64	731.34	555.9	0	0	0	0	827.220000000002	0	0	0	671.16	0	570.609999999999	0
172	159.074356127365	159.073807513592	159.083636242128	55.0955	55.081	56.113	4	4	189.72	244.865454545455	394.941913043478	443.832391304348	259.149272727273	401.987454545455	266.3505	273.506181818182	48.936	52.0315909090909	82.6411304347826	56.1	520.2	529.515391304348	557.217818181818	712.340727272727	202.014	214.257272727273	135.696272727273	225.540545454545	86.7221739130435	48.9730909090909	36.7309565217391	52.0455	139.702636363636	39.7906363636364	45.9	148.964434782609	97.9461818181818	107.181136363636	94.9085217391304	98.9664545454545	167.324727272727	103.02	77.5407272727273	62.2366363636364	133.659869565217	126.517739130435	319.26	183.693913043478	43.8717272727273
173	159.966442930756	159.963987202224	159.967644469232	1079.35	1078.31	1080.51	50	50	1353.99758620689	1951.91965517241	1839.05999999999	2161.50486486486	1296.84366666666	1955.02962962963	1369.28733333334	1277.47172413793	1328.90800000001	1418.82	1459.07666666666	1218.278	2120.09282051282	1917.1493939394	1883.93999999999	1967.57999999999	1381.54689655172	1930.86	1350.48000000001	1326.43333333333	1931.02249999999	1338.67733333333	1349.901	2137.43717948718	1996.14	1299.90466666666	1347.86033333333	1424.38533333333	1299.33793103448	1297.44	1843.8628	1372.36379310344	1373.36866666666	1971.84749999999	1319.88	1353.98233333333	1269.30896551724	1324.98	1406.47866666667	1272.8	1280.1
174	159.966983470136	159.966264773638	159.971234831633	88.255	85.712	89.794	4	4	270.378518518518	697.857333333334	652.0995	689.858	370.434777777778	730.532148148148	453.916481481481	432.594153846154	348.789333333333	329.747111111111	734.593846153846	345.867888888889	576.5825	586.542592592593	565.121037037037	519.4345	485.749185185185	514.210666666667	337.77937037037	534.518814814815	604.882807692308	528.379185185185	505.033269230769	650.931769230769	602.995111111111	455.052148148148	520.332222222222	490.7495	359.144296296296	415.265230769231	553.779555555556	455.143	351.912777777778	524.635846153846	345.943222222222	328.535407407407	295.945	283.634846153846	482.495037037037	328.601	460.053407407407
175	160.070009644619	160.070009644619	160.070009644619	271.368	271.368	271.368	1	1	109.168807692308	189.80928	161.239	323.425346153847	939.667961538463	1101.1195	870.092807692308	2198.68019230769	11529.9294615385	12816.9969230769	8724.4548076923	15556.0449615385	328.452384615385	507.073807692307	333.628038461539	284.7195	1782.70103703704	2095.633	1744.26576923077	2111.95730769231	317.303730769231	203.033576923077	125.493115384615	179.567384615385	244.92	156.1365	109.144115384615	330.567230769231	522.377846153846	262.2685	261.25312	163.243076923077	1487.55253846154	869.269384615384	334.71744	560.02392	1282.7685	795.81	408.2	851.571538461537	1066.4225
176	160.075708009361	160.073714349209	160.083506070651	524.9315	524.423	530.551	6	6	14.28784	31.6295384615385	24.49248	19.38988	15.3042	32.66304	14.2772	24.4919999999999	824.564000000001	1338.9974	46.9328799999999	1838.47248	31.6348800000001	25.5067307692308	29.5945	26.5324800000001	75.4999230769232	33.6771600000001	55.0820769230771	62.2505	29.5744230769231	17.3485	26.53352	40.8112000000001	25.5120000000001	26.5262400000001	24.4864615384615	15.3042	13.26364	24.4864615384616	25.501	19.38076	21.4208076923078	28.5678399999999	17.3485	21.4256538461539	20.4144	19.3807600000001	18.3648461538461	15.3072	18.36864
177	160.078124877685	160.077162575235	160.084155175868	121.388	119.37	121.421	3	3	40.8106666666666	85.6408	84.7192857142857	118.353142857143	153.107142857143	153.042857142857	135.6885	212.215466666667	148.961714285714	203.971428571429	69.3794285714286	180.590571428572	121.363	168.347142857143	157.179	126.515428571429	174.456642857143	169.426714285714	120.393714285714	164.262933333333	69.3794285714286	34.663	26.5274285714286	32.6357333333334	84.6821333333333	55.1147142857143	53.0771428571429	213.150142857143	122.434285714286	120.343142857143	131.5198	73.4862857142857	649.909866666667	335.674	137.728928571429	218.341142857143	475.253428571428	367.457142857143	229.564285714286	340.632285714286	187.890285714286
178	160.075265867702	160.074737767505	160.075793967898	394.833	393.824	395.842	2	2	35.7014	35.7098	33.66132	32.65664	26.52728	37.74296	24.49248	35.7028	708.07432	719.2974	372.489800000001	849.072640000001	39.79092	37.74888	30.6012	28.56784	39.79092	39.7815600000001	27.55404	44.89056	33.66924	29.58812	30.6084	33.67584	30.594	21.44016	20.4056	26.52728	17.34884	21.41916	30.6084	24.48672	33.6534	43.87204	19.38532	36.7387200000001	47.9512800000001	26.52728	16.32448	29.58696	49.9917599999999
179	160.075618608682	160.070579219407	160.086444646932	273.403	267.31	274.463	39	39	99.9855652173911	186.755478260869	146.955130434782	302.074434782608	884.532666666668	1064.40236	855.780000000001	2312.95827272728	12650.9258571429	14843.154	8917.55615384616	17640.74	314.16	480.542869565216	322.402434782609	264.3095	1719.35347826087	2049.68225	1689.18624	2079.2695	296.908565217391	197.939043478261	120.390782608695	162.22147826087	230.633	153.078260869565	103.024391304348	306.078260869565	516.252	257.171478260869	257.171478260869	150.016695652174	1462.03382608695	852.938086956522	328.608	558.983826086957	1274.63165217391	764.175391304348	406.063826086957	772.039066666667	1060.32208695652
180	160.076203167531	160.073306279825	160.085803627481	237.7045	234.627	237.75	24	24	533.584523809524	807.84	613.191714285715	851.116857142858	513.323476190476	772.75280952381	453.9	1106.55752380952	1023.58538095238	1116.50514285714	785.620000000001	1023.29880952381	1375.6660952381	1074.7035	1367.56571428572	1309.68	1740.18824	1125.32261904762	832.553142857144	1623.27457142857	1495.78294736842	1731.00788	1726.37628571429	2421.05325	1419.54861904762	1332.0918	1126.8369047619	1570.21092	990.651190476191	1057.74	1356.91666666667	1093.38357894737	2419.77485714286	1828.23822222223	1154.96342857143	1301.52	1797.74342857143	1779.603	1159.04457142857	1868.14314285714	1216.12380952381
181	160.077688507174	160.073842717313	160.085632731663	368.824	365.244	372.409	8	8	23.4663448275862	56.1037931034483	39.7911428571428	41.8390357142857	45.921724137931	47.9432413793103	37.7438275862069	130.595310344828	1288.82617241379	4422.88599056604	627.453750000001	2382.61369565218	38.7704827586206	53.0328275862068	36.7299310344828	35.7024137931034	90.7707931034483	65.3108965517241	68.3700344827587	64.2513103448275	62.2505	28.5628965517241	27.547448275862	47.9529655172414	49.9935172413793	22.4460689655173	24.4766896551724	49.9940000000001	33.6634137931034	45.9031034482759	41.8397931034483	25.5120689655172	114.270896551724	71.4193103448275	23.4711034482759	39.7907586206896	85.7176551724139	52.0446206896552	36.7299310344828	55.0725517241379	71.4193103448275
182	160.082062382273	160.076765363121	160.087359401426	186.175	185.654	186.696	2	2	42.849	123.454571428572	76.5214285714285	109.170571428571	55.1147142857142	68.3543571428572	58.1562857142857	130.541714285714	252.005866666667	282.500428571428	137.680714285714	267.408428571429	66.3139285714286	124.474857142857	75.4694285714287	51.0142857142858	24.4971428571428	31.6288571428571	36.7302857142857	34.6897142857143	27.5477142857143	19.3787333333333	25.5178571428571	19.3840714285714	40.8114285714286	29.5882857142858	12.2425714285714	138.749142857143	61.2171428571428	52.0127142857143	67.3388571428572	20.4128571428571	419.3296	190.713285714286	59.1765714285715	117.283571428572	222.422285714286	299.964	118.344857142857	244.868571428571	294.738714285715
183	161.057628106833	161.055182709206	161.067936863076	207.113	205.067	208.14	9	9	33.6765	68.3582727272727	59.189	60.1960909090909	38.76	65.2974545454545	40.8181818181818	54.0792727272727	365.355272727273	356.170363636364	212.216727272728	176.467863636364	53.0541818181818	59.1758181818182	47.9528181818182	46.9325454545455	70.3643181818182	65.2974545454545	39.7817727272727	67.338	51.0136363636364	58.1685	53.0400000000001	64.2771818181818	44.904	39.8012727272727	49.9933636363636	42.8629090909091	39.7906363636364	41.82	49.9933636363636	29.5882857142857	53.0541818181818	40.8109090909091	35.7	28.5752727272727	52.0467142857143	40.8109090909091	20.4054545454545	34.68	27.5473636363636
184	161.080678317037	161.077384878736	161.089707704348	271.368	267.298	273.454	17	17	37.7512608695652	65.3133913043478	55.1081739130436	74.4980869565217	164.269	170.427130434782	122.405217391304	323.436478260869	1954.40330434783	2234.94260869565	1510.0276	3303.65045	71.4030434782609	96.9289130434782	91.8234782608696	84.703304347826	262.151173913043	310.172521739131	220.376347826087	291.869217391304	79.5795	57.1346086956522	43.8712173913043	66.316956521739	50.0055652173913	61.231304347826	44.8800000000001	79.580347826087	70.401	55.1199130434782	58.1697391304347	30.6078260869565	171.403826086956	138.761391304348	67.3515652173913	82.6235217391305	181.606434782609	142.840833333333	79.6006956521739	117.275	165.32452173913
185	161.094556976767	161.093516603391	161.095671468311	384.63	381.609	384.737	7	7	60.18	112.2	124.44	157.164	89.808	140.766272727273	86.7231818181817	189.72	162.266727272728	177.527454545455	96.9518181818182	210.176181818182	89.7840000000001	125.46	93.865090909091	60.18	91.8	131.603454545455	75.5203636363636	130.594909090909	174.466636363637	282.615545454546	215.277545454546	210.227904761905	109.169181818182	130.594909090909	111.18	141.817909090909	64.2771818181817	88.7202272727273	114.301090909091	94.8853636363637	119.34	83.6623636363637	81.6436363636363	68.3782857142858	94.8853636363635	103.047545454546	44.8685217391305	96.9043181818181	30.6081818181818
186	161.954296208996	161.954296208996	161.954296208996	297.912	297.912	297.912	1	1	19.3876000000001	22.4487999999999	25.505	17.3434	10.202	22.4488000000001	7.1414	11.2222	27.5454	24.4848	62.2443999999997	27.5454	21.4283999999999	21.4494000000001	9.1818	18.3671999999999	22.4444	24.4848	44.8888	14.2828	21.4284000000001	18.3636	21.4283999999999	25.505	25.5099999999999	29.5858	24.4608	7.1414	32.6080000000002	7.14280000000004	28.5656	12.2424	9.18359999999996	18.3671999999999	22.4444	38.7752000000002	67.3464000000004	10.2139999999999	89.7013333333331	60.1918	92.759333333334
187	162.046789048301	162.039639432542	162.051327634325	188.7315	184.65	188.771	18	18	275.473636363636	673.376	594.819000000001	742.758545454544	52.0617272727272	684.596578947368	415.250999999999	1050.909	279.554727272727	307.102090909091	158.142272727273	259.264727272727	395.865818181818	522.379636363636	576.45409090909	428.514545454545	37.766909090909	863.1738	447.899727272727	655.023428571428	114.270545454545	59.1494545454545	72.4780909090908	73.4596363636363	137.736818181818	60.1960909090908	55.0947272727272	787.660571428571	232.622181818182	50.9863636363636	272.412818181818	146.042	1416.05742857143	890.168999999999	248.946545454545	345.687545454545	644.812363636363	1008.007	487.690363636363	614.204181818181	108.100727272727
188	162.054019240757	162.054019240757	162.054019240757	255.089	255.089	255.089	1	1	27.5464285714286	52.0345714285714	38.7690476190476	60.1968571428572	44.8904761904762	72.4774761904762	47.9534285714285	111.205952380952	207.06	235.686	148.885238095238	280.565476190476	64.2929999999999	77.5380952380953	80.6025714285714	51.0119047619047	156.103714285714	61.2142857142857	56.1	106.109714285714	143.860285714286	111.211142857143	88.7648571428572	112.231428571429	103.048857142857	66.3185714285714	40.8095238095238	149.982	88.7607142857142	53.04	102.028571428572	82.6199999999999	171.312	136.718285714286	65.28	90.8054285714285	130.596571428572	106.1684	52.0467142857143	128.52	71.4166666666667
189	162.072903862314	162.072840052725	162.072967671902	58.145	58.143	58.147	2	2	61.1964705882353	115.293235294118	94.914705882353	119.374411764706	143.861470588235	159.165882352941	94.914705882353	221.403823529412	372.042352941176	668.254117647059	365.244235294118	421.235705882353	182.622117647059	263.235882352941	195.896470588235	168.406764705882	51.0117647058824	42.8523529411765	33.669705882353	45.9264705882353	148.962941176471	82.6485882352941	88.7655882352942	145.918882352941	196.780529411765	83.6641176470588	60.1765294117647	471.375882352941	156.105	190.916	227.525588235294	177.520941176471	427.478588235294	323.302705882353	148.954352941177	222.424117647059	232.627058823529	581.567647058823	382.477941176471	350.061764705882	66.3420588235294
190	163.06724281803	163.062482198079	163.069338589935	58.16	56.095	59.179	3	3	182.58	225.480272727273	178.5875	166.30252173913	143.858454545455	126.513818181818	125.527090909091	125.487954545454	151.9055	227.520818181818	383.622545454545	140.766272727273	97.9241739130435	125.493545454545	117.360238095238	101.034	65.2974545454546	82.6420909090909	40.8109090909091	44.902	168.39	96.9259090909091	57.1346086956522	131.615181818182	139.708863636364	71.4190909090909	52.0222173913044	152.020636363636	52.0339090909091	89.8312380952381	121.4395	102.027272727273	113.250272727273	112.2	80.6015454545455	65.2974545454545	93.8650909090909	178.547727272727	302.952913043478	92.8655	29.5879090909091
191	163.074737099649	163.071992904666	163.084049227358	197.4215	194.87	198.958	20	20	46.9334166666667	46.9315	58.1697391304347	82.6402500000001	90.8059583333333	66.3162500000001	52.03275	211.248	3509.4995	4034.18712	2830.28908333333	2329.11658823529	63.2580833333334	72.4407083333333	85.7220000000001	42.85225	331.513541666667	174.46275	244.81	351.059478260869	60.1825652173913	63.2426956521739	58.15425	62.2505000000001	56.1275	53.066	46.9334166666667	138.790956521739	44.891	75.4830833333334	59.1769166666667	47.9767826086956	322.402434782608	77.5421666666667	49.9942916666667	85.6835000000001	79.5795	213.23225	122.435	89.7856666666666	55.0957500000001
192	163.110599453365	163.109477397454	163.111886983646	384.63	384.624	384.681	3	3	48.973090909091	74.4631739130433	103.024590909091	107.157272727273	70.4176363636364	74.46	66.3177272727272	108.124818181818	66.3354545454545	75.5001818181819	94.9107272727273	74.479909090909	70.3988181818181	87.7199999999999	71.419090909091	57.1225454545454	62.22	71.4190909090908	83.6810000000001	83.6623636363635	133.655727272727	214.257272727272	142.8	128.592	108.148909090909	90.8042727272728	89.7640000000001	96.9259090909092	43.8717272727272	44.8679999999999	75.5203636363636	70.3988181818183	97.9243636363638	64.2771818181817	67.356	62.2505000000001	57.1352727272728	96.925909090909	78.5232608695652	56.1	38.7703636363636
193	163.984041758946	163.982303167154	163.993089866038	159.155	156.099	160.181	7	7	104.012181818182	137.736818181818	121.412454545455	97.896	61.2163636363636	68.3582727272728	47.9271818181819	113.250272727273	519.318818181819	503.005	182.628818181818	491.552363636364	65.2974545454546	103.047545454546	90.8042727272728	76.51875	36.7494545454546	38.7910909090909	41.8311818181819	48.9469090909091	69.3486666666667	51.0136363636364	39.7906363636364	47.9271818181819	55.1241818181819	45.9122727272728	30.6218181818182	173.456666666667	73.4596363636365	41.8311818181819	76.5613636363637	54.0744545454545	279.679272727273	201.924	53.0305454545455	97.8414545454547	292.818272727272	198.953181818182	89.7840000000001	172.333909090909	128.554363636364
194	164.017563593816	164.014496891021	164.02063029661	253.0115	249.965	256.058	2	2	71.4166666666667	82.6420909090908	85.7	71.4200000000001	40.8095238095238	69.4150476190477	54.0751428571428	40.8095238095238	60.1826818181817	62.2374285714286	80.5611904761906	59.1738095238095	85.7239999999999	69.3761904761905	77.5417142857142	74.4773809523809	53.0548571428572	96.922619047619	87.7199999999999	126.513818181818	66.3185714285715	56.1149999999999	58.1562857142858	81.6218181818181	119.373428571429	65.2982857142857	59.1758181818182	98.9677142857144	99.9833333333333	66.3	104.072454545454	43.86	85.6609090909091	88.7648571428571	75.48	68.3613181818182	126.515428571429	82.6855714285714	123.483380952381	97.9200000000001	90.8011904761905
195	164.079847581316	164.077457216301	164.084520933007	195.896	194.83	197.915	5	5	15.3045	24.4872	19.39	20.4052631578948	13.2641052631579	22.4466	16.324	22.4521	497.064666666667	565.222967741935	354.02675	314.338315789474	19.386	23.4669	18.3723157894737	16.3242105263158	44.8668	29.5876315789474	31.62	56.13025	15.2992105263158	24.48	20.3989473684211	29.59595	16.3292631578948	13.2675263157895	14.2844210526316	15.3086842105263	12.243	13.26	13.26325	17.3498421052631	37.74925	22.4466	10.2025	17.33915	19.385	39.7902631578947	20.4063157894737	16.3242105263158	16.324
196	165.021940118725	165.021940118725	165.021940118725	255.038	255.038	255.038	1	1	6.1218	16.3248	15.303	17.3451	14.2828	13.2639	10.203	12.2436	10.203	12.2436	7.14210000000002	6.12180000000002	13.2639	20.404	13.2626	16.3248	5.1015	15.3045	5.10149999999999	11.2233	17.3451	8.1624	11.2233	21.4368000000001	15.3045	7.1414	6.12119999999998	17.3451	9.18270000000003	18.3649090909091	11.2233	8.1528	12.2432727272727	20.4060000000001	12.2424	7.14209999999998	10.203	14.2828	7.1456	9.1773	11.2222
197	165.053848087086	165.051956912588	165.064909953593	114.263	110.188	115.294	15	15	86.6955263157894	123.42	101.011263157895	115.289736842105	76.5197368421053	128.5515	66.3	200.8809	439.597315789474	462.1959	375.456842105263	461.153	146.872421052631	137.735526315789	126.512631578947	92.843947368421	285.67	240.779	173.451	308.11947368421	164.313210526316	279.465578947368	259.160210526316	318.24	218.28	189.768947368421	154.02	165.291157894737	84.7036842105263	74.4792105263158	178.5	126.551789473684	299.864526315789	143.81295	74.47825	132.675263157895	158.1	157.128631578947	131.6187	162.171631578947	101.006052631579
198	166.016132711155	166.015461279911	166.016804142399	253.522	252.006	255.038	2	2	51.0131578947369	69.3814736842105	80.6007894736843	67.3373684210527	49.9928947368422	70.4417368421053	40.8105263157895	38.77	42.8377894736843	35.7092105263158	77.4960000000001	32.6484210526316	85.7021052631578	87.7426315789475	70.4017894736842	67.3165263157894	51.0131578947369	74.4792105263158	53.04	49.9928947368421	57.1347368421053	42.8643157894737	43.8713157894737	71.4184210526315	71.4184210526317	56.1173684210526	44.8915789473684	43.8713157894737	57.1347368421052	55.0800000000001	91.8236842105264	38.76	35.6871052631579	82.6413157894736	49.9800000000001	46.9321052631579	44.8915789473685	37.7711578947368	80.6257368421054	44.8776842105264	56.1144736842106
199	166.084359556082	166.080272174557	166.094758051976	155.074	150.998	157.086	100	100	1143.879	2075.2224	1751.79786666667	2327.64	1284.44505263158	1885.44631578948	1313.06175	2722.06210526316	1430.40894736842	1599.752	825.391043478261	1868.71328	1390.6689	1595.73616666667	1397.77363636364	1253.62916	1536.040625	1588.6265625	1307.97736842105	1831.83415384615	1351.13863636363	1426.3095	1194.12725	1581.062	1454.2125	1226.39058333333	979.839999999998	1519.86772727273	1067.25031578947	934.2742	1402.2357	988.674913043478	2024.2752	1298.393	924.12	1281.45052631579	1290.645	1613.10117391304	485.795578947368	1566.78144	921.059999999999
200	167.061182130726	167.055562007574	167.066802253878	844.2315	841.695	846.768	2	2	12.2393684210526	48.9576	74.4792105263158	61.1968421052632	17.3444736842105	90.78	17.3444736842105	46.92	141.853157894737	131.620736842105	12.2431578947368	83.64	51.0131578947368	56.1318421052634	81.6673684210525	80.6007894736842	17.3444736842106	28.5673684210526	51.0131578947371	20.4059999999999	33.6982105263159	53.0555999999999	107.160789473684	60.1768947368422	36.7408421052631	68.3787894736845	25.5144736842106	13.2675263157895	84.6556315789474	21.4321578947368	21.4321578947368	33.679105263158	14.2836842105263	95.9344210526314	81.6210526315789	145.85285	85.6755789473685	35.7092105263158	25.5	141.78	95.88
201	167.091435309128	167.087903077399	167.102246164721	152.008	151.004	155.062	5	5	156.018272727272	294.8378	261.189818181819	329.195727272728	152.020636363637	262.210090909091	174.388909090909	448.8	206.095090909091	222.419454545455	125.493545454546	312.203454545455	183.649090909091	218.338363636363	188.750454545455	148.959818181818	237.850636363637	251.121272727273	191.811272727273	246.906	170.294454545455	200.9991	169.274727272727	198.953181818182	198.953181818182	181.608545454545	131.685545454546	240.677090909091	115.290818181818	133.584272727273	179.6608	128.554363636364	323.4351	184.587090909091	117.268636363637	202.014	188.750454545455	262.210090909091	65.3323636363637	235.683	126.457454545454
202	169.03478843619	169.034780366296	169.034796506084	83.1555	82.64	83.671	2	2	308.12456	684.2858	733.7395	848.0355	383.70048	497.89664	293.84064	519.32252	652.672	783.07632	440.76096	364.23996	296.90148	382.485	264.19036	289.75952	97.96992	108.17512	55.10592	77.54128	277.576	179.52704	130.59072	246.84968	311.1854	145.90004	105.11356	161.16632	91.8252	182.632208333333	262.15028	213.28868	189.73488	179.61152	110.21616	65.29792	69.377	123.45025	93.84368	72.4407083333333	111.20616
203	171.137428764806	171.136589751227	171.138183681849	364.25	361.146	364.258	4	4	66.3325	130.564923076923	125.491888888889	170.391384615384	36.738	113.228538461538	35.7013461538462	36.7296923076923	60.1981538461539	75.5141538461538	88.7667692307691	46.9412307692307	119.3985	99.9449230769229	139.776884615385	116.284384615385	26.521	97.9458461538461	49.9931923076923	28.5556923076923	127.560185185185	47.9418076923077	59.1756153846154	97.9458461538461	108.124076923077	77.5375384615385	75.4686153846153	67.3371111111112	61.2023076923077	25.5067307692308	77.5550769230769	29.5945	32.6486153846154	114.270153846154	65.2972307692307	32.656	66.3325	39.798	66.3175	55.0716923076922	34.6891538461538
204	171.990369096524	171.988361984181	172.001279606049	115.2835	111.208	116.331	32	32	159.1616	325.337466666667	318.3232	354.032533333333	446.013125	636.841263157894	434.493375	484.440625	396.883733333333	424.294	436.667	285.674666666667	225.392375	212.134	211.278	194.870933333333	111.2140625	66.31625	87.7415	90.8037333333333	161.202133333333	236.624533333333	242.90875	163.13	140.7416	215.276266666666	180.517875	334.647466666667	187.795	160.192333333333	207.99075	154.171	487.687466666667	415.081857142857	254.0464	340.7635	504.834	429.532266666667	643.788266666667	442.652875	176.506133333333
205	172.097509590804	172.093694249372	172.106854921538	248.962	247.924	253.048	15	15	62.2374285714287	117.332857142857	128.556	241.790785714286	268.335142857142	373.742307692308	254.051142857143	462.189428571428	1592.67529166667	1734.425	974.458124999998	3077.074	249.97	304.045142857143	274.456857142857	229.551923076923	331.592857142858	431.590153846154	254.964285714286	429.540285714286	181.610857142857	176.571214285714	135.698	153.096428571428	216.256307692308	204.057142857143	128.556	366.282571428572	282.619142857143	253.944428571428	278.538	163.12	1295.23066666667	680.530571428571	262.213428571429	421.378	808.009714285714	740.488636363635	437.909999999999	760.132812499999	740.72742857143
206	172.976953649586	172.975737310144	172.980451886017	63.237	61.215	64.281	5	5	260.110625	670.003125	627.479375	821.30125	357.102083333333	647.567708333333	376.5645	480.557375	226.3512	220.536	340.777416666667	151.003166666667	634.5955	494.720208333333	568.302458333333	635.7715	228.545333333333	365.174916666667	203.038041666667	204.05	1012.336	2252.83938461539	3001.5755	1249.85729166667	951.698875	1937.05303846154	1515.72	425.357375	654.006958333333	522.496	796.782708333333	515.22625	240.779	434.53775	769.2685	422.40075	235.67775	167.286833333333	287.65175	397.995	486.7785
207	173.141767283342	173.141767283342	173.141767283342	108.124	108.124	108.124	1	1	41.8172666666667	39.806	22.4458666666667	87.7429333333333	19.3850666666666	43.8714666666666	13.2591333333333	37.7227333333333	13.2591333333333	17.3445333333333	11.2229333333333	24.4864	23.4661333333333	24.4768	14.2837333333333	17.3445333333333	129.582333333333	52.0336	79.5807999999999	94.891	118.397333333333	661.122	479.525333333333	450.781066666666	47.9525333333333	76.525	126.463466666667	13.2686666666667	10.2066666666667	16.3242666666667	24.4768	15.304	21.4256	20.3986666666667	8.16213333333334	8.16533333333333	13.2582666666667	13.2582666666667	8.16213333333334	16.3189333333333	31.6282666666667
208	173.985309106899	173.984271298781	173.986346915016	115.3005	115.3	115.301	2	2	72.4421874999999	131.563875	129.573866666667	136.7135	177.58875	291.809375	198.8878125	206.01475	171.3495	196.8479375	182.62475	118.349	83.62975	87.70925	75.52625	83.6605	40.8125	31.62775	31.62775	35.7109375	80.6010666666667	79.5551249999999	90.835625	61.17375	53.03675	79.5843749999999	70.371375	152.01725	88.794375	53.05625	74.4280625	69.428	216.293	229.4859375	127.5390625	149.97675	208.0545	168.34125	297.913	196.8479375	61.21875
209	174.030076642996	174.029158965812	174.03099432018	144.8765	144.876	144.877	2	2	30.62	35.6953333333333	31.6288571428571	24.4868571428571	30.6128571428571	25.5066666666666	25.5267857142857	41.8145333333333	112.229333333333	110.229428571428	87.7384285714285	166.303466666666	15.3042857142857	52.0132	21.417	19.3854285714286	19.3774666666666	16.3245714285714	8.16213333333332	21.4256	19.3935714285714	17.3513333333333	9.18192857142856	15.304	16.3242666666667	13.2634666666667	14.2790666666666	20.3971428571428	9.18192857142856	11.2148666666666	17.3388666666666	16.3245714285714	151.970066666667	44.8925714285714	7.14186666666665	26.5255714285714	115.340714285714	140.740285714286	164.335	108.150285714286	187.667733333333
210	175.038853894838	175.036193555254	175.049988892401	296.904	292.817	297.946	61	61	1259.00906666667	2365.00904	2429.3640625	2750.2475	1870.14236842106	2584.38371428571	1868.11936363637	2744.932125	60.1968571428571	74.4808571428571	94.8600000000001	60.1968571428573	2094.61273076923	2466.5485	2343.12376	2184.51046153846	564.218	1116.1535	725.646599999999	908.264347826086	1439.6433	1106.31764705882	874.140000000001	1321.92	1486.52008695652	1101.888	922.58624	1996.66688461538	1096.80714285715	1273.272	1500.135	1195.03338095238	2694.45384	2259.9202	1186.31056521739	1525.0495	1870.14236842105	2125.22809090909	1358.196	1955.85611538461	813.996272727274
211	175.115993231484	175.109669515724	175.126800724865	53.047	51.006	58.154	19	17	98.9442173913043	163.246666666667	95.9290434782609	125.49075	117.335	147.9725	92.8655	326.566956521739	799.305043478261	995.774608695652	428.5225	238.68975	231.549458333333	247.933956521739	270.438260869565	194.919652173913	7333.74289655172	3850.62860869565	3439.29939130435	4909.82595833333	271.389391304348	208.133217391304	127.5625	285.74	280.442708333333	96.9289130434783	93.8438333333333	188.748260869565	199.977166666667	110.24452173913	211.293	147.937826086957	517.272260869565	202.98	191.809043478261	237.727958333333	566.244782608696	342.895304347826	853.958347826087	445.968	163.241739130435
212	176.075436875471	176.075436875471	176.075436875471	432.594	432.594	432.594	1	1	11.22275	13.2665	13.2545833333333	12.249	7.14379166666667	15.300625	11.2232083333333	12.2435	312.20925	473.299333333333	17.3488695652174	688.391999999999	15.3045652173913	16.3206666666667	15.296875	15.3078260869565	19.3895	15.304375	10.2004166666667	14.2840833333333	18.36075	8.16400000000001	9.18469565217391	7.14379166666667	6.12025	6.11874999999999	6.12025	16.3246666666667	8.16233333333334	11.2190833333333	10.2030434782609	11.2255	13.26325	18.3693913043479	6.1215	11.2255	13.2665	5.10125	9.18225	11.2255	7.14029166666667
213	176.102698294949	176.101918590597	176.112957611964	55.6	54.061	56.113	6	6	165.21975	213.229176470588	323.526470588235	290.767058823529	225.47525	340.876470588235	233.633882352941	243.836235294118	50.959375	82.64025	71.4205882352941	39.7777058823529	381.458	444.848235294118	487.700588235294	584.818125	757.071875	526.471764705882	276.48775	639.931875	80.5985882352941	22.446875	26.5276470588235	70.400294117647	110.121882352941	35.70875	39.7891764705882	148.962941176471	94.8818823529411	88.8218823529412	72.436705882353	62.2379411764706	187.726	101.994117647059	59.178125	63.2545882352941	168.348529411765	122.435294117647	336.677647058823	170.448058823529	38.78375
214	176.151734202378	176.151734202378	176.151734202378	343.853	343.853	343.853	1	1	14.2838181818181	20.4054545454545	26.5270909090908	25.5204545454545	8.16218181818183	9.18245454545451	4.08290909090907	18.3649090909091	38.7081818181818	45.9122727272725	10.2027272727272	17.3446363636364	7.1419090909091	11.223	10.1981818181818	12.2487272727272	12.2432727272727	9.18736363636367	4.08290909090907	11.217	8.16218181818179	7.14190909090906	6.12163636363634	9.17754545454544	12.2432727272727	5.10136363636364	1.02027272727272	10.2081818181818	8.16218181818179	4.08290909090909	11.223	5.10136363636362	20.4163636363636	13.2706363636363	4.08109090909091	4.08109090909091	8.16218181818183	10.2027272727273	4.08109090909089	10.1972727272727	10.2081818181818
215	176.969294223713	176.96793370465	176.980724270061	232.62	229.583	233.669	11	11	154.061655172414	342.743172413793	292.819172413793	361.238689655173	409.199758620689	530.633103448276	435.611166666666	698.010206896552	205.075448275862	274.509862068965	316.282666666666	261.239466666667	325.523	367.373793103448	386.762965517242	252.005866666667	769.130266666667	684.605103448276	585.638344827586	725.269034482759	261.190620689655	290.719655172414	254.975	255.01724137931	273.431466666667	181.645931034483	173.349	354.035724137931	238.7502	200.960379310345	228.503172413793	178.518103448276	725.538724137931	429.62324137931	249.916896551724	265.226896551724	621.348	488.81124137931	511.1536	480.5613	292.819172413793
216	177.040471144809	177.040471144809	177.040471144809	65.301	65.301	65.301	1	1	68.3447857142857	435.479	817.391892857143	805.005428571429	67.3365	953.766785714286	66.3312962962963	71.4175	66.2767857142857	59.1993571428571	707.03325	54.0637857142857	786.473172413793	359.128	502.987814814815	705.140821428571	61.2171428571429	328.532	58.15425	79.5962142857143	349.011	156.103714285714	166.306571428571	150.997	130.546285714286	96.92375	76.5077586206896	99.967	62.23525	64.302	245.88025	66.3185714285714	83.6634285714286	428.43	61.2171428571429	67.3365	75.5011428571428	373.424571428571	3630.54817241379	79.5962142857143	42.8595
217	177.051197552359	177.046480064878	177.060150849384	269.8575	266.289	272.434	16	16	117.327380952381	144.914380952381	167.362	173.497142857143	119.373428571429	160.229714285714	116.28	228.533333333333	1069.90507142857	1496.74009090909	718.747499999999	1667.12563636363	137.7	143.853571428572	140.799428571429	140.799428571429	160.14	169.359523809524	145.900857142857	185.744	165.284181818182	163.245714285715	136.718285714286	158.1	125.542	105.113952380953	104.04	125.493545454545	79.5785714285715	90.8520476190477	120.42180952381	96.9497619047621	132.637142857143	122.428571428572	82.6624285714287	79.5600000000001	94.8865714285714	105.088090909091	89.7809523809524	109.109428571429	71.4366666666668
218	177.05982111594	177.059782477369	177.05985975451	55.107	55.104	55.11	2	2	19.3788823529412	41.8296470588236	26.5352941176471	32.6494117647059	35.7082352941177	39.8029411764706	37.7508823529412	50.0088235294118	93.8021176470588	126.516470588235	141.820882352941	73.4357647058823	45.8973529411765	70.3962352941177	61.2352941176471	61.2141176470588	163.247058823529	124.475882352941	75.5235294117648	102.058823529412	21.4249411764706	30.6088235294118	14.2841176470588	27.5574705882353	29.5680588235294	16.3237647058823	13.2630588235294	28.5682352941176	19.3844705882353	18.3769411764706	39.8029411764706	16.3247058823529	40.8117647058824	19.3855882352941	14.2841176470588	30.6070588235294	33.6697058823529	94.8873529411765	45.9105882352941	27.5479411764706	9.18264705882353
219	177.055858639678	177.053181002521	177.066051179817	294.866	291.796	297.912	6	6	133.654933333333	220.4208	243.845931034483	260.126379310345	303.021931034482	378.522344827586	310.163862068966	394.7658	351.992	362.271379310345	142.842	374.441241379311	216.29848275862	243.895379310345	274.398551724138	292.809275862069	133.628733333333	116.311448275862	84.6987333333333	128.5578	190.830275862069	182.699333333333	98.9497	170.384533333333	187.730758620689	134.676413793104	102.046666666667	334.65048275862	161.203586206897	183.612	230.625466666667	182.666413793103	528.498133333333	324.4448	210.133733333333	277.458133333333	391.852137931034	385.742482758621	273.323034482758	472.383466666667	133.628733333333
220	178.023680175111	178.023437629909	178.023922720313	301.472	299.953	302.991	2	2	236.6864	295.858	204.04	191.7976	56.1164999999999	124.4766	33.6666	147.948333333333	259.305777777779	202.0194	86.7255000000003	286.6762	184.6743	360.342399999999	247.932900000001	198.8415	127.541666666667	205.9794	367.280000000001	381.563111111112	231.608099999999	26.5431111111111	63.2524	66.3216666666666	523.413899999999	161.1916	19.3842222222223	603.9584	570.0123	256.075777777778	539.029333333336	11.2299	611.512444444447	640.6856	141.7383	370.381	1115.1879	644.124800000002	590.4063	901.945200000003	1078.8426
221	178.035462388047	178.031082747264	178.046995817024	304.011	298.932	309.113	59	59	292.824411764705	360.14305882353	229.566176470588	218.418470588235	75.4974117647059	139.772235294118	46.9335294117648	180.581647058823	270.455882352942	218.330352941176	93.8345882352941	299.949176470588	203.988235294118	427.626470588236	272.418529411764	214.113529411765	166.298352941176	224.438823529412	382.720588235295	495.013823529412	259.136444444444	33.6794117647059	65.2988235294119	78.5626470588236	574.392470588235	165.287647058824	26.5352941176471	736.63690909091	592.790882352942	325.455058823529	581.735294117648	17.35	912.416399999998	674.414411764707	142.791764705882	382.588235294118	1141.69332	964.856933333335	593.400352941175	901.901000000001	1094.46
222	179.039776738425	179.03779794504	179.05214830327	302.991	297.912	304.028	5	5	184.673235294118	269.357647058823	245.876705882353	232.694117647059	183.652941176471	211.200882352942	164.264722222222	142.832941176471	206.158823529412	208.14	439.619999999999	239.765277777777	284.5645	264.347588235294	254.035333333333	260.015	204.047058823529	233.647352941176	211.261764705882	201.055882352941	249.97205882353	210.241176470588	205.079117647058	328.515764705882	267.31705882353	208.14	201.067470588235	216.289882352941	243.766722222222	166.307941176471	272.497058823529	179.623529411764	174.530647058824	291.804117647058	237.646294117647	207.119705882353	296.905588235295	199.977647058823	439.476333333333	237.714823529412	256.089722222222
223	179.048073261229	179.045933303299	179.060579613341	87.753	85.69	89.794	25	25	231.594047619048	573.373809523809	517.405571428571	905.246857142857	492.913	860.089909090909	392.7	620.304761904762	351.801428571429	329.798380952381	442.804	240.784363636364	804.301749999999	985.36025	1013.88	1021.384	716.422909090909	1081.75523809524	472.502523809524	789.691090909091	569.319428571429	129.54	112.231428571429	382.607142857143	652.982857142857	224.462857142857	174.466636363636	390.769428571429	308.122363636364	560.110714285714	686.276454545454	455.153619047619	1094.55467647059	1306.43862068966	370.467428571429	259.149272727273	142.84	812.147428571429	623.22	228.533333333333	174.427772727273
224	179.069893764719	179.066720685863	179.079898451474	293.866	292.805	296.926	15	15	94.8853636363637	174.466636363636	130.594909090909	155.046608695652	128.552869565217	139.775739130435	117.362727272727	178.547727272727	2059.94532	2513.9227826087	1679.77592	2525.175	152.018869565217	188.800909090909	175.44	156.066652173913	223.439727272728	220.32	241.869272727273	296.833227272727	120.421565217392	127.568181818182	129.54	143.82	127.532608695652	141.816260869565	110.218909090909	155.079652173913	122.431304347826	115.290818181818	157.157	124.506545454545	236.703272727273	166.304454545454	95.88	115.290818181818	142.873043478261	139.811478260869	159.086086956522	111.209727272727	123.42
225	179.105361938477	179.103857995625	179.106508965901	384.63	381.609	385.763	7	7	78.5602631578949	134.673	153	193.91	117.366578947368	149.932263157894	108.15347368421	176.46	620.524799999999	639.705	300.050210526316	650.927894736842	138.755789473684	141.77305	136.715263157895	111.18	164.22	145.897631578947	141.860473684211	193.8475	184.667631578947	252.0141	195.890526315789	211.259842105263	130.593684210526	142.836842105264	138.72	155.078	93.8690526315788	124.4034	126.512631578948	134.681684210526	166.26	127.532894736842	78.58235	91.852105263158	108.147894736842	109.168157894737	84.6351	126.511	77.54
226	180.033986810779	180.030224607198	180.04502521784	301.472	297.912	304.028	4	4	78.5610000000001	141.816260869565	111.209727272727	94.9065000000001	59.1758181818183	92.8448181818183	43.8717272727272	61.1999999999999	78.5801739130434	73.4596363636365	110.164695652174	69.3785454545454	88.74	105.116181818182	88.7637272727272	90.7597727272727	60.1953913043479	99.9867272727271	90.8285454545454	93.8879999999999	98.9664545454547	62.2518260869566	70.383	92.8239565217392	128.554363636364	67.3379999999999	54.1033636363637	125.493545454546	97.9461818181817	80.6006086956522	133.691454545455	47.9656363636364	120.390782608696	139.777363636363	74.4599999999999	85.7019130434783	171.405818181818	148.959818181818	131.550681818182	158.142272727273	152.020636363636
227	180.05392188143	180.04757437716	180.062225425983	188.732	183.652	189.775	21	21	310.173538461538	872.3565	159.172	973.3662	584.88975	847.838684210527	542.773	2008.94257142857	473.396	478.49725	269.236	362.36625	391.776	294.868923076923	144.816333333333	21.42525	740.328571428571	1231.48485714286	539.71225	927.7355	52.037	14.2776666666667	13.26975	10.2025	52.03275	23.46575	18.3645	1278.37325	263.2245	249.83875	74.4824615384614	158.21625	2832.31314285715	130.540307692308	262.225666666667	357.938999999999	901.901000000001	1785.47727272727	713.1897	771.372	45.88875
228	180.087247876478	180.087247876478	180.087247876478	131.625	131.625	131.625	1	1	35.7116666666666	110.184	87.7486666666666	120.478	84.6876666666666	99.8620000000002	77.5453333333335	197.923111111111	61.2133333333335	77.5875555555557	22.4326666666666	86.7283333333335	68.354888888889	103.042444444445	78.5143333333335	63.2606666666668	202.913666666667	198.943333333333	49.9582222222223	196.924333333333	111.216333333333	39.8146666666667	34.6875555555556	158.048333333334	85.7079999999999	29.5864444444445	29.5896666666667	180.717	18.364	62.2335555555557	96.8050000000002	70.3569999999999	253.731	131.623	26.5286666666667	30.6066666666667	66.2783333333333	195.882666666666	13.2628888888889	62.2335555555557	15.3116666666667
229	181.060656583736	181.054998296492	181.065885731356	185.6935	184.65	187.734	4	4	41.8317142857143	93.8662857142857	95.9426666666667	81.6213333333334	60.2193333333333	51.0133333333333	79.5808	240.787428571428	117.332857142857	102.026666666667	87.7085333333333	88.798	51.0133333333333	60.1968571428571	62.2362666666667	28.5674666666667	88.798	122.432	52.0336	110.229428571429	30.608	22.4368571428571	20.412	13.2637142857143	21.4256	11.2236666666667	10.2026666666667	167.323733333333	47.9525333333333	36.7032	36.7302857142857	17.3513333333333	368.323142857143	90.7672857142857	19.3854285714286	36.7148571428571	116.3104	231.600533333333	81.6213333333334	77.5402666666667	16.3189333333333
230	182.028765263164	182.028209658435	182.029320867892	59.1685	59.163	59.174	2	2	56.0967647058824	203.038529411765	241.893352941177	285.665882352941	234.671875	363.329411764706	252.085294117647	439.746764705883	140.6565	117.32875	184.673235294118	170.330176470588	297.822823529412	504.025294117647	380.569705882353	344.958823529412	278.52825	432.604705882353	191.81875	278.6135625	135.691294117647	86.731875	96.9223529411765	73.4611764705883	160.075352941176	106.1125	81.5952941176471	421.357176470588	153.044117647059	194.999764705882	188.754411764706	165.287647058824	626.424470588235	504.870882352941	176.50325	282.621470588235	368.304941176471	786.601411764706	705.023235294118	359.24705882353	124.51625
231	182.029393846266	182.028740459018	182.040799106125	79.591	74.455	80.606	3	3	168.339285714286	108.089714285714	119.36925	97.9487999999999	145.934904761905	166.22119047619	148.9638	277.508	121.3443	121.51685	149.97675	182.631142857143	181.6134	288.66	172.42225	123.4563	209.207380952381	256.15805	162.263285714286	218.341142857143	62.2566	65.2992	58.1571	52.03275	91.8257142857143	60.1940476190476	43.87075	169.32	88.7607142857143	94.88325	95.8753	88.78785	442.804	266.294571428571	110.221714285714	204.047619047619	345.8817	514.2312	423.181428571429	351.98625	88.7648571428572
232	182.043089466983	182.043089466983	182.043089466983	167.322	167.322	167.322	1	1	13.2683571428572	22.4541428571429	21.426	23.4492666666667	20.4057142857143	20.4057142857143	13.2634666666667	26.5162857142857	13.2637142857143	17.3445333333333	19.3922142857143	16.3302857142857	24.4954285714286	24.4765714285715	24.4851428571428	15.2989285714286	15.304	23.4567142857143	14.284	10.2028571428572	18.3612857142857	19.3854285714286	20.4053333333333	14.289	18.3651428571429	12.2434285714286	14.2837333333333	11.2317857142857	10.2021428571428	9.18642857142857	9.18257142857144	15.3042857142857	13.2581428571429	11.2184285714286	13.2637142857143	15.2978571428572	11.2231428571429	12.2434285714286	15.304	14.289	14.284
233	182.054267807777	182.048916205675	182.059297299359	185.682	183.652	186.714	4	4	25.5076923076923	28.5686153846153	24.4868571428572	13.2637142857143	58.1807142857143	11.2231428571429	69.3745714285714	277.481846153846	52.0317692307693	51.0107142857142	27.5361428571428	33.6812142857143	19.3854285714286	16.3249230769231	24.4868571428571	10.2028571428571	89.8165714285714	7.14150000000001	19.3840714285714	119.421	9.18257142857142	11.2183076923077	7.14449999999999	11.2233846153846	9.18192857142856	12.2434285714286	10.2028571428571	77.5417142857144	7.14149999999999	34.663	21.4264615384615	22.4541428571429	336.676153846154	17.3373846153846	23.4670769230769	55.0675384615384	16.3245714285714	195.881142857143	87.7445714285714	33.6694285714286	14.279
234	182.08051471466	182.076973468201	182.092115286791	114.263	110.188	115.301	63	63	158.151666666667	280.463333333333	186.712285714286	321.39	164.3235	239.767142857143	170.328866666667	544.6088	1042.38322222222	1135.578	672.359727272727	1109.99314285714	243.745857142857	318.329142857143	302.110285714285	181.598142857143	588.693866666667	473.589333333333	423.418571428571	684.563785714285	344.856571428571	597.636285714285	509.291875	633.3786	432.451733333333	441.775466666666	333.4964	361.181142857143	225.577857142857	164.266	406.7938	239.951785714286	616.039733333333	306.977	169.375333333333	316.288571428571	388.565571428572	416.276571428572	190.789866666667	413.071071428571	218.337066666666
235	182.186263174662	182.186263174662	182.186263174662	296.869	296.869	296.869	1	1	90.8078124999999	127.5390625	123.4578125	117.3359375	82.6402500000001	136.7135	78.5640625000002	103.0136875	64.2993749999999	76.5187500000001	263.12775	108.153125	91.8225000000001	116.358375	97.9440000000001	109.126625	56.11375	86.7265624999999	59.1962500000001	68.3818750000002	108.1465	80.6293749999999	66.3203125000002	113.24775	120.3895	66.3203125000002	83.7220000000001	67.340625	72.4421875000002	75.503125	103.083125	56.1343750000001	82.674	91.8281250000003	65.2760000000001	63.2555	80.5997499999998	95.9387499999999	223.352625	87.7415000000001	68.3358125000001
236	182.962748209635	182.957858740285	182.974370914875	43.876	41.817	45.921	137	137	1009.06845833333	1271.24789473684	1559.35456	1611.9792	1276.36118181818	1676.31638888889	1401.11904	1635.18330769231	1438.2564	1523.23325	1474.5975862069	1511.69928	1334.2145	1626.30915384615	1587.96872727273	1688.57285714286	1581	1307.98963636364	1016.19888	1440.24	1423.5696	1217.5218	1098.03648	1809.29109375	1399.54976	1033.26	837.615476190476	1788.49825	1203.9304	1259.00473684211	1498.47568	1323.56256	2334.384	2176.76536	1154.923	1613.44814285714	2085.98716666667	2251.07289473684	2301.75168	2134.363	782.371958333333
237	182.966496569045	182.961422543362	182.978310347484	1071.31	1070.18	1082.51	151	128	1220.94000000001	1359.65999999998	1452.48000000001	1393.35	941.459999999983	1624.86	1208.7	1484.63888888889	1149.53999999999	1209.72	1281.12	1179.12	1256.38937499999	1312.73999999998	1597.32	1263.77999999998	1092.41999999998	1557.54000000002	1034.28	851.321538461537	1603.20550000001	1074.06	915.199999999983	1337.22	1335.18	1333.5484375	852.719999999985	965.417894736847	1003.68	1291.32	1407.6	1153.09130434783	951.222499999996	1337.22000000002	900.574999999985	861.899999999985	964.919999999996	943.057500000009	1360.77083333333	1128.288	1122.00000000001
238	183.965098766754	183.960112847222	183.976218914164	44.893	42.85	46.925	42	42	331.590277777778	447.901944444444	551.979117647059	591.761111111111	451.983055555556	547.87425	481.728444444444	565.08	476.314055555556	440.76	411.178529411765	530.544444444444	488.713055555556	663.180555555556	575.611764705882	568.294722222222	527.311277777778	519.321388888889	356.076944444444	491.773888888889	458.254388888889	336.581666666667	365.370588235294	492.944117647059	461.146352941176	317.202722222222	303.0225	591.765714285714	389.746111111111	471.368333333333	537.015058823529	462.311666666667	792.762	633.616105263158	368.300222222222	542.787777777778	671.306222222222	745.2205	729.5002	777.447818181818	261.105777777778
239	184.07288644517	184.070402526052	184.085097668218	53.053	51	55.087	45	45	496.74	587.6928	428.652	435.662	294.8667	450.06255	339.7599	454.14475	1965.5500952381	1913.96141176471	2333.4546875	791.52	366.18	381.586857142857	331.670238095238	285.698	290.77125	292.81175	255.1375	229.635	419.32275	262.14	335.76095	458.22695	358.939428571429	319.3539	341.795714285714	412.181	289.7652	231.743105263158	357.202631578947	333.62175	481.558	465.234	291.7915	371.3892	530.53	461.2886	999.88	426.5899	307.1103
240	184.116039059261	184.112144557726	184.127116097085	203.0465	199.984	205.079	30	30	33.6676153846153	71.4161538461537	48.9737142857143	77.5375384615385	144.818153846154	165.277384615385	118.355692307692	299.947846153846	116.315076923077	103.089923076923	44.8935384615385	55.0924615384616	79.578	142.832307692307	97.9495384615383	93.8683076923076	188.657307692308	118.346769230769	92.8410000000001	153.046153846154	29.5758571428572	32.6621538461538	22.4366153846154	25.5173076923077	73.4953846153845	38.7716923076922	23.4546923076923	398.078571428571	164.195230769231	92.8059999999999	117.335384615384	81.6246153846154	1221.339	567.248307692308	188.756923076923	402.183076923076	880.525538461537	794.75311111111	469.306153846154	912.103499999999	185.612
241	184.961985400935	184.958262004418	184.974152131219	44.89	43.858	45.921	53	53	390.769428571429	526.467428571428	531.506833333334	573.427333333333	507.082	543.837666666667	483.615428571428	597.887428571428	1053.95514285714	775.453333333333	521.305166666667	521.333555555556	462.1355	564.551555555556	542.728666666667	541.392428571429	569.319428571429	535.65	410.154857142857	485.599333333334	458.129666666667	298.957666666667	330.912	547.919	475.475333333333	268.303833333333	276.510333333333	684.611714285714	401.992571428571	524.426857142857	535.091333333334	467.683428571428	892.701923076924	693.713333333334	342.832	565.238285714285	666.168833333334	694.384615384616	736.381333333333	756.067	208.138285714286
242	184.985306459211	184.979877520445	184.99555213309	1072.3	1070.21	1073.38	100	100	2908.02	4531.09655172414	3633.23999999999	3395.94666666667	3212.24489795918	3403.70117647059	2938.42285714286	2695.86	3137.37857142857	4010.63999999999	4423.95885714286	2980.62485714286	3677.10971428572	4129.98000000001	3555.72	3416.93685714286	2976.06925000001	3274.20000000002	3100.496	2838.66	3798.21238095235	2905.97999999999	3197.57542857143	3459.84	3266.04000000001	3204.36999999999	3140.3295	2853.73914285715	2981.22972972973	2707.83828571429	3566.79399999999	2826.19142857143	2821.09	3386.256	3226.14342857143	3069.01942857143	3087.54	2636.57103448277	4119.08566666665	3315.69	3095.17650000001
243	184.986218119777	184.982181433475	184.99783474304	1169.2	1158.06	1169.29	95	95	1168.92	0	1947.1642105263	1672.79999999999	973.813846153845	2308.18608695652	0	0	0	1888.02000000001	2327.02499999999	1408.36666666666	1680.96937499999	2231.69086956522	1807.40388888888	1856.39999999999	1156.32647058823	1601.39999999999	0	0	1409.64	1091.4	0	0	2134.86000000001	1482.05999999999	801.720000000004	1182.18	1156.68	1538.16000000001	1312.70923076923	1235.93235294117	1098.23733333333	1889.03999999999	2045.1	1097.52	0	895.560000000001	2385.20062500002	1280.88437499999	1862.52
244	184.98628589751	184.982436703634	184.9975811038	1122.29	1112.14	1145.74	123	119	3674.35370370371	4622.54469387755	4236.88533333332	3511.63105263158	1879.86	2279.7	3450.66	2852.76333333334	4548.44534482757	2736.59785714285	6605.52	4304.07163934425	4465.2704	4791.60865384615	5745.66000000002	4231.82416666667	3300	4466.1456	3510.52224489796	3348.30979591837	4625.79428571429	3993.78538461538	3905.58	4556.23142857143	2241.96	1864.30125	3749.235	3368.36734693878	3584.28	2985.54	3329.21970588236	3144.9514893617	3905.87999999999	5216.1266101695	4198.00948275863	3305.82	1668.96047619046	2412.52421052631	6310.36869565218	1716.66000000001	2011.2084
245	184.984849693256	184.982194814505	184.986951193532	80.018	75.498	81.625	9	9	2107.64868181818	2704.02	2569.33286363636	2538.77781818182	1614.25122727273	2422.12745454545	1612.03090909091	1388.59118181818	1815.93188636364	1633.07906976744	4473.89590909091	1499.596	2808.21942857143	2432.00509090909	2668.67672727273	2731.59834883721	1817.36553488372	2931.57002272727	2035.67079545455	1979.32909090909	2884.6965	1898.47377272727	1993.61290909091	2821.6888	3040.68624444445	1948.72090909091	2245.37015909091	1652.84181818182	1985.45072727273	1934.868	2982.48	2006.12427272727	1116.05404545455	2183.67545454545	1874.4915	1568.15918181818	1208.00290909091	994.765909090909	3694.52048888889	1051.02136363636	1832.40981818182
246	185.032951328487	185.029807118367	185.044207884534	52.0205	49.98	54.061	44	44	833.151461538462	1530.375	1044.22725	913.12375	1174.30775	945.2145	681.193	1602.83893333333	1171.81585714286	1430.3905	670.30425	1639.758	1264.59333333333	1131.45725	1429.05	1124.3155	791.778666666667	1322.892	689.00625	907.817166666666	494.82125	162.21975	175.483	448.072666666667	707.452923076923	178.558333333333	143.85525	732.5395	943.73125	470.757833333333	762.50025	445.885666666667	1927.40966666667	1317.14275	819.26075	1308.98075	2079.396875	1553.84075	1405.9045	2308.6008	687.6485
247	185.121246741854	185.120377024547	185.133298740265	203.033	199.984	204.07	9	9	14.2838181818182	39.7906363636364	29.5931818181818	47.95175	79.547	97.9461818181819	58.15425	168.345	57.1352727272726	49.9933636363637	31.62775	31.62775	40.8133333333333	57.1352727272726	62.2352500000001	51.0125000000001	95.8173333333333	69.377	43.8717272727273	71.4572727272726	22.4345	22.446	13.25675	15.3122727272727	42.8743636363637	24.4996363636364	18.366	139.852090909091	80.59975	58.1555454545455	48.973090909091	42.8505	556.048636363636	282.615545454546	92.8448181818183	226.500545454546	455.0315	376.47225	230.595333333333	390.75575	94.936090909091
248	185.985050954003	185.984439411691	185.985662496315	1076.36	1076.36	1076.36	2	2	806.14347826087	1308.19739130435	1412.7	1292.89086956522	695.936521739131	1558.20391304348	782.67347826087	663.282608695653	620.424347826088	718.080000000001	569.402608695653	613.020000000001	1505.14130434783	1452.07869565218	1414.74	1369.86	673.48695652174	1474.92	589.811304347827	711.960000000001	1387.79130434783	578.340000000001	533.687391304348	2765.1552	1487.16	636.751304347827	646.955652173914	845.580000000001	577.566086956522	674.220000000001	1561.26521739131	719.100000000001	704.100000000001	1492.89608695652	610.980000000001	585.729565217392	609.211363636365	691.560000000001	556.373913043479	591.08347826087	558.721739130436
249	186.078023932188	186.077696179454	186.083268641647	515.241	514.215	515.27	3	3	11.223	35.7	21.4314545454546	19.3857826086956	12.2432727272727	27.5608636363637	15.2959090909091	19.3899130434782	781.719652173914	1908.42	25.5068181818181	3210.493	23.4662727272727	19.3849565217392	27.5540869565218	22.446	78.5634347826086	31.636909090909	66.3169565217393	57.1492173913043	19.3849565217392	16.3241739130435	18.3693913043479	21.4263913043478	22.4457391304348	17.3451739130435	16.3248695652174	15.3040909090909	18.3649090909091	15.3039130434783	27.5341304347826	16.32	19.3750434782609	20.4054545454545	11.2257391304348	20.4060869565218	21.4209545454546	12.246	18.3654782608696	17.3444347826087	16.3287272727273
250	186.143009050866	186.143009050866	186.143009050866	364.236	364.236	364.236	1	1	43.8734375	76.4953125000001	78.5592500000001	114.275	48.9750000000001	88.7345625000001	64.2796875	177.5235	104.071875	84.6859375000002	40.81	42.86625	53.0522352941176	38.7695	66.3162500000001	76.5176470588235	19.38475	21.42525	14.284375	11.2193125	37.7515625000001	10.199375	11.22275	38.7695	40.795294117647	11.2234375	15.2934375	58.15425	17.339	28.56875	26.5362500000001	20.4125	142.835	53.0529999999999	25.50625	15.3046875	40.81	61.2374999999999	22.4468750000001	27.5281875	14.2832941176471
251	186.959979137761	186.953334907121	186.970074950653	1077.395	1076.38	1079.4	58	58	4989.92608695653	5915.57500000001	6151.62000000001	5926.20000000001	4922.26666666666	5638.42551724141	4740.85583333333	5049.11130434783	4421.62954545455	5134.68000000001	5081.44444444444	4772.49227272729	6202.20260869566	6153.1125	5898.66000000001	6131.91136363638	4745.62379310344	5967.00000000001	4706.28	4858.26000000001	6183.8347826087	4972.4092	4750.14	5437.60884615384	5612.04000000001	4180.80227272728	4764.41000000001	5299.91999999999	4535.72347826087	5022.48000000001	6294.04173913044	5126.66434782609	5052.17260869566	6139.95608695653	4797.06000000001	4888.90304347827	4854.20826086957	4894.98	5080.86782608696	4291.01136363637	4980.66000000001
252	187.090612089228	187.090612089228	187.090612089228	515.237	515.237	515.237	1	1	40.8116666666667	51.0021739130435	33.6772173913043	57.1346086956522	24.4862608695652	45.9352173913045	32.6413333333334	33.6772173913044	367.387826086956	787.472166666668	35.7091304347827	1427.6795	36.7200000000001	51.0130434782609	37.7593043478261	38.7699130434783	43.8712173913045	42.8619130434783	37.7512608695652	37.7593043478261	44.8933913043478	35.7106521739131	30.6156521739131	41.8306956521738	44.8914782608695	28.5673043478262	35.7091304347826	36.7309565217392	26.5335652173913	26.5267826086957	39.7718749999999	31.621347826087	23.455	40.8100000000001	25.5130434782609	38.76	25.5	24.4925217391304	20.4052173913044	35.710652173913	25.5068181818181
253	187.984174384445	187.984174384445	187.984174384445	83.649	83.649	83.649	1	1	364.237363636364	602.82	494.954047619048	597.034285714286	282.685095238095	408.095238095238	265.274285714286	289.747619047619	281.441142857143	317.5621	647.881428571429	314.244	287.720571428571	337.62	268.26	307.106	294.931380952381	144.914380952381	139.811761904762	202.007142857143	507.082	301.92	414.236	485.52	372.399545454545	313.223727272727	316.362380952381	346.8	188.744047619048	306.085714285714	388.62	222.484571428571	211.149409090909	315.356571428571	185.739272727273	261.180952380952	161.205142857143	173.448571428571	320.28	174.468857142857	205.074818181818
254	188.068620890709	188.063354904915	188.080696097413	193.85	190.777	194.893	40	40	167.330461538461	378.505615384615	331.725	454.01125	287.8515	419.32275	290.77125	1071.80769230769	703.256999999999	810.0785	369.360666666667	991.0026	289.636307692308	371.391999999999	334.806	240.779	443.59125	443.80875	350.827076923076	623.67825	347.924923076923	458.930769230769	375.452	468.32123076923	364.40775	276.62325	220.374	431.557615384616	295.8725	247.822615384615	343.843692307692	236.814	913.175384615383	534.64123076923	247.934769230769	316.152307692307	550.935	505.02375	263.2245	530.573333333333	469.315
255	188.112392343141	188.107519667896	188.120306673732	289.779	286.694	290.77	6	6	53.0552941176471	119.374411764706	70.3972500000001	75.4753750000001	68.35675	53.0562500000001	67.3588235294119	199.908470588235	346.78	312.1965	158.145588235294	383.614	22.446875	53.0705882352942	26.518375	37.7515625	27.5479411764706	31.62775	15.3088235294118	29.5782941176471	30.6187500000001	144.881764705883	63.2363529411765	27.5384117647059	29.5890625	69.3770000000001	46.9335294117648	51.0125	31.62775	35.7102941176471	40.8094117647059	24.4875000000001	455.913705882353	132.638235294117	44.8903529411765	71.4205882352942	291.809375000001	262.300625	176.388764705883	281.601176470588	189.709058823529
256	188.111861852782	188.107968237497	188.121946696994	172.4415	170.366	173.461	20	20	62.2335555555556	140.836666666667	113.250833333333	157.020111111111	152.021388888889	208.136666666666	214.258333333333	450.815444444444	133.656388888889	149.931833333333	58.1558333333333	88.7883333333334	65.3155555555556	134.64	86.7236111111112	67.3163333333334	275.475	146.872	114.271111111111	173.447222222222	56.1152777777777	140.798333333333	85.7033333333332	40.8222222222222	69.3788888888889	98.9669444444445	74.4762222222222	316.475555555556	219.288055555555	119.4115	108.149444444444	58.1526666666666	1066.19857142857	586.468055555555	226.501666666667	387.578888888889	1104.96324	647.846538461537	423.392222222222	846.08661111111	211.1975
257	189.068958779431	189.068668007851	189.076782166841	193.81	190.8	193.867	3	3	31.6284545454546	71.419090909091	43.8912727272728	79.5812727272728	35.7286363636364	79.5812727272728	34.6892727272728	172.518272727273	94.9276363636364	148.959818181818	75.5001818181819	161.289272727273	48.973090909091	69.3785454545455	52.0617272727273	49.9933636363637	81.6218181818183	75.5001818181819	58.1244545454546	79.6238181818183	51.0125	78.5190000000001	52.0339090909092	85.7029090909092	45.9122727272728	36.7494545454546	39.8119090909091	69.3785454545455	39.7906363636364	25.4931818181818	47.9528181818182	30.6381818181818	139.777363636364	59.1758181818183	27.5473636363637	62.2033636363637	86.7231818181819	76.5204545454546	36.7298181818182	93.865090909091	59.1758181818183
258	189.089456561933	189.088190247583	189.090722876283	384.6525	384.624	384.681	2	2	35.7095454545455	75.4833636363635	77.5233043478261	108.175304347826	45.9234782608695	70.365	46.9325454545454	118.32	18.369	25.5065217391304	25.5136363636364	25.5068181818181	46.9325454545454	60.18	43.8717272727273	49.9822272727272	51.0136363636364	94.8853636363635	40.82	63.2569090909092	114.269217391304	132.635454545455	92.82	123.486	84.6826363636362	84.6826363636365	78.54	71.4182608695652	27.5473636363636	38.7617272727273	63.2738181818182	59.1758181818183	62.2227727272727	44.8919999999999	44.904	31.6355	40.8104347826087	64.2764347826087	20.3954545454545	48.96	19.3851818181818
259	190.90842850649	190.90842850649	190.90842850649	48.96	48.96	48.96	1	1	213.237	336.69	346.892727272727	341.821818181818	310.162909090909	448.92	328.527818181818	203.142818181818	236.576727272727	249.966818181818	320.365636363637	248.946545454545	356.075181818182	354.034636363636	300.120545454545	341.791363636364	49.9933636363636	38.7703636363637	24.4865454545455	26.5265	381.582	141.817909090909	160.254181818182	303.183	333.629181818182	255.0625	244.865454545455	199.973454545455	254.047909090909	324.446727272727	319.686818181818	209.249090909091	158.142272727273	365.257636363637	216.297818181818	168.345	176.507181818182	161.361090909091	204.163636363636	139.777363636364	400.7945
260	191.101513999104	191.100475314902	191.112858831745	57.1395	57.128	57.145	4	4	59.16	92.8452777777777	92.8735294117647	120.387764705882	99.9872222222222	107.161764705882	72.4367058823529	132.630588235294	90.7206666666667	131.615833333333	76.5220588235294	113.213833333333	61.1966666666666	80.6032352941176	68.3597058823529	62.2538888888889	148.960555555555	80.6019444444445	66.3180555555555	132.672222222222	22.4451764705882	20.4055555555555	30.6088235294118	28.5682352941176	34.6686666666667	16.3244444444444	13.2592777777778	39.7914705882353	26.5272222222222	41.8585882352941	28.5665882352941	30.6083333333333	80.6019444444444	39.7778333333333	19.3852777777778	32.6488888888889	54.0755882352941	57.1364705882353	48.971294117647	39.8052352941176	22.4522222222222
261	191.140851718842	191.140459545689	191.141642504735	383.632	383.603	383.711	5	5	57.1238620689655	116.2876	124.448413793104	190.830275862069	29.594	161.143655172414	49.9935172413793	58.1439310344827	34.6964137931035	44.8921379310345	28.5735172413793	34.702275862069	118.352	247.87675862069	145.899448275862	98.9466896551724	34.6893793103449	297.900413793104	144.908551724138	41.8313103448276	339.751862068966	348.863586206897	221.399862068966	343.896464285714	208.101103448276	214.257931034483	202.952551724138	188.751034482759	93.8653793103447	36.716275862069	135.724206896552	24.4915862068965	53.0435862068965	180.588827586207	113.273586206897	78.5785	120.388482758621	28.572551724138	89.7658666666668	193.780344827586	27.5465172413793
262	191.141944912997	191.141944912997	191.141944912997	250.974	250.974	250.974	1	1	65.2953599999999	160.182269230769	176.473307692308	174.5055	40.803076923077	112.276153846154	61.2023076923077	83.65968	56.1148076923077	73.476	38.7614615384615	74.4824615384615	78.5755384615385	82.64268	81.6215384615385	71.4026923076923	57.1221538461538	86.7228846153847	47.9418076923077	69.380923076923	79.581	95.8836153846153	76.5209999999999	83.6826399999999	65.312	46.9323846153846	57.1117037037038	66.3174999999999	37.7499615384616	60.1822692307693	51.0038461538461	48.9507692307692	67.3098461538461	46.94208	34.6813076923077	41.8231538461539	58.1553461538461	48.9950769230769	35.7161538461538	53.044	39.79092
263	191.178588114605	191.175723276542	191.19199995761	616.2575	610.121	618.3	30	30	278.5874	2554.85758064516	1382.5065	2585.94532258065	970.273600000002	1780.71433333334	1487.2572	1808.9919	1070.0849	1679.35570588235	325.513774193548	1068.04132258065	1348.56793548387	1423.551	1417.38064864865	680.406700000001	910.256266666664	243.843733333333	192.8304	448.917333333333	977.223866666666	785.605333333332	225.4421	1001.2413	265.226000000001	130.5728	221.441266666666	594.932066666667	108.148266666667	582.686466666667	173.451	899.031133333334	3504.23083870968	1140.68458064516	176.540733333334	1051.08066666666	819.434733333334	2228.226	406.066133333334	400.009866666667	198.913000000001
264	192.048993688641	192.048993688641	192.048993688641	657.054	657.054	657.054	1	1	8.16222222222223	23.4587222222221	26.5358888888889	16.3244444444445	10.2027777777778	18.371	15.2941666666667	10.2088888888889	14.2838888888889	9.1825	13.2636111111111	12.2433333333333	19.3852777777778	21.4258333333333	20.4055555555556	21.4258333333333	10.2027777777778	20.4055555555556	11.2230555555556	14.2877777777778	22.4461111111111	9.1825	10.1994444444445	17.3390555555556	21.4258333333333	18.365	6.12199999999999	12.2433333333333	12.2433333333333	12.2433333333333	20.4111111111111	11.2193888888889	20.4055555555556	19.3852777777778	11.22	10.1994444444445	9.1825	11.2267222222222	17.3503888888889	11.2193888888889	6.12166666666667
265	192.050215334313	192.045277799648	192.063267760807	356.074	350.961	357.071	7	7	29.5970588235294	45.9132352941177	44.8922222222222	43.8862777777779	26.5272222222222	32.6488888888889	15.3	52.0350000000001	119.3335	186.771833333333	86.7250000000001	135.652176470589	24.4941176470588	39.7777058823529	38.7577647058824	37.7617647058823	33.6490000000001	71.4155555555557	82.6438235294119	91.7650000000001	104.102333333333	32.6488888888889	39.7891764705884	37.7487058823529	120.392777777778	54.0747222222222	24.4870588235294	110.22	87.7152222222221	67.3394117647058	85.7047058823531	15.3041666666667	115.286588235294	88.7911764705883	21.4261764705883	44.9084705882353	134.713333333333	55.095	41.8320588235295	87.7452941176469	209.148235294118
266	192.064070446035	192.062524393763	192.065616498307	326.9925	325.476	328.509	2	2	18.3589411764706	20.4129411764706	15.30375	25.50625	19.3859375	21.42525	13.2592352941176	18.3642352941176	265.276470588235	364.363125	178.551470588236	351.879705882353	18.3652941176471	22.4464705882353	20.3988235294118	13.26325	55.0927058823529	58.1578125000002	42.8523529411765	47.9510588235294	17.3389375	20.3917647058824	16.324705882353	20.4117647058823	9.18225000000001	14.279125	12.2392941176471	23.46575	7.14437500000002	11.2232352941176	15.2982352941176	13.2591875	15.3044117647059	17.345	11.2232352941176	14.2841176470588	12.2385	9.17943749999998	10.2029411764706	16.3190588235294	12.2435294117647
267	192.140132418163	192.136908203009	192.152504530268	172.94	169.363	174.465	30	30	204.052631578947	270.453421052631	175.494315789474	253.901368421053	8.16252631578947	189.768947368421	53.0536842105263	29.5784736842105	1162.0797368421	1142.25066666667	635.969727272726	545.981578947368	189.817894736842	232.56	205.072894736842	109.14	17.3444736842105	145.85247368421	96.925	10.2	447.895526315789	274.450789473684	210.174210526316	229.630263157895	495.847894736842	271.39	194.870263157895	959.591578947369	425.318052631579	19.391	554.002894736842	208.133684210526	958.053875	861.855526315789	315.261315789474	596.7	824.361999999999	620.311999999999	415.247105263158	735.837421052631	762.12675
268	192.145108547071	192.140514686058	192.149679430347	343.841	339.709	343.853	3	3	40.81	89.7874999999999	86.7584375000001	104.10375	9.18225000000001	43.886875	12.252	17.34425	434.194235294118	549.712624999999	304.034499999999	243.83975	17.3453125	20.40625	39.7921875	13.2640625	10.2025	26.53625	50.0106249999999	20.39875	35.7109375	32.6506666666667	32.6600000000001	31.6064375	21.42525	18.3645	17.34425	62.2619374999998	34.690625	7.14437499999999	32.66	6.12374999999999	14.28875	20.4125	17.34425	15.30375	62.2390625	18.3645	26.528125	48.9569999999999	84.7118749999999
269	193.048903384943	193.04457543691	193.06047092724	254.017	249.965	254.074	35	35	465.238956521739	837.669869565217	1315.85863636364	1440.97669565217	1190.66416666667	1622.02356521739	1295.45521739131	2135.38325	254.047909090909	305.136	217.269260869565	139.775739130435	2308.86346666667	2988.27738095238	2736.385	2609.76904761905	408.121739130434	200.991391304348	269.29147826087	340.771090909091	1349.845875	425.453727272727	65.2994782608695	570.332454545455	1807.95683333333	1274.30868421053	828.24	3606.6898	2153.77069565218	2234.90764	2270.05625	1768.68	4151.571875	3469.7	2411.37456	2917.2	3343.32023809524	3544.07872	2068.806875	3415.09392	191.809043478261
270	193.047454728387	193.044605102034	193.060684640801	214.255	211.2	215.281	25	25	42.8643157894737	81.6210526315789	66.317105263158	75.4985	46.92	67.32	47.96585	121.411315789474	3104.70527777778	3144.22212	1987.47263157895	765.1875	89.8084	158.148947368421	134.6796	51.015	150.998947368421	55.0935	54.073947368421	212.225684210526	192.88395	107.160789473684	74.47825	111.18	257.04	136.68	145.86	849.121684210527	190.78675	161.16	276.42	186.70575	474.422368421053	439.733421052631	209.035263157895	373.531894736842	149.0003	396.87725	91.8225	395.76	29.5784736842105
271	193.051586351135	193.046877342026	193.061023325708	358.1285	351.987	360.148	18	18	25.5130434782609	39.7901739130435	46.9319999999999	44.9029565217391	28.567	44.8914782608696	38.7615833333334	55.0940869565218	89.7638260869566	114.296	46.932	54.0738260869565	43.8824347826087	45.9	41.82	46.944	30.5934782608695	28.5681666666667	53.0535652173913	41.8110869565217	41.8413913043479	32.64	26.5267826086957	42.8527826086956	32.6453333333333	38.7695	19.3849565217391	47.9645217391304	35.7014583333334	29.5875652173912	38.7699130434783	27.54675	52.0355217391304	43.8824347826087	33.6686086956522	38.7798260869565	51.0260869565218	52.0466086956521	35.7182608695652	42.8418260869564	38.7798260869565
272	193.084240388458	193.080974766037	193.095548551926	205.09	205.079	208.14	9	9	23.47265	24.486	25.51375	49.99225	46.92	36.729	45.92475	124.4705	3761.7473	662.33695	1379.4456	768.06	39.7892857142857	42.8526	78.5631	17.3451	159.082857142857	29.58725	48.9576	206.1006	39.78975	105.11665	49.98	65.296	28.5754	75.5207	117.32875	819.50165	75.4985	145.86	28.5684	176.5119	528.4895	80.59975	107.1315	368.41855	101.03445	404.019	90.80225	55.08	26.5265
273	194.052946528362	194.049525578817	194.054234224207	212.232	212.22	214.255	3	3	19.3931538461539	15.3046153846154	23.4670769230769	30.6092307692307	15.3034615384615	18.3572307692307	14.2896923076923	31.6271538461538	416.285538461539	396.058461538461	219.349615384615	61.1907692307691	22.4450769230769	22.4450769230769	26.526	17.3452307692307	25.5057692307692	13.264	9.18207692307691	34.6878461538462	21.4345384615385	24.4966153846154	17.3452307692307	20.3876923076923	28.5556923076923	24.4763076923077	21.4151538461538	106.104	25.5076923076923	21.4167692307692	38.7541538461538	32.6498461538462	48.9747692307693	60.1936153846153	28.5427692307692	43.8897692307692	30.6230769230769	40.8123076923077	19.3843846153846	45.8930769230769	8.15876923076922
274	194.047761933816	194.047761933816	194.047761933816	351.987	351.987	351.987	1	1	11.2257619047619	17.3448571428571	19.3854285714286	18.3702857142857	10.2028571428571	17.3448571428571	17.34	21.426	15.2921428571428	24.4937142857143	11.2231428571429	16.32	18.3694285714286	17.34	21.42	13.2668095238095	18.3557142857143	22.4462857142857	17.3446363636364	15.2957142857143	17.3497142857143	10.2023809523809	11.2226190476191	15.3	26.5274285714286	10.2028571428572	8.16228571428571	21.431	9.18000000000001	10.2057142857143	24.4868571428572	13.2637142857143	19.3845238095238	21.431	16.3245714285714	13.2674285714285	16.3283809523809	19.3854285714286	17.3448571428571	18.36	13.2668095238095
275	194.061173446446	194.057410620889	194.064936272003	253.536	253.054	254.018	2	2	39.7902631578947	95.9047368421052	152.021388888889	85.7033333333332	154.061944444445	226.637333333333	166.305277777778	311.180263157895	38.77	37.7502777777777	34.68	30.6083333333333	335.762777777778	379.537894736842	371.381111111111	328.524736842106	56.1144736842106	25.5055555555556	25.4986842105263	45.9142105263157	99.9872222222221	53.0536842105263	19.385	62.2553157894737	185.690555555555	172.426944444445	92.8439473684211	531.56209090909	264.237555555556	302.924368421053	270.383684210526	217.192736842105	657.634411764707	490.771894736843	309.044052631579	420.370105263158	512.179444444444	515.576944444444	307.187222222222	524.28	31.6281578947368
276	194.072397862014	194.066290945263	194.07816154682	229.046	227.501	230.592	4	4	59.176111111111	156.0515	120.428315789474	165.291157894737	97.9755789473685	120.432111111111	79.5805263157896	282.693888888889	70.3991666666666	112.228947368421	30.6078947368421	62.2538888888889	83.6615789473684	105.122944444444	115.325421052632	93.8351578947368	56.0969444444444	82.6413157894738	28.5677777777777	65.2764444444444	48.9726315789474	29.5864444444444	26.5117894736842	46.9327777777777	50.0072222222222	16.3292631578947	18.3533684210526	121.411315789474	26.5268421052632	47.94	62.2369444444444	25.5	233.719944444444	109.169722222222	35.7097222222222	26.5272222222222	74.4792105263159	144.922210526316	44.8915789473684	47.9523684210527	25.5069444444444
277	194.08635432459	194.08635432459	194.08635432459	207.091	207.091	207.091	1	1	5.10125	7.14262500000001	11.2236666666667	9.18299999999999	5.09833333333333	8.16266666666666	7.14155555555555	13.26325	462.211000000001	306.266666666666	258.116222222222	78.5656666666666	13.2715555555555	10.2025	8.16177777777777	11.2224444444444	15.295	11.2236666666667	7.14233333333333	14.2831111111111	11.2151111111111	12.2506666666667	11.2163333333333	11.2297777777778	7.14155555555555	11.2224444444444	9.18299999999999	9.18800000000002	19.3842222222222	10.2022222222222	7.14175000000001	7.14233333333333	18.366	14.2835	17.3437777777778	23.46575	20.4066666666666	11.2236666666667	5.10166666666666	10.2022222222222	5.1011111111111
278	195.120199057295	195.120199057295	195.120199057295	160.187	160.187	160.187	1	1	64.2562941176471	101.009117647059	205.079117647059	385.537764705882	73.4611764705882	300.986764705882	61.1964705882353	121.415	69.38	88.7604705882354	97.9425882352943	95.9076470588235	94.8832500000001	80.6032352941176	77.5378823529412	56.0969444444444	42.8671764705882	55.0958823529412	35.7102941176471	48.9402352941176	84.6551176470588	71.4205882352941	276.499705882353	74.4557058823531	44.9084705882353	38.7689411764706	677.670588235294	50.0117058823529	51.0117647058824	35.7205882352942	48.9882352941177	28.5682352941176	79.5783529411764	80.5521176470588	45.8973529411765	26.5001176470589	43.8726470588235	85.7047058823529	66.3191176470588	53.0338823529412	26.5261176470588
279	196.039606978305	196.039606978305	196.039606978305	92.854	92.854	92.854	1	1	1162.05336	1668.5502	1699.1658	2014.54925	75.51552	3135.93504	48.96192	65.29536	2527.0644	3560.6376	2385.41464	962.12404	3009.51348	5344.22664	3808.82936	3193.20708	80.61792	3574.04084	2653.248	20.4016	574.28252	189.72744	175.48816	203.03572	1069.25344	420.45424	258.13084	3646.17504	2146.58496	60.19416	1879.57646153846	77.54128	111.18436	6522.4008	2798.26584	3182.87712	11310.42316	91.8432	6807.74696	11258.95584	234.6092
280	196.046237270971	196.040882208614	196.060334966424	92.843	84.681	100.994	92	92	1447.73475	2009.68142857143	1731.7885	1965.44733333333	3814.20942857143	3150.2835	3465.43723076923	5187.04876923077	2860.66846153846	3948.87335555556	2560.99263157895	4979.93411538462	3028.844	5342.18608	4196.82853333333	3200.35072	3169.00742857143	3828.00825806452	2892.15860869565	2510.22	578.361807692308	209.107884615385	202.994740740741	209.153148148148	1092.70834615385	423.5075	330.567230769231	4544.2865	2239.49096153846	1659.97803846154	1879.56512	1104.95157692308	10220.5727380952	6539.82203846154	2809.4365	5272.9235	11321.2215555556	11926.7225	7031.14720833333	11170.088	2565.4006
281	196.054845954595	196.041080968154	196.069234441176	59.168	56.101	73.463	74	74	19.3807037037037	67.3105714285714	21.4301111111111	1847.71390909091	1871.15548148148	17.34425	2184.8905	3143.02153846154	191.697333333333	87.7422962962963	47.9539259259259	793.615571428572	2242.1798	3311.06113043478	8.16385185185185	2224.6524137931	8518.22780769231	6708.37857142857	3230.07380952381	5461.97233333334	30.6144444444444	63.2560740740741	20.4051851851852	36.7373333333333	21.417	22.4465185185185	20.4014285714286	425.448111111111	47.95175	1299.30866666667	1177.3685	808.045333333333	5572.65607407408	4884.06890322581	18.3646666666667	1863.02372413793	3887.1525	7213.24434782608	29.5820714285714	3622.50606060606	383.617481481482
282	196.07117165719	196.071003896219	196.073792073264	60.2	59.185	64.276	3	3	18.3618620689655	115.244933333333	20.4089655172414	10.2027586206897	1954.84855172414	26.5217931034483	1576.61732142857	3201.51744827586	203.937931034483	86.7576785714285	149.980551724138	1075.15268965517	16.3211034482759	23.4663448275862	6.12289655172414	15.3069642857143	9276.34813793103	6690.01342857143	4074.98179310345	7831.94051724138	36.7373793103448	63.2571034482759	20.4055172413793	35.7096551724138	60.1741	24.4816551724138	19.3819655172414	460.051103448276	48.972	1331.98553571429	22.4453103448276	824.390857142857	5748.23420689655	87.7259310344828	24.4866206896552	1843.59175	140.798068965517	6113.27331034483	29.583	9.18434482758621	448.99724137931
283	197.045450941989	197.045450941989	197.045450941989	92.854	92.854	92.854	1	1	196.90632	207.16556	211.24764	260.238125	349.00416	352.0656	366.19436	547.86888	317.1578	384.63048	300.9826	501.97776	318.40224	557.07288	391.69536	338.81264	334.71744	393.82808	310.22592	286.64248	108.12424	77.52304	57.13568	86.7238	141.81892	103.07252	64.27764	495.95328	260.1612	231.59448	194.790615384615	129.57556	1216.90772	690.00672	317.38172	562.28448	1284.83468	1462.34784	1060.8416	1263.35424	297.85168
284	197.050313940545	197.045922953288	197.061205437309	91.834	84.681	98.976	33	33	196.90825	205.128875	209.211041666667	257.166	345.956869565218	345.956869565218	365.174916666667	545.839565217391	316.135416666667	381.577565217391	306.075	500.94275	315.341217391304	558.96	392.7	335.751652173913	326.566956521739	387.699130434782	305.136	285.611666666667	106.084333333333	76.503125	56.1160416666667	83.6605	140.7945	102.05	63.2561739130435	479.645217391304	256.08547826087	229.55625	193.768333333333	126.512347826087	1164.92784615385	684.945130434782	316.355	560.266434782609	1205.16507692308	1415.4335	1031.1568125	1245.78177777778	296.832125
285	197.063942009829	197.045649157905	197.074696910625	58.1595	56.097	70.408	14	14	13.2591875	32.648	20.4053333333333	55.096875	134.6752	34.690625	55.11375	401.9785	66.2471875	26.5269333333333	11.22275	37.735375	21.42525	77.539	30.6075	33.6826875	1157.98375	873.334	375.458133333333	1026.434375	28.5674666666667	14.2837333333333	3.0609375	13.26325	37.7238125	10.2026666666667	11.2193125	406.066133333333	20.40625	108.233066666667	69.3781333333334	81.62	627.45375	73.431	52.0336	173.4425	284.6544	735.42	7.1395625	266.394	101.046
286	197.078247191534	197.076953176004	197.079668800934	59.168	58.148	59.179	5	5	15.3	34.6892727272727	25.5130952380952	59.1765714285714	151.002285714286	46.9325454545455	56.1288095238095	413.3025	68.3017142857143	28.568	13.2635454545455	44.88	24.4810909090909	84.6837142857143	32.6567619047619	35.72	1138.65965217391	888.657545454545	404.033142857143	1120.53514285714	34.6897142857143	16.3245714285714	7.142	20.4054545454545	41.8088181818182	12.2428571428571	13.26	407.094	24.4865454545455	113.309857142857	73.4777142857143	85.7029090909091	632.569090909091	95.88	53.0548571428572	178.547727272727	284.659714285714	285.68	11.22	268.397761904762	102.027272727273
287	198.043555643455	198.038554999491	198.056153077074	91.8285	84.681	98.976	36	36	76.5195652173913	197.981217391304	189.817043478261	239.822608695652	68.3735	323.512909090909	97.92	569.334375	281.46	415.2325	308.118782608696	425.448782608696	349.018434782609	622.2	439.62	347.997913043478	47.9656363636364	397.901739130435	280.6375	106.08452173913	79.56	83.6435652173913	57.1346086956522	81.6208695652174	117.33	100.011130434783	59.1751304347826	472.501565217391	249.966818181818	34.6888695652174	186.620217391304	37.749652173913	78.543347826087	716.558869565217	317.382260869565	616.263826086957	1389.95060869565	1596.1402	1093.14763636364	1360.35547826087	248.890608695652
288	198.052523560319	198.03972335354	198.058352678182	61.203	58.137	71.428	13	13	49.9821304347826	128.492608695652	152.020636363636	262.207043478261	231.599217391304	344.76	196.960695652174	450.955304347826	105.010739130435	162.2595	149.978347826087	137.7	258.137	346.888695652174	382.597826086957	263.294608695652	922.315826086956	660.96	324.442956521739	748.871478260869	109.1935	110.189454545455	126.512347826087	78.5600869565217	106.057391304348	118.351636363636	74.46	490.62	156.099913043478	171.451636363636	152.020636363636	116.324608695652	819.304391304348	616.106260869565	159.162545454545	230.578956521739	473.406545454545	731.369875	79.56	464.348181818182	138.794181818182
289	198.072145099881	198.07039103734	198.072983494148	59.168	58.148	59.179	3	3	26.518375	43.8714666666667	28.5674666666667	33.6688	175.483	43.8714666666667	65.3184	417.289066666667	71.343125	96.9253333333334	90.8037333333334	63.23225	29.5877333333333	19.3850666666667	10.2026666666667	18.372	850.940625	506.873733333333	232.617	727.43825	19.3850666666667	13.2643333333333	4.08106666666667	16.3242666666667	18.352125	10.2026666666667	6.1192	34.6890666666667	10.2026666666667	145.955333333333	14.2837333333333	85.7136	743.8078125	28.55825	9.18240000000001	21.4256	12.2432	244.88	31.6158666666667	24.496	93.9013333333334
290	198.939073692711	198.933479929699	198.95017461745	44.884	42.838	45.922	132	132	3173.04818181818	4594.561	4959.84033333333	5402.4885	3671.06707692308	4990.92711111111	3625.86977777778	4115.104	1128.98185714286	1143.74028571429	1043.75228571429	1594.6768	4943.67072222222	4853.834	5048.76685714286	4955.3775	29.590875	2370.911875	1492.50383333333	1793.395	5570.41333333333	4810.0056	4371.17941176471	6201.1656	5344.18854545455	4294.11533333333	3956.61763636364	3716.66955555556	3256.638	3808.48955555556	5040.677	3942.53235294118	3273.05111111111	4223.332125	3572.9155	2979.23428571428	2059.03266666667	2939.22290909091	2158.696	2679.27028571429	3159.081
291	198.951271971975	198.9505339274	198.951934473475	44.885	44.884	44.896	7	7	7.142	9.18257142857142	13.2621666666667	1.02033333333333	1397.85666666667	9.18257142857142	13.2637142857143	1094.76657142857	4.08066666666667	4.08133333333333	4.08066666666667	2.04057142857143	6.121	3.0635	10.2016666666667	8.15657142857143	1829.37228571429	5.10142857142857	2.04066666666667	10.2016666666667	13.2643333333333	5.10166666666667	4.08533333333333	10.2033333333333	6.122	5.10083333333334	6.122	4.08133333333333	2.04057142857143	937.642571428571	2.04233333333333	4.08533333333333	1191.69371428571	4.08114285714286	4.08133333333333	7.142	7.14233333333333	407.8445	5.10583333333333	1.02016666666667	3.06085714285714
292	199.942308406767	199.937488474974	199.955529703138	44.8895	42.844	45.922	90	90	676.449428571429	989.677142857142	1090.780875	1144.7205	775.4375	1029.43225	767.254857142857	912.155076923077	190.656888888889	221.39425	204.05	258.116222222222	1081.465	1068.594375	1084.87542105263	1080.41533333333	17.346375	468.29475	280.56875	12.243	1264.08975	1035.63833333333	929.827333333334	1298.03858823529	1161.07036363636	935.56925	850.865333333333	830.471529411765	692.74975	873.317538461538	1156.41533333333	845.112	29.58725	910.087777777778	768.265363636364	640.9525	397.94625	604.523076923077	415.547	572.36025	648.682588235294
293	199.955591072375	199.955591072375	199.955591072375	45.905	45.905	45.905	1	1	11.2231428571429	15.305	33.6655	36.732	771.372	16.3253333333333	640.769333333333	890.6055	8.16133333333334	5.10166666666667	5.10083333333334	81.6266666666667	22.4436666666667	23.4868333333333	33.6655	13.2544285714286	354.039142857143	12.244	4.08133333333333	326.453333333333	25.5083333333333	11.2236666666667	10.2133333333333	35.7116666666667	23.4676666666667	15.3025	8.16266666666667	25.5083333333333	6.122	871.364666666667	25.5291666666667	844.6978	691.753714285715	18.363	5.10166666666667	60.1996666666667	6.122	605.122666666667	7.14816666666667	5.10083333333334	17.3448571428572
294	200.01844654516	200.017699076234	200.019194014085	301.472	299.953	302.991	2	2	23.46575	40.8104347826087	42.85225	39.801125	24.486	44.891	21.4305	35.6999999999999	41.8413913043478	56.1183333333333	116.28475	64.2757500000001	32.6413333333333	41.8405	33.669625	36.7125	26.5267826086957	33.6655	29.5951304347827	40.8208695652174	38.7695	24.4925217391305	21.420875	30.60125	58.15425	28.5670000000001	24.4987826086957	41.8319583333333	32.656	28.5673043478261	51.0260869565218	20.41	39.7901739130435	59.1745	20.4	26.5267826086957	40.8116666666667	33.66825	56.0885416666667	52.0348749999999	41.8319583333334
295	200.16375147098	200.16375147098	200.16375147098	966.168	966.168	966.168	1	1	22.4399999999999	68.3430454545456	135.629772727272	75.4800000000002	91.804090909091	76.4999999999998	54.0744545454546	349.953545454546	59.1758181818183	56.1149999999998	548.032909090909	50.9999999999999	149.94	117.331363636364	135.696272727273	108.173	46.9199999999999	114.270545454545	50.0044999999998	65.2974545454543	145.899	187.687999999999	66.3169565217388	133.685499999999	174.42	44.9159999999999	115.290818181818	59.1916363636364	62.2504999999997	82.5636521739133	108.148909090909	82.6015909090907	37.7399999999999	105.1115	64.2791739130434	60.1953913043476	56.0874999999999	202.013999999999	301.839272727274	108.177818181818	56.1025000000001
296	200.939205962838	200.934241350959	200.953993070062	44.89	42.843	45.922	80	80	668.287142857143	1079.4245	1090.780875	1273.30666666667	868.263142857143	1183.45777777778	860.089909090909	953.967142857142	158.144285714286	131.616857142857	212.219428571429	249.97	1120.2345	1275.38461538461	1112.11142857143	1190.922	89.7851428571429	463.209714285714	308.126285714286	143.860285714286	1245.11764705882	1134.5736	1077.888	1401.661375	1322.30117647059	963.089777777778	903.928470588235	831.532857142857	723.382571428571	875.3745	1266.04	830.073	624.414857142857	876.122733333333	834.593714285715	609.139	387.708571428572	533.571	390.076571428572	508.126	720.355333333333
297	200.97190600662	200.968534325772	200.984939467359	44.89	43.864	45.917	28	28	115.297666666667	82.64025	232.617	206.107333333333	882.51625	215.290333333333	525.68625	958.565	436.488666666667	474.469090909091	299.9535	423.40375	104.0655	108.1465	129.57175	196.90825	378.51275	318.318	269.346	380.561727272727	133.727181818182	57.1352727272727	32.664	186.721	119.379	63.2569090909091	106.106	437.697	196.90825	883.608666666667	144.9465	707.37975	580.53932	448.69	25.5068181818182	365.2495	550.954285714286	585.17625	475.4365	605.018133333333	83.6673333333333
298	201.048102876509	201.044538501098	201.052007361303	428.5185	428.485	432.61	6	6	56.1152777777778	60.2160555555555	98.8753333333334	84.7383888888889	37.7626111111111	113.213833333333	39.7908333333334	47.9538235294118	35.710294117647	57.1511111111111	43.8862777777777	35.6863888888889	113.250833333333	86.695	88.7061666666664	85.7313333333332	135.699117647059	98.9669444444445	41.8199999999999	220.370823529412	87.7200000000001	400.139764705883	861.14652631579	111.240555555556	189.771666666667	144.792666666667	1051.89493333333	138.757777777778	74.4802777777778	46.9174444444444	230.582777777777	81.6222222222223	42.8523529411765	128.555	45.9132352941177	41.8450555555555	46.9455555555556	42.8516666666667	48.9893333333333	63.2764705882354	44.8775555555555
299	202.124297497319	202.124079755937	202.127267489468	364.219	362.206	365.279	3	3	104.099052631579	269.28	274.4607	334.646315789474	191.80947368421	287.64	146.917894736842	332.617799999999	287.7105	228.538947368421	66.3171052631579	117.366578947368	157.12052631579	151.972157894737	219.356578947369	214.255263157895	46.9200000000001	54.073947368421	31.6281578947368	45.9000000000001	94.913842105263	21.41895	29.5876315789474	107.12625	99.96	26.5268421052631	18.36	164.2683	59.1752631578947	75.4984999999999	92.8726842105264	57.1524210526316	326.48	213.235	61.218	62.2352499999999	193.85	193.91	78.5845789473685	146.8368	41.8307894736843
300	202.124908485653	202.119438846708	202.138107512471	204.058	200.992	206.099	79	79	183.698181818182	400.967181818182	265.335652173913	480.542869565217	859.059652173912	1271.25981818182	872.566363636364	1618.513	835.7622	702.135272727273	290.777727272727	519.312782608695	556.036250000001	820.331250000001	826.416	691.7295	1177.00306666667	935.579217391303	632.4	859.261	213.23452173913	204.052173913044	140.766	99.9867272727273	527.622	266.3505	196.910347826087	2098.405	1271.24504347826	783.18276923077	990.684818181818	681.70852173913	4856.46933333333	3316.86808695652	1492.66964	2577.22728	4446.23136	3961.74724	2946.6625	4249.4662	1228.40836363636
301	202.125385709629	202.119619151612	202.136514698606	343.818	339.738	347.888	47	47	94.8599999999999	241.8111	113.28105	134.709142857143	220.381714285714	130.633142857143	169.4528	405.039249999999	975.802235294118	952.718916666666	611.139733333332	1008.01773913044	55.1097	144.8826	115.26	53.0548571428571	91.8224999999999	71.4366666666666	56.13025	75.4800000000001	42.85	137.73375	54.08915	42.8274	78.562	105.089428571429	87.7415000000001	213.29495	130.590476190476	178.605	142.877	41.8317142857143	2102.4875	729.849999999999	172.4307	321.47325	1440.29883333334	1601.77380952381	1372.26681818182	1376.61428571429	949.138421052633
302	202.967721717153	202.967721717153	202.967721717153	45.917	45.917	45.917	1	1	68.35675	145.9046875	184.733125	152.015058823529	125.4984375	175.5475	134.673	149.01125	162.2296875	170.38175	147.93625	158.0903125	112.193529411765	136.76375	172.485625	153.046875	173.4425	138.8135	92.876875	141.866875	142.832941176471	178.54375	178.609375	175.5475	149.9308125	193.859375	155.084705882353	198.945882352941	97.95	124.5315	93.932	137.784375	276.48775	227.51575	133.65275	208.14375	209.148235294118	238.899375	207.186875	294.743875	82.6149375
303	203.049404007152	203.049029999947	203.051015199737	53.0495	53.046	53.07	4	4	115.264913043478	268.340043478261	282.68452173913	247.923391304348	178.547727272727	271.458782608696	185.68747826087	277.581913043478	231.490652173913	247.923391304348	248.943652173913	226.449652173913	172.38	205.124869565217	261.253565217391	212.216727272727	212.216727272727	190.791	122.465454545455	167.362	226.497913043478	392.716739130435	512.301913043478	299.012869565217	236.591666666667	364.233130434783	314.253739130435	341.787391304348	186.707739130435	182.720086956522	175.574608695652	175.533818181818	374.440090909091	296.895913043478	233.639739130435	315.274043478261	293.835130434783	290.910652173913	255.119565217391	382.695652173913	146.919272727273
304	203.115677260937	203.108589629296	203.122764892578	311.7	311.21	312.19	2	2	27.555	64.295	58.1550000000002	59.1954444444444	59.1752631578947	61.2157894736842	78.5357222222221	83.6354444444444	273.434444444445	275.471052631579	117.331944444445	166.250944444444	34.6667777777778	40.8111111111111	39.7908333333334	30.6083333333333	29.5880555555556	21.4328333333333	15.3091666666667	27.5565000000001	32.6484210526316	41.8313888888889	23.4663888888889	31.6475555555556	29.5880555555556	28.5688421052632	20.4077777777778	32.6484210526316	33.6691666666667	27.5475	31.6286111111111	15.3041666666667	192.8325	57.1355555555556	23.4663888888889	31.6286111111111	349.950263157895	159.12	120.353444444445	226.575666666666	94.9116666666667
305	203.130488754558	203.126544018465	203.143919672285	204.044	200.963	205.095	30	30	20.412	69.3781333333334	36.7344	86.7226666666667	125.4523125	195.904	125.542	253.026133333333	123.452266666667	114.314666666667	61.216	86.7226666666667	96.9296874999999	142.837333333333	140.7968	98.9658666666667	185.560375	145.89575	102.026666666667	137.79	49.9738749999999	45.927	13.258375	22.4546666666667	79.612	54.0953333333333	39.7774	374.584666666667	177.4684	120.344266666667	169.364266666667	113.24775	925.404541666666	571.349333333333	228.539733333333	418.473333333333	831.882142857143	650.937222222222	544.8224	821.301249999999	184.668266666667
306	203.129033428186	203.127228242114	203.144343399848	344.8675	340.764	345.848	6	6	24.492	40.810909090909	36.7405714285715	31.6369090909091	38.7703636363637	30.6163636363636	39.8012727272727	65.2974545454546	188.6075	161.203090909091	106.108363636363	156.101727272727	25.5136363636364	32.6487272727273	29.5813181818182	32.6487272727272	17.34	18.369	16.3287272727273	27.5338636363636	19.3851818181818	33.669	30.615	27.5338636363636	17.3446363636364	24.4865454545455	16.3243636363637	35.72	24.4810909090909	23.4715	28.5752727272727	24.4930909090909	323.512909090909	114.296	27.5473636363637	53.0683636363636	221.458363636364	215.277545454546	207.115363636363	250.92	143.896909090909
307	203.136503912598	203.135241465031	203.137766360165	167.32	167.3	167.34	2	2	458.079777777779	908.096666666665	680.5401	854.368933333334	16.3248	415.2621	384.6531	1163.18	32.6506666666667	43.8686	12.2496	45.9400000000001	19.3952	28.5693333333334	16.3232	35.6895	10.203	10.197	10.203	6.12133333333334	6.1212	9.18300000000002	6.1218	6.12133333333334	8.1624	8.1624	8.1624	12.2568	5.101	8.1672	5.10111111111112	8.1624	13.2556666666667	8.1576	3.06066666666667	6.1182	8.1624	11.2233	6.1218	16.3328	8.1616
308	204.091339776067	204.087301647617	204.0988664087	319.343	316.265	319.36	5	5	126.565846153846	288.855923076923	325.478153846154	393.809076923076	175.479692307692	253.01723076923	156.038142857143	397.92	105.083769230769	127.528846153846	33.6676153846153	32.6377142857143	102.023076923077	78.5636923076924	116.263714285714	111.26175	46.9341538461539	32.6498461538462	21.4248461538461	44.8935384615383	95.8655384615383	32.6203076923076	41.8294615384615	104.110615384615	84.6791538461537	21.4167692307692	14.2767692307692	129.579076923076	36.7476923076923	72.4254615384617	73.428923076923	59.1733846153848	242.83323076923	124.468153846154	32.6473846153847	43.8633076923078	88.7600769230768	121.352538461538	68.3554615384617	56.1380769230769	14.2843076923077
309	204.122498518266	204.121902029855	204.122667613137	204.053	203.021	204.065	3	3	24.4875	49.9953125	34.70125	51.0125	71.4218750000001	131.61225	55.0935	178.609375	58.1756249999999	69.3770000000001	25.50625	69.3770000000001	64.2796875000001	65.2959999999999	73.4850000000001	79.5795000000001	98.8975625000001	83.6605000000001	46.9172941176471	64.2993749999999	29.5781875	31.6180625	28.5565	25.515625	50.010625	28.5775	26.528125	181.67125	80.5997500000001	54.0568823529412	68.3567499999999	59.1745	451.97075	266.3015625	102.029411764706	226.4955	339.74325	342.804	268.3421875	350.9875	85.7325000000001
310	204.138156903225	204.137058254087	204.139255552364	345.848	345.848	345.848	2	2	15.3042857142857	25.5071428571428	24.4868571428571	21.435	26.5255714285715	19.3840714285714	17.3436428571428	31.6288571428571	35.6696666666666	26.5367142857143	19.3854285714286	24.4868571428571	19.3935714285715	28.568	18.3574285714286	21.4335	10.1986666666667	18.3728571428572	15.3096428571428	15.293	17.3448571428571	23.4661333333333	15.3042857142857	17.3375714285714	18.3651428571428	16.3245714285714	12.2434285714286	15.3107142857143	15.2978571428571	15.3096428571428	21.426	10.2028571428571	149.017333333333	60.2221428571429	15.304	20.4128571428571	32.6628571428571	111.211142857143	20.4057142857143	54.0524285714284	28.58
311	205.044744016578	205.040450070631	205.055514667446	269.367	267.298	272.434	19	19	31.62775	38.7837500000001	37.7631250000001	45.928125	17.34425	69.4024999999999	28.55825	29.58725	1572.98018181818	1900.827	1077.43533333334	2139.51190909091	42.83475	38.7695	26.5265	45.928125	20.3975000000001	120.3895	94.8832500000001	17.350625	24.4875	39.7921875000001	40.81	48.972	38.7828000000001	22.45375	27.5383125	24.486	36.729	29.609	41.8456250000001	33.6806250000001	24.495	54.07325	33.693	28.55825	60.19475	25.50625	38.7695	41.8174375	58.1756250000001
312	205.095487524105	205.09100304751	205.10739828945	193.828	189.775	194.876	34	34	101.00475	246.9005	207.186875	309.13575	175.5475	266.28525	172.42225	756.283125000001	550.139333333333	667.2435	261.2	875.696250000001	194.8080625	223.43475	201.063125	161.209375	305.05475	301.994	188.676875	399.0888125	215.2859375	334.519	265.3625	298.93325	230.66125	195.96	145.89575	301.994	198.94875	170.3295625	218.346875	146.003	783.552000000001	314.237	177.534375	273.34325	408.1	348.9255	191.807	393.840625	320.378125
313	205.991672853527	205.987264154173	206.003435017676	302.991	297.912	304.028	5	5	12.243	10.20375	19.3854285714286	9.18257142857142	6.12171428571428	9.18257142857142	9.18257142857142	5.10437500000002	8.16914285714289	6.12171428571428	6.117	2.04057142857143	10.2028571428572	9.1825714285715	13.2637142857143	12.2331428571429	4.08100000000002	5.09785714285714	7.14700000000001	7.14700000000001	8.16114285714282	6.12599999999999	9.18225000000004	17.3442500000001	18.365142857143	4.08114285714286	7.14787500000003	12.2434285714286	6.12171428571428	10.20375	17.357	3.063	18.378	14.2835	8.15700000000004	7.14175000000003	13.2637142857143	22.4462857142857	6.11657142857145	9.18224999999997	13.2637142857143
314	206.052170424738	206.047752224669	206.063244110175	269.367	266.289	272.434	19	19	49.99225	70.3972500000001	80.6293749999999	78.5881250000002	53.053	77.5675000000002	54.0533749999999	162.21975	1553.56503448276	1773.16107692307	1034.8559375	2028.3564	40.7975	57.134	53.053	43.8886666666665	85.6747499999998	113.2496	72.4421874999999	120.43375	55.0935	37.74925	38.771875	44.8772499999999	45.93	42.86625	32.6379999999999	43.8734375000001	52.0327499999999	30.6299999999999	67.3612499999999	34.70125	93.8975000000002	83.6604999999998	50.0289999999999	45.9112499999999	70.4015625000002	55.0935	37.7515625000001	72.4155625000001	58.1756249999999
315	206.064896387411	206.064615936858	206.080749808326	407.065	403.006	408.085	3	3	12.2405217391304	20.4052173913044	27.5482173913043	27.5411739130435	12.2436521739131	21.4209130434783	19.3899130434783	38.7703636363637	39.7918695652175	38.7699130434783	15.3045652173913	34.6977391304348	23.466	30.6078260869565	28.5746086956522	32.6497391304348	23.466	22.44	26.5267826086957	30.6078260869565	29.5875652173913	20.3904347826087	19.3899130434782	25.5	33.6442173913044	20.42	22.452	30.601304347826	29.5951304347827	19.3849565217391	31.6361739130435	13.2667826086956	39.7901739130435	35.7091304347826	16.3248695652174	16.3206956521739	53.0535652173913	18.3646956521739	19.3899130434782	45.9117391304348	48.9725217391305
316	206.49458964142	206.493776042471	206.49540324037	301.472	299.953	302.991	2	2	9.18257142857142	23.4665714285714	22.4447142857143	19.3922142857143	15.3042857142858	21.4260000000001	18.3638571428572	16.3245714285715	4.08285714285713	7.14200000000002	4.07942857142858	4.08114285714286	13.2637142857143	18.3715714285715	15.3042857142857	18.351	10.2028571428571	9.18257142857142	7.14500000000001	15.3096428571428	22.4462857142858	12.2485714285714	7.142	14.284	8.16228571428574	9.18257142857142	7.14449999999999	16.3234285714285	8.16228571428571	21.426	12.2485714285714	11.2278571428572	27.5573571428571	24.4868571428571	8.15885714285712	8.16228571428571	12.2434285714286	19.3772857142857	3.05828571428571	18.3651428571428	8.16171428571429
317	206.884197371008	206.881611656662	206.893818593815	48.96	47.94	48.972	5	5	2907.81428571429	3764.00966666667	3998.68633333333	3701.76933333333	3198.59571428572	4073.17066666667	3183.44	2283.70133333333	3065.95857142857	2973.25133333333	2427.373	3608.919	3636.468	4133.37033333333	3850.8195	3961.76942857143	2747.62942857143	5220.802	3272.05628571429	3081.40666666667	2799.79466666667	294.828166666667	390.085666666667	1627.73966666667	3139.05283333333	1818.14914285714	1639.67566666667	3297.17866666666	3367.1	2983.45466666667	3441.63516666667	2619.886	3205.73771428572	5116.73285714285	3178.76514285715	3655.85433333333	3468.56666666666	3925.36466666666	3199.76533333333	3488.97	2898.23542857143
318	206.989835633452	206.988231591284	207.004254671208	302.991	299.953	304.028	3	3	104.071875	169.371875	213.232249999999	5061.27937499999	180.58425	198.9609375	144.873411764706	193.8475	15.309375	13.26325	22.438625	23.4667647058823	124.478125	65.3200000000002	2566.912	241.656352941177	49.9922499999999	108.1465	34.70125	79.6087499999999	116.315625	62.2581249999999	46.934375	45.91125	131.6203125	76.5187499999998	37.763125	165.2805	70.3759411764706	96.9296874999999	64.2993749999999	92.8768749999999	154.114375	93.8687499999999	45.8971874999999	42.853125	91.8281249999999	208.130999999999	79.527882352941	103.04525	79.5783529411767
319	207.06197211582	207.052165337884	207.076904347413	296.909	288.717	307.088	135	123	12504.7514074074	18925.9942307692	19408.4660526316	18870.5439999999	10088.3235555555	19791.2503636363	13545.972	15343.4259	539.734291666667	873.548000000001	596.867142857143	568.302458333334	18778.763076923	19132.97952	17782.68	18236.2011538461	5796.1495	12996.4822121212	9564.12599999999	10222.0774230769	14464.85048	12702.1635	11146.3494074074	14072.9419259259	15525.60076	13010.8183703704	11492.103	13684.9858333333	12923.0728888889	10719.8809565217	15162.3138518518	11158.6025833333	14999.1036111111	18191.7348461538	10803.6037333333	14003.1568695652	14220.9414	13601.9644444444	12591.2141666667	12997.5267647059	10202.8093846154
320	207.058554660068	207.053930351917	207.071164253193	206.076	202.024	207.108	47	47	1325.70166666667	2403.73460869565	2333.97879166667	3210.989	2093.95735	3070.9525	1939.1	4768.81542857143	851.1387	1029.73495	360.160857142857	781.356476190477	2072.1225	3034.34741666667	2600.70828571429	1941.60371428572	1521.48476190476	1771.2408	1163.76295	1523.3079	1628.4609	1684.48228	1365.78	1669.129	1282.74522222222	1360.39315	1021.306	2350.16544	997.8208	1160.76	1259.00906666667	835.625699999999	2791.404	1988.53685714286	1149.85305555556	1235.88605	2189.07975	1851.8445	1140.62619047619	1895.16	756.00525
321	207.063362344343	207.059300479482	207.077136529661	232.603	229.548	234.673	46	46	362.205185185185	713.006884615384	720.310076923077	943.94537037037	1714.4736	2526.075	1926.0397037037	3830.722375	384.656	632.698518518518	358.111	541.875666666667	1151.10311111111	1569.529	1448.06322222222	1006.01214814815	4300.728	3432.25664516129	2983.23807407408	4380.03081818182	1038.62392592593	1361.44326923077	829.139555555556	1105.72014814815	853.957	649.026222222222	480.245555555556	1608.96457692308	1047.8442962963	506.978230769231	882.366538461538	603.883851851852	4409.49408	1653.21	937.415346153846	1081.26838709677	3464.8256	2526.80385185185	1804.83862962963	2359.43792307692	1522.22681481481
322	207.067579510143	207.06307578758	207.078326321909	358.114	355.047	359.128	7	7	119.40084	277.51616	320.36792	345.94272	280.577	488.71412	333.55308	751.916879999999	46.92184	79.59744	42.85008	64.2751199999999	323.50484	346.8136	270.3106	278.60196	835.222500000001	463.20712	357.098	776.102923076924	120.41664	219.3086	172.42732	147.9058	145.88288	216.29088	93.8435384615385	406.166960000001	239.7094	107.1294	157.11696	104.06448	924.363923076925	367.3872	249.9686	290.8368	665.379040000001	310.22592	90.8262799999999	733.24173076923	157.16008
323	207.072782034309	207.068098269881	207.075468585266	375.459	373.406	375.462	3	3	149.94	232.570363636364	280.575	316.369090909091	358.211454545455	352.935727272727	388.719391304348	821.319545454544	50.0067272727273	59.1758181818183	38.7703636363637	62.2699090909092	239.761304347826	296.82	242.824909090909	238.690173913044	512.176909090908	263.300727272727	302.081454545455	527.481000000001	146.919272727273	301.92	233.642454545455	147.939545454545	155.081454545455	267.311454545454	137.663181818182	464.22409090909	274.450173913044	189.728454545454	139.814727272727	194.9155	825.400636363635	284.656090909091	228.592	351.99409090909	595.839272727272	327.580499999999	71.4031818181819	602.685681818182	176.505130434783
324	207.099844802973	207.099209998841	207.100746404614	384.63	384.624	384.681	3	3	111.18	181.56	224.4	245.957714285714	262.286857142857	241.74	268.335142857143	604.86	42.8629090909092	60.1968571428571	27.5554285714286	44.8925714285714	141.819714285714	214.2	179.570285714286	162.18	381.48	175.472761904762	130.633142857143	411.16990909091	135.691666666667	178.547727272727	141.819714285714	134.709142857143	128.556	101.008285714286	87.72	344.856571428572	112.231428571429	150.926363636364	118.353142857143	152.022571428571	621.18	192.834	100.013454545455	140.838857142857	234.654761904762	254.051142857143	50.9863636363637	240.730727272727	60.1940476190475
325	207.136154876714	207.134428468337	207.13788128509	274.4375	274.406	274.469	2	2	283.631282051282	427.556421052631	454.087368421052	565.225789473684	247.923947368421	468.373263157895	320.362631578947	606.036315789473	959.795236842106	1011.23726315789	822.12	999.857894736842	392.74052631579	879.461025641026	402.951973684211	333.686289473684	469.187894736842	824.372631578947	3963.72236842105	933.540789473684	596.946315789474	5302.44439473684	4191.61252631579	1174.32289473684	426.536	3012.28294736842	3993.81513157895	484.625	2754.11642105263	242.860210526316	1022.46189473684	241.771184210526	472.320921052632	1513.05026315789	4727.6107368421	5293.46276315789	3962.29494736842	287.714210526316	5310.4697368421	1880.83271794872	2446.96968421053
326	207.423864187106	207.412358364365	207.425454417891	296.886	293.825	297.9	8	8	705.027299999998	509.09088888889	629.525099999998	690.743099999998	1407.186	696.7966	1545.7545	3072.14646153846	3.06266666666666	2.0404	2.0404	8.16240000000002	471.3324	571.704	516.271799999999	458.865	303.005999999999	109.1721	43.8743333333333	286.713666666666	177.5148	171.416	102.022222222222	139.785666666667	195.8784	387.714000000001	96.9316666666666	1665.1296	458.114700000001	604.991777777775	165.384	477.734400000001	2764.74836842106	499.947000000002	226.341333333333	344.83511111111	1791.050625	1863.9808	369.1314	1900.72574999999	156.0141
327	207.490551794925	207.479400157928	207.494233858098	296.3725	293.825	302.991	6	6	367.29	1169.2065	1319.18325	1535.47625	902.994999999998	1462.13766666666	954.954	2133.93095652174	5.10375000000001	4.08133333333332	7.14233333333335	4.081	963.194666666664	1245.315	1157.98375	1013.6315	141.826333333333	145.836166666667	65.296	134.673	270.388333333333	243.959249999999	112.2275	216.204666666667	317.323666666666	223.43475	120.3895	1032.493	299.9535	292.81175	316.432500000001	211.29525	1901.74600000001	1037.59425	351.8425	713.212999999998	1160.0811	1232.04525	600.681833333333	1240.65163636364	82.5997500000002
328	207.9883957411	207.984011641676	207.992779840525	297.4055	294.858	299.953	2	2	85.6688	746.835199999999	867.226666666665	1010.064	161.212666666667	863.145599999998	118.3896	193.787333333333	17.3445333333334	28.5693333333333	36.7296000000001	39.7903999999999	637.666666666666	743.045333333333	585.48	689.429866666667	88.7631999999998	198.887	68.3846666666667	62.2362666666666	254.0464	113.2866	86.6886666666667	222.330933333333	351.991999999999	105.087466666666	78.5605333333332	146.9184	63.2771999999999	101.0064	309.262	77.5706666666667	224.458666666667	594.815466666666	110.1528	127.533333333333	147.938666666666	146.976	119.3244	159.1616	75.4701333333333
329	208.071448057015	208.064362084551	208.085243182432	296.897	292.817	297.946	93	93	2845.47725	5489.91143999999	5815.47777777777	6157.15278947367	3954.6505	6227.60600000001	4058.62319047619	5395.8	81.6218181818183	153.039130434783	82.62	82.6411304347826	4983.01199999999	5729.5302105263	5602.24681481482	5133.24171428571	2076.24788461538	2718.02592	1886.94148	2121.09975	3403.11484848485	2774.80423809524	2311.41064	3087.54	3605.5635	2754.675	2281.19	4146.37415384615	2843.49034615384	2698.63472222222	3453.44556521739	2590.029	5353.30033333334	5292.03674999999	2942.7	3638.33885714286	4488.13763157894	4217.80745454545	3125.78916666667	4583.15016666666	2009.5576
330	208.068805685161	208.067254526735	208.08376956477	231.618	228.563	232.621	15	15	59.17624	110.16432	110.19024	109.1935	256.1455	374.44276	298.87172	515.392368421052	67.33848	101.033625	58.15596	111.23668	145.9315	234.7196	211.252125	146.89152	693.6272	617.25125	416.27424	647.7254	155.084333333333	207.06812	144.8116	162.18636	128.55528	83.6844166666666	73.4112	231.59675	136.71752	61.2048	134.64528	47.9419583333333	796.99488	276.55008	147.9058	147.9058	535.5	400.036	255.07	349.94232	213.23852
331	208.062592832834	208.059438808093	208.077453895851	205.073	203.003	206.105	5	5	187.818	373.4115	345.893	541.75275	310.029333333333	467.312666666667	297.03825	781.555692307693	114.268	202.1085	66.31625	214.2525	306.225	434.662	372.39125	276.48775	217.2245	238.7385	172.436333333333	223.43475	240.661	167.403	213.12775	263.3535	171.402	182.62475	128.562	364.40775	122.38	160.103769230769	209.147307692308	117.32875	465.234000000001	305.072	185.6855	166.38225	314.391	270.36625	105.094333333333	295.8725	106.054
332	208.09103552196	208.082114738361	208.094259859336	273.425	270.376	273.443	3	3	25.5041666666666	65.3013333333335	106.114666666667	109.175666666667	47.9556666666668	61.2099999999998	35.7116666666668	159.146	11.2218333333333	24.4840000000002	11.2126666666666	26.5286666666667	20.3866666666666	41.8268333333332	38.7663333333332	31.6288571428571	33.6379999999999	75.5046666666669	49.9963333333335	41.8336666666664	34.6913333333334	53.0573333333335	46.935333333333	62.2403333333335	29.6138333333334	23.4868333333334	31.6251666666666	35.6766666666666	11.2236666666667	15.3325	20.4066666666667	25.5083333333334	89.7893333333327	46.9276666666665	20.4199999999999	6.12099999999998	23.4676666666667	26.5243333333335	12.244	22.4473333333332	8.16933333333335
333	208.085845709636	208.085845709636	208.085845709636	297.9	297.9	297.9	1	1	2854.71330769231	5502.15431999999	5821.65623076923	6173.00449999999	3962.72569230769	6250.1693076923	4066.69249999999	5462.49666666667	87.7431538461538	160.182269230769	89.7665185185186	86.7228846153846	5000.52799999999	5746.4355	5614.50338461538	5216.31634615384	2115.01811538461	2747.58503846154	1913.925	2120.64056	3419.69549999999	2830.867	2338.94819230769	3125.50696296297	3645.42196153846	2814.92280769231	2343.57312	4155.55657692308	2886.34165384615	2721.05803846154	3476.91164	2605.3365	5357.43373076923	5306.44015384615	3004.12653846154	3722.26069230769	4588.15073076923	4224.93488461538	3175.80092307692	4687.11684615385	2031.35603846154
334	208.884487476327	208.884379872834	208.884595079821	48.9715	48.971	48.972	2	2	814.279200000001	1076.36375	1199.7552	1028.5632	878.392200000001	1136.5585	908.245	652.898250000001	752.907600000001	709.178000000001	649.867400000001	888.637750000001	961.0284	1271.1692	1137.8396	1068.1494	728.422800000001	1492.5526	793.715600000001	811.059	767.340800000001	69.3736000000001	87.8232	347.395	864.1094	455.0092	459.18	873.2912	937.609750000001	828.646	982.586800000001	762.0894	921.421200000001	1424.1992	916.139600000001	1086.56625	947.7658	1135.7968	912.237600000001	1015.099	827.590400000001
335	208.971217163529	208.971217163529	208.971217163529	50.995	50.995	50.995	1	1	242.7005	344.8445	349.0965	454.01125	272.40675	408.3	283.4905	300.1005	337.564833333333	422.3835	261.184	746.457	424.250666666667	521.34775	437.90175	391.776	968.296333333333	913.57125	579.786	916.6335	271.3865	89.782	107.12625	170.451333333333	241.56225	131.61225	101.00475	258.12325	269.346	254.2705	310.308	285.693333333333	444.865333333333	471.3555	212.216727272727	305.05475	605.00825	391.776	309.13575	370.1995	295.8725
336	209.041241564778	209.040157345324	209.042325784232	145.393	144.871	145.915	2	2	96.9527777777778	257.04	262.207631578947	310.16	30.6094736842105	278.520666666667	47.9661111111111	43.8456666666667	167.325555555556	302.100888888889	175.487777777778	38.7705555555556	183.65	264.165611111111	243.78	165.291157894737	41.82	112.228947368421	37.7502777777778	28.5677777777778	439.869526315789	386.790555555556	439.597315789473	467.261777777778	269.353333333333	300.981944444445	241.726833333333	280.572368421052	138.74147368421	42.8245263157895	199.909111111111	20.4063157894737	37.7379444444445	255.069444444445	189.709666666667	55.0942105263158	169.363684210526	35.6981578947368	144.926777777778	282.612894736842	42.833
337	209.071847417694	209.070329842845	209.073704419478	296.904	295.849	297.924	10	10	470.240954545454	993.750555555556	1037.6451	1083.52963636364	707.048999999999	1151.88396153846	692.950363636364	1028.16	35.7095454545455	63.256909090909	33.66	44.8920000000001	899.880545454547	1022.58654545455	758.909760000001	918.881384615385	370.358999999999	539.724272727273	346.041954545454	353.093	656.035363636363	494.964545454545	380.476954545455	582.42	661.136727272726	505.035000000001	404.243999999999	716.253652173913	507.211090909091	460.142999999999	670.498363636364	410.259272727273	951.914454545456	880.51382352941	496.74	598.90009090909	750.920727272726	753.14504347826	552.84	807.035727272728	319.26
338	209.090771036411	209.090771036411	209.090771036411	297.9	297.9	297.9	1	1	479.5316	1059.00912	1098.84156	1148.83528	715.21628	1194.70104	703.138279999999	942.551076923076	41.82984	70.39932	38.7629230769231	51.014	932.535919999998	1033.78676	1019.05992	1000.4238	374.44276	549.93092	353.1795	354.127958333333	661.27104	510.24	397.815	590.624538461538	666.216719999999	513.20084	408.3	725.41908	514.22112	465.229440000001	673.530000000001	416.35584	966.20516	916.029076923077	512.060080000001	604.90744	759.08832	756.02748	557.85248	815.171760000001	326.4128
339	209.133534648691	209.127754782426	209.141082625333	117.3205	115.3	119.37	4	4	10.2028571428572	15.2965909090909	15.3081818181818	13.2635454545455	9.18490909090909	15.3075	10.2027272727273	15.2959090909091	13.26	11.2205	8.16218181818182	9.18245454545455	9.18	9.18	12.2476363636364	10.2027272727273	6.12163636363637	9.18490909090909	10.2054545454545	12.2434285714286	8.164	5.09857142857143	6.123	22.435	10.2	5.10285714285715	4.08109090909091	7.14190909090909	4.082	7.14190909090909	11.2175	5.10409090909091	15.3042857142857	12.24	10.2027272727273	7.14190909090909	5.10022727272727	15.3040909090909	14.2838181818182	10.1972727272727	3.06157142857143
340	209.150921733849	209.150433303283	209.153355303288	346.8765	343.853	346.926	4	4	48.9729230769232	96.9246296296295	95.9269999999999	131.639538461538	63.2566923076923	72.4555	64.2915	167.324153846154	46.9023076923077	46.9323846153846	39.7915555555555	39.7905	66.3325	130.594461538462	102.003846153846	55.0945384615384	160.146038461538	130.624	122.46	190.704038461538	111.230307692308	197.932230769231	148.993	115.243259259259	78.5636923076924	93.8647692307692	77.5404615384615	108.173	67.3377692307692	65.312	91.8449999999999	66.3175	133.6855	86.7424999999999	69.3809230769231	50.0026153846154	106.132	107.132307692308	36.7293333333333	106.064592592593	27.5535
341	209.151886761923	209.151864338184	209.151909185662	250.976	250.94	251.012	2	2	77.539	153.045652173913	144.84	142.87	99.9845	102.075	112.204583333333	245.882869565218	128.552869565217	86.7460416666667	64.2783750000001	99.9845000000001	65.3120000000001	109.16675	68.35675	68.3595416666666	121.411043478261	104.0655	78.5433478260869	118.350260869565	88.765375	136.685826086956	90.8032173913044	107.154782608696	59.189	70.39725	45.8999999999999	177.5235	42.8505	106.08452173913	58.14	89.7416666666666	231.549869565218	83.6827826086958	69.3777391304348	98.9399999999999	135.698791666667	169.4445	52.0455	72.4229583333333	85.701
342	209.151782860285	209.151782860285	209.151782860285	239.768	239.768	239.768	1	1	120.392181818182	243.80896969697	248.946545454546	216.339375	163.243636363636	204.1625	167.294470588235	449.000000000001	162.252272727273	116.329875	84.6826363636365	137.736818181818	87.7590909090909	156.101727272727	92.8598125000001	86.7239062500001	246.862	207.115363636364	155.058424242424	244.865454545454	110.189454545454	168.32	119.332909090909	137.757272727273	74.4942187500001	89.8150000000001	61.1945454545454	213.237	60.196090909091	121.372787878788	78.561	101.976470588235	360.156272727273	122.454545454546	96.9259090909091	132.611818181818	222.419454545455	235.76	72.4532812500001	121.390818181818	111.209727272727
343	210.060288080928	210.060288080928	210.060288080928	248.951	248.951	248.951	1	1	3.0605	6.12200000000001	4.07933333333333	9.18300000000002	8.16133333333335	9.20340000000005	7.14116666666668	17.3428333333333	15.3025	19.3863333333334	7.14233333333332	12.242	8.16933333333335	14.2846666666667	7.14116666666668	3.0605	6.12100000000001	4.08066666666667	16.3093333333333	8.16133333333335	5.10166666666665	7.14933333333335	6.12199999999999	7.14233333333332	10.2033333333334	11.2218333333334	6.12200000000001	14.2846666666667	16.3226666666667	8.15466666666669	4.08066666666667	4.08066666666667	13.2513333333334	21.4234999999999	5.10166666666668	27.5445	57.1386666666668	8.17866666666669	12.244	60.1898333333334	24.4880000000001
344	210.061663469019	210.058047954853	210.074697618211	121.3905	118.361	122.425	22	22	70.39725	154.9735	151.0525	224.455	250.047	282.60925	275.4675	490.5899375	239.75875	291.68425	157.1185	259.159375	211.127823529412	321.37875	284.766	209.15125	321.37875	286.807333333334	238.7385	239.75875	106.1125	56.0759375	52.0336	61.19625	154.05775	100.02125	93.90325	376.4953125	228.55	207.0473125	234.499375	97.0013333333334	1368.1925	571.375	282.60925	367.3125	1169.7106	714.39375	444.85625	808.810437499999	369.602
345	210.078881172092	210.072042643467	210.088591371135	146.911	143.817	146.934	13	13	90.7672857142858	179.494857142857	120.393714285714	158.077857142857	122.432	196.915142857143	94.8865714285714	379.227428571428	991.71216	1206.998	441.783714285714	885.6204	91.824	141.879285714286	110.1888	95.9050666666667	658.314642857144	351.992	169.367428571428	516.264571428572	423.388928571428	334.653714285715	320.238133333333	370.363714285714	349.9335	335.674	334.606857142857	309.038357142857	185.688533333333	187.581866666667	321.39	227.519466666667	540.713571428572	280.558928571428	242.743	219.357333333333	361.1744	358.993066666667	167.385428571429	363.214933333333	153.998428571429
346	210.991658977186	210.987737778405	211.003620479111	295.8715	292.805	297.918	8	8	28.5676363636364	64.2771818181819	49.994	69.3794285714285	32.6491428571428	46.9309523809524	35.7190909090909	47.9528181818182	578.494636363637	641.744086956522	908.264347826086	611.136260869565	59.1765714285714	61.2327272727274	56.1024999999999	65.28	49.9933636363636	52.0223181818183	42.8629090909092	54.0744545454546	53.0672380952381	44.902	30.6000000000001	49.9822272727273	42.85	22.4462857142857	26.533	29.5882857142857	30.6081818181819	28.5676363636364	53.0660000000001	27.5535	38.7703636363637	40.8109090909091	29.58	32.6472727272727	28.5666666666667	33.6788571428572	26.5140909090909	38.7703636363637	20.4
347	211.093386690892	211.093386690892	211.093386690892	207.091	207.091	207.091	1	1	18.3735	26.5265	22.4455	32.648	19.37525	18.3645	27.56025	40.810909090909	58.1542500000001	64.30725	30.61	45.91125	20.415	31.62775	24.486	16.3253333333333	19.38475	19.38475	10.2025	20.405	21.434	28.581	13.26325	20.405	13.2643333333333	16.324	10.2025	31.6432500000001	15.30375	13.2578333333333	11.223	11.22275	25.50625	18.3649090909091	7.14175	7.14525	19.39425	23.46575	13.26325	10.2025	7.13883333333333
348	212.059944916485	212.055331647809	212.072309315884	76.524	71.418	78.57	23	23	7.14065625	19.37821875	16.3272727272727	17.3446363636364	16.327	23.4586060606061	13.26609375	37.74925	15.290625	12.24975	22.446	22.4461875	12.243375	24.4829090909091	19.3851818181818	16.327	1496.02585185185	1229.6784	739.70390625	969.247826086956	18.3684375	9.18253125	5.10136363636364	16.3243636363636	17.34159375	9.18225	5.10060606060606	6.12054545454546	6.1215	8.16363636363636	21.4225454545455	10.2046875	20.405625	22.4420625	12.245625	14.2835	18.3649090909091	24.4850909090909	18.3589090909091	11.22721875	7.1430625
349	212.057130597032	212.055601425312	212.068811382687	61.215	57.116	62.24	7	7	3.06	8.16222222222222	12.2466666666667	12.2433333333333	9.1825	12.2470588235294	6.12141176470588	15.3033333333333	11.2126666666667	9.1825	15.3041666666667	17.3390555555556	11.2194210526316	19.3852777777778	9.18264705882353	15.3083333333333	1015.17638888889	973.345	465.246666666666	619.305545454545	12.2433333333333	7.14194444444444	5.10138888888889	8.16222222222222	10.1966666666667	5.10138888888889	4.08	6.12166666666667	4.08111111111111	4.08376470588235	16.3235555555556	9.1825	13.2636111111111	15.2991666666667	4.08111111111111	9.1825	7.14194444444444	12.2433333333333	12.2433333333333	8.16488888888889	5.10277777777778
350	212.849313537303	212.844064848604	212.86440261205	49.991	47.939	52.037	50	50	249.96125	496.872818181819	415.436	379.541454545455	334.669333333333	478.763727272728	372.39125	290.907272727273	468.29475	690.70925	142.838181818182	891.421733333334	278.385545454545	387.669090909091	365.452909090909	352.015	1684.5153	1750.48730769231	1270.83375	1945.28477777778	214.257272727273	12.243	13.2694545454545	101.061	333.4855	145.907666666667	88.7637272727273	424.433454545455	504.014727272728	278.683363636364	361.337454545455	313.21675	792.722823529412	780.47	430.5455	612.144	947.833363636364	822.779454545455	530.541818181818	901.459	375.298666666667
351	213.073944691862	213.073230023654	213.087303509629	51.006	48.959	51.012	7	7	19.3772857142857	37.7505714285714	25.515	31.6282666666667	17.3436428571429	37.7637857142857	12.2434285714286	27.5573571428571	148.900533333333	240.782933333333	38.7701333333333	39.7744285714286	39.7748	83.6618666666667	60.2221428571429	56.1117857142857	1747.74942857143	652.190785714286	886.938642857143	1348.26921428571	58.1552	25.5066666666667	28.568	27.5592857142857	50.975	21.426	8.16213333333334	42.8512	42.849	26.5497142857143	47.9682	31.6288571428571	51.0142857142857	41.8317142857143	27.5472	36.7277142857143	52.0336	28.568	92.8442666666667	47.9525333333333	22.4462857142857
352	213.918344447511	213.915729200419	213.920959694602	43.348	42.844	43.852	2	2	63.2586	98.9594	134.6796	116.3142	47.9494	83.6646	54.1024	55.0638	565.043066666667	664.206	387.714	296.8782	29.5887	62.2383	46.9338	42.8484	56.1165	79.5834	43.8686	48.9706666666667	50.0192	53.0556	43.8729	49.9947	54.0759	43.8695555555556	38.7676	30.609	28.5656	34.6902	35.7315	25.5225	23.4669	45.8865	39.7917	27.5454	27.5481	38.7904	36.7272	30.609	24.4872
353	213.964616316479	213.959295541612	213.978412339736	103.028	94.878	106.118	107	107	3022.10405263158	4527.25485714286	5076.80982142857	4408.4736	3313.80730434783	4325.8995	2701.4502	3768.13020833333	164.22	296.899363636364	266.288086956522	178.547727272727	2581.865	3115.19746153846	2907.81428571429	2849.29184	338.730545454545	666.06	612.327272727273	382.5	2912.7852	2278.85184615385	2588.86575	3051.05007692308	2108.91416666667	2252.2435	2223.76769230769	2521.04666666667	1647.22941176471	2126.25888888889	2634.81866666667	1979.89764	2624.14145454545	3731.82784615385	2439.5373	2543.03985185185	1546.73345454545	2857.27463636364	2970.92517647059	1463.06607692308	1154.57341176471
354	214.058277386027	214.058277386027	214.058277386027	55.082	55.082	55.082	1	1	78.5429615384616	193.8532	294.91872	312.20568	206.094384615385	394.84836	252.06844	320.43072	50.9807692307692	60.19652	22.44528	62.2246923076923	264.19036	321.3756	325.53312	358.20252	330.567230769231	223.43256	198.9525	320.437	39.80028	22.44616	15.3072	32.65536	65.2701538461539	30.6092307692308	14.28056	126.51472	97.94688	73.49184	47.96256	41.83148	222.418692307692	72.4227307692308	61.2161538461538	84.68324	204.056	135.72916	54.06212	294.91872	54.0742692307692
355	214.852981375377	214.843877414684	214.862085336071	50.4905	49.975	51.006	2	2	208.131	406.0595	246.061	809.05825	714.175	221.557	429.52525	1014.874	107.12625	115.28825	36.729	205.939	235.533375	334.642	265.46	265.265	449.93025	478.849	282.60925	538.067	1192.67225	644.798	161.1995	1403.703125	587.232	78.55925	49.99225	365.2495	93.863	862.745	326.72	734.67	440.802	233.63725	70.405875	131.61225	159.159	253.022	114.268	157.13775	87.677
356	214.910353191486	214.910244780114	214.910461602858	45.919	45.916	45.922	2	2	4488.23685714286	6711.43942857143	6979.77457142857	7739.52619047619	4437.22257142857	5711.55942857143	4351.51857142857	4673.85071428571	456.896	497.899428571429	432.570857142857	983.555428571428	7207.29828571429	6509.42285714286	6651.5295	6378.82628571429	1310.04685714286	1782.43914285714	1246.78914285714	1523.28657142857	8868.79177777778	7343.50242857143	7050.07357142857	9187.827	8319.40971428571	6605.32971428571	6439.02314285714	3182.04835714286	3910.75514285714	5155.50371428571	7075.575	4931.74628571429	2123.21457142857	3556.716	4366.51714285714	2412.97571428571	788.625642857143	1713.49615384615	850.255	1244.74857142857	5531.70514285714
357	214.917061513559	214.910951101533	214.931805229886	44.885	42.844	45.921	123	123	4481.95825	6709.164	6973.7505	7736.55575	4372.91055555556	5680.752	4306.016875	4638.9696	451.97075	492.78075	422.378571428571	738.686857142857	7193.04	6492.1689	6647.21617647059	6366.50181818182	898.950375	1780.31058823529	997.839428571428	1028.448	8841.4865	7340.95571428572	7052.82573913044	9186.23076923077	8271.72294117647	6588.3925	6410.33546666667	3140.43942857143	3860.626	5106.21222222222	7070.27109090909	4874.08125	1927.1578	3494.35625	4340.29542857143	2320.955	767.51	1551.17914285714	848.569714285714	1236.50933333333	5467.96633333333
358	215.017857696436	215.016066596622	215.01964879625	53.5685	53.053	54.084	2	2	33.66	57.136	78.584	89.7851428571429	35.7105	130.627047619048	43.8722857142857	38.7817142857143	205.9794	265.265	152.022571428571	163.2	89.76	66.3185714285714	98.9908095238096	79.5873	88.76175	120.393714285714	109.19885	76.545	67.3388571428572	65.28	59.1931428571429	78.5803333333333	80.5574285714286	64.2789	51.0142857142857	38.7708571428571	44.8925714285714	26.5410476190476	73.4982857142857	31.62775	56.11375	93.8662857142857	39.78975	44.8925714285714	66.3185714285714	51.0261904761905	129.576285714286	58.1698571428571	107.1315
359	215.922416636486	215.920675109033	215.923012001141	45.91	44.891	45.922	3	3	243.83975	471.3632	458.260625	467.2745	239.7734375	363.357333333333	233.641066666667	237.7998	110.19375	150.997	97.95	84.6548125	444.69275	398.034	399.080666666667	394.8609375	58.15425	118.397333333333	47.9525333333333	77.5675	599.907	432.586	483.796	617.455882352941	528.329529411765	400.9828125	425.44425	168.34125	218.337066666667	256.187333333333	489.059	260.27	105.08575	211.1952	252.00175	132.634666666667	37.74925	80.659	59.1948	64.2560625	321.2803125
360	215.958825422773	215.953770928749	215.97503700336	103.046	94.878	115.3	86	84	1491.24	2189.16176470588	2461.93027777778	2034.40017391304	1538.59085714286	1977.81709090909	1273.89078571429	1648.32	377.379444444445	459.118421052631	610.117368421053	273.430526315789	1263.56105882353	1437.18	1444.6976	1273.636	159.161052631579	335.562684210526	317.400052631579	163.191578947368	1463.05408695652	1043.68733333333	1195.48883333333	1461.72513636364	969.296875	1093.976	1040.094	1113.45163157895	866.424714285714	958.040833333334	1223.44	905.76	1281.12	1796.37333333333	1082.53205882353	1257.30733333333	1197.13910526316	1331.42625	1378.38026666667	1090.66131578947	695.604105263158
361	215.979826822235	215.976289766644	215.994291611259	115.288	111.208	116.331	55	55	336.71	528.2305	609.08925	655.037538461539	564.244333333333	1053.285	685.584	694.166	605.00825	616.26875	367.310769230769	352.015	303.914153846154	288.73075	293.976	304.051692307692	141.81475	70.403	96.9237500000001	113.24775	262.225666666667	285.53	356.24175	244.74	176.431166666667	227.51575	250.879	607.037307692308	375.473230769231	265.28	299.831	248.1435	718.697142857142	789.360923076924	373.442	545.823461538462	750.4992	669.307428571429	884.571199999999	787.388533333334	185.6855
362	216.94560886204	216.94560886204	216.94560886204	45.898	45.898	45.898	1	1	260.185	378.543666666667	384.602833333333	559.142666666667	168.347142857143	417.316333333333	246.920666666667	205.0535	76.5214285714286	53.0573333333333	200.972833333333	65.3013333333333	473.357333333334	478.927166666667	562.111833333334	439.435285714286	70.3915	202.026	142.84	91.815	625.464333333333	355.076	458.578666666667	819.327666666667	521.390333333333	289.727333333333	441.804333333333	96.9316666666667	195.904	143.867	456.4615	226.699	57.1293333333334	246.880333333333	226.514	23.4676666666667	131.623	72.5738333333334	185.852333333333	121.399833333333	252.022333333333
363	217.970703375731	217.965137300037	217.98374971709	115.283	111.208	116.321	25	25	207.106846153846	345.727846153846	366.290461538461	396.869769230769	469.495714285714	706.05625	455.876142857143	495.650571428571	437.679	425.459142857143	300.963214285714	270.361153846154	204.991285714286	135.698	210.252428571428	176.497071428571	98.9677142857142	53.0511428571429	86.7242857142857	98.9623846153846	153.034615384615	232.524923076923	230.681428571428	123.402714285714	143.798307692308	260.158846153846	178.475	405.062153846154	231.702142857143	199.980307692308	149.919	180.744230769231	450.772	599.725411764706	297.907384615384	310.166857142857	492.585692307692	430.569846153846	479.544615384615	446.621684210526	213.228230769231
364	217.987237568454	217.986240285793	217.987394220287	116.286	115.283	116.304	3	3	197.9285	330.405230769231	347.90525	373.4115	462.373615384616	720.337230769231	433.60625	480.347538461538	237.737666666667	354.906461538462	93.8683076923077	162.21975	203.969230769231	119.313	202.1085	173.456666666667	94.8886153846154	48.9747692307692	78.5577692307693	96.9316666666667	142.835	110.142	194.952230769231	117.282307692308	136.6465	104.074	149.917384615385	387.695	185.682	194.883666666667	147.875833333333	175.640666666667	445.84925	510.153846153846	141.81475	243.835153846154	310.004	424.424	217.309153846154	340.628615384615	94.891
365	218.10459103649	218.100491003133	218.118771963409	363.7195	360.142	365.233	32	32	278.532800000001	527.487714285714	640.73127272727	679.486500000001	368.316266666666	594.623562500001	391.782400000001	781.545294117646	659.09	574.410133333332	258.127466666667	153.1	368.340333333333	313.099066666667	444.836266666666	474.423999999999	87.7486666666667	83.6618666666665	38.7701333333333	67.3112	213.235733333333	41.8172666666668	86.7226666666665	205.0736	198.887	47.9525333333332	28.5562666666667	339.7640625	116.2648	193.850666666667	193.850666666667	181.678666666666	679.530315789473	421.370133333333	108.148266666666	157.121066666667	259.147733333334	456.238	236.794666666667	219.271333333333	38.7701333333334
366	218.107466688777	218.099594360352	218.115339017202	250.974	248.95	252.998	2	2	27.54675	63.2582352941176	79.5554117647058	114.305882352941	111.205647058823	171.518117647059	116.273294117647	246.9005	976.421470588235	1021.77075	375.468235294118	2451.76676470588	111.244117647059	170.379294117647	131.610352941176	123.498294117647	143.8640625	175.490588235294	77.5155294117647	185.682823529412	81.6235294117646	85.6750588235294	64.2796875	86.7531250000001	98.9685294117647	106.104470588235	45.8973529411764	212.221176470588	121.415	111.173588235294	112.225882352941	78.5354705882353	856.625000000001	356.198125	115.293235294118	223.431529411765	488.72088235294	402.250823529412	127.529411764706	391.792941176471	347.900235294118
367	218.910317236328	218.90917807212	218.916587725789	45.91	44.872	45.922	5	5	348.933272727273	511.156636363636	506.055272727273	528.501272727273	291.798	429.534818181818	278.534454545455	321.557727272727	48.9512727272727	59.1758181818182	147.939545454545	90.8042727272727	488.6758	450.9284	462.183545454545	462.183545454545	84.6826363636364	172.426090909091	101.007	97.9461818181818	717.260857142857	601.613684210526	582.887181818182	700.2345	637.65625	479.528181818182	519.318818181818	196.9179	258.129	368.318454545455	569.718	360.348818181818	116.311090909091	236.703272727273	299.960181818182	191.811272727273	73.4616	114.3968	114.321454545455	103.047545454545	393.825272727273
368	219.025404556485	219.023027652525	219.038902584442	54.067	52.021	55.093	24	24	234.572941176471	359.137777777778	344.966555555556	306.083333333333	136.711529411765	288.817222222222	176.508055555556	395.997111111111	319.131117647059	419.316705882353	220.38	285.584444444445	216.228222222222	233.643611111111	233.719944444445	197.925647058824	192.835588235294	229.5625	246.982352941177	267.394117647059	215.266888888889	332.500823529412	516.260555555556	235.761166666667	230.444666666667	386.691470588235	380.563611111111	609.105833333333	219.347777777778	169.476777777778	185.751222222222	148.960555555556	408.117647058824	396.888055555556	263.235882352941	320.367222222222	486.6725	351.995833333333	172.417555555556	498.058222222222	198.945882352941
369	219.049585459184	219.049585459184	219.049585459184	167.341	167.341	167.341	1	1	44.9075	43.886875	38.7695	53.0172500000001	131.61225	43.87075	223.43475	235.591125	210.1715	216.30625	30.61875	158.196875	31.639375	41.814875	28.56875	26.518375	49.99225	30.598125	39.78975	45.8971875	23.4667647058824	94.8832500000001	78.5592500000001	25.515625	19.38475	48.972	33.66825	186.8552	52.0359375	45.928125	19.3859375	17.34425	229.4859375	50.996875	49.9953125000001	168.2278125	326.48	189.7665	25.50625	429.5515625	39.7921875
370	219.100417985049	219.098371299734	219.101603005149	282.1175	280.579	283.651	4	4	48.9744	69.3974	76.5225	137.7405	78.5631	139.77425	88.7661	212.16	754.799999999999	998.0979	575.5902	547.9011	124.4766	122.436	128.52	115.35605	113.2311	115.2939	79.5795000000001	128.5137	183.699	293.832	149.94	214.2525	144.8755	126.5172	115.26	98.9691	70.41795	87.7458	97.9440000000001	112.2275	139.74	89.7864	67.3398	51.0000000000001	69.3974	86.7255	45.8999999999999	78.5592499999999	130.592
371	220.084522984392	220.079840354391	220.097377164864	172.43	169.364	173.461	39	39	135.690692307692	216.399	197.9285	265.04	234.653076923077	243.835153846154	295.889230769231	434.454461538462	160.17925	222.326461538462	72.4691538461539	126.508615384615	142.905	211.108153846154	149.973923076923	122.436923076923	370.371692307693	256.097230769231	194.878769230769	257.124	82.64025	142.835	144.883692307692	69.411	118.355692307692	154.066461538462	142.832307692308	383.802	303.914153846154	201.000615384616	204.05	165.277384615385	833.573428571428	739.723076923077	348.918923076923	503.000857142858	819.274133333333	703.009666666667	605.057666666666	747.146769230769	291.808
372	220.083310545459	220.077933895649	220.095180978545	458.078	454.008	459.11	5	5	5.10289473684211	12.2394	35.7110526315789	7.14368421052631	4.08210526315789	17.3444736842105	7.14184210526315	30.6078947368421	89.7831578947368	120.428315789473	9.18757894736843	94.8795789473685	12.2463157894737	9.17952631578946	10.2	10.2052631578947	26.5268421052631	25.4986842105263	45.8976315789473	59.1569473684209	15.2952631578947	12.2431578947368	11.2194210526316	9.18284210526314	43.8838888888889	15.2992105263158	8.16210526315789	79.6051578947369	119.370789473684	49.98	77.54	6.12	76.5197368421052	45.9118421052631	15.3	16.3284210526316	135.695	14.2836842105263	9.17999999999999	115.325421052632	28.5673684210527
373	220.122342804731	220.115426412443	220.129739514661	164.244	161.189	164.268	7	7	93.8584	165.2724	188.737	223.5552	166.296222222223	228.529777777778	141.826333333334	359.3216	448.932	519.349666666668	255.055555555556	442.487111111112	76.5166666666668	152.95	89.7795555555557	91.773	193.863333333334	135.704333333333	110.196	163.072	175.4744	212.2224	174.477	187.6248	118.423111111111	137.745	111.276888888889	196.9179	89.7776	100.058	129.6543	99.981777777778	353.0238	193.842222222223	103.042444444445	130.368	221.412333333333	241.819	134.669333333334	275.319	96.9316666666669
374	221.085151983465	221.085151983465	221.085151983465	455.034	455.034	455.034	1	1	52.0465200000001	78.5429615384616	96.9474999999998	72.4527692307692	63.2686153846153	90.80492	75.499923076923	62.236423076923	80.6012692307692	71.4215384615384	63.2686153846155	75.4948	77.5550769230769	97.9458461538461	92.8445	76.5346153846153	66.3175	89.7633846153847	69.3626153846154	60.1686538461538	93.8046153846154	68.3580384615384	66.3155999999999	102.030769230769	84.6799199999999	70.3826538461539	64.2769615384615	80.6195	89.7836923076923	65.2849230769231	84.6983076923078	78.5607307692307	77.5404615384615	85.7026153846153	49.9837692307692	61.2288	60.1958846153846	73.4593846153846	63.2308148148148	71.435	67.3377692307693
375	222.02788903649	222.027090827127	222.042628413475	51.017	49.974	52.032	16	16	276.35225	434.651076923077	309.269769230769	281.583692307692	253.022	327.642230769231	200.985461538461	261.290666666667	1002.49616666667	990.67552631579	376.493538461538	618.026769230769	296.775230769231	309.153230769231	280.711538461538	248.022	129.57175	201.08775	148.00875	168.42375	269.340923076923	72.43775	103.043307692308	243.945461538462	274.214461538462	132.643333333333	117.326538461538	290.765769230769	237.713769230769	183.807692307692	292.938692307692	223.43475	345.86475	416.262	233.63725	340.757076923077	459.103846153846	420.335076923077	375.444923076923	331.6	143.85525
376	222.079211802965	222.079211802965	222.079211802965	454.008	454.008	454.008	1	1	25.5125	29.58116	29.59392	19.38912	21.43008	31.6290416666667	26.52624	22.44616	32.64896	32.6489599999999	26.53248	35.7072916666666	33.67584	31.63612	29.58812	26.53248	22.44616	30.6084	23.46092	31.6138	26.50856	17.34476	20.405	23.46644	31.62744	23.46092	15.3042	36.73728	35.7084	22.44088	34.69632	19.38532	25.507	34.68952	18.36504	16.328	30.6084	15.3042	17.3367307692308	28.57456	23.46644
377	222.096991438041	222.094145956472	222.10956637325	319.3525	316.265	320.381	20	20	275.573571428571	764.461500000002	817.153499999998	996.819142857142	426.471466666666	559.142666666668	365.136133333333	1178.43	380.559466666666	342.809599999999	79.6101428571431	71.3906666666667	198.808999999999	216.296533333333	215.205933333333	208.2024	95.9068571428571	92.8442666666669	28.5680000000001	102.028571428571	220.2912	45.894	60.1968571428571	197.080571428571	157.121066666666	36.7152	23.4567142857142	284.673	70.4214000000001	108.150285714286	129.521857142857	109.168533333334	786.585214285712	267.314857142858	80.6025714285714	68.3591428571428	196.911466666666	315.1388	141.819714285714	130.651428571429	31.6282666666666
378	222.111767767172	222.111222556049	222.112603063609	320.346	320.336	320.37	3	3	276.594214285715	760.432142857144	847.857428571428	1027.42771428571	425.459142857143	580.542571428571	362.049285714286	1154.94186666666	72.4402857142857	189.773142857143	22.4462857142857	41.8141428571429	203.036857142857	215.280285714286	213.150142857143	210.252428571428	97.9456000000002	95.9068571428571	24.4868571428571	105.089428571429	221.308999999999	22.429	44.8925714285714	194.956428571429	149.982	29.5758571428572	17.3375714285715	285.68	48.9908571428571	107.128	133.601285714286	110.190857142857	769.295428571428	267.314857142857	60.1957333333335	45.9120000000001	108.112428571429	307.996857142858	46.933142857143	78.562	27.5477142857143
379	222.99397941834	222.986888731431	223.002379950162	50.4985	49.975	52.037	6	6	617.019333333333	1203.91466666667	1208.46933333333	1524.2784	690.720533333333	1336.05266666667	745.522533333333	1037.05890909091	516.086266666667	884.5712	187.729066666667	980.091866666667	1039.31206666667	1798.73013333333	1240.029	1146.77973333333	657.094666666667	818.574666666666	502.168	889.000666666667	516.254933333333	92.8503333333333	138.810666666667	242.9028	390.455733333333	173.445333333333	165.2832	971.293866666666	610.119466666667	512.542	634.041	720.590666666667	1121.27306666667	1438.576	451.978133333333	831.517333333333	1215.1376	1050.266	485.646933333333	1139.19106666667	536.660266666667
380	223.05324046697	223.051154708418	223.067115675532	156.105	151.016	157.131	9	9	192.787875	345.78	240.779	365.2495	217.31325	328.5205	275.47875	442.698083333333	432.586	472.395041666667	252.012041666667	284.64975	231.606208333333	261.184	276.499041666667	235.629625	231.6535	283.6295	203.038041666667	227.413541666667	259.08	360.14825	301.932333333333	333.553625	271.453	291.803416666667	283.699	269.291	230.585916666667	212.220666666667	278.607875	214.2525	361.18325	261.130666666667	240.729833333333	247.75875	309.13575	196.892166666667	137.7675	320.293083333333	184.627541666667
381	223.065055831879	223.065055831879	223.065055831879	976.383	976.383	976.383	1	1	31.62775	43.8725416666666	42.8505	36.7125	39.781625	58.142375	43.87075	57.1223333333333	47.9537083333333	27.5343749999999	52.0454999999999	34.6899166666668	49.98	45.9131249999999	59.1889999999999	39.7994999999999	36.7215	37.7415416666667	32.6413333333333	38.7599999999998	51.0020833333333	40.8216666666668	39.7994999999999	46.9430000000001	55.08225	45.9337500000001	35.70875	47.95175	36.7380000000001	58.1020000000001	48.972	84.6427083333334	47.9302083333334	86.72125	45.901875	36.7380000000001	27.534375	30.6162500000001	60.1677083333334	40.8208695652174	34.6743333333333
382	223.063466186467	223.062733344496	223.077189984916	844.237	838.668	846.86	6	6	78.543347826087	185.648272727273	255.065217391304	209.108913043477	97.9461818181819	244.800000000001	80.6015454545456	173.4	288.814363636364	276.493909090909	63.2710000000001	184.62	204.054545454546	213.294	271.525545454545	253.027636363635	85.6838181818183	148.959818181818	171.405818181818	99.9867272727274	211.356409090909	160.182818181818	267.38290909091	225.420000000001	175.533818181818	168.3825	97.9723636363636	111.236869565217	201.969	113.280545454545	170.423499999999	140.829	101.007	275.547272727273	187.730181818182	327.434590909091	187.68	127.532608695652	78.5610000000001	251.940000000001	234.599999999999
383	223.071146265264	223.063971902416	223.078320628111	920.749	918.221	923.277	2	2	62.2366363636364	85.7029090909092	136.753090909091	74.4599999999998	65.3003636363636	92.8448181818183	72.4393636363637	122.432727272727	89.8080000000004	58.1710909090909	49.9799999999999	57.1352727272728	97.9723636363636	85.7029090909092	119.403818181818	121.412454545454	64.2943636363636	91.8490909090909	86.7038636363638	64.2915000000001	97.9461818181819	62.2505000000001	76.5579545454549	111.2345	78.582	74.4799090909088	53.0683636363636	73.4596363636365	76.5034090909092	79.5812727272728	113.225045454546	104.067818181818	60.2121818181818	144.917454545455	96.8525000000004	101.034	64.2599999999998	77.5200000000002	54.0744545454546	72.4393636363637	77.5580000000001
384	223.078084099871	223.078084099871	223.078084099871	755.964	755.964	755.964	1	1	83.6629600000002	176.50844	188.7518	160.14628	99.9874399999998	175.48816	96.92375	130.56512	139.77425	181.60984	64.2902399999999	242.88376	142.9008	187.73152	147.9406	147.9348	75.5155199999998	111.18436	101.03148	109.16996	159.20112	110.21184	115.29164	149.97528	138.75808	107.1294	97.9430399999999	110.18592	122.4288	97.9238399999999	146.95488	96.9266000000002	102.004	154.09852	128.55024	162.218160000001	161.20424	199.97488	52.0220400000002	166.30564	140.82624
385	223.112412191651	223.102251615401	223.115281144039	319.343	315.262	319.35	3	3	85.7430000000002	179.652	206.107333333334	205.07025	112.2275	134.673	98.9157499999997	232.617	104.0655	88.76175	42.8505	62.2047499999998	88.76175	108.155333333334	111.15275	111.259272727272	78.55925	74.4799090909092	65.296	69.377	87.6985000000002	81.5799999999998	40.81	104.1165	94.88325	44.8726666666667	44.8690000000001	77.5453333333331	54.0985454545455	72.43775	71.3883333333333	61.2150000000003	193.863333333333	98.96425	58.15425	60.19475	87.7415	82.5997499999998	46.9085000000001	63.2864999999998	71.4233333333335
386	223.984822938997	223.984785501936	223.985530510554	44.901	44.879	45.917	3	3	638.683304347826	1026.38243478261	1273.61113043478	1273.272	922.315826086956	1545.06991304348	983.782956521739	1280.15229166667	1034.32408695652	992.713826086956	924.395739130435	1011.88313043478	973.11975	1341.62875	1125.63547826087	1204.92808695652	1089.40643478261	965.413565217391	593.791826086956	924.592695652174	929.695304347826	715.05047826087	684.770086956522	1103.184	1003.68	723.18	639.69675	1529.35475	827.431565217391	799.06852173913	1045.23686956522	889.894956521739	1880.3407826087	1689.192	781.519826086957	1102.902	1488.54475	1731.24730434783	1693.615	1740.12	515.1
387	223.989812400904	223.985742239667	224.004133966234	44.885	42.843	46.93	113	113	614.207222222222	915.176052631579	1152.89736842105	1144.73526315789	761.1065	1315.18705263158	829.802	1135.3342	958.839166666667	910.074736842105	873.32544	870.3265625	873.15424	1214.0975	1003.17116	1125.36884	1065.9	883.547894736842	552.990555555555	828.443	866.4045	682.234565217391	650.0585	1063.45294117647	938.4	711.923263157895	628.491111111111	1426.32469565217	741.7581	698.87125	975.001944444445	800.141176470588	1723.2867	1456.61712	726.437777777778	1038.65085714286	1383.90505263158	1548.69731578947	1616.175	1446.68723076923	515.073421052631
388	224.065821148206	224.065638796693	224.066098240444	233.125	231.629	233.635	4	4	59.175037037037	150.965481481481	138.756615384615	146.949333333333	258.1865	343.82737037037	212.175407407407	374.516703703704	83.6642962962963	79.6004444444444	58.1568888888889	45.9216666666667	157.157	225.526407407407	223.485444444444	152.024148148148	430.471259259259	489.724444444444	337.705814814815	410.069777777778	128.553923076923	128.501333333333	77.5087407407407	137.71	147.942962962963	71.4337037037037	76.4722222222222	158.141730769231	166.302259259259	93.8468148148148	158.111481481481	103.023740740741	461.25762962963	244.915555555556	159.125777777778	174.432666666667	378.519884615385	277.576	215.274703703704	254.044555555556	216.294962962963
389	224.079058783194	224.077518327434	224.080599238955	292.306	291.79	292.822	2	2	139.779142857143	165.332571428572	183.645	193.7905	130.5984	190.7961	134.715428571429	156.06	33.6599999999999	40.822	21.431	32.6491428571429	185.6946	170.435428571429	182.58	180.590571428571	168.3	199.9788	134.671428571429	168.3	147.97975	154.063142857143	113.22	171.4	192.8367	153.045	119.367857142857	144.8755	142.84	121.38	203.027380952381	115.32215	161.16	208.138285714286	136.718285714286	148.92	129.60985	134.7126	118.286857142857	155.076190476191	118.32
390	224.079261907652	224.079261907652	224.079261907652	846.768	846.768	846.768	1	1	21.420875	58.142375	75.5015833333332	46.92	29.5884583333334	71.4029166666667	22.44616	41.8217083333333	72.4555000000002	75.5169999999999	21.42525	44.8818333333333	59.1745	43.8823600000001	62.2657499999998	66.31625	28.5611666666667	54.0754583333333	37.7507916666666	22.4464166666666	57.1736666666668	47.9537083333333	55.1070000000002	59.1745	40.8199999999999	55.1070000000002	36.7380000000001	30.6150000000001	43.8617916666667	29.5957083333333	32.6559999999999	34.6969999999999	25.5072916666667	77.5579999999999	57.134	74.4812916666666	44.891	42.8522499999999	19.3855416666667	65.2986666666666	57.1223333333333
391	224.104496553934	224.095728980668	224.108013148717	319.343	315.262	319.35	3	3	33.6977142857144	88.8394285714289	107.115	108.150285714286	58.1562857142857	66.3185714285714	44.858	152.022571428571	35.71	41.8317142857143	10.2028571428571	22.429	33.6694285714286	37.7505714285714	49.986125	35.7408333333334	24.4868571428573	23.4665714285714	11.2231428571429	20.4057142857143	32.6491428571428	28.5440000000001	16.3245714285714	40.8457142857144	25.5071428571428	14.284	11.2137142857143	40.8057142857144	27.5467499999999	19.3854285714287	29.5882857142857	24.4868571428571	131.616857142857	54.0751428571428	11.2231428571429	16.3245714285715	30.6085714285714	39.7911428571428	13.2637142857144	28.568	18.3651428571428
392	224.12168459349	224.12168459349	224.12168459349	345.848	345.848	345.848	1	1	20.4054545454545	26.5270909090908	20.4054545454546	23.4788181818182	35.7095454545455	39.7906363636362	38.7876363636362	46.9325454545455	20.3745454545455	26.5270909090908	15.3040909090908	23.4662727272728	31.6284545454546	29.5879090909091	26.5152727272728	24.4974545454544	118.349	56.1450000000002	44.9119999999998	108.091090909091	16.3243636363636	21.4257272727273	15.3040909090908	22.434	20.4054545454546	12.2432727272727	15.3040909090908	34.7078181818181	23.4662727272726	22.456	19.3851818181817	22.4459999999999	93.865090909091	42.8743636363636	23.46575	27.5473636363637	54.0744545454546	44.8920000000001	23.4662727272726	54.0455454545454	21.4371818181818
393	224.133462762917	224.126442354606	224.139895267584	166.818	165.27	168.349	4	4	22.4529411764706	45.9291176470588	48.9741176470588	31.6181764705882	35.7102941176471	40.8117647058824	34.688	58.1366470588235	34.69	19.3844705882353	18.3705882352941	29.5885294117647	34.702	41.8175882352941	35.7102941176471	33.6580588235294	29.5885294117647	45.8973529411765	26.5276470588235	23.4505294117647	43.8726470588235	37.7508823529412	21.4261764705882	32.6494117647059	28.5764705882353	22.4451764705883	22.4464705882353	34.712	25.5058823529412	26.5352941176471	37.7508823529412	31.6291176470588	28.5665882352942	33.6561176470588	18.3652941176471	27.5193529411765	33.6697058823529	31.6291176470588	30.6088235294118	34.69	18.3642352941177
394	224.989637065717	224.986517889803	225.00451113638	45.3995	42.85	46.941	26	26	280.5859375	511.167352941176	580.513882352941	595.8625	351.98625	623.399705882353	376.610625	449.949705882353	388.597588235294	444.85625	327.495529411765	479.538235294118	448.91	706.05625	552.158125	516.2465	461.013411764706	386.669176470588	284.64975	393.8165	355.19925	249.96125	201.063125	424.564705882353	350.981176470588	259.1435	201.0015625	558.07675	317.311470588235	326.494117647059	454.345	364.363125	713.146428571429	714.978764705882	320.3585	410.158235294118	578.65185	677.904941176471	530.556	505.041428571429	249.8846875
395	225.042859586167	225.042859586167	225.042859586167	210.14	210.14	210.14	1	1	16.3310769230769	29.5866923076923	18.3641538461539	38.7687692307693	24.4855384615385	20.4046153846154	22.4569230769231	32.6473846153846	1504.92142857143	1632.21	743.804307692308	228.445538461539	26.538	29.5866923076923	25.5076923076923	20.4061538461538	19.3843846153846	18.3655384615385	21.4248461538462	16.3236923076923	28.5815384615385	27.5586923076923	30.6092307692308	29.5822307692308	30.5953846153846	21.4264615384615	19.3843846153846	18.3724615384615	15.3046153846154	17.3373846153846	26.516	16.3249230769231	22.4467692307692	22.4450769230769	18.3572307692308	21.4361538461539	26.538	17.3452307692308	36.7283076923077	19.3770769230769	19.3770769230769
396	225.076414376764	225.072730329194	225.091178040145	296.885	288.74	297.929	37	37	737.46	1285.515	1587.54436363637	1513.07524	953.955000000001	1555.91057692308	978.779374999999	1720.90325806452	155.079652173913	225.480272727273	88.7399999999999	176.507181818182	1116.17173333333	1485.848	1499.7675	1155.60335	525.434347826087	638.690727272728	588.991565217392	478.624695652175	785.801739130434	750.083478260871	721.170739130435	569.16	681.545555555554	809.046588235296	655.219363636365	1174.32988461539	903.958538461538	627.460434782609	851.189666666668	548.032909090909	1674.24544444445	1295.73130434783	906.818652173914	1133.54918518519	1573.26054545455	1089.91942857143	1029.02476923077	1642.66741935484	474.321136363637
397	225.07730146025	225.071768671852	225.089281630483	232.6295	229.542	237.727	36	36	74.4812916666666	181.567416666667	167.329913043478	250.027826086957	716.406260869565	980.500291666666	723.20836	1938.95	1250.85436363636	1866.62514285714	902.921250000001	1705.29182608696	317.301130434783	489.84	499.035130434783	284.592130434783	2214.51045833333	1481.48191304348	1175.328	1854.43575	260.166521739131	252.908333333333	174.384375	248.941	239.8175	124.503652173913	90.7392083333333	546.859826086956	317.310708333333	143.825875	250.99175	121.385173913044	2697.1815	625.5665	315.192875	410.05675	1761.99052173913	1114.40973913044	571.34	998.865541666666	557.07925
398	225.145319166426	225.144894854454	225.145743478398	274.4685	274.457	274.48	2	2	59.1758181818181	93.8860000000001	103.075090909091	175.486909090909	36.7298181818182	116.342181818182	44.88	82.6420909090908	84.66	84.7015000000001	69.3414545454544	68.3582727272726	80.58	107.128636363636	104.067818181818	89.808	49.9688636363636	262.210090909091	170.34	50.0067272727273	132.635454545455	71.419090909091	125.493545454545	195.892363636363	112.26	110.218909090909	61.2027272727274	46.9325454545455	51.0136363636363	33.6764999999999	92.8696363636363	32.6574545454545	57.1352727272726	83.6623636363635	78.582	48.9621818181819	77.5614545454545	38.7703636363636	33.669	87.723909090909	31.6369090909091
399	225.986561149377	225.983516102666	226.002107032855	44.89	43.864	45.917	30	30	187.726	281.589	362.233125	357.0875	290.77125	422.3835	279.5485	389.78325	299.9535	350.966	284.64975	317.29775	306.075	337.951	343.866375	364.006125	343.866375	271.3865	184.66525	300.97375	314.237	241.828875	205.221	381.80725	310.156	196.90825	200.98925	466.25425	269.346	261.184	321.615	260.355	598.9161	508.095818181818	239.788125	372.39125	555.035428571429	510.928571428571	582.575727272727	569.2995	120.3895
400	226.070389425087	226.064121542136	226.085137307107	145.874	141.811	145.92	67	67	771.3216	1351.55520833333	1274.32972	1627.474	1056.979	1534.50971428571	965.49811111111	2405.61833333333	1262.10382352941	1606.3012173913	805.975555555554	1699.78277777778	1081.48538461539	1224	1174.30775	969.263888888888	1288.61083333333	614.207222222222	244.866666666666	1031.45788235294	2202.74815789474	2431.09566666667	1974.72	2466.14566666666	1666.11361111111	1634.485	1489.0175	1691.16	912.078666666665	1045.15833333333	1383.459	1115.14763157895	2117.52	1424.30777777778	1021.25552941176	1007.069	1268.18710526316	1147.4375	658.089705882353	1568.10888	680.298312499999
401	226.194751417022	226.193371543644	226.19525242387	445.834	445.829	445.88	3	3	45.9	139.74	94.9087142857142	90.826619047619	572.540571428572	85.6800000000001	239.755952380953	913.347500000001	185.692	311.1	74.4600000000001	86.7202380952381	67.3388571428571	129.60985	95.8800000000001	71.4166666666667	373.529142857143	74.477380952381	81.6190476190477	245.774095238095	70.3635714285715	172.420238095238	222.484571428572	88.7648571428571	74.4808571428571	86.7242857142857	80.62345	330.649714285715	113.246428571429	313.227714285714	78.5803333333333	310.152380952381	997.823307692309	69.3632380952382	121.442333333334	170.379761904762	84.6837142857142	816.488888888891	74.477380952381	128.556	65.2952380952381
402	227.070345231599	227.070345231599	227.070345231599	144.894	144.894	144.894	1	1	106.073066666667	177.4684	179.578666666667	218.251466666666	139.776533333333	182.639666666666	127.533333333333	391.500799999999	161.202133333333	219.357333333333	29.5877333333333	237.722133333333	145.898133333333	179.637333333333	178.546666666667	144.877866666667	222.4908	72.4389333333334	38.7701333333333	156.1008	327.50025	291.796266666667	269.2448	383.645333333333	208.1344	163.242666666667	180.5872	254.966666666667	118.350933333333	133.550133333333	196.911466666667	144.887333333333	329.546133333333	181.536266666666	114.232533333333	130.594133333333	144.877866666667	138.756266666667	40.8266666666667	187.729066666666	74.4502666666667
403	227.126978291799	227.126978291799	227.126978291799	824.378	824.378	824.378	1	1	5.10323529411765	14.2791764705882	10.2029411764705	16.324705882353	6.11964705882355	14.2832941176471	6.11964705882355	8.16222222222223	199.977647058824	693.183555555559	8.16470588235295	481.578823529409	15.3088235294118	18.3589411764706	15.3033333333333	22.4529411764706	7.13958823529414	21.4188333333332	7.14205882352942	8.16235294117643	18.3716470588235	15.3044117647059	16.324705882353	13.2630588235294	13.2556666666666	8.1618823529412	6.12176470588236	3.06070588235295	11.2232352941177	6.12141176470586	14.2838888888889	7.1416470588235	7.14205882352942	6.11966666666664	6.12133333333331	14.2841176470588	12.2428235294118	9.18264705882348	18.3716470588235	14.2841176470588	5.1
404	228.049434841659	228.047880608085	228.050989075234	165.288	164.274	166.302	2	2	28.5754	32.6592	33.6686842105263	39.777947368421	35.7110526315789	31.6293	32.648	37.7511	30.609	32.648	41.8437368421052	32.6496	26.5350526315789	32.6304	24.486	23.46	26.5278	43.8713157894737	26.5278	29.5713	26.5268421052631	32.6496	30.609	35.7105	36.7398	34.6885	26.5369	25.5210526315789	15.3023684210526	22.4521	24.4932	22.446947368421	43.87075	28.5516	22.4455	24.4656	31.6281578947368	30.6078947368421	38.7714	29.5876315789474	27.54675
405	228.195062107671	228.195062107671	228.195062107671	964.127	964.127	964.127	1	1	311.129516129033	462.017531249999	504.852096774193	468.224419354838	318.320516129033	489.553548387096	318.270193548388	517.368967741936	324.452322580645	323.370677419355	788.809096774194	280.579838709678	588.484161290322	467.292967741936	528.493677419354	480.63270967742	352.9524375	560.033129032259	365.2606875	332.625161290323	541.757032258063	377.4346875	385.6663125	540.736774193549	616.255354838708	320.482580645162	407.082967741936	330.626322580645	373.485290322581	347.606875	522.372129032259	336.56806451613	309.08840625	533.696193548387	345.86475	344.8550625	310.050580645162	466.272677419355	338.607870967742	367.362580645161	308.059483870968
406	228.194082859947	228.191779102662	228.207007294848	1025.33	1018.23	1026.43	23	23	174.348749999999	291.719999999999	350.879999999999	292.859583333335	188.777083333333	352.919999999999	160.139999999999	172.309583333333	244.699999999999	266.333478260869	988.692580645158	239.797916666666	591.599999999998	258.059999999999	361.079999999999	468.371249999998	196.940416666666	647.699999999998	542.639999999998	260.206249999999	644.639999999997	215.307916666666	533.459999999998	431.459999999999	821.421999999996	288.777916666668	277.553333333332	346.8	472.067083333332	368.370416666665	724.508695652171	281.639999999999	159.119999999999	507.147083333331	276.419999999999	243.779999999999	230.519999999999	369.239999999999	303.96	213.270869565217	237.659999999999
407	228.208578920462	228.198795121086	228.210862768315	499.909	499.898	500.974	7	7	263.2804	278.535310344828	262.208533333334	279.607866666666	1098.54	301.939733333334	931.351299999999	1912.6814516129	797.848533333335	1042.71253333333	320.363733333333	367.32	255.066666666666	290.614500000001	294.859724137932	301.998933333333	1049.4771	254.0962	435.657793103449	482.586133333333	280.417500000001	687.794533333333	693.787586206897	302.062896551724	272.3667	461.9241	360.157379310344	779.5092	503.188666666668	904.828699999999	254.0049	1064.9844	3348.34229032258	245.932466666666	396.887310344827	710.988068965518	460.140266666668	2365.40683870968	357.983689655172	591.860000000001	263.2718
408	228.965939292425	228.962970660081	228.967629560509	103.039	101.57	105.098	19	19	936.36	1135.90436842105	1384.47925	1239.63136363636	856.0317	1296.78314285714	728.0658	1000.62	68.34	97.9488	31.62775	64.27575	706.2206	812.94	799.848	790.92625	170.3901	245.82	174.4713	194.82	801.9165	458.1147	657.0732	880.29452	666.22325	565.2185	563.8941	775.846	425.5902	565.2185	756.6174	517.11465	759.1032	1068.23083333333	527.46925	535.815	359.1456	744.6	235.67775	346.885	257.04
409	230.996075005998	230.992801179727	230.996884218742	88.778	85.701	89.776	3	3	79.58184	147.9406	189.81672	178.594791666667	90.8282083333333	142.840833333333	89.7636666666667	140.7945	484.405	648.335	170.38175	561.987588235294	97.968	121.384958333333	113.224625	92.854125	88.7835	71.435	69.3968333333333	77.52304	132.6364	379.45488	151.003166666667	135.665541666667	113.25108	253.01952	93.863	114.27136	78.5624583333333	99.98744	129.51968	80.6195	190.74748	171.486	85.72368	134.673	620.47616	94.88604	83.64328	584.75796	150.96592
410	231.975786504898	231.970176972148	231.991579492338	296.909	293.814	299.924	109	109	1498.7755	2396.676	2299.6435	2243.059	1658.95776923077	2221.14956	1710.32448	1466.82252173913	57.134	92.8465416666665	82.62648	55.0957500000001	2389.53392592593	2395.07003703704	2427.2205	2347.51681818182	1250.903125	1766.08603846154	1323.31829166667	1312.52375	2020.59	1619.50411111111	1448.4568	1979.32909090909	2071.20148148148	1687.57007407407	1598.422	1746.72914285714	1738.58488888889	1577.37807407407	2055.3307826087	1561.33666666667	1709.97123076923	2320.675	1698.3	1879.31755555555	1956.2985	1762.03342857143	1859.17953846154	1966.02175	1485.232
411	231.973687611524	231.969682288009	231.989259101441	67.347	64.281	70.368	53	53	1436.26057142857	2269.17037037037	2388.45026923077	2634.30940740741	1582.47955555556	2446.1848125	1556.23425925926	1121.26492592593	829.79762962963	814.669333333334	1324.2845	652.087666666667	2048.72224	1843.26462068966	1991.61837037037	2189.95008	389.823925925926	546.758285714286	433.625925925926	339.755142857143	3068.53610714286	2201.74854545455	1797.70986666667	3345.46280769231	2558.91117857143	1477.02033333333	1972.8613125	1391.4164	1049.874	1721.45373076923	2438.99711111111	1927.82220689655	865.020571428572	1839.17632258065	1292.66848148148	1329.43228571429	940.679037037037	858.038037037037	2259.40068181818	995.989925925926	622.493703703704
412	231.975192421779	231.970711160564	231.990323272309	99.9875	95.887	104.078	28	28	504.9198	698.03568	740.72328	711.30244	500.0548	827.577794117647	438.514	572.24244	361.0092	467.28824	196.90632	435.64248	472.48224	568.29596	522.28096	472.48224	526.46448	255.06	426.57736	464.1182	709.09546875	590.60316	657.9258	886.459	483.61272	469.4208	457.06752	392.9002	373.51032	365.26024	457.8902	376.40952	460.14628	588.81696	383.70048	454.1314	316.3612	449.94348	427.41352	325.46932	340.69336
413	233.039500797027	233.039271425018	233.044417412336	62.235	61.209	64.258	3	3	219.325294117647	325.361235294118	379.609090909091	419.319636363636	226.498764705882	426.396882352941	206.125696969697	209.155909090909	154.977411764706	143.93015625	313.223727272727	162.194029411765	362.132272727273	333.569727272727	325.467	366.332303030303	87.7590909090909	144.878727272727	82.6414411764706	84.6966176470588	420.414787878788	379.541454545455	394.845545454546	473.406545454546	362.079117647059	294.8055	256.042818181818	199.943757575758	175.486909090909	202.08	348.871090909091	234.704545454545	169.339529411765	280.532352941176	179.568	206.095090909091	221.405757575758	126.513818181818	581.451818181818	270.420454545454	153.066176470588
414	233.970228644359	233.968116246907	233.972058426706	297.9125	295.911	297.952	12	12	657.926875	1013.13804	1016.19888	953.146999999999	740.694240000001	901.92752	720.472999999999	651.806625	41.8302500000001	44.8905600000001	34.6814166666667	40.81	991.749272727273	998.030888888891	938.647692307692	1006.5426	555.038666666666	760.117291666667	583.869	621.4845	858.240500000001	686.796499999999	668.127291666667	832.37627586207	923.32625	759.08832	700.2345	727.467958333334	707.206499999999	726.418	864.398791666667	637.838541666667	758.045750000001	988.420375	752.760000000001	750.934666666666	833.56876	805.989599999999	767.071333333333	861.126166666668	614.1905
415	233.969173530431	233.967208545846	233.971138515016	67.0145	65.296	68.733	2	2	788.511533333334	1217.7606	1277.58253333333	1350.83306666667	781.524266666667	1301.6476	743.9202	690.720533333333	493.454133333333	511.4375	828.456533333333	477.4068	1138.6176	1016.0196	953.9805	1143.94313333333	6805.2699	4895.3994	5017.67146666667	6386.89223333333	1482.73806666667	879.527333333333	993.739733333333	1617.28116666667	1238.1586	804.8589	841.5825	853.7958	602.9776	892.062666666667	1209.8386	974.354666666667	552.876133333333	1104.7322	666.234133333333	752.9568	637.666666666667	484.626666666667	1107.8286	663.303333333333	355.1224
416	233.969862954658	233.969862954658	233.969862954658	204.076	204.076	204.076	1	1	47.9530555555556	48.9733333333334	59.1975294117647	69.3788888888889	56.1152777777778	101.0075	59.1761111111111	68.3809444444445	185.751222222222	250.049722222222	161.195111111111	544.828333333334	96.9263888888889	93.8655555555556	96.9527777777778	85.7033333333334	71.3727777777778	78.5613888888889	47.9373888888889	67.3566666666667	224.4	190.791944444445	195.829333333333	253.111555555556	224.522222222222	153.083333333333	179.568888888889	172.479411764706	164.264722222222	101.966666666667	209.156944444445	175.487777777778	114.271111111111	239.765277777778	133.656388888889	153.05	120.432111111111	130.595555555556	99.9872222222223	173.447222222222	114.271111111111
417	233.974164044298	233.968925929434	233.984970433233	97.9475	95.92	101.022	4	4	206.04	324.541714285714	350.978285714286	355.158857142857	232.679428571429	359.224380952381	194.82	267.24	176.509428571429	192.834	143.860285714286	207.118	241.875428571429	260.172857142857	231.54	263.307428571429	273.423809523809	150.967047619048	210.237714285714	245.82	275.477142857143	235.62	280.5	299.964	209.14880952381	246.966761904762	193.854285714286	174.509571428571	178.55	150.995238095238	218.28	188.7	223.442571428571	274.597761904762	211.248428571429	215.330523809524	229.628571428571	211.199142857143	241.807714285714	234.654761904762	199.92
418	234.017852418546	234.012735362044	234.032845568506	58.137	56.102	59.179	35	35	463.053294117647	748.895882352941	821.573529411765	792.768529411765	470.355588235294	851.945588235295	461.305882352941	345.879705882353	358.805333333333	362.204411764706	623.363764705882	245.805823529412	836.592941176471	691.759411764706	670.333235294118	778.753705882353	6542.02111111111	4729.879	4851.45857142857	6287.00057142857	899.899411764706	628.501176470588	631.56205882353	947.962529411765	852.375764705882	573.3805	504.870882352941	513.207941176471	444.848235294118	565.601411764706	823.377352941176	608.060235294118	340.758588235294	755.732823529412	533.59075	554.019705882353	509.126764705882	319.352058823529	968.944117647059	505.191176470588	272.506875
419	234.094936800161	234.094794291195	234.095079309128	204.058	204.052	204.064	2	2	179.627555555556	328.529444444445	259.150555555556	246.907222222222	407.977777777778	559.112222222222	456.20294117647	291.799444444444	523.4025	460.295611111111	400.969166666666	373.421666666666	458.104722222222	535.645833333334	485.625777777778	541.7675	742.291789473684	782.553055555556	565.233888888888	598.045555555556	224.461111111111	138.803111111111	148.92	103.048055555555	510.305555555556	244.933333333333	214.258333333333	699.118611111111	791.735555555555	569.16	799.854222222222	588.700277777778	994.770833333334	1331.4625	832.501333333333	1092.05388888889	1277.73555555556	1084.55527777778	1428.38888888889	1244.73888888889	875.398333333334
420	234.098116100985	234.085459410786	234.110272511368	503.0185	502.976	508.077	16	16	11.226	14.28	53.0541818181819	11.2231428571429	6.12171428571428	14.2838181818182	11.22	58.1399999999999	361.08	480.67690909091	8.16218181818183	495.98509090909	22.446	22.44	11.2231428571429	11.223	100.98	73.4596363636365	266.291181818181	399.952	36.72	11.2257619047619	16.3287272727272	14.287	179.52	83.5989999999999	11.2226190476191	440.763428571428	829.925181818181	215.280285714286	354.959999999999	16.32	269.204571428571	119.371909090909	53.0548571428573	52.0321428571429	572.353571428572	24.4925714285714	9.17742857142859	835.808999999999	27.5473636363637
421	234.099146542484	234.09595301011	234.113240374379	204.058	200.992	206.099	47	47	180.6285	332.6015	264.3095	249.96125	413.218125	561.1375	461.266	302.068	528.619	466.3685	404.0355	384.555708333333	461.153	540.754583333334	490.880541666667	547.896625	745.498166666667	790.69375	569.16	604.160666666667	230.58328	142.835	153.00625	109.16675	515.3525	246.971083333333	215.27275	706.186000000001	802.93675	571.083333333333	799.908666666666	593.931	1016.2105	1319.20026315789	843.781208333333	1078.42457692308	1450.029	1107.9915	1404.864	1386.331	838.696874999999
422	234.966062620807	234.966062620807	234.966062620807	302.991	302.991	302.991	1	1	101.007	148.959818181818	164.263909090909	138.788	85.7029090909092	133.655727272727	83.6623636363635	95.88	39.8012727272727	39.7906363636364	38.7617272727272	38.7703636363636	142.8	130.629818181818	144.878727272727	144.807727272727	83.6623636363637	97.9461818181817	84.7052727272727	86.7424999999999	113.250272727273	92.8696363636363	90.7840454545453	146.88	126.513818181818	104.067818181818	102.081818181818	103.047545454546	121.412454545454	85.7029090909092	124.506545454545	88.7874545454545	126.512347826087	137.736818181818	81.6	112.23	117.331363636364	106.108363636364	108.095909090909	122.432727272727	93.8650909090908
423	235.024090593389	235.023567059861	235.030292588651	57.128	57.117	57.151	3	3	197.888434782609	170.385545454545	181.657090909091	193.851818181818	179.565913043478	202.059	183.698181818182	249.013090909091	162.103956521739	164.256590909091	191.811272727273	151.98	161.16	202.014	165.328363636364	167.362	670.311391304348	511.156636363636	494.826521739131	680.6735	187.721818181818	147.939545454545	159.162545454545	200.026909090909	170.303695652174	121.411043478261	116.28	232.622181818182	116.311090909091	130.664727272727	195.944727272727	136.716545454545	315.260608695652	252.96	141.816260869565	131.615181818182	175.486909090909	198.953181818182	320.365636363636	169.410545454546	91.8245454545454
424	235.097744295441	235.09663218384	235.098856407043	505.0165	502.976	507.057	2	2	7.14350000000001	11.22	21.426125	15.304375	14.2835	13.2605416666667	7.14000000000001	15.304375	82.6402499999998	141.8495	18.3645	179.608	18.36525	21.426125	12.2435	11.22275	20.4008333333333	19.38475	39.7913749999999	47.9537083333334	14.2805833333333	12.2465	6.12300000000002	13.2670416666667	33.661375	12.235	5.10145833333333	56.1137500000001	123.51075	22.4409166666667	65.2800000000002	12.24	43.8510416666667	17.3449583333334	10.2025	19.3874347826087	68.3595416666666	8.16433333333335	13.2572916666666	97.9700869565217	11.22275
425	235.115733424644	235.115733424644	235.115733424644	508.077	508.077	508.077	1	1	5.10285714285713	13.26	20.4047619047619	12.2434285714286	10.2028571428571	10.2057142857143	6.12000000000002	12.2428571428572	73.4605714285714	135.698	16.3245714285715	185.735333333333	18.36	21.426	11.2257619047619	11.2231428571429	22.4400000000001	22.4452380952382	29.5882857142857	49.9940000000001	19.3851818181818	6.12314285714287	3.06171428571428	11.2226190476191	31.62	8.15580952380952	5.10142857142858	56.1157142857143	95.9605714285714	22.4462857142858	62.2054761904761	12.24	45.8892857142856	13.2637142857143	7.14166666666669	18.3649090909091	49.98	8.16419047619047	8.16000000000001	74.4808571428571	13.2668095238095
426	235.174513540363	235.169223789065	235.189824629564	257.135	253.026	261.188	126	126	3076.05375	5356.25	5575.90272	6265.42199999999	4505.52436363636	6556.12017391305	4516.84205882354	6373.64372727273	3962.7	4398.39572727272	3509.144	4688.09869565218	5576.83833333334	5500.16775	5767.64284	5680.38	4680.18852631579	5566.484	3989.38295833333	5009.85763636364	5651.33091999999	5162.58000000001	4340.14350000001	5753.31790909091	5719.68967999999	4961.58627272727	4121.92222222222	4954.44436363636	4222.99735294118	4372.91148000001	5428.15513043478	4350.7512	5249.08216666667	5880.63623529412	4092.40048	4103.7195483871	3998.35975	4545.39975	2893.25925	5118.36	4807.67408695652
427	235.191823342086	235.191240561586	235.192406122586	259.6455	258.109	261.182	2	2	3100.62416666666	5437.06027777777	5591.92827777777	6316.53972222222	4516.76972222223	6560.13111111112	4540.23611111111	6383.87805555556	3532.06761111111	4086.2125	2014.09288888889	4595.33111111111	5596.43516666666	5529.90555555555	5779.8736111111	5678.03072222223	4920.212	5573.7775	2794.54083333333	5025.21555555556	5711.51499999999	3260.80777777777	3061.85361111111	5787.72066666666	5721.71777777777	3227.17233333333	2905.75111111111	4966.71222222222	2842.49388888889	4378.42166666666	5468.43433333334	4515.29405555557	6181.86305555555	5908.42861111111	2830.15461111111	2820.04777777778	3498.53250000001	4596.35138888888	1549.28766666667	4047.85611111111	3188.38911111111
428	235.96858856352	235.96858856352	235.96858856352	302.991	302.991	302.991	1	1	141.81475	170.38175	183.645	175.526	94.8871250000001	176.510458333334	127.53125	93.8438333333333	31.6367916666667	36.7305	25.5010416666667	29.58725	180.503125	183.69	172.429291666666	175.404166666667	97.9480000000001	130.592	93.8898333333333	129.6035	174.469875	105.113739130435	108.124416666667	146.922	168.348125	118.349	110.241	154.05775	134.673	131.61225	160.225041666667	101.033625	154.05775	175.483	129.545291666667	144.881416666667	151.003166666667	175.490166666667	185.602083333333	171.409	125.49075
429	236.014964785019	236.014964785019	236.014964785019	58.137	58.137	58.137	1	1	89.7541333333333	129.573866666667	132.634666666667	127.533333333333	82.647	150.038	96.9633333333334	99.9861333333334	79.496625	72.4389333333334	133.654933333333	67.3112	128.5536	141.817066666667	144.877866666667	149.017333333333	1035.57066666667	790.706666666667	742.802666666666	1053.93546666667	171.4048	216.296533333333	254.0464	152.019733333333	162.1058	290.776	268.242466666667	117.330666666667	131.623	99.0434666666667	130.594133333333	94.8848	116.3104	168.278	154.060266666667	121.411733333333	101.0064	101.0064	197.944666666667	91.86	126.5544
430	236.025122957983	236.01577594644	236.034392845812	57.6495	56.101	59.179	14	14	101.99375	129.573866666667	132.634666666667	127.533333333333	88.7671875	150.038	96.9633333333334	99.9861333333334	79.496625	73.458	133.654933333333	71.39125	128.5536	141.817066666667	144.877866666667	149.017333333333	1058.045	790.706666666667	746.86875	1058.045	171.4048	216.293	254.0464	152.019733333333	185.560375	304.0345	268.242466666667	117.330666666667	131.623	99.0434666666667	130.594133333333	94.8848	124.4705	188.676875	164.26025	121.411733333333	101.0064	101.0064	197.944666666667	91.86	132.68125
431	236.095728678367	236.092840933813	236.112041782471	507.057	502.976	508.077	3	3	5.10272727272726	12.2405217391304	13.2635454545455	10.2027272727273	6.12163636363636	14.2806363636364	9.17999999999998	12.24	43.86	45.9245454545453	6.12163636363636	52.0478181818181	13.2641363636364	12.2405454545454	12.2431304347826	6.12163636363637	13.26	16.3243636363637	18.3649090909091	32.6487272727272	15.3006521739131	8.16436363636366	12.2465454545455	6.12327272727273	21.4209130434783	14.273	9.18245454545456	42.8514545454545	81.6618181818184	19.3799999999999	49.98	6.12	47.9271818181818	17.3446363636363	12.2432727272727	7.14182608695652	51.0136363636364	8.16436363636364	9.17804347826088	70.4176363636364	7.14190909090908
432	236.113508009533	236.107282670114	236.127327140433	364.218	360.142	365.284	51	51	679.510285714285	1703.28866666666	1883.41226666667	2167.95535714285	1230.522	1864.08810000001	1034.50533333334	3426.04368421052	2280.30954545454	1976.7085	570.366333333335	413.403750000001	979.440000000001	803.957	1305.88444444445	1470.19591304348	143.863384615385	153.034615384616	51.0153846153844	127.48076923077	509.116090909092	32.635076923077	98.9698461538462	463.184769230768	465.014769230769	81.6246153846154	30.5930769230769	914.176	279.437846153847	402.001230769231	442.780153846155	449.138461538461	2806.8796875	1078.41815789474	278.523	350.985846153846	657.121500000001	1435.1745	584.650999999999	566.099999999999	52.0317692307694
433	236.182733611843	236.176702862308	236.195510011471	257.1075	253.026	258.161	118	118	665.193411764707	1328.474	1346.204375	1692.61657894737	1146.83494736842	1737.99665	1102.87435294118	1847.79189473684	936.556714285713	1026.60288	846.826363636362	1090.73633333334	1436.512	1454.91337931035	1447.767	1428.38181818182	1300.83552631579	1396.72225	915.139333333332	1268.199	1434.53008333333	1338.24	1044.77257142857	1378.39527777778	1448.80571428572	1251.87463636364	841.458749999999	1326.325	956.007714285715	1030.14388888889	1420.63542857143	1126.94214285714	1917.993	1419.20948	1052.57929411765	964.1646	1164.15558823529	1226.09457894737	710.32294736842	1301.52	1162.06475000001
434	236.196953994544	236.195565273887	236.198088356812	258.1265	258.098	259.17	20	20	677.454736842105	1389.59842105263	1378.80215789474	1727.28325	1145.79029411765	1753.3049	1121.26921052632	1842.5715	958.750526315789	1035.6045	878.967789473683	1115.14763157895	1463.0385	1470.19921052632	1476.3741	1452.4088	1296.75156521739	1398.76275	969.250000000001	1308.38221052632	1448.77368421053	1363.07157894737	1067.19526315789	1395.72	1479.3625	1314.1464	891.756	1360.01078947368	1010.06052631579	1013.191	1429.83110526316	1160.76	1920.1105	1443.67236842105	1079.49410526316	972.310789473685	1213.07725	1215.75208695652	715.425842105262	1324.56978947368	1242.68052631579
435	236.955766287139	236.955766287139	236.955766287139	66.316	66.316	66.316	1	1	694.64724	1039.21696	1080.47652	830.47536	669.30368	1005.5228	603.1155	545.856041666667	488.3884	402.274	1013.149625	428.5176	889.658	664.04604	786.63588	898.04	414.23368	405.976583333333	423.4162	433.60625	1058.23776	882.5422	810.07056	1353.92704166667	1135.30452	698.7274	848.67328	660.98592	593.80975	798.031	1086.513	849.86825	428.4168	895.63024	644.79168	665.230166666666	482.57352	377.4296	1122.044	418.405	368.4005
436	237.067324749465	237.062744258856	237.080037295521	269.8575	266.289	272.434	20	20	42.85225	89.8076666666666	86.7460416666669	107.1525	244.87	288.8015	179.527333333333	922.343666666665	11372.7763571428	13321.2429473684	7033.68047826087	15687.6596923077	84.6634583333333	108.150916666667	101.008875	73.4760000000001	560.002875	692.778041666667	518.287	788.846499999999	83.6605	80.6030416666668	57.134	71.4204166666666	60.2095	50.0065416666667	48.962	95.9074166666668	98.9682916666665	59.2035	70.4145000000001	43.87075	450.9505	208.1395	67.3530000000001	104.04425	364.229250000001	204.058333333334	97.972	179.483333333333	228.592
437	237.063122738454	237.056041432655	237.070441670937	112.744	110.176	113.271	4	4	3.0595	5.10125	7.14175000000001	10.2025	10.2025	9.183	24.476	11.2126666666667	15.2975	13.26325	4.08109090909091	11.22275	8.16266666666667	9.1785	11.22275	11.22275	15.305	7.14175000000001	5.10125	6.1215	1.02075	5.10125	9.18225	7.13825000000001	8.162	8.162	8.158	19.39425	8.16654545454545	1.02033333333333	3.0595	2.04163636363636	20.3966666666667	7.13883333333333	9.18225	13.26325	18.3555	16.316	10.2025	35.6941666666667	5.10166666666667
438	237.07502340681	237.073950877159	237.076095936461	412.6815	411.157	414.206	2	2	20.4057142857143	34.6994285714285	25.5071428571428	28.56	32.6491428571428	38.76	29.5882857142858	53.0548571428571	33.6694285714286	61.1857142857143	27.5477142857143	33.6788571428572	22.4452380952381	31.62	24.4937142857143	31.6377142857142	35.71	22.4462857142858	20.4104761904762	25.5059523809524	21.42	22.4284761904762	20.4104761904762	26.52	15.3	24.5062857142858	15.3042857142857	35.7	22.4462857142858	23.4720476190476	19.3962857142857	16.3291428571429	68.3782857142856	25.5130952380953	15.3	29.5882857142857	53.052380952381	29.58	13.2637142857143	41.8297619047619	21.42
439	237.078766238305	237.078766238305	237.078766238305	169.369	169.369	169.369	1	1	61.215	156.09825	170.38175	202.0095	136.719411764706	153.0375	121.415	251.07375	15.3046875	29.5868235294118	19.3911764705882	21.42525	9.18562499999999	20.39875	14.2832941176471	15.2991176470588	11.2232352941176	10.2029411764706	11.2234375	16.313	6.12149999999999	8.16250000000001	11.2232352941176	7.13912500000001	10.20625	5.10156250000001	8.16500000000001	17.357	5.10117647058823	11.2275625	6.12375	5.10147058823529	31.6296875	14.279125	9.18225000000001	10.1923529411765	9.18264705882353	20.4058823529412	9.18264705882353	13.2630588235294	10.2025
440	237.079160761259	237.066777002015	237.08409439619	237.699	234.65	237.727	9	9	145.900857142857	277.403733333333	202.016571428571	293.945142857143	128.556	240.888571428571	114.224	487.878666666667	664.485	801.260714285714	323.430571428571	786.640285714285	486.676285714285	380.566571428572	481.574857142857	468.147214285714	916.979999999999	415.256285714286	280.573333333333	800.884705882353	606.049714285714	905.252571428571	928.078666666667	1264.08975	502.156285714286	561.589285714286	400.676599999999	722.311714285714	360.160857142857	380.435133333333	509.928571428571	420.181142857143	1440.631	876.323166666668	369.343428571428	515.066333333333	900.849214285714	861.121142857142	398.931714285714	936.556714285713	474.432857142857
441	237.083734771352	237.082996356272	237.084258534402	273.431	273.419	273.437	3	3	22.4458666666666	40.8266666666667	58.178	72.4625999999999	219.357333333333	266.394	155.019733333333	832.524000000001	3707.64906666666	5431.988	1990.50775	5591.06133333334	62.2118666666667	80.6010666666665	81.6213333333332	52.071	542.40725	681.538133333335	514.012799999998	769.281066666665	65.3013333333334	69.3826666666667	51.0166666666667	54.0917999999999	43.8857999999999	41.8473333333333	39.7773999999999	63.2565333333332	93.8645333333335	38.7853333333332	43.8714666666666	24.4864	412.349333333333	172.42225	57.1573333333333	90.7740666666665	340.880399999999	172.425066666667	90.8037333333332	167.258133333333	213.319333333333
442	237.119604486051	237.111864822423	237.132589505413	363.2155	360.142	364.259	22	22	107.1225	282.599357142857	312.214153846153	340.782769230769	180.594461538462	263.219538461539	149.982000000001	521.356266666668	386.696615384616	341.803076923077	83.6652307692308	72.4707142857144	141.819714285715	146.859428571429	200.996285714286	220.366285714286	20.3969230769231	31.6271538461538	13.2637142857143	16.3175384615384	79.5840000000001	14.2778461538461	19.3922142857143	76.5173076923076	74.4495714285715	13.264	8.15876923076922	162.228923076923	40.7942857142858	53.0519999999999	60.1981538461539	65.2996923076921	471.346615384615	171.396	46.9341538461539	44.8935384615383	92.8480000000001	202.112307692307	90.8372142857142	78.5281538461537	13.2637142857143
443	238.037521731263	238.033636797173	238.049557542652	291.793	290.764	294.857	10	10	55.0935	73.4609999999999	54.07325	64.2627391304348	42.8509565217391	75.5025217391306	52.0466086956523	63.2555	1857.951125	2073.17008695652	1884.47622580645	2114.00509090909	72.4416086956523	66.3325000000001	76.5032608695653	54.0623043478261	48.974	117.305	129.63525	131.617625	81.6400000000001	55.107	51	63.2425833333333	87.7461739130436	60.1953913043479	55.1115000000001	65.296	39.7901739130435	46.9334166666667	71.4349999999999	43.8824347826088	69.377	86.72125	39.781625	47.9537083333334	66.3197826086958	63.2709999999999	81.5833333333334	61.2174999999999	61.2025
444	238.061833162806	238.05642934109	238.067236984522	111.7235	110.176	113.271	2	2	4.07942857142857	11.2231428571429	8.16213333333334	9.1824	11.2231428571429	13.2637142857143	11.2184285714286	10.195	4.07942857142857	10.2028571428571	4.08114285714286	8.16228571428572	7.13953333333334	7.142	5.10142857142857	6.1216	8.16228571428572	7.142	5.10142857142857	6.12128571428571	6.124	5.09928571428572	7.14186666666667	8.15885714285715	8.16171428571429	1.02021428571429	5.09928571428572	12.248	7.145	7.14186666666667	7.139	3.06214285714286	12.2382857142857	8.15942857142857	4.08085714285714	10.2026666666667	11.2185333333333	7.14186666666667	5.10142857142857	11.2185333333333	6.12171428571429
445	238.073415649661	238.067108124304	238.083386830387	269.3645	266.289	272.434	18	18	13.26325	25.50625	24.4932	29.5967894736842	40.812	46.9466315789474	40.798	153.0375	2070.48058823529	2546.544	1272.414	3032.21530434783	18.36	30.6075	21.4255263157895	22.446947368421	88.7399999999999	111.208684210526	76.5225	133.6986	23.46575	28.567	15.3045	23.46	11.2275263157895	20.4115789473684	16.32	25.5075	27.5471052631579	12.2502	15.30825	13.2668421052632	73.4616	38.7694999999999	15.30825	17.34425	59.1774	36.7289999999999	15.3039473684211	42.8274	22.4527368421053
446	238.081690014474	238.081600284824	238.081779744124	412.1715	411.157	413.186	2	2	8.16188235294117	27.5479411764706	17.344	18.3589411764706	23.4654117647059	19.3788823529412	28.5682352941176	57.1331764705882	11.2225882352941	19.3721764705883	14.2832941176471	10.2058823529412	14.2841176470588	19.3788823529412	19.399	21.4323529411764	28.5682352941177	14.2841176470588	9.18582352941177	29.5885294117647	17.345	15.2885294117647	11.2232352941177	13.2592352941176	15.2991176470588	20.4117647058824	14.2832941176471	36.7178823529412	12.2435294117647	12.2491764705882	14.28875	12.2470588235294	61.2352941176471	20.4129411764706	11.2193529411765	18.3589411764706	41.8320588235293	15.3035294117647	6.12141176470588	31.6291176470589	14.2841176470588
447	238.097229078673	238.089560141412	238.107109260415	172.4265	169.364	173.461	26	26	127.535714285714	234.764285714286	198.955714285714	277.187428571428	256.091714285714	322.410285714286	314.248	647.609285714287	179.570285714286	230.489866666667	55.1173846153846	124.474857142857	101.050714285714	198.872142857143	137.738571428571	97.9474285714285	385.668	210.178857142857	155.083428571429	248.949714285714	60.1968571428571	198.955714285715	120.393714285714	58.1766428571429	82.6449230769231	108.144461538462	99.988	463.566428571428	311.078214285714	165.274714285714	146.910857142857	107.13	2122.62	856.680000000001	317.286642857143	596.867142857144	2170.1072	1147.6875	668.304687500001	1448.47153846154	342.797538461539
448	238.086586888093	238.086488113337	238.086685662848	272.417	272.411	272.423	2	2	13.26325	25.50625	25.51375	30.618	40.8100000000001	47.96585	40.798	153.0375	2077.74	2568.0951	1294.7015	3042.3855	19.37905	30.6075	23.46575	22.4466	88.7399999999999	112.2275	76.5225	133.6986	24.4872	28.567	15.3045	23.46	11.22715	20.411	16.32	22.4455	27.54675	12.2502	15.30825	13.26715	73.4616	38.7694999999999	15.30825	17.34425	58.1571	34.6885	16.324	42.8274	24.4932
449	238.113216712605	238.10738861541	238.126393473255	363.215	360.142	364.259	20	20	76.51875	189.7665	240.792615384615	244.873846153846	124.477538461539	223.430538461539	129.57175	404.041846153846	283.645538461539	222.427076923077	54.0776666666665	50.0004166666667	89.782	85.666	172.436333333334	141.81475	18.3572307692307	22.4450769230769	6.1215	21.4167692307692	61.2184615384616	15.2976923076923	12.243	57.132923076923	61.2184615384616	9.18276923076924	9.17861538461537	124.477538461539	26.514	43.869923076923	51.0166666666665	53.0559999999998	348.918923076923	108.1465	36.7310769230769	36.729	80.6043076923077	170.468461538461	66.3487500000001	68.3296923076922	9.18225
450	238.886044254604	238.886044254604	238.886044254604	43.87	43.87	43.87	1	1	91.818	128.541	82.6362000000001	86.7340000000001	40.808	103.036833333333	75.4923333333333	68.3668	294.587333333333	321.363	247.9086	166.287166666667	48.9696	62.2322	73.464	41.8282	21.4284	52.0404	76.5150000000001	40.808	33.6666	33.6732	30.61	31.6262	25.5083333333333	23.4646	14.2828	24.4896	44.8873333333333	20.4033333333333	24.486	8.1712	47.9494	70.4075999999999	36.7344	79.5729999999999	65.3056000000001	29.63075	100.0972	82.6524000000001	61.212
451	239.031908461627	239.031908461627	239.031908461627	289.756	289.756	289.756	1	1	30.5982352941176	28.5665882352941	37.7508823529411	72.4397222222223	31.6181764705882	83.659294117647	30.6176470588235	37.7378235294118	473.38917647059	470.328470588235	494.842647058824	535.616666666666	37.7502777777778	40.8235294117646	44.8922222222222	59.1567777777779	46.9335294117646	54.06	60.2147058823528	39.7891764705882	52.0499999999999	27.5558823529411	27.5384117647059	42.8375294117647	48.9733333333334	30.6088235294118	26.5276470588235	26.5276470588236	28.5764705882352	27.5463529411765	26.5368235294118	16.3303529411765	24.4856470588236	35.7082352941176	21.4187647058823	24.4870588235294	27.5479411764706	22.4529411764706	31.6182777777777	22.4464705882353	21.4175294117647
452	239.069760198256	239.062066478318	239.081433892671	270.8695	266.289	272.434	14	14	22.4461111111111	38.7705555555555	39.8016666666665	54.0911764705881	37.7508823529411	56.1323529411764	40.8111111111111	106.108888888889	1118.87905555555	1236.5935	634.837	1430.42944444445	35.6979411764706	53.0544444444443	31.6291176470588	29.5880555555555	72.4160555555555	84.684411764706	73.46	79.6033333333334	29.5885294117647	58.1368333333333	38.7684444444444	21.42	31.6382352941176	21.4335882352941	28.5677777777778	31.6182777777777	22.4461111111111	22.4607777777778	23.4727777777778	22.4522222222222	72.439722222222	33.6691666666667	18.371	28.5677777777778	48.971294117647	30.6083333333333	24.4870588235294	29.5687222222222	33.6801666666666
453	239.088393291251	239.088393291251	239.088393291251	410.142	410.142	410.142	1	1	16.3237647058823	22.4451764705882	23.4667647058824	24.4785882352941	23.4667647058824	30.5982352941176	14.2841176470588	43.8726470588235	64.2785294117648	81.5670588235295	34.688	76.5468749999999	19.3855882352941	17.339	26.5444705882353	23.46575	12.2428235294118	13.2638235294117	11.226875	15.3044117647059	13.2630588235294	20.3823529411765	19.3855882352941	20.3988235294118	16.3190588235294	24.5025882352941	18.365294117647	25.4985294117647	23.4667647058823	13.2722352941176	8.16800000000001	10.2064705882353	34.6999999999999	20.4125	19.3777647058823	20.3988235294118	27.5479411764706	28.5665882352941	8.16188235294117	29.5885294117647	13.2638235294117
454	239.089576709139	239.081615883978	239.103913656608	295.888	292.805	297.935	25	25	68.3578666666668	119.3712	129.582333333333	121.411733333334	88.7632000000002	95.9050666666669	91.8239999999998	148.958933333333	5958.32347826087	7774.84318181818	4594.28809090908	7149.00853333332	146.9184	186.782	130.594133333333	120.352133333334	665.213866666668	647.869333333332	830.551333333334	876.645291666666	98.9642500000001	112.273333333333	80.5747333333332	128.5032	132.634666666667	84.6807500000001	65.3226666666667	117.3359375	62.2362666666666	60.1957333333335	81.6533333333334	82.674	127.533333333334	127.533333333333	67.3112	74.4794666666668	77.5390000000001	102.0625	63.2358666666666	81.6213333333332	41.8145333333333
455	239.090754175898	239.090754175898	239.090754175898	384.652	384.652	384.652	1	1	16.3238095238095	27.54	38.76	25.5130952380952	22.4515238095238	24.48	15.3042857142857	24.48	640.888952380952	701.947636363637	251.060571428572	722.362285714285	23.4654761904762	28.56	17.3448571428572	15.3	24.48	30.6071428571429	34.6978095238096	46.9331428571428	25.5071428571428	37.7505714285714	22.4452380952381	25.5142857142857	18.3642857142857	27.5477142857143	19.38	26.5274285714286	14.284	16.32	14.288	14.2838181818182	22.4410476190476	19.3845238095238	20.4114285714286	15.3078571428571	28.568	18.3651428571428	16.3154285714286	36.72	12.2434285714286
456	239.109716760107	239.109716760107	239.109716760107	172.424	172.424	172.424	1	1	19.399	25.525	31.62775	46.897	27.54675	47.95175	52.03275	77.4819999999998	33.66825	37.7538749999999	17.3594285714286	20.405	18.3651428571429	41.7995	12.243	11.2231428571429	53.053	33.6694285714286	31.62775	35.713125	10.2025	21.42525	199.969	8.16799999999998	21.42525	19.387125	400.95825	61.26	37.74925	27.5501249999999	24.4859999999999	14.2835	303.051375	128.5515	35.7087499999999	54.0732499999999	179.570285714286	165.286285714286	20.405	123.558285714286	35.713125
457	239.10635567911	239.10635567911	239.10635567911	296.875	296.875	296.875	1	1	61.2225000000001	97.9560000000001	108.1465	101.00475	64.2757500000003	81.6200000000003	70.3972500000003	120.315750000001	3536.18649999999	5602.19275000002	2947.50224999999	5462.06737500001	123.450250000001	164.381	112.2275	102.025	648.861333333335	677.528999999996	736.620500000003	868.232750000004	82.6402500000003	54.0732499999999	59.1817500000001	110.187	116.3085	67.3447500000001	52.0313333333334	108.1465	47.9576250000001	48.9719999999999	75.4985000000003	69.4280000000001	104.0655	109.180125	51.0125000000002	55.0920000000001	47.9517499999999	81.6699999999997	40.78	64.2757499999998	27.5298750000001
458	239.145200925039	239.144904406589	239.14549744349	182.108	181.583	182.633	2	2	23.4567142857143	21.426	300.978666666667	723.085466666667	11.2229333333333	557.0656	15.304	22.4368571428571	20.4057142857143	42.8344	17.3388666666667	16.3306666666667	142.837333333333	69.3794285714285	60.1760666666667	56.1146666666667	14.2893333333333	46.9322666666667	24.4864	6.12171428571428	73.4687999999999	16.3245714285714	624.648	36.7302857142857	31.6282666666667	20.4053333333333	1310.0224	42.8512	41.8172666666667	9.1788	38.7681428571428	18.372	17.3448571428571	75.4694285714285	19.3840714285714	10.1985714285714	44.8917333333333	16.3242666666667	8.16213333333334	19.3850666666667	10.1986666666667
459	239.965610171324	239.961033384679	239.973358555844	44.89	43.858	45.922	33	33	453.989	665.217818181818	746.9145	798.840692307693	495.882	720.2965	488.7237	530.92	109.175666666667	130.588444444444	125.501	171.4104	730.200666666667	766.771	703.038375	734.596363636364	215.266888888889	293.8464	172.436333333333	189.782	826.4025	716.274	700.123529411765	1013.6544	780.333260869565	724.413	680.517866666666	502.969555555556	526.4576	566.2665	800.594666666667	495.131111111111	373.3932	547.941375	535.65	387.714	276.480222222222	365.716888888889	272.577333333333	344.872666666667	499.653
460	239.982319607097	239.982319607097	239.982319607097	63.261	63.261	63.261	1	1	34.68	60.16525	60.1977	81.6228571428572	45.9135	66.3	57.1508	36.7308	48.9312	37.7511	48.972	31.62775	53.053	54.0751428571429	66.3185714285714	58.17135	42.8505	36.72	32.6496	29.5887	158.18525	904.96175	1321.27	179.564	83.64	371.3892	313.14	42.84	35.7105	59.1919	66.3195	81.62	42.8505	50.9975	65.296	49.9947	35.70875	30.6075	77.52	32.6576	35.721
461	240.049167665907	240.043076768986	240.064602881792	155.0715	151.004	156.111	36	36	255	542.602	642.765789473684	636.48	474.422368421052	886.633458333333	508.953736842105	748.889714285715	62.2392631578947	91.8236842105263	41.8307894736842	92.8152105263157	441.773947368421	485.670315789474	501.96947368421	462.179210526316	879.739052631578	1213.46836842105	726.464842105263	1017.80032	1392.22815789474	1698.7625	1850.05325	2615.38683333333	990.982157894736	1033.52657894737	1021.59952631579	2088.49827272728	1067.19526315789	925.378684210526	1317.76673333333	908.054285714285	3590.406375	2584.68	1255.53793333333	1941.89684210526	3123.68928	2837.31525	1828.4319	2890.79808333334	572.19047368421
462	240.078125604641	240.071526858514	240.081627303779	272.405	270.347	273.443	3	3	140.852	275.58	270.370666666666	381.579733333334	160.181866666667	229.65	193.788125	419.329599999999	45.915	35.7210000000001	14.2837333333334	54.0741333333332	15.298	22.4473333333333	19.3850666666667	15.316	21.4102	12.2432	22.4370666666667	26.5165333333333	12.2432	21.4256	15.304	14.2893333333333	15.31	9.186	5.09933333333333	8.16213333333335	5.10133333333332	10.2066666666667	12.2432	10.2026666666666	21.434	15.304	10.206	15.304	18.372	8.16213333333332	11.2229333333334	10.2026666666667	11.2273333333333
463	240.094746708868	240.087525556686	240.108661722879	293.86	292.805	296.926	16	16	11.2231428571429	18.3651428571428	27.5477142857143	32.6468571428572	20.4057142857144	24.4868571428572	18.3651428571428	26.5274285714286	1379.94133333333	1816.10857142857	1109.419375	1816.045	34.6897142857143	29.5986428571428	26.5274285714286	26.5162857142858	102.026666666667	95.8665714285716	125.495142857143	136.715733333333	27.5477142857144	21.434	14.279	30.5957142857142	24.4868571428571	18.3651428571428	12.2468571428572	23.4665714285715	7.142	19.3850666666667	15.3107142857143	16.3314285714286	22.4458666666667	27.5477142857143	11.2185333333333	17.3445333333334	12.2434285714286	15.3107142857143	15.2978571428571	14.284	13.2581428571428
464	241.05414758277	241.05414758277	241.05414758277	152.024	152.024	152.024	1	1	25.490625	77.5390000000001	14.2835	11.207625	55.0919999999999	21.42525	73.4159999999999	93.8055000000001	6.12225000000001	12.243	5.10125	3.06075	49.99225	35.70875	31.62775	53.0529999999999	106.184	159.159	96.9356250000001	129.57175	176.395125	269.379	280.408333333333	339.74325	141.81475	143.85525	134.673	317.0645	170.377111111111	112.2275	24.486	114.277333333333	656.02075	164.1395	165.159	332.592444444444	530.573333333333	472.414333333333	277.712	472.362888888888	69.3770000000001
465	242.956759155112	242.956759155112	242.956759155112	757.058	757.058	757.058	1	1	7.14175	18.3645	14.2875833333334	20.4008333333333	8.16400000000002	14.2875833333334	10.205	12.2430000000001	170.388708333333	288.742541666668	15.3075	233.6945	19.3855416666666	23.46575	15.30375	19.3807916666667	17.35275	20.4008333333333	14.28	11.22275	12.2465	7.14350000000002	9.18262500000003	15.30375	30.60875	7.14204166666666	19.38475	11.2232083333333	16.3246666666667	10.1983333333333	17.3492083333334	12.2435	10.2	13.2632500000001	10.2025	16.324	6.12025	12.2435	12.2405	30.60125	9.18262500000003
466	243.016243102919	243.013512931159	243.016768812745	45.899	44.878	45.917	3	3	59.1765714285714	133.657428571429	180.590571428572	161.205142857143	86.7242857142857	223.442571428572	120.393714285714	141.819714285714	99.988	105.089428571429	59.1765714285714	113.251714285714	161.205142857143	172.573142857143	224.462857142857	195.894857142857	116.312571428571	154.063142857143	55.0954285714286	96.9271428571428	141.819714285714	69.3794285714286	84.7548571428572	187.732571428572	174.468857142857	75.5011428571428	55.0954285714286	178.55	96.9271428571429	84.6837142857143	197.053	94.9530000000001	238.713428571428	264.254	77.5417142857143	122.434285714286	156.103714285714	201.334	160.319428571429	185.692	56.1157142857143
467	243.88293829898	243.882443325761	243.883433272199	917.2175	916.226	918.209	2	2	4463.54770909091	4186.6266	5429.45165454545	4451.05327272727	2762.60312727272	6871.53681818182	3419.96967272728	3046.53436363636	2437.69216363636	2247.86109090909	2408.60634545454	2306.02181818182	5589.552	4377.99027272727	4814.07563636364	4617.22772727274	3041.7582	7366.00509090909	2497.4496	3567.19127272727	4383.56029090909	2244.01952727273	2680.49527272727	6992.552	5964.13172727273	2543.53990909091	2628.45672727273	4191.28036363636	2393.04796363637	2952.93236363636	6364.89410714286	3513.81927272727	2976.45376363636	6698.68727272727	2574.11287272727	2421.36605454545	2396.10812727273	2909.81781818182	2579.24945454546	2484.62972727273	2502.952
468	244.092858634853	244.086808693841	244.108023675883	59.6785	57.144	61.203	42	42	787.329714285715	1263.10388888889	1035.88763157895	1051.91457142857	871.28496	1163.104	811.467857142857	1352.88163636364	3767.31105882353	5031.736	4478.99727272727	4077.09988	487.56	656.029210526316	463.199473684211	393.955888888889	209.153947368421	353.016111111111	162.221842105263	246.967368421053	459.26052631579	268.356894736842	246.903684210526	337.707105263158	374.2299	184.677157894737	115.254052631579	210.174210526316	335.666578947369	265.418947368421	382.598684210526	285.677777777778	699.90052631579	574.230368421053	224.457894736842	326.484210526316	376.477105263158	758.072285714286	987.309052631579	423.518421052632	422.519684210526
469	245.074882744838	245.074882744838	245.074882744838	110.182	110.182	110.182	1	1	26.5210833333333	53.0551666666667	51.0125	86.7247916666666	66.31625	70.39725	89.7416666666666	182.542708333333	107.104375	141.81475	35.7102083333333	98.9653043478261	34.6885	61.2175	64.27575	32.656	43.8725416666667	30.60125	43.87075	42.83125	36.729	43.8617916666667	26.5265	31.62775	21.426125	40.8116666666667	31.6135416666667	116.3655	40.82	28.5681666666667	26.52	27.5535	174.427125	70.398	44.8933913043478	73.476	120.3895	96.92375	27.5470434782609	84.6842083333333	59.1624166666667
470	245.098108035571	245.098108035571	245.098108035571	58.159	58.159	58.159	1	1	105.053941176471	185.693529411765	129.622176470588	163.237647058824	143.861470588235	197.937058823529	127.573529411765	224.461111111111	610.557176470588	782.520470588236	759.086666666667	586.466176470588	86.6952777777778	118.354117647059	83.6641176470588	55.1149411764706	43.8701176470588	59.1770588235294	37.7508823529412	46.9470588235294	79.5783529411765	47.9565882352941	52.032	76.5208333333333	77.4887058823529	41.8320588235294	30.5983333333334	49.9915294117647	75.5017647058824	61.26	86.725	49.9915294117647	105.084235294118	96.8888235294118	44.8903529411765	55.0958823529412	66.3152941176471	133.650823529412	171.350666666667	60.214705882353	70.4246470588235
471	246.059272112165	246.057727961026	246.066052365231	58.16	58.137	59.186	7	7	30.5982352941177	65.2950588235294	76.51875	58.1578125	77.5423529411765	83.6641176470588	85.7325	87.7415	246.654941176471	293.85	284.64975	174.399882352941	57.134	83.6605	53.053	59.199875	20.4058823529412	37.7487058823529	28.5682352941176	23.4667647058824	54.0765625	54.0765625	22.446875	102.025	50.9794117647059	24.4856470588235	27.5384117647059	92.8484375	29.5885294117647	36.756	46.9315	34.69	141.820882352941	111.173588235294	34.69	61.2141176470588	93.86875	164.2703125	252.945411764706	102.0625	36.7411764705883
472	246.860191355993	246.857378460728	246.860479414399	1078.415	1078.31	1078.47	14	14	1716.37130434783	2200.05739130435	2465.34	2277.57	1457.155	2710.2747826087	1550.04043478261	1437.79260869565	1189.82695652174	1210.74	805.10875	1225.02	2468.43173913044	2148.90000000001	2279.7	2383.69333333333	1439.83347826087	2770.32	1338.81043478261	1637.1	2286.75375	1198.5	1437.18	2678.52	2524.5	1347.97041666667	1441.87434782609	1717.68	1285.2747826087	1475.94	2655.17130434783	1617.38913043478	1442.8947826087	2638.7975	1252.56	1240.84869565218	1250.03260869565	1450.44	789.132173913044	1284.70458333333	1301.52
473	246.864080562898	246.86070603084	246.88037319394	1078.41	1077.38	1079.41	83	83	1680.48900000001	2200.01833333333	2434.74	2287.8147826087	1406.13416666667	2773.33071428571	1550.01291666667	1438.68620689656	1189.82695652174	1241.34	799.00043478261	1211.24347826087	2468.38791666667	2200.05739130435	2280.72	2389.85826086957	1451.98703703703	2808.06	1253.11818181818	1637.1	2320.46869565218	1198.5	1312.21461538461	2733.58884615385	2564.28	1329.62652173913	1477.05307692307	1753.38	1312.79166666667	1419.84	2676.5092	1619.32777777778	1390.85260869565	2609.20541666667	1252.56	1240.84869565218	1250.03260869565	1421.88	789.132173913044	1268.40043478261	1301.52
474	246.977700912535	246.975999872333	246.980764732429	177.502	175.491	180.587	3	3	70.3988181818182	140.835272727273	160.180956521739	200.897173913043	113.248956521739	208.135636363636	131.615181818182	260.044565217391	57.1346086956522	74.4633181818182	46.9325454545455	65.3149090909091	140.835272727273	206.04	156.06	150.96	76.5204545454545	85.683652173913	68.3582727272727	80.6015454545454	112.228695652174	155.079652173913	75.517	109.198363636364	101.0025	125.493545454545	65.2974545454545	223.551391304348	96.8999999999999	93.8441818181818	101.007	81.5999999999999	346.814782608696	197.835909090909	110.189454545455	167.324727272727	263.230363636364	250.987090909091	213.237	289.834909090909	93.8650909090909
475	247.039886786265	247.038861932066	247.040477317873	60.206	60.2	61.215	4	4	463.08	651.597428571429	729.504285714286	990.697428571429	43.8702380952381	1240.60952380952	52.0467142857143	109.170571428571	612.70519047619	1010.08285714286	138.758857142857	488.58	483.615428571429	967.2365	657.064	573.480857142857	31.6288571428572	114.24	73.4571428571429	51.0119047619048	572.52855	1868.14314285714	1677.27142857143	705.017428571429	343.659761904762	978.454	731.34	558.070238095238	546.847619047619	40.8228571428571	448.925714285714	44.8967619047619	38.7708571428572	1036.32	616.252571428572	330.572571428572	842.716666666667	53.0548571428571	225.42	863.403428571429	941.943476190477
476	247.052424854684	247.041342811934	247.059870393441	60.188	53.058	61.225	22	22	522.24	657.86775	716.224736842105	976.391842105263	1268.17075	1240.60952380952	1443.09863157895	1789.55836363636	794.1126	1035.6045	233.640263157895	1152.6	518.293684210526	1000.87815789474	678.475	600.100421052632	171.402	205.072894736842	105.0909	168.3495	578.668263157894	2018.21933333333	1723.272625	696.839736842105	370.1511	998.82475	752.76	962.108157894737	560.153368421053	643.163684210526	469.321052631579	435.652368421052	1482.4959	993.48	675.4055	673.373684210526	957.0414	950.898888888889	782.544533333334	1012.41431578947	1206.9667037037
477	247.987259306438	247.986006287067	248.005413818359	144.883	142.825	145.897	7	7	95.902380952381	210.12	147.934523809524	121.385409090909	79.5785714285715	89.7809523809524	79.6008571428572	134.602285714286	295.882857142857	305.150857142857	351.998571428572	317.294047619048	98.9677142857144	187.732571428572	100.98	89.7809523809524	31.6288571428572	59.1765714285714	55.0954285714286	57.136	58.1555454545455	30.6157142857143	24.48	27.5464285714286	81.6190476190477	41.8317142857143	35.6966666666667	130.596571428571	69.3794285714286	90.7545714285715	72.42	33.6678571428572	273.36	226.492857142857	63.24	105.089428571429	320.444476190476	270.3	420.45580952381	287.720571428572	422.28
478	249.035498753067	249.035498753067	249.035498753067	56.114	56.114	56.114	1	1	172.38	313.213095238095	450.06255	380.5719	97.944	414.2215	150.017368421053	64.27575	154.9488	178.5525	118.349	178.49125	238.68	223.43475	216.3566	260.24025	39.7917	196.90825	174.46275	102.055	461.1756	637.6875	708.0882	507.06425	360.978857142857	333.62175	353.94	295.887	193.8475	112.292631578947	301.994	183.654	59.1774	332.52	207.1209	252.00175	467.2974	141.8217	218.28	545.99425	151.0414
479	249.082923700803	249.082648240973	249.08432839663	210.2395	210.141	211.205	4	4	43.8825238095238	69.3794285714286	53.0548571428571	72.4402857142858	41.82	63.2577142857143	41.8434285714286	102.02380952381	59.1765714285714	54.0902857142858	28.568	54.06	101.003571428571	124.469047619048	152.022571428571	66.3185714285714	141.78	91.8257142857144	65.2952380952381	108.175523809524	380.566571428572	235.741	182.58	226.482285714286	216.300571428572	163.291428571428	103.02	273.513142857143	193.854285714286	106.08	167.28	120.393714285714	495.858857142857	212.209523809524	93.8400000000001	185.744	230.649142857143	223.442571428572	132.630952380952	294.78	47.9534285714286
480	250.012914236367	250.012914236367	250.012914236367	74.473	74.473	74.473	1	1	63.2563157894737	97.8912	95.9047368421053	109.168157894737	60.19475	108.0882	77.564	83.6615789473685	45.8857894736842	34.7215555555555	61.2157894736842	55.0962	61.218947368421	81.5957894736842	89.7831578947368	70.4163157894737	506.207157894737	373.416315789474	408	372.39125	115.325421052632	109.173789473684	127.532894736842	140.796315789474	77.54	73.44	67.3165263157894	78.5359473684211	47.9523684210526	46.9321052631579	84.6556315789474	56.1318421052632	60.18	73.44	57.1347368421052	58.155	72.4386842105263	73.4627368421053	70.3763684210526	83.6615789473685	33.66825
481	250.016596971062	250.0113704399	250.029495812657	60.713	59.174	63.238	10	10	85.688129032258	152.9859375	177.556125	200.99540625	92.8434838709677	181.571483870968	111.229225806452	106.106	71.3683870967742	63.292	101.00784375	72.42665625	146.9205	144.8533125	137.73375	122.454193548387	1133.72174193548	918.087096774194	1010.05548387097	877.421935483871	230.6259375	296.904483870968	312.2060625	368.32153125	157.0655625	166.275774193548	169.34075	108.1299375	83.6611612903226	79.5952258064516	159.134625	104.09264516129	71.4067741935484	120.371419354839	93.8667096774193	97.944	116.3120625	101.00784375	119.35096875	125.5138125	51.0225806451613
482	250.144605279975	250.144605279975	250.144605279975	215.286	215.286	215.286	1	1	12.2465454545455	28.5676363636364	25.5068181818182	32.6487272727273	23.4715	25.5011363636364	17.3492727272727	35.7095454545455	25.5	32.6574545454545	11.223	26.5270909090909	27.5535	32.656	24.4865454545455	22.446	24.4865454545455	33.669	17.3446363636364	23.46	83.681	56.13	47.9528181818182	42.8419090909091	43.86	33.66	27.5412272727273	56.13	30.6081818181818	39.78	41.82	22.4457391304348	106.108363636364	45.9122727272727	17.3353636363636	39.8012727272727	52.0478181818182	42.8629090909091	29.5879090909091	58.14	10.2
483	250.14784501371	250.14784501371	250.14784501371	334.636	334.636	334.636	1	1	12.2382857142857	22.4462857142857	13.269	25.5057692307693	13.264	17.3517692307692	10.2115384615384	20.4046153846154	17.3439230769231	20.3969230769231	8.16184615384614	12.2427692307692	19.3858461538462	11.2233846153846	11.2233846153846	16.3175384615384	9.18207692307695	6.12415384615385	7.14524999999998	13.258	13.263	34.6904615384616	29.6023076923078	16.3177142857142	11.2225384615384	15.3046153846153	11.2225384615384	18.3655384615385	15.3034615384615	7.1416153846154	12.2483076923077	16.3249230769231	17.3530769230769	10.2030769230769	6.12230769230771	8.16184615384617	11.2183076923077	11.2225384615385	11.2231428571429	19.3786428571429	13.264
484	250.146525651456	250.146525651456	250.146525651456	186.726	186.726	186.726	1	1	12.244	173.445333333333	160.223733333333	210.174933333333	8.1648	107.128	12.2432	16.3253333333333	14.2893333333333	509.113066666667	20.4053333333333	19.3926666666667	88.769	72.4389333333334	72.4389333333334	55.0944	7.14186666666667	16.3242666666667	1.01993333333333	8.16213333333334	60.1984375	15.299	67.364	75.4997333333334	25.5066666666667	35.7093333333333	22.4546666666667	10.2026666666667	26.5269333333333	5.09766666666667	31.6282666666667	5.10333333333333	13.2634666666667	67.3156	29.5877333333333	8.15893333333333	238.7424	9.1824	7.14233333333334	168.344	8.15893333333333
485	250.863137140328	250.860845686999	250.868932392522	1070.215	1070.18	1070.24	10	10	973.761428571426	1357.62	1620.78	1465.74571428571	1234.2	1606.5	1109.76	1272.83071428571	1150.29133333333	924.119999999998	2060.4	1026.12	1508.61571428571	1307.64000000002	1543.26	1565.7	948.599999999998	1704.42	1194.42000000001	1318.76285714285	1338.15642857143	1221.96	1188.056	1607.41357142857	1666.82642857142	1026.12	1166.88	913.919999999998	916.601428571426	1328.04	1673.82	961.859999999998	1222.81571428571	1640.28785714285	1168.92	1207.505	1072.77071428571	1233.18	1651.43866666669	1077.60714285714	1181.16
486	250.972109107598	250.972109107598	250.972109107598	64.281	64.281	64.281	1	1	110.1528	363.072533333333	386.681066666667	397.904	181.607466666667	454.892125	133.713571428571	163.234285714286	82.5498	86.7226666666666	592.774933333333	80.6010666666667	401.985066666667	292.835666666667	347.910933333333	348.0246	90.8037333333333	136.662133333333	63.2358666666667	74.4843333333333	315.386	110.1888	146.9184	361.1744	248.847466666667	94.8848	88.7345625	181.607466666667	96.9253333333333	131.666	290.776	141.817066666667	122.432	367.152	75.4997333333333	84.6821333333333	124.472533333333	148.958933333333	1161.7088125	108.241142857143	47.9682
487	251.028974148896	251.028974148896	251.028974148896	50.995	50.995	50.995	1	1	41.8317142857143	64.278	73.4605714285715	60.1968571428572	26.5274285714286	55.0954285714286	45.9128571428572	43.903	205.048714285714	284.659714285714	126.515428571429	85.704	74.4182857142857	93.8531428571428	91.89	65.2982857142857	1979.35428571428	1413.918	998.859714285714	1468.39671428571	110.190857142857	34.6897142857143	35.735	85.74	102.028571428571	36.7302857142857	40.8114285714286	69.3794285714286	101.008285714286	71.42	85.7640000000001	78.562	16.3245714285714	82.6431428571429	65.2982857142857	89.7851428571429	154.063142857143	106.198857142857	177.529714285714	104.069142857143	50.9714285714285
488	251.068322511376	251.067409650654	251.069235372098	88.7555	88.744	88.767	2	2	65.2968421052632	212.214736842105	74.50015	126.5482	132.675263157895	212.212	95.9082	191.807	336.495789473684	286.871421052632	178.5525	192.839684210526	202.0788	165.24	126.48	114.2736	31.6379473684211	50.00695	28.5762105263158	44.8915789473684	146.9232	21.42	9.18225	38.7714	167.323157894737	59.1752631578948	39.80145	458.22695	91.8225	191.807	132.561	87.7673	727.222473684211	617.450263157895	197.982105263158	245.88025	235.67775	579.5304	132.6	249.96125	38.77
489	251.092606109533	251.086478518034	251.100358857548	228.55	227.518	230.592	5	5	25.5066666666667	38.7625333333333	37.7498666666667	38.7777333333333	35.7163333333333	38.7701333333333	29.5829	61.228	71.4186666666667	102.046666666667	55.0944	63.2565333333333	25.5116666666666	45.921	45.921	32.6496	52.0251	29.5877333333333	31.6282666666667	47.9447	27.5472	101.99	63.234	39.7839	29.5877333333333	35.7163333333333	39.7686774193548	35.7093333333333	18.3648	27.5418	23.4623	28.5618666666667	57.1461333333333	33.6754	29.5771	60.1839333333333	59.1774	51.0233333333333	43.8714666666666	69.3668	42.8512
490	251.977826981741	251.977122877143	251.978531086339	206.1135	205.096	207.131	2	2	27.5556315789474	29.5876315789474	34.6885	21.4255263157895	24.48	39.7902631578947	33.6791052631579	58.155	65.2968421052632	74.5022631578947	64.2765789473684	121.38	34.688947368421	41.8329473684211	37.7497368421053	32.6484210526316	39.7676842105263	30.6078947368421	20.4052631578947	40.8231578947369	197.931052631579	133.695842105263	116.274	196.910789473684	154.107421052632	128.592947368421	137.735526315789	106.1372	86.7223684210526	67.32	121.411315789474	98.9655263157894	167.323157894737	129.573421052632	84.6818421052632	100.016736842105	74.5022631578947	135.695	67.3373684210526	113.214157894737	48.9726315789474
491	252.106395567599	252.098243331439	252.123256144431	204.053	200.963	205.09	91	91	316.39375	796.864062499999	565.308117647059	958.048285714285	1581.503	2520.0175	1689.57163636364	3916.80373333333	1430.45235294118	1333.956875	517.26675	833.595312500001	1094.71247058823	1705.92766666667	1591.59	1222.22622222222	2340.97458823529	1761.97175	1232.462	1769.1135	400.952470588235	389.864705882353	271.304352941176	224.55125	857.381538461539	547.055	386.5563125	4347.8625	2539.5578125	1470.65975	1711.099	1180.47057142857	10692.3578947369	6864.42888888888	2931.17825	5107.99763157895	9805.79232	8196.79421052631	5639.01386666667	9362.09689473684	2590.45706666667
492	252.976063614499	252.976063614499	252.976063614499	52.032	52.032	52.032	1	1	13.2643333333333	20.4033333333333	17.3598333333333	16.3253333333333	11.2236666666667	25.51	10.2033333333333	9.1818	59.1696666666667	78.5656666666667	26.5286666666667	60.1406666666667	30.5871428571429	46.9353333333333	26.5503333333333	26.5286666666667	326.453333333333	205.3014	37.7523333333333	266.5245	24.488	16.3226666666667	21.427	26.5286666666667	29.5634285714286	13.2621666666667	14.2846666666667	17.3456666666667	14.2846666666667	21.4494	26.5503333333333	17.3456666666667	31.6303333333333	28.5646666666667	18.366	18.366	36.732	21.4235	25.5083333333333	26.5243333333333	12.232
493	253.115170926281	253.106731654051	253.128308921614	204.024	199.984	205.09	40	40	57.132923076923	124.468153846154	74.4824615384614	145.900857142857	250.902428571429	380.566571428572	265.274285714286	701.91876923077	222.427076923077	249.054285714286	75.501142857143	171.408	164.2545	306.06923076923	267.314857142857	175.489142857143	389.585428571429	254.051142857143	189.762923076923	256.09723076923	63.2311428571429	84.7174615384614	55.0722857142858	43.8897692307692	132.692857142857	77.5742857142857	71.3900000000001	765.613636363637	402.843571428572	232.524923076923	269.36123076923	185.692	2508.85063636364	1241.67190909091	459.138461538461	891.131538461537	2055.70300000001	1717.1088	1101.924	1942.61312	435.474307692307
494	253.214508846229	253.211542025923	253.231949708172	616.26	610.104	618.3	29	29	489.816774193549	2366.33894736842	1473.29257142858	2357.44364516129	1049.87874193548	1949.06258064516	1092.52040625	1746.73703225807	892.582031250001	1333.75265625	455.107032258063	1383.247125	1052.73675	1971.5416	1382.6928125	859.939031250001	661.243500000002	300.976129032258	253.022	736.6430625	816.074999999998	855.99651612903	435.58003125	1280.98314814815	412.193625	260.12390625	244.8675	795.952258064516	244.861935483871	478.591806451613	273.435375	699.00935483871	3544.95381818182	1040.686875	281.64075	1044.96	1008.20619354839	2152.78206896552	375.4635	779.61425	431.49965625
495	254.087464546148	254.079276648649	254.099461473329	303.527	299.941	305.071	14	14	795.816666666667	1076.40142857143	1467.09835294118	1707.61823076923	885.620400000003	1319.24029411765	972.345899999998	2462.96971428571	59.1941176470589	86.7250000000001	39.7799999999999	58.1567647058823	32.6494117647059	44.9068888888888	40.8094117647059	30.59	14.2832941176471	23.4667647058823	13.2676470588235	13.2676470588235	6.12176470588236	23.4735294117647	13.2638235294117	16.3237647058823	10.2029411764706	9.18264705882351	10.2064705882353	8.16188235294117	10.1994117647059	9.18264705882354	12.2470588235294	6.12352941176469	21.4335882352941	14.2841176470588	14.2791764705882	10.2029411764706	12.2435294117647	14.2841176470588	10.1966666666667	18.3642352941176	10.2027777777778
496	254.106642351653	254.101041563516	254.119717076882	203.0355	199.984	204.075	28	28	52.0309285714285	73.4605714285714	74.4912857142857	116.315076923077	197.852285714286	289.761142857143	218.345846153846	536.632714285715	165.286285714286	157.198461538462	67.3352307692308	113.254153846154	119.373428571429	206.083285714286	194.864076923077	152.025846153846	320.112533333333	224.462857142857	134.668285714286	214.35	61.1914285714285	78.5894999999999	55.0722857142857	31.6421428571429	124.524461538462	54.0966923076923	45.893076923077	576.703571428571	316.155714285715	166.236714285714	204.057142857143	155.083428571428	1846.71714285714	1004.96863636364	362.201428571428	678.775	1590.60518181818	1297.80342857143	905.035666666666	1553.78635714286	306.085714285714
497	254.121176925655	254.120650911227	254.122545535176	204.044	203.032	205.079	8	8	53.0746666666666	71.4186666666665	73.4592	117.330666666667	194.794533333333	289.755733333333	219.443333333333	536.660266666667	167.323733333333	158.193	66.3173333333334	112.229333333333	120.391466666667	208.1344	194.870933333333	153.04	321.258	222.418133333333	134.6752	216.296533333333	64.2768	80.6326666666667	57.1162666666667	31.6406666666667	126.562666666667	55.0944	49.9734666666667	576.676666666667	317.323666666667	166.238266666667	204.053333333333	155.090666666667	1822.1665	1011.08426666667	364.2352	679.764	1443.1284	1284.52972222222	848.861866666667	1498.77173333333	306.999933333333
498	254.162527427995	254.155748011541	254.175450850506	134.6855	134.668	136.731	8	8	12.2477142857143	23.4649285714286	16.3245714285714	27.5689285714286	16.3234285714286	35.6976666666667	26.5497142857143	38.7549333333333	827.393785714287	1011.811	731.237571428571	1385.584375	45.9128571428571	8.15893333333333	45.8967857142857	23.4649285714286	185.627866666667	189.773142857143	134.6224	247.912071428572	134.724857142857	134.724857142857	89.7851428571428	157.069733333333	129.576285714286	75.4997333333334	84.6489333333333	69.4085714285714	68.3591428571428	71.39	82.6084285714285	85.668	99.869	40.8085714285714	52.037	61.2171428571428	27.5477142857143	64.251	21.4256	55.0954285714285	54.0751428571428
499	254.947613223568	254.947613223568	254.947613223568	43.864	43.864	43.864	1	1	106.108888888889	203.032368421053	197.992315789474	231.611684210526	97.9452631578947	165.291157894737	103.048055555556	123.451842105263	558.96	778.500947368421	441.773947368421	322.3042	89.7553684210527	98.9655263157895	107.160789473684	98.9669444444445	87.7426315789474	133.695842105263	95.9047368421053	108.184777777778	90.8315263157895	96.925	94.9138421052632	139.819315789474	103.046578947368	68.3576315789474	82.6413157894737	66.3205263157895	57.1347368421053	68.3787894736842	98.0058947368421	71.4311111111111	70.3991666666667	92.8152105263158	56.1173684210526	65.2968421052632	59.1783157894737	71.4589473684211	106.107368421053	65.2968421052632	54.0572105263158
500	254.990273745735	254.984705111706	255.005469594901	102.573	94.878	106.118	99	99	3031.28357894737	4417.83860869565	5064.56425	4111.65130434783	3070.13021052632	4138.303	2666.28	3533.28	169.30419047619	261.1968	190.793428571429	147.93625	2628.808	2938.62	2819.971	2800.37672727273	370.3689	650.722470588235	587.6928	387.6	2785.335	2314.008	2658.12	2947.54026315789	2041.54657894737	2253.264	2077.89669230769	2464.91	1896.23568421053	1994.6865	2697.325	1838.9398	2617.0695	3604.47664	2326.32	2551.375	1645.69426923077	2695.32925925926	2595.47858823529	1456.917	1066.77057142857
501	255.006207469399	255.005795475837	255.006607152648	103.5495	99.984	105.086	8	8	3075.3	4390.6212	5027.0181	4054.6722	3142.524	4081	2616.5502	3592.95671428571	171.36	258.1359	101.00475	147.93625	2637.1012	2947.0689	2830.3122	2811.61525	370.35075	673.167	588.7131	384.52115	2795.622	2350.73828571429	2685.4296	2961.9309	2088.45175	2259.9645	2077.1289	2472.4987	1926.7984	1996.62925	2706.2838	1912.5	2587.44457142857	3714.73025	2362.899	2501.36805	1636.481	2715.24	1002.9549	1494.66625	1154.64
502	255.096210647508	255.088676531461	255.102868950804	301.4915	299.941	303.025	4	4	140.798333333333	192.8325	243.846388888888	293.936	135.689555555556	249.968055555556	172.419764705882	420.354444444445	24.4946666666666	44.8897777777779	23.4587222222223	28.5665882352941	27.5475	31.6382352941176	22.4464705882353	18.353	18.365	17.344	8.16488888888888	21.4328333333333	19.3852777777778	24.4946666666666	16.3244444444445	17.3447222222222	21.4258333333333	14.2838888888889	12.2506666666667	14.2838888888889	12.2392941176471	12.2433333333333	20.4122222222222	16.3303529411765	18.37	26.5272222222222	11.2193888888889	13.2636111111111	9.18249999999998	22.4448888888889	20.3922222222222	11.2230555555556	8.16235294117646
503	256.080908139499	256.075132448321	256.096537442815	60.195	57.116	73.458	12	11	149.957926829268	234.6	239.82869047619	272.409928571429	301.999414634146	461.09380952381	285.713333333333	369.386523809524	1019.73170731707	1263.60546341463	1057.016	1368.01157142857	172.404142857143	264.217	170.407595238095	213.264595238095	250.001585365854	496.879142857143	276.492707317073	327.553097560976	371.430926829268	153.043902439024	157.142333333333	373.476857142857	240.72	172.404731707317	124.457428571429	196.882976190476	234.660238095238	215.330523809524	371.436	208.189463414634	553.926219512195	546.796571428571	193.850975609756	343.828261904762	351.990357142857	439.794452380952	417.228690476191	372.447738095238	476.462309523809
504	256.094379358124	256.084609908674	256.099180349855	303.019	298.943	303.025	3	3	49.9922499999999	73.4670000000001	105.08575	113.24775	75.4984999999998	88.7726250000001	83.6604999999998	192.945375000001	9.18900000000001	10.2025	14.273	11.2231428571429	5.10187500000001	7.14175000000003	2.04057142857143	6.11774999999999	5.10125000000002	4.07828571428571	4.084	10.21	5.10124999999999	7.14612500000003	13.2632500000001	9.18225000000004	7.14262500000001	3.06075000000001	5.10562500000002	5.10124999999999	3.06074999999999	5.10187500000001	5.105	4.084	15.315	4.08099999999999	8.15700000000004	5.10125000000002	7.14175000000003	9.18224999999997	11.2145	6.12149999999998	6.12225000000001
505	256.262279705242	256.257652404113	256.279123203204	879.513	872.332	881.463	51	51	380.476217391305	766.20775	830.777444444444	606.176999999999	600.066782608695	686.489260869566	415.360458333334	1870.11825	583.583	511.150695652174	2590.79999999999	401.167565217391	904.978807692309	748.026500000002	924.52916129032	690.716608695652	438.815000000001	775.59652173913	541.774875000002	519.328458333333	809.880000000001	445.84925	543.926499999999	897.836923076921	835.593652173913	500.055652173915	462.178173913044	611.154708333335	541.758521739131	669.311333333332	710.283130434782	638.71052173913	575.561999999999	691.748333333334	593.64	564.221291666666	475.441565217391	540.87652173913	1563.72132	531.571958333335	494.841458333333
506	256.977770684572	256.971177993282	256.992910975947	103.034	94.878	106.118	101	101	2248.08	3219.6775	3755.37185185185	3207.31925	2236.41684210526	3001.23603703704	1801.95586956522	2528.22585714286	116.273666666667	183.647368421053	110.194105263158	94.8893684210526	1774.98392307692	2246.04	2105.28	1976.7085	275.471052631579	522.24	431.704894736842	276.405736842105	2084.41003846154	1639.20986956522	1744.2	2178.20235294118	1515.1640625	1580.42257142857	1667.18368421053	1855.572	1386.8595	1437.61353846154	1948.981125	1316.82	1722.78	2769.05542857143	1633.46472222222	1649.128	1073.3556	1813.06264705882	1445.39904166667	971.3375	856.835
507	257.106425343338	257.098071635295	257.117200048146	292.816	291.813	296.903	11	11	23.4669	42.8526	36.7302857142857	51	37.7505714285715	37.7505714285715	30.618	59.1774	2711.88490909091	3662.7790909091	1766.11457142857	3417.87391304348	58.1562857142857	54.08915	37.74	41.82	274.444047619048	272.34	307.18555	295.8	39.8004285714286	52.0467142857142	31.6200000000001	46.92	40.8114285714286	26.5274285714286	37.75665	31.6288571428572	27.5477142857143	29.5882857142858	33.67815	27.55485	34.6897142857144	26.5278	21.42	22.4452380952381	20.4057142857143	21.432	20.3942857142857	12.243	22.44
508	258.108596771056	258.105219340153	258.125074763931	53.047	51.006	55.087	35	35	55.0728	70.3984000000001	61.236	66.31625	79.5808	46.9506666666667	97.9456	167.323733333333	561.726133333334	685.6192	641.7765625	203.986666666667	126.47225	133.654933333333	92.8746	89.7834666666667	1938.50666666667	1182.46975	1228.88266666667	1654.433125	94.8848000000001	435.483066666667	109.16675	131.6203125	101.95625	83.6618666666667	137.736	82.6416	67.3376	99.0439285714286	131.6574	136.715733333333	152.019733333333	84.6821333333334	67.3376	82.647	221.397866666667	84.6821333333334	388.71525	104.0672	193.850666666667
509	258.125772774582	258.125772774582	258.125772774582	54.067	54.067	54.067	1	1	61.1964705882353	72.43775	65.32	67.340625	83.6605	50.010625	98.9703125	169.3615	564.851882352941	417.3078125	621.33225	208.068	126.4645	136.7135	93.8975	93.8745	1961.91247058824	1159.004	659.0815	1662.666	97.95	415.24175	126.51875	133.65275	106.037176470588	71.4175	141.8234375	85.70625	68.3609375	105.163	132.6325	138.754	153.0375	89.782	49.9953125	83.665625	224.46875	86.72125	387.71875	107.165625	194.8796875
510	258.874018687232	258.874018687232	258.874018687232	1078.39	1078.39	1078.39	1	1	2273.58	3225.12314285715	3427.13971428572	3105.74971428572	2115.05228571429	3631.16861111111	2283.39942857143	2181.94777777778	1957.456	1844.16	2019.14542857143	2025.72	3439.38314285715	3384.28771428572	3269.1	3127.17571428572	2175.23222222222	3606.72	1994.1	2221.162	3295.37388888889	1924.24388888889	2166.04972222222	3528.148	3261.96	1975.27314285714	2218.72228571429	2432.36114285715	2032.97828571429	2148.12	3577.12171428572	2285.05942857143	2113.01171428572	3453.61371428572	2055.3	1962.00942857143	1906.914	2114.032	2049.30742857143	2010.52571428572	1999.2
511	258.881334013352	258.875593244199	258.897881777137	1077.41	1075.29	1078.49	136	136	2007.1268	2916.25923076923	3293.58	2822.21225806451	1905.87888888889	3381.66083333333	2037.65321428573	1712.39899999999	1412.54499999999	1446.35999999999	1855.0872	1845.18000000001	3185.74083333333	3239.67592592592	3272.15999999999	2639.76000000001	1723.8	3488.40000000002	1214.82	1705.43999999999	2947.51030303031	1764.60000000001	1743.8636	3442.444	2933.52	1823.37821428571	2023.39444444444	2413.99599999999	1673.48333333333	1785.00000000001	3376.12542857143	2179.54153846154	1748.99416666667	3311.4752	1479	1856.07961538461	1794.8836	1904.33999999999	1141.84625	1679.63565217391	1743.76931034484
512	259.107167577523	259.107167577523	259.107167577523	100.002	100.002	100.002	1	1	12.2394	28.5768	27.5485263157895	40.8231578947368	16.3248	34.6987	30.591	57.1172	37.74	36.7308	12.243	24.486	17.34935	23.4669	22.44	16.3288	33.66825	13.25935	18.3654	23.46	13.26325	21.42	20.4	18.36	15.30375	21.42525	14.2793	21.4321578947368	15.30825	6.12157894736842	13.2561	14.28	40.8	28.5754	12.243	20.411	25.5144736842105	29.5891578947368	16.3248	31.6281578947368	19.38
513	259.856882683959	259.855804861408	259.86554898187	1082.475	1077.39	1083.57	6	6	1331.58333333333	1715.24259259259	1845.82607142857	1689.12000000001	1296.87392857143	1939.4074074074	1306.07407407407	1181.58888888889	1204.03703703703	1141.79444444444	1942.69419354839	1228.51	1762.56	1611.16481481481	1670.76	1698.3	1128.52962962963	1882.58333333333	1179.12	1161.18148148148	1838.35407407407	1175.46666666666	1206.66	1718.3037037037	1874.42037037037	1168.30892857144	1226.93037037037	1379.52285714287	1011.55407407407	1154.64	1913.19444444444	1271.38148148148	1240.77037037037	1945.82107142857	995.88148148148	1129.55	1142.20888888889	1285.2	1787.31703703703	1106.06714285714	1171.55444444444
514	261.221334493623	261.221334493623	261.221334493623	757.058	757.058	757.058	1	1	8.16224000000002	18.36504	27.5475600000001	18.3607200000001	23.4719599999999	30.6143999999999	20.4103999999999	17.34476	158.1434	162.21816	17.3488399999999	176.54304	20.41	21.42588	18.36504	21.42588	21.43512	22.4408800000001	15.3006	17.34476	20.4096	14.28728	15.3036	24.4867199999999	27.5475600000001	18.36504	17.34476	15.3042	24.4867200000001	15.297	24.4915199999999	12.24336	15.3006	24.4867199999999	14.28392	15.3042	14.2805600000001	23.4664400000001	19.3807600000001	22.44088	25.506
515	263.01568544407	263.010014064829	263.030449784856	60.199	57.139	63.25	105	105	2910.06	3428.34448148148	4258.5235	4702.47052	5315.68857142857	5395.13096296296	6215.8655	8791.69009090909	5878.29971428571	7174.398	441.778090909091	9577.8	2397.67142857143	5313.462	3550.47	2853.26622222222	1689.57163636364	1996.73560869565	3568.914	2245.02666666667	1612.4216	2505.79751724138	2402.12622222222	1353.87175	1625.64385185185	3959.76992592593	3087.54	5856.44	5551.40695833333	3044.96504545455	2157.337	2119.3708	9990.39443478261	5999.64	5543.01825	7157.30428571429	9843.59127272727	8419.64589473684	1136.28	10443.797	5334.93566666667
516	263.031278318302	263.030553896565	263.03275143905	62.206	61.203	63.26	9	9	2940.79104545455	3508.01818181818	4356.62	4740.02619047619	5414.58736363636	5468.47619047619	6248.66728571428	8661.20542857143	5845.813	6294.14257142857	447.905428571429	9500.28	2410.93514285714	5413.636	3624.05485714286	2917.40528571429	1807.96503703704	1995.12	3608.70463636364	2188.41071428571	1650.187	2277.27771428571	2393.47857142857	1467.17085714286	1661.20977272727	3476.11342857143	3037.56	5928.60357142857	5306.25833333333	3081.39266666667	2194.63457142857	2135.65733333333	9990.51054545454	6225.06	4988.96428571429	7149.142	9343.34047619047	8547.95371428571	1251.54	10034.2582857143	4594.5161
517	263.863841270535	263.863841270535	263.863841270535	1077.4	1077.4	1077.4	1	1	958.227142857146	1169.46571428572	1301.52	1277.04	978.636666666669	1302.12761904762	819.442380952383	842.913333333336	756.172857142859	747.660000000003	575.548571428573	780.955238095241	1286.82047619048	1128.64666666667	1232.16	1201.10047619048	853.118095238098	1378.02	814.340000000002	892.500000000003	1154.15857142857	738.480000000003	899.640000000003	1314.78	1267.86	860.261428571431	885.773333333336	988.380000000003	737.804285714288	887.400000000003	1284.77952380953	915.960000000003	870.466190476193	1309.27095238096	831.300000000003	803.114761904764	753.111428571431	922.080000000003	643.200000000002	771.480000000002	803.384761904765
518	263.929201651311	263.929201651311	263.929201651311	43.87	43.87	43.87	1	1	34.6868	68.3668	81.6319999999999	56.111	37.7548	81.6319999999999	45.909	38.7676	586.73	703.938	462.2412	233.6716	41.8364	79.6965000000001	53.0504	24.4896	29.5858	32.6528	44.8976	26.5304	15.303	18.3636	19.3895	23.4646	26.5243333333333	17.3468	19.3838	46.9292	30.612	6.1212	16.348	11.2354	28.5656	79.5756	13.2626	41.8364	132.626	33.7095	169.569	132.652	21.4242
519	263.934664395963	263.930581203378	263.94939885374	43.87	42.838	44.896	14	14	44.8925714285714	71.42	104.069142857143	82.6431428571429	41.8317142857143	90.8054285714286	46.9331428571429	63.2577142857143	598.705470588235	715.220285714285	464.23	240.787428571429	58.1562857142857	109.170571428571	58.1562857142857	27.5477142857143	31.6288571428572	38.7708571428572	45.9128571428572	31.6288571428571	19.3854285714286	23.4665714285714	30.635	25.5071428571429	26.5243333333333	18.3651428571428	21.426	69.3794285714286	32.6491428571429	8.16228571428572	20.4233333333333	18.378	30.6042857142857	82.6431428571429	14.284	44.8925714285714	134.677714285714	52.1305	174.648	134.677714285714	23.4665714285714
520	264.020076827666	264.017443418802	264.028786666553	59.1655	58.153	62.218	6	6	271.331565217391	319.26	425.567454545454	488.688863636363	541.75852173913	532.582363636364	616.382	869.272363636363	620.888739130435	747.859909090909	89.784	1032.31228571429	216.24	499.933636363636	321.385909090909	269.412	181.606434782609	203.034272727273	315.260608695652	163.287272727273	183.69	219.358636363636	214.257272727273	180.588272727273	156.026739130435	374.435739130435	295.8	499.933636363636	492.791727272727	278.670954545454	211.196454545454	220.378909090909	1028.43490909091	602.845695652174	541.764818181818	684.603	995.786181818182	911.103545454546	168.3	1113.42005	525.5575
521	264.037101005913	264.037101005913	264.037101005913	59.185	59.185	59.185	1	1	261.085866666667	304.039466666667	410.1405	466.261866666667	514.2144	498.7148	597.09	828.456533333333	465.743933333333	556.045333333334	64.2768	847.8416	205.0736	484.626666666667	309.1408	252.104666666667	169.375333333333	184.595866666667	273.431466666667	158.141333333333	167.323733333333	181.619333333333	183.648	164.262933333333	137.682	294.857066666667	250.8872	481.558	384.640533333333	267.3972	200.98925	211.1952	986.597866666667	563.0032	436.674133333334	537.680533333333	897.82	773.396875	131.5628	844.0362	409.287333333334
522	265.016559811471	265.012507168082	265.031908018265	59.684	58.148	62.218	10	10	361.08	487.56	542.930181818182	545.845909090909	662.157	640.731272727273	723.566727272727	1032.516	696.3185	900.900818181818	239.764090909091	1205.64	315.194045454546	695.826	430.555090909091	349.026545454545	177.527454545454	242.824909090909	417.291545454545	233.704909090909	273.506181818182	320.365636363636	292.818272727273	288.737181818182	222.300545454545	469.325454545455	403.92	695.826	642.771818181818	363.395090909091	278.534454545455	285.676363636364	1195.75963636364	698.731136363636	643.792090909091	812.137090909091	1223.2927826087	929.500307692308	355.98	1291.953	599.060181818182
523	265.928909881056	265.926709111532	265.931856465308	43.87	43.852	44.896	4	4	156.101727272727	213.237	196.912636363636	245.907636363636	170.385545454545	244.865454545455	221.399181818182	172.518272727273	539.435727272727	561.171875	381.582	331.588636363636	264.250636363636	316.284545454545	326.661818181818	265.270909090909	70.3988181818182	165.284181818182	93.8650909090909	95.9056363636364	126.513818181818	54.0744545454545	66.3472727272727	114.331636363636	191.811272727273	75.5001818181818	88.7637272727273	221.399181818182	159.162545454545	132.635454545455	173.631818181818	144.943272727273	195.892363636364	187.730181818182	128.554363636364	143.858454545455	190.791	148.084545454545	173.539090909091	181.608545454546	98.9223636363636
524	265.945101417693	265.943097292144	265.947105543242	253.522	252.006	255.038	2	2	80.6025714285714	90.8005384615383	90.818142857143	91.825714285714	45.912857142857	82.6431428571426	49.994	47.9534285714285	58.1575384615385	55.0915714285714	110.144571428571	48.9737142857143	91.8257142857142	86.7242857142857	73.4605714285712	87.7077142857144	73.4605714285714	108.150285714286	71.4215384615385	67.3403076923077	108.150285714286	70.395923076923	70.3997142857143	96.9292307692308	103.048857142857	78.5619999999998	63.2543076923077	64.2780000000001	66.3185714285714	55.0924615384616	107.132307692308	73.4039999999998	50.9923076923077	74.4808571428571	64.2454615384616	55.0966153846154	61.2171428571427	61.2128571428571	136.775714285714	70.3701428571427	81.6228571428571
525	267.123474115424	267.120158648575	267.140011304528	549.937	544.795	550.957	12	12	308.191	1091.67740740741	914.351407407407	1081.47481481482	954.962666666668	1187.59338461538	625.42503846154	1849.14600000001	704.132222222222	925.384192307694	889.666074074071	662.028074074075	509.016962962964	1118.4477037037	957.849555555557	873.981296296295	432.589925925925	366.273074074074	374.367185185186	243.895074074074	737.647444444445	632.560740740741	703.697777777779	841.37777777778	388.722576923078	536.661615384616	274.519481481481	855.997518518519	518.423407407407	465.255111111111	449.836961538463	677.599703703704	1838.52053333333	867.062962962964	448.914074074075	602.973222222223	661.128000000001	993.516074074076	610.004296296294	986.377192307695	929.456185185186
526	267.931016288937	267.931016288937	267.931016288937	43.87	43.87	43.87	1	1	67.3341428571429	106.107733333333	91.8642857142858	107.13	81.6228571428572	121.411733333333	98.9658666666667	90.8484615384616	363.072533333333	395.843142857143	326.491428571429	164.262933333333	97.9072	145.900857142857	124.527142857143	84.6837142857143	38.7708571428572	77.5433846153846	44.8925714285714	57.16	61.2128571428571	48.9737142857143	50.0115	63.2829230769231	87.7429333333334	40.8114285714286	44.8894285714286	66.3185714285714	53.0538666666667	53.0511428571429	82.7134615384616	52.0455	77.5362857142857	83.6634285714286	52.0345714285714	67.3376	106.109714285714	75.5653846153846	151.055142857143	113.251714285714	44.8737142857143
527	267.938074409855	267.938074409855	267.938074409855	255.038	255.038	255.038	1	1	111.216333333333	157.1185	136.7135	132.643333333333	113.24775	158.13875	102.033333333334	94.8910000000002	114.277333333333	74.4782500000001	254.958333333333	59.1793333333335	161.212666666667	118.349	149.97675	130.538666666667	98.9642500000002	141.826333333334	102.025	102.033333333333	143.85525	111.20725	123.45025	186.79725	116.3085	110.187	126.511	83.6673333333333	89.7893333333335	80.5982307692308	165.294	102.952666666667	86.6869230769231	153.05	101.976923076923	97.9520000000002	89.7893333333333	90.8022500000002	238.8555	97.904	117.32875
528	268.100432460748	268.0948452031	268.112306829084	118.35	117.33	120.396	9	9	149.980090909091	231.488409090909	163.287272727273	307.102090909091	170.427476190476	242.879	149.980090909091	408.932826086956	588.54	699.72	640.731272727273	554.00809090909	125.46	213.18	180.632714285714	106.108363636364	46.9325454545455	45.9257142857143	34.6978095238095	37.7500909090909	84.7015	102.992454545455	88.7835	128.492608695652	72.4393636363636	43.8845714285715	42.8514545454546	154.061181818182	45.9225	45.9122727272727	75.4598181818181	30.6242857142857	164.263909090909	73.44	42.8514545454545	55.0947272727273	165.247363636364	222.419454545455	168.339285714286	250.852909090909	51.0261904761905
529	268.117002077657	268.117002077657	268.117002077657	120.391	120.391	120.391	1	1	146.913882352941	228.387764705882	163.294117647059	305.050352941177	169.417647058824	241.879411764706	147.934117647059	406.956529411764	585.648823529412	695.602111111111	638.704117647059	549.906823529412	123.412882352941	213.168388888889	176.561764705882	104.07	45.9125	43.886875	33.6691666666667	35.7102941176471	82.6390588235295	99.9196470588235	85.7294117647059	125.453166666667	71.4164705882353	43.8878235294118	40.8111111111111	152.015058823529	44.8903529411765	43.8726470588235	72.4158235294117	29.6072941176471	162.226764705882	74.4771764705883	38.7689411764706	53.0522352941177	163.190588235294	220.370823529412	167.328235294118	247.845705882353	50.0145882352941
530	269.108886422822	269.108886422822	269.108886422822	118.339	118.339	118.339	1	1	30.6078260869565	46.9104166666667	45.9234782608696	65.2966956521739	29.5951304347826	28.5746086956522	37.749652173913	90.760652173913	105.06	114.244869565217	99.9855652173913	92.8437391304348	29.5812608695652	41.8217826086957	41.8449565217391	29.5875652173913	19.3849565217391	16.328347826087	14.2842608695652	17.3444347826087	18.3693913043478	21.4154347826087	16.328347826087	33.6528260869565	16.3241739130435	19.3903636363636	14.283652173913	41.8324782608696	7.14365217391304	16.3206956521739	21.41125	12.2493913043478	52.0333043478261	14.28	18.3646956521739	23.467	37.7319565217391	38.7715652173913	44.8933913043478	71.3847826086956	18.3706363636364
531	270.092397535049	270.092397535049	270.092397535049	109.162	109.162	109.162	1	1	49.9820416666667	72.43775	89.7829565217391	87.7461739130435	147.937826086956	177.525391304348	171.325	174.384375	352.935043478261	478.502347826087	31.6294347826087	641.763458333333	45.9117391304348	84.6852608695652	72.4385217391305	83.6827826086957	85.7019130434782	231.549869565217	108.147652173913	133.592708333333	80.6006086956522	64.2627391304348	76.5195652173913	96.9247826086956	87.7450833333334	83.6639166666667	105.038541666667	231.717652173913	136.749913043478	97.9450434782608	129.54	85.7055652173913	708.928958333334	363.228347826087	156.104625	278.602434782609	530.535652173913	569.305565217391	11.22275	577.467652173913	235.629625
532	270.097977599672	270.096380850784	270.11378743202	107.133	105.086	109.179	5	5	48.96192	74.49796	91.82625	90.80492	152.02172	182.63012	172.3462	176.43232	366.194958333333	515.2414	34.68952	651.95892	52.03428	84.68324	76.521	85.72368	88.76436	244.8192	114.27136	138.72544	83.6639166666667	64.262625	80.60212	101.00772	90.80136	85.70016	105.04352	228.648	142.8728	105.08472	130.5344	89.78464	733.40876	378.52388	157.11696	287.78664	543.80924	569.31624	17.34476	592.75944	248.88976
533	270.277034110602	270.272621174298	270.281755823421	891.7375	884.597	892.783	38	38	523.553142857143	878.698333333334	797.86342857143	717.446649999998	520.199999999999	811.127142857145	525.721363636363	530.541818181816	536.663454545452	516.240476190478	689.707777777778	463.188095238097	857.044999999999	913.301206896551	780.541578947367	803.189714285711	507.075545454546	737.657181818183	467.28490909091	549.926999999998	785.784999999997	511.270500000001	483.501545454544	724.393636363637	794.817086956521	507.223999999998	523.39990909091	545.852857142855	469.309523809523	509.252181818182	754.800000000002	567.278857142858	476.467363636364	792.773100000002	501.839999999999	499.933636363637	497.899428571427	584.59642857143	947.525352941179	527.622	504.014727272728
534	270.883564570626	270.883564570626	270.883564570626	1075.38	1075.38	1075.38	1	1	804.285333333331	1032.91466666666	1027.14	1028.832	717.059999999998	1027.81133333333	723.179999999998	716.507999999997	601.172666666665	659.939999999998	813.959999999997	715.601249999998	1090.072	1030.2	1015.92	1012.50133333333	684.867333333331	1047.54	658.919999999998	731.817999999997	985.963999999997	637.499999999998	709.919999999998	1091.4	1060.8	653.819999999998	728.755999999997	796.619999999998	692.011999999998	690.539999999998	1109.76	696.659999999998	707.321999999998	981.239999999996	625.259999999998	612.399999999998	682.825999999998	713.999999999998	804.285333333331	647.102666666664	646.257333333332
535	271.057937075897	271.057604840694	271.0582693111	165.7805	165.259	166.302	2	2	4.08092307692308	16.3236923076923	9.18207692307691	15.3034615384615	3.06069230769231	12.2427692307692	10.2030769230769	10.2069230769231	7.14215384615385	14.2843076923077	14.2896923076923	16.3236923076923	7.14484615384616	11.2183076923077	6.12138461538462	9.17861538461539	14.2843076923077	7.14215384615384	6.12184615384616	10.1946153846154	5.10115384615385	9.18276923076924	5.10153846153846	4.07907692307692	6.12415384615385	4.08123076923077	6.12415384615385	4.08276923076922	9.18276923076924	6.12461538461539	9.18623076923077	7.14161538461539	10.2030769230769	10.1984615384615	4.08092307692308	9.17100000000001	6.12184615384614	9.18276923076922	31.6271538461539	7.13892307692308	5.10153846153846
536	271.066283394669	271.066283394669	271.066283394669	237.716	237.716	237.716	1	1	16.3245714285714	20.399	25.50625	29.59595	21.43155	27.5541428571428	23.46	46.9591	29.59595	33.67815	29.58725	34.6902	24.4932	19.39045	18.3699	13.2639	19.38	16.3248	7.14166666666666	17.34	15.30375	25.4925	19.3754761904762	36.7308	19.39045	7.14594999999999	12.2365714285714	20.406	12.2436	21.42	15.30375	15.3	32.6592	26.5343	10.2025	17.34	21.4263	27.5562	14.2835	20.406	11.2231428571429
537	271.273110306019	271.265912198852	271.289618185609	932.5355	925.38	933.627	144	144	3797.49186956522	5711.47297297297	5149.20174999999	5077.73447999999	3464.87087999999	5024.92565789473	3578.6743125	3659.72951724137	3264.64348	3318.46275	2916.29436	3593.93685	5149.31645454545	5198.12383999999	5413.23372972974	5120.84387499999	3482.21563999999	5023.53284210526	3550.12956521739	3696.08636363636	5381.92019230768	3343.09733333333	3550.53163414634	5069.45178947368	5226.77053488372	3337.20504	3563.70240000001	3679.04461538461	3075.11722222222	3424.05967999999	5070.78055555556	3563.73325	3385.15632	5104.26311111111	3438.92123076923	3447.037875	3418.33415625	3569.63904000001	3121.776	3588.35602222222	3301.25280000001
538	271.974270026103	271.974270026103	271.974270026103	56.102	56.102	56.102	1	1	81.5893333333333	154.063142857143	145.951928571429	102.028571428571	52.0336	123.506428571429	51.0142857142857	70.3997142857143	86.6263333333333	79.5822857142857	1074.28564285714	80.5747333333333	182.631142857143	88.7648571428571	141.819714285714	145.962142857143	174.4656	387.708571428571	308.120533333333	222.4908	124.474857142857	67.3388571428571	58.1562857142857	98.9815714285714	147.832333333333	53.0538666666667	52.0345714285714	49.994	64.278	44.9271428571428	127.535714285714	67.3388571428571	46.9322666666667	176.436933333333	61.216	47.9534285714286	40.8114285714286	38.7708571428571	670.327714285714	37.7637857142857	114.314666666667
539	271.973552904913	271.973552904913	271.973552904913	65.301	65.301	65.301	1	1	133.625458333333	439.548166666666	443.826875	343.82425	152.023458333333	440.5536	125.5215	185.69096	169.243916666667	163.36	1827.32148	145.89575	493.801	320.29256	437.705125	426.586416666667	186.70575	697.70736	202.01775	287.72225	307.1705	110.187	117.32875	240.78608	335.593708333333	104.04425	111.18436	149.94588	136.719083333333	145.9315	384.55508	135.69325	177.48725	487.579916666667	131.61225	124.475583333333	148.9565	113.22444	1398.47484	117.3575	205.128875
540	272.269815244176	272.26919134732	272.270439141032	932.5125	932.488	932.537	2	2	789.691090909088	1317.18885714285	1148.82709090909	1260.03681818182	801.970090909091	1127.40136363636	799.107428571429	774.214500000001	788.680857142859	755.405454545454	681.360000000002	758.130181818185	1082.70227272727	1220.26171428572	1185.55690909091	1245.753	735.616636363637	1104.95536363637	783.798857142858	904.951190476193	1226.36781818182	733.756619047617	740.692857142856	1104.20676190476	1105.97563636364	785.610000000001	791.731636363633	829.481727272728	756.022090909092	824.352380952379	1161.83177272727	794.792454545451	767.254857142855	1207.30527272727	779.134476190478	764.372333333331	773.159999999998	793.984363636364	691.753714285716	755.001818181819	814.149999999998
541	272.277144707087	272.271071370443	272.295418899124	932.504	925.335	933.6	127	127	791.70476190476	1326.33913043478	1141.65975	1261.01664	772.5185	1121.28772	811.282777777778	809.078758620689	799.893818181819	688.868181818182	643.645239999999	726.434181818183	1068.48444	1230.12	1167.21366666667	1213.05976470589	745.80275	1105.98352	720.535294117643	899.885	1237.59081818182	739.895454545454	717.270899999998	1132.73444444444	1087.63352941176	738.668869565218	711.133611111111	827.220000000003	747.660000000001	831.52921875	1172.02419230769	781.532777777778	777.422879999999	1192.98991304348	734.301818181819	772.518499999997	717.116240000002	805.236789473683	640.734444444445	726.437777777778	770.462400000002
542	273.07351847038	273.073064341972	273.0883552853	238.753	237.698	238.77	3	3	7.14186666666667	14.2837333333333	22.438625	21.434	15.2990625	18.3792	14.2790666666667	29.5877333333333	20.405	18.3708	19.3863333333333	16.3242666666667	16.3306666666667	17.3445333333333	19.3850666666667	10.2026666666667	13.2591333333333	12.2432	11.2229333333333	15.304	10.203125	20.39875	12.244	13.2634666666667	16.3306666666667	4.08266666666667	12.2344	20.40625	9.1824	2.03893333333333	12.2392	6.11925	18.3648	8.16533333333333	6.1216	13.2591333333333	13.2634666666667	11.2266	12.2432	16.3242666666667	15.304
543	274.871410734448	274.86771143545	274.872865489885	48.971	48.96	48.972	3	3	602.036000000001	946.869333333333	992.654600000001	935.706800000001	952.866800000001	1358.06366666667	887.69	595.476200000001	513.160600000001	484.69	848.806400000001	631.586333333333	1014.0788	973.2708	850.8262	1036.5232	98.9594000000001	66.3108333333334	57.1312000000001	71.414	1193.868	373.3932	512.6424	955.009000000001	967.1496	801.8772	661.219200000001	557.0292	625.464333333333	814.226	921.302800000001	540.688333333334	453.0576	951.8155	581.514000000001	455.068666666667	448.888	412.6456	432.6496	360.1306	1154.7536
544	275.053711594434	275.053711594434	275.053711594434	257.107	257.107	257.107	1	1	25.506	36.73008	26.53248	43.87204	22.44616	23.47725	23.4667083333334	46.93104	36.72144	30.6084	24.47616	30.6075	30.6084	33.66792	25.506	19.38456	26.52728	23.46575	9.18036	24.49248	29.58812	37.75036	20.4056	21.42588	21.426125	23.46552	23.46644	34.68952	11.22275	15.3006	16.32832	17.34068	34.6732	33.66924	10.2028	23.46644	19.3855416666667	25.518	11.2255	18.35712	11.22264
545	275.052591618881	275.052591618881	275.052591618881	349.946	349.946	349.946	1	1	20.4108333333333	31.6290416666667	25.5125	39.7995	23.4667083333333	30.61625	14.2873043478261	29.5872500000001	38.7441666666666	39.7913749999999	21.42525	22.4409166666667	22.451	24.48096	16.32064	22.451	11.2177083333333	14.287	12.246	18.35175	24.492	32.6493333333333	31.6290416666667	18.35625	18.3645	21.426125	19.38475	14.287	17.3407083333333	10.2054166666667	23.4715	12.246	28.574	15.308125	21.42525	14.287	21.4305	17.34425	18.36525	22.4409166666667	11.2255
546	275.09113291584	275.09113291584	275.09113291584	115.301	115.301	115.301	1	1	7.1421875	15.298125	21.42525	23.46575	9.185625	27.5484375	16.319	23.457125	18.358875	18.358875	13.26325	16.324	21.417375	18.35775	19.391875	14.2835	31.6296875	15.30375	17.34425	27.5484375	22.4455	11.2193125	19.391875	11.2151875	20.39875	12.24375	6.11925	25.50625	11.226875	9.1828125	10.195625	15.315	20.405	26.518375	13.2640625	14.2835	17.339	20.405	14.2835	21.4186875	13.2640625
547	275.99853736234	275.99853736234	275.99853736234	62.223	62.223	62.223	1	1	318.25248	408.95584	463.20712	401.99032	270.3742	458.91	308.18496	409.13228	233.4884	201.137	427.49732	196.91404	430.54128	389.65528	400.97004	365.34616	155.08256	308.05208	167.32592	149.98116	379.626	179.564	210.17768	418.3148	340.69336	190.74748	171.36672	440.65728	178.549	253.07904	341.7134	239.7564	499.8196	503.91952	230.57424	230.58328	391.78752	525.3206	543.68132	380.63904	141.85228
548	276.002993396402	275.998286767363	276.019713401794	92.854	88.756	97.944	17	17	127.532608695652	129.606260869565	160.221913043478	148.996173913043	209.2025	204.1	221.349041666667	366.273652173913	232.510434782609	306.075	211.194	373.4115	209.206956521739	326.48347826087	214.2	201.042782608696	204.1	216.293	192.8745	175.447166666667	65.2827826086957	55.082347826087	52.0355217391304	55.0940869565217	83.6613913043479	61.2313043478261	45.91125	268.397217391304	175.483	123.451565217391	130.544	94.887125	601.8	420.558363636363	207.165913043478	415.352347826087	867.443478260869	761.114608695652	544.70225	846.01252173913	173.407083333333
549	276.020944234487	276.020944234487	276.020944234487	94.884	94.884	94.884	1	1	126.48496	135.72384	160.21536	159.19488	210.21888	210.22712	221.306615384615	368.32108	233.54336	307.09224	209.1574	374.438807692308	210.22712	322.40848	216.23152	198.9936	205.12452	216.29936	189.80928	174.426576923077	66.3052	57.12224	57.12224	52.03428	82.64268	60.20832	46.93288	277.57056	172.42732	120.39304	126.48496	95.90632	675.47832	439.93032	207.15744	414.31488	871.48992	808.22016	538.58112	858.25732	175.446615384615
550	277.031975291966	277.029278335979	277.043848101674	81.614	76.502	84.686	7	7	161.2074	522.0864	784.80295	798.8949	388.8486	970.3053	621.33225	1096.8225	962.5968	1201.89355	115.28825	1118.194	354.02675	588.51115	482.57825	357.105	365.3569	382.70625	822.3618	581.571	206.0905	334.56	237.7299	152.01725	196.90825	568.27925	225.54155	1138.32	820.3212	219.361428571429	310.08	236.7676	1299.48	987.6504	849.0976	1047.8481	1928.34	519.325428571429	186.65085	1741.62771428571	868.2753
551	277.03633356021	277.028478510532	277.048697057473	63.77	61.203	66.31	6	6	123.41395	491.7846	712.325619047619	909.032142857143	418.3025	1103.9105	469.453	2271.16925	735.02345	709.07375	217.320857142857	630.36	365.16	455.047428571429	518.305142857143	361.2747	281.6028	342.8208	672.34475	536.8093	327.588142857143	424.4448	374.444857142857	246.909142857143	249.8265	950.9196	405.96	1313.10771428571	774.36975	370.56855	314.233333333333	260.1765	1368.15525	1009.8	842.7678	834.5645	1646.74114285714	439.743142857143	228.48	1691.08685714286	931.76215
552	277.029968083181	277.028190289122	277.044790828929	102.0145	99.985	105.092	4	4	45.89775	155.128	260.1765	411.16075	229.5675	417.3027	337.5207	935.34	176.4427	284.6637	30.6075	274.44725	104.0961	336.6	177.5235	114.3016	68.3601	87.72	160.1871	69.36	46.9315	132.639	48.9744	62.23525	64.275	240.779	62.2017	606.3849	266.3766	88.76175	75.4578	58.13715	1127.37625	389.7355	398.91775	617.463	915.2091	697.68	42.8505	747.84325	243.78
553	277.163530532159	277.159957849726	277.173879389706	196.916	195.856	198.969	11	11	347.924923076923	523.417846153847	296.000769230769	469.331428571428	242.828	496.879142857143	81.6171428571428	682.894615384616	118.400307692308	177.517285714286	72.4402857142857	173.436428571428	221.309	125.497846153846	225.577857142857	132.637142857143	177.393	29.5862142857143	30.5957142857143	94.9243846153846	1129.7445	2871.13441176471	2320.36617647059	3108.68347368421	385.803	477.694285714286	599.907	51.0142857142857	46.9298571428571	142.78	204.061538461539	214.335	74.4768461538462	41.8326153846154	103.051076923077	43.8699230769231	74.4808571428571	28.566	33.6694285714286	23.4665714285714	516.271799999999
554	277.164165980925	277.163789788071	277.181813033586	215.27	213.235	216.29	5	5	223.536428571428	343.836285714286	135.698	355.059428571429	134.677714285714	244.768	91.8578571428572	582.583142857143	30.6085714285714	51.0321428571429	30.6085714285714	36.7152	129.630714285714	103.048857142857	135.698	83.6634285714287	1287.57653333333	165.286285714286	200.996285714286	712.165294117647	319.461214285715	1106.45428571429	903.973142857144	793.448857142857	125.451214285715	259.043714285715	262.105733333333	28.566	58.1562857142858	42.837	101.985714285714	83.6634285714285	122.434285714286	34.6897142857143	53.0102857142857	22.4541428571428	77.5688571428571	31.6288571428571	24.4868571428572	26.5255714285715	214.186
555	277.957834683932	277.957834683932	277.957834683932	304.011	304.011	304.011	1	1	41.8309333333333	71.4186666666667	106.107733333333	86.7396666666666	37.7498666666667	67.3398	33.6754	58.1457	79.5833999999999	71.407	57.1349333333333	45.912	68.3333	50.0028666666666	66.3173333333334	59.1658	31.6293	49.9930666666666	44.9078666666666	29.5935333333334	45.912	35.7156896551724	37.7424666666666	61.2180000000001	62.2383	44.8917333333333	33.6809	58.1552	42.8596	27.5472	60.2075333333334	26.5312666666667	70.3984	83.6618666666667	39.7826	61.216	80.6010666666665	40.8106666666667	74.4527000000001	73.4736000000001	46.9322666666667
556	277.969825122266	277.96614350119	277.984908440534	66.327	65.272	68.35	30	30	1086.56625	1118.62657142857	1547.75372727273	1744.64608695652	1092.675	1713.2347826087	1177.7724	666.215476190476	237.526857142857	244.994285714286	219.361428571429	216.300571428571	998.859714285714	1002.94085714286	929.480285714286	1189.93076190476	87.7445714285714	138.72	111.18	73.4605714285714	2102.32363636364	1153.9245	995.798857142857	3070.00063636363	1317.772	611.122619047619	770.1	834.36	316.273809523809	875.568571428571	1459.88018181818	1272.284	535.65	945.54	465.250285714286	651.932142857142	483.615428571429	753.78	532.44	561.471428571429	118.380761904762
557	277.987596077278	277.985612916823	277.989589231234	67.3395	67.33	68.328	4	4	1141.38	1113.5124	1562.02289473684	1745.76031578947	1089.627	1762.0416	1203.26257894737	649.907631578947	227.3262	236.7676	214.255263157895	210.1715	993.7722	995.776842105264	919.257105263158	1183.838	86.72125	129.53365	106.08	72.4413	2110.55726315789	1129.41675	974.401578947369	3058.74894736842	1343.27415	606.0285	763.94255	820.08	306.075	871.484526315789	1469.17894736842	1287.6186	533.6169	934.32	457.0944	643.77775	446.898315789474	748.873157894737	530.374	532.907052631579	116.3427
558	278.032519029828	278.028012140701	278.04549437348	196.927	194.87	199.977	17	17	23.472	54.0761304347826	30.6163636363636	45.9136956521739	27.5470434782609	44.8914782608696	29.5951304347826	65.3133913043478	1390.01828571428	1646.13981818182	1933.99584	1174.62052173913	48.9725217391305	51.0130434782608	50.0055652173913	38.7699130434783	111.156304347826	134.680173913044	230.529826086957	220.432695652174	56.1	75.5025217391305	57.1224347826087	62.2518260869565	37.7593043478261	48.9850434782609	42.8509565217391	65.312	31.6294347826087	23.454	44.8914782608696	30.6156521739131	45.9117391304348	56.114347826087	38.7699130434783	42.8509565217391	38.7798260869565	43.8730869565218	37.7496521739131	72.4385217391305	34.6814782608695
559	278.047661103571	278.047537901579	278.047784305563	198.9545	198.951	198.958	2	2	26.5272222222222	52.0341666666667	36.7411764705882	47.9530555555555	26.5276470588235	39.7908333333333	31.6268888888888	66.3397222222222	1438.98333333333	1602.27222222222	2026.27166666666	1203.92777777778	46.9335294117647	47.9530555555556	46.9481111111111	40.8111111111111	246.759333333333	133.650823529412	226.427666666666	243.926055555556	61.1964705882353	72.4160555555556	58.14	52.0483333333333	45.925	47.9687222222222	38.7705555555555	59.1941176470588	28.5662222222222	30.5983333333333	43.8719444444444	35.7205882352941	71.4194444444445	54.0747222222222	39.7908333333333	43.8695555555556	35.7082352941176	51.0117647058823	33.6691666666666	67.3394117647059	34.6894444444444
560	278.169822762866	278.165990941665	278.176734774185	195.896	195.856	198.939	3	3	73.4566153846154	75.497076923077	52.0553076923077	93.8612307692306	38.7716923076922	95.9016923076921	17.343923076923	120.441692307692	25.5173076923077	34.6878461538461	22.4467692307692	30.606923076923	34.6747692307692	32.6498461538462	31.6438461538461	42.852923076923	36.7006153846153	6.12138461538462	5.09884615384614	14.2907692307692	201.929538461538	577.239142857144	451.830466666666	558.07675	66.345	102.076923076923	116.306307692307	15.3034615384615	7.14161538461537	24.4763076923077	34.6904615384615	38.7863076923077	14.2843076923077	8.16184615384614	21.4264615384615	5.10115384615385	14.2832307692308	8.16184615384616	4.08092307692307	5.10153846153845	84.6855384615383
561	279.045302771823	279.045264024001	279.045341519646	53.0465	53.04	53.053	2	2	112.183076923077	187.726	271.5195	272.40675	120.3895	257.229	128.562	258.12325	155.004923076923	174.477	220.374	138.699076923077	187.634	152.01725	141.88425	197.939692307692	83.6589230769231	138.822	92.8861818181818	119.42775	289.774666666667	134.673	160.17925	337.70275	226.303384615385	153.0375	138.765333333333	236.698	99.9926666666667	83.7425	188.74625	136.7135	217.325538461539	222.4145	130.602666666667	158.151666666667	242.8195	173.4425	272.429	248.941	72.4418461538462
562	279.131321308546	279.131321308546	279.131321308546	211.195	211.195	211.195	1	1	67.3544347826086	130.593391304348	92.8476956521739	111.211791666667	33.6614347826087	59.1599999999999	47.9645217391304	110.188173913043	145.90352173913	207.165913043478	71.4175	103.024208333333	67.3372173913044	91.8234782608695	64.27575	41.8306956521739	34.6814166666667	240.791826086957	145.897304347826	173.444347826087	91.8234782608696	87.7648695652173	108.124416666667	145.86	51.0145833333333	60.1972083333333	73.425	78.5801739130434	30.60875	26.5211304347826	69.3629565217391	20.4060869565218	71.421304347826	88.7626956521738	42.8308695652174	47.9645217391304	73.4775652173913	56.1167391304348	35.70875	68.3427916666667	22.4409565217391
563	279.959538408079	279.957298648992	279.978664342762	303.048	297.912	304.029	11	11	42.8523529411764	47.9546875000001	33.66825	25.515625	17.3453125	20.40625	12.243	22.4455	36.7425	44.89375	32.648	53.053	26.508625	57.1331764705882	32.6479999999999	19.3716875	35.70875	58.15425	41.8456250000001	85.7325000000002	49.9953125	15.309375	15.3046875	12.2475	85.7062499999999	20.405	10.21	96.9237500000001	74.4782500000001	62.2390625	104.10375	11.226875	125.536875	92.8484374999999	21.4186875	28.567	113.24775	127.4921875	91.7682352941177	65.296	193.844705882353
564	280.028919649684	280.02343494321	280.038871341281	197.4295	194.87	198.969	14	14	31.6286111111111	60.1963888888889	58.1735294117647	73.46	26.5261176470588	68.3548888888889	30.6083333333333	72.4633888888889	613.395625	701.951111111111	856.8336	518.414	56.1129411764706	56.1152777777777	58.1748333333334	40.8111111111111	100.947	83.6641176470588	121.38	118.390888888889	59.1565882352941	41.82	32.6382222222222	73.48	64.2985	45.9275	32.6488888888889	64.2970588235294	26.5272222222222	37.7379444444445	75.5005555555556	57.1529411764706	73.4599999999999	83.6627777777778	37.7502777777778	36.718	31.6291176470588	48.9741176470588	27.5475	53.0552941176471	19.3852777777778
565	280.043082363914	280.042108202737	280.04405652509	199.465	198.958	199.972	2	2	31.62775	62.2383	60.21245	75.5022	28.5673684210526	69.377	32.6496	75.5207	675.6372	714.42	901.901	573.4086	58.155	58.15425	59.1919	44.8932	101.97	84.6862105263158	124.44	121.44545	60.17705	45.9135	34.68	75.5207	67.3563	46.9453	36.729	69.3974	26.5278	38.7486	77.539	58.173	76.5225	85.701	38.7695	38.7619	32.6501052631579	49.9954736842105	28.567	55.0942105263158	22.44
566	280.156420574766	280.156420574766	280.156420574766	230.59	230.59	230.59	1	1	15.3042857142857	8.15999999999999	16.3245714285714	15.30825	11.22605	14.2873333333333	16.32	17.3489047619047	21.426	8.1644	12.2434285714286	13.2637142857143	8.16439999999999	13.2668095238095	8.16439999999999	19.3854285714286	8.15999999999999	10.2028571428571	10.2023809523809	12.24	8.16190476190477	11.2173809523809	5.09880952380952	10.2028571428571	13.2674285714286	3.06255	13.2562857142857	11.2231428571429	12.2434285714286	10.2	13.2637142857143	7.14	7.14400000000001	7.14366666666666	9.18257142857142	11.22	9.18257142857144	13.2678	10.2023809523809	7.142	12.2434285714286
567	280.261614786125	280.261614786125	280.261614786125	830.454	830.454	830.454	1	1	17.3485000000001	220.329	195.888	58.1566250000002	45.9	179.571333333333	14.2805833333333	161.1995	62.2377916666666	92.8882500000002	574.564958333335	28.5670000000001	190.833500000001	162.21975	211.243500000001	95.9309166666664	27.541125	57.1223333333333	34.6885	32.648	156.1365	19.38475	45.9337499999999	193.855416666667	62.2072916666667	26.5275833333333	18.3645	47.95175	33.669625	80.6030416666666	71.4204166666666	48.9860000000001	34.6885	180.547375	76.5218750000003	98.96425	23.4667083333333	28.567	189.813	35.70875	34.6814166666667
568	281.003896470887	281.003896470887	281.003896470887	166.302	166.302	166.302	1	1	53.0548571428571	119.401285714286	161.197619047619	169.32	14.2833333333333	101.003571428571	29.5879090909091	30.6157142857143	36.7285714285714	111.209727272727	25.5130952380953	34.6897142857143	133.688619047619	168.3	135.698	171.344	56.1130952380952	211.199142857143	113.251714285714	63.2222857142858	155.076190476191	56.1130952380953	81.6218181818182	88.7607142857142	110.216571428571	87.7445714285714	43.88365	53.0820952380953	74.4878095238096	11.2257619047619	93.8925714285714	20.4047619047619	30.6085714285715	111.150272727273	73.4605714285714	33.6435	69.3794285714286	17.3448571428572	44.8904761904762	49.994	18.3651428571428
569	281.061326447623	281.053269282216	281.06938361303	844.2315	841.695	846.768	2	2	118.324833333333	132.605416666667	81.6233333333336	77.5231666666667	142.835	174.427125	140.7945	182.58	193.902916666666	87.7415	52.0455000000002	149.939999999999	127.536458333334	111.2345	82.6807500000002	82.6436249999999	161.166583333333	76.5218749999999	111.20725	129.571750000001	151.108	140.76575	76.5406250000002	69.3628333333336	136.752583333334	120.419	64.2941249999998	129.608791666666	82.623375	145.9315	120.419	170.4235	175.483	89.8040000000003	117.333541666667	202.988291666668	109.144458333333	138.759666666667	73.458	115.26	127.505208333333
570	281.069190060537	281.069190060537	281.069190060537	923.277	923.277	923.277	1	1	111.21065625	90.8022500000001	59.1871875	83.6476875000001	146.9205	75.5008125	139.77853125	141.81475	131.6364375	58.1649375	68.3462812500001	104.084625	106.1255	68.3567499999998	88.7780625	77.541375	128.575125	84.6963125	88.7481562500001	140.820375	81.6200000000001	92.8598125	56.1343749999999	111.2276875	93.88025	70.39940625	75.512375	122.43	48.9555000000001	144.8799375	84.6807500000001	156.09825	122.4525	111.2276875	80.5577812499999	155.11125	89.7517499999998	147.91359375	76.5328125	62.2371562499998	98.9824375
571	281.958239698313	281.953966947412	281.97479747279	303.002	297.912	304.028	4	4	34.6902	66.3195	51.015	31.63705	23.4669	37.7492499999999	24.4872	35.70875	59.1903809523809	63.2586	34.6902	51.015	43.8471	54.08915	49.9947	54.0441	23.4654761904761	60.1977	39.80145	52.04805	58.1542499999999	19.3899523809524	24.4872	37.76035	61.2149999999999	42.8526	28.5768	58.1571	45.9000000000001	36.7302857142857	62.25355	20.411	60.2137142857142	82.6443	21.42	31.6288571428571	43.8707499999999	71.421	69.3429999999999	38.7695000000001	111.20725
572	282.276868416108	282.271812313519	282.290053888341	894.777	887.585	895.844	58	58	247.976639999999	2062.33863636363	1453.88365384616	713.343479999998	477.37872	1815.05896153846	301.1124	1628.36688	733.552559999999	812.119	11181.3111428571	330.570719999999	2283.38664	1313.10196875	1897.70076923077	1183.75851851852	385.650720000001	833.536079999999	462.186840000001	444.842079999999	1708.28352	722.499839999998	498.819119999999	1539.59154545454	796.807439999999	689.844480000002	487.688692307693	522.383360000001	522.260479999999	951.124639999997	910.894346153845	582.579880000001	334.651839999999	1418.1892	658.945839999999	874.379959999998	413.213400000001	336.692399999999	1800.75385714285	421.474760000001	371.381920000001
573	282.295027504515	282.293281910031	282.296475156041	895.775	895.741	896.738	6	6	310.22675862069	2045.99879310345	1536.53544827586	818.399517241378	538.596413793103	1874.24675862069	368.468965517242	1712.03942857143	797.85572413793	913.146896551727	10647.5988965517	371.443172413794	2382.50517241379	1347.7844137931	1972.1265862069	1249.07089655172	436.751862068967	893.731448275862	512.090200000001	511.140931034483	1808.23434482758	775.540689655174	577.476137931034	1668.15103448276	862.103965517241	761.280137931033	532.566	595.841103448275	577.359034482758	960.290500000001	972.322896551723	646.854896551726	412.191448275862	1507.96772413793	706.907793103448	1003.95144827586	460.066655172413	401.975103448276	1641.62386206896	481.667862068966	425.440655172414
574	282.984559003045	282.984559003045	282.984559003045	167.322	167.322	167.322	1	1	32.6491428571428	33.6772857142857	42.85	51	22.4452380952381	45.9107142857142	25.5068181818182	33.6772857142857	46.9309523809524	57.1352727272727	35.7183333333334	30.6085714285714	32.6567619047619	43.86	45.9128571428571	49.9753333333334	40.8095238095238	55.0954285714286	43.8722857142857	36.7097142857143	46.9309523809524	36.7285714285714	35.7095454545455	34.6880952380952	47.9646190476191	30.6085714285714	25.51375	30.6242857142857	24.4891428571429	9.18471428571428	33.6788571428571	17.3440476190476	25.5071428571429	35.6904545454545	26.5274285714286	20.39	34.6897142857143	16.3245714285714	30.6071428571429	30.6085714285715	15.3042857142857
575	283.173322940398	283.173172622825	283.17347325797	199.963	199.96	199.966	2	2	45.9112500000001	89.7820000000002	279.6855	683.5675	49.99225	513.218842105263	65.296	185.7765	37.76775	52.03275	47.9556666666667	62.23525	132.5675	51.0125000000001	63.2865	59.1793333333333	36.696	55.0935	59.1455	37.7677500000001	113.2015	64.2442500000001	714.903166666667	89.782	32.6640000000001	40.83	1491.6055	36.729	66.31625	19.37525	55.0935	19.39425	32.6506666666667	103.04525	46.9315	26.5265	43.87075	25.50625	30.6075	27.54675	24.488
576	283.278792437264	283.272743799353	283.284676603854	894.7775	887.658	895.802	8	8	189.863727272727	617.415652173913	440.757818181816	310.245818181818	234.610454545455	520.339090909089	209.25152173913	481.568727272728	285.673043478261	306.081818181817	2862.86826666666	183.64909090909	624.40690909091	478.502347826087	537.683727272728	421.485272727273	202.011652173913	269.352	231.599217391304	195.890086956522	503.128909090909	259.21252173913	230.529826086957	477.48208695652	322.406181818182	275.473636363637	226.500545454545	224.46	219.299999999999	339.833739130435	350.879999999999	270.372272727273	202.020260869565	446.879454545455	274.391695652174	320.361913043477	213.237	231.601909090908	506.049391304348	226.551	199.971130434783
577	284.294810616629	284.288108426721	284.312775614063	962.093	953.954	964.122	137	137	860.956727272728	1257.54067741935	1436.07717647059	1236.32977777778	870.09280769231	1203.64538461538	761.652692307692	1418.81576923077	956.025173913047	860.086961538459	3984.90230769231	974.042121212122	1385.26446153846	1209.24692307692	1441.90227272727	1286.8505	835.2435	1404.91073076923	1069.40460606061	877.445714285717	1358.99861538462	1052.67969230769	1016.418	1418.17423076923	1405.2285	997.191333333333	1023.5615	926.55725	922.58222222222	980.072153846157	1334.73705882353	974.357115384613	890.537029411764	1340.87727272728	1019.276	910.072695652174	917.833333333336	1102.91103846154	1798.75364	1042.87357575758	958.03609090909
578	285.299331688597	285.297640792066	285.301022585127	957.518	953.97	961.066	2	2	146.88	257.915428571429	268.1811	215.283299999999	175.5346	246.8279	181.509142857143	281.754599999999	211.189285714285	171.402000000001	1016.19666666667	171.360000000001	304.98	255.142857142857	265.342999999999	227.582649999999	172.38	287.7105	224.515238095239	173.497142857143	266.28525	202.98	209.207380952381	283.626190476191	286.774549999999	193.913999999999	214.3365	187.781200000001	180.58425	210.129809523809	261.260799999999	187.735200000001	164.22	251.055300000001	235.685999999999	193.854285714286	189.7107	202.98	414.120000000001	201.052571428572	190.793428571429
579	286.092007470647	286.09099572645	286.097517869065	130.609	130.599	131.63	3	3	26.533619047619	43.86	55.1082857142857	62.25355	38.7817142857143	81.6000000000001	33.6772857142857	43.8722857142858	60.1940476190476	91.8257142857144	35.7	58.1562857142857	41.8317142857143	73.4194285714285	37.7505714285714	43.8722857142857	56.1	91.8471428571429	54.06	65.3135238095238	53.0548571428572	63.2547619047619	53.0548571428572	75.4588571428572	43.8722857142857	42.862	28.568	61.2163636363637	38.7708571428572	19.38	36.7011428571428	19.38	78.518	81.6228571428572	46.9309523809524	43.8722857142858	98.94	36.72	24.4868571428571	97.9200000000001	58.1861428571428
580	286.091633158152	286.091633158152	286.091633158152	109.173	109.173	109.173	1	1	15.3	46.944	70.401	72.4385217391304	34.6888695652174	67.3372173913043	38.7500869565217	87.7013043478261	105.06	147.937826086956	45.9136956521739	73.4619130434783	29.5875652173913	33.6700434782609	32.648347826087	28.574	68.3574782608695	57.1224347826087	39.7901739130435	58.14	62.2385652173913	95.88	85.7019130434782	115.28947826087	53.0535652173913	57.1346086956522	61.1875	55.1217272727273	26.5335652173913	24.4862608695652	41.82	29.5888260869565	78.54	43.8730869565217	37.749652173913	35.7182608695652	58.1548695652174	36.7278260869565	26.5267826086957	49.9927826086956	49.98
581	286.096140945718	286.087663316025	286.104618575412	58.6665	58.154	59.179	2	2	43.854625	82.6453125	70.39725	87.7415	61.215	109.126625	63.2813333333333	110.187	203.85	319.33825	241.79925	145.9046875	43.87075	71.4175	61.215	45.928125	29.5890625	67.3161176470588	36.729	35.70875	43.886875	57.1375	55.0935	51.0125	23.4585625	33.6703125	30.5982352941177	87.7415	37.74925	43.886875	46.9315	33.66825	104.0655	82.6149375	32.648	44.891	78.55925	105.0921875	132.592352941177	116.35125	21.433125
582	286.148547938974	286.148547938974	286.148547938974	138.749	138.749	138.749	1	1	24.496	35.6978125	59.1744999999999	58.1969999999999	52.03275	65.276	51.046875	106.073882352941	34.6885	61.2375	25.4984375	32.648	44.891	73.4355000000001	28.5565	40.81	77.5105000000001	83.6604999999999	34.677875	65.2970666666667	50.0106249999999	81.6500000000001	40.8125	56.0967647058824	38.7701333333333	27.5484375	18.35775	64.2993749999999	29.5890625	27.5383125	30.598125	22.4455	144.777875	59.1744999999999	24.486	43.8734375	65.2959999999999	96.8940624999999	23.46575	66.3406249999999	26.5265
583	287.053100348554	287.047570795465	287.070286156835	264.2425	260.168	265.275	28	28	73.461	157.1185	171.465	173.449583333333	257.1135	313.2935	282.624304347826	277.519333333334	92.8237916666667	133.65275	103.9975	89.7867826086956	235.629625	230.5765	229.565625	279.491913043478	84.6634583333334	58.1566249999999	164.266958333333	203.0795	127.53125	146.916	129.577041666667	139.779958333333	188.79652173913	172.471541666666	133.65275	274.458458333333	257.116695652174	156.17475	225.539708333334	144.851833333333	393.832583333333	412.197833333334	299.0065	420.360166666667	484.638541666667	319.33825	456.173217391304	628.191666666667	82.6622608695652
584	287.885113062308	287.882523297878	287.887662698934	1079.45	1079.33	1080.53	39	39	1214.24074074074	1492.80185185185	1834.62592592592	1697.85379310344	1033.62178571428	1990.21874999999	1114.23	1069.73629629629	1051.33571428571	1211.76	847.916785714284	1073.41571428571	1781.56666666666	1640.67870967742	1725.84	1773.35931034482	1073.42962962963	2114.45999999999	1139.34	1141.77964285714	1654.02037037037	997.909285714283	1237.69321428571	1962.14678571428	1872.72	1134.63714285714	1248.36592592592	1232.16	1072.79851851852	1027.14	1887.68518518518	1150.97777777778	1093.82285714285	1880.49551724137	1109.76	1065.25285714285	1003.02407407407	1057.74	774.722142857141	1119.34629629629	1094.07678571428
585	288.000579348604	287.997670969662	288.01727619577	180.587	175.491	181.607	6	6	87.7426315789475	152.066263157895	179.564	219.2355	143.85525	187.728421052632	147.938157894737	265.104210526316	62.236052631579	76.5	48.9726315789473	49.9928947368422	181.606842105263	232.548	196.86	178.555263157895	101.037315789474	107.127631578947	103.046578947369	93.8690526315791	111.20725	159.161052631579	116.346	143.901631578947	116.31	118.356631578947	91.8236842105264	235.74705	110.16	127.5	122.431578947368	84.68075	336.704210526316	226.428315789474	129.573421052632	166.302894736842	340.767894736842	260.167105263158	245.883421052632	308.214842105263	88.7674736842106
586	288.061070112699	288.054151275727	288.077688300436	264.2545	262.185	265.275	16	16	14.284	34.6880952380952	51.0299999999999	53.0556	54.0759	64.29465	45.9134999999999	76.5214285714286	39.78	41.8302499999999	36.7011428571429	35.7105	52.02	35.71	52.03275	46.92	15.3	19.3857	23.4665714285714	26.5336190476191	31.62775	25.5059523809524	22.4462857142857	15.3042857142857	20.411	14.2877	32.6491428571429	43.8729	14.2842	26.5410476190476	22.4525714285714	25.5	65.2982857142857	65.2982857142858	29.5965714285715	64.278	59.1774	61.2180000000001	72.45905	113.188285714286	22.4532
587	289.059573116991	289.059262820394	289.059883413588	264.255	264.249	264.261	2	2	7.14184210526316	20.4063157894737	24.4938947368421	26.5265	22.4457894736842	28.5755555555556	23.4660526315789	25.5065789473684	29.5784736842106	33.6704210526316	22.4261052631579	28.5673684210526	27.53865	17.3444736842105	25.50625	22.4388421052631	7.1388947368421	16.3242105263158	8.16210526315789	20.4115789473684	8.16252631578946	20.4063157894737	17.3444736842105	12.2431578947368	21.4321578947368	18.3704210526316	16.3242105263158	19.385	15.303947368421	10.2057894736842	19.391	11.22	26.5268421052632	18.3647368421053	16.3292631578947	14.2836842105263	22.4457894736842	16.3242105263158	17.3498421052632	26.5117894736842	2.04115789473684
588	289.079791188199	289.067257274705	289.084818430255	240.765	236.712	240.811	8	8	10.2029166666667	26.5210833333333	45.913125	40.82	45.913125	33.693	29.58116	60.2119583333334	41.8405	47.9635	29.58696	53.05456	30.615	34.6899166666667	40.8216666666667	28.56672	33.66	32.648	15.300625	34.6899166666667	27.547875	27.541125	14.2772	24.486	19.3895	16.3325217391304	18.35625	39.78975	18.36072	20.3958333333333	15.304375	13.2605416666667	42.85225	23.4724583333334	15.304375	24.481	35.70875	31.64325	21.42588	28.56784	17.3449583333333
589	289.071899973113	289.065875717586	289.084109756999	165.778	164.256	166.302	4	4	14.2873333333333	12.2465454545455	17.3446363636364	14.2761818181818	18.3649090909091	23.4662727272727	15.3040909090909	32.6487272727273	25.5068181818182	27.5473636363636	10.2054545454545	14.2838181818182	13.2670909090909	14.2769565217391	11.223	20.4	10.2027272727273	12.2432727272727	13.2641363636364	17.3361363636364	14.28	19.3851818181818	15.3040909090909	14.2838181818182	11.2257619047619	9.18245454545455	14.2876363636364	11.229	11.223	8.164	10.205	7.14190909090909	13.2635454545455	21.4154347826087	6.12163636363636	9.17569565217391	13.2635454545455	13.2635454545455	4.08109090909091	18.3649090909091	8.16218181818182
590	289.086868331955	289.086868331955	289.086868331955	239.745	239.745	239.745	1	1	10.2028571428572	26.5211818181818	39.7911428571428	34.6994285714286	36.7302857142857	31.6539523809524	24.48	48.9864	36.7405714285714	36.7388571428572	22.4462857142857	37.7505714285715	22.4525714285714	33.6694285714286	34.6978095238095	21.426	28.56	29.5882857142857	14.2806363636364	29.5882857142857	24.4868571428572	26.5212380952381	12.2371428571429	22.446	16.3291428571429	13.2705238095238	18.3550909090909	32.6491428571428	16.3245714285714	19.3756818181818	14.284	11.22	35.71	18.3699	15.3035714285714	21.42	30.6085714285714	31.6362380952381	19.3854285714286	25.5071428571429	16.3245714285714
591	289.131278077342	289.131278077342	289.131278077342	362.19	362.19	362.19	1	1	34.6977391304348	53.0535652173913	39.7918695652175	63.2561739130435	24.4862608695652	42.84	33.6614347826087	72.4416086956521	24.48	44.9029565217391	33.6686086956522	30.615652173913	39.8003478260869	41.8217083333333	43.86	32.6566956521739	39.7816956521739	45.9136956521739	38.7695	40.7913043478261	41.8413913043478	67.3199999999999	43.8712173913044	38.7715652173913	38.761652173913	25.5065217391304	25.5010869565217	21.4309565217391	13.2605652173913	18.3646956521739	20.4104347826087	18.3693913043478	43.8730869565217	16.3241739130435	24.4862608695652	16.3283478260869	24.4925217391305	25.5130434782609	14.2873043478261	32.6400000000001	6.12156521739131
592	289.971005533969	289.969346459232	289.976233849159	115.2945	115.266	116.287	10	10	59.16	112.2	143.8905	156.101727272727	261.254095238095	406.073714285714	296.82	278.395	478.38	557.94	220.381714285714	354.039142857143	62.22	69.36	72.4571904761905	58.1555454545455	60.1968571428572	38.7817142857143	48.9737142857143	56.1157142857143	114.296	206.04	208.135636363636	165.201428571429	98.94	176.509428571429	182.58	239.764090909091	83.6868571428571	76.5204545454545	130.523428571429	136.788476190476	313.227714285714	285.6	102.004761904762	173.446363636364	384.557136363636	314.244	253.019047619048	400.752818181818	101.008285714286
593	289.978989902162	289.974388356111	289.99840219438	90.802	86.727	91.84	35	35	72.4391153846154	164.294307692308	166.33824	367.3728	276.5555	385.661769230769	337.645461538462	214.256538461538	1457.1513	1432.35507692308	1062.10916666667	1206.9785	85.722	117.304423076923	88.7433461538462	103.0705	174.5055	90.8039615384615	123.4805	141.785346153846	581.4228	1381.18415384615	988.640884615385	1099.85023076923	489.729230769231	809.0735	901.918	261.24288	107.128269230769	236.70496	372.243846153846	500.952192307692	462.094846153846	331.7375	177.567	339.8265	1038.84864	451.98404	635.483961538462	1097.059	287.650846153846
594	289.994810734868	289.992837562324	290.009305135357	214.244	212.22	215.293	6	6	16.33	27.54675	19.3844705882353	29.58725	21.4261764705882	36.71775	26.53625	36.729	533.623437500001	461.3225	528.521875	104.0655	27.556875	31.6296875	27.5484375	21.4265625	28.567	17.345	15.30375	45.9140625	60.2181764705882	30.61875	28.567	32.638	81.5950000000001	38.757625	48.9570000000001	160.232352941176	52.03275	41.8174375	64.2560625	48.9741176470588	96.9237500000001	88.7617499999999	57.0955	76.5468750000001	43.885294117647	85.7047058823529	33.66825	126.472705882353	15.2990625
595	289.988540817093	289.987503725841	289.989107320237	116.286	115.294	116.304	3	3	64.26	120.392181818182	144.917454545455	169.365272727273	272.485636363636	415.251	302.9535	282.464454545454	501.84	591.626363636364	235.683	394.845545454545	63.24	74.46	78.582	60.1960909090909	62.2366363636364	42.8514545454545	49.9933636363636	56.115	120.424363636364	225.42	212.216727272727	188.657954545455	103.02	189.770727272727	211.14	240.784363636364	86.7425	77.5407272727273	142.768181818182	142.876363636364	327.507545454545	295.8	107.128636363636	175.526	397.8	321.385909090909	261.189818181818	408.910636363636	107.128636363636
596	290.074902531832	290.074326126664	290.075478937001	239.246	238.719	239.773	2	2	11.2228695652174	20.4008695652174	18.3631304347826	32.6566956521739	24.4862608695652	21.4419130434783	21.42	41.8503043478261	29.5951304347826	44.9029565217391	16.3241739130435	29.5875652173913	19.3899130434783	21.4254782608695	21.4309565217391	17.3444347826087	17.3407391304348	17.3444347826087	13.2605652173913	22.4457391304348	16.3248695652174	25.5010869565217	22.4352173913043	26.5279130434782	19.3899130434782	12.2488695652174	9.17765217391304	21.4254782608696	14.283652173913	7.13847826086956	20.4052173913043	17.34	25.5065217391304	15.3078260869565	13.2633913043478	15.3	20.4052173913044	23.478	14.283652173913	21.4254782608696	17.3444347826087
597	290.071793515458	290.071793515458	290.071793515458	165.259	165.259	165.259	1	1	8.16200000000001	10.203125	8.16249999999999	11.2234375	9.18281250000001	10.2025	7.14175000000001	19.391875	17.34425	17.34425	10.206875	15.30375	9.18562500000001	9.17887500000001	10.203125	7.13956250000001	8.16200000000001	10.2025	8.16200000000001	10.195625	9.18281250000001	16.324	12.243	10.199375	8.16500000000001	6.1215	8.16500000000001	7.14437500000001	4.08125	11.226875	10.20625	9.18225000000001	16.324	10.195625	7.14218750000001	17.3261875	14.2835	19.38475	5.10156250000001	12.24375	11.22275
598	290.091313205295	290.082235204111	290.094098384258	238.736	235.692	239.79	7	7	8.16218181818182	19.3808636363636	18.3649090909091	28.576	24.4868571428571	19.4008095238095	17.34	41.8423636363637	28.5752727272727	43.8825238095238	14.284	24.4868571428572	18.3702857142857	21.4257272727273	20.4104761904762	15.3042857142857	16.32	16.3245714285714	11.2205	22.446	12.2434285714286	24.4810909090909	20.3954545454545	25.5068181818182	18.3702857142857	12.2497142857143	8.15781818181818	18.3649090909091	13.2637142857143	7.13840909090909	20.4054545454545	14.28	25.5068181818182	14.2876363636364	13.2635454545455	15.3	16.3245714285714	19.3899523809524	14.284	20.4057142857143	16.3243636363636
599	290.84450159121	290.84018029428	290.845221342952	48.9715	48.96	49.981	4	4	4143.917	6393.40866666667	6647.47166666667	6167.915	21.426	6632.16666666667	13.2643333333333	17.3626666666667	9.18257142857143	4940.22342857143	3639.529	2.04066666666667	6015.88533333333	6875.006	6320.0005	6662.77666666667	25.5071428571429	8577.94233333333	5642.18	32.6491428571429	4567.012	2.04057142857143	624.954	2413.01683333333	5096.75266666667	2846.59714285714	2732.45266666667	3.0605	5544.49133333333	18.366	6042.02716666667	0	0	8419.79066666667	5536.31528571429	18.366	5887.38183333333	8.16933333333333	5061.87366666667	5903.7045	1.01942857142857
600	290.863364675478	290.863364675478	290.863364675478	48.972	48.972	48.972	1	1	824.483200000001	5.101	5.10100000000001	5.102	5291.77740000001	2.0404	5314.2432	3903.085	4317.48640000001	3.0612	8.16160000000001	5021.4244	2.0404	2.0404	11.2354	1.0202	4416.44580000001	1.0202	2.0404	5048.9698	26.5304	308.1004	13.2756	10.2175	4.08133333333333	5.101	4.0816	5354.0096	4.0808	5114.2448	21.4494	4493.981	5753.01520000001	0	12.2424	5733.524	2.0404	6602.3296	7.14280000000001	1.0202	4991.0224
601	291.001913929165	291.001913929165	291.001913929165	144.876	144.876	144.876	1	1	36.7411764705883	56.0967647058824	44.8929411764706	45.9105882352941	39.7914705882353	35.7102941176471	32.66	60.1557058823529	122.435294117647	110.2275	84.6807499999999	131.617941176471	55.096875	78.5581176470589	45.8973529411765	28.5682352941176	35.6978125	21.4249411764706	16.3237647058823	18.3652941176471	24.4955294117647	18.3716470588235	17.339	18.3652941176471	17.345	24.4856470588236	19.3788823529412	53.0369411764706	29.5851176470588	25.4916666666667	24.4785882352941	8.16235294117647	123.412882352941	81.6249999999999	26.5184705882353	40.8117647058824	83.6912499999999	139.731941176471	109.2135625	125.496176470588	145.851588235294
602	291.017241801134	291.014023332825	291.024666106958	64.269	61.215	66.31	11	11	197.88	396.68275	524.426857142857	768.275142857143	381.5922	696.66	440.8776	421.3839	144.7548	154.0653	440.748	95.9035	334.642	324.450857142857	300.984285714286	392.91175	85.701	121.38	63.2586	86.7255	828.665333333333	2300.68462962963	2315.9675	1469.16	462.06	922.3512	825.18	318.24	259.1562	301.054523809524	481.574857142857	410.1405	209.15125	259.0673	455.0315	370.3689	248.949714285714	244.857142857143	365.16	472.502523809524	108.1836
603	291.084488067086	291.076265555042	291.095360523317	238.713	235.675	238.753	7	7	24.4868571428572	26.5211818181818	33.669	34.6994285714286	37.7500909090909	34.7172380952381	27.54	36.7405714285715	28.5752727272727	30.6157142857143	33.6694285714286	28.568	15.3081818181818	24.4868571428572	28.5746666666667	18.3649090909091	13.26	17.3446363636364	15.3006818181818	26.5270909090909	22.447	26.5211818181818	15.2964285714286	15.3040909090909	17.3497142857143	16.3329523809524	12.2367272727273	30.6081818181818	11.2231428571429	15.2965909090909	9.18245454545455	9.18	38.7703636363636	21.432	10.2027272727273	13.26	24.4865454545455	31.6355	21.426	29.5882857142857	16.3245714285714
[truncated: 3,334 more rows]
[truncated: 103 more columns]
