# Supplementary material for: iMet-Q: A User-Friendly Tool for Label-Free Metabolomics Quantitation Using Dynamic Peak-Width Determination
Source: PLoS One. 2016 Jan 19;11(1):e0146112. doi: 10.1371/journal.pone.0146112 (PMC4718670; doi:10.1371/journal.pone.0146112)
Supplement: S3 File — (ZIP) [file pone.0146112.s003.zip › XCMS_Arabidopsis_Data_Positive/XCMS-AraPos-fp-pw_15_30-ppm40-sn10.csv]

mz	mzmin	mzmax	rt	rtmin	rtmax	npeaks	Arabidopsis_Positive_mzXML	ATME01_1_2_POS	ATME01_2_POS	ATME01_3_POS	ATME01_4_POS	ATME07_1_2_POS	ATME07_2_POS	ATME07_3_2_POS	ATME07_4_2_POS	ATME09_1_2_POS	ATME09_2_2_POS	ATME09_3_POS	ATME09_4_2_POS	ATME10_1_POS	ATME10_2_POS	ATME10_3_POS	ATME10_4_POS	ATME101_1_2_POS	ATME101_2_POS	ATME101_3_2_POS	ATME101_4_2_POS	ATME12_1_POS	ATME12_2_2_POS	ATME12_3_2_POS	ATME12_4_POS	ATME13_1_POS	ATME13_2_2_POS	ATME13_3_2_POS	ATME13_4_2_POS	ATME14_1_2_POS	ATME14_2_2_POS	ATME14_3_POS	ATME14_4_2_POS	ATME15_1_2_POS	ATME15_2_POS	ATME15_3_2_POS	ATME15_4_2_POS	ATME16_1_2_POS	ATME16_2_2_POS	ATME16_3_POS	ATME16_4_2_POS	ATME19_1_2_POS	ATME19_2_2_POS
1	100.011861372658	100.010532676751	100.015222019619	1073.33	1072.24	1074.4	43	43	861.281904761907	1306.20952380951	1308.66000000001	1412.28173913044	944.960952380955	1258.27649999999	845.994499999994	942.941999999993	1005.19249999999	1101.59999999999	1770.29827586206	1040.4	1336.82380952381	1367.81999999999	1322.94	1346.4	863.342999999994	1391.28	872.099999999994	847.619999999994	1346.28965517242	985.319999999993	928.654999999993	1290.71714285713	1383.12000000001	1010.82	948.022380952384	879.240000000004	971.493333333336	904.739999999994	1400.12599999999	861.900000000003	918.449999999993	1280.72750000001	985.319999999993	989.884999999993	964.372499999993	908.820000000003	1810.70344827587	1015.84761904762	952.679999999994
2	100.011377298142	100.011214828763	100.011427595309	912.632	907.02	917.223	4	4	2103.2505	2694.84406122449	3165.267875	2890.07314583333	1793.416375	4806.2295	1945.09244897959	1794.68257142857	1534.66318367347	1507.12464583333	1657.73697916667	1489.77791666667	3138.73758333333	2960.80991836735	2840.782	2834.60175	1822.41253061225	3632.63914893617	1453.73265306122	2005.10204081633	2885.65657142857	1693.02642857143	1346.91183673469	3775.43469387755	3392.78928571428	1280.43989583333	1365.289625	2086.45385416667	1629.00518367347	1773.25657142857	3376.74040816326	1935.49329166667	1766.29120408163	3458.12147916666	1362.4746122449	1539.76512244898	1485.15033333333	1797.49695833333	1624.29485714286	1384.66618367347	1613.03944897959
3	100.505402627616	100.505402627616	100.505402627616	648.847	648.847	648.847	1	1	6073.70220689654	8289.71917241379	8276.19806896551	8078.54427586209	5614.4595862069	8181.59213793102	5829.69413793103	5684.84434482759	6123.69572413795	5967.21296551725	10191.5355862069	5905.17924137931	8237.70731034482	8226.08640000002	8044.26386206896	8085.28489655174	5632.94303448275	8480.53296551723	6036.15551724137	5848.05537931034	8215.2612413793	6048.19693103447	6020.44703448276	8139.7608275862	8018.95351724139	5919.64055172413	6290.80834482758	6322.69751724137	6152.05551724138	5849.24151724139	8003.12824137931	5848.05537931034	5629.81313793105	8106.09172413795	5967.59351724137	5967.59351724137	5897.19448275861	5647.35158620688	10232.034862069	6025.95068965518	6168.12579310345
4	100.508463011159	100.505084521911	100.515281156185	1073.28	1072.22	1073.39	144	144	4363.37913043479	6920.2854054054	6310.73999999999	6623.05827586205	5028.00941176471	6465.55057142858	4399.72689655171	5050.02	4969.42916666667	5183.64	7860.83142857147	4910.53629629629	6707.30611111111	7137.96	6647.34	6436.9325	4942.18918918919	6610.37972222223	5129.58000000002	4531.85999999997	6686.68	4861.31999999997	4999.31285714282	6421.92	6550.43999999998	4810.32000000002	4804.86178571427	4931.44999999999	4738.18149999997	4471.67999999996	6556.46727272729	4437.00000000001	4509.97857142856	6383.77941176471	4879.68000000001	5005.55249999996	4828.10999999997	4518.08689655175	8055.44677419352	4970.48421052628	4936.8
5	100.508280105109	100.505444827182	100.514937623216	912.1515	904.969	927.392	148	140	8715.36790697675	10920.2277391304	13889.41256	14986.6934848485	9316.03702941176	19936.9414074074	10252.4488888889	7923.38036734693	8546.4389090909	6517.41362790698	8063.39733333334	8436.7249402985	16626.4732941177	14080.4498730159	7203.70950000002	15495.044961039	4201.48083999999	20499.603974026	6544.52840425531	9121.19307272727	8489.0195625	8866.18082191781	6513.10455319149	15845.6014489796	12087.95455	6527.65742857144	7624.83636363635	11446.31	6126.11999999999	8258.04803571428	18488.3620909091	4890.22942857143	7074.56218604652	18295.8460416667	7364.5485	3467.971375	7493.45425454546	8871.34546875	8134.63445454546	6781.49702040817	8338.59755384616
6	100.508207604382	100.506509983913	100.514265819777	284.6515	279.565	291.802	52	52	3368.02465217391	4743.38504347827	5341.25111111111	4083.18342857143	3268.03482608695	4261.62965217392	3457.72892	2847.96139130434	3241.68223076923	3171.65644444444	7242.64278260869	3502.60703448276	4618.91778260869	4629.94382608696	4925.78120833333	4280.10004545454	3228.43760869565	4635.04513043478	3558.66991304347	5272.79555555556	5023.008	3944.36084615385	3485.48856521739	4647.28826086956	4966.577	3161.71785714286	3444.40069565218	5590.14542857143	3232.14971428571	3317.88834782609	4469.81481818181	3204.67663636363	2721.476	4589.32895652174	3451.68960869565	5506.54356756757	2707.51915	2775.95428571429	6975.05730434783	2701.622	3313.84581818181
7	100.509987092998	100.506609557481	100.514971646396	218.319	210.157	231.628	45	45	3262.60244	4318.84524	4481.02246153846	4792.3317037037	2384.32425	4115.8614	2865.50784	2758.83712	3338.58588461539	4064.367	7447.752	3213.882	4339.25104	4357.6204	4897.46837037037	4430.90232	3192.45612	4392.3054	3341.417	4433.38983783784	4696.164	3503.3765	3339.61096	4459.61488	4450.43452	3544.778	3419.17408	2463.7284	3434.26248	3126.4226	4323.09904	3333.21957692308	2962.88110344828	4242.32424	3388.92832	3084.9715	2812.498	3080.83359259259	7339.89432	2697.9	3384.49272
8	100.50848975589	100.506083797901	100.514827120023	313.219	304.039	330.595	48	48	4834.03209677419	7952.10708333334	6065.54	15032.0927121212	8670.388	5861.54142857143	4491.35353333333	3458.71269230769	3313.64080952381	4456.56496551724	9993.60206896553	1331.28642857142	6568.15600000001	6428.94000000001	7552.95105882352	6530.6802	4457.5852413793	6314.48731034483	5108.36406896552	4511.40182758621	6789.57903448277	4895.28358620689	4919.77020689656	6604.65962068965	10471.0987021277	4683.13662068965	4292.01115384616	3384.24463636363	4885.0368	4665.72151724137	4758.80345454545	4699.32310344828	8923.02189473685	6625.67144827587	5149.30813793103	4095.40392	4457.62828571428	8195.1525882353	10235.7486	6151.16657894737	8652.94811764707
9	100.508051950644	100.506517591963	100.514117243485	247.9045	238.697	257.112	36	36	3753.5705	5402.31229629629	5143.31362962963	4975.958	3543.61361538462	4940.24676923077	3486.49146153846	3233.31896296296	5207.41676190476	3583.82606451613	8005.03238461538	3495.5478	4885.96984615384	5101.34615384616	4968.71115384615	5003.40030769231	3549.72888888889	5089.10292307692	3964.88396296296	3671.91307407407	5108.48803846154	3906.8837037037	3905.55244444444	5073.83392592593	4858.6005	3827.8955	3869.31792592593	3512.75262962963	3855.59742307692	3755.36725925926	5142.1934074074	3610.25538461538	3055.67648148148	4979.94962962963	3959.76992592592	3921.16474074074	3196.57379166667	3271.44211538462	7792.81638461539	3583.28059259259	3946.40138461539
10	100.508607200268	100.506579332263	100.514842732747	189.746	179.526	195.879	33	33	3249.94757142857	4506.528	4323.8585	4342.70378571428	2125.31778947368	3882.1654	3085.344	2543.03807142857	4545.387	2937.80571428571	7452.64185714285	4052.02986486486	4495.45478571428	4571.96014285715	4450.3305	4649.60475	3087.75621428571	4370.904	3253.00778571428	3029.75846428572	4598.69689285714	3218.32535714286	3281.23885714286	4532.10914285714	4532.90235714286	3426.71907142857	3355.71971428571	3036.37028571428	3313.192	3360.42928571428	4579.90225	3424.798	2337.41396296296	4006.84057142857	3258.6785	2943.92614285714	1702.77270588235	2822.11028571428	7218.52142857143	2822.0115	2936.39941666667
11	100.510542388803	100.506665174431	100.514839534555	269.35	260.168	273.408	24	24	3343.43372727272	4227.04371428571	4564.69649999999	4484.27672727273	8935.79704615384	4190.35963636364	3096.52772727272	2521.07026315789	2305.2	2300.715	6206.71599999999	2134.41054545455	4417.62	4580.00427272727	4383.09163636363	4371.72	3152.9605	4662.64636363637	3399.592	3015.64785714286	4789.16018181819	3280.21857142857	3501.576	4264.79428571428	4575.10527272727	3402.49854545454	3203.69714285715	2930.5905909091	3417.35004545455	3107.34419047619	4379.06766666666	3354.78	5753.03020408163	4495.32163636364	3323.84604761904	3256.75200000001	2937.29975	3014.90590909091	7049.928	2972.46714285714	3613.59049999999
12	100.508076675066	100.5063574865	100.514896803363	135.695	129.562	143.845	23	23	3208.38384615385	4668.80405769231	4419.31843137255	4488.70509803922	2742.824	4650.88138461538	3259.82163461538	2762.71113461538	3372.69219230769	3283.21375510204	8577.45353846154	3510.74642307692	4816.14630769231	4683.61459615385	4742.21138461538	4887.08961538461	3270.98315384615	4734.58461538462	3685.88532692308	3326.07769230769	4475.956	3686.9055	3777.70090384615	4692.75455769231	4750.37353846154	3657.05846153846	3734.78323076923	3143.46576470588	3851.87932692308	3394.368	4765.74107692308	3383.21276923077	2104.04053191489	4633.53876923077	3700.098	3498.89884615385	4206.2330625	3050.3175	8071.24230769231	3156.4325	3652.97692307692
13	100.508125433832	100.506030423587	100.514619242374	781.4785	763.14	788.68	26	25	7110.22473529411	9374.79308823531	9795.60588235295	9561.28702941176	5856.38344827585	9417.49533333333	6725.58494117646	6267.63181818181	9511.01383333335	6907.45681818181	10965.6608823529	6504.23863636363	9505.05999999998	9507.84679411764	9285.50209090909	9163.40969696969	6370.62303030302	9494.658	6943.8701142857	7015.5330882353	9656.06352941178	7057.17097058825	6644.15529411764	9592.52876470587	9031.02272727275	6469.48969696969	6464.39717647058	7130.63002941176	7084.71811764705	6839.88882352941	9245.04363636363	6807.25963636363	6455.11835294117	9336.13863636362	6501.3159090909	6778.79073529413	6856.21070588237	6852.0977647059	10340.1636470588	6381.68872727273	6644.016
14	100.510054060867	100.506927808379	100.514752825475	567.281	561.149	575.387	17	17	6498.34499999999	9312.02918181818	8978.8295625	8937.66375	5682.99142857143	7676.78878571427	6614.42809090909	6272.82140624999	6508.37409375	5699.1165	11639.012	6715.43509090909	8756.48475000001	8991.73865625	8850.93984375	9319.92927272728	6412.46765625	8678.24650000001	6601.2196875	5393.24462962963	9057.68062499999	6747.9335	6484.85345454545	9117.6524848485	8918.20390909091	6680.74581818181	6641.21062499999	6325.69206250002	6522.65803125	6193.06050000001	8910.04172727272	6376.90921874999	7178.57157894736	8836.05206250001	6443.042375	6916.21636363637	6667.53862500002	6410.26912500001	11381.4825625	6811.34933333333	6230.75109677418
15	100.510176348353	100.50621994197	100.514943534912	799.919	792.784	807.017	17	17	6215.66760000001	7941.27159999998	8421.28106666665	8340.06506666669	5860.668	8494.74026666668	5782.98459999998	5667.67186666667	5883.87786666666	5965.49920000001	9239.30520000001	4196.58971428572	8231.51146666668	7852.61482758619	8268.84140000001	8280.06653333334	5759.29640000002	8450.20843333332	5908.36426666666	5915.36659999999	8361.48646666666	5862.45226666668	5697.26540000001	8279.13159999999	8189.36279999999	4357.53417391305	5355.375	6349.11946666666	6029.77600000001	6133.84320000001	7943.6665	6109.53393333332	5871.82650000001	8463.75053333334	5859.51960000001	6008.35039999999	7997.62875609755	6055.44920000001	9159.17859999999	5533.86166666666	5829.80373333335
16	100.509280978512	100.50607662732	100.514890055503	528.998	517.287	543.814	22	22	6819.49521212121	8947.59249999999	9051.43181818184	8610.57070967742	8327.37766666667	9146.67151515152	6491.77672727274	6432.01453124999	6585.08484375001	6679.38463636364	12213.6848181818	4999.21603999999	9206.26751515151	9218.24109374998	8792.35875000001	9230.75769696969	6425.7313125	8168.96448275862	6739.55927272727	6463.64906249999	9294.40565625	6510.59062499999	6586.01363636364	9081.44754545456	8731.13062500001	6701.20112499999	6521.63775	6666.462	6733.97954545456	5366.61615384616	9352.19345454547	6695.70318181818	6487.62365625001	9037.57581818181	6593.0466875	6554.28674999999	6910.52363636364	6498.03387878787	11425.8386875	6691.94218181819	6828.67903030303
17	100.507817382897	100.506753401772	100.514878968218	599.392	591.739	606.051	14	14	5590.19755555555	7951.82614285712	7541.38807142857	7913.97750000002	5494.17971428573	8745.149375	5669.38585714284	5588.10485714285	5801.33946428571	5538.153	9879.28122222222	5553.27114814815	7488.29311111111	7992.6385	7809.21174999999	7806.953	5651.36257142857	7555.64488888889	5866.64917857142	6851.93267647059	8023.52685714285	5920.49457142857	5783.79724999998	8029.01299999999	7957.58049999999	5978.81655172413	5805.2265	5710.51814285714	5771.75628571431	5504.05607142856	7499.1	5684.28814814817	4477.13290909091	7458.36592592593	5723.78417857142	5845.21685714285	5805.42132142857	5481.0317037037	9942.33625	5574.99149999999	2601.38224999999
18	100.508049916413	100.506690994127	100.51067277448	556.036	547.856	558.11	9	9	5333.91540740741	7690.7142962963	7435.49792592595	7465.23700000001	5417.57666666667	7281.59033333331	5275.82311111112	5120.77607407407	5636.11922222222	5497.15688888889	9747.91081481482	5500.21766666667	7334.3325925926	7551.56296296296	7527.87333333335	7587.06407407407	4876.88692307691	7437.96	5628.56437037038	5370.8915	7484.62192592593	5413.33655555557	5343.00385185186	7230.74962962964	7220.63688888889	5521.84355555556	6676.92703124999	5283.03262962963	5481.85299999998	5443.11525925927	7415.93851851853	5378.95788888889	4843.17070370369	7250.6865185185	5587.14251851852	5644.06985185186	5568.76744444444	5389.1627037037	9499.60492592591	6142.20599999999	5387.16444444444
19	100.508405539229	100.506106434376	100.514523546671	470.31	461.156	478.489	13	13	6701.325	8764.62109090909	8916.61463636364	9347.36363636363	6406.48272727273	8713.38787878788	6476.825	6391.88963636363	6546.2159090909	6633.81327272727	12386.4429090909	6716.45536363636	8922.85454545455	9500.75205882353	8987.00090909091	9089.18863636364	6651.10561764706	8852.90645454545	7649.80263157894	6366.42684848484	8925.48963636363	6692.81645454546	6902.33999999999	9177.35318181818	8728.43318181819	6520.61478787879	6257.08893333334	6382.94318181818	6670.54309090909	6785.8225882353	9112.05572727272	6596.06318181818	7065.28955555555	9126.94545454546	7039.634	6909.07572727273	6840.92863636363	6607.28618181818	12115.6197272727	6780.92045454546	6687.88772727272
20	100.507435641717	100.506459761639	100.514307294868	582.0635	578.47	586.598	10	10	4926.15462499999	6876.76583333332	6739.13999999997	3857.49253846152	4858.60050000002	6685.35308333336	4931.06962499999	4952.2935	4902.50145833333	1860.93600000001	8681.30725	5604.48755555556	6875.46475	6917.57749999999	6725.09499999999	6943.08479166669	4928.19570833334	6756.73049999999	4853.52745833333	4732.8	7113.17541666665	5166.79149999999	4645.38795833333	6885.98441666665	6607.139	5017.38	5068.602	4748.2435	4845.36512500002	4631.89375	6577.55175	5014.73699999999	4806.43633333333	6699.98175000003	4841.08625	4931.7	5009.01833333332	5005.3465	8639.82983333336	4934.76	4865.4
21	100.507846820122	100.507080286118	100.512990944781	715.7365	713.124	718.27	8	8	5724.90111111111	7390.32688888889	7475.02685185185	7672.34962962964	5495.98162962964	7538.34740740738	5601.05542857141	5450.1755	5612.24474074075	5249.34911999999	9346.59507407408	5780.93885714285	7549.522	7589.07555555557	10291.5419444444	7656.30340740741	5643.00275	7857.9585185185	5712.57971428571	4742.1913181818	7452.24414814815	5732.83677777778	5580.41296296298	8026.97207142856	7760.7034285714	5484.06748148148	5722.78257142857	5656.52885185185	5603.46725925926	5354.3205925926	7201.13623999999	5724.20074074073	5273.8482962963	7916.40835714286	5631.11899999999	5735.026	5455.32625925924	5588.15659259259	9197.63722222219	5432.88055555556	5708.49857142857
22	100.507455176501	100.506200795689	100.514540188754	435.1335	421.353	447.875	18	17	5848.16853333333	8286.18933333334	8492.73416129033	8345.81548387097	6044.26064516129	5455.97999999999	5904.23341935485	5780.85838709677	6207.25006451613	6331.55922580644	11338.2234666667	6240.78783870968	7972.36373333334	8638.92638709676	8797.7113125	8262.71860000001	5998.21458064516	8377.33896774193	9199.88828260871	5929.7173548387	8641.64003225805	6300.26825806452	5928.71766666667	9301.68437142857	6951.16764	6053.12564516128	6154.19664516129	6336.82283870967	6254.18193548388	5964.61722580644	8107.60766666667	5847.18774193549	5879.93312903225	8164.17386666667	6401.30148387097	6114.63626666667	7979.80871794871	6051.34190322581	10795.4416	6239.04116129031	6096.93846666666
23	100.511576589006	100.506747781704	100.514992180955	690.227	685.61	696.805	12	12	7368.44611111111	10261.5893333333	9945.25155555555	10300.7244444444	7145.87833333334	10114.7585	7231.72888888889	11903.6544262295	7532.71083333334	5393.14315384616	12382.0911111111	7514.13844444445	10025.2494444444	10322.1502777778	10147.6827777778	10332.3530555556	7135.968	9870.69797222221	7426.41775000001	7508.01552777779	10020.5514444444	7357.22305555554	7228.66805555556	10319.0894444444	10111.584	7091.06844444444	7079.76388888887	7502.30808333333	8222.39622500001	7042.08711111111	10036.19925	7251.63977777778	7182.75555555556	10125.26425	7215.36625	7182.71291666667	7362.14188888887	7333.75666666667	12227.0517777778	7247.03305555556	7273.56027777778
24	100.511706660711	100.507011179373	100.514814806615	826.895	823.336	834.571	10	10	5649.20165517241	7254.73048275862	7508.21006896551	7400.7706551724	5216.63268965517	7499.02758620689	5422.85159999999	5076.89268965517	4971.80427586208	4896.08286206895	7811.53155172413	5141.17006896551	7395.43855172412	7500.04786206899	9216.84847368422	7573.76710344827	5120.91931034482	7618.62724137931	4810.60068965519	5312.6332413793	7448.50365517243	5047.30468965517	4859.57393103448	7648.74962068965	7559.73110344827	4872.83751724137	4789.1255862069	5608.45641379312	4889.19055172414	5299.18789655172	7902.47427586207	5396.13048275863	5202.24531034482	7646.96758620689	4922.83103448275	5309.51558620689	4947.31765517241	5184.02165517241	7566.8796551724	4921.8107586207	4949.35820689655
25	100.509007447255	100.506738800573	100.514703511034	727.413	722.379	732.554	10	10	5910.62874074074	7742.94828571428	7603.99225925927	7620.9557037037	5547.1495925926	7730.14722222222	5575.55900000001	5443.22428571428	3663.62870588236	6008.49371428571	9104.79362962964	5674.80189285714	7721.60237037037	7596.87644444443	8038.83114285714	7760.09192592593	5548.31371428571	8016.76214814816	5670.57707142857	5695.29392592593	7721.94071428572	5549.19011111112	5764.42364285714	8011.66510714285	7660.14700000001	5397.32655555555	6732.77972727275	5771.84325925926	5600.20307407408	5693.19428571428	8068.137	5632.0372962963	5321.81092592593	7942.27614285715	5498.185	5776.47085714287	5470.82874074074	5419.77714814815	9490.69771428571	5565.65857142857	5662.3875
26	101.022388589042	101.020626527589	101.029990167635	115.288	111.208	116.321	39	39	253.027636363636	400.76175	380.561727272727	416.271272727273	492.78075	664.128499999999	532.353	588.357789473684	476.467363636364	473.396	443.818636363636	368.31025	286.54975	283.6295	281.589	271.392545454545	153.05	150.997	156.09825	162.1535	242.824909090909	305.945454545455	248.058818181818	296.74725	232.636	285.693333333333	217.20675	445.076727272727	255.204545454545	212.216727272727	319.18175	247.038	659.94	508.694857142858	308.140666666667	364.237363636364	577.165636363636	510.136363636364	552.9755	596.6025	248.961333333333
27	101.04782566588	101.04782566588	101.04782566588	144.876	144.876	144.876	1	1	274.44725	395.76	351.98625	385.6734	255.075	389.7355	269.418947368421	249.8265	335.6787	313.317736842106	679.495263157895	350.966	371.375789473685	400.963421052632	376.38	381.5922	229.571052631579	341.8005	259.1562	258.1359	372.50075	283.7129	262.14	353.0065	353.0065	281.592631578948	274.36655	270.36625	272.40675	270.224285714286	398.82	278.5419	346.8	375.456842105264	276.40645	278.52825	363.2268	360.06	637.861842105264	357.0875	367.181052631579
28	101.507134386739	101.506586015367	101.510847338299	1073.255	1072.29	1073.38	6	6	770.459523809526	1257.32444444444	1100.58	1111.275	839.834090909093	1056.17045454546	793.91363636363	858.202272727274	933.715909090902	925.140000000002	1409.31050000001	899.640000000002	1144.97428571429	1382.1	1142.4	1095.48	833.711363636365	1086.3	896.579999999993	806.819999999994	1141.88863636364	916.979999999993	869.427272727274	1083.77681818182	1115.88	876.180000000002	810.900000000002	737.460000000002	845.95681818182	755.819999999994	1097.52	791.520000000002	768.402272727267	1048.47363636364	962.879999999993	807.179545454539	918.409090909093	820.080000000002	1419.45227272726	971.946666666669	981.240000000002
29	101.966036523881	101.963234063157	101.973420861327	1072.29	1071.2	1073.37	88	88	1938.40425531915	2562.78937499999	2092.02	2340.28245614034	1734.72340425532	2012.17037037037	1901.28	1663.27297872341	1848.995	1471.55297872341	2066.11363636364	1867.94122807017	2360.69321428571	2631.56653061225	2316.41999999999	1897.76363636364	1750.02978723404	2135.88	1775.45729166667	1836.38297872341	2687.80085106383	1699.32	1599.08619047618	2181.12862068965	2184.20232142857	1732.68255319149	1973.42384615384	1853.34	1853.65877192982	1713.95	1857.98906250001	1886.37340425532	1697.70666666667	2098.86175438596	1603.43999999999	1754.4	1513.36619047618	1677.22978723404	2326.004375	1830.57	1860.81163636363
30	101.964949747721	101.963063584365	101.97215078889	1169.2	1160.09	1169.29	41	41	744.6	0	975.916666666667	930.240000000002	692.176363636365	1973.14692307692	1285.77272727273	0	0	596.7	1459.16777777779	695.640000000002	897.379090909092	0	899.640000000002	1018.98	763.583333333333	867.000000000002	0	0	982.260000000001	0	0	0	888.647272727276	735.420000000001	621.180000000004	740.520000000001	716.040000000002	0	851.438181818183	688.500000000002	0	879.240000000002	0	0	0	754.800000000001	0	903.289999999997	0
31	101.965258195969	101.963300193064	101.972197122083	1129.94	1115.06	1147.79	64	62	1826.32647058824	2591.54705882353	2196.69323529412	2268.47999999999	1756.94647058824	2279.33705882353	1080.67000000001	1719.69117647059	1808.96657142857	1380.45794117647	6197.51999999999	1301.9847826087	2208.93676470589	934.0625	2248.08	1657.21818181819	1728.37823529412	1749.38580645162	1764.074	1783.45942857143	3405.78	1777.35235294118	1804.38	1798.93807692308	2186.49029411765	1693.68823529411	1090.38	1802.3588235294	1651.95821428571	1743.66828571429	1912.20076923077	1793.67705882353	2663.13214285715	1528.64090909091	1662.04542857143	1766.11457142857	1749.3	1775.31176470589	5237.59698113207	1399.96769230769	1842.68437500001
32	101.965701953318	101.964262586274	101.971413856367	1154.94	1148.8	1158	13	13	1392.86875	1967.36333333333	1818.3825	1922.93416666667	1391.28	1811.23958333333	1353.54	1372.92	1503.07375	1122	3507.78	1419.84	1046.28846153846	1898.99541666667	1859.19916666667	1903.07708333333	1435.72625	1768.68	1366.8	1447.38	1824.505	1503.07375	1516.74	1739.1	1791.12	1435.14	1488.18	1432.08	1455.70833333333	1385.16	1809.19875	1413.27708333333	1367.35833333333	1779.9	1418.82	1617.72	1400.01166666667	1374.96	3455.13083333333	1339.26	1553.8704
33	102.053720568047	102.052874629504	102.056627532726	52.049	51.006	54.084	9	9	273.3466	365.262285714286	322.4938	376.467857142857	296.89275	428.62	307.091666666667	502.1352	505.7712	540.7325	630.536571428572	455.94	359.04	429.52525	362.29525	424.424	288.7449	246.9126	216.3566	228.6032	231.59675	176.46	155.119619047619	185.7401	265.138095238095	164.2683	129.57175	371.371	292.808333333333	256.2208	315.440210526316	230.6443	575.421	460.1553	285.67	367.302857142857	599.907	509.25445	1085.546	578.5101	223.43475
34	102.128835173154	102.128835173154	102.128835173154	1058.04	1058.04	1058.04	1	1	805.061785714284	1060.15107142857	1081.2	1082.59892857143	755.819999999999	1095.48	744.599999999999	743.319642857142	753.02357142857	869.755357142856	1256.21517241379	777.239999999999	1148.92214285714	1087.19678571428	1024.43857142857	1064.24629629629	710.16857142857	1109.76	804.498214285713	744.599999999999	1110.14857142857	744.599999999999	784.654642857141	1051.62	1069.33428571428	763.979999999999	771.389999999998	800.980357142855	761.673214285713	769.349285714284	1071	756.839999999999	705.839999999999	1094.84321428571	748.417857142856	789.20357142857	749.437499999999	764.534814814813	1301.97571428571	752.266428571427	755.328571428569
35	104.071029025449	104.068787009358	104.075998316402	54.067	52.037	55.088	7	7	2125.54975	3359.73813333334	2813.978	3555.62933333333	3069.1	3837.70666666667	2549.6464	3077.12426666667	3590.899125	1260.00875	1076.45166666667	1057.77988461538	3556.27506666667	4202.4784	3968.352	4068.82346666667	1415.08675	2332.3296	1207.44866666667	1260.441	2839.40213333333	2775.2499375	2311.92426666667	3194.45493333333	3047.4723125	2233.32725	2744.69666666667	3455.6432	2653.7136	2234.09386666667	3606.64266666667	1997.68213333333	4139.15425	4857.4896	3166.856	3354.856	4148.40426666667	4175.95146666667	3416.87306666667	4187.79533333333	1691.60213333333
36	104.10554713452	104.102099961994	104.112690841851	54.079	49.974	60.183	143	143	2125.55741176471	3477.1185	2883.98952	3795.41454545455	3314.93558823529	4255.8572	2721.79472727273	3451.54252173913	2777.43230769231	2773.1872173913	1562.00275	3478.43517241379	3696.63756521739	4313.6535	4158.5375	4067.9123	1415.06635294118	2325.14975	1263.48823529412	1093.19890909091	2877.18333333333	3011.901	2663.87275	3329.82624	3027.76145833333	2243.59083333333	3015.12	2947.54026315789	2950.6112	2263.83866666667	3717.6815	2020.18235294118	4793.27544	5170.08182352941	3664.9042962963	3307.74776	4396.34011538462	3862.73930769231	2251.22488461538	3374.00914285714	1719.16805555556
37	105.034316776263	105.034016914035	105.034616638491	253.522	252.006	255.038	2	2	28.567	40.8126315789474	34.6885	33.6682500000001	33.66825	26.5421	23.46575	29.58725	37.738052631579	51.015	54.04675	52.03275	31.62775	36.729	38.7714	29.57855	29.58725	38.7694999999999	34.68	39.7902631578947	41.8323	41.8437368421052	24.4872	41.8307894736842	42.8526000000001	26.5278	23.4660526315789	45.91125	29.58725	27.54	37.7497368421053	28.56	32.6282105263158	45.9112499999999	14.28	29.5876315789474	46.9315	36.7487999999999	45.9247500000001	37.7381500000001	32.648
38	105.034859861725	105.032517617209	105.039643000092	301.976	299.964	304.045	5	5	186.709909090909	334.649454545454	367.285714285715	395.963238095239	208.138285714286	327.511714285715	271.383333333333	402.9	55.1108571428572	60.1968571428573	68.3430454545454	64.278	31.6288571428572	42.8629090909091	42.852	35.6920454545455	31.6284545454546	43.8722857142857	40.8218181818182	24.492	26.5274285714286	64.2959999999999	47.9421363636363	38.76	36.7302857142858	34.6897142857143	33.687	29.5869047619048	21.426	30.6081818181819	28.5752727272727	22.4525714285714	23.4662727272728	32.6487272727272	32.64	43.8717272727273	23.4665714285715	22.4462857142857	38.7513636363636	41.8311818181818	31.6284545454545
39	105.070152106339	105.067987443296	105.077062909935	549.926	544.79	550.992	65	65	505.1475	1763.0107826087	1490.9505	1689.51972413793	1718.15152	1978.30203846153	1110.04207407408	3103.27968000001	1158.2675	1500.80137037037	1297.81688888889	1137.38259259259	804.810346153848	1855.23533333333	1513.786	1382.91911111111	757.039769230767	619.303423076924	608.984222222223	404.118	1194.73526923077	976.397653846155	1100.42014814815	1434.84687499999	564.203370370371	910.07125925926	421.4665	1504.854	809.256500000001	818.255923076921	838.470444444446	1128.63046153846	2877.152	1392.3	770.303269230771	1114.12311111111	1073.32323076923	1546.74448	830.311307692306	1600.06812903226	1471.22823076923
40	105.11059862114	105.109979272295	105.119332777715	53.046	52.037	53.057	5	5	163.18	315.2624	255.15	305.059733333334	284.6544	323.551333333334	242.823466666667	292.9122	561.7789375	440.7552	374.462333333334	411.033133333333	315.1594	396.883733333334	349.0452	377.505714285714	125.4928	182.639666666667	102.066666666667	97.9817142857142	246.904533333333	235.5892	173.445333333333	299.978	251.808266666667	173.436428571429	196.911466666667	349.951466666667	223.4384	192.969	324.5508	148.958933333333	434.6336	504.011733333334	273.431466666667	392.802666666667	524.417066666667	517.2752	635.626133333334	539.721066666667	130.594133333333
41	108.961956271961	108.960644579787	108.964374160403	1075.36	1074.33	1075.42	10	10	823.50681818182	1196.99318181818	1075.08	1164.33863636364	877.590909090911	1023.51590909091	839.834090909084	849.018181818184	829.629545454547	839.460000000002	1265.36363636364	847.997727272729	1054.12954545455	1198.49999999999	1117.92	1150.56	896.979545454547	1096.5	840.479999999994	875.160000000002	1183.72727272728	817.020000000002	932.695454545456	1047.54	1120.98	896.979545454547	888.815909090911	864.960000000002	805.138636363638	859.860000000002	1092.90681818182	821.100000000002	931.675000000002	1033.72045454546	893.520000000002	847.997727272729	855.140909090911	827.220000000002	1302.09999999999	889.21181818182	795.600000000002
42	110.005393672328	110.00040960184	110.013713900603	44.884	42.832	45.922	129	129	2952.56094117647	4445.38485714286	4727.63717647059	4978.0437	3492.26541176471	5037.57768421053	3576.7824	4073.25894444444	3015.64716666667	3227.12263636364	2862.74355555556	3125.1268	4467.7752	4719.81528	4751.009375	4772.93588235294	3247.6546875	3619.79060869565	2601.714	3090.37710526316	4718.69952	4031.05973684211	3725.8455	5210.9283	4686.24752	3535.45864	3530.065	4091.23962962963	3332.28058823529	3491.83482352941	4674.16356521739	3560.45472	4150.5804	4846.484375	3325.08527777778	3320.78447619048	3663.7567826087	3556.37218181818	3631.06975	3878.13794117647	3004.92
43	111.011489386941	111.008517954026	111.018957303265	44.884	42.838	45.922	139	139	738.650352941176	1141.70911764706	1255.92775	1317.14275	966.2359375	1418.12705882353	965.1565	1168.615625	1020.448	977.51925	880.506571428572	870.292636363636	1233.11283333333	1301.775	1315.61405882353	1287.52044444444	883.608666666667	926.808571428571	651.9796875	830.551333333333	1053.156	1021.3203	999.213470588235	1362.51583333333	1189.37069565217	876.39475	830.497066666667	1208.99625	881.545846153846	945.173647058824	1235.74	907.669	1336.57428571429	1416.84039130435	847.815529411765	997.8045	1108.12725	1272.85822222222	1167.22817391304	1263.15094736842	712.192666666667
44	111.017580345057	111.015709393121	111.019349280674	913.1395	897.867	916.209	12	12	2766.8466	3444.04285714286	3619.56148571429	3872.89611428571	2016.75966666666	4521.74800000001	2207.18699999999	1881.67028571429	1690.89748571429	2089.52888888889	8964.98623255814	1778.63466666667	3908.71457142858	3633.23742857142	3621.55733333333	4147.05148717949	2187.86011428571	4812.34114285715	1662.78628571428	2310.25028571429	3637.92971428572	1903.419	1810.24028571429	5573.58085714286	3824.67337142857	1543.69228571428	1363.31377777778	2374.53728571428	1946.054	1983.37988571429	2620.00200000001	2564.97833333333	2295.00811428571	4235.9176	1646.70014285714	1709.95097142857	1674.00233333333	2093.27451428572	8441.80859523809	1671.462	1982.69271428572
45	111.018551577931	111.01677795893	111.026132105841	1072.345	1071.22	1074.31	120	120	994.875000000007	1829.60708333333	1744.2	1739.68793103449	1357.61999999999	1333.57566666667	993.943809523802	1206.33529411764	1132.6625	1696.25999999999	6908.00384615384	1096.17424242425	1841.70166666667	2333.75999999998	1852.32	1907.91944444445	1275.73529411764	1634.04	1219.92	1130.57037037037	1725.75944444445	1199.51999999999	983.637037037043	1778.15333333334	1801.32	1288.63147058824	949.619999999999	1262.21576923077	1251.05304347826	1178.09999999999	1981.61680000002	948.957692307699	1412.07542857143	1635.67653846154	1167.89999999999	1296.00476190475	1306.20952380951	1098.53999999999	7172.74518518523	1447.45076923078	1347.99434782608
46	111.524158442786	111.524158442786	111.524158442786	1072.32	1072.32	1072.32	1	1	127.5	212.266666666666	247.922307692307	204.051282051282	175.484102564102	172.423333333333	124.471282051282	178.5	149.977692307692	228.48	1114.113	150.96	270.367948717948	333.54	221.34	272.40675	200.990512820513	221.395641025641	144.84	135.694102564102	222.471794871795	150.96	120.390256410256	212.213333333333	214.2	154.097435897436	125.523076923077	166.301794871795	174.507692307692	161.200512820513	294.854102564102	114.297435897436	182.625897435897	225.533333333333	155.078974358974	173.44358974359	145.896666666667	153.0375	1103.45153846154	190.835897435897	161.16
47	112.007612927908	112.004455186588	112.014862567965	44.884	42.838	45.922	138	138	699.872444444444	1076.4165	1193.01763636364	1256.92988235294	949.865	1350.286875	985.547294117647	1062.470625	870.003133333333	969.296875	923.3828125	840.686	1098.58682608696	1224.35294117647	1205.27611111111	1173.345	927.520875	819.26075	640.727466666667	777.71625	1066.13222222222	973.3344	910.251692307692	1259.40588235294	1126.95266666667	894.790571428571	829.451294117647	1144.7205	874.392058823529	859.0084	1168.78477272727	818.511764705882	1314.0176	1356.023	890.7328125	978.401307692308	1097.9235	1223.08752941176	1185.5886	1195.77485714286	691.81425
48	112.016918343871	112.015677953846	112.018165569479	1072.29	1072.22	1073.31	7	7	895.9112	1254.0716	760.919999999996	1309.15346153846	985.7064	1232.6432	862.238	940.8088	871.4216	951.66	3480.32032258063	863.94	1488.7636	999.599999999999	1336.2	1312.74	1013.2572	1222.98	813.959999999999	933.3	1345.4144	857.82	813.2588	1307.64	1395.36	861.899999999999	788.46	978.548846153845	879.5848	808.86	1519.37560000001	833.666800000007	927.5436	1393.392	818.04	848.9728	841.830000000007	864.959999999999	3228.65565217392	872.783999999999	845.9116
49	112.017147586474	112.016023868792	112.01815267513	913.114	912.117	915.132	3	3	1055.13617647059	1468.41485294117	1493.92588235294	1711.7574117647	763.047999999999	1830.35488235294	828.598235294116	672.479545454545	664.307205882352	851.921029411767	3161.34458823529	724.513235294119	1494.94632352941	1480.44676470588	1510.25294117647	1447.75561764706	777.586363636365	1983.73764705882	604.929764705884	928.601470588233	1344.71945454545	676.552500000001	684.814705882352	2569.3672	1422.495	534.634117647058	560.222205882354	895.947352941178	819.012764705882	798.867264705882	1529.11226470588	1050.87264705883	938.805882352942	1645.97161764706	575.047764705881	635.624911764707	596.768823529411	841.597058823529	3222.51342857142	657.055636363636	757.177272727274
50	112.958380238815	112.955548116082	112.965604235014	1078.38	1076.39	1080.46	106	106	1853.94566666667	2376.59260869565	2347.02	2502.90586206896	1819.40291666667	2466.3068	1637.82954545455	1835.29185185185	1459.22173913044	1259.7	1294.93173913044	1359.66	2473.49	2343.93869565218	2341.92	2299.03956521739	1557.065	2477.58	1261.74	1734.70833333333	2454.10208333333	1372.92	1430.04	2280.72	2374.56	1385.75043478261	1356.15782608696	1755.42	1451.67652173913	1721.76	2492.76481481481	1726.96800000001	1693.83846153846	2503.00346153846	1397.4	1331.64375	1344.93304347826	1763.58	1204.62608695652	1458.20130434783	1341.3
51	112.999264798099	112.999264798099	112.999264798099	55.076	55.076	55.076	1	1	60.1763125	116.3085	108.18625	143.85525	70.39725	104.10375	53.053	63.2555	134.539058823529	123.45025	318.318	141.762625	106.0735	140.7945	94.88325	144.92875	59.1745	133.65275	60.19475	60.216875	115.28825	88.7671875	64.2796875	160.17925	169.247375	74.47825	88.76175	93.86875	48.972	75.549375	159.159	103.0515625	118.35625	169.3615	74.4828125	88.76175	67.340625	123.4578125	306.075	58.175625	59.19625
52	113.02900167422	113.022955164273	113.032693298672	116.303	110.182	116.332	5	5	54.07325	100.957153846154	99.9845	76.5187500000001	53.079	98.9642500000001	53.056	84.6472307692307	35.7116666666667	52.0121538461539	61.22	51.0153846153847	74.4478333333333	83.621076923077	81.66	82.647	57.134	139.782153846154	36.7283076923077	63.2606666666667	78.5592500000001	45.8925	47.97525	105.044153846154	84.63925	57.1386666666667	52.0121538461539	47.95175	36.729	53.0573333333333	92.8060000000001	59.2276666666667	55.0935	84.6855384615384	49.995076923077	34.6885	26.5135	79.5795	61.2138461538462	27.5355	44.8946666666667
53	113.962481633572	113.959495735283	113.969358962267	1078.355	1077.33	1078.49	144	144	8349.8073076923	10967.9611111111	11408.7611111111	10983.6640625	7719.20961538461	11791.4	8038.37357142855	7701.86307692307	6893.71846153845	6066.96	6828.07066666664	7093.6148148148	11576.2634615385	11208.7685185185	11384.22	11137.38	7816.03703703702	11534.16	7207.31999999999	7828.39076923076	11372.0277777778	7005.35999999999	7568.08703703702	12023.4812903226	11558.64	7262.99629629628	7813.3793103448	8218.13999999999	7317.69037037036	7750.98	11480.187037037	8007.97846153845	7419.21653846153	11742.4222222222	7159.38	7008.92407407406	6860.97037037036	7678.55999999999	7085.46799999998	7224.80296296295	6869.14884615384
54	114.036814696807	114.033920129033	114.044348839486	304.028	297.912	307.072	47	47	666.2640625	768.248250000001	817.255588235293	710.329411764707	489.741176470589	830.471529411764	504.034375	476.45675	487.858750000001	562.18205882353	432.453499999999	488.699749999999	857.721058823528	766.489374999999	845.775058823529	798.337588235293	501.963	939.69088235294	576.653124999999	708.313749999999	833.532235294117	405.188125	585.659375	926.387000000001	1105.93505882353	537.694999999999	585.838750000001	820.316470588236	700.699588235294	545.83375	1065.5325	509.291874999999	613.178157894738	1023.3734375	489.570000000001	542.773	686.628250000001	517.013250000001	767.730562499999	858.030249999998	897.874999999999
55	114.041177584446	114.037381699317	114.044209399064	185.682	183.652	187.734	4	4	508.98	688.677631578948	698.890277777778	664.02	435.800944444444	760.096052631579	487.710947368421	569.306842105263	316.281578947369	357	420.218315789473	337.811631578947	741.731315789473	664.191315789474	682.556052631579	661.130526315789	454.157631578947	859.061578947368	458.098157894737	522.536421052632	649.916944444444	396.759526315789	435.764736842105	743.771842105263	772.379052631579	451.999894736842	539.719210526315	530.544444444445	397.8	422.149263157895	759.075789473684	404.14	694.835052631579	825.18	445.855	403.92	425.449736842105	544.820526315789	533.597631578947	427.490263157895	423.3
56	114.101989897662	114.101177656541	114.109648667073	46.9245	45.905	46.941	12	12	19.3858461538462	43.8692142857143	31.6399285714286	36.7302857142857	46.9306153846154	86.7607142857143	59.1765714285714	83.6927142857143	65.2996923076923	71.4215384615385	135.698	71.39	31.6155714285714	54.0713571428571	34.7042857142857	40.8092307692308	677.475294117647	778.7505	475.427538461539	546.070384615385	26.5274285714286	47.9544615384616	31.6399285714286	36.7457142857143	27.5361428571429	17.3439230769231	16.3234285714286	15.3042857142857	22.4462857142857	23.4764285714286	30.6321428571429	14.2896923076923	93.8683076923077	81.6228571428572	32.6498461538462	43.8692142857143	138.758857142857	47.9903571428571	149.013857142857	47.9332857142857	44.8698461538461
57	114.970052332613	114.966804419253	114.9777167114	1078.42	1077.34	1080.44	117	117	1944.91416666667	2810.09999999999	2432.7	2535.72	1931.64875	2843.8548	2221.29068965517	1996.56888888888	1636.80909090909	1657.5	1926.54666666667	1803.36	2543.89875	2620.43	2496.96	2543.89875	1930.62833333333	2669.34	1759.5	1893.89333333333	2631.65458333333	1918.22666666666	1760.52	2555.0816	2609.15999999999	1740.86173913044	1874.1323076923	2262.03281250001	1703.77083333333	2059.38	2638.7544	1873.51826086957	1898.9644	2980.95736842107	1731.96	1701.0647826087	1731.64708333333	1935.96	1828.37739130435	1801.03541666667	1750.59347826087
58	114.988858514682	114.988356881627	114.989360147737	45.4005	44.89	45.911	2	2	226.491230769231	283.639428571429	339.916153846154	399.930461538462	280.584615384615	349.958	280.578571428572	323.57775	363.229538461539	378.505615384616	313.234461538462	348.937714285714	306.977	347.061538461539	358.29	309.153230769231	277.502769230769	268.347666666667	206.102153846154	278.67	365.242615384616	385.647230769231	283.752461538462	358.263	308.104714285714	297.929846153846	268.320692307692	377.485384615385	233.645428571429	261.179076923077	348.213461538462	255.134615384615	400.950692307693	306.069230769231	335.655923076923	338.734857142857	368.303307692308	409.487833333333	305.187	407.102769230769	270.259230769231
59	115.036207212404	115.03400635886	115.038408065949	301.472	299.953	302.991	2	2	322.399	406.059500000001	391.792	342.902	296.89275	376.47225	266.3505	228.48	273.499826086956	265.286666666667	521.241291666667	256.08275	431.477625	411.2615	389.751416666667	408.936458333334	294.855391304348	536.607666666666	257.17147826087	317.382260869565	443.80875	286.766608695653	314.172833333333	506.960708333333	468.29475	254.04225	280.715217391304	308.128083333333	260.2275	320.361913043478	452.091130434783	322.478	249.963913043478	471.3555	304.98	298.936434782609	241.809125	268.32575	487.460416666667	307.107791666666	330.5745
60	115.964881583049	115.963262336199	115.96999689461	282.6225	279.535	286.723	12	12	3555.57125	4586.127	4359.70629166667	4555.5502	3425.119125	4253.42225	3431.20164	2969.34129166667	3080.52583333333	2657.43408	4561.67188	2823.15985185185	4544.285625	4250.3615	4483.0758	4604.60325	3455.19533333333	4718.795	3300.64354166667	3548.72495833333	6440.08863636364	3253.710125	3440.60054166667	4244.41333333334	4493.2615	3395.2035	3497.417	2516.7996	3399.35212	3400.30599999999	4502.547125	3740.34648	2991.78220833333	4200.36925	3389.96258333333	2677.5	2984.9625	3474.97150000001	4447.37440000001	2975.1705	3537.053
61	115.964573768549	115.960826381363	115.973294064467	1073.3	1072.22	1078.35	144	144	4322.28888888888	4435.34225806453	4866.42000000001	5218.89843750001	3858.78606060604	4964.51136363632	2980.74772727273	3731.80227272728	3713.4340909091	3057.95999999998	4791.59714285713	3757.67999999997	4899.58903225808	5132.63999999996	4994.94000000001	4686.90000000002	3734.55555555555	4601.21999999997	3854.58000000002	4076.94000000001	5178.97931034481	3690.36	3910.55599999997	4859.28000000003	4309.50000000001	4051.44	3856.61999999998	3639.36000000002	3895.07499999997	3659.75999999997	4820.53391304348	3073.495	3714.14814814814	4893.07954545456	3818.87999999997	3776.87049999997	3590.11899999997	3719.94000000001	6823.43444444446	3915.35238095239	3776.03999999997
62	115.965309312202	115.96282249817	115.972439168955	913.142	905.966	923.311	55	54	6053.76777631578	5425.42509803922	6698.74578431372	5121.28588235294	4140.92414999999	7155.12059183674	4202.86309803921	4063.75337254902	3309.18367346939	3049.89354901961	1222.14792156863	3298.86445098039	7506.15724193549	4020.92840625	5863.17333333333	5834.60235294117	3911.08798039216	8408.73604615384	3288.9857254902	4348.91137254903	5341.72989795917	3927.74675409836	2375.58705882353	7031.52235294117	7789.79346774193	3413.83850980392	3469.33333333333	4881.98826923077	2265.29308571428	3553.59446341464	6818.72847058822	4872.18529411765	3638.64850980393	8404.73527272726	3621.39335294118	3654.98325	3349.87317647059	3859.69847058823	1178.41705882353	2838.79351219512	3646.46109803922
63	115.964331436747	115.963253791911	115.972029403377	218.319	214.261	219.345	13	13	3386.019	4709.66633333333	4177.02632	4315.7844	3206.74004	4035.27824	3171.65184	2710.91495833333	3256.98772	3053.27616	5264.6448	3153.56184	4291.2866	4158.70729166667	4107.64728	4361.697	3215.92256	4165.63992	3358.76176	3184.57008333333	4555.42272	3479.9732	3449.56668	4283.14796	4296.40848	3412.0338	3451.81536	2920.61376	3377.1268	3337.57088	4463.87008	3354.54912	3447.50154545455	3916.89970833333	3575.58061538461	3443.167	3006.33408	2912.44992	4887.1412	2681.58	3512.13544
64	115.966858922578	115.963230412743	115.971940709821	312.7035	308.081	318.329	12	12	3771.768	5013.7165	4598.35342307692	4409.41430769231	3754.59076923078	4699.36007692309	3733.34076923077	3182.21973076924	5069.55176470588	3789.27992307693	5111.54884615384	3774.14230769231	4843.24938461539	4951.466	5058.49484615384	5150.36838461539	3843.3541923077	5045.23134615384	3867.695	3952.24753846154	5326.77359259259	3982.07188888889	3917.83384615384	5137.33796153847	4931.98146153847	4106.67484615385	3922.93519230769	4089.26565517241	3962.72569230769	4355.55765517241	4965.753	3967.704	3722.65371428571	4775.88026923077	3977.12996153846	4324.9104	3838.25284615384	3523.43557692308	5028.86138461539	3920.761	4121.88769230769
65	115.971753599552	115.971408913025	115.97209828608	725.3955	722.352	728.439	2	2	3129.93483999999	3853.44648	3745.30104	3650.56183999999	2706.80284000001	4037.24795999999	3055.44064	3022.66176000001	2801.3906	2778.87596	2302.68168000001	2812.55312	3608.73036000001	3875.13196000001	3578.12195999999	3918.89547999999	2874.12876000001	3609.0722	2963.33239999999	3168.24424	3936.24023999999	2995.10880000001	2929.55488	3710.46527999999	3848.87616	2816.63519999999	2942.48751999999	3072.06307999999	2605.79511999999	2881.15776	4107.59300000001	3121.03651999999	2984.90400000001	3796.58888000001	3123.07708000001	2910.85884000001	2897.59520000001	3028.78463999999	2236.45376	3133.27987999999	2815.97280000001
66	116.035050527604	116.0346038483	116.035497206908	301.472	299.953	302.991	2	2	2824.15085714286	3355.60225	3397.55142857143	3204.59428571429	2799.53333333334	3322.91547619048	2785.38000000001	2230.74	2909.58805	2775.04761904762	4017.78	2771.09600000001	3532.26	3517.90971428572	3603.64914285714	3784.15971428572	2746.513	3830.81523809523	2922.8552	2809.7118	4004.43452380953	2772.83435	2898.53025	3606.7605	3770.8	3135.33800000001	2890.02635	2575.20114285714	2852.71885714286	2716.92575	3505.58925	2980.95004761905	2252.35385	3423.05857142858	2901.75775	2770.999	2669.06742857143	2506.725	3817.81028571428	2673.14857142857	3092.48600000001
67	116.069149881652	116.064995932748	116.076455754558	58.159	49.98	63.271	105	105	809.88	1050.86869565217	1215.1376	1624.25894736842	1041.70588	1266.15845454545	1084.81460869565	1518.132	867.629958333334	1118.23966666667	934.53984	499.8	1336.2524	1712.98296	1272.5635	1266.4405	2377.31692307692	2270.09903846154	1892.6194	1962.4215	575.4445	950.911833333334	374.451695652174	691.753714285715	686.319791666667	456.05175	326.4128	1314.09894736842	568.27925	624.718956521739	678.477333333333	584.627125	1544.67842105263	1231.18828	654.006958333334	911.08325	1248.837	1599.808	1495.73048	1337.01875	459.13125
68	117.070539852959	117.065747804777	117.078201253309	58.142	57.139	59.175	5	5	73.4431304347826	112.228695652174	108.177818181818	143.858454545455	97.9450434782609	123.451565217391	98.9929090909091	131.650363636364	85.6398260869565	112.225	84.6826363636364	54.06	130.56	166.304454545455	114.301090909091	127.565217391304	232.61947826087	193.849565217391	197.930608695652	176.550260869565	52.0315909090909	96.9259090909091	30.6081818181818	60.2121818181818	72.4045652173913	31.6280869565217	25.5	139.777363636364	38.7699130434783	54.1033636363637	70.4176363636364	41.8306956521739	155.079652173913	120.36	62.2359130434783	71.4182608695652	109.169181818182	189.770727272727	165.24	128.588727272727	39.7918695652174
69	117.935396335743	117.935396335743	117.935396335743	1079.44	1079.44	1079.44	1	1	1294.8876	1709.17	1553.02538461538	1523.88	1249.97115384615	1567.3344	1293.8672	1301.52	1096.3392	1190.34	1265.296	1030.2	1601.0076	1622.436	1603.44	1640.8032	1274.4796	1549.38	1062.84	1302.0304	1646.9256	1157.1336	1143.42	1412.2336	1584.06	1071.42	1187.1904	1354.56	1137.1712	1179.12	1520.396	1322.4384	1240.8064	1526.5184	1131.18	1155.0928	1148.9704	1245.42	1271.9168	1074.465	1073.6388
70	117.961305521164	117.958759983444	117.968334529964	1073.27	1071.27	1073.39	122	122	1663.3761904762	2530.51851851851	2070.6	2172.46708333333	1754.09625	2314.305	1646.02809523808	1447.00454545455	1534.61714285714	1300.5	1562.31590909091	1577.3875	1985.84666666667	2134.85999999998	2034.9	2134.86	1534.79619047618	2085.9	1716.66	1689.11999999999	2185.20129032257	1726.86	1736.85047619046	2085.99000000001	1968.6	1563.65999999999	1859.46	1617.72	1837.7404	1778.88	1951.96851851852	1695.24000000001	1676.31638888889	1943.89375	1759.00242424242	1617.58055555555	1586.65535714287	1715.08694444445	1572.52045454544	1595.99666666666	1698.78970588236
71	118.033773427923	118.031144308214	118.036404861229	270.347	269.355	273.425	3	3	1216.17111111111	1618.07244444445	1589.04142105263	1702.32568421052	1273.28842105263	1625.69842105263	1219.85705263158	1169.23833333333	810.858157894738	802.98852631579	1463.81305263158	677.454736842105	1590.09794736842	1594.69416666667	1663.02894736842	1664.04921052631	1159.67683333333	1585.48894736842	1183.52222222222	1221.6715	1591.69263157895	1239.61973684211	1239.6375	1501.44	1588.95947368421	1345.12305263158	1228.08	1165.14052631579	1270.22763157895	1137.27022222222	1492.13344444444	1182.88827777778	1018.22263157895	1607.95777777777	1164.51727777778	1180.46138888889	1159.01894736842	1193.70789473685	1670.17078947368	1159.38094736842	1140.02261111111
72	118.085851662022	118.083980496158	118.094164188092	65.296	57.139	81.625	103	88	174.411	640.758315789474	698.04	882.547142857143	676.434473684211	893.75052631579	702.158315789474	826.390588235294	1702.37230769231	1058.94073684211	1378.35775	1863.06103703704	698.880263157895	1581.155	776.420263157895	717.245	599.94375	586.681578947368	386.679736842105	615.377368421053	453.137052631579	432.636210526316	329.545	558.170315789474	504.743684210527	318.33852631579	249.9	820.281	397.902631578947	452.253777777778	539.71225	456.057631578947	1619.17281818182	842.392923076923	369.335263157895	638.684736842105	812.119	2152.80285714286	1598.39596428571	783.85694117647	365.367263157895
73	119.053163407369	119.051774393578	119.060766036209	301.472	297.912	304.028	4	4	72.4385217391305	80.6006086956522	40.8109090909091	54.0889090909091	81.6218181818183	59.1758181818183	111.2345	117.3	276.567818181818	165.298909090909	247.870565217391	410.149636363637	52.0339090909092	58.1685000000001	65.2974545454546	56.0875	62.2366363636364	40.810909090909	39.8012727272727	79.5989999999999	37.750090909091	30.6163636363636	33.6614347826086	60.1799999999999	72.4393636363637	34.6892727272728	27.5620909090909	110.189454545454	42.8629090909091	75.5001818181819	103.075090909091	67.356	169.365272727273	104.066608695652	28.56	71.419090909091	105.088090909091	127.534090909091	105.037608695652	73.4587826086955	123.453
74	120.064969878836	120.062539695443	120.074290645288	54.061	52.032	55.093	15	15	200.929631578947	289.758888888889	264.338277777778	314.245555555556	206.093157894737	260.241666666667	202.015	224.534444444444	753.546631578948	771.318947368421	843.769722222222	853.695947368421	395.739578947369	382.598684210526	406.203222222222	477.516	140.796315789474	173.447222222222	158.140789473684	172.477842105263	168.343421052632	123.451842105263	124.473888888889	152.062777777778	238.593789473684	98.9655263157895	133.654473684211	332.622947368421	312.205	237.867111111111	305.162722222222	235.684166666667	441.796736842105	348.935	257.119578947368	330.57	386.699684210526	361.173157894737	760.096052631579	443.965833333333	240.782105263158
75	120.080039634067	120.076590165192	120.087809668647	155.068	151.99	156.105	64	64	606.900000000001	1018.98	858.006888888889	1193.9076875	663.243749999999	924.321333333333	682.338187500001	1659.90155555556	769.289444444444	800.918055555556	560.1325	1021.98433333333	708.072777777777	797.857222222221	714.175	621.323294117647	840.929454545454	843.005882352941	675.423888888889	1011.37706666667	607.92	709.098571428571	574.228722222222	815.157555555554	686.833888888888	664.200833333333	456.213166666666	858.793222222223	531.564722222222	523.2315	765.458333333333	505.0375	1164.51727777778	662.963888888889	477.334	636.624	653.998055555556	888.565166666667	300.059666666666	771.342352941177	472.234277777777
76	121.065124327562	121.062107159467	121.073073858047	549.908	544.772	550.992	124	124	986.805592592592	3006.19659999999	2567.578	2921.078	2842.46293333334	3555.69571428571	1834.47371428572	4741.01819354839	2082.76760714286	2744.06032258065	2546.60855172414	2014.69112903226	1388.27040740741	3119.51037931034	2700.13607407408	2427.10416666667	1285.52666666666	1003.93511111111	1074.13521428571	729.644259259259	2089.51138461539	1815.43655555556	1957.0957037037	2280.48042857143	1118.194	1553.84075	717.424518518518	2574.11411111111	1535.8826	1434.49493333334	1382.19678571429	2046.06537037037	4531.04510344827	2372.6804137931	1319.18325	1946.65466666667	1938.91724137931	2646.06528571429	1715.75600000001	2824.60082758621	2688.35875
77	121.062078266026	121.060884817254	121.071802789393	120.385	116.309	121.416	22	22	15.3033333333333	63.2158888888889	68.3809444444444	76.5208333333333	408.244444444444	570.311529411764	435.634888888889	729.52	17.3447222222222	9.1795	27.5475	18.365	84.6553888888889	173.447222222222	113.281666666667	94.8858333333334	286.698055555555	305.146111111111	221.400277777778	282.616944444445	31.6286111111111	12.236	13.2679444444444	25.4986111111111	45.91	34.7007777777778	25.5152777777778	58.1558333333333	112.230555555556	59.1567777777778	69.3373333333333	47.9817777777778	509.118611111111	292.819722222222	93.8604444444445	176.508055555556	375.339555555555	319.346944444444	410.151666666667	370.239833333333	447.173666666667
78	122.929537879096	122.921145710617	122.932270671272	48.971	46.914	49.997	21	21	1634.574	2298.811	2523.9748	2460.1844	2004.693	2675.314	2039.64633333333	1669.989	1714.90016666667	1383.6624	1488.4718	2059.03266666667	2351.561	2594.3686	2361.4768	2400.84433333333	1603.702	2773.83316666667	1402.775	1886.59633333333	1871.4136	590.695800000001	599.4444	1264.4932	1917.976	1237.5026	1239.786	1911.8548	1880.47433333333	1816.19333333333	2171.4964	1535.35083333333	2037.60566666667	2993.169	1737.4006	2072.297	2078.1474	2220.5236	1720.3944	2011.8344	1870.47666666667
79	123.04345000242	123.043102107636	123.049522859034	238.753	237.698	238.77	3	3	24.4862608695652	28.5612173913043	24.4865454545455	32.6566956521739	18.3646956521739	29.6102608695652	22.44	19.3940434782609	53.0683636363636	86.744347826087	77.5398260869566	78.5600869565218	30.6163636363636	32.6483478260869	26.5335652173913	29.5875652173913	21.4209130434782	29.5875652173913	19.3808260869565	32.6483478260869	25.5079545454545	18.3608181818182	17.3363043478261	26.5279130434782	29.5951304347826	23.477	17.3355652173913	21.4257272727273	26.5267826086957	20.395652173913	22.4457391304348	16.32	14.2838181818182	19.3899130434783	23.466	21.42	23.466	18.369	32.648347826087	19.3849565217391	21.4254782608695
80	124.039590327256	124.039590327256	124.039590327256	106.106	106.106	106.106	1	1	32.6413333333333	61.23	52.03275	52.0455	39.78936	95.90632	59.15072	59.1484	140.76575	209.1492	47.9537083333333	238.74552	40.8216666666667	52.02408	56.1022	42.861	21.42588	83.64328	56.1264	44.88176	60.1972083333333	55.0935	44.891	61.2024	63.2580833333333	54.0754583333333	54.0494	78.59775	53.066	57.1363333333333	63.23008	38.7710833333333	243.789958333333	131.64192	63.25736	115.3165	199.969	209.1	46.93288	239.768541666667	113.22444
81	124.037208934982	124.035178826731	124.044864715992	132.633	130.575	133.67	20	20	37.7585	53.0423636363636	108.175304347826	82.6798695652174	82.6641818181818	148.926636363636	103.0705	67.338	75.5001818181819	84.6826363636364	69.36	84.6826363636364	58.1555454545455	73.4236363636364	36.7298181818182	65.2966956521739	118.32	153.081818181818	99.96	200.026909090909	109.195826086956	57.1352727272727	62.2366363636364	112.175	69.3785454545454	53.066	79.5812727272727	60.1953913043478	76.5204545454545	56.0880434782609	80.5405	38.7617272727273	208.024363636364	139.777363636364	79.5812727272727	106.108363636364	150.966434782609	94.8640434782609	91.8245454545454	94.8640434782609	136.783545454545
82	124.038653689663	124.03671552093	124.045796920253	60.189	57.127	61.221	15	15	68.3493488372093	124.44	155.101523809524	147.940465116279	168.36523255814	318.283534883721	239.798372093023	187.752744186046	647.448953488372	765.5	868.257488372093	767.144930232558	122.416744186047	168.323023255814	135.715674418605	158.161279069767	94.8967674418605	274.486348837209	151.018511627907	182.65076744186	240.815523809524	163.245714285714	140.798511627907	267.349674418605	172.383930232558	106.106604651163	89.7722790697674	122.416744186047	156.099139534884	119.404071428571	258.130604651163	134.695255813954	407.091348837209	360.109255813953	145.919860465116	224.456279069767	274.455069767442	326.474418604651	464.1	276.529690476191	302.002604651163
83	124.115399576672	124.111385522043	124.118172599944	317.8125	316.265	319.35	4	4	56.1366666666667	180.658	183.65625	245.880249999999	89.7819999999998	116.3085	95.8741249999998	307.100266666666	75.4997333333332	72.4377499999998	22.4532	20.3975	49.9585625	54.0765625	50.9968750000001	50.0106249999999	23.4661333333333	32.648	13.2634666666667	26.5269333333334	34.6778749999999	15.298	9.18240000000002	54.1165333333332	41.8302499999999	9.17887499999999	6.1192	62.2390625	15.309375	32.6485333333333	46.9169333333334	31.62775	170.384533333333	71.4186666666668	19.3850666666666	13.2634666666666	57.1339999999998	77.5104999999999	42.8344	24.496	6.121875
84	124.923725895912	124.921054067929	124.932395104439	49.239	48.96	50.002	11	11	305.079666666667	429.560333333333	453.974166666667	442.824666666667	396.909666666667	477.516	364.259	277.757333333333	291.767666666667	293.8752	280.545833333333	315.283	360.118833333333	438.671666666666	435.017	420.377333333333	257.082	530.486666666667	308.140666666667	321.405	339.771	86.7170000000001	94.9684999999999	198.106333333333	333.649	224.473333333333	187.741333333333	352.015	350.994666666667	311.201666666667	388.043333333333	261.162666666667	329.567666666667	535.5875	323.392833333333	341.811666666667	323.445666666667	369.722666666667	365.279333333333	343.852333333333	293.568
85	125.021787017381	125.020865202724	125.02967723535	167.318	164.25	167.329	6	6	137.773636363636	184.718727272727	192.831545454545	187.688363636364	129.574636363636	179.568	118.351636363636	108.148909090909	130.594909090909	126.513818181818	233.699952380952	89.784	188.800909090909	163.156363636364	167.324727272727	159.127090909091	183.649090909091	227.520818181818	164.263909090909	164.183409090909	179.552	106.108363636364	109.169181818182	166.304454545455	177.574909090909	136.716545454545	114.309333333333	122.492727272727	117.331363636364	111.242285714286	144.917454545455	126.513818181818	105.088090909091	200.895227272727	121.412454545455	131.518304347826	114.270545454545	102.027272727273	243.845181818182	107.128636363636	133.655727272727
86	125.964942292802	125.962453683791	125.967381178333	1074.335	1073.3	1075.33	44	44	1074.5865	1417.47449999999	1331.10000000001	1514.35454545455	1095.02473684211	1287.87099999999	992.972105263151	1035.83421052631	923.576315789468	1020	1894.09684210527	937.940000000005	1299.09650000001	1409.63999999999	1506.54000000001	1364.40850000001	1090.91449999999	1276.02000000001	939.419999999994	960.839999999994	1422.54380952381	987.359999999994	1006.73999999999	1367.14949999999	1381.08000000001	1045.50000000001	1059.279	1107.72000000001	1008.254	1013.87999999999	1405.56	1071	997.054210526309	1321.58157894738	908.819999999994	927.658421052626	993.967000000004	1020.00000000001	1732.85368421051	1006.23894736843	990.419999999993
87	125.986603640229	125.983295586458	125.995117528479	44.884	42.838	45.922	139	139	2084.96516666667	3160.8894	3296.75333333333	3573.99413333333	2044.581	2942.298	1975.15022222222	2183.45130434783	533.59075	616.3065	584.6319	789.658615384615	3312.496	2975.194	3103.9106875	3040.47647058824	816.3	1362.51583333333	843.850125	852.256666666666	3819.76094117647	3139.30925	3192.4	4046.56571428571	3749.30376470588	2960.72282352941	2959.70258823529	1800.71529411765	1978.26475	2405.613125	3358.575	2298.4475	1339.55177777778	2090.6203125	2135.43081818182	1506.012	880.495363636364	1202.37088888889	780.153142857142	1107.9915	2415.98516666667
88	127.038586579651	127.038586579651	127.038586579651	295.855	295.855	295.855	1	1	177.52872	228.54272	236.70496	243.78956	130.59072	223.44132	147.9696	161.20424	573.39736	720.45888	721.33796	715.21628	225.48188	262.27364	266.23044	250.98888	195.854769230769	255.02	176.50844	218.33992	225.52608	183.6864	182.58716	283.63784	247.92804	186.71124	190.8335	141.81892	202.01544	159.132	257.16096	184.70688	159.16368	230.58328	194.834692307692	179.56928	160.22164	157.15392	336.5472	169.36648	184.62724
89	127.038697477848	127.037127414514	127.046379232082	58.16	55.099	60.2	14	14	498.78	746.839636363636	656.1815	637.663043478261	362.196818181818	458.102454545455	399.033272727273	468.284318181818	332.357	439.737545454546	763.187652173913	321.314318181818	446.779043478261	436.690260869565	412.300363636364	352.088181818182	173.446363636364	365.257636363636	170.385545454545	232.674	543.950727272727	443.818636363636	571.346086956522	573.411043478261	494.589772727273	379.541454545455	373.335913043478	349.953545454545	222.419454545455	241.931857142857	414.323	361.176545454545	168.345	354.96	253.027636363636	254.047909090909	190.791	368.318454545455	491.660956521739	218.387	184.669363636364
90	128.020051927614	128.018520916209	128.029743903024	44.89	42.844	45.917	41	41	311.161	475.475333333333	496.902333333333	507.050444444445	405.0591	536.636888888889	395.846222222222	447.198	458.775	489.696	453.998888888889	444.816888888889	460.170333333333	531.941	521.390333333333	519.293111111111	436.6884	462.211	326.496	424.4448	459.1	370.340666666667	332.809777777778	538.008444444445	478.484222222222	332.6178	306.066666666667	542.758222222222	359.118222222222	347.895777777778	537.338222222222	406.313777777778	617.234444444445	582.634125	331.5975	427.473111111111	531.615375	574.976545454546	642.978	601.9475	271.2402
91	128.052751178914	128.050528358337	128.054586896976	92.846	91.811	92.855	6	6	67.3388571428571	40.8114285714286	32.6605714285714	21.4326	146.982857142857	42.87	43.8743333333334	183.648	85.638	75.5011428571429	94.8848	148.961714285714	112.231428571429	173.436428571429	135.651133333333	51.0142857142857	42.852	27.5592857142857	66.3464285714286	32.6491428571428	16.3245714285714	9.17871428571428	8.16213333333334	14.2790666666667	27.5477142857143	10.2064285714286	6.12428571428572	59.1754666666667	40.8114285714286	76.52	32.6378666666667	29.5986428571429	407.151	236.789142857143	84.7133571428571	186.712285714286	330.5664	540.953333333333	313.118071428571	231.600533333333	59.1765714285714
92	128.05192188406	128.051684314058	128.052159454062	354.526	353.007	356.045	2	2	45.9337499999999	64.27575	65.296	70.4317500000001	52.03275	68.3623333333335	49.9718333333333	61.2138461538463	62.2106153846153	64.3072499999998	67.3365	55.0665000000001	61.2450000000001	89.7453333333333	71.3883333333333	69.4110000000001	72.3763076923077	60.19475	52.0369999999999	72.3763076923077	75.5354999999998	60.1981538461536	33.66825	69.3756923076925	69.377	46.9315	56.1126923076922	55.1205000000001	52.0115	59.1778461538462	77.539	48.972	72.4363846153848	62.2657500000001	39.7890000000001	57.1587692307693	59.2034999999998	58.15425	65.3013333333332	46.9341538461539	62.23525
93	128.952674294945	128.949283886077	128.960966395787	1079.44	1078.32	1081.47	135	135	2263.03212121211	3111.95312500001	2972.19967741934	3196.46333333333	2145.71718749999	3059.91718750001	2036.56387096775	2153.56129032259	2080.03375000001	1380.06	3362.88941176469	1917.16718749999	2915.03281249999	3408.51282051282	3206.87999999998	2172.59999999999	2427.20605263158	2937.59999999999	1961.46000000001	2496.61972222222	3156.73454545455	1989.00000000001	2029.40156250001	2699.74687500001	2976.35999999999	2042.64666666666	2141.63593749999	2268.11382352942	1990.25806451612	2331.72	2936.43212121213	2152.49812500001	2245.64885714286	2939.45806451612	2247.06	2209.89	1967.27407407407	2134.86	3319.97352941177	2245.15789473685	2152.2
94	129.018623957558	129.016275971094	129.027491189448	90.808	87.741	92.855	29	29	267.31336	330.63552	289.81632	347.98368	261.25312	347.99732	325.39276	405.05116	1378.7696	1624.34736	832.54848	1264.11357692308	304.10304	368.233884615385	368.233884615385	304.10304	232.67856	329.55044	235.74012	265.2104	394.75548	689.57408	482.587346153846	517.28196	345.87492	368.32108	325.46932	338.806	215.27908	240.78608	382.442307692308	327.49704	764.00996	406.24656	203.07552	313.29964	1178.6544	753.98692	569.18232	1100.12056	262.15028
95	129.036745046382	129.03583338797	129.037631354533	45.511	44.878	45.917	8	8	236.7125	367.29	494.8515625	478.49725	243.83975	593.7855	273.427	299.9535	241.710375	282.6265625	249.9765625	264.24475	433.4734375	407.07975	501.126875	410.1405	230.590625	351.98625	157.1185	244.875	359.128	244.845	203.104375	483.717	436.69375	214.2525	187.726	374.43175	217.31325	245.88025	460.4428125	302.105	385.678125	554.846	198.9609375	274.44725	244.86	359.392	331.703125	304.053125	163.18
96	129.036128456285	129.035207099419	129.045193119231	144.8595	141.805	144.894	6	6	170.46525	208.046	207.122461538461	169.358307692308	178.553846153846	232.612615384616	185.766	203.892307692308	195.888	248.955076923077	282.625230769231	283.645538461539	191.817846153846	277.398153846154	218.345846153846	178.553846153846	143.863384615385	198.945	142.832307692308	138.754	222.527692307692	120.3895	134.619692307692	182.62475	207.127666666667	95.9016923076924	146.857846153846	201.929538461538	166.285076923077	150.868923076923	202.0095	168.350769230769	327.50025	260.178461538462	123.401384615385	149.985230769231	256.077923076923	311.053076923077	330.729230769231	259.158153846154	291.632
97	130.033809278377	130.033354629089	130.03844021921	91.835	91.817	92.854	3	3	84.6876666666667	107.1175	80.6721666666668	76.5874999999999	86.7242857142858	91.92	32.6582857142857	90.8054285714287	107.1175	623.307285714286	34.6897142857143	189.782	145.900857142857	230.52	143.739428571429	162.248142857143	16.3245714285714	158.144285714286	541.218333333334	17.3448571428571	54.0776666666667	30.58	34.6848571428572	43.8354285714286	69.3826666666667	64.281	24.5074285714286	68.359142857143	175.489142857143	56.1183333333333	112.231428571429	47.9534285714286	364.921333333333	216.487333333334	100.074333333333	146.921142857143	402.965833333334	371.384	40.8066666666666	421.397666666667	94.8732857142856
98	130.049053731868	130.04181262844	130.058101457419	55.082	52.014	60.2	121	121	2007.43288888889	2727.16342105263	2377.67538461538	2672.15029411765	1957.90336363636	2533.9015	1809.24220588235	3845.95041666667	2845.65708333333	3282.18657894737	3180.1712	2430.9506097561	2602.20896296296	3153.59275	2665.546	2358.71535294118	2948.22145833333	2734.32432432432	2695.53526315789	2686.82161764706	1371.23368421053	1113.12096551724	1111.26817241379	1324.314	1425.76717241379	958.039034482759	975.250363636364	1741.60554545454	1823.26558823529	1406.44903225807	1543.374	1380.429	3382.80526829268	2634.83813793103	1454.91928	2088.49827272727	3479.14068965517	2474.0152	2772.04116129032	3879.87544827586	1712.05718518519
99	130.04983220035	130.045399962218	130.05726441149	99.985	95.886	105.097	66	66	473.31712	757.22584	679.50648	952.1265	852.1175	841.896	844.432615384615	2069.73607692308	1201.60712	1611.00511538462	275.4648	1071.042	550.03872	961.896269230769	648.77088	552.07968	2014.044	624.404769230769	1321.5734	1600.43811111111	304.04344	502.87972	338.652769230769	221.348346153846	264.25252	447.99072	217.268192307692	819.47756	703.13828	464.2274	334.496923076923	388.649307692308	1740.57930769231	763.34896	553.12184	961.32984	2021.65012	943.717647058823	335.605307692308	2161.97332	1050.6412
100	130.06521355235	130.062078801597	130.073498323474	206.094	203.033	207.136	114	114	1586.8775	2415.00276	2339.03184	2835.4484375	1995.12	2719.0175	1850.1665	3114.37525	1034.86705263158	1112.3668	730.515272727273	1008.04816666667	2241.2376	2726.15253333333	2457.55410526316	2120.10208695652	1288.26	1780.36533333333	1320.9	1479.696	1970.14663636364	1882.42714285714	1657.565	1957.83538461539	1580.79138095238	1608.308	1444.15341176471	2028.65117241379	1273.2928	1404.4635	1578.39120833333	1108.082	1916.07218181818	1871.17376923077	1389.59842105263	1333.50596	1756.2805	1547.76138888889	1427.37172	1715.80277419355	995.55904
101	130.065139355268	130.062583898808	130.072361590895	270.3675	266.289	272.434	20	20	80.6006086956522	172.468173913044	121.4395	139.811478260869	130.593391304348	193.899130434782	115.26	425.448782608696	3667.2479032258	4330.06832	2374.55524	5047.27188461538	74.4599999999999	93.864	92.8437391304348	56.1286956521739	207.015869565217	230.578956521739	256.030913043478	319.423304347827	102.029166666667	55.0940869565218	49.9949130434782	63.2561739130435	88.7929565217391	76.5391304347827	37.74	119.374125	119.37052173913	56.1286956521739	72.457043478261	48.9829565217391	228.548173913043	157.120173913044	68.3749565217392	105.06	237.781565217391	131.61225	143.856782608696	177.434608695652	199.001739130435
102	130.065045992718	130.063239789028	130.073698610543	288.2425	287.698	289.75	6	6	444.84208	697.016347826088	398.92526923077	321.384807692308	144.878230769231	268.330807692308	110.19024	691.587119999999	331.513	430.65944	138.78528	431.57844	73.4593846153846	143.89332	111.184192307692	75.5184799999999	64.2625199999999	70.39932	123.44904	159.13248	145.9315	42.85176	44.8817600000001	90.8013599999999	117.330961538461	69.3783076923078	35.7014	174.466038461538	126.51472	63.2424799999999	112.2264	58.16736	218.28856	112.2308	55.09512	63.2424799999999	190.826307692308	161.239	120.337307692308	137.7378	189.72744
103	130.08523853132	130.083196957906	130.093165143331	78.568	70.409	81.626	50	50	622.374285714286	402.787142857143	228.6032	354.022619047619	460.256238095238	829.481727272727	299.964	1168.22714285714	744.319230769231	1695.49017647059	889.689142857143	1399.783	745.792	1344.2941	978.4677	639.689285714286	502.121142857143	136.756571428571	237.782047619048	459.107142857143	330.6582	325.471142857143	254.039285714286	259.152571428571	819.271315789473	288.740857142857	286.7043	1931.88	893.770285714285	551.9823	1347.42	920.570588235295	2070.15971428571	2308.90657142857	854.126307692308	1373.2565	1310.03952	3473.03312	3017.75728571429	1765.0152	769.29112
104	130.086204167027	130.083426048251	130.094328045408	63.255	59.163	68.345	38	38	503.814133333334	547.8832	114.269866666667	379.5392	848.861866666667	932.529272727273	727.735333333333	1806.89226666667	1024.229	967.212800000001	1011.08426666667	1680.3792	787.677538461539	1465.16875	1011.03235714286	466.444666666667	1111.143	68.3310666666666	286.694933333333	1018.22613333333	393.977333333333	421.397666666667	282.613866666667	326.485333333333	1095.32657142857	268.330133333333	318.1984	2531.21544	880.490133333333	565.47888	1773.13242857143	1261.07314285714	2299.67315789474	2746.50093333333	736.632533333334	1414.1358	1274.31306666667	2753.69973333333	2250.84573333333	1681.9488	845.112000000001
105	130.96732647032	130.964558130381	130.975748943661	1081.5	1080.36	1084.5	111	111	2587.27130434783	3095.69133333332	3105.86193548388	3098.71967741937	2487.3695	3269.0012121212	2549.53533333334	2230.15666666666	2080.41718749999	2095.62052631579	1718.19030303031	1632.48484848485	3436.16190476192	3465.66153846153	3219.12000000001	3053.88	2115.08818181817	3070.19999999999	1593.24	2305.90624999999	3390.10100000001	1867.13823529411	2030.82	3339.66025641025	2902.78906249999	1747.77909090909	1959.70909090909	2253.49818181819	1723.98642857142	2243.99999999999	3116.17071428571	2318.14999999999	2293.55157894737	3564.74810810811	1896.17999999999	1716.13470588234	1833.00848484848	2217.47999999999	1788.10181818181	1780.95757575758	1805.39999999999
106	130.99652555423	130.996504278818	130.999659624173	63.255	63.237	63.261	3	3	170.34	249.8265	347.909736842105	447.88975	168.34125	353.0065	213.29495	141.81475	80.5326	98.9691	460.1553	70.38	258.1359	253.022	241.79925	263.3019	67.3398	208.08	65.296	84.68075	609.285631578947	1392.7095	1584.46868421053	1070.2947	381.3678	542.773	450.84	161.201578947368	112.2275	193.91	271.39	230.6104	104.0706	298.86	184.6743	137.73375	91.8236842105264	95.9096842105263	469.177	104.099052631579	89.8084
107	131.046213882092	131.043469752114	131.05358075492	197.915	194.87	198.958	19	19	435.664541666667	561.1375	656.1815	654.99408	419.32275	691.72272	474.4302	555.174666666667	2222.60544	2631.36491304348	1935.41425	1449.11	611.12975	674.412791666667	642.78375	616.256166666666	490.63924	660.128708333333	471.25925	493.942166666667	495.74025	368.235041666667	425.45676	608.218000000001	552.113041666667	374.538791666667	381.5735	471.471	292.82036	384.55508	526.470500000001	381.7605	378.51275	651.966375000001	339.757125	325.393291666667	288.73075	359.142666666667	243.83975	293.844	295.8812
108	131.054835494674	131.053353260761	131.055861146726	52.551	52.032	54.083	6	6	147.881875	225.4890625	145.9458	89.7834666666667	209.15125	242.918666666667	162.21975	444.9816	225.3233125	292.816533333333	350.994666666667	211.1270625	183.58875	197.931733333333	253.1088	159.1616	696.83075	481.5875	333.744375	525.609	89.7834666666667	67.3112	68.3578666666667	101.013	139.6800625	43.8714666666667	56.1146666666667	288.735466666667	145.89575	108.226	177.5844	159.159	444.829	336.6825	126.513066666667	186.7171875	298.938133333333	326.485333333333	504.011733333334	325.465066666667	152.01725
109	131.052523595733	131.052523595733	131.052523595733	98.971	98.971	98.971	1	1	11.2230555555556	40.8222222222222	24.4866666666667	63.2764705882353	45.9125	50.0099444444444	58.1273333333333	157.122777777778	83.6582222222222	65.2942222222222	17.3447222222222	104.068333333333	34.7007777777778	34.6894444444444	42.8333684210526	27.5565	129.575277777778	29.5783888888889	67.3566666666667	104.034333333333	12.2393333333333	22.4387777777778	21.4188333333333	9.1825	6.12166666666666	22.4534444444444	14.2838888888889	36.7411764705883	32.6488888888889	29.5880555555555	17.3390555555556	37.7379444444445	115.291388888889	36.754	20.4122222222222	58.1716666666667	136.761888888889	116.311666666667	27.5475	92.8705555555556	49.9772777777778
110	131.128726921101	131.126463683519	131.137596780409	46.9305	44.878	49.975	54	54	146.9184	227.519466666667	106.146857142857	74.4808571428572	266.307	359.291428571429	206.093866666667	427.649357142857	368.316266666667	488.716857142857	592.786	362.052666666667	180.5164	166.294928571429	201.080714285714	149.989	1413.10735294118	1723.77352941176	1209.39705882353	1329.78388888889	79.5822857142857	198.955714285714	107.1675	91.8642857142858	113.2126	40.8106666666667	49.9905	123.454571428571	151.009333333333	78.595	106.191428571429	102.066666666667	397.904	373.4176	135.698	217.3168	609.110571428571	298.152857142857	677.706857142857	324.3176	211.1262
111	132.046757701984	132.046757701984	132.046757701984	220.377	220.377	220.377	1	1	34.688	57.1167058823529	45.9132352941176	35.7097222222222	28.5863529411765	61.2176470588235	34.69	28.5781176470588	41.8175882352941	47.9510588235294	45.9105882352941	43.8719444444444	43.8726470588235	51.0323529411765	41.8465294117647	48.9733333333333	43.8726470588235	53.0522352941176	31.6291176470588	26.5184705882353	44.8929411764706	35.7102941176471	34.6667777777777	60.1765294117647	47.94	40.8111111111111	29.5783888888889	32.6475294117647	36.73	28.5665882352941	53.0552941176471	27.5463529411765	40.8094117647059	48.9741176470588	32.6287058823529	31.627294117647	39.7914705882353	28.5764705882353	34.6894444444444	36.718	31.6291176470588
112	132.048150563489	132.044885943013	132.056497444958	303.5295	299.941	304.051	14	14	426.479428571428	617.276458333334	746.823000000001	935.913124999999	482.588999999999	710.080615384614	517.330125000001	1360.01546666666	51.0249999999999	61.2163636363636	72.42	47.9534285714287	49.98	52.0491428571429	60.1968571428571	56.0842857142858	40.8109090909091	74.4739047619047	38.7799047619048	31.6377142857143	58.1555454545454	38.779	34.6892727272728	71.4200000000002	70.3964285714286	41.8311818181819	43.8948095238095	40.810909090909	46.933142857143	31.6284545454545	62.2519523809525	36.7388571428572	42.8609999999999	57.1360000000001	37.7416818181819	38.7703636363637	41.8311818181819	40.8109090909091	35.69	38.7708571428571	34.6897142857144
113	132.053084765115	132.046845040585	132.056592001299	186.714	183.652	188.72	5	5	101.002846153846	270.381538461539	256.077923076923	293.848615384615	178.540384615384	267.300461538462	189.77723076923	607.834857142858	293.826461538462	225.386	243.74323076923	120.441692307692	120.387230769231	186.702230769231	192.750923076923	135.700923076923	226.610769230769	310.173538461538	151.005538461538	250.990285714286	58.1531538461537	23.4653076923077	35.726923076923	39.789	49.995076923077	17.3452307692308	23.4653076923077	393.809076923077	66.3199999999999	91.7861538461537	92.8410000000001	61.2415384615384	858.07876923077	402.843571428571	87.7398461538462	115.242615384615	242.83323076923	476.483692307692	263.219538461539	206.086615384615	20.3969230769231
114	132.047330777257	132.046412078428	132.050869355306	92.3465	91.817	92.855	4	4	106.110333333333	154.0955	138.790956521739	122.46	163.286666666667	222.469	201.96825	272.417875	129.518833333333	138.793666666667	156.09825	194.86775	175.526	229.5	216.24	175.526	160.2185	181.6045	118.382833333333	160.146541666667	89.7636666666667	63.2425833333334	75.5015833333334	106.106	120.3895	68.3595416666667	70.39725	231.662958333333	114.272666666667	115.28825	121.360166666667	92.84275	436.577833333333	283.7685	126.542	184.718041666667	376.57252173913	501.085958333333	392.7	392.900869565218	128.52525
115	132.053602422885	132.052721102691	132.054483743078	196.9055	195.896	197.915	2	2	136.715733333333	322.404266666666	317.365133333333	339.7488	217.3168	322.407172413793	234.661333333333	638.686933333334	450.0258	539.835379310345	407.0066	293.899034482759	174.4656	231.600533333333	242.823466666667	178.5525	273.377866666667	362.194666666667	197.892933333333	295.935333333333	106.0904	68.3578666666666	60.1957333333333	87.7615172413793	94.9016896551724	51.0224137931034	55.0944	433.698333333333	93.8645333333334	123.3837	133.6593	94.9034	931.503466666667	456.989866666667	125.4969	152.019733333333	272.4646	510.133333333333	309.1408	240.782933333333	47.9431333333333
116	132.09997912483	132.096471085065	132.109335344587	121.417	118.349	123.446	59	59	635.623947368421	986.034631578947	936.891473684211	1183.5052631579	1060.38152631579	1431.42921052632	1047.81026315789	1766.64	2834.35371428571	3142.75395652174	1879.76785	2918.01714285714	1375.91255	1605.8735	1384.89388888889	1044.70755555556	1290.65138888889	1432.89284210526	1235.09252631579	1584.51676470588	1220.23473684211	1524.42789473684	1185.9127368421	1600.38	1472.23973684211	1259.39442105263	918.521052631579	1858.15969230769	1132.4775	1096.44625	1437.61941176471	974.652894736842	3066.2379	1937.4797368421	984.55394736842	1581.465	2216.8278	2237.45809090909	1377.35526315789	2203.60257142857	1045.34231578947
117	133.060950121895	133.058746074808	133.069621306458	53.0635	52.038	59.168	20	20	150.966166666667	166.30075	172.468173913044	167.329913043478	145.89575	150.997	121.442086956522	252.068869565217	397.62125	412.185391304348	433.610869565217	338.64	174.42	215.275043478261	170.427130434783	151.037217391304	584.627125	472.37575	458.09225	444.94747826087	113.248956521739	93.868	106.111652173913	130.626782608696	106.058333333333	70.398	64.26	141.822304347826	121.40975	115.348434782609	108.175304347826	82.643625	314.249833333333	215.228791666667	90.8070869565218	154.05775	346.90347826087	216.30452173913	456.96	264.315130434783	131.617625
118	133.053176983409	133.049805704753	133.056548262064	301.4945	299.964	303.025	2	2	64.2774999999998	109.169722222222	78.5626470588236	78.5626470588234	40.8117647058823	71.420588235294	85.7033333333334	200.929055555555	24.4946666666666	18.365294117647	21.42	26.5272222222222	27.5479411764705	31.6389444444444	33.6691666666666	25.4902777777778	45.9124999999999	46.9327777777778	33.6783333333333	44.9068888888888	36.7305882352941	29.5977222222222	33.6691666666667	40.8	23.4667647058823	16.324705882353	19.3968888888889	12.2435294117647	19.3852777777778	17.3447222222222	19.3905555555556	18.37	29.5880555555556	29.5880555555556	13.2592777777778	18.365	17.344	20.4129411764706	21.42	23.4651111111111	13.2592777777778
119	133.104349593333	133.104326008584	133.104373178082	122.426	122.409	122.443	2	2	52.0359375	75.4476249999999	93.9013333333334	98.9658666666667	114.314666666667	133.654933333333	87.7429333333334	148.900533333333	223.4758125	320.238133333333	140.806	312.222	105.053133333333	128.5536	122.472	86.7226666666667	141.817066666667	116.356	90.8037333333334	153.04	105.087466666667	113.1714375	93.8645333333334	138.701866666667	113.2496	110.2248	101.046	159.0992	78.5605333333334	74.4551333333334	142.73875	93.932	306.075	160.192333333333	89.7834666666667	116.3104	158.079333333333	237.815333333333	86.7226666666667	160.129533333333	94.9592
120	133.976832102413	133.976228425941	133.980632121046	1072.265	1071.27	1072.33	6	6	843.540000000005	1098.92464285714	1013.88000000001	1115.25035714286	880.568214285719	968.318928571426	937.708214285712	786.695357142855	804.063076923076	729.299999999999	327.534642857145	861.59821428572	965.257857142863	1059.78	930.240000000006	1013.21464285715	763.979999999999	966.959999999998	864.959999999998	920.039999999998	1063.58428571428	726.239999999999	925.463928571426	975.119999999998	877.199999999998	753.780000000005	896.918076923076	753.023571428576	821.387499999998	842.519999999998	794.858214285713	844.855714285712	766.288214285713	863.52428571429	793.559999999998	828.529999999998	806.082142857141	798.939642857147	362.226785714285	852.296428571433	811.919999999998
121	134.046390203782	134.044465020792	134.049721091942	55.093	53.058	56.102	11	11	219.3	333.629181818182	355.134	370.354695652174	360.156272727273	516.258	331.677272727273	361.257	403.722	404.028	532.582363636364	346.8	379.456173913044	411.165130434783	407.1795	450.160772727273	146.919272727273	195.892363636364	135.696272727273	138.794181818182	306.081818181818	184.669363636364	224.457391304348	309.142636363636	351.805909090909	202.014	256.02	375.456	290.777727272727	243.964681818182	338.806	277.514181818182	667.258363636364	503.88	312.203454545455	392.805	1030.46347826087	757.033565217391	1363.74	837.8305	204.054545454545
122	135.099938839116	135.099938839116	135.099938839116	175.485	175.485	175.485	1	1	67.3365	89.8084	103.0503	136.6465	69.3804	98.9677142857142	65.296	149.8959	24.4872	20.4	19.3845238095238	29.59595	61.233	57.12	64.26	45.9	14.2842	26.5187	21.426	16.324	41.83025	74.4819	43.87075	86.74675	49.994	42.852	27.5481	50.02165	39.77805	32.6491428571428	45.91125	40.8	49.98	32.6308571428571	29.58725	36.72	38.7714	42.8505	20.406	50.00695	24.4857142857143
123	135.116252318875	135.115457167384	135.12559562831	616.2625	615.223	618.3	14	14	195.926709677419	1849.0787	1036.61496774194	1912.0070625	718.284387096775	1414.3668	1213.87933333333	1348.8366	797.718200000002	1193.946	292.860354838709	788.534806451614	1037.43841935484	1048.01926666667	1033.73273333333	554.932645161291	703.101533333331	183.646451612903	160.181866666666	332.606933333333	698.745666666666	623.382933333332	186.6783	739.959166666667	240.742838709678	108.1306	194.909133333333	486.762600000001	117.329677419355	477.5784	128.5578	690.845741935484	2522.5215	886.632290322581	125.5174	812.291466666665	610.239066666667	1777.31509090909	375.458133333334	283.680466666667	160.150129032258
124	136.061859458301	136.061859458301	136.061859458301	72.438	72.438	72.438	1	1	49.9835	35.69625	47.9534285714286	58.155724137931	35.71	46.9136551724138	33.6765	69.3787586206897	214.08	276.661964285714	244.866206896552	227.51575	49.9935172413793	43.8629655172414	30.608275862069	29.5945	73.4734285714285	109.147379310345	28.568	59.1765714285714	41.8390357142857	23.46575	23.4663448275862	28.567724137931	28.562	13.2609285714286	14.2809655172414	64.2643448275862	20.4057142857143	38.7776428571428	45.9031034482759	25.5116071428571	84.6659285714286	44.8831428571428	20.405	14.284	46.9331428571428	74.47825	45.9031034482759	47.9618214285714	24.492
125	136.074791720861	136.074491463127	136.075440775868	114.269	110.188	114.28	3	3	49.99225	84.6548125	58.175625	104.0655	47.969375	65.3	50.996875	126.47225	239.75875	281.50275	244.86	294.85225	67.31175	81.595	65.32	48.972	127.53125	96.959375	89.7875	178.54375	73.458	104.033625	110.2275	143.7583125	88.729125	99.9845	78.530375	71.4186666666667	38.771875	43.8714666666667	80.5454375	52.0744	133.6609375	60.172625	39.7775625	61.21875	80.570125	95.9050666666667	76.51875	86.689375	44.891
126	137.061624277193	137.05962933614	137.063619218247	291.8015	291.796	291.807	2	2	41.8313103448276	71.4337931034483	73.4598620689656	81.6213333333334	72.4395862068966	81.6220689655173	59.1759999999999	99.9870344827585	927.43075862069	1258.25524137931	838.80848275862	1007.0265483871	81.6213333333334	72.454275862069	89.7658666666666	81.6386206896552	98.9466896551724	118.327733333333	106.108689655172	120.372206896552	75.5157241379312	111.232620689655	59.164	74.4776206896551	77.5402666666667	61.216551724138	48.9732413793103	59.176	42.8515862068965	47.9432413793103	69.3904827586206	51.0224137931034	89.784275862069	65.2976551724137	41.8228275862069	61.2041379310345	54.0837586206897	47.9626896551724	59.1542	69.3787586206896	57.1238620689655
127	137.965921302483	137.962076897615	137.975032511853	1073.32	1073.18	1074.41	134	134	1208.272	1874.42037037037	1731.96000000001	1698.11200000001	1284.80950000001	1632.84210526315	1327.63952380951	1302.12761904761	1254.16523809523	1128.11999999999	2149.12285714286	1210.73999999999	1645.04600000001	1659.53999999999	1710.54000000001	1599.36000000001	1170.95999999999	1682.99999999999	1243.38000000001	1345.37999999999	1790.97749999999	1197.47999999999	1260.28809523809	1615.90749999999	1664.63999999999	1254.60000000001	1237.25999999999	1162.80000000001	1154.18549999999	1190.33999999999	1699.13249999999	1272.96	1308.25047619047	1605.28789473685	1124.03999999999	1250.08333333332	1261.30857142856	1252.56	2132.79523809524	1229.28399999999	1209.71999999999
128	138.053810198984	138.049820647418	138.063127175356	57.133	55.087	62.229	35	35	9.1795	7.14194444444444	8.16488888888889	16.3235555555556	7.14194444444444	15.3083333333333	11.2261111111111	12.2433333333333	17.3286666666667	11.2224444444444	11.2230555555556	12.2393684210526	12.2393333333333	15.3041666666667	16.3244444444444	11.2264705882353	36.73	15.3044117647059	111.210277777778	51.0294117647059	14.2831111111111	8.16222222222222	6.12166666666667	14.2838888888889	15.2952631578947	3.06083333333333	4.07977777777778	11.2230555555556	10.2027777777778	12.2506666666667	18.365	9.18264705882353	40.8088888888889	25.4986111111111	8.16222222222222	8.16222222222222	30.6083333333333	87.7438888888889	53.0544444444444	25.5152777777778	26.5352941176471
129	138.054039705847	138.053332275575	138.06283054537	203.05	203.027	207.12	3	3	18.372	26.5269333333333	38.7726666666666	30.608	52.0132	55.0944	54.0953333333333	97.9456	34.6890666666667	63.2772	20.4053333333333	34.6890666666667	29.5877333333333	56.1146666666666	39.7904	41.8309333333333	72.4105333333333	51.0133333333333	30.608	78.5605333333332	27.54675	50.0126666666667	44.8770666666667	25.5166666666667	28.5786666666667	32.6485333333333	26.5165333333333	99.0046666666665	66.3216666666667	54.0529333333333	30.608	36.732	356.073066666667	146.9184	59.1754666666667	101.046	219.429	230.580266666667	144.877866666667	221.397866666667	59.1561333333332
130	138.09063531411	138.089454270066	138.100561085109	120.391	118.349	121.428	17	17	11.2223571428571	20.3893333333333	18.3715714285714	19.3840714285714	135.7455	174.4656	147.931071428571	297.801066666667	10.2028571428571	9.1788	4.08114285714286	4.08114285714286	27.5380714285714	62.2362666666667	26.5367142857143	42.849	86.7226666666667	91.8642857142858	71.4186666666667	102.021428571429	11.2231428571429	10.195	4.08114285714286	19.3774666666667	20.4042857142857	8.16514285714286	8.16514285714285	18.3574285714286	24.4868571428571	18.3587142857143	23.4485	15.3160714285714	167.326857142857	94.891	34.6872857142857	56.1157142857143	135.641	132.692857142857	78.5605333333334	144.829857142857	123.522384615385
131	138.127889848763	138.125856851567	138.136949601559	363.216	360.142	364.259	23	23	133.658529411764	332.615882352942	332.621875000001	382.59375	227.515749999999	328.39975	182.622117647059	598.90009090909	406.059499999999	335.662249999999	95.9021176470588	80.6264705882351	181.615625	136.672117647059	237.714823529412	238.753125	38.7718750000001	36.73125	17.344	30.5981249999999	99.0006249999999	18.358875	23.4667647058824	75.503125	78.5351874999998	15.30375	14.279125	176.5140625	42.8498823529412	83.6605000000001	53.0705882352942	64.2993749999999	513.2171875	185.693529411765	48.972	59.1745	108.1465	264.341875	95.9408235294118	80.5701250000002	12.243
132	138.978130378936	138.974311696159	138.98674150807	1073.28	1072.22	1075.29	138	138	1836	2430.72272727271	2387.82	2345.63685714286	1727.33027777778	2300.01916666667	1843.89291666667	1708.24090909091	1732.61307692308	1415.75999999999	2237.95650000001	1602.41999999999	2348.69771428572	2387.81999999998	1893.12	2309.92685714286	1734.73913043478	2220.1793939394	1761.54000000001	1675.86	2429.24137931036	1753.38000000001	1732.69826086957	2079.87272727273	2140.98	1750.32	1786.66851851852	1727.88	1700.15299999999	1750.79666666667	2106.14	1739.57361111111	1718.38166666667	2217.66722222222	1675.86000000001	1629.55423076923	1673.66315789473	1735.02	1947.11399999999	1553.39125	1727.87999999999
133	139.001730873886	139.00031446374	139.010262614283	91.3145	87.741	92.855	22	22	218.342416666667	296.9655	276.566791666667	254.1045	205.128875	273.494	209.108541666667	138.759666666667	1164.66430769231	1295.7175	1142.68	892.75	282.6785	260.1	277.44	252.0635	171.444	290.77125	206.149416666667	199.928166666667	416.177	531.441708333334	431.583375	493.801	362.18875	321.391875	368.31025	164.307208333333	187.733666666667	218.3335	331.445833333333	271.3865	323.353208333333	219.46125	214.305	185.738583333333	685.776	384.744208333333	832.32	679.653	182.587458333333
134	139.043961282299	139.037426679562	139.046620473615	238.722	235.675	238.77	8	8	947.833363636364	1283.16	1240.6372173913	1293.00104347826	900.100173913044	1233.47781818182	883.357652173913	768.641863636363	862.360909090909	930.715826086957	1818.18234782609	868.242	1221.56452173913	1292.68554545455	1242.99547826087	1307.00986956522	826.236818181818	1275.32608695652	970.279363636364	828.461454545455	1326.39565217391	882.3	941.259347826087	1191.67854545455	1273.64072727273	915.633136363636	958.543636363636	881.505391304348	1023.32165217391	936.109636363636	1241.67190909091	929.22	781.528909090909	1243.02436363636	897.84	907.8	850.933826086957	849.074086956522	1731.38269565217	895.827217391305	944.772545454545
135	139.056215511582	139.056215511582	139.056215511582	56.102	56.102	56.102	1	1	16.32	16.324	21.43155	17.34425	16.3245714285714	20.411	12.243	19.39045	14.2726666666667	12.243	48.9744	24.48	16.32	18.3654	20.412	21.43155	32.6491428571428	15.3045	15.3042857142857	14.2873333333333	21.42525	12.243	9.18225	17.34935	23.4534285714286	7.142	11.22275	16.324	5.10125	7.14595	13.26715	11.2233	24.4868571428571	25.5	14.2835	16.324	7.14175	30.6075	21.42525	13.2678	13.2630952380952
136	139.989041227188	139.984623975453	139.99758549978	1071.27	1070.2	1072.36	70	70	1267.79538461538	1966.61055555557	2007.35999999999	2136.16812499999	1681.97999999999	2360.70562499999	1696.25999999999	1385.9588235294	1961.31363636362	1394.33999999999	3854.95925925925	1996.14	2185.15812499999	2020.61999999999	1601.4	2161.37999999999	1748.27999999999	2257.25999999999	1467.78000000001	1680.96937499999	2628.10937499999	1774.79999999999	1437.85095238096	1456.56	2010.63124999999	1283.16	1456.55999999999	1758.47999999999	1414.58624999999	1717.67999999999	2104.25999999999	1808.45999999999	1699.34062499999	2097.64749999999	1927.79999999999	1389.19214285714	1619.62166666666	1181.16	3373.6942857143	1696.68521739131	1424.94
137	140.9541451761	140.950827713786	140.963485414027	1075.35	1074.33	1076.41	144	144	2165.2888	3072.65380952379	2894.76000000001	2991.01571428572	2120.54952380953	2904.21363636364	2191.93636363635	2190.91590909091	2146.01590909091	2262.36	3328.65826086957	2212.38	2901.97384615384	3015.11999999998	2889.66000000001	3033.81136363637	2117.40217391305	2817.24000000001	2261.33999999998	2165.46000000001	3061.36363636364	2246.04	2272.55227272728	2789.70000000001	2938.62	2271.54000000001	2211.37190476191	2145.06	2129.64739130435	2226.66	2859.25826086957	2282.76	2061.27826086957	2761.40857142858	2163.42000000001	2224.40740740742	2136.79043478261	2200.14	3196.34260869565	2297.04545454546	2078.44241379311
138	140.964606721676	140.961395236831	140.964823287346	43.852	42.855	43.864	3	3	264.24475	556.021111111111	488.739666666667	556.081666666667	252.00175	349.936222222222	322.390222222222	244.89	881.8675	1160.0811	875.3888	520.313333333333	322.390222222222	320.349777777778	373.442	280.396875	218.36025	279.5485	163.24	211.19175	373.401333333333	129.582333333333	192.948	248.072625	318.344	114.268	184.660222222222	249.981666666667	181.599555555555	270.358888888889	240.956	191.948	172.42225	186.728625	124.48575	138.750222222222	152.029666666667	202.3065	333.830666666666	155.090666666667	103.04525
139	140.99263933954	140.989362061875	141.002746698511	1072.3	1071.23	1073.38	74	74	1850.27999999999	4601.83235294118	3705.66000000001	3882.21911764706	3157.81029411765	2535.43088235294	3127.20147058824	3025.32000000001	2297.84428571428	2644.86	2642.82	2131.18529411765	3250.7477419355	3204.84	3131.40000000001	2850.90000000001	3074.17303030304	2362.96333333333	3312.82941176471	1798.25999999999	3086.36999999999	2926.38000000001	2322.18941176469	2290.92000000001	3031.44	2414.08322580646	2254.83142857143	3084.34911764706	2487.77583333333	3028.23294117647	2741.55424242425	3152.73636363637	2935.38617647059	2569.79885714286	2400.06000000001	3111.89705882353	2301.125	1894.55266666667	2683.652	3124.07515151516	2453.83902439025
140	140.99536145762	140.99320772141	141.004506100133	1169.22	1156.94	1169.28	51	51	742.559999999999	0	1049.35076923077	1103.64	760.473076923076	985.784615384613	0	0	0	1202.58000000001	1549.52769230769	741.54	1009.60416666667	0	967.980000000001	1150.56	0	1221.96	0	0	1566.72000000001	0	0	1746.24	0	886.379999999998	717.060000000002	756.839999999999	754.799999999999	0	1129.93071428571	772.139999999999	0	995.519999999999	707.88	0	0	807.839999999998	2475.62272727273	808.44923076923	1453.97153846154
141	140.995126677589	140.993033852134	141.00457649282	1122.775	1111.05	1136.53	58	58	2337.75510204082	3226.90551020408	3496.61755102041	3375.51020408163	2292.96	3707.97785714285	2375.03510204082	2185.158125	2555.63297872341	2961.22448979592	5437.61999999999	1409.15115384615	3698.19711538461	3134.80533333332	3493.5	3535.00714285714	2170.40816326531	3163.31914893617	2741.28836734694	2277.09551020408	3097.03372093024	2356.14208333333	3280.32	3325.51020408163	1898.88464285714	2728.57142857143	2494.39897959184	2285.71428571429	2646.9	2224.04489795918	3751.90185185185	2267.91367346939	2252.04081632653	2871.98658536586	2725.98530612245	2489.29795918367	671.580909090911	2234.69387755102	5166.24549019607	2688.23775510204	2508.16326530612
142	140.996039438618	140.99376326468	141.003711224577	1140.135	1137.57	1141.68	4	4	1246.94916666667	1708.875	1794.91291666667	1734	1222.45916666667	1685.04	1232.67625	1193.93208333333	1321.97916666667	1477.56333333333	2662.2	1291.32	1789.36875	1819.40291666667	1720.4225	1857.128	1214.29583333333	1686.74875	1397.4	1262.25541666666	1773.78	1265.31666666667	1404.53999999999	1698.99375	1807.15791666667	1350.01125	1332.12	1248.99	1356.13375	1210.21416666667	1708.1775	1222.45916666667	1188.78541666667	1755.42	1349.45999999999	1357.15416666665	1301.03125	1283.16	2610.22583333333	1361.23583333333	1289.80666666667
143	141.017303592539	141.017303592539	141.017303592539	65.301	65.301	65.301	1	1	474.2709375	680.256625	756.0515625	645.81825	291.7915	781.27494117647	277.621333333333	236.701866666667	456.596	415.2671875	1641.58225	381.5735	851.922666666666	542.80625	713.15475	763.4088	435.64675	781.22425	517.1083125	405.0640625	644.014375	364.22925	348.9255	461.153	682.296375	364.22925	428.375294117647	336.6825	431.56575	367.425	617.2890625	349.94575	284.6671875	726.1955	466.25425	376.47225	298.93325	433.60625	2519.25470588235	263.4352	411.311875
144	141.958231480486	141.954253228313	141.966901184615	1077.39	1076.37	1078.45	144	144	9417.42541666667	13429.4844	14624.76	13942.5353846154	8826.60416666667	14703.18375	9193.95416666667	8672.12777777776	8429.66208333334	8997.42	8332.5864	8477.35538461538	14472.9333333333	14028.4592	14103.54	14227.4372	8629.27222222221	14493.18	8734.15172413797	9193.26000000001	13706.2366666667	8156.94000000005	9197.8856	15899.6424	14509.5	8616.39833333334	9171.83999999997	9518.64000000001	8891.22758620687	8992.32000000003	14806.004	8955.33565217392	8720.48083333334	14868.1096296296	8770.98	8340.7496	8530.544	8789.33999999998	8013.54166666667	8797.25439999999	8457.84
145	141.958746000703	141.957207164198	141.967899445565	1169.22	1169.15	1169.26	22	22	937.380000000002	0	1437.44	1293.36	799.371818181819	2255.94124999999	851.438181818183	0	0	0	1003.55363636364	807.479166666667	1689.47916666667	0	1392.3	1305.6	0	1542.24	0	0	0	0	0	1534.08	0	875.160000000002	905.760000000002	872.877272727274	1254.6	0	0	0	0	1528.98	0	0	0	836.400000000002	0	816.727272727274	0
146	142.010594986358	142.010594986358	142.010594986358	132.627	132.627	132.627	1	1	745.8393	1105.3548	1403.25625	1170.6282	633.76155	1519.8	708.0882	674.38525	550.962	610.1095	970.02	591.745	1417.8	1244.339	1325.30475	1258.0299	686.46	1261.37052631579	832.319999999999	701.9664	1231.44175	657.0732	753.96475	1508.15742857143	1469.232	700.117157894737	759.310736842105	793.7934	854.9695	708.9	1431.3078	720.3318	570.18	1296.75447368421	718.2912	669.284	550.638	632.617	732.5395	591.6	612.536842105263
147	142.962990963098	142.960421048678	142.964036958807	1077.41	1077.28	1078.43	39	39	1350.06136363637	1789.81083333333	2163.18518518518	1893.12	1224.54545454546	2046.99217391305	1356.15782608696	1265.33913043478	1207.17434782609	1284.18	1167.4	1177.575	1942.90782608696	1806.16956521739	1819.68	1993.96818181819	1301.05434782609	1752.36	1344.93304347826	1329.06	2018.42	1263.78	1367.82	2014.5	1913.52	1254.13863636364	1237.81136363637	1291.32	1250.05681818182	1354.56	2028.36242424243	1302.54	1339.83086956522	1885.21379310344	1233.18	1187.78608695652	1155.15454545455	1300.5	1183.18782608696	1282.71136363637	1241.34
148	142.992942349223	142.991486648033	142.996067398829	1070.22	1070.18	1070.25	9	9	1376.94357142857	2105.27999999999	1679.94	1656.61928571428	1192.38	1752.36	1384.14	1085.01928571428	1238.12642857143	710.940000000003	1488.18	1118.94	1766.85642857142	2146.08	1715.64	1681.98	1349.46	1585.08	675.240000000008	1261.544	1999.57928571428	666.060000000004	1289.16214285714	1726.67	1656.61928571428	1229.1	1197.48	1303.56	1189.13214285714	1219.92	1613.64	1318.86	1217.65533333333	1664.785	1266.84	1200.304	1145.24142857143	1160.76	1326.92857142857	1225.71428571428	1205.64
149	142.990719187063	142.989281246859	142.995750206561	157.117	155.068	158.145	4	4	400.876375	634.465916666667	590.748875	552.727083333333	400.95825	594.830041666666	405.03925	398.934041666667	428.5225	402.99875	715.224458333333	359.142666666667	628.499666666666	654.006958333333	608.093833333333	604.884708333333	351.05947826087	610.1095	443.826875	368.144791666667	594.684291666667	457.090666666667	483.48	548.782416666667	575.574260869565	479.5175	417.393391304348	367.305	446.88775	429.52525	617.4025	425.461625	362.18875	581.3088	455.958625	445.54772	452.991	393.8165	652.113391304348	431.477625	465.13824
150	143.959054999244	143.957909949238	143.960008063179	311.164	309.17	318.318	7	7	2313.4735	3189	2753.68408695652	2750.2475	2182.31475	2919.05445833334	2097.20566666667	1742.65816666666	2447.25891666667	2395.547	4213.7564	2409.33841666667	4852.88811428571	3151.304	3153.72154166666	3124.387625	2388.50279166666	3255.61775	2672.6895	2315.5145	4065.99489655173	2530.94333333333	2738.43152	3220.43195652174	3532.17207692308	2635.30575	2736.39096	2177.2135	2653.67025	2329.325875	3340.16196	2401.33454166667	2015.4875	3329.17364	2716.36652	2633.37279166666	2495.63341666666	2110.38	3930.3092	2482.8765	2645.50825
151	143.959032865558	143.957803621725	143.959984300688	909.073	907.073	914.162	6	6	2992.20827906977	4203.9901754386	4300.044	3814.28986363636	2450.42213636363	4894.24827272728	2601.02277272727	2460.89781818181	2456.12468181818	2407.14504545455	2404.46140909091	2347.96131818182	4427.5963255814	3711.75218181818	4025.51386363637	3859.18718181817	2392.85931818182	5055.10663636364	2154.528	2609.12793181818	5293.53484210526	2394.14631818182	2160.20604545455	5068.37195454546	4572.45313636364	2221.13372727272	2108.16518181818	2882.27045454546	2540.87661363637	2519.05336363636	5354.78753846154	2623.12118181819	2354.08377272727	5044.90254545455	2332.16825	2394.84679545455	2237.15904545454	2423.85153488372	2199.708	2211.2265	2417.29529545455
152	143.958643006948	143.955664430346	143.969427796201	1073.32	1072.22	1076.44	140	140	4136.10000000001	5979.64166666667	6307.68000000002	6390.41965517245	3569.08838709679	6464.58352941177	4356.73437500001	5170.37999999999	5620.80029411762	6110.82000000002	5647.19545454547	5402.94000000001	6537.02441176472	5267.28000000001	6596.34000000001	6275.82911764707	4034.79913043479	6308.47852941177	5630.08437499998	3332.34000000001	5827.25785714289	5644.67999999997	5735.23322580647	6244.44000000002	6394.38000000001	5590.19147058824	5588.15088235295	4974.07258064518	5504.48676470589	5229.9054054054	6659.40485714286	4088.28485714286	5769.35666666668	6235.90303030304	5563.66382352938	5481.01999999997	5598.00583333334	3253.80000000001	5141.57964285713	5592.11483870969	5457.89035714284
153	143.959675692793	143.956335194845	143.968599050201	1124.35	1106.98	1138.57	150	144	8950.15234042554	14579.5123636364	13567.9577358491	13509.9921568628	7914.17999999998	14736.4342105263	8402.4723404255	8956.7856	10806.8934615384	12513.2361290323	21867.78	10807.7385964912	12894.3078	12339.35625	13302.84	12557.9775	9282.50745098039	8954.26249999996	12913.1692063492	8050.65511627909	15650.88	10480.3703846154	6278.1	13604.2160377358	14422.574137931	5905.90370370369	10711.7774545454	6167.53378378378	7341.63333333332	8936.952	13312.9580769231	7889.45837209304	11200.2610169492	13431.8041509434	9740.76150943399	11188.2308620689	10445.7490384615	10760.7549090909	19369.7174468085	10422.2475471698	9767.2688
154	143.960661453043	143.956152134828	143.96941038104	79.579	73.463	92.849	67	66	5488.35069767442	6652.28092682927	6863.00869565217	3956.5572	4132.63928571429	8799.93152727273	5477.7982264151	2702.65765116279	3354.98091176471	3618.3815	8422.52794117647	3176.65975609756	7252.11502325581	5639.98456097561	6393.10426829268	6464.48121951219	4506.15102439024	6073.5696	4600.02917073171	4671.34653658537	7018.41185365854	4895.67985416667	12156.4865697674	7500.02026666666	6404.58	4626.91670731707	7582.89883333333	2548.25388235294	4684.16370731707	4528.11327906977	6829.71646341463	5765.51111111111	2336.13512195122	5507.46641860465	3857.19157894737	3104.67641463415	2578.22918181818	2124.19858536585	8452.74	2644.91473170732	4984.03227272727
155	143.95965964487	143.957721040321	143.968329094008	106.112	96.912	111.225	48	48	4817.63492592593	5052.39054545455	4657.545	5338.13862962963	3920.958	5249.26828571429	3722.47857142857	2887.21557142857	4638.2535862069	4438.24285714286	12071.8378378378	4410.69514285714	6700.21628571429	10381.9754285714	6694.72878571429	10394.7262173913	4448.29	6844.44851851852	5162.52882142857	4464.85264285714	6873.48662962963	4321.89692592593	4940.27466666667	6845.69935714286	7404.14193103448	4604.43003703704	5306.31671428572	3438.626	5052.4955	4624.83522222222	7749.01896774193	4703.39518518519	2804.60714285714	4668.664	6426.712225	4204.38896551724	2510.862	4090.24120588235	8837.71485714286	2674.09951851852	4416.90928571429
156	143.960236988921	143.955985273634	143.968360150938	1166.645	1144.7	1169.27	54	54	3703.61999999999	0	4915.32999999998	5306.03999999997	3730.38437499998	4853.07187499998	5880.30000000004	3793.38000000003	4158.89705882356	5347.86000000002	6917.79624999997	4171.01055555553	4902.06187499998	0	4969.42312499998	4883.75999999998	3690.44705882356	5701.80000000003	0	0	0	4002.48000000003	4238.10000000003	4902.11999999998	4788.00437499998	3944.33999999998	3803.57999999999	4855.20000000001	4595.52100000002	5125.5	4688.75124999998	3501.76437499998	845.273333333316	4719.53999999999	4253.40000000003	0	3154.86	3663.83999999999	0	3789.58062499998	1763.58000000002
157	143.95840990374	143.957088109577	143.967874515142	32.642	20.403	36.733	21	21	5429.98509677419	11337.3803478261	7160.17109677419	7092.46322580645	5486.0641875	7040.09567741935	5311.63141935484	5331.02574193548	5281.02534375	5496.4525	16343.42646	5347.34158064516	7123.77270967742	7175.47496774193	7162.54987096774	7165.49893548387	5476.72638709677	7371.36451612903	5518.70128125	5313.831125	12549.0885	5352.304	5317.57335483871	7180.918	7141.01196774194	5317.7911875	5345.301	5378.8004516129	5479.97932258064	5325.91548387097	11717.8834897959	5254.32903225806	5233.0964516129	7099.97587096774	5021.86896774193	5324.89519354839	5201.20774193548	5398.19225806452	8583.70248387097	5227.93887096774	5278.98515625
158	143.959195260169	143.957803478553	143.968648502483	285.162	277.53	290.77	16	16	2333.40704166666	5739.77678571429	5331.66646341463	5843.19446666666	2253.79852	2854.68991304347	3819.86057142857	1808.533875	2233.95642857143	2098.18912	3807.4855	2135.44604	3506.66534615384	2967.00816666666	3328.39052	3081.64425	2340.16675	3336.3156	2565.92875	2255.312125	7712.04578181818	2341.47375	2454.22025	3279.0835	3429.83328	2599.67344	2416.05066666667	2150.687	2482.34124	2321.16354166666	2882.27045454545	2355.75725	1958.48	3096.58520833334	2454.82175	2228.79104166667	2082.79968	2212.444	3428.35444	2087.4315	2455.84204166667
159	143.959038013707	143.957899833637	143.96851312033	218.3425	213.264	223.461	14	14	2958.4295	4199.63407142857	3960.42189285714	3803.66459259259	2739.50128571429	3850.55828571429	2875.62324137931	2453.282	2910.87514285714	2651.21088888889	4868.633	2890.49940740741	4063.55725925926	4130.83942857143	3979.87777777778	3868.82311111111	2899.5505	4048.49371428571	3108.81057142857	2894.96271428572	4696.1971875	3133.9555	3276.801	4032.34235714286	4245.53728571429	3241.36366666667	3305.03142857143	2679.73921428572	3240.46103703704	2946.98635714286	4749.40921875	3059.83685714286	2444.60457142857	4115.83257142857	3273.74142857143	3073.63842857143	2808.31771428572	2613.40903571429	4579.08977777778	2903.12328571428	3268.30885714286
160	143.958587121066	143.957413880144	143.967840099476	11.216	8.161	11.227	9	9	4669.3311	5784.975	5691.94816666667	6200.26005263158	4577.92078947368	5817.06	0	0	4289.24777777778	4916.64815789474	7574.43368421053	4325.74222222222	6079.74815789474	6089.79457894737	5978.74210526316	5826.95931578947	4161.71305555556	0	4673.64	4523.7	6010.3702631579	4822.01242105263	4530.03333333333	6035.87684210526	5890.99947368421	4620.77184210526	4764.83736842105	0	4480.816	4158.65222222222	5804.21538888889	4348.36157894737	4596.91465	0	4681.98763157895	4495.09911111111	4754.42631578947	0	7316.15315789474	4531.05361111111	4900.08
161	144.070300026475	144.068513713899	144.072086339051	266.802	266.289	267.315	2	2	17.3444736842105	18.3647368421053	19.39045	24.4932	39.7917	37.76035	40.8105263157895	120.391052631579	608.94	757.065826086956	357.798315789475	832.546666666667	25.5	22.4457894736842	23.46575	20.4063157894737	42.84	53.0556	22.4457894736843	51.0289473684211	25.50625	14.2792631578947	17.3444736842105	16.32	23.4757368421053	10.2055	9.18236842105263	19.3857	14.2836842105263	16.3343157894737	14.2873684210527	14.2873684210527	43.8735789473684	21.4255263157895	13.2675263157895	21.4255263157895	23.4669	30.6075	18.3647368421053	22.4318947368421	26.535052631579
162	144.981713872471	144.975951262329	144.983892106914	1069.185	1066.2	1071.25	4	4	882.299999999997	1336.05266666666	1031.22	1092.777	827.219999999998	1243.78633333333	724.199999999998	730.319999999998	806.063333333331	915.959999999997	2976.36	785.143333333331	1182.56633333333	1243.99333333333	1074.06	1015.23166666666	743.822999999998	1168.28166666666	773.159999999998	778.259999999998	1352.38333333333	742.559999999998	821.368333333331	1216.86	1078.14	820.347999999997	829.530999999997	819.32766666667	766.270333333331	764.229666666664	1094.46	740.761999999998	630.565999999998	1095.838	820.347999999997	791.778666666664	748.679999999998	751.985666666664	2125.07586206898	734.879999999997	819.059999999998
163	145.05342361694	145.048528208981	145.058480531806	112.741	110.176	113.271	6	6	33.66	49.98	46.9321052631579	73.4616	91.8495	80.59975	107.1	139.6989	109.13465	107.12625	59.1774	97.9487999999999	37.74	48.9744	73.4832	69.3804	117.32875	49.9947	62.23525	90.8022499999999	42.8643157894737	65.2768	31.62775	41.8077	45.9	51.0125	45.9	164.26025	70.41795	63.2586	39.7683	55.1259	176.46	43.86	70.4007	110.187	148.92	130.592	101.0097	121.3443	102.025
164	145.052115336301	145.048343181031	145.058160903832	57.629	55.099	60.2	4	4	469.2	577.485083333333	575.562	475.4365	374.43175	383.614	368.4005	391.872	292.6252	388.71144	617.276458333333	306.0125	373.33525	425.461625	372.497708333333	302.068	141.820541666667	260.174375	143.85525	139.8085	405.1385	246.90776	228.536	432.692	373.24375	191.814833333333	183.6075	322.399	142.835	228.648	335.7445	272.417875	224.464166666667	371.295166666667	195.896	182.62475	197.9285	395.857	479.419583333333	218.395916666667	113.24775
165	145.952869193479	145.95168729799	145.953254851204	1125.36	1118.2	1128.39	4	4	3147.39333333333	3781.17885714284	3944.44722222222	4315.0625	3202.8	3978.06305555556	2881.28685714284	2952.46722222222	3439.38314285712	3603.62111111111	7027.8	3121.2	4049.4825	4043.39228571426	4149.36	3966.84	3000.43333333333	3907.70722222222	3127.32	3023.10657142856	3940.25999999998	3050.65428571427	2829.47999999999	4139.26694444445	3948.42	3110.82694444445	3090.6	2924.34	3068.99555555556	3041.4717142857	3979	3366.91666666667	3098.45485714284	4341.28194444445	2788.67999999999	3107.79028571427	3129.5275	3070.01583333333	6714.50028571425	3061.85361111111	3076.16142857141
166	145.952101160704	145.951059831892	145.953142489516	1152.91	1150.89	1154.93	2	2	2127.74250000001	2807.04000000001	2657.4505263158	2607.12000000001	1999.15950000001	2741.06300000001	2020.59000000001	2087.93600000001	2169.58300000001	2402.10000000001	4232.01350000002	2103.24000000001	2836.99000000001	2755.35000000001	2657.38200000001	2649.96000000002	1951.19600000001	2630.58000000001	2109.36000000001	1920.66000000001	2797.19050000001	2106.30000000001	2188.92000000001	2690.76000000001	2584.68000000001	1979.82105263159	2113.44000000001	2010.41999999999	2018.54900000001	1969.62000000001	2998.09545454546	2001.20050000001	2051.20500000001	2714.22000000001	2202.18000000001	2152.20000000001	2082.84000000001	1941.06000000001	4201.39850000002	2104.27100000001	2230.66600000001
167	145.955432074343	145.950671267302	145.964867359112	1070.28	1069.24	1072.33	56	56	1923.87812499999	2789.26764705881	2266.43999999999	2230.06562499999	1868.19218749999	2342.24999999999	1728.9	2035.05294117646	1862.71666666666	2514.29999999999	2473.49999999999	1977.77999999999	2399.48937499999	1516.74000000001	2247.05999999999	1945.13999999999	2084.87999999999	2234.81999999999	1923.72	1925.84999999999	2860.7088235294	1654.44	1964.78333333333	2430.27764705881	1825.89812499999	1967.57999999999	1936.97999999999	1956.53812499999	2146.37437499999	1876.79999999999	2299.07999999999	2057.33999999999	1950.34411764705	2233.12749999999	2139.95999999999	2236.7168	1943.19999999999	1851.29999999999	2520.85294117649	1730.70333333333	2221.56
168	145.954856844828	145.95426051664	145.956530824122	78.0435	75.498	81.62	4	4	2453.42795454546	3153.90578723404	2856.4728	2738.7536	1789.79754545455	2726.16872727273	1815.30777272727	1232.48213333333	1877.15054545455	1614.68268181818	5567.71646666667	1597.56913636364	3124.5096097561	2617.71915555556	2989.05577777778	3045.92113636364	2106.07745454545	3281.63563636364	2188.7775	2285.66545454545	3295.892	1944.46654545455	2139.4992	3225.13317777778	3377.22	2086.45772727273	2615.96373333333	1938.50666666667	2125.22809090909	2179.83654545455	3234.49046666667	2306.07318181818	1090.52577272727	2534.35745454545	2022.40577272727	1658.96345454545	1216.15786666667	1040.672	2592.05821875	1174.45482222222	1986.7365
169	146.058701223528	146.058023291574	146.059379155481	157.128	157.125	157.131	2	2	50.9970588235294	74.4771764705882	32.648	52.0168125000001	65.2950588235295	58.1534117647059	52.017	120.394705882353	967.238823529412	968.259117647059	498.923823529412	830.471529411764	61.2176470588235	152.015058823529	83.6641176470588	52.017	103.079411764706	88.7655882352942	75.5017647058824	114.193882352941	117.285625	96.9279411764706	89.7548235294118	111.173588235294	180.644117647059	74.4814705882353	91.8529411764706	450.812375	153.044117647059	145.944117647059	214.335882352941	115.286588235294	405.056764705882	374.318411764706	159.110823529412	245.649882352941	350.960941176471	325.436294117647	142.882352941176	373.298470588235	144.881764705882
170	146.062706127836	146.05762902955	146.072550056807	143.8535	139.781	145.908	54	54	405.05116	749.7294	516.267583333333	510.153846153846	387.6912	440.65728	343.91524	679.209	1890.63015384615	2009.40730434783	1407.6552	1951.51851351351	490.75468	835.60932	475.35728	346.8816	408.112	423.4162	338.65328	454.0246	329.53752	264.30432	161.16632	221.34868	415.25396	235.68468	121.37524	662.15473076923	346.8952	352.8508	377.4148	145.8655	1765.9472	1100.8705	359.06816	616.24912	1548.42072	1462.73736	1132.77913043478	1518.17664	1527.251875
171	146.063123787966	146.061496273834	146.072321804535	92.842	84.681	98.965	37	37	290.7684	510.26	541.89612	601.08628	593.91936	878.63328	1004.73788461538	794.789730769231	501.7416	516.24144	449.938730769231	787.65616	696.98784	997.84525	802.770269230769	663.338	701.06976	773.37224	531.67008	661.01184	245.82964	83.64328	74.4796538461538	121.412038461538	324.44904	163.2832	140.797153846154	1013.37636	534.60576	449.92584	509.923076923077	374.44276	1516.12007692308	1185.02376923077	558.22444	970.477888888889	1838.90993103448	1850.78792	1043.46	1592.96928	652.8256
172	146.065618904579	146.061520651793	146.073493370643	63.25	61.208	71.428	9	9	102.006896551724	319.227620689655	360.21824137931	256.08924137931	395.870857142857	394.766689655172	472.483517241379	394.913482758621	195.771428571429	257.157	158.14275862069	312.141103448276	470.267689655172	722.355310344828	545.939827586207	465.348	190.785137931034	416.272551724138	225.483142857143	271.4435	141.844535714286	116.3085	80.6017931034483	86.7234482758621	171.336827586207	77.539	57.1238620689655	417.208206896552	182.629379310345	231.688724137931	319.400310344828	174.467172413793	774.25115625	651.824068965517	216.300571428571	391.785931034483	622.368275862069	1056.99892307692	100.986827586207	528.592206896552	233.643172413793
173	146.165558024089	146.161919792779	146.174027284874	44.884	42.833	46.931	87	87	938.655555555556	1464.07763157895	1497.0735	2007.87789473684	1337.58416666667	2352.43447368421	1951.196	2395.29878947368	70.3759411764706	95.9061111111111	24.4853333333333	154.011117647059	2112.42	2130.224	2051.42833333333	1945.66972222222	899.9046	923.574047619048	518.309411764706	888.8555	1110.01904761905	743.794411764706	460.311823529412	753.145043478261	1166.92576	815.013291666667	609.105833333333	1784.43626086957	1281.46888888889	996.094117647059	1216.89955555556	734.796	2140.51210526316	1816.69124	1223.34491304348	1190.66416666667	1009.0767	1267.944	779.704444444445	1107.72	1510.62
174	147.044576369066	147.044576369066	147.044576369066	217.293	217.293	217.293	1	1	63.2764705882353	101.003294117647	104.064	95.9021176470588	52.017	103.043764705882	81.6470588235294	47.9538235294118	97.9425882352943	142.882352941176	137.739705882353	78.5354705882353	83.6930588235294	95.9076470588235	103.049705882353	101.009117647059	48.9741176470588	104.064	88.7655882352941	56.1161764705882	101.038235294118	84.7137058823529	65.2950588235294	82.6152352941176	103.014058823529	71.4205882352941	68.3597058823529	58.1735294117648	75.4974117647059	61.1964705882353	90.7750555555556	62.2343529411764	70.3991666666667	101.009117647059	88.7348823529412	69.4	100.017647058823	61.2141176470588	144.881764705882	105.053941176471	78.5354705882353
175	147.044143057304	147.041815143622	147.053843279791	293.837	284.649	296.926	15	15	162.22147826087	318.321391304348	316.294347826087	406.996625	68.35675	450.9505	160.221913043478	62.2359130434783	1404.92556	1715.42688	1118.49182608696	1763.064	272.40675	353.10052173913	318.239999999999	305.067208333334	94.8600000000001	228.489333333333	215.284217391304	141.786043478261	183.693913043479	133.688347826087	144.846173913044	182.58	230.5765	160.187782608696	115.318956521739	345.883173913044	170.388708333333	74.4631739130435	257.171478260869	90.8244999999999	78.5634347826088	401.982782608696	177.487565217391	218.335826086957	382.695652173914	120.421565217392	273.315333333333	373.41547826087	166.267086956522
176	147.074816362357	147.070767185144	147.084769716095	54.072	51.006	56.124	103	103	1461.66	1980.35544827586	1374.64894736842	1575.27702857143	1094.74613333333	1366.14518181818	958.200931034483	2552.15681818182	3683.0922	4432.02315789474	4196.24712	2016.4164375	1410.71319230769	2094.66382352941	1807.17133333333	1468.41485294118	3223.01620588235	2387.53894736842	3181.2369375	2789.08591304348	672.361793103448	582.577517241379	557.183586206897	738.804551724138	678.211333333333	412.187733333333	416.188137931035	1077.41131034483	1137.6075862069	696.086827586207	859.391655172414	709.211551724138	2316.081	1467.07955555556	933.552413793104	1440.62509090909	3043.46311538462	1701.11793333333	5170.77216	2597.427	1418.17066666667
177	148.060693304159	148.056276942079	148.07888067891	55.395	52.014	59.179	115	115	1289.20564705882	2312.34	2273.72243478261	2365.02228571429	2072.14982608696	2916.98409375	1867.48111111111	3346.15877777778	1284.68117647059	1664.05173529412	1287.5949375	1381.23474285714	2300.1	2538.92625	2366.40308823529	2434.77264705882	792.779076923077	1460.02885714286	956.0211	1201.1067037037	1494.9409375	989.681612903226	1009.25618518519	1216.16509090909	1714.36138461539	1213.10427272727	1109.79885714286	2180.3811	1480.42305555556	1482.02528571429	1777.91594117647	1415.09959259259	3249.49625	2499.16333333333	1546.73345454545	2044.59716129032	1716.09872727273	2918.49161290323	3087.34527272727	3419.5838	899.88696
178	149.026528651568	149.026528651568	149.026528651568	751.928	751.928	751.928	1	1	424.446608695652	781.519826086957	652.966956521739	721.170739130435	462.197869565217	729.486521739131	498.779999999998	523.259999999998	516.252	436.671652173913	1002.15234782609	550.940869565218	633.879000000003	675.441478260869	705.000260869566	695.817913043478	449.935043478261	658.06125	484.747826086956	463.198434782609	710.283130434782	470.46052173913	489.725217391305	670.339956521739	641.744086956522	508.0845	518.314608695652	434.631130434783	479.522608695652	484.500000000001	660.108782608693	507.06425	512.192782608695	640.887652173913	439.751173913043	477.502434782608	491.765739130435	488.704956521739	1017.96	529.515391304348	511.281391304347
179	149.04993625724	149.045633228254	149.054239286225	844.2315	841.695	846.768	2	2	83.6605000000004	176.503250000001	169.371875	160.120375	103.04525	180.5289375	87.7414999999998	147.8909375	161.258749999999	204.062500000001	99.9844999999997	147.8909375	149.97675	173.50625	200.116	159.159	88.7617500000004	143.864062499999	104.0655	83.6656249999997	167.49525	108.153125	120.485866666667	140.74275	142.887499999999	123.495625	108.18625	110.2275	108.10675	108.1465	147.93625	108.18625	94.8832499999997	168.351562499999	130.592	171.339	119.3326875	109.1734375	117.293235294117	151.970687500001	174.4093125
180	149.066956214655	149.066956214655	149.066956214655	54.083	54.083	54.083	1	1	110.143384615385	176.499923076923	150.041769230769	170.391384615385	138.761846153846	206.195384615385	132.64	237.713769230769	133.589769230769	137.741538461539	171.398769230769	91.7861538461539	168.274615384615	225.471	171.476307692308	173.452307692308	88.760076923077	97.9421538461538	84.7238461538462	104.110615384615	97.9495384615385	83.6589230769231	67.3403076923077	90.8005384615385	133.539384615385	68.3554615384615	71.4215384615385	158.144285714286	113.254153846154	102.115384615385	138.751384615385	90.8005384615385	216.305230769231	176.499923076923	104.071384615385	157.127384615385	197.935428571429	240.787428571429	379.554461538462	245.894153846154	80.6043076923077
181	149.953668629039	149.951908434098	149.962654191734	43.87	42.844	44.896	13	13	82.64025	129.5796875	80.6046875	55.0935	97.944	88.76175	129.619375	92.8484375	571.106666666667	706.028727272727	534.64375	229.55625	78.5605333333333	140.7968	55.0935	66.31625	72.4155625	75.503125	57.134	114.275	59.1986666666667	27.5383125	59.19625	41.845625	53.053	41.8174375	35.70875	67.3376	35.70875	51.0125	36.744	40.825	107.12625	90.7744375	39.78975	75.4985	125.4928	92.9170666666667	176.50325	110.187	79.5795
182	150.0578886009	150.056320551158	150.068203262661	87.742	83.655	88.774	27	27	223.4457	344.8614	451.0831	572.52855	410.2611	469.453	365.16	760.103181818182	449.6877	404.1576	225.4863	463.1935	481.6996	602.82	482.46	432.580952380952	213.29495	226.5621	111.23995	222.422285714286	195.888	94.85535	92.84275	178.5	188.74625	105.0909	49.994	316.3705	122.434285714286	194.8582	169.272571428571	150.02085	940.44	403.253421052632	138.7948	169.367428571429	508.0845	524.4085	246.84	411.1809	255
183	151.035102625598	151.034343385161	151.043862422455	45.898	43.875	45.921	13	13	230.568428571429	406.073714285714	408.285714285714	362.201428571429	309.146571428572	442.804	320.369714285714	379.705714285714	300.984285714286	304.045142857143	322.410285714286	293.842285714286	361.029428571429	375.622857142857	417.472142857143	430.560571428571	304.045142857143	294.986428571429	235.686	254.171538461539	393.830285714286	260.154642857143	273.551428571429	469.495714285714	359.115428571429	262.213428571429	281.598857142857	404.033142857143	326.491428571429	290.883214285714	394.133571428571	284.7195	461.136857142857	462.189428571429	240.787428571429	293.842285714286	409.134571428571	410.470714285714	418.492857142857	434.641714285714	233.549466666667
184	151.949069540357	151.948489732979	151.949649347735	44.383	43.87	44.896	2	2	41.8336666666667	77.5453333333333	92.8382	75.4948	55.098	112.236666666667	62.2403333333333	52.0285	317.323666666667	385.686	243.8278	105.094333333333	83.6564	84.7762	90.7948333333334	92.8503333333333	61.21	60.1996666666667	44.8946666666667	55.098	80.6115999999999	53.0486666666667	36.7704	93.8706666666667	77.5453333333333	48.976	47.9588	75.4948	77.5453333333333	53.0573333333333	76.605	34.7196666666667	97.936	89.7746666666667	53.0486666666667	81.6266666666667	77.5352	85.8816	105.2042	94.8786	40.8133333333333
185	153.998885212373	153.998885212373	153.998885212373	63.261	63.261	63.261	1	1	110.16	161.1205	263.2374	385.668	124.4766	231.54	131.65095	96.9285	29.5626	47.9541	126.511	33.66825	132.6325	122.434285714286	121.414	166.34965	30.6075	53.04	31.6293	28.5684	548.03535	1087.5865	1204.95742857143	936.5895	297.84	368.3283	309.06	88.74	64.2789	118.3838	231.6081	168.34125	38.7695	68.33665	129.57175	71.421	32.648	46.9315	85.68	54.08915	43.8858
186	154.96882237361	154.965237206828	154.9786191172	1074.33	1073.31	1075.39	107	107	1448.08950000001	2264.38863636362	2081.82000000001	2139.93857142858	1549.08285714286	1974.39107142857	1541.93952380951	1570.51285714285	1665.45599999999	1819.68000000001	2463.42952380953	1579.98000000001	2118.50857142858	2047.13999999999	2041.02000000001	2135.88000000001	1475.60857142856	2013.48000000001	1656.48	1486.13999999999	2056.25952380951	1509.6	1796.95375	2796.48849999998	2089.97999999999	1637.1	1641.9461904762	1543.26000000001	1673.58095238094	1622.82	1990.86826086955	1545.30000000001	1534.79619047618	1998.09238095239	1668.71999999999	1552.14428571427	1705.14652173913	1491.24000000001	2498.07272727273	1669.33500000001	1613.16517241379
187	155.001513049108	155.000874659317	155.002151438899	1078.395	1077.38	1079.41	2	2	1635.7012	2435.65807692307	2421.4092	2371.5	1687.7416	1665.80571428571	1713.22576923077	1763.88923076923	1847.5923076923	1914.54	2618.3464	1714.62	2356.1036	2411.16884615384	2307.24	2317.3284	1678.53269230769	2308.26	1804.38	1698.94038461538	2265.25384615384	1727.51115384615	1859.46	2736.66	2339.88	1796.9244	1784.3584	1742.16	1791.504	1748.28	2379.5728	1692.8436	1735.67423076923	2276.5124	1803.36	1743.83730769231	1759.1696	1664.64	2732.59923076923	1798.9652	1738.44423076923
188	155.071557228037	155.069235592716	155.079139055525	292.805	291.802	295.895	9	9	40.8107692307693	76.5375000000001	84.6855384615385	71.4051851851853	79.5810000000001	88.7634230769232	69.3783076923077	132.635	1958.91692307692	2542.93941176471	1756.35872727273	2459.84507407407	72.4384074074075	80.6195	67.3224444444444	52.0351111111111	106.084	104.043777777778	138.761846153846	144.850923076923	53.066	64.3060384615384	49.9837692307692	62.234076923077	52.0332222222223	46.9323846153846	33.6688846153846	78.5785	37.7495925925925	47.9418076923077	57.1479999999999	57.1479999999999	168.344423076923	44.8918461538461	45.9017307692308	54.0620384615385	40.82	183.69	34.674962962963	49.9931923076923	35.7013461538462
189	157.011311334921	157.008901600255	157.011927598188	60.194	60.183	63.278	3	3	370.283419354839	507.9133125	632.67125	678.48703125	585.628129032258	745.68853125	517.368967741935	714.316129032258	402.785322580645	436.822322580645	429.53840625	431.49965625	458.02209375	612.16875	537.78703125	464.305483870968	180.591387096774	295.884193548387	170.383096774194	211.233483870968	578.596064516129	1072.32512903226	831.52921875	636.761806451613	393.695875	518.291096774194	350.91225	608.99596875	293.832	356.205161290323	452.0538125	314.249419354839	756.035129032258	744.67064516129	345.878419354839	392.79625	400.97053125	664.08103125	524.3281875	390.83953125	255.064516129032
190	157.011588495277	157.011588495277	157.011588495277	92.843	92.843	92.843	1	1	129.574192307692	196.9565	220.42368	236.76064	203.071846153846	250.0225	175.413538461538	360.14472	563.953653846154	700.898538461539	367.3008	480.546807692308	181.65256	208.134923076923	211.132038461538	200.02192	148.993	183.648461538462	156.130615384615	171.372923076923	197.887461538462	295.811153846154	231.557461538461	238.74552	203.033576923077	184.7105	222.418692307692	268.38624	147.939038461538	155.080923076923	215.195653846154	154.060653846154	398.850076923077	244.9728	141.8495	148.99008	378.61292	280.632	219.308269230769	381.652615384616	147.911153846154
191	157.975203574458	157.971889696623	157.985877865651	89.771	86.704	90.814	89	89	392.79625	1090.66780769231	978.6595	1214.3712	720.473	1402.875	747.691869565217	789.66576	623.0978	572.757625	1171.28144	596.8638	887.8176	995.562434782609	883.403806451613	887.8078125	874.539933333333	864.17716	565.357	866.045307692307	1009.74789473684	862.982666666667	802.968483870968	1064.158	954.964173913043	718.520000000001	824.375466666667	785.554	642.78375	714.196	827.174944444444	697.01516	563.06208	940.08312	662.331541666667	599.90112	502.09584	477.49104	791.55104	646.98432	821.161923076923
192	158.96019004497	158.956376499612	158.969835103353	1079.43	1078.38	1080.49	144	144	10139.6829411764	13613.7844117647	12515.2767741935	13068.9473529411	9857.14757575753	12995.376969697	10276.3177142857	10113.0088235294	9537.70941176472	10032.5520588235	10707.06	9236.98032258061	12545.646060606	12970.0921212121	11925.84	12675.5399999999	10051.9376470588	13518.06	9100.44000000002	10532.25	13096.416969697	10202.5641025641	9456.08588235296	12278.2194117647	12248.16	8977.64636363632	9249.22419354835	10066.403125	9262.85882352936	9750.18000000002	12833.3715151515	10230.3764705882	10161.0254285714	12866.5558823529	9497.22000000001	9394.95030303032	9443.84235294119	10012.32	10982.3691428572	9138.34705882348	9406.44000000002
193	158.961058427491	158.961022541022	158.971402415372	1169.21	1169.18	1169.26	5	5	826.199999999998	0	997.237857142855	1078.14	798.198571428569	1167.69714285714	0	0	0	735.419999999998	882.917857142855	644.070714285713	1075.83285714285	0	907.414999999998	1028.16	788.975333333331	1119.96	0	0	1041.42	0	0	0	0	639.539999999999	690.539999999999	793.559999999998	599.759999999999	0	1101.35071428571	801.260714285712	0	827.220000000002	0	0	0	722.159999999999	0	624.677142857141	0
194	159.074356127365	159.073807513592	159.083636242128	55.0955	55.081	56.113	4	4	189.72	244.865454545455	394.941913043478	443.832391304348	259.149272727273	401.987454545455	266.3505	273.506181818182	48.936	52.0315909090909	82.6411304347826	56.1	520.2	529.515391304348	557.217818181818	712.340727272727	202.014	214.257272727273	135.696272727273	225.540545454545	86.7221739130435	48.9730909090909	36.7309565217391	52.0455	139.702636363636	39.7906363636364	45.9	148.964434782609	97.9461818181818	107.181136363636	94.9085217391304	98.9664545454545	167.324727272727	103.02	77.5407272727273	62.2366363636364	133.659869565217	126.517739130435	319.26	183.693913043478	43.8717272727273
195	159.966442930756	159.963987202224	159.967644469232	1078.475	1078.31	1080.51	50	50	1355.00266666666	1951.91965517241	1839.05999999999	2139.45146341463	1296.84366666666	1955.02962962963	1369.27290322581	1278.47766666667	1328.88	1419.84	1460.08161290322	1218.278	2053.80405405405	1917.1493939394	1883.93999999999	1967.57999999999	1383.572	1930.86	1352.52	1326.41935483871	1915.79133333333	1319.88000000001	1329.49433333334	2137.43717948718	1996.14	1299.89096774193	1347.86033333333	1427.43129032258	1300.32933333333	1297.44	1843.8628	1373.36866666666	1375.39483870968	1971.84749999999	1319.88	1354.98838709678	1270.315	1324.98	1406.44903225807	1273.792	1280.1
196	159.967076094746	159.966450022859	159.971234831633	88.255	85.712	89.794	4	4	270.378518518518	697.857333333334	652.0995	689.858	370.434777777778	730.532148148148	453.916481481481	432.594153846154	348.789333333333	329.747111111111	734.593846153846	345.867888888889	576.5825	586.542592592593	565.121037037037	519.4345	485.749185185185	514.210666666667	337.77937037037	534.518814814815	604.882807692308	528.379185185185	505.033269230769	650.931769230769	602.995111111111	455.052148148148	520.332222222222	490.7495	359.144296296296	415.265230769231	553.779555555556	455.143	351.912777777778	524.635846153846	345.943222222222	328.535407407407	295.945	283.634846153846	482.495037037037	328.601	460.053407407407
197	160.070203818025	160.070203818025	160.070203818025	271.368	271.368	271.368	1	1	109.168807692308	189.80928	161.239	323.425346153847	939.667961538463	1101.1195	870.092807692308	2198.68019230769	11529.9294615385	12816.9969230769	8724.4548076923	15556.0449615385	328.452384615385	507.073807692307	333.628038461539	284.7195	1782.70103703704	2095.633	1744.26576923077	2111.95730769231	317.303730769231	203.033576923077	125.493115384615	179.567384615385	244.92	156.1365	109.144115384615	330.567230769231	522.377846153846	262.2685	261.25312	163.243076923077	1487.55253846154	869.269384615384	334.71744	560.02392	1282.7685	795.81	408.2	851.571538461537	1066.4225
198	160.075759151911	160.073714349209	160.083506070651	524.9315	524.423	530.551	6	6	14.28784	31.6295384615385	24.49248	19.38988	15.3042	32.66304	14.2772	24.4919999999999	824.564000000001	1338.9974	46.9328799999999	1838.47248	31.6348800000001	25.5067307692308	29.5945	26.5324800000001	75.4999230769232	33.6771600000001	55.0820769230771	62.2505	29.5744230769231	17.3485	26.53352	40.8112000000001	25.5120000000001	26.5262400000001	24.4864615384615	15.3042	13.26364	24.4864615384616	25.501	19.38076	21.4208076923078	28.5678399999999	17.3485	21.4256538461539	20.4144	19.3807600000001	18.3648461538461	15.3072	18.36864
199	160.078124877685	160.077162575235	160.084155175868	121.388	119.37	121.421	3	3	40.8106666666666	85.6408	84.7192857142857	118.353142857143	153.107142857143	153.042857142857	135.6885	212.215466666667	148.961714285714	203.971428571429	69.3794285714286	180.590571428572	121.363	168.347142857143	157.179	126.515428571429	174.456642857143	169.426714285714	120.393714285714	164.262933333333	69.3794285714286	34.663	26.5274285714286	32.6357333333334	84.6821333333333	55.1147142857143	53.0771428571429	213.150142857143	122.434285714286	120.343142857143	131.5198	73.4862857142857	649.909866666667	335.674	137.728928571429	218.341142857143	475.253428571428	367.457142857143	229.564285714286	340.632285714286	187.890285714286
200	160.07528289243	160.07469722805	160.07586855681	394.833	393.824	395.842	2	2	35.7013461538462	35.7098	34.6826153846154	32.656	28.5675384615384	38.7629230769231	26.533	35.7028	708.07432	733.573576923077	380.6465	861.302	39.792	37.74888	31.6211923076923	28.5675384615384	39.79092	41.8231538461538	28.574	44.89056	33.6688846153846	29.58812	31.6283461538462	33.67584	31.6211923076923	22.4611538461539	20.4056	27.5483076923077	17.3485	21.41916	31.6283461538462	24.4864615384615	33.6534	43.871576923077	19.38532	36.7387200000001	48.9729230769231	27.5472692307692	17.344576923077	29.58696	49.9931923076923
201	160.075655355239	160.070579219407	160.086444646932	273.4115	267.31	274.463	40	40	99.9855652173911	186.755478260869	148.993	299.956695652174	889.682222222223	1064.40236	855.780000000001	2312.95827272728	12650.9258571429	14843.154	8917.55615384616	17652.9834285714	316.2	480.542869565216	323.419250000001	266.356173913043	1719.35347826087	2049.68225	1689.18624	2083.3505	298.945458333334	197.939043478261	120.390782608695	162.22147826087	234.72	153.075	103.024391304348	307.09525	516.252	257.171478260869	257.171478260869	150.016695652174	1462.03382608695	852.938086956522	328.608	558.983826086957	1277.71816666667	768.24825	406.059500000001	772.039066666667	1060.32208695652
202	160.076136553364	160.073306279825	160.085803627481	237.704	233.658	237.75	25	25	535.643181818182	807.84	616.237565217392	853.138	515.363478260869	775.008	454.939391304348	1110.65018181818	1030.72695652174	1120.55890909091	787.650545454545	1028.43490909091	1379.74539130435	1074.7035	1364.34380645161	1309.68	1746.30848	1128.45660869565	835.603363636364	1628.35527272727	1495.78294736842	1731.00788	1728.43772727273	2424.114	1419.5155	1332.0918	1128.88840909091	1570.21092	993.745636363636	1064.65304347826	1358.98747826087	1093.38357894737	2429.34465217391	1828.23822222223	1156.97582608696	1303.61809090909	1813.00356521739	1779.603	1161.07036363636	1869.22290909091	1218.20563636364
203	160.077688507174	160.073592194033	160.085632731663	369.3345	365.244	372.409	8	8	23.4663448275862	56.1037931034483	39.7911428571428	41.8390357142857	45.921724137931	47.9432413793103	37.7438275862069	130.595310344828	1288.82617241379	4422.88599056604	627.453750000001	2382.61369565218	38.7704827586206	53.0328275862068	36.7299310344828	35.7024137931034	90.7707931034483	65.3108965517241	68.3700344827587	64.2513103448275	62.2505	28.5628965517241	27.547448275862	47.9529655172414	49.9935172413793	22.4460689655173	24.4766896551724	49.9940000000001	33.6634137931034	45.9031034482759	41.8397931034483	25.5120689655172	114.270896551724	71.4193103448275	23.4711034482759	39.7907586206896	85.7176551724139	52.0446206896552	36.7299310344828	55.0725517241379	71.4193103448275
204	160.082062382273	160.076765363121	160.087359401426	186.175	185.654	186.696	2	2	42.849	123.454571428572	76.5214285714285	109.170571428571	55.1147142857142	68.3543571428572	58.1562857142857	130.541714285714	252.005866666667	282.500428571428	137.680714285714	267.408428571429	66.3139285714286	124.474857142857	75.4694285714287	51.0142857142858	24.4971428571428	31.6288571428571	36.7302857142857	34.6897142857143	27.5477142857143	19.3787333333333	25.5178571428571	19.3840714285714	40.8114285714286	29.5882857142858	12.2425714285714	138.749142857143	61.2171428571428	52.0127142857143	67.3388571428572	20.4128571428571	419.3296	190.713285714286	59.1765714285715	117.283571428572	222.422285714286	299.964	118.344857142857	244.868571428571	294.738714285715
205	161.058051191553	161.055508030028	161.067936863076	207.1135	205.067	208.14	12	12	33.6765	68.3582727272727	61.2313043478261	60.1960909090909	38.76	65.2974545454545	40.8181818181818	54.0792727272727	365.355272727273	356.170363636364	212.216727272728	176.467863636364	53.0541818181818	59.1758181818182	47.9528181818182	46.9325454545455	70.3643181818182	65.2974545454545	39.7817727272727	67.338	53.0535652173913	58.1685	53.0400000000001	64.2771818181818	44.904	39.8012727272727	49.9933636363636	42.8619130434783	39.7906363636364	41.82	49.9933636363636	29.5879090909091	53.0541818181818	40.8109090909091	35.7	28.5752727272727	55.1070000000001	40.8109090909091	20.4054545454545	34.68	27.5473636363636
206	161.080678317037	161.077365363516	161.089707704348	271.368	267.298	273.454	17	17	39.7913749999999	66.3325000000001	58.1708750000001	76.5374999999999	165.28725	173.485	122.405	326.493333333334	1974.80066666667	2268.5715	1510.0276	3303.65045	77.5230399999999	98.9682916666665	94.88325	86.7424999999999	263.10625	311.188958333334	221.349041666667	292.8835	79.5795	58.15425	45.9131249999999	67.3365	51.0249999999999	61.231304347826	44.88	82.6436250000001	72.4407083333334	57.1479999999999	58.170875	31.62775	173.449583333333	139.779958333333	68.3735000000001	84.6634583333333	181.606434782609	142.840833333333	80.6194999999999	119.315625	166.348291666667
207	161.094556976767	161.093547287957	161.095711669922	384.63	381.609	384.737	7	7	60.18	112.2	124.44	157.164	89.808	140.766272727273	86.7231818181817	190.748130434783	169.406608695652	177.527454545455	96.9518181818182	210.176181818182	89.7840000000001	125.46	93.865090909091	60.18	91.8000000000001	131.603454545455	75.5203636363636	133.659869565217	174.466636363637	284.652782608696	215.277545454546	212.273454545455	109.169181818182	130.594909090909	112.204782608696	141.817909090909	64.2771818181817	89.7408695652173	114.301090909091	94.8853636363637	121.385173913044	83.6623636363637	81.6417391304349	69.3970909090909	94.8853636363635	103.047545454546	44.8685217391305	96.9041304347827	30.6081818181818
208	161.954377886117	161.954377886117	161.954377886117	297.912	297.912	297.912	1	1	20.4066666666667	25.5083333333334	26.5243333333335	20.4033333333333	16.3226666666666	25.5083333333334	9.18150000000006	12.244	29.5896666666667	24.4839999999999	73.4639999999995	28.5646666666668	24.4879999999998	23.4868333333334	10.2033333333334	21.4269999999999	23.4676666666667	27.5445000000002	51.0083333333336	17.3428333333334	22.4473333333334	22.4473333333334	25.5083333333334	28.5693333333334	32.6506666666664	32.6453333333335	27.5445000000002	9.18149999999997	34.6573333333336	8.16266666666669	32.6453333333335	18.366	10.2033333333334	21.4269999999999	25.5041666666668	40.8133333333334	69.3826666666668	13.2751666666667	91.7485714285717	62.2403333333329	97.8788571428571
209	162.046784833919	162.039639432542	162.051327634325	188.7315	184.65	188.771	18	18	284.665846153846	673.376	600.927250000001	759.108923076924	478.73175	684.596578947368	467.300923076923	1050.909	298.950153846154	328.539076923077	178.540384615385	278.67	407.113	540.722307692308	588.673153846154	443.800384615385	558.35025	867.226666666667	460.15876923077	655.023428571428	120.3895	71.3892307692308	77.577	90.8073846153847	147.944615384616	68.3606153846154	63.259076923077	811.1385	249.975384615385	239.555384615385	294.846692307692	158.21625	1416.05742857143	890.168999999999	261.179076923077	355.926307692308	648.932	1008.007	701.971692307693	621.33225	119.322
210	162.053654904365	162.053266163999	162.054043644731	256.0755	255.089	257.062	2	2	111.209727272727	134.677714285714	144.880571428572	133.651190476191	104.069142857143	158.225476190476	84.6797619047621	162.225428571428	281.52	276.497428571428	304.912045454545	322.410285714286	164.266	175.486909090909	178.55	124.44	213.237	174.468857142857	123.42	168.386428571428	223.442571428571	184.71480952381	137.732142857143	191.804761904762	191.813714285714	143.860285714286	127.535714285714	218.330952380952	155.083428571429	105.06	185.735333333333	151.98	245.751142857143	231.604857142857	130.596571428572	156.103714285714	193.845238095238	183.745714285714	168.394285714286	187.68	116.311090909091
211	162.054150473747	162.054150473747	162.054150473747	161.195	161.195	161.195	1	1	17.34	36.7302857142857	17.3440476190476	33.6505714285714	30.6071428571428	39.7892857142857	28.56	49.994	119.373428571429	112.23	54.0877619047619	87.7434545454545	39.8004285714285	31.627380952381	31.6273809523809	28.56	65.312	49.994	32.6487272727273	67.3011428571428	49.98	77.5417142857143	49.98	56.1	55.1082857142857	44.892	26.533	49.9916666666666	27.5477142857143	27.5547272727273	41.8434285714286	32.6491428571428	89.7851428571428	33.651	30.6013636363636	40.78	46.9331428571428	60.1968571428571	30.6157142857143	42.84	35.7
212	162.072903862314	162.072840052725	162.072967671902	58.145	58.143	58.147	2	2	61.1964705882353	115.293235294118	94.914705882353	119.374411764706	143.861470588235	159.165882352941	94.914705882353	221.403823529412	372.042352941176	668.254117647059	365.244235294118	421.235705882353	182.622117647059	263.235882352941	195.896470588235	168.406764705882	51.0117647058824	42.8523529411765	33.669705882353	45.9264705882353	148.962941176471	82.6485882352941	88.7655882352942	145.918882352941	196.780529411765	83.6641176470588	60.1765294117647	471.375882352941	156.105	190.916	227.525588235294	177.520941176471	427.478588235294	323.302705882353	148.954352941177	222.424117647059	232.627058823529	581.567647058823	382.477941176471	350.061764705882	66.3420588235294
213	163.06724281803	163.062482198079	163.069338589935	58.159	56.095	58.16	3	3	182.58	225.480272727273	178.5875	166.30252173913	143.858454545455	126.513818181818	125.527090909091	125.487954545454	151.9055	227.520818181818	383.622545454545	140.766272727273	97.9241739130435	125.493545454545	117.360238095238	101.034	65.2974545454546	82.6420909090909	40.8109090909091	44.902	168.39	96.9259090909091	57.1346086956522	131.615181818182	139.708863636364	71.4190909090909	52.0222173913044	152.020636363636	52.0339090909091	89.8312380952381	121.4395	102.027272727273	113.250272727273	112.2	80.6015454545455	65.2974545454545	93.8650909090909	178.547727272727	302.952913043478	92.8655	29.5879090909091
214	163.074803815251	163.071992904666	163.084049227358	196.928	194.87	198.958	21	21	46.9334166666667	46.9315	58.1697391304347	82.6402500000001	90.8059583333333	66.3162500000001	52.03275	214.31375	3509.4995	4034.18712	2712.90518181819	2338.01132	62.2359130434783	72.4407083333333	85.7220000000001	42.85225	331.513541666667	174.46275	244.81	352.086875	60.1825652173913	64.262625	58.15425	62.2505000000001	56.1275	53.066	46.9334166666667	138.790956521739	44.891	75.4830833333334	59.1769166666667	47.9767826086956	327.50025	77.5421666666667	49.9942916666667	85.6835000000001	79.5795	213.23225	122.435	89.7856666666666	55.0957500000001
215	163.110525942134	163.109477397454	163.111797316713	384.681	384.624	385.651	3	3	48.9725217391305	76.5032608695653	105.06447826087	108.175304347826	72.4570434782608	76.4836956521739	68.3603913043478	110.16	72.4554999999999	83.6613913043479	102.052173913044	82.6587391304348	71.4182608695652	88.7399999999999	75.4993043478261	57.1224347826087	62.2366363636364	72.4385217391305	87.7648695652175	82.642090909091	134.674434782609	204.054545454546	145.897304347826	130.626782608696	110.16	92.8437391304348	85.68	98.9653043478261	44.8933913043478	45.9019565217392	77.5596521739132	72.457043478261	97.9243636363635	65.2966956521739	64.2943636363636	62.2518260869565	58.1548695652174	98.9653043478261	80.5628260869565	54.06	39.7901739130435
216	163.984041758946	163.982303167154	163.993089866038	159.155	156.099	160.181	7	7	116.272875	155.0875	135.69325	123.3595	75.4984999999999	86.7212500000001	62.2161875	138.754	530.53	503.005	208.1344	508.9488125	84.6859375000001	128.5515	109.1734375	92.8427500000001	46.9506666666667	54.0931249999999	55.0935	62.1933125	86.6946874999999	64.2757499999999	58.1364375	60.1763125	63.2787499999999	57.1339999999999	38.7853333333333	183.58875	89.7874999999999	53.0335	95.9387499999999	65.2959999999999	289.8575	214.186875	72.4155625	112.161176470588	307.09525	209.15125	106.149333333333	187.6685	152.991176470588
217	164.014496891021	164.012388721355	164.02063029661	252.006	249.965	256.058	3	3	77.5421666666666	93.863	107.104375	79.60225	47.9537083333333	69.4102608695653	59.16232	45.913125	56.1160416666667	59.189	95.8837599999999	62.23708	91.8487500000001	83.6605	92.8465416666666	81.6233333333334	62.2377916666667	103.049458333333	93.8438333333334	133.658208333333	72.4377500000001	58.142375	63.2580833333333	85.7045000000001	113.24775	75.5015833333333	59.1624166666667	113.252375	109.16996	73.4400000000001	107.130625	53.03168	88.7218750000001	100.009	82.6200000000001	73.4430000000001	132.637916666667	89.8260000000001	137.773125	108.12424	96.92375
218	164.079847581316	164.077457216301	164.084323520853	195.896	195.85	197.915	5	5	15.3045	24.4872	19.39	20.4052631578948	13.2641052631579	22.4466	16.324	22.4521	521.520588235294	565.222967741935	354.02675	314.338315789474	19.386	23.4669	18.3723157894737	16.3242105263158	44.8668	29.5876315789474	31.62	56.13025	15.2992105263158	24.48	20.3989473684211	29.59595	16.3292631578948	13.2675263157895	14.2844210526316	15.3086842105263	12.243	13.26	13.26325	17.3498421052631	37.74925	22.4466	10.2025	17.33915	19.385	39.7902631578947	20.4063157894737	16.3242105263158	16.324
219	165.021940118725	165.021940118725	165.021940118725	255.038	255.038	255.038	1	1	6.1218	16.3248	15.303	17.3451	14.2828	13.2639	10.203	12.2436	10.203	12.2436	7.14210000000002	6.12180000000002	13.2639	20.404	13.2626	16.3248	5.1015	15.3045	5.10149999999999	11.2233	17.3451	8.1624	11.2233	21.4368000000001	15.3045	7.1414	6.12119999999998	17.3451	9.18270000000003	18.3649090909091	11.2233	8.1528	12.2432727272727	20.4060000000001	12.2424	7.14209999999998	10.203	14.2828	7.1456	9.1773	11.2222
220	165.05389733693	165.05203771651	165.064909953593	114.263	110.188	115.294	15	15	86.7	123.42	101.0097	117.3345	78.58235	128.5515	66.3	200.8809	439.59845	462.1959	375.452	461.153	147.9	139.7811	128.5893	93.8629999999999	285.67	240.779	173.451	308.11947368421	164.3166	280.48625	259.1562	318.24	218.28	189.768947368421	154.02	167.3292	84.7056499999999	76.51875	178.5	128.5893	302.94	143.81295	74.47825	132.6715	159.12	160.1871	131.6187	163.152	101.006052631579
221	166.016132711155	166.015461279911	166.016804142399	253.522	252.006	255.038	2	2	51.0131578947369	69.3814736842105	80.6007894736843	67.3373684210527	49.9928947368422	70.4417368421053	40.8105263157895	38.77	42.8377894736843	35.7092105263158	77.4960000000001	32.6484210526316	85.7021052631578	87.7426315789475	70.4017894736842	67.3165263157894	51.0131578947369	74.4792105263158	53.04	49.9928947368421	57.1347368421053	42.8643157894737	43.8713157894737	71.4184210526315	71.4184210526317	56.1173684210526	44.8915789473684	43.8713157894737	57.1347368421052	55.0800000000001	91.8236842105264	38.76	35.6871052631579	82.6413157894736	49.9800000000001	46.9321052631579	44.8915789473685	37.7711578947368	80.6257368421054	44.8776842105264	56.1144736842106
222	166.084272408191	166.078134720916	166.095172456351	155.074	151.99	157.086	105	105	1176.06	2075.2224	1751.79786666667	2327.64	1287.5555	1887.4625	1313.06175	2735.75660869565	1432.5012	1599.752	846.849	1877.89364	1390.6689	1595.73616666667	1408.96525	1253.62916	1536.040625	1618.5923	1308.98075	1831.83415384615	1351.13863636363	1426.3095	1194.12725	1581.062	1454.2125	1251.897875	979.839999999998	1522.92220833333	1068.2541	929.747421052631	1412.372	1006.02008695652	2024.2752	1298.393	924.119999999999	1281.45052631579	1290.645	1613.10117391304	493.970399999999	1566.78144	921.059999999999
223	167.061167038762	167.055562007574	167.06677206995	844.2315	841.695	846.768	2	2	12.2393684210526	48.9576	74.4792105263158	61.1968421052632	17.3444736842105	90.78	17.3444736842105	46.92	141.853157894737	131.620736842105	12.2431578947368	83.64	51.0131578947368	56.1318421052634	81.6673684210525	80.6007894736842	17.3444736842106	28.5673684210526	51.0131578947371	20.4059999999999	33.6982105263159	53.0555999999999	107.160789473684	60.1768947368422	36.7408421052631	68.3787894736845	25.5144736842106	13.2675263157895	84.6556315789474	21.4321578947368	21.4321578947368	33.679105263158	14.2836842105263	95.9344210526314	81.6210526315789	145.85285	85.6755789473685	35.7092105263158	25.5	141.78	95.88
224	167.092230112642	167.087903077399	167.102246164721	153.524	151.004	155.062	4	4	157.058	299.838	265.28	333.338769230769	152.025846153846	263.219538461539	174.393692307692	448.8	212.219428571428	223.447384615384	126.518153846154	313.210846153846	185.696	221.390076923077	190.797538461539	148.964923076923	240.883384615385	251.090307692307	193.843846153846	251.904714285715	173.373846153846	205.063071428572	171.334153846154	200.911857142857	199.965230769231	181.614769230769	131.669307692308	243.74323076923	115.294769230769	135.639538461538	182.707857142857	130.589538461538	333.633428571429	185.612	117.282307692308	203.04123076923	188.742692307692	264.239769230769	67.3656923076923	238.752	127.480769230769
225	169.03478843619	169.034780366296	169.034796506084	83.1555	82.64	83.671	2	2	308.12456	684.2858	733.7395	848.0355	383.70048	497.89664	293.84064	519.32252	652.672	783.07632	440.76096	364.23996	296.90148	382.485	264.19036	289.75952	97.96992	108.17512	55.10592	77.54128	277.576	179.52704	130.59072	246.84968	311.1854	145.90004	105.11356	161.16632	91.8252	182.632208333333	262.15028	213.28868	189.73488	179.61152	110.21616	65.29792	69.377	123.45025	93.84368	72.4407083333333	111.20616
226	171.137363719937	171.136589751227	171.138183681849	364.25	361.146	364.258	4	4	66.3325	130.564923076923	125.491888888889	170.391384615384	36.738	113.228538461538	35.7013461538462	36.7296923076923	60.1981538461539	75.5141538461538	88.7667692307691	46.9412307692307	119.3985	99.9449230769229	139.776884615385	116.284384615385	26.521	97.9458461538461	49.9931923076923	28.5556923076923	127.560185185185	47.9418076923077	59.1756153846154	97.9458461538461	108.124076923077	77.5375384615385	75.4686153846153	67.3371111111112	61.2023076923077	25.5067307692308	77.5550769230769	29.5945	32.6486153846154	114.270153846154	65.2972307692307	32.656	66.3325	39.798	66.3175	55.0716923076922	34.6891538461538
227	171.990326134777	171.988361984181	172.001279606049	115.2835	111.208	116.331	32	32	161.209375	328.39975	318.3232	354.032533333333	446.013125	636.841263157894	434.493375	484.440625	397.775625	424.294	436.667	287.7105	225.392375	212.134	211.278	194.870933333333	111.2140625	66.31625	87.7415	95.9093749999999	161.202133333333	237.6454375	242.90875	163.13	145.8510625	225.4890625	180.517875	334.647466666667	187.795	160.192333333333	207.99075	154.171	490.74025	429.359857142857	258.1390625	340.7635	504.834	429.532266666667	649.89925	442.652875	177.534375
228	172.098161896265	172.093798220026	172.106854921538	250.4755	247.924	253.048	14	14	62.2374285714287	117.332857142857	128.556	240.774461538462	268.340923076923	373.742307692308	254.051142857143	462.189428571428	1592.67529166667	1734.425	974.458124999998	3077.074	249.97	304.045142857143	274.462769230769	229.551923076923	331.592857142858	431.590153846154	254.964285714286	429.540285714286	181.610857142857	176.571214285714	135.698	153.096428571428	216.256307692308	203.04123076923	128.556	366.282571428572	282.619142857143	253.944428571428	278.538	163.12	1295.23066666667	680.530571428571	262.213428571429	421.378	805.982307692308	740.488636363635	437.909999999999	760.132812499999	740.72742857143
229	172.976953649586	172.975737310144	172.980451886017	63.237	61.215	64.281	5	5	260.110625	670.003125	628.49248	823.33368	357.102083333333	647.567708333333	376.5645	480.557375	226.3512	220.536	340.777416666667	151.003166666667	634.5955	497.77952	569.31624	635.7715	228.545333333333	365.174916666667	203.038041666667	204.05	1013.33664	2252.83938461539	3001.5755	1249.85729166667	951.698875	1937.05303846154	1519.8	432.49696	654.006958333333	522.496	797.7964	515.22625	240.779	434.53775	769.2685	422.40075	242.81712	182.59432	293.77152	397.995	486.7785
230	173.141767283342	173.141767283342	173.141767283342	108.124	108.124	108.124	1	1	41.8172666666667	39.806	22.4458666666667	87.7429333333333	19.3850666666666	43.8714666666666	13.2591333333333	37.7227333333333	13.2591333333333	17.3445333333333	11.2229333333333	24.4864	23.4661333333333	24.4768	14.2837333333333	17.3445333333333	129.582333333333	52.0336	79.5807999999999	94.891	118.397333333333	661.122	479.525333333333	450.781066666666	47.9525333333333	76.525	126.463466666667	13.2686666666667	10.2066666666667	16.3242666666667	24.4768	15.304	21.4256	20.3986666666667	8.16213333333334	8.16533333333333	13.2582666666667	13.2582666666667	8.16213333333334	16.3189333333333	31.6282666666667
231	173.985277407635	173.984207900254	173.986346915016	115.3005	115.3	115.301	2	2	72.4421874999999	131.563875	129.573866666667	136.7135	177.58875	291.809375	198.8878125	206.01475	171.3495	196.8479375	182.62475	118.349	83.62975	87.70925	75.52625	83.6605	40.8125	31.62775	31.62775	35.7109375	80.6010666666667	79.5551249999999	90.835625	61.17375	53.03675	79.5843749999999	70.371375	152.01725	88.794375	53.05625	74.4280625	69.428	216.293	229.4859375	127.5390625	149.97675	208.0545	168.34125	297.913	196.8479375	61.21875
232	174.030087281075	174.029158965812	174.031015596337	144.8765	144.876	144.877	2	2	30.62	35.6953333333333	32.6485333333333	25.5066666666667	30.612	25.5066666666666	26.5477333333333	41.8145333333333	112.229333333333	111.252666666666	88.7631999999998	166.303466666666	15.305	52.0132	21.4186	20.4053333333333	19.3774666666666	18.3648	8.16213333333332	21.4256	19.3926666666667	17.3513333333333	11.2185333333333	15.304	16.3242666666667	13.2634666666667	14.2790666666666	22.4385333333333	10.2026666666666	11.2148666666666	17.3388666666666	17.3445333333333	151.970066666667	45.912	7.14186666666665	27.5472	117.376666666667	142.781333333333	166.368666666666	108.155333333333	187.667733333333
233	175.038853894838	175.036193555254	175.049976523406	296.904	292.817	297.946	63	63	1259.00906666667	2374.19156	2452.83915789474	2750.2475	1870.14236842106	2596.59409090909	1888.90848	2770.53728	60.1968571428571	77.5407272727272	96.9	62.2366363636364	2094.61273076923	2472.62972413793	2343.12376	2184.51046153846	566.251363636363	1116.1535	733.802941176469	908.264347826086	1439.6433	1106.31764705882	878.255875000002	1323.96	1486.52008695652	1114.1	922.58624	1996.66688461538	1096.80714285715	1273.272	1500.135	1180.74164	2694.45384	2259.9202	1186.31056521739	1525.0495	1870.14236842105	2125.22809090909	1358.196	1957.89665384615	813.996272727274
234	175.115833908272	175.110261454888	175.126800724865	53.049	51.006	58.154	18	17	104.04408	164.26508	100.01096	125.49444	120.39304	149.98116	93.88416	330.64848	807.5232	1000.86525	428.5176	238.68936	234.6092	254.04972	274.50912	199.0014	7600.01154545455	4240.29452173913	4527.92233333333	5198.52888	274.45532	212.212	129.60604	286.75488	284.5242	101.00772	93.84368	191.81264	202.01544	114.32064	218.43408	151.03104	520.3224	205.02804	196.90632	241.80636	580.53932	346.9768	857.85364	452.07264	166.30564
235	176.075436875471	176.075436875471	176.075436875471	432.594	432.594	432.594	1	1	11.22275	13.2665	13.2545833333333	12.249	7.14379166666667	15.300625	11.2232083333333	12.2435	312.20925	473.299333333333	17.3488695652174	688.391999999999	15.3045652173913	16.3206666666667	15.296875	15.3078260869565	19.3895	15.304375	10.2004166666667	14.2840833333333	18.36075	8.16400000000001	9.18469565217391	7.14379166666667	6.12025	6.11874999999999	6.12025	16.3246666666667	8.16233333333334	11.2190833333333	10.2030434782609	11.2255	13.26325	18.3693913043479	6.1215	11.2255	13.2665	5.10125	9.18225	11.2255	7.14029166666667
236	176.102698294949	176.101944057657	176.112957611964	55.6	54.061	56.113	6	6	165.21975	213.229176470588	323.526470588235	290.767058823529	225.47525	340.876470588235	233.633882352941	243.836235294118	50.959375	82.64025	71.4205882352941	39.7777058823529	381.458	444.848235294118	487.700588235294	584.818125	757.071875	526.471764705882	276.48775	639.931875	80.5985882352941	22.446875	26.5276470588235	70.400294117647	110.121882352941	35.70875	39.7891764705882	148.962941176471	94.8818823529411	88.8218823529412	72.436705882353	62.2379411764706	187.726	101.994117647059	59.178125	63.2545882352941	168.348529411765	122.435294117647	336.677647058823	170.448058823529	38.78375
237	176.151725243293	176.151725243293	176.151725243293	343.853	343.853	343.853	1	1	14.2846666666666	21.4269999999999	27.54675	26.5395000000001	8.162	11.22275	4.08266666666666	19.38475	39.7345	46.9315	10.2025	18.3645	8.16600000000002	12.244	10.1983333333333	13.26975	12.243	10.2075	4.08299999999999	11.2181666666667	9.18225	7.14175	9.18225	9.17774999999997	13.26325	5.10125	1.02025	11.22825	8.162	4.08300000000001	11.22275	7.14175	20.4149999999999	14.2905	5.10125	5.10375000000001	8.16266666666665	11.22275	5.10166666666665	11.2181666666667	11.22825
238	176.970290740626	176.96793370465	176.981092074622	232.62	229.583	233.669	13	13	154.061655172414	342.743172413793	284.659714285714	356.142035714286	403.083392857143	529.620964285714	428.443448275862	698.010206896552	205.075448275862	265.33	304.042206896552	253.079724137931	319.405321428572	367.373793103448	380.6465	246.90675862069	766.071793103448	680.50675	585.638344827586	725.269034482759	256.091714285714	290.719655172414	237.627862068965	255.01724137931	269.352827586207	178.5875	167.229103448276	351.98625	235.683724137931	200.960379310345	228.503172413793	174.432214285714	725.538724137931	429.62324137931	249.916896551724	265.226896551724	615.21075	481.659142857143	508.097379310345	472.387724137931	292.819172413793
239	177.040471144809	177.040471144809	177.040471144809	65.301	65.301	65.301	1	1	68.3447857142857	435.479	817.391892857143	805.005428571429	67.3365	953.766785714286	66.3312962962963	71.4175	66.2767857142857	59.1993571428571	707.03325	54.0637857142857	786.473172413793	359.128	502.987814814815	705.140821428571	61.2171428571429	328.532	58.15425	79.5962142857143	349.011	156.103714285714	166.306571428571	150.997	130.546285714286	96.92375	76.5077586206896	99.967	62.23525	64.302	245.88025	66.3185714285714	83.6634285714286	428.43	61.2171428571429	67.3365	75.5011428571428	373.424571428571	3630.54817241379	79.5962142857143	42.8595
240	177.051197552359	177.046480064878	177.060150849384	269.8575	266.289	272.434	16	16	124.477130434783	155.119304347826	167.362	191.862545454545	122.438181818182	165.328363636364	127.505434782609	241.812130434782	1247.57835483871	1496.74009090909	718.747499999999	1667.12563636363	150.966434782609	157.126869565217	159.160695652174	150.016695652174	173.407391304347	178.553260869566	149.978347826087	194.919652173913	165.284181818182	174.464608695652	146.917565217391	172.424086956521	136.749913043478	113.2755	111.18	125.493545454545	86.7258695652173	99.0116956521738	133.688347826087	110.188173913044	138.755478260869	136.720782608696	86.740652173913	85.6836521739131	97.9461818181817	105.088090909091	92.8674782608695	123.393695652174	82.6622608695652
241	177.05982111594	177.059782477369	177.05985975451	55.107	55.104	55.11	2	2	19.3788823529412	41.8296470588236	26.5352941176471	32.6494117647059	35.7082352941177	39.8029411764706	37.7508823529412	50.0088235294118	93.8021176470588	126.516470588235	141.820882352941	73.4357647058823	45.8973529411765	70.3962352941177	61.2352941176471	61.2141176470588	163.247058823529	124.475882352941	75.5235294117648	102.058823529412	21.4249411764706	30.6088235294118	14.2841176470588	27.5574705882353	29.5680588235294	16.3237647058823	13.2630588235294	28.5682352941176	19.3844705882353	18.3769411764706	39.8029411764706	16.3247058823529	40.8117647058824	19.3855882352941	14.2841176470588	30.6070588235294	33.6697058823529	94.8873529411765	45.9105882352941	27.5479411764706	9.18264705882353
242	177.055833046091	177.053181002521	177.066051179817	294.866	291.796	297.912	6	6	133.654933333333	220.4208	243.845931034483	260.126379310345	303.021931034482	378.522344827586	310.163862068966	394.7658	351.992	362.271379310345	142.842	374.441241379311	216.29848275862	243.895379310345	274.398551724138	292.809275862069	133.628733333333	116.311448275862	84.6987333333333	128.5578	190.830275862069	182.699333333333	98.9497	170.384533333333	187.730758620689	134.676413793104	102.046666666667	334.65048275862	161.203586206897	183.612	230.625466666667	182.666413793103	528.498133333333	324.4448	210.133733333333	277.458133333333	391.852137931034	385.742482758621	273.323034482758	472.383466666667	133.628733333333
243	178.023680175111	178.023437629909	178.023922720313	301.472	299.953	302.991	2	2	236.6864	295.858	204.04	191.7976	56.1164999999999	124.4766	33.6666	147.948333333333	259.305777777779	202.0194	86.7255000000003	286.6762	184.6743	360.342399999999	247.932900000001	198.8415	127.541666666667	205.9794	367.280000000001	381.563111111112	231.608099999999	26.5431111111111	63.2524	66.3216666666666	523.413899999999	161.1916	19.3842222222223	603.9584	570.0123	256.075777777778	539.029333333336	11.2299	611.512444444447	640.6856	141.7383	370.381	1115.1879	644.124800000002	590.4063	901.945200000003	1078.8426
244	178.035462388047	178.031082747264	178.047870165681	304.011	299.93	310.15	59	59	292.824411764705	360.14305882353	230.582777777778	218.418470588235	75.4974117647059	139.772235294118	46.9335294117648	180.581647058823	270.455882352942	218.330352941176	93.8345882352941	299.949176470588	203.988235294118	427.626470588236	272.418529411764	214.113529411765	166.298352941176	224.438823529412	382.720588235295	495.013823529412	259.136444444444	33.6794117647059	65.2988235294119	78.5626470588236	574.392470588235	165.287647058824	26.5352941176471	736.63690909091	592.790882352942	325.455058823529	581.735294117648	17.35	912.416399999998	674.414411764707	142.791764705882	382.588235294118	1141.69332	964.856933333335	593.400352941175	901.901000000001	1120.22352
245	179.048190788177	179.046241300959	179.060356755262	87.753	85.69	89.794	25	25	235.683	583.596	523.539818181818	927.675818181818	498.026181818182	877.424347826087	400.86	630.528545454545	356.904545454546	331.839772727273	451.980818181818	240.784363636364	944.035526315789	985.36025	1021.06352173913	1026.38243478261	716.422909090909	1081.75523809524	474.553636363636	789.691090909091	576.454090909091	132.6	118.351636363636	391.784727272727	661.136727272727	230.581636363636	181.606434782609	397.906363636364	312.199826086956	563.190545454545	694.471956521739	461.266	1094.55467647059	1306.43862068966	376.581272727273	264.258826086957	152.020636363636	816.218181818182	628.346782608696	232.622181818182	174.427772727273
246	179.039776738425	179.03779794504	179.05214830327	302.991	297.912	304.028	5	5	215.280285714286	310.1712	279.5485	256.15805	221.4051	243.8517	202.016571428571	169.32	223.50045	231.6081	507.959999999999	265.274285714286	328.439999999999	317.397714285714	275.464285714285	311.012857142857	234.6575	278.5419	230.6443	226.5621	298.9479	233.70595	221.4051	364.22925	303.0291	222.4254	230.7121	248.941	262.213428571428	188.7555	308.2061	221.45935	196.96615	323.4351	256.02	240.779	305.05475	230.5878	483.367142857143	257.099999999999	274.456857142857
247	179.070161595153	179.066720685863	179.079890137594	293.86	292.805	296.926	16	16	103.049458333333	184.672791666666	145.901708333333	160.146541666667	131.61225	141.81475	121.4395	184.672791666666	2059.94532	2606.30592	1679.77592	2595.59232	159.159	197.985083333333	179.52	162.226375	228.489333333333	221.349041666667	248.951166666666	304.992458333333	125.5215	134.706	140.76575	155.078	133.65275	143.861125	116.337	149.982875	128.55675	124.445083333333	172.4645	134.706	246.910583333334	176.510458333333	106.084333333333	122.43	143.8905	136.752583333333	165.213	120.3895	132.605416666667
248	179.105361938477	179.103857995625	179.106392972532	384.63	381.609	385.763	7	7	78.5602631578949	134.673	153	193.91	117.366578947368	149.932263157894	108.15347368421	176.46	620.524799999999	639.705	300.050210526316	650.927894736842	138.755789473684	141.77305	136.715263157895	111.18	164.22	145.897631578947	141.860473684211	193.8475	184.667631578947	252.0141	195.890526315789	211.259842105263	130.593684210526	142.836842105264	138.72	155.078	93.8690526315788	124.4034	126.512631578948	134.681684210526	166.26	127.532894736842	78.58235	91.852105263158	108.147894736842	109.168157894737	84.6351	126.511	77.54
249	180.033964696304	180.030224607198	180.04502521784	301.472	297.912	304.028	4	4	78.5610000000001	141.816260869565	111.209727272727	94.9065000000001	59.1758181818183	92.8448181818183	43.8717272727272	61.1999999999999	78.5801739130434	73.4596363636365	110.164695652174	69.3785454545454	88.74	105.116181818182	88.7637272727272	90.7597727272727	60.1953913043479	99.9867272727271	90.8285454545454	93.8879999999999	98.9664545454547	62.2518260869566	70.383	92.8239565217392	128.554363636364	67.3379999999999	54.1033636363637	125.493545454546	97.9461818181817	80.6006086956522	133.691454545455	47.9656363636364	120.390782608696	139.777363636363	74.4599999999999	85.7019130434783	171.405818181818	148.959818181818	131.550681818182	158.142272727273	152.020636363636
250	180.055029511975	180.04757437716	180.062240957394	188.732	183.652	189.775	20	20	308.140666666667	872.3565	159.172	973.3662	584.88975	603.988	542.773	2008.94257142857	473.396	478.49725	269.236	362.36625	391.776	293.832	144.816333333333	21.42525	742.267000000001	1231.48485714286	539.71225	927.7355	52.037	14.2776666666667	13.26975	10.2027272727273	52.03275	23.46575	18.3645	1278.37325	263.2245	249.83875	73.458	158.21625	2832.31314285715	129.518833333333	262.210090909091	357.93225	901.901000000001	1785.47727272727	713.1897	771.372	45.88875
251	180.087247876478	180.087247876478	180.087247876478	131.625	131.625	131.625	1	1	35.7116666666666	110.184	87.7486666666666	120.478	84.6876666666666	99.8620000000002	77.5453333333335	197.923111111111	61.2133333333335	77.5875555555557	22.4326666666666	86.7283333333335	68.354888888889	103.042444444445	78.5143333333335	63.2606666666668	202.913666666667	198.943333333333	49.9582222222223	196.924333333333	111.216333333333	39.8146666666667	34.6875555555556	158.048333333334	85.7079999999999	29.5864444444445	29.5896666666667	180.717	18.364	62.2335555555557	96.8050000000002	70.3569999999999	253.731	131.623	26.5286666666667	30.6066666666667	66.2783333333333	195.882666666666	13.2628888888889	62.2335555555557	15.3116666666667
252	181.060656583736	181.055411359389	181.065885731356	185.682	183.652	187.734	4	4	41.8317142857143	93.8662857142857	93.8662857142859	78.562	59.2014285714285	51.0133333333333	77.5362857142857	240.787428571428	117.332857142857	102.026666666667	82.6084285714285	86.7546428571428	48.9737142857143	60.1968571428571	61.2171428571428	25.5071428571428	84.7133571428571	120.385285714286	52.0336	110.229428571429	24.4868571428571	22.4368571428571	20.4128571428571	13.2637142857143	21.4256	11.2236666666667	10.2028571428571	166.306571428572	45.9096428571428	36.7032	36.7302857142857	15.3096428571429	368.323142857143	90.7672857142857	19.3854285714286	36.7148571428571	116.312571428571	231.588642857143	80.6025714285714	76.5214285714285	16.3189333333333
253	182.029103605832	182.027786033098	182.040969258263	80.608	74.455	81.62	6	6	133.6593	108.089714285714	115.32215	94.8821428571429	134.7126	165.24	148.961714285714	272.416285714286	119.3049	118.4476	145.900857142857	177.5322	182.631142857143	286.62	173.448571428571	122.428571428571	208.1922	253.1088	162.26745	212.212	60.21245	62.23525	53.052380952381	57.136	84.6849	56.1165	43.8845714285714	168.3	90.8054285714285	92.8473	96.9	88.78785	425.44425	259.1435	103.07555	202.016571428571	345.86475	498.85335	415.14	343.8411	86.72125
254	182.029257561703	182.027471366238	182.040649538455	59.174	59.163	59.19	5	5	73.4357647058823	207.116388888889	241.893352941177	287.718333333333	239.769117647059	367.3	259.221111111111	443.820833333333	143.720470588235	121.408	193.852777777778	174.4105	303.943444444445	507.078055555556	384.644722222222	348.040647058824	278.524235294118	435.658611111111	192.835588235294	281.682352941176	135.691294117647	89.7910588235294	104.068333333333	76.5208333333333	162.118166666667	109.171470588235	83.6354444444445	421.357176470588	156.1025	194.999764705882	188.754411764706	165.285	629.485176470588	507.932333333333	178.541176470588	285.677777777778	368.304941176471	786.601411764706	710.901277777778	359.24705882353	124.518941176471
255	182.043303657499	182.043303657499	182.043303657499	167.322	167.322	167.322	1	1	23.4667083333333	44.902	35.70875	42.8232	34.6885	42.8505	22.44616	54.07325	28.567	36.73008	37.7585	39.78975	39.7995	47.9302083333333	40.81	31.6212916666667	28.567	38.7710833333333	34.6899166666667	25.4947916666667	37.7369166666667	37.74925	30.6084	30.6075	24.492	21.426125	21.4305	27.56025	18.366	20.41	19.3902916666667	24.486	27.547875	33.6534	22.4464166666667	25.49	24.487	24.487	25.506	28.567	23.4667083333333
256	182.054267807777	182.048916205675	182.059297299359	185.682	183.652	186.714	4	4	25.5076923076923	28.5686153846153	24.4868571428572	13.2637142857143	58.1807142857143	11.2231428571429	69.3745714285714	277.481846153846	52.0317692307693	51.0107142857142	27.5361428571428	33.6812142857143	19.3854285714286	16.3249230769231	24.4868571428571	10.2028571428571	89.8165714285714	7.14150000000001	19.3840714285714	119.421	9.18257142857142	11.2183076923077	7.14449999999999	11.2233846153846	9.18192857142856	12.2434285714286	10.2028571428571	77.5417142857144	7.14149999999999	34.663	21.4264615384615	22.4541428571429	336.676153846154	17.3373846153846	23.4670769230769	55.0675384615384	16.3245714285714	195.881142857143	87.7445714285714	33.6694285714286	14.279
257	182.080565779842	182.077046248391	182.092115286791	114.2635	110.188	115.301	62	62	158.151666666667	280.463333333333	186.712285714286	321.39	164.3235	240.782933333333	170.328866666667	544.6088	1042.38322222222	1149.862	672.359727272727	1109.99314285714	243.745857142857	318.329142857143	302.110285714285	181.598142857143	596.837647058823	473.589333333333	425.4512	684.563785714285	344.856571428571	597.641866666666	509.291875	633.3786	432.451733333333	441.775466666666	333.4964	361.181142857143	225.577857142857	164.266	406.7938	239.951785714286	616.039733333333	308.019866666667	169.375333333333	316.288571428571	388.565571428572	416.276571428572	190.789866666667	413.071071428571	218.337066666666
258	182.186263174662	182.186263174662	182.186263174662	296.869	296.869	296.869	1	1	90.8078124999999	127.5390625	123.4578125	117.3359375	82.6402500000001	136.7135	78.5640625000002	103.0136875	64.2993749999999	76.5187500000001	263.12775	108.153125	91.8225000000001	116.358375	97.9440000000001	109.126625	56.11375	86.7265624999999	59.1962500000001	68.3818750000002	108.1465	80.6293749999999	66.3203125000002	113.24775	120.3895	66.3203125000002	83.7220000000001	67.340625	72.4421875000002	75.503125	103.083125	56.1343750000001	82.674	91.8281250000003	65.2760000000001	63.2555	80.5997499999998	95.9387499999999	223.352625	87.7415000000001	68.3358125000001
259	182.962786988192	182.957858740285	182.974370914875	43.876	41.817	45.921	138	138	1009.06845833333	1271.24789473684	1579.734	1611.9792	1276.36118181818	1676.31638888889	1401.11904	1635.18330769231	1438.2564	1523.23325	1474.5975862069	1511.69928	1334.2145	1626.30915384615	1587.96872727273	1704.89742857143	1565.7	1307.98963636364	984.5702	1393.67947368421	1423.5696	1217.5218	1127.6304	1809.29109375	1399.54976	1033.26	974.3674	1720.1415	1203.9304	1259.00473684211	1498.47568	1323.56256	2411.92472727273	2156.36808333333	1159.05133333333	1613.44814285714	2085.98716666667	2251.07289473684	2301.75168	2134.363	846.659285714286
260	182.967354899196	182.962259893667	182.979001917464	1072.25	1070.25	1082.51	127	114	1396.38	3204.10833333333	1452.48000000001	1393.35	941.459999999983	1624.86	1378.02	1484.63888888889	1149.53999999999	1209.72	1577.94	1389.24	1420.65882352942	2076.72	1597.32	1572.84	1342.32000000002	1983.9	1388.22	1338.22846153848	2472.4292	1074.06	915.199999999983	1337.22	1335.18	1377	984.299999999982	1140.94842105264	1003.68	1329.06	1898.22000000001	1153.09130434783	1354.56076923079	1714.64999999999	1345.37999999999	1150.56454545455	1360.09	1236.24	1580.15076923077	1128.288	1122.00000000001
261	183.964484838656	183.960112847222	183.976218914164	44.896	42.85	46.925	43	43	331.590277777778	452.996842105263	561.152777777778	591.761111111111	451.983055555556	641.745526315789	481.728444444444	565.08	478.355315789474	440.76	417.293611111111	532.577368421053	488.713055555556	663.180555555556	576.645277777778	568.294722222222	528.332736842105	519.321388888889	356.076944444444	491.773888888889	458.254388888889	336.581666666667	372.502777777778	492.944117647059	467.304631578947	317.202722222222	303.0225	591.765714285714	392.801315789474	473.402105263158	537.015058823529	462.311666666667	792.762	633.616105263158	368.300222222222	546.861052631579	671.306222222222	756.44985	729.5002	777.447818181818	261.105777777778
262	184.07288644517	184.070402526052	184.085097668218	53.053	51	55.105	45	45	508.98	600.933652173913	441.885913043478	446.874260869565	306.078260869565	468.41947826087	350.969739130435	468.430363636363	1965.5500952381	2093.6556	2340.49761538462	817.053375	373.335913043478	391.780173913043	334.731130434783	293.917090909091	295.888260869565	299.960181818182	260.16652173913	237.781565217391	432.590608695652	274.461869565217	341.874782608696	465.348	368.159833333333	336.686086956522	348.929217391304	427.489304347826	299.956695652174	245.998130434783	371.561272727273	337.800545454545	510.130434782609	480.440478260869	309.139043478261	381.577565217391	554.001652173913	475.563130434782	1010.05826086957	445.968	317.301130434783
263	184.116283921064	184.112144557726	184.127116097085	203.049	199.984	205.079	29	29	33.6676153846153	71.4161538461537	46.9341538461538	77.5375384615385	144.818153846154	165.277384615385	118.355692307692	299.947846153846	116.315076923077	103.089923076923	44.8935384615385	55.0924615384616	79.578	142.832307692307	97.9495384615383	93.8683076923076	188.657307692308	118.346769230769	92.8410000000001	153.046153846154	29.5758571428572	32.6621538461538	22.4366153846154	25.5173076923077	73.4953846153845	38.7716923076922	23.4546923076923	396.058461538461	164.195230769231	92.8059999999999	117.335384615384	81.6246153846154	1221.339	567.248307692308	188.756923076923	402.183076923076	880.525538461537	794.75311111111	469.306153846154	912.103499999999	185.612
264	184.962507530421	184.958262004418	184.974229011729	44.8895	43.858	45.921	54	54	390.769428571429	526.467428571428	533.609428571428	576.461428571428	507.082	543.837666666667	483.615428571428	597.887428571428	1053.95514285714	775.453333333333	724.301428571428	521.333555555556	464.165	564.551555555556	547.893428571429	541.392428571429	569.319428571429	535.65	410.154857142857	485.599333333334	458.129666666667	298.957666666667	335.956	551.34	478.514	268.303833333333	280.578571428571	684.611714285714	401.992571428571	524.426857142857	538.142285714285	467.683428571428	892.701923076924	693.713333333334	342.832	559.081777777778	666.168833333334	694.384615384616	736.381333333333	756.067	208.138285714286
265	184.98544882987	184.979877520445	184.99555213309	1072.3	1072.16	1073.38	105	105	2908.02	4531.09655172414	3633.23999999999	3395.94666666667	3212.24489795918	3403.70117647059	2938.42285714286	2695.86	3137.37857142857	4010.63999999999	4423.95885714286	2980.62485714286	3677.10971428572	4129.98000000001	3555.72	3416.93685714286	2976.06925000001	3274.20000000002	3100.496	2838.66	3798.21238095235	2905.97999999999	3197.57542857143	3459.84	3266.04000000001	3204.36999999999	3140.3295	2959.7275609756	2981.22972972973	2707.83828571429	3566.79399999999	2826.19142857143	2821.09	3386.256	3226.14342857143	3069.01942857143	3087.54	2636.57103448277	4119.08566666665	3315.69	3095.17650000001
266	184.986568736601	184.982181433475	184.997874751972	1169.2	1158.06	1169.29	104	104	1168.92	0	1947.1642105263	1672.79999999999	973.813846153845	2308.18608695652	0	0	0	1888.02000000001	2327.02499999999	1408.36666666666	1680.96937499999	2231.69086956522	1721.73235294117	1856.39999999999	1090.0275	1601.39999999999	0	0	1409.64	1091.4	0	0	2134.86000000001	1482.05999999999	801.720000000004	1199.52	1156.68	1538.16000000001	1312.70923076923	1235.93235294117	1098.23733333333	1889.03999999999	2045.1	1097.52	0	895.560000000001	2385.20062500002	1280.88437499999	1862.52
267	184.986555502709	184.982436703634	184.9975811038	1122.29	1112.14	1145.74	132	128	3674.35370370371	4622.54469387755	4236.88533333332	3511.63105263158	1879.86	2279.7	3450.66	2852.76333333334	4548.44534482757	2736.59785714285	6605.52	4304.07163934425	4465.2704	4791.60865384615	5825.22000000001	4231.82416666667	3300	4466.1456	3510.52224489796	2997.78	4625.79428571429	3993.78538461538	3905.58	4556.23142857143	2241.96	1864.30125	3749.235	3805.93214285715	3584.28	2985.54	3329.21970588236	3144.9514893617	3905.87999999999	5216.1266101695	4198.00948275863	3305.82	1668.96047619046	2412.52421052631	6310.36869565218	1716.66000000001	2011.2084
268	184.984849693256	184.981833113674	184.987991943941	80.605	74.478	82.646	15	15	2107.64868181818	2704.02	2569.33286363636	2538.77781818182	1577.53120930233	2384.3378372093	1587.51804651163	1388.59118181818	1815.93188636364	1633.07906976744	4473.89590909091	1470.0165	2808.21942857143	2432.00509090909	2668.67672727273	2731.59834883721	1817.36553488372	2910.7898372093	1946.9143255814	1931.34425581395	2884.6965	1898.47377272727	1993.61290909091	2845.15186666667	3030.48752272727	1948.72090909091	2245.37015909091	1652.84181818182	1979.29627906977	1924.42176744186	2963.1	1996.02976744186	1116.05404545455	2167.36911627907	1874.4915	1551.84446511628	1208.00290909091	994.765909090909	2314.58020588235	1051.02136363636	1832.40981818182
269	185.032951328487	185.029807118367	185.044207884534	52.0205	49.98	54.061	44	44	833.151461538462	1530.375	1044.22725	913.12375	1174.30775	945.2145	681.193	1602.83893333333	1171.81585714286	1430.3905	670.30425	1639.758	1264.59333333333	1131.45725	1429.05	1124.3155	791.778666666667	1322.892	689.00625	908.817142857142	494.82125	162.21975	175.483	448.072666666667	707.452923076923	178.558333333333	143.85525	732.5395	943.73125	470.757833333333	762.50025	445.885666666667	1927.40966666667	1317.14275	819.26075	1308.98075	2095.721875	1553.84075	1405.9045	2308.6008	687.6485
270	185.121246741854	185.120329018795	185.133320545015	203.033	199.984	204.07	9	9	18.3708	46.9322666666667	32.6528	53.0529999999999	81.5949999999999	101.013	65.3199999999999	180.5872	64.2768	53.0746666666667	38.7695	35.70875	47.9546875	62.2362666666667	69.3770000000001	53.053	96.8584374999999	72.4377499999999	48.9728	74.5086666666667	26.51675	30.618	16.318	20.4133333333333	48.992	26.5373333333333	24.4875	142.893333333333	82.6149374999999	61.192	52.0336	48.972	564.207466666667	284.6544	95.9050666666667	230.670666666667	460.301875	381.5735	233.6515625	398.91775	97.9456
271	185.985050954003	185.984439411691	185.985662496315	1076.36	1076.36	1076.36	2	2	806.14347826087	1308.19739130435	1412.7	1292.89086956522	695.936521739131	1558.20391304348	782.67347826087	663.282608695653	620.424347826088	718.080000000001	569.402608695653	613.020000000001	1505.14130434783	1452.07869565218	1414.74	1369.86	673.48695652174	1474.92	589.811304347827	711.960000000001	1387.79130434783	578.340000000001	533.687391304348	2765.1552	1487.16	636.751304347827	646.955652173914	845.580000000001	577.566086956522	674.220000000001	1561.26521739131	719.100000000001	704.100000000001	1492.89608695652	610.980000000001	585.729565217392	609.211363636365	691.560000000001	556.373913043479	591.08347826087	558.721739130436
272	186.078023932188	186.077696179454	186.083268641647	515.241	514.215	515.27	3	3	11.223	35.7	21.4314545454546	19.3857826086956	12.2432727272727	27.5608636363637	15.2959090909091	19.3899130434782	781.719652173914	1908.42	25.5068181818181	3226.69938461538	23.4662727272727	19.3849565217392	27.5540869565218	22.446	78.5634347826086	31.636909090909	66.3169565217393	57.1492173913043	19.3849565217392	16.3241739130435	18.3693913043479	21.4263913043478	22.4457391304348	17.3451739130435	16.3248695652174	15.3040909090909	18.3649090909091	15.3039130434783	27.5341304347826	16.32	19.3750434782609	20.4054545454545	11.2257391304348	20.4060869565218	21.4209545454546	12.246	18.3654782608696	17.3444347826087	16.3287272727273
273	186.143009050866	186.143009050866	186.143009050866	364.236	364.236	364.236	1	1	43.8734375	76.4953125000001	78.5592500000001	114.275	48.9750000000001	88.7345625000001	64.2796875	177.5235	104.071875	84.6859375000002	40.81	42.86625	53.0522352941176	38.7695	66.3162500000001	76.5176470588235	19.38475	21.42525	14.284375	11.2193125	37.7515625000001	10.199375	11.22275	38.7695	40.795294117647	11.2234375	15.2934375	58.15425	17.339	28.56875	26.5362500000001	20.4125	142.835	53.0529999999999	25.50625	15.3046875	40.81	61.2374999999999	22.4468750000001	27.5281875	14.2832941176471
274	186.957912489072	186.953334907121	186.970074950653	1077.39	1076.34	1079.4	60	60	4989.92608695653	6252.09291666667	6151.62000000001	5926.20000000001	4913.48863636365	5638.42551724141	4647.15000000001	5049.11130434783	4421.62954545455	4686.89999999999	5080.84318181819	4772.49227272729	6202.20260869566	6153.1125	5736.48	6131.91136363638	4745.62379310344	6316.86000000001	4706.28	4858.26000000001	6183.8347826087	4972.4092	4963.32000000001	5437.60884615384	5613.06000000002	4180.80227272728	4764.41000000001	5299.91999999999	4535.72347826087	5022.48000000001	5956.39318181819	5126.66434782609	4786.8595652174	6139.95608695653	4797.06000000001	4888.90304347827	5602.3212903226	4894.98	5080.86782608696	4291.01136363637	4980.66000000001
275	187.090612089228	187.090612089228	187.090612089228	515.237	515.237	515.237	1	1	40.8116666666667	51.0021739130435	33.6772173913043	57.1346086956522	24.4862608695652	45.9352173913045	32.6413333333334	33.6772173913044	367.387826086956	787.472166666668	35.7091304347827	1427.6795	36.7200000000001	51.0130434782609	37.7593043478261	38.7699130434783	43.8712173913045	42.8619130434783	37.7512608695652	37.7593043478261	44.8933913043478	35.7106521739131	30.6156521739131	41.8306956521738	44.8914782608695	28.5673043478262	35.7091304347826	36.7309565217392	26.5335652173913	26.5267826086957	39.7718749999999	31.621347826087	23.455	40.8100000000001	25.5130434782609	38.76	25.5	24.4925217391304	20.4052173913044	35.710652173913	25.5068181818181
276	187.984174384445	187.984174384445	187.984174384445	83.649	83.649	83.649	1	1	364.237363636364	602.82	494.954047619048	597.034285714286	282.685095238095	408.095238095238	265.274285714286	289.747619047619	281.441142857143	317.5621	647.881428571429	314.244	287.720571428571	337.62	268.26	307.106	294.931380952381	144.914380952381	139.811761904762	202.007142857143	507.082	301.92	414.236	485.52	372.399545454545	313.223727272727	316.362380952381	346.8	188.744047619048	306.085714285714	388.62	222.484571428571	211.149409090909	315.356571428571	185.739272727273	261.180952380952	161.205142857143	173.448571428571	320.28	174.468857142857	205.074818181818
277	188.069051944941	188.06101733216	188.080696097413	193.85	190.777	194.893	43	43	167.330461538461	378.505615384615	331.725	455.022923076923	287.835230769231	422.398285714286	290.787692307693	1071.80769230769	703.256999999999	812.090571428572	475.463384615385	991.0026	289.636307692308	371.391999999999	336.853846153846	241.812923076923	443.800384615385	444.820615384616	351.850714285714	623.67825	347.924923076923	458.930769230769	377.513846153846	468.32123076923	365.435384615385	281.732307692308	222.410307692308	431.557615384616	297.929846153846	248.845142857143	343.843692307692	236.907692307692	913.175384615383	534.64123076923	247.934769230769	316.152307692307	555.005538461539	506.034461538462	291.786	537.702153846154	473.412571428571
278	188.110431352394	188.107519667896	188.120359830578	289.785	286.694	290.77	5	5	52.03275	119.374411764706	72.4367058823529	75.4753750000001	68.35675	53.0562500000001	65.3200000000002	199.908470588235	346.78	312.1965	158.145588235294	383.614	22.446875	52.051875	26.518375	37.7515625	27.5479411764706	31.62775	15.3088235294118	29.5782941176471	30.6187500000001	144.881764705883	63.2363529411765	27.5384117647059	29.5890625	69.3770000000001	46.9335294117648	53.0522352941176	31.62775	35.7102941176471	40.8094117647059	24.4875000000001	455.913705882353	132.638235294117	44.8903529411765	71.4205882352942	291.809375000001	262.300625	174.4093125	281.601176470588	187.657
279	188.112321765735	188.107968237497	188.121946696994	172.447	170.366	173.461	19	19	63.2563157894737	142.881052631579	115.295684210526	160.090421052632	153.047368421053	209.153947368421	215.275526315789	451.836684210526	133.654473684211	151.972157894737	58.155	89.8063157894736	66.3342105263157	135.66	88.7628947368421	68.34	275.471052631579	148.912315789474	116.31	174.42	57.1347368421052	143.857105263158	85.7021052631578	41.8437368421052	70.3981578947368	99.9857894736842	74.4792105263158	318.502736842105	219.288684210526	119.407736842105	109.168157894737	59.1752631578947	1066.19857142857	586.469736842105	227.518684210526	387.6	1104.96324	647.846538461537	423.409210526316	846.059947368421	211.19447368421
280	189.068958779431	189.068668007851	189.076782166841	193.81	190.8	193.867	3	3	31.6284545454546	71.419090909091	43.8912727272728	79.5812727272728	35.7286363636364	79.5812727272728	34.6892727272728	172.518272727273	94.9276363636364	148.959818181818	75.5001818181819	161.289272727273	48.973090909091	69.3785454545455	52.0617272727273	49.9933636363637	81.6218181818183	75.5001818181819	58.1244545454546	79.6238181818183	51.0125	78.5190000000001	52.0339090909092	85.7029090909092	45.9122727272728	36.7494545454546	39.8119090909091	69.3785454545455	39.7906363636364	25.4931818181818	47.9528181818182	30.6381818181818	139.777363636364	59.1758181818183	27.5473636363637	62.2033636363637	86.7231818181819	76.5204545454546	36.7298181818182	93.865090909091	59.1758181818183
281	189.089462296404	189.088133423647	189.090791169161	384.6525	384.624	384.681	2	2	35.7015217391304	77.5233043478259	77.5233043478261	108.175304347826	45.9234782608695	70.3685	46.9319999999999	119.345086956522	19.3899130434782	25.50625	26.5335652173913	25.5065217391304	47.9543043478261	62.2199999999999	45.9117391304348	51.0021739130434	52.0333043478261	94.8802173913042	41.8413913043478	64.2764347826087	114.269217391304	140.796	95.8840869565218	124.503652173913	85.7055652173912	86.7221739130435	80.5834347826087	71.4182608695652	28.567304347826	39.7715217391304	63.2723478260869	62.2359130434783	62.2226521739131	45.9136956521739	46.944	32.656695652174	40.8104347826087	64.2764347826087	21.4154347826087	53.04	20.4052173913043
282	191.101494391839	191.100475314902	191.112858831745	57.1395	57.128	57.145	4	4	59.16	95.9068571428571	95.9317	124.4705	101.008285714286	110.2194	74.47825	133.69205	90.7333809523809	134.671428571429	76.5225	113.22	65.28	84.6849	72.4626	65.3135238095238	148.961714285714	85.704	66.3185714285714	132.668095238095	28.567	21.426	31.62775	32.6576	36.7097142857143	17.3448571428571	14.28	40.81	27.5477142857143	42.8757	31.63705	31.6288571428572	84.6837142857143	43.86	19.3854285714286	33.6694285714286	57.134	57.134	51.0125	40.824	25.5059523809524
283	191.140876502963	191.140459545689	191.141642504735	383.621	383.587	383.711	6	6	57.1238620689655	114.247724137931	127.5125	197.970533333333	29.594	167.2636	49.9935172413793	52.025275862069	35.7168965517241	44.8921379310345	28.5735172413793	34.702275862069	118.352	247.87675862069	145.899448275862	98.9466896551724	38.7704827586206	297.900413793104	144.908551724138	41.8313103448275	341.789333333333	343.76324137931	221.399862068966	350.013758620689	208.101103448276	214.257931034483	196.840034482759	191.8164	93.8653793103447	33.655448275862	135.724206896552	24.4915862068965	53.0435862068965	180.588827586207	113.273586206897	79.5976551724138	122.432	28.5730666666667	87.7259310344827	193.773793103448	27.5465172413793
284	191.141861893269	191.140810326425	191.142481241999	348.917	345.894	349.934	4	4	87.7429333333334	136.715733333333	171.441103448276	190.827266666667	38.7714	162.2542	52.0421	70.3990344827587	60.1596551724138	73.4616000000001	36.7296	51.0033333333333	93.8829333333333	136.6934	99.9698	85.7024	45.8937931034483	240.830133333333	233.679233333333	60.1616896551725	242.874896551724	394.846758620689	242.866689655173	215.1989	156.1008	183.648	131.615586206897	169.400137931035	103.026733333333	35.7156896551724	108.171172413793	36.7296	35.7168965517241	96.9443333333333	92.8451034482759	46.9406206896552	105.108066666667	35.7093333333333	26.5269333333333	137.6865	18.3684
285	191.141944912997	191.141944912997	191.141944912997	250.974	250.974	250.974	1	1	65.2953599999999	160.182269230769	176.473307692308	174.5055	40.803076923077	112.276153846154	61.2023076923077	83.65968	56.1148076923077	73.476	38.7614615384615	74.4824615384615	78.5755384615385	82.64268	81.6215384615385	71.4026923076923	57.1221538461538	86.7228846153847	47.9418076923077	69.380923076923	79.581	95.8836153846153	76.5209999999999	83.6826399999999	65.312	46.9323846153846	57.1117037037038	66.3174999999999	37.7499615384616	60.1822692307693	51.0038461538461	48.9507692307692	67.3098461538461	46.94208	34.6813076923077	41.8231538461539	58.1553461538461	48.9950769230769	35.7161538461538	53.044	39.79092
286	191.142936278363	191.142936278363	191.142936278363	320.346	320.346	320.346	1	1	108.168181818182	209.193181818182	229.55955882353	269.396470588235	37.749794117647	185.693529411765	46.9254117647059	88.7630294117648	44.8994117647059	64.2766764705882	39.7906363636363	62.2271764705883	134.632235294118	144.877588235294	106.089176470588	118.333647058823	45.9119117647059	239.762205882353	210.213636363636	55.1045454545455	117.313529411765	146.892705882353	110.189454545455	137.781818181818	103.049705882353	105.072117647059	72.4522727272727	115.289911764706	62.2469117647059	41.8320588235294	89.7832941176471	27.5519117647059	53.0629411764707	83.6623636363636	52.026	49.9929705882353	94.8682058823529	44.8774117647059	47.9372352941176	96.940303030303	28.5674117647059
287	191.178588114605	191.175723276542	191.19199995761	616.2575	610.121	618.3	30	30	280.624193548387	2554.85758064516	1389.63541935484	2602.26687096775	974.377258064517	1780.71433333334	1487.2572	1820.19793548387	1070.0849	1679.35570588235	325.513774193548	1068.04132258065	1348.56793548387	1423.551	1426.56454054054	680.406700000001	910.256266666664	243.841677419355	192.8304	448.917333333333	977.223866666666	785.605333333332	225.4421	1001.2413	265.226000000001	130.5728	221.441266666666	594.932066666667	108.14735483871	582.686466666667	173.451	905.140580645162	3504.23083870968	1140.68458064516	176.540733333334	1051.08066666666	819.434733333334	2241.48925	406.066133333334	400.009866666667	198.913000000001
288	192.048993688641	192.048993688641	192.048993688641	657.054	657.054	657.054	1	1	11.2231428571429	26.5200000000001	30.6157142857142	19.3899523809524	11.2231428571429	20.4057142857143	15.2957142857143	13.2705238095237	16.3245714285715	11.2231428571428	17.3448571428572	14.284	19.3845238095238	24.4857142857144	26.5274285714286	25.5059523809525	11.2231428571428	25.5059523809523	13.2637142857143	17.3497142857143	27.5464285714285	11.2231428571428	12.24	20.4	26.5261904761906	20.4114285714286	6.12314285714284	14.284	14.284	15.3042857142857	24.4925714285713	13.26	23.4600000000001	21.4263000000001	12.24	11.2189523809524	12.2434285714285	13.2668095238095	19.3899523809524	12.24	10.2
289	192.050215334313	192.045277799648	192.063236956511	356.074	350.961	357.071	7	7	29.5970588235294	45.9132352941177	44.8922222222222	43.8862777777779	26.5272222222222	32.6488888888889	15.3	52.0350000000001	119.3335	186.771833333333	86.7250000000001	135.652176470589	24.4941176470588	39.7777058823529	38.7577647058824	37.7617647058823	33.6490000000001	71.4155555555557	82.6438235294119	91.7650000000001	104.102333333333	32.6488888888889	39.7891764705884	37.7487058823529	120.392777777778	54.0747222222222	24.4870588235294	110.22	87.7152222222221	67.3394117647058	85.7047058823531	15.3041666666667	115.286588235294	88.7911764705883	21.4261764705883	44.9084705882353	134.713333333333	55.095	41.8320588235295	87.7452941176469	209.148235294118
290	192.064070446035	192.062524393763	192.065616498307	326.9925	325.476	328.509	2	2	18.3589411764706	20.4129411764706	15.30375	25.50625	19.3859375	21.42525	13.2592352941176	18.3642352941176	265.276470588235	364.363125	178.551470588236	351.879705882353	18.3652941176471	22.4464705882353	20.3988235294118	13.26325	55.0927058823529	58.1578125000002	42.8523529411765	47.9510588235294	17.3389375	20.3917647058824	16.324705882353	20.4117647058823	9.18225000000001	14.279125	12.2392941176471	23.46575	7.14437500000002	11.2232352941176	15.2982352941176	13.2591875	15.3044117647059	17.345	11.2232352941176	14.2841176470588	12.2385	9.17943749999998	10.2029411764706	16.3190588235294	12.2435294117647
291	192.140093944112	192.136908203009	192.152280584186	172.447	169.363	174.465	29	29	204.06	271.4796	175.494315789474	253.901368421053	8.16252631578947	189.768947368421	53.0536842105263	29.58	1162.07973684211	1142.25066666667	635.969727272726	545.981578947368	189.817894736842	233.58	205.072894736842	109.14	17.3444736842105	145.85247368421	96.925	10.2	447.895526315789	274.450789473684	210.174210526316	230.6556	495.847894736842	271.39	194.870263157895	959.591578947369	425.318052631579	19.391	557.0565	208.133684210526	958.053875	863.89765	315.25725	597.72	824.361999999999	620.311999999999	415.247105263158	735.837421052631	762.12675
292	192.142811616564	192.139226100756	192.149679430347	343.317	339.709	343.853	4	4	40.8094117647059	91.8264705882351	89.8169411764706	106.141176470588	9.18211764705882	45.9264705882354	13.2722352941176	17.345	434.194235294118	551.788176470588	307.090823529412	259.154705882353	17.345	20.4058823529412	40.7976470588235	15.3044117647059	11.2232352941177	39.8029411764705	67.3588235294116	20.3988235294118	40.8117647058823	34.6894444444444	33.6794117647059	34.668	29.5885294117647	35.7082352941176	18.3642352941177	63.2801176470588	56.1161764705881	7.14411764705883	35.7226470588235	8.16470588235295	15.3097058823529	21.4323529411764	18.3642352941176	28.5665882352941	62.2379411764705	18.3652941176471	26.5276470588235	75.4756470588235	155.138352941176
293	193.048903384943	193.044912115	193.06047092724	254.017	249.965	254.074	35	35	465.238956521739	840.730782608695	1321.97634782609	1440.97669565217	1190.66416666667	1622.02356521739	1295.45521739131	2135.38325	254.047909090909	305.136	217.269260869565	139.775739130435	2308.86346666667	2988.27738095238	2736.385	2609.76904761905	408.121739130434	200.991391304348	269.29147826087	342.807652173913	1349.845875	425.453727272727	65.2994782608695	572.390739130435	1807.95683333333	1274.30868421053	828.24	3627.0954	2153.77069565218	2263.46876	2270.05625	1768.68	4181.344	3469.7	2411.37456	2943.83544	3346.49454545454	3544.07872	2068.806875	3421.21416	191.809043478261
294	193.047425157028	193.044605102034	193.060684640801	214.255	211.2	215.281	23	23	42.8643157894737	81.6210526315789	66.317105263158	75.4985	46.92	67.32	47.96585	121.411315789474	3176.12472222222	3144.22212	1987.47263157895	765.1875	89.8084	158.148947368421	134.6796	51.015	150.998947368421	55.0935	54.073947368421	212.225684210526	192.88395	107.160789473684	74.47825	111.18	257.04	136.68	145.86	849.121684210527	190.78675	161.16	276.42	186.70575	474.422368421053	439.733421052631	209.035263157895	373.531894736842	149.0003	396.87725	91.8225	395.76	29.5784736842105
295	193.051586351135	193.046961112682	193.061023325708	358.1285	351.987	360.148	18	18	25.5130434782609	39.7901739130435	48.9739999999999	47.9635	28.567	45.9112500000001	38.7615833333334	55.0940869565218	89.7638260869566	114.296	46.932	54.0738260869565	43.8824347826087	45.9	41.82	46.944	30.5934782608695	28.5681666666667	53.0535652173913	41.8110869565217	42.861	32.64	26.5267826086957	42.8527826086956	32.6453333333333	38.7695	19.3849565217391	50.0065416666667	35.7014583333334	29.5875652173912	38.7699130434783	27.54675	52.0355217391304	43.8824347826087	33.6686086956522	38.7798260869565	52.0476250000001	53.066	35.7182608695652	42.8418260869564	38.7798260869565
296	193.084240388458	193.080974766037	193.095548551926	205.09	205.079	208.14	9	9	23.47265	24.486	25.51375	49.99225	46.92	36.729	45.92475	124.4705	3761.7473	662.33695	1379.4456	768.06	39.7892857142857	42.8526	78.5631	17.3451	159.082857142857	29.58725	48.9576	206.1006	39.78975	105.11665	49.98	65.296	28.5754	75.5207	117.32875	819.50165	75.4985	145.86	28.5684	176.5119	528.4895	80.59975	107.1315	368.41855	101.03445	404.019	90.80225	55.08	26.5265
297	194.052946528362	194.049525578817	194.054234224207	212.232	212.22	214.255	3	3	19.3931538461539	15.3046153846154	23.4670769230769	30.6092307692307	15.3034615384615	18.3572307692307	14.2896923076923	31.6271538461538	416.285538461539	396.058461538461	219.349615384615	61.1907692307691	22.4450769230769	22.4450769230769	26.526	17.3452307692307	25.5057692307692	13.264	9.18207692307691	34.6878461538462	21.4345384615385	24.4966153846154	17.3452307692307	20.3876923076923	28.5556923076923	24.4763076923077	21.4151538461538	106.104	25.5076923076923	21.4167692307692	38.7541538461538	32.6498461538462	48.9747692307693	60.1936153846153	28.5427692307692	43.8897692307692	30.6230769230769	40.8123076923077	19.3843846153846	45.8930769230769	8.15876923076922
298	194.047769473405	194.047769473405	194.047769473405	351.987	351.987	351.987	1	1	28.5746666666666	31.6288571428571	31.6288571428571	37.7611428571428	22.4462857142857	34.6897142857143	23.46	37.7505714285714	35.6816666666667	34.6994285714286	22.4462857142858	34.6800000000001	24.4925714285714	26.52	28.56	24.4925714285714	27.5335714285714	31.6288571428571	28.5676363636364	31.6111428571428	29.5965714285715	25.5059523809523	18.3642857142857	27.54	33.6694285714286	20.4057142857143	12.2434285714286	30.6157142857143	16.32	20.4114285714285	32.6491428571429	20.4057142857143	33.6678571428572	30.6157142857143	26.5274285714286	29.5965714285714	28.5746666666666	33.6694285714286	23.4665714285714	35.6999999999999	29.5951904761905
299	194.061173446446	194.057410620889	194.064936272003	253.536	253.054	254.018	2	2	39.7902631578947	95.9047368421052	152.021388888889	85.7033333333332	154.061944444445	226.637333333333	166.305277777778	311.180263157895	38.77	37.7502777777777	34.68	30.6083333333333	335.762777777778	379.537894736842	371.381111111111	328.524736842106	56.1144736842106	25.5055555555556	25.4986842105263	45.9142105263157	99.9872222222221	53.0536842105263	19.385	62.2553157894737	185.690555555555	172.426944444445	92.8439473684211	531.56209090909	264.237555555556	302.924368421053	270.383684210526	217.192736842105	657.634411764707	490.771894736843	309.044052631579	420.370105263158	512.179444444444	515.576944444444	307.187222222222	524.28	31.6281578947368
300	194.072397862014	194.066290945263	194.07816154682	229.046	227.501	230.592	4	4	59.1752631578947	158.1	120.428315789474	165.291157894737	97.9755789473685	120.397263157895	79.5805263157896	283.706315789474	70.3981578947368	112.228947368421	30.6078947368421	63.2726315789474	83.6615789473684	105.119631578947	115.325421052632	93.8351578947368	56.0971052631579	82.6413157894738	28.5673684210526	66.2965789473684	48.9726315789474	29.5876315789474	26.5117894736842	46.9321052631579	53.0701052631579	16.3292631578947	18.3533684210526	121.411315789474	26.5268421052632	48.96	64.2765789473684	25.5	235.753736842105	111.208684210526	36.72	28.5673684210526	74.4792105263159	144.922210526316	44.8915789473684	47.9523684210527	25.5078947368421
301	194.08635432459	194.08635432459	194.08635432459	207.091	207.091	207.091	1	1	5.10125	7.14262500000001	11.2236666666667	9.18299999999999	5.09833333333333	8.16266666666666	7.14155555555555	13.26325	462.211000000001	306.266666666666	258.116222222222	78.5656666666666	13.2715555555555	10.2025	8.16177777777777	11.2224444444444	15.295	11.2236666666667	7.14233333333333	14.2831111111111	11.2151111111111	12.2506666666667	11.2163333333333	11.2297777777778	7.14155555555555	11.2224444444444	9.18299999999999	9.18800000000002	19.3842222222222	10.2022222222222	7.14175000000001	7.14233333333333	18.366	14.2835	17.3437777777778	23.46575	20.4066666666666	11.2236666666667	5.10166666666666	10.2022222222222	5.1011111111111
302	195.120199057295	195.120199057295	195.120199057295	160.187	160.187	160.187	1	1	64.2562941176471	101.009117647059	205.079117647059	385.537764705882	73.4611764705882	300.986764705882	61.1964705882353	121.415	69.38	88.7604705882354	97.9425882352943	95.9076470588235	94.8832500000001	80.6032352941176	77.5378823529412	56.0969444444444	42.8671764705882	55.0958823529412	35.7102941176471	48.9402352941176	84.6551176470588	71.4205882352941	276.499705882353	74.4557058823531	44.9084705882353	38.7689411764706	677.670588235294	50.0117058823529	51.0117647058824	35.7205882352942	48.9882352941177	28.5682352941176	79.5783529411764	80.5521176470588	45.8973529411765	26.5001176470589	43.8726470588235	85.7047058823529	66.3191176470588	53.0338823529412	26.5261176470588
303	196.039606978305	196.039606978305	196.039606978305	92.854	92.854	92.854	1	1	1162.05336	1668.5502	1699.1658	2014.54925	75.51552	3135.93504	48.96192	65.29536	2527.0644	3560.6376	2385.41464	962.12404	3009.51348	5344.22664	3808.82936	3193.20708	80.61792	3574.04084	2653.248	20.4016	574.28252	189.72744	175.48816	203.03572	1069.25344	420.45424	258.13084	3646.17504	2146.58496	60.19416	1879.57646153846	77.54128	111.18436	6522.4008	2798.26584	3182.87712	11310.42316	91.8432	6807.74696	11258.95584	234.6092
304	196.054622600861	196.041080968154	196.069553014265	59.169	56.101	73.463	81	81	19.3807037037037	67.3105714285714	21.4301111111111	1847.71390909091	1871.15548148148	17.34425	2184.8905	3158.39018518519	754.578	87.7422962962963	47.9534285714286	793.615571428572	2242.1798	3311.06113043478	8.164	2224.6524137931	8518.22780769231	6814.48828571429	3804.62878125	7217.2485	30.6144444444444	63.2560740740741	20.405	37.7571785714286	21.417	22.4465185185185	20.4014285714286	3417.89333333333	47.95175	1299.30866666667	1177.3685	824.375466666667	5572.65607407408	4885.21536363636	1242.67432258065	1863.02372413793	3887.1525	7213.24434782608	29.5820714285714	3622.50606060606	383.617481481482
305	196.046009948844	196.040882208614	196.059782312895	92.843	84.681	99.996	97	97	1493.33422222222	2009.68142857143	1910.1888	1965.44733333333	3814.20942857143	3180.72533333333	3465.43723076923	5187.04876923077	2863.728	3948.87335555556	2570.17547368421	4979.93411538462	3028.844	5342.18608	4196.82853333333	3200.35072	3190.40262068965	3828.00825806452	2892.15860869565	2510.22	582.462296296296	211.155333333333	202.994740740741	209.153148148148	1092.70834615385	423.5075	339.746333333333	4491.139	2254.85481481481	1662.00233333333	1879.56512	1074.35484	10253.216547619	6539.82203846154	2826.785	5272.9235	11321.2215555556	11945.087	7035.227375	11170.088	2641.99923076923
306	196.071230367828	196.07117165719	196.071289078465	59.6925	59.185	60.2	2	2	17.3406538461538	80.5678461538461	16.3273846153846	9.18242307692307	1935.45073076923	24.4818461538462	1573.611	3199.56430769231	203.923076923077	86.7588461538462	147.939038461538	980.293923076923	13.2635	12.2436923076923	6.12184615384615	13.2665	9037.54484615385	6675.87323076923	4030.06346153846	7662.64569230769	29.5945	63.2614615384615	20.4053846153846	28.5707692307692	44.8732307692308	23.4661923076923	19.3814615384615	456.977230769231	48.9729230769231	1330.01219230769	20.4053846153846	821.316730769231	5699.22392307692	87.7233076923077	24.4864615384615	1843.6265	140.797153846154	6107.99030769231	28.5621538461538	7.1435	433.7125
307	197.045450941989	197.045450941989	197.045450941989	92.854	92.854	92.854	1	1	196.90632	207.16556	211.24764	260.238125	349.00416	352.0656	366.19436	547.86888	317.1578	384.63048	300.9826	501.97776	318.40224	557.07288	391.69536	338.81264	334.71744	393.82808	310.22592	286.64248	108.12424	77.52304	57.13568	86.7238	141.81892	103.07252	64.27764	495.95328	260.1612	231.59448	194.790615384615	129.57556	1216.90772	690.00672	317.38172	562.28448	1284.83468	1462.34784	1060.8416	1263.35424	297.85168
308	197.046872443122	197.045649157905	197.047601936689	61.225	59.179	62.223	5	5	39.78	122.372727272727	137.735217391304	210.176181818182	186.709909090909	313.070227272727	166.348909090909	438.717272727273	90.7314545454545	93.9110909090909	89.784	102.027272727273	236.703272727273	318.339272727273	279.554727272727	239.828181818182	1065.16472727273	684.4505	139.777363636364	934.569818181818	77.5614545454545	40.8109090909091	44.892	55.0947272727272	110.164909090909	53.0541818181818	44.882	444.72	58.1555454545454	125.524428571429	117.33	106.108363636364	679.501636363636	562.02	88.7637272727273	160.182818181818	423.408260869565	684.42	113.225045454545	138.830095238095	51.0272727272727
309	197.050467138054	197.045922953288	197.061303056796	91.8285	84.681	98.976	32	32	193.849565217391	204.104347826087	209.211041666667	257.166	345.956869565218	345.956869565218	365.174916666667	545.839565217391	315.112826086956	381.577565217391	306.075	499.927826086957	315.341217391304	558.96	392.7	335.751652173913	326.566956521739	387.699130434782	305.136	282.552043478261	106.084333333333	75.4832173913044	56.1160416666667	83.6605	138.75547826087	101.031652173913	63.2561739130435	479.645217391304	256.08547826087	229.55625	193.768333333333	126.512347826087	1175.12861538462	684.945130434782	313.300173913044	560.266434782609	1205.16507692308	1415.4335	1031.1568125	1259.03257142857	295.812608695652
310	197.06719414547	197.06082964958	197.079668800934	58.154	56.097	70.408	16	16	14.28	33.6699	25.51375	59.1745	136.7202	40.822	48.9864	405.15835	67.2804	28.567	11.2233	41.82	22.44	83.6646	32.6576	33.6791052631579	1138.65965217391	842.756	401.9982	1026.434375	32.648	16.324	7.14175	18.3654	41.8082857142857	11.22275	11.22	407.07975	22.4466	110.2518	73.4796	81.62	628.474	81.5961904761905	53.053	175.4916	284.64975	735.42	11.2233	268.40465	102.03
311	198.043911110707	198.038554999491	198.056244119648	91.828	84.681	98.965	33	33	76.5195652173913	197.981217391304	189.817043478261	239.822608695652	68.3735	323.512909090909	97.92	579.502	281.46	415.2325	308.118782608696	425.448782608696	349.018434782609	622.2	439.62	347.997913043478	47.9656363636364	399.942260869565	280.6375	106.08452173913	79.56	83.6435652173913	57.1346086956522	81.6208695652174	117.33	100.011130434783	59.1751304347826	472.501565217391	253.03547826087	34.6888695652174	186.620217391304	40.8208695652174	78.543347826087	739.023	317.382260869565	616.263826086957	1389.95060869565	1599.16080952381	1093.14763636364	1360.35547826087	248.890608695652
312	198.041770643224	198.03972335354	198.058352678182	60.2	58.137	71.428	13	13	38.761652173913	120.334347826087	148.958086956522	256.08547826087	51.0130434782609	340.68	102.052173913043	52.0333043478261	84.6219583333333	92.8655	78.5600869565217	68.34	252.015173913043	346.888695652174	382.597826086957	259.21252173913	46.932	211.14	104.066608695652	51.0130434782609	109.195826086957	113.253782608696	126.512347826087	71.4182608695652	104.017826086957	122.431304347826	74.46	470.22	154.059391304348	45.9234782608696	153.039130434783	39.7952608695652	72.4416086956522	613.046130434783	159.16747826087	224.457391304348	477.482086956522	731.369875	65.28	466.378434782609	76.5391304347826
313	198.072145099881	198.07039103734	198.072983494148	59.168	58.148	59.179	3	3	26.518375	43.8714666666667	28.5674666666667	33.6688	175.483	43.8714666666667	65.3184	417.289066666667	71.343125	96.9253333333334	90.8037333333334	63.23225	29.5877333333333	19.3850666666667	10.2026666666667	18.372	850.940625	506.873733333333	232.617	727.43825	19.3850666666667	13.2643333333333	4.08106666666667	16.3242666666667	18.352125	10.2026666666667	6.1192	34.6890666666667	10.2026666666667	145.955333333333	14.2837333333333	85.7136	743.8078125	28.55825	9.18240000000001	21.4256	12.2432	244.88	31.6158666666667	24.496	93.9013333333334
314	198.939075740579	198.933479929699	198.95017461745	44.884	42.838	45.922	131	131	3173.04818181818	4594.561	4959.84033333333	5402.4885	3672.08738461539	4990.92711111111	3625.86977777778	4115.104	1128.98185714286	1143.74028571429	1043.75228571429	1594.6768	4943.67072222222	4853.834	5048.76685714286	4955.3775	29.590875	2370.911875	1492.50383333333	1793.395	5570.41333333333	4818.68539130435	4371.17941176471	6201.1656	5344.18854545455	4294.11533333333	3956.61763636364	3716.66955555556	3256.638	3808.48955555556	5040.677	3942.53235294118	3273.05111111111	4223.332125	3572.9155	2979.23428571428	2059.03266666667	2939.22290909091	2158.696	2679.27028571429	3159.081
315	198.951271971975	198.9505339274	198.951934473475	44.885	44.884	44.896	7	7	7.142	9.18257142857142	13.2621666666667	1.02033333333333	1397.85666666667	9.18257142857142	13.2637142857143	1094.76657142857	4.08066666666667	4.08133333333333	4.08066666666667	2.04057142857143	6.121	3.0635	10.2016666666667	8.15657142857143	1829.37228571429	5.10142857142857	2.04066666666667	10.2016666666667	13.2643333333333	5.10166666666667	4.08533333333333	10.2033333333333	6.122	5.10083333333334	6.122	4.08133333333333	2.04057142857143	937.642571428571	2.04233333333333	4.08533333333333	1191.69371428571	4.08114285714286	4.08133333333333	7.142	7.14233333333333	407.8445	5.10583333333333	1.02016666666667	3.06085714285714
316	199.942228998935	199.937488474974	199.955529703138	44.8895	42.844	45.922	90	90	676.449428571429	989.677142857142	1090.780875	1144.7205	775.4375	1029.43225	767.254857142857	912.155076923077	190.656888888889	221.39425	204.05	258.116222222222	1081.465	1068.594375	1084.87542105263	1080.41533333333	17.346375	468.29475	280.56875	12.243	1264.08975	1035.63833333333	932.889333333334	1298.03858823529	1161.07036363636	964.11	850.865333333333	837.613176470588	692.74975	878.422588235294	1156.41533333333	845.112	29.58725	910.087777777778	768.265363636364	640.9525	397.94625	604.523076923077	415.547	572.36025	648.682588235294
317	199.955556681853	199.955556681853	199.955556681853	45.905	45.905	45.905	1	1	679.4865	995.798857142857	1092.726	1143.74028571429	771.336	1031.50885714286	771.336	913.155714285714	148.961714285714	174.468857142857	193.827142857143	314.248	1083.39171428571	1078.176	1082.52314285714	1081.465	356.06725	468.311142857143	226.503428571428	326.491428571429	1263.11371428571	895.810857142857	914.944	1290.544	1159.04457142857	830.512571428572	820.309714285714	836.634285714285	674.408857142857	872.344285714285	1152.87028571429	845.663999999999	694.79025	904.993428571428	660.124857142857	621.354	377.505714285714	604.939428571428	398.19	548.913714285714	628.474
318	200.01844654516	200.017699076234	200.019194014085	301.472	299.953	302.991	2	2	23.46575	40.8104347826087	42.85225	39.801125	24.486	44.891	21.4305	35.6999999999999	41.8413913043478	56.1183333333333	116.28475	64.2757500000001	32.6413333333333	41.8405	33.669625	36.7125	26.5267826086957	33.6655	29.5951304347827	40.8208695652174	38.7695	24.4925217391305	21.420875	30.60125	58.15425	28.5670000000001	24.4987826086957	41.8319583333333	32.656	28.5673043478261	51.0260869565218	20.41	39.7901739130435	59.1745	20.4	26.5267826086957	40.8116666666667	33.66825	56.0885416666667	52.0348749999999	41.8319583333334
319	200.16375147098	200.16375147098	200.16375147098	966.168	966.168	966.168	1	1	22.4399999999999	68.3430454545456	135.629772727272	75.4800000000002	91.804090909091	76.4999999999998	54.0744545454546	349.953545454546	59.1758181818183	56.1149999999998	548.032909090909	50.9999999999999	149.94	117.331363636364	135.696272727273	108.173	46.9199999999999	114.270545454545	50.0044999999998	65.2974545454543	145.899	187.687999999999	66.3169565217388	133.685499999999	174.42	44.9159999999999	115.290818181818	59.1916363636364	62.2504999999997	82.5636521739133	108.148909090909	82.6015909090907	37.7399999999999	105.1115	64.2791739130434	60.1953913043476	56.0874999999999	202.013999999999	301.839272727274	108.177818181818	56.1025000000001
320	200.939205962838	200.934241350959	200.953993070062	44.89	42.843	45.922	80	80	668.287142857143	1079.4245	1090.780875	1273.30666666667	873.348266666667	1183.45777777778	862.130454545455	953.967142857142	165.2805	131.616857142857	212.219428571429	256.08275	1147.82142857143	1275.38461538461	1112.11142857143	1190.922	90.813375	463.209714285714	309.13575	143.860285714286	1245.11764705882	1134.5736	1077.888	1401.661375	1322.30117647059	963.089777777778	903.928470588235	831.532857142857	727.463714285714	875.3745	1266.04	830.073	624.414857142857	879.27747826087	834.593714285715	609.139	387.708571428572	533.571	390.076571428572	508.126	720.355333333333
321	200.971918213541	200.968534325772	200.984939467359	44.89	43.864	45.917	28	28	115.297666666667	82.64025	232.617	206.107333333333	882.51625	215.290333333333	525.68625	958.565	436.488666666667	474.469090909091	299.9535	423.40375	104.0655	108.1465	129.57175	196.90825	378.51275	318.318	269.346	380.561727272727	133.727181818182	57.1352727272727	32.664	186.721	119.379	63.2569090909091	106.106	437.697	196.90825	883.608666666667	144.9465	707.37975	580.53932	448.69	25.5068181818182	365.2495	550.954285714286	585.17625	475.4365	640.727466666667	83.6673333333333
322	201.048102876509	201.044538501098	201.051957406467	428.5185	428.485	432.61	6	6	56.1152777777778	60.2160555555555	98.8753333333334	84.7383888888889	37.7626111111111	113.213833333333	39.7908333333334	47.9538235294118	35.710294117647	57.1511111111111	43.8862777777777	35.6863888888889	113.250833333333	86.695	88.7061666666664	85.7313333333332	135.699117647059	98.9669444444445	41.8199999999999	220.370823529412	87.7200000000001	400.139764705883	864.207473684212	111.240555555556	189.771666666667	144.792666666667	1051.89493333333	138.757777777778	74.4802777777778	46.9174444444444	230.582777777777	81.6222222222223	42.8523529411765	128.555	45.9132352941177	41.8450555555555	46.9455555555556	42.8516666666667	48.9893333333333	63.2764705882354	44.8775555555555
323	202.124297497319	202.124079755937	202.127007367207	364.219	362.206	365.279	3	3	104.099052631579	269.28	274.4607	334.646315789474	191.80947368421	287.64	146.917894736842	332.617799999999	287.7105	228.538947368421	66.3171052631579	117.366578947368	157.12052631579	151.972157894737	219.356578947369	214.255263157895	46.9200000000001	54.073947368421	31.6281578947368	45.9000000000001	94.913842105263	21.41895	29.5876315789474	107.12625	99.96	26.5268421052631	18.36	164.2683	59.1752631578947	75.4984999999999	92.8726842105264	57.1524210526316	326.48	213.235	61.218	62.2352499999999	193.85	193.91	78.5845789473685	146.8368	41.8307894736843
324	202.124923434243	202.119440722213	202.138107512471	204.0555	200.992	206.099	84	84	183.698181818182	400.967181818182	265.335652173913	480.542869565217	859.059652173912	1259.03257142857	872.566363636364	1618.513	835.7622	703.139478260869	291.807043478261	519.312782608695	556.036250000001	820.331250000001	826.416	691.7295	1177.00306666667	915.151058823529	633.42	859.261	213.23452173913	204.052173913044	140.766	99.9867272727273	528.630260869565	266.356173913043	196.910347826087	2098.405	1269.22832	783.18276923077	990.684818181818	681.70852173913	4858.4689032258	3317.88834782608	1492.66964	2577.22728	4446.23136	3961.74724	2950.74375	4249.4662	1223.02796
325	202.125385709629	202.119619151612	202.136514698606	343.818	339.738	347.888	47	47	94.8600000000001	241.8111	114.298666666667	134.709142857143	220.381714285714	130.633142857143	169.4528	405.039249999999	975.802235294118	956.799083333333	611.139733333332	1013.11904347826	55.1082857142858	146.921142857143	115.26	53.0548571428571	91.8224999999999	71.4366666666666	56.13025	75.4800000000001	42.85	137.73375	54.08915	42.8274	78.562	105.089428571429	87.7415000000001	213.289476190476	130.590476190476	178.605	142.877	41.8317142857143	2169.54048	729.849999999999	172.4307	321.47325	1444.379	1601.77380952381	1372.26681818182	1416.490625	949.138421052633
326	202.967721717153	202.967721717153	202.967721717153	45.917	45.917	45.917	1	1	68.35675	145.9046875	184.733125	152.015058823529	125.4984375	175.5475	134.673	149.01125	162.2296875	170.38175	147.93625	158.0903125	112.193529411765	136.76375	172.485625	153.046875	173.4425	138.8135	92.876875	141.866875	142.832941176471	178.54375	178.609375	175.5475	149.9308125	193.859375	155.084705882353	198.945882352941	97.95	124.5315	93.932	137.784375	276.48775	227.51575	133.65275	208.14375	209.148235294118	238.899375	207.186875	294.743875	82.6149375
327	203.049404007152	203.049029999947	203.0510504792	53.0495	53.046	53.07	4	4	115.264913043478	268.340043478261	282.68452173913	247.923391304348	178.547727272727	271.458782608696	185.68747826087	277.581913043478	231.490652173913	247.923391304348	248.943652173913	226.449652173913	172.38	205.124869565217	261.253565217391	212.216727272727	212.216727272727	190.791	122.465454545455	167.362	226.497913043478	392.716739130435	512.301913043478	299.012869565217	236.591666666667	364.233130434783	314.253739130435	341.787391304348	186.707739130435	182.720086956522	175.574608695652	175.533818181818	374.440090909091	296.895913043478	233.639739130435	315.274043478261	293.835130434783	290.910652173913	255.119565217391	382.695652173913	146.919272727273
328	203.115677260937	203.108589629296	203.122764892578	311.7	311.21	312.19	2	2	27.555	64.295	58.1550000000002	59.1954444444444	59.1752631578947	61.2157894736842	78.5357222222221	83.6354444444444	273.434444444445	275.471052631579	117.331944444445	166.250944444444	34.6667777777778	40.8111111111111	39.7908333333334	30.6083333333333	29.5880555555556	21.4328333333333	15.3091666666667	27.5565000000001	32.6484210526316	41.8313888888889	23.4663888888889	31.6475555555556	29.5880555555556	28.5688421052632	20.4077777777778	32.6484210526316	33.6691666666667	27.5475	31.6286111111111	15.3041666666667	192.8325	57.1355555555556	23.4663888888889	31.6286111111111	349.950263157895	159.12	120.353444444445	226.575666666666	94.9116666666667
329	203.130485323684	203.126544018465	203.143919672285	204.0495	200.963	205.095	30	30	20.4125	70.4015625	36.73575	88.7671875000001	126.472705882353	196.9203125	125.536875	254.04225	125.49075	115.330625	61.215	90.8078125000001	98.9685294117647	143.85525	141.81475	99.9845000000001	185.565058823529	145.902058823529	103.04525	138.805	49.9738749999999	47.969375	13.2592352941176	22.455125	79.6087500000001	54.093125	39.7775625	374.569375	178.5546875	121.365125	169.3615	114.272941176471	925.404541666666	572.36025	229.55625	420.4975	831.882142857143	650.937222222222	545.83375	821.301249999999	186.7171875
330	203.129033428186	203.127228242114	203.144343399848	344.8675	340.764	345.848	6	6	24.492	40.810909090909	36.7405714285715	31.6369090909091	38.7703636363637	30.6163636363636	39.8012727272727	65.2974545454546	188.6075	161.203090909091	106.108363636363	156.101727272727	25.5136363636364	32.6487272727273	29.5813181818182	32.6487272727272	17.34	18.369	16.3287272727273	27.5338636363636	19.3851818181818	33.669	30.615	27.5338636363636	17.3446363636364	24.4865454545455	16.3243636363637	35.72	24.4810909090909	23.4715	28.5752727272727	24.4930909090909	323.512909090909	114.296	27.5473636363637	53.0683636363636	221.458363636364	215.277545454546	207.115363636363	250.92	143.896909090909
331	203.136503912598	203.135241465031	203.137766360165	167.32	167.3	167.34	2	2	458.079777777779	908.096666666665	680.5401	854.368933333334	16.3248	415.2621	384.6531	1163.18	32.6506666666667	43.8686	12.2496	45.9400000000001	19.3952	28.5693333333334	16.3232	35.6895	10.203	10.197	10.203	6.12133333333334	6.1212	9.18300000000002	6.1218	6.12133333333334	8.1624	8.1624	8.1624	12.2568	5.101	8.1672	5.10111111111112	8.1624	13.2556666666667	8.1576	3.06066666666667	6.1182	8.1624	11.2233	6.1218	16.3328	8.1616
332	204.091339776067	204.087301647617	204.0988664087	319.343	316.265	319.36	5	5	126.565846153846	288.855923076923	325.478153846154	393.809076923076	175.479692307692	253.01723076923	156.038142857143	397.92	105.083769230769	127.528846153846	33.6676153846153	32.6377142857143	102.023076923077	78.5636923076924	116.263714285714	111.26175	46.9341538461539	32.6498461538462	21.4248461538461	44.8935384615383	95.8655384615383	32.6203076923076	41.8294615384615	104.110615384615	84.6791538461537	21.4167692307692	14.2767692307692	129.579076923076	36.7476923076923	72.4254615384617	73.428923076923	59.1733846153848	242.83323076923	124.468153846154	32.6473846153847	43.8633076923078	88.7600769230768	121.352538461538	68.3554615384617	56.1380769230769	14.2843076923077
333	204.122498518266	204.121902029855	204.122667613137	204.053	203.021	204.065	3	3	24.4875	49.9953125	34.70125	51.0125	71.4218750000001	131.61225	55.0935	178.609375	58.1756249999999	69.3770000000001	25.50625	69.3770000000001	64.2796875000001	65.2959999999999	73.4850000000001	79.5795000000001	98.8975625000001	83.6605000000001	46.9172941176471	64.2993749999999	29.5781875	31.6180625	28.5565	25.515625	50.010625	28.5775	26.528125	181.67125	80.5997500000001	54.0568823529412	68.3567499999999	59.1745	451.97075	266.3015625	102.029411764706	226.4955	339.74325	342.804	268.3421875	350.9875	85.7325000000001
334	204.138156903225	204.137058254087	204.139255552364	345.848	345.848	345.848	2	2	15.3042857142857	25.5071428571428	24.4868571428571	21.435	26.5255714285715	19.3840714285714	17.3436428571428	31.6288571428571	35.6696666666666	26.5367142857143	19.3854285714286	24.4868571428571	19.3935714285715	28.568	18.3574285714286	21.4335	10.1986666666667	18.3728571428572	15.3096428571428	15.293	17.3448571428571	23.4661333333333	15.3042857142857	17.3375714285714	18.3651428571428	16.3245714285714	12.2434285714286	15.3107142857143	15.2978571428571	15.3096428571428	21.426	10.2028571428571	149.017333333333	60.2221428571429	15.304	20.4128571428571	32.6628571428571	111.211142857143	20.4057142857143	54.0524285714284	28.58
335	205.044722018035	205.040450070631	205.055514667446	269.367	267.298	272.434	19	19	33.6677647058823	38.7823529411765	37.7617647058824	47.9704117647059	19.3844705882353	72.4617647058824	30.6	30.6070588235294	1572.98018181818	1900.827	1077.43533333334	2149.71463636364	45.8973529411765	39.7891764705882	28.5665882352941	48.9893333333333	21.4187647058823	123.455588235294	94.8873529411766	21.4323529411765	25.5073529411765	41.8320588235295	43.8726470588235	50.9970588235294	43.8852941176471	24.4941176470588	29.5782941176471	24.4870588235294	40.8111111111111	32.6701176470588	45.9264705882354	38.7832222222223	24.4941176470589	57.1331764705882	34.712	32.6381176470588	61.2176470588236	26.5261176470589	38.7711764705883	42.8376666666666	58.1735294117648
336	205.095487524105	205.09100304751	205.10739828945	193.8245	189.775	194.876	32	32	103.048055555556	250.988333333333	209.232647058824	312.192	175.541176470588	270.373611111111	174.460235294118	766.478944444445	556.220588235294	671.342777777778	263.235882352941	876.685294117648	196.848647058824	229.5625	204.117647058823	164.267352941176	312.103	304.030117647059	191.749555555556	408.244444444445	216.227529411765	340.661444444445	268.414705882353	298.941388888889	234.735294117647	196.973529411765	147.942647058824	306.088235294118	198.945882352941	173.390555555556	228.542222222222	148.036470588235	802.914888888889	331.590277777778	183.65	283.56	414.215529411765	348.920470588235	192.835588235294	400.975588235294	322.407777777778
337	205.991672853527	205.987251070344	206.003435017676	302.991	297.912	304.028	5	5	12.243	10.20375	19.3854285714286	9.18257142857142	6.12171428571428	9.18257142857142	9.18257142857142	5.10437500000002	8.16914285714289	6.12171428571428	6.117	2.04057142857143	10.2028571428572	9.1825714285715	13.2637142857143	12.2331428571429	4.08100000000002	5.09785714285714	7.14700000000001	7.14700000000001	8.16114285714282	6.12599999999999	9.18225000000004	17.3442500000001	18.365142857143	4.08114285714286	7.14787500000003	12.2434285714286	6.12171428571428	10.20375	17.357	3.063	18.378	14.2835	8.15700000000004	7.14175000000003	13.2637142857143	22.4462857142857	6.11657142857145	9.18224999999997	13.2637142857143
338	206.052170424738	206.04786474238	206.063244110175	269.367	266.289	272.434	19	19	49.994411764706	72.4367058823529	80.6311176470588	79.6058823529413	55.0958823529413	79.6058823529413	55.0768235294118	162.226764705882	1553.56503448276	1773.16107692307	1034.8559375	2028.3564	50.9972222222222	57.1331764705882	60.1963888888889	52.053	86.695	118.354117647059	73.4611764705881	120.436352941176	56.1129411764706	39.7891764705882	39.7914705882354	45.8973529411765	57.1529411764707	42.8671764705882	33.6580588235294	44.8929411764707	53.055294117647	32.6701176470588	68.3833529411765	36.7432941176471	94.8873529411766	84.6844117647057	50.0088235294117	45.9132352941176	70.4002941176472	56.1161764705881	39.7908333333334	73.4357647058823	59.1941176470587
339	206.065005939394	206.064546778444	206.080749808326	407.065	404.026	408.085	3	3	14.28056	23.46552	29.5884583333333	28.5611666666667	12.2435	21.420875	19.3902916666667	41.8319583333334	39.791375	39.7897500000001	17.3449583333333	34.6984166666667	24.487	32.64896	28.574	34.6899166666667	24.486	23.4609583333334	26.533	30.60875	30.6075000000001	20.3908333333333	20.41	25.501	34.6729166666666	20.4191666666667	23.4724583333333	30.60125	29.5957083333333	20.4048	32.6573333333333	13.2670416666667	39.7897500000001	36.7304999999999	18.36504	17.34068	55.0935000000001	18.3645	20.4096	45.913125	49.99225
340	206.49458964142	206.493776042471	206.49540324037	301.472	299.953	302.991	2	2	9.18257142857142	23.4665714285714	22.4447142857143	19.3922142857143	15.3042857142858	21.4260000000001	18.3638571428572	16.3245714285715	4.08285714285713	7.14200000000002	4.07942857142858	4.08114285714286	13.2637142857143	18.3715714285715	15.3042857142857	18.351	10.2028571428571	9.18257142857142	7.14500000000001	15.3096428571428	22.4462857142858	12.2485714285714	7.142	14.284	8.16228571428574	9.18257142857142	7.14449999999999	16.3234285714285	8.16228571428571	21.426	12.2485714285714	11.2278571428572	27.5573571428571	24.4868571428571	8.15885714285712	8.16228571428571	12.2434285714286	19.3772857142857	3.05828571428571	18.3651428571428	8.16171428571429
341	206.884197371008	206.881611656662	206.893818593815	48.96	47.94	48.972	5	5	2907.81428571429	3764.00966666667	3998.68633333333	3701.76933333333	3198.59571428572	4073.17066666667	3183.44	2283.70133333333	3065.95857142857	2973.25133333333	2427.373	3608.919	3636.468	4133.37033333333	3850.8195	3961.76942857143	2747.62942857143	5220.802	3272.05628571429	3081.40666666667	2799.79466666667	294.828166666667	390.085666666667	1627.73966666667	3139.05283333333	1818.14914285714	1639.67566666667	3297.17866666666	3367.1	2983.45466666667	3441.63516666667	2619.886	3205.73771428572	5116.73285714285	3178.76514285715	3655.85433333333	3468.56666666666	3925.36466666666	3199.76533333333	3488.97	2898.23542857143
342	206.989835633452	206.988231591284	207.004254671208	302.991	299.953	304.028	3	3	104.071875	169.371875	213.232249999999	5061.27937499999	180.58425	198.9609375	144.873411764706	193.8475	15.309375	13.26325	22.438625	23.4667647058823	124.478125	65.3200000000002	2566.912	241.656352941177	49.9922499999999	108.1465	34.70125	79.6087499999999	116.315625	62.2581249999999	46.934375	45.91125	131.6203125	76.5187499999998	37.763125	165.2805	70.3759411764706	96.9296874999999	64.2993749999999	92.8768749999999	154.114375	93.8687499999999	45.8971874999999	42.853125	91.8281249999999	208.130999999999	79.527882352941	103.04525	79.5783529411767
343	207.061708538079	207.05224908609	207.077646503968	296.909	288.717	306.08	130	122	12504.7514074074	20340.626962963	19408.4660526316	18870.5439999999	14488.9647222222	21641.4065416666	14197.2737368421	16311.9918181818	541.76868	873.548000000001	596.867142857143	568.302458333334	19073.418962963	20951.0958461539	20367.8759230769	19525.2380769231	10185.2481851852	13013.8258181818	9564.12599999999	10222.0774230769	14925.105	12710.0968518518	11146.3494074074	14072.9419259259	15525.60076	13010.8183703704	11494.1444074074	13684.9858333333	12923.0728888889	11917.7648846154	15330.6932962963	11734.5165555556	14999.1036111111	19631.3255555555	13362.9703703704	14003.1568695652	14862.6912105263	13601.9644444444	12591.2141666667	15143.9830555556	10202.8093846154
344	207.057907449714	207.053930351917	207.071164253193	206.076	202.024	207.108	45	45	1325.70166666667	2403.73460869565	2333.97879166667	3210.989	2101.2	3075.12392	1989.936	4768.81542857143	853.157904761904	1031.79771428572	360.160857142857	781.356476190477	2072.1225	3034.34741666667	2600.70828571429	1941.60371428572	1521.48476190476	1776.31742857143	1164.84	1525.32714285714	1661.98725	1720.19208	1365.78	1681.372	1282.74522222222	1362.46285714286	1021.306	2350.16544	997.8208	1162.8	1276.3675	836.634285714285	2797.49285714285	1952.7904	1149.85305555556	1235.88605	2198.20828571429	1857.94028571428	1140.62619047619	1895.16	757.016666666667
345	207.064643897887	207.059355601146	207.076577693858	232.608	229.548	234.673	45	45	366.282571428572	724.225357142857	729.48537037037	943.94537037037	1714.4736	2675.11977777778	1926.0397037037	3830.722375	386.692296296296	632.698518518518	358.111	541.875666666667	1151.10311111111	1585.8015	1448.06322222222	1006.01214814815	4300.728	3432.25664516129	2996.47425	4380.03081818182	1038.62392592593	1370.68088888889	833.252464285714	1106.7775	853.957	649.026222222222	484.330357142857	1614.10874074074	1047.8442962963	507.995571428572	889.502285714286	603.883851851852	4722.77458064516	1653.21	953.766785714286	1081.26838709677	3483.29497297297	2526.80385185185	1804.83862962963	2359.43792307692	1554.861
346	207.067579510143	207.06307578758	207.078326321909	358.114	355.047	359.128	7	7	119.40084	277.51616	320.36792	345.94272	280.577	488.71412	333.55308	751.916879999999	46.92184	79.59744	42.85008	64.2751199999999	323.50484	346.8136	270.3106	278.60196	835.222500000001	463.20712	357.098	776.102923076924	120.41664	219.3086	172.42732	147.9058	145.88288	216.29088	93.8435384615385	406.166960000001	239.7094	107.1294	157.11696	104.06448	924.363923076925	367.3872	249.9686	290.8368	665.379040000001	310.22592	90.8262799999999	733.24173076923	157.16008
347	207.072782034309	207.068098269881	207.075468585266	375.459	373.406	375.462	3	3	149.94	232.570363636364	280.575	316.369090909091	358.211454545455	352.935727272727	388.719391304348	821.319545454544	50.0067272727273	59.1758181818183	38.7703636363637	62.2699090909092	239.761304347826	296.82	242.824909090909	238.690173913044	512.176909090908	263.300727272727	302.081454545455	527.481000000001	146.919272727273	301.92	233.642454545455	147.939545454545	155.081454545455	267.311454545454	137.663181818182	464.22409090909	274.450173913044	189.728454545454	139.814727272727	194.9155	825.400636363635	284.656090909091	228.592	351.99409090909	595.839272727272	327.580499999999	71.4031818181819	602.685681818182	176.505130434783
348	207.099844802973	207.099180764484	207.100746404614	384.63	384.624	384.681	3	3	108.1465	178.5	217.26	241.8822	260.253	233.56855	265.278	602.82	41.8434285714286	60.1977	27.5562	44.8932	136.7135	214.2	177.5322	158.1	378.419999999999	172.42225	130.6304	409.115476190476	132.6325	172.428285714286	137.73375	131.65095	128.5515	99.9894	83.6400000000001	342.804	111.2127	149.898	117.3345	152.0247	617.1	188.74625	97.974857142857	137.77425	227.51575	250.9938	49.966	238.68	58.1542499999999
349	207.136107904462	207.134428468337	207.137787340586	273.9275	273.449	274.406	2	2	194.873055555555	301.026428571429	396.952888888889	509.118611111111	213.238055555555	404.085	279.556111111111	379.546285714286	755.777657142857	891.868444444444	585.448111111111	904.986388888889	360.099222222222	471.368333333333	371.320444444445	315.30875	373.299666666667	772.350277777778	1120.24234285714	795.822857142857	561.229166666667	1957.87345714286	1199.814	673.482857142857	405.105416666667	1362.29333333333	950.746514285714	430.557222222222	1123.32583333333	192.861	360.211285714286	224.424444444444	278.538	330.572571428572	1221.4872	1592.3984	2059.20083333333	235.684166666667	3248.56444444445	1874.65788888889	911.256888888889
350	207.420784519258	207.412358364365	207.425454417891	296.886	292.811	297.9	10	10	704.99275	513.18575	630.528545454546	691.744909090906	1408.3689090909	696.84627272727	1545.71318181818	3072.14646153846	4.08300000000001	2.04054545454545	3.06100000000001	9.18245454545456	471.365999999998	571.658181818181	518.298545454543	458.877272727272	303.038999999999	110.189454545455	166.30075	287.7105	177.527454545454	511.395749999999	289.751	140.737	195.892363636363	515.237727272728	257.103	1666.12657142857	619.305545454546	606.0285	169.4445	478.721090909091	2793.24535	500.94275	698.585833333333	1136.65133333333	1791.050625	1864.01400000001	903.558909090911	1900.72574999999	222.3055
351	207.490551794925	207.479400157928	207.494233858098	296.3725	293.825	302.991	6	6	367.29	1169.2065	1319.18325	1535.47625	902.994999999998	1462.13766666666	954.954	2133.93095652174	5.10375000000001	4.08133333333332	7.14233333333335	4.081	963.194666666664	1245.315	1157.98375	1013.6315	141.826333333333	145.836166666667	65.296	134.673	270.388333333333	243.959249999999	112.2275	216.204666666667	317.323666666666	223.43475	120.3895	1032.493	299.9535	292.81175	316.432500000001	211.29525	1901.74600000001	1037.59425	351.8425	713.212999999998	1160.0811	1232.04525	600.681833333333	1240.65163636364	82.5997500000002
352	207.988336630587	207.984011641676	207.992661619498	297.4055	294.858	299.953	2	2	87.7149411764706	750.936470588234	869.306249999999	1010.0475	164.2703125	867.212500000001	120.43375	196.916764705882	21.4261764705883	28.5687500000001	39.7891764705882	41.8328125	639.696749999998	748.134294117647	585.48	691.475249999999	93.8616470588235	200.9276875	68.3833529411765	63.2582352941175	255.0625	116.347058823529	88.7348823529412	225.394	354.026749999999	105.0921875	80.6264705882351	147.9453125	64.2993749999999	105.090294117647	312.299999999999	77.5674999999999	229.566176470589	596.872058823528	112.193529411765	130.590117647059	149.97675	149.020375	121.373	163.237647058823	76.4955882352941
353	208.071459345071	208.064362084551	208.085243182432	296.892	292.817	297.946	95	95	2845.47725	5489.91143999999	5815.47777777777	6157.15278947367	3954.6505	6227.60600000001	4058.62319047619	5398.07008695652	81.6218181818183	152.020636363637	84.6599999999999	82.6411304347826	4990.1539090909	5729.5302105263	5603.2668888889	5228.80757142858	2082.3695	2718.02592	1888.9455	2123.14025	3403.11484848485	2787.05052380952	2311.41064	3087.54	3628.009	2754.675	2298.62474074074	4146.37415384615	2843.49034615384	2698.63472222222	3460.5155	2590.029	5353.30033333334	5298.21469565218	2959.14613043478	3638.33885714286	4488.13763157894	4217.80745454545	3125.78916666667	4583.15016666666	2014.658
354	208.068805685161	208.067509581475	208.08376956477	231.623	228.563	232.621	13	13	59.17624	110.16432	110.1915	109.1935	256.1455	374.44276	298.87172	515.392368421052	67.3365000000001	101.033625	58.15596	111.23668	145.9315	234.7196	211.252125	146.89152	693.6272	617.25125	416.27424	647.7254	155.084333333333	205.028375	144.8116	162.18636	128.55528	83.6844166666666	73.4112	231.59675	136.71752	61.2048	134.64528	47.9419583333333	795.990000000001	276.55008	147.9058	147.9058	535.5	400.036	255.07	349.94232	213.23852
355	208.062592832834	208.059438808093	208.077453895851	205.073	203.003	206.105	5	5	187.818	373.4115	345.893	541.75275	310.029333333333	467.312666666667	297.03825	781.555692307693	114.268	202.1085	66.31625	214.2525	306.225	434.662	372.39125	276.48775	217.2245	238.7385	172.436333333333	223.43475	240.661	167.403	213.12775	263.3535	171.402	182.62475	128.562	364.40775	122.38	160.103769230769	209.147307692308	117.32875	465.234000000001	305.072	185.6855	166.38225	314.391	270.36625	105.094333333333	295.8725	106.054
356	208.0909932178	208.082114738361	208.094259859336	273.425	270.376	273.443	3	3	29.5886999999999	72.4412999999998	110.2464	119.3751	53.0504	72.4839	40.8119999999999	167.3292	59.1773999999999	68.3600999999998	23.4531	99.9796	26.5122	44.8931999999999	42.8526000000001	33.6666	39.7683	83.6564	68.3600999999998	47.9541000000001	38.7713999999999	57.1367999999999	53.0556000000002	67.3397999999998	35.7315	28.5824000000001	41.8323000000001	38.7486	14.2828	20.428	24.4871999999999	30.6089999999999	93.9136000000002	49.9947000000002	28.5823999999999	9.18270000000003	28.5684000000001	28.5656	15.303	30.5918181818183	12.2496
357	208.085845709636	208.085845709636	208.085845709636	297.9	297.9	297.9	1	1	2854.71330769231	5502.15431999999	5821.65623076923	6173.00449999999	3962.72569230769	6250.1693076923	4066.69249999999	5462.49666666667	87.7431538461538	160.182269230769	89.7665185185186	86.7228846153846	5000.52799999999	5746.4355	5614.50338461538	5216.31634615384	2115.01811538461	2747.58503846154	1913.925	2120.64056	3419.69549999999	2830.867	2338.94819230769	3125.50696296297	3645.42196153846	2814.92280769231	2343.57312	4155.55657692308	2886.34165384615	2721.05803846154	3476.91164	2605.3365	5357.43373076923	5306.44015384615	3004.12653846154	3722.26069230769	4588.15073076923	4224.93488461538	3175.80092307692	4687.11684615385	2031.35603846154
358	208.884487476327	208.884379872834	208.884595079821	48.9715	48.971	48.972	2	2	814.279200000001	1076.36375	1199.7552	1028.5632	878.392200000001	1136.5585	908.245	652.898250000001	752.907600000001	709.178000000001	649.867400000001	888.637750000001	961.0284	1271.1692	1137.8396	1068.1494	728.422800000001	1492.5526	793.715600000001	811.059	767.340800000001	69.3736000000001	87.8232	347.395	864.1094	455.0092	459.18	873.2912	937.609750000001	828.646	982.586800000001	762.0894	921.421200000001	1424.1992	916.139600000001	1086.56625	947.7658	1135.7968	912.237600000001	1015.099	827.590400000001
359	208.971217163529	208.971217163529	208.971217163529	50.995	50.995	50.995	1	1	242.7005	344.8445	349.0965	454.01125	272.40675	408.3	283.4905	300.1005	337.564833333333	422.3835	261.184	746.457	424.250666666667	521.34775	437.90175	391.776	968.296333333333	913.57125	579.786	916.6335	271.3865	89.782	107.12625	170.451333333333	241.56225	131.61225	101.00475	258.12325	269.346	254.2705	310.308	285.693333333333	444.865333333333	471.3555	212.216727272727	305.05475	605.00825	391.776	309.13575	370.1995	295.8725
360	209.041241564778	209.040157345324	209.042325784232	145.393	144.871	145.915	2	2	96.9527777777778	257.04	262.207631578947	310.16	30.6094736842105	278.520666666667	47.9661111111111	43.8456666666667	167.325555555556	302.100888888889	175.487777777778	38.7705555555556	183.65	264.165611111111	243.78	165.291157894737	41.82	112.228947368421	37.7502777777778	28.5677777777778	439.869526315789	386.790555555556	439.597315789473	467.261777777778	269.353333333333	300.981944444445	241.726833333333	280.572368421052	138.74147368421	42.8245263157895	199.909111111111	20.4063157894737	37.7379444444445	255.069444444445	189.709666666667	55.0942105263158	169.363684210526	35.6981578947368	144.926777777778	282.612894736842	42.833
361	209.071620640767	209.070329842845	209.088632724989	296.9065	295.849	297.924	10	10	477.3795	993.750555555556	1037.6451	1083.52963636364	710.101565217392	1151.88396153846	693.954782608697	1040.4425	39.78975	64.2764347826087	36.7215	47.9522608695652	899.880545454547	1026.64486956522	954.792	918.881384615385	374.43175	544.842521739131	353.1795	354.127958333333	656.195478260869	508.209	391.696	584.483875	664.189826086957	508.111565217392	408.3	716.253652173913	509.131869565218	462.17325	673.530000000001	411.270260869566	905.990222222223	880.51382352941	507.98075	602.844625	752.952521739131	753.14504347826	553.86	813.13925	322.333166666667
362	209.090771036411	209.090771036411	209.090771036411	297.9	297.9	297.9	1	1	479.5316	1059.00912	1098.84156	1148.83528	715.21628	1194.70104	703.138279999999	942.551076923076	41.82984	70.39932	38.7629230769231	51.014	932.535919999998	1033.78676	1019.05992	1000.4238	374.44276	549.93092	353.1795	354.127958333333	661.27104	510.24	397.815	590.624538461538	666.216719999999	513.20084	408.3	725.41908	514.22112	465.229440000001	673.530000000001	416.35584	966.20516	916.029076923077	512.060080000001	604.90744	759.08832	756.02748	557.85248	815.171760000001	326.4128
363	209.133542872788	209.128018857633	209.141082625333	117.3205	115.3	119.37	4	4	10.2028571428572	15.2965909090909	15.3081818181818	13.2635454545455	9.18490909090909	15.3075	10.2027272727273	15.2959090909091	13.26	11.2205	8.16218181818182	9.18245454545455	9.18	9.18	12.2476363636364	10.2027272727273	6.12163636363637	9.18490909090909	10.2054545454545	12.2434285714286	8.164	5.09857142857143	6.123	22.435	10.2	5.10285714285715	4.08109090909091	7.14190909090909	4.082	7.14190909090909	11.2175	5.10409090909091	15.3042857142857	12.24	10.2027272727273	7.14190909090909	5.10022727272727	15.3040909090909	14.2838181818182	10.1972727272727	3.06157142857143
364	209.150921733849	209.150339380662	209.153355303288	346.8765	343.853	346.926	4	4	48.9729230769232	96.9246296296295	95.9269999999999	131.639538461538	63.2566923076923	72.4555	64.2915	167.324153846154	46.9023076923077	46.9323846153846	39.7915555555555	39.7905	66.3325	130.594461538462	102.003846153846	55.0945384615384	160.146038461538	130.624	122.46	190.704038461538	111.230307692308	197.932230769231	148.993	115.243259259259	78.5636923076924	93.8647692307692	77.5404615384615	108.173	67.3377692307692	65.312	91.8449999999999	66.3175	133.6855	86.7424999999999	69.3809230769231	50.0026153846154	106.132	107.132307692308	36.7293333333333	106.064592592593	27.5535
365	209.151886761923	209.151864338184	209.151909185662	250.976	250.94	251.012	2	2	77.539	153.045652173913	144.84	142.87	99.9845	102.075	112.204583333333	245.882869565218	128.552869565217	86.7460416666667	64.2783750000001	99.9845000000001	65.3120000000001	109.16675	68.35675	68.3595416666666	121.411043478261	104.0655	78.5433478260869	118.350260869565	88.765375	136.685826086956	90.8032173913044	107.154782608696	59.189	70.39725	45.8999999999999	177.5235	42.8505	106.08452173913	58.14	89.7416666666666	231.549869565218	83.6827826086958	69.3777391304348	98.9399999999999	135.698791666667	169.4445	52.0455	72.4229583333333	85.701
366	209.151782860285	209.151782860285	209.151782860285	239.768	239.768	239.768	1	1	120.392181818182	243.80896969697	248.946545454546	216.339375	163.243636363636	204.1625	167.294470588235	449.000000000001	162.252272727273	116.329875	84.6826363636365	137.736818181818	87.7590909090909	156.101727272727	92.8598125000001	86.7239062500001	246.862	207.115363636364	155.058424242424	244.865454545454	110.189454545454	168.32	119.332909090909	137.757272727273	74.4942187500001	89.8150000000001	61.1945454545454	213.237	60.196090909091	121.372787878788	78.561	101.976470588235	360.156272727273	122.454545454546	96.9259090909091	132.611818181818	222.419454545455	235.76	72.4532812500001	121.390818181818	111.209727272727
367	209.15276149603	209.15276149603	209.15276149603	382.583	382.583	382.583	1	1	32.6430967741935	68.3464838709677	72.4268709677419	90.8201935483871	66.3293548387097	87.7116774193549	55.0939354838709	123.43134375	51.0225806451613	56.1141935483872	59.1861935483871	52.0529032258064	71.4203225806451	109.15035483871	73.4585806451612	59.1656129032258	88.7624516129032	85.7206451612903	61.2270967741936	85.7043870967742	107.127096774194	119.347548387097	94.8869999999999	92.8610967741936	82.6278387096774	73.4585806451614	73.43325	79.5826451612902	51.0129032258064	62.227625	75.5134193548387	53.0634838709678	105.069967741935	77.5420645161291	66.3293548387096	62.2475483870967	79.5826451612904	97.9633548387097	64.2640645161291	84.6548125000001	24.4869677419355
368	210.060288080928	210.060288080928	210.060288080928	248.951	248.951	248.951	1	1	3.0605	6.12200000000001	4.07933333333333	9.18300000000002	8.16133333333335	9.20340000000005	7.14116666666668	17.3428333333333	15.3025	19.3863333333334	7.14233333333332	12.242	8.16933333333335	14.2846666666667	7.14116666666668	3.0605	6.12100000000001	4.08066666666667	16.3093333333333	8.16133333333335	5.10166666666665	7.14933333333335	6.12199999999999	7.14233333333332	10.2033333333334	11.2218333333334	6.12200000000001	14.2846666666667	16.3226666666667	8.15466666666669	4.08066666666667	4.08066666666667	13.2513333333334	21.4234999999999	5.10166666666668	27.5445	57.1386666666668	8.17866666666669	12.244	60.1898333333334	24.4880000000001
369	210.061703816063	210.058071644857	210.074745875896	121.3905	118.361	122.425	22	22	72.4386842105263	156.003631578947	152.058421052632	225.478157894737	255.138888888889	308.119473684211	277.511578947369	548.76	245.883421052632	292.724894736842	158.140789473684	262.221157894737	214.2	323.323315789474	285.755555555555	210.174210526316	331.58552631579	287.812333333333	239.761842105263	259.146842105263	108.153473684211	62.2007368421053	52.0511666666667	62.2167894736842	155.08	136.757578947368	94.8893684210527	404.024210526316	228.550736842105	211.14	236.566736842105	96.9844444444445	1393.75136842105	580.38	286.693947368421	369.335263157895	1169.7106	714.39375	445.855	841.5	453.277263157895
370	210.076296519093	210.072042643467	210.088591371135	146.9145	143.817	146.934	12	12	90.7740666666667	182.568066666667	121.419666666667	159.1096	122.432	196.915142857143	94.8848	379.266399999999	991.71216	1224.32	571.349333333333	909.01092857143	91.824	141.879285714286	110.1888	95.9050666666667	658.314642857144	351.992	169.367428571428	517.2752	425.4512	335.667733333333	320.238133333333	372.421666666666	353.012266666667	335.674	336.534	310.059733333333	185.688533333333	187.581866666667	322.404266666667	227.519466666667	540.713571428572	281.5936	243.764066666666	219.357333333333	361.1744	358.993066666667	167.385428571429	363.214933333333	158.089666666667
371	210.991658977186	210.987737778405	211.00363482176	295.8715	292.805	297.918	8	8	28.5676363636364	64.2771818181819	53.0541818181819	71.4190909090908	32.6487272727272	46.9325454545455	35.7190909090909	47.9528181818182	578.494636363637	641.744086956522	908.264347826086	681.526999999999	60.1987727272727	61.2327272727274	56.1024999999999	65.28	49.9933636363636	52.0223181818183	42.8629090909092	54.0744545454546	54.0864999999999	44.902	30.6000000000001	49.9822272727273	42.8514545454546	22.446	26.533	29.5879090909091	30.6081818181819	28.5676363636364	53.0660000000001	27.5535	38.7703636363637	40.8109090909091	29.58	32.6472727272727	28.5676363636364	33.678	26.5140909090909	38.7703636363637	20.4
372	211.093386690892	211.093386690892	211.093386690892	207.091	207.091	207.091	1	1	18.3735	26.5265	22.4455	32.648	19.37525	18.3645	27.56025	40.810909090909	58.1542500000001	64.30725	30.61	45.91125	20.415	31.62775	24.486	16.3253333333333	19.38475	19.38475	10.2025	20.405	21.434	28.581	13.26325	20.405	13.2643333333333	16.324	10.2025	31.6432500000001	15.30375	13.2578333333333	11.223	11.22275	25.50625	18.3649090909091	7.14175	7.14525	19.39425	23.46575	13.26325	10.2025	7.13883333333333
373	212.059944916485	212.055331647809	212.072309315884	76.524	71.418	78.57	23	23	7.14065625	19.37821875	16.3272727272727	17.3446363636364	16.327	23.4586060606061	13.26609375	37.74925	15.290625	12.24975	22.446	22.4461875	12.243375	24.4829090909091	19.3851818181818	16.327	1496.02585185185	1229.6784	739.70390625	969.247826086956	18.3684375	9.18253125	5.10136363636364	16.3243636363636	17.34159375	9.18225	5.10060606060606	6.12054545454546	6.1215	8.16363636363636	21.4225454545455	10.2046875	20.405625	22.4420625	12.245625	14.2835	18.3649090909091	24.4850909090909	18.3589090909091	11.22721875	7.1430625
374	212.057130597032	212.055601425312	212.068811382687	61.215	57.116	62.24	7	7	3.06	8.16222222222222	12.2466666666667	12.2433333333333	9.1825	12.2470588235294	6.12141176470588	15.3033333333333	11.2126666666667	9.1825	15.3041666666667	17.3390555555556	11.2194210526316	19.3852777777778	9.18264705882353	15.3083333333333	1015.17638888889	973.345	465.246666666666	619.305545454545	12.2433333333333	7.14194444444444	5.10138888888889	8.16222222222222	10.1966666666667	5.10138888888889	4.08	6.12166666666667	4.08111111111111	4.08376470588235	16.3235555555556	9.1825	13.2636111111111	15.2991666666667	4.08111111111111	9.1825	7.14194444444444	12.2433333333333	12.2433333333333	8.16488888888889	5.10277777777778
375	212.849477699359	212.844064848604	212.86440261205	49.991	47.939	52.037	56	56	249.96125	497.922666666667	415.436	380.55325	334.669333333333	478.763727272728	372.39125	290.907272727273	468.29475	690.70925	142.838181818182	891.421733333334	281.477538461539	388.71525	365.452909090909	352.015	1684.5153	1750.48730769231	1270.83375	1945.28477777778	215.27275	12.243	13.2694545454545	101.061	333.4855	145.907666666667	89.782	424.424	507.105666666667	278.683363636364	361.337454545455	313.21675	792.722823529412	780.47	430.5455	612.144	959.068571428571	822.779454545455	531.55025	901.476	375.298666666667
376	213.073979645842	213.073230023654	213.087303509629	51.006	48.959	51.012	7	7	19.3772857142857	37.7505714285714	25.515	31.6282666666667	17.3436428571429	37.7637857142857	12.2434285714286	27.5573571428571	148.900533333333	240.782933333333	38.7701333333333	39.7744285714286	39.7748	83.6618666666667	60.2221428571429	56.1117857142857	1747.74942857143	652.190785714286	886.938642857143	1348.26921428571	58.1552	25.5066666666667	28.568	27.5592857142857	50.975	21.426	8.16213333333334	42.8512	42.849	26.5497142857143	47.9682	31.6288571428571	51.0142857142857	41.8317142857143	27.5472	36.7277142857143	52.0336	28.568	92.8442666666667	47.9525333333333	22.4462857142857
377	213.918344447511	213.915729200419	213.920959694602	43.348	42.844	43.852	2	2	63.2586	98.9594	134.6796	116.3142	47.9494	83.6646	54.1024	55.0638	565.043066666667	664.206	387.714	296.8782	29.5887	62.2383	46.9338	42.8484	56.1165	79.5834	43.8686	48.9706666666667	50.0192	53.0556	43.8729	49.9947	54.0759	43.8695555555556	38.7676	30.609	28.5656	34.6902	35.7315	25.5225	23.4669	45.8865	39.7917	27.5454	27.5481	38.7904	36.7272	30.609	24.4872
378	213.964616316479	213.959295541612	213.978412339736	103.028	94.878	106.118	107	107	3022.10405263158	4527.25485714286	5130.89442857143	4409.42617857143	3313.80730434783	4328.961	2707.569	3770.22903846154	166.245826086957	297.928869565217	266.288086956522	179.565913043478	2581.865	3115.19746153846	2970.02861111111	2849.29184	341.787391304348	666.06	612.182608695652	384.556391304348	2912.7852	2304.35376923077	2588.86575	3051.05007692308	2108.91416666667	2252.2435	2223.76769230769	2521.04666666667	1647.22941176471	2126.25888888889	2634.81866666667	1979.89764	2710.80425	3731.82784615385	2439.5373	2570.59285185185	1567.13890909091	2896.01658333333	2970.92517647059	1479.39038461538	1154.57341176471
379	214.058277386027	214.058277386027	214.058277386027	55.082	55.082	55.082	1	1	81.6075	195.889548387097	294.910516129032	314.249419354839	204.05625	395.87264516129	253.072	322.462709677419	51.9976875	67.3391612903226	23.465935483871	63.2458125	267.256903225807	320.361032258065	325.524064516129	361.251290322581	326.49	224.456774193548	197.9345625	317.3560625	41.8319032258065	24.4869677419355	17.3482258064516	33.6749032258064	68.33371875	32.648	14.2813548387097	127.536290322581	98.9681612903226	76.5483870967742	47.9703225806452	44.8998709677419	224.461875	75.4869375	63.2574375	84.6840967741935	204.058064516129	138.807741935484	55.093935483871	294.910516129032	56.11546875
380	214.859994269413	214.843877414684	214.862085336071	51.001	49.975	51.006	3	3	1042.7466	1598.68822222222	1489.47688888889	2277.384	1635.3806	1094.39288888889	1323.37233333333	1964.19022222222	49.9947	39.7886666666667	12.2426666666667	255.9447	1457.10366666667	1510.94911111111	1478.24711111111	1418.078	570.3477	28.5848888888889	260.151	540.87652173913	2907.63333333333	644.850666666667	1394.79566666667	3161.69288888889	2139.3306	988.5738	699.872444444445	979.52	63.2537777777778	1897.018	1592.58666666667	1728.44466666667	830.5242	352.996888888889	28.5693333333333	103.042444444444	30.61	595.874666666667	11.2224444444444	13.2643333333333	257.9841
381	214.91036104328	214.910262237955	214.910459848604	45.919	45.916	45.922	2	2	4488.15306666667	6713.35466666667	6980.10033333333	7741.56666666667	4441.2208	5712.47306666667	4351.43733333333	4681.798	457.920133333333	499.930666666667	433.613333333333	984.557333333334	7205.829	6510.3216	6652.2708	6381.768	1327.45366666667	1784.4464	1255.94826666667	1542.744	8884.53490909091	7343.93986666667	7050.76533333333	9187.2614	8320.27466666666	6608.2672	6439.9232	3182.21173333333	3911.7024	5155.40746666667	7076.025	4931.86133333333	2132.35733333333	3557.90233333333	4368.78186666667	2412.93066666667	788.666133333334	1727.77371428571	850.215333333333	1244.72533333333	5533.79653333333
382	214.917024761316	214.910951101533	214.931805229886	44.885	42.844	45.921	123	123	4481.95825	6709.164	6973.7505	7737.18766666667	4372.91055555556	5680.752	4306.016875	4638.9696	451.663111111111	492.78075	422.378571428571	738.686857142857	7193.04	6492.1689	6647.21617647059	6366.50181818182	898.950375	1780.31058823529	997.839428571428	1028.448	8868.79177777777	7340.95571428572	7052.82573913044	9186.23076923077	8283.96223529412	6588.3925	6410.33546666667	3140.43942857143	3860.626	5106.21222222222	7070.27109090909	4874.08125	1927.1578	3494.35625	4340.29542857143	2320.955	767.51	1551.17914285714	848.569714285714	1243.70506666667	5467.96633333333
383	215.017857696436	215.016066596622	215.01964879625	53.5685	53.053	54.084	2	2	33.66	57.136	78.584	89.7851428571429	35.7105	130.627047619048	43.8722857142857	38.7817142857143	205.9794	265.265	152.022571428571	163.2	89.76	66.3185714285714	98.9908095238096	79.5873	88.76175	120.393714285714	109.19885	76.545	67.3388571428572	65.28	59.1931428571429	78.5803333333333	80.5574285714286	64.2789	51.0142857142857	38.7708571428571	44.8925714285714	26.5410476190476	73.4982857142857	31.62775	56.11375	93.8662857142857	39.78975	44.8925714285714	66.3185714285714	51.0261904761905	129.576285714286	58.1698571428571	107.1315
384	215.922416636486	215.920675109033	215.923012001141	45.91	44.891	45.922	3	3	243.83975	471.3632	458.260625	467.2745	239.7734375	363.357333333333	233.641066666667	237.7998	110.19375	150.997	97.95	84.6548125	444.69275	398.034	399.080666666667	394.8609375	58.15425	118.397333333333	47.9525333333333	77.5675	599.907	432.586	483.796	617.455882352941	528.329529411765	400.9828125	425.44425	168.34125	218.337066666667	256.187333333333	489.059	260.27	105.08575	211.1952	252.00175	132.634666666667	37.74925	80.659	59.1948	64.2560625	321.2803125
385	215.958825422773	215.953770928749	215.97503700336	103.046	94.878	115.3	86	84	1491.24	2189.16176470588	2461.93027777778	2034.40017391304	1538.59085714286	1977.81709090909	1273.89078571429	1648.32	569.1321	459.118421052631	610.117368421053	273.430526315789	1263.56105882353	1437.18	1463.75979166667	1273.636	159.161052631579	335.562684210526	317.400052631579	169.3117	1463.05408695652	1043.68733333333	1195.48883333333	1461.72513636364	969.296875	1093.976	1065.98038461538	1113.45163157895	866.424714285714	958.040833333334	1277.54405882353	905.76	1281.12	1821.63947368421	1169.493	1257.30733333333	1199.205	1331.42625	1378.38026666667	1094.72825	748.6433
386	215.979708589013	215.976253452846	215.994291611259	115.288	111.208	116.331	55	55	339.762461538461	534.359076923077	613.158692307693	655.037538461539	564.244333333333	1061.45	685.584	694.166	608.103384615384	616.26875	367.310769230769	354.046769230769	303.914153846154	304.937285714286	300.106153846154	304.051692307692	147.933461538462	70.403	96.9237500000001	114.274461538461	264.259692307692	289.636307692308	406.235538461539	244.763076923077	180.512769230769	237.731692307692	314.116	607.037307692308	375.473230769231	265.28	301.874461538462	248.1435	718.697142857142	689.700266666667	381.595076923077	545.823461538462	750.4992	669.307428571429	395.849538461539	787.388533333334	188.756923076923
387	216.94560886204	216.94560886204	216.94560886204	45.898	45.898	45.898	1	1	260.185	378.543666666667	384.602833333333	559.142666666667	168.347142857143	417.316333333333	246.920666666667	205.0535	76.5214285714286	53.0573333333333	200.972833333333	65.3013333333333	473.357333333334	478.927166666667	562.111833333334	439.435285714286	70.3915	202.026	142.84	91.815	625.464333333333	355.076	458.578666666667	819.327666666667	521.390333333333	289.727333333333	441.804333333333	96.9316666666667	195.904	143.867	456.4615	226.699	57.1293333333334	246.880333333333	226.514	23.4676666666667	131.623	72.5738333333334	185.852333333333	121.399833333333	252.022333333333
388	217.970703375731	217.965137300037	217.98374971709	115.289	111.208	116.321	27	27	212.219428571428	360.009571428571	366.290461538461	396.869769230769	469.495714285714	706.05625	455.876142857143	495.650571428571	438.538571428572	425.459142857143	300.963214285714	271.377	204.991285714286	135.698	210.252428571428	176.497071428571	98.9677142857142	53.0511428571429	86.7242857142857	102.028571428571	153.034615384615	234.567142857143	230.681428571428	123.402714285714	144.829857142857	264.254	178.475	405.053428571429	231.702142857143	200.996285714286	149.919	180.729642857143	453.836428571428	599.725411764706	298.943714285714	310.166857142857	495.650571428572	437.702571428572	482.595142857143	446.621684210526	217.320857142857
389	217.987237568454	217.986240285793	217.987394220287	116.286	115.283	116.304	3	3	197.9285	330.405230769231	347.90525	373.4115	462.373615384616	720.337230769231	433.60625	480.347538461538	237.737666666667	354.906461538462	93.8683076923077	162.21975	203.969230769231	119.313	202.1085	173.456666666667	94.8886153846154	48.9747692307692	78.5577692307693	96.9316666666667	142.835	110.142	194.952230769231	117.282307692308	136.6465	104.074	149.917384615385	387.695	185.682	194.883666666667	147.875833333333	175.640666666667	445.84925	510.153846153846	141.81475	243.835153846154	310.004	424.424	217.309153846154	340.628615384615	94.891
390	218.104701024228	218.100491003133	218.118771963409	363.7195	360.142	365.233	32	32	279.5485	527.487714285714	640.73127272727	687.6485	371.365647058823	594.623562500001	393.8165	781.545294117646	659.09	578.473411764706	259.1435	154.114375	369.353125000001	315.141375000001	445.84925	475.4365	87.7468750000002	83.6641176470589	38.7695	67.3158749999998	213.315235294118	42.837375	88.7617500000001	205.0828125	199.90775	47.95175	29.5781875	340.778235294117	118.3055	194.86775	198.00125	181.67125	679.530315789473	421.36325	109.16675	159.159	260.175	457.223529411764	237.805625	221.312875000001	38.7718750000001
391	218.107466688777	218.099594360352	218.115339017202	250.974	248.95	252.998	2	2	27.54675	63.2582352941176	79.5554117647058	114.305882352941	111.205647058823	171.518117647059	116.273294117647	246.9005	976.421470588235	1021.77075	375.468235294118	2451.76676470588	111.244117647059	170.379294117647	131.610352941176	123.498294117647	143.8640625	175.490588235294	77.5155294117647	185.682823529412	81.6235294117646	85.6750588235294	64.2796875	86.7531250000001	98.9685294117647	106.104470588235	45.8973529411764	212.221176470588	121.415	111.173588235294	112.225882352941	78.5354705882353	856.625000000001	356.198125	115.293235294118	223.431529411765	488.72088235294	402.250823529412	127.529411764706	391.792941176471	347.900235294118
392	218.910317236328	218.90917807212	218.916587725789	45.91	44.872	45.922	5	5	348.933272727273	511.156636363636	506.055272727273	528.501272727273	291.798	429.534818181818	278.534454545455	321.557727272727	48.9512727272727	59.1758181818182	147.939545454545	90.8042727272727	488.6758	450.9284	462.183545454545	462.183545454545	84.6826363636364	172.426090909091	101.007	97.9461818181818	717.260857142857	601.613684210526	582.887181818182	700.2345	637.65625	479.528181818182	519.318818181818	196.9179	258.129	368.318454545455	569.718	360.348818181818	116.311090909091	236.703272727273	299.960181818182	191.811272727273	73.4616	114.3968	114.321454545455	103.047545454545	393.825272727273
393	219.025404556485	219.023027652525	219.038902584442	54.067	52.021	55.082	24	24	234.572941176471	359.137777777778	344.966555555556	306.083333333333	136.711529411765	288.817222222222	176.508055555556	395.997111111111	319.131117647059	419.316705882353	220.38	285.584444444445	216.228222222222	233.643611111111	233.719944444445	197.925647058824	192.835588235294	229.5625	246.982352941177	267.394117647059	215.266888888889	332.500823529412	516.260555555556	235.761166666667	230.444666666667	386.691470588235	380.563611111111	609.105833333333	219.347777777778	169.476777777778	185.751222222222	148.960555555556	408.117647058824	396.888055555556	263.235882352941	320.367222222222	486.6725	351.995833333333	172.417555555556	498.058222222222	198.945882352941
394	219.048582950441	219.047580441698	219.049585459184	167.8395	167.341	168.338	2	2	40.83	38.7695	31.62775	46.9315000000001	123.45025	36.7290000000001	220.374	227.51575	203.02975	206.107333333333	23.47725	151.071	24.498	37.74925	23.4676666666667	21.413	46.9315000000001	26.5156666666667	35.7087500000001	43.8528333333333	17.35275	85.701	73.4580000000001	21.43575	15.30375	45.91125	31.6277500000001	182.80375	48.976	42.8715000000001	15.305	15.30375	221.303833333333	43.8528333333333	45.915	165.132	320.3585	182.62475	22.4455	421.397666666667	36.732
395	219.100417985049	219.098411897642	219.101603005149	282.1175	280.579	283.651	4	4	48.9744	69.3974	76.5225	137.7405	78.5631	139.77425	88.7661	212.16	754.799999999999	998.0979	575.5902	547.9011	124.4766	122.436	128.52	115.35605	113.2311	115.2939	79.5795000000001	128.5137	183.699	293.832	149.94	214.2525	144.8755	126.5172	115.26	98.9691	70.41795	87.7458	97.9440000000001	112.2275	139.74	89.7864	67.3398	51.0000000000001	69.3974	86.7255	45.8999999999999	78.5592499999999	130.592
396	220.08449870019	220.079840354391	220.097377164864	172.427	169.364	173.461	38	38	135.690692307692	216.386769230769	197.924769230769	265.04	234.653076923077	243.835153846154	295.889230769231	434.454461538462	162.216692307692	222.326461538462	72.4691538461539	126.508615384615	142.896923076923	211.108153846154	149.973923076923	122.436923076923	370.371692307693	256.097230769231	194.878769230769	258.137846153846	82.6386923076924	143.852538461539	144.883692307692	69.4070769230769	118.355692307692	154.066461538462	142.832307692308	384.801	303.914153846154	201.000615384616	204.046153846154	165.277384615385	833.573428571428	739.723076923077	348.918923076923	512.207333333334	819.274133333333	703.009666666667	605.057666666666	762.379411764706	291.808
397	220.083310545459	220.077933895649	220.095180978545	458.078	454.008	459.11	5	5	5.10289473684211	12.2394	35.7110526315789	7.14368421052631	4.08210526315789	17.3444736842105	7.14184210526315	30.6078947368421	89.7831578947368	120.428315789473	9.18757894736843	94.8795789473685	12.2463157894737	9.17952631578946	10.2	10.2052631578947	26.5268421052631	25.4986842105263	45.8976315789473	59.1569473684209	15.2952631578947	12.2431578947368	11.2194210526316	9.18284210526314	43.8838888888889	15.2992105263158	8.16210526315789	79.6051578947369	119.370789473684	49.98	77.54	6.12	76.5197368421052	45.9118421052631	15.3	16.3284210526316	135.695	14.2836842105263	9.17999999999999	115.325421052632	28.5673684210527
398	220.123042173578	220.115426412443	220.129806422888	164.2505	161.213	164.268	6	6	93.8683076923078	165.289846153846	192.838153846154	230.572153846154	169.3615	230.589538461539	153.0375	363.366461538462	505.014230769231	525.42875	274.469666666667	482.605538461539	77.5453333333333	157.044461538462	91.83	94.8456923076922	198.94875	137.73375	174.459461538462	166.159692307692	180.512769230769	289.745538461539	175.483	189.691384615385	119.421	193.843846153846	112.2825	202.020923076923	91.83	103.09575	129.627923076923	105.08575	359.121230769231	200.818769230769	210.183384615385	287.336307692308	317.297750000001	248.900333333334	280.56875	329.406166666667	197.924769230769
399	221.085159726019	221.085159726019	221.085159726019	455.034	455.034	455.034	1	1	52.0465200000001	78.5429615384616	96.9474999999998	72.4527692307692	63.2686153846153	90.80492	75.499923076923	62.236423076923	80.6012692307692	71.4215384615384	63.2686153846155	75.4948	77.5550769230769	97.9458461538461	92.8445	76.5346153846153	66.3175	89.7633846153847	69.3626153846154	60.1686538461538	93.8046153846154	68.3580384615384	66.3155999999999	102.030769230769	84.6799199999999	70.3826538461539	64.2769615384615	80.6195	89.7836923076923	65.2849230769231	84.6983076923078	78.5607307692307	77.5404615384615	85.7026153846153	49.9837692307692	61.2288	60.1958846153846	73.4593846153846	63.2308148148148	71.435	67.3377692307693
400	222.02787944989	222.027090827127	222.042628413475	51.018	49.985	52.032	15	15	282.497384615384	434.651076923077	309.269769230769	281.583692307692	255.076923076923	327.642230769231	200.985461538461	261.290666666667	1008.62784615385	1003.90707692308	376.493538461538	621.093	296.775230769231	309.153230769231	280.711538461538	248.022	131.609769230769	201.08775	148.00875	168.42375	269.340923076923	74.4768461538461	103.043307692308	243.945461538462	275.245714285714	135.700923076923	117.326538461538	290.765769230769	237.713769230769	183.807692307692	292.938692307692	223.43475	346.878461538461	416.262	234.653076923077	340.757076923077	459.103846153846	420.335076923077	375.444923076923	331.6	144.872769230769
401	222.079211802965	222.079211802965	222.079211802965	454.008	454.008	454.008	1	1	25.5125	29.58116	29.59392	19.38912	21.43008	31.6290416666667	26.52624	22.44616	32.64896	32.6489599999999	26.53248	35.7072916666666	33.67584	31.63612	29.58812	26.53248	22.44616	30.6084	23.46092	31.6138	26.50856	17.34476	20.405	23.46644	31.62744	23.46092	15.3042	36.73728	35.7084	22.44088	34.69632	19.38532	25.507	34.68952	18.36504	16.328	30.6084	15.3042	17.3367307692308	28.57456	23.46644
402	222.096991438041	222.094145956472	222.10956637325	319.3525	316.265	320.381	20	20	277.6032	765.450000000001	834.600588235293	996.819142857142	427.5109375	559.142666666668	365.136133333333	1181.4688	381.5735	344.865625	79.612	71.3906666666667	200.8538125	216.296533333333	215.205933333333	208.2024	97.9456000000002	93.8687500000003	29.5877333333334	103.046933333333	221.312875000001	47.934125	61.2159999999999	198.086933333333	158.13875	37.7376875	23.4584666666666	284.6671875	70.4214000000001	108.148266666667	129.523066666667	110.187	795.807999999999	268.330133333334	81.6213333333335	68.3578666666668	198.94875	318.2205	142.846666666667	131.666	31.6282666666666
403	222.111767767172	222.111222556049	222.112603063609	320.346	320.336	320.37	3	3	276.594214285715	760.432142857144	847.857428571428	1027.42771428571	425.459142857143	580.542571428571	362.049285714286	1154.94186666666	72.4402857142857	189.773142857143	22.4462857142857	41.8141428571429	203.036857142857	215.280285714286	213.150142857143	210.252428571428	97.9456000000002	95.9068571428571	24.4868571428571	105.089428571429	221.308999999999	22.429	44.8925714285714	194.956428571429	149.982	29.5758571428572	17.3375714285715	285.68	48.9908571428571	107.128	133.601285714286	110.190857142857	769.295428571428	267.314857142857	60.1957333333335	45.9120000000001	108.112428571429	307.996857142858	46.933142857143	78.562	27.5477142857143
404	222.992871636716	222.986880012214	222.99725123722	49.98	49.975	52.033	5	5	622.2	1204.96735294118	1212.45882352941	1527.29223529412	694.809166666667	1341.05294117647	750.893176470588	1046.10294117647	520.171666666667	889.645176470588	195.896470588235	987.306222222222	1042.37988235294	1800.81911764706	1243.14811764706	1150.82541176471	659.099444444444	820.552941176471	505.191176470588	890.973529411765	518.279529411765	98.9685294117647	142.882352941176	244.955294117647	397.67	175.487777777778	169.359058823529	976.365176470588	611.120941176471	513.533411764706	636.046352941176	722.576470588235	1124.34611111111	1447.79735294118	455.024941176471	833.532235294118	1217.14070588235	1054.26764705882	489.712941176471	1139.66852941176	542.758222222222
405	223.053035121452	223.051121629685	223.067115675532	156.105	151.016	157.131	10	10	199.93568	350.89376	238.74825	351.914375	217.31325	328.5205	275.47875	449.83764	435.64248	472.395041666667	252.012041666667	284.64975	231.606208333333	266.28264	276.499041666667	235.629625	231.6535	283.6295	208.13712	233.5342	260.110625	369.32688	301.932333333333	346.8136	271.453	291.803416666667	283.699	269.291	230.585916666667	212.220666666667	285.7456	214.2525	368.32108	270.247	252.96992	253.8804	309.13575	196.892166666667	137.7675	320.293083333333	184.627541666667
406	223.065055831879	223.065055831879	223.065055831879	976.383	976.383	976.383	1	1	31.62775	43.8725416666666	42.8505	36.7125	39.781625	58.142375	43.87075	57.1223333333333	47.9537083333333	27.5343749999999	52.0454999999999	34.6899166666668	49.98	45.9131249999999	59.1889999999999	39.7994999999999	36.7215	37.7415416666667	32.6413333333333	38.7599999999998	51.0020833333333	40.8216666666668	39.7994999999999	46.9430000000001	55.08225	45.9337500000001	35.70875	47.95175	36.7380000000001	58.1020000000001	48.972	84.6427083333334	47.9302083333334	86.72125	45.901875	36.7380000000001	27.534375	30.6162500000001	60.1677083333334	40.8208695652174	34.6743333333333
407	223.063485743686	223.062733344496	223.077189984916	844.237	838.668	846.86	6	6	82.623375	197.888083333334	263.235250000001	216.248833333333	105.08575	255.010416666667	86.72125	182.58	290.854374999999	280.56875	67.3530000000002	191.759999999999	207.119208333334	229.6125	285.810000000001	258.133791666666	90.7837083333333	163.246666666666	178.54375	104.0655	221.557	160.146541666667	273.505166666667	232.569500000001	182.676958333334	178.5875	106.136333333333	113.280125	209.108541666667	117.3575	180.6285	143.8905	108.1465	285.740000000001	194.875708333334	333.553625000001	195.848	128.55675	81.62	253.98	243.789958333333
408	223.071146265264	223.063971902416	223.078320628111	920.749	918.221	923.277	2	2	64.2764347826087	88.7664782608695	138.790956521739	76.5032608695649	67.3400869565217	93.8679999999999	72.4393636363637	128.558347826087	89.8080000000004	60.2107826086956	51.0000000000001	59.177652173913	102.052173913043	85.7029090909092	121.442086956522	122.431304347826	70.4159999999999	97.9700869565217	90.7838695652174	64.2915000000001	98.9695217391308	65.3133913043478	76.5579545454549	115.318956521739	81.6417391304347	77.5398260869566	54.087652173913	77.5398260869566	79.5633913043479	86.7221739130435	116.314695652174	110.192869565217	63.2723478260869	153.078260869565	99.9131304347829	104.093217391304	66.3000000000001	82.6200000000001	54.0744545454546	74.4790434782609	81.6417391304347
409	223.078084099871	223.078084099871	223.078084099871	755.964	755.964	755.964	1	1	83.6629600000002	176.50844	188.7518	160.14628	99.9874399999998	175.48816	96.92375	130.56512	139.77425	181.60984	64.2902399999999	242.88376	142.9008	187.73152	147.9406	147.9348	75.5155199999998	111.18436	101.03148	109.16996	159.20112	110.21184	115.29164	149.97528	138.75808	107.1294	97.9430399999999	110.18592	122.4288	97.9238399999999	146.95488	96.9266000000002	102.004	154.09852	128.55024	162.218160000001	161.20424	199.97488	52.0220400000002	166.30564	140.82624
410	223.112412191651	223.102251615401	223.115281144039	319.343	315.262	319.35	3	3	85.7430000000002	179.652	206.107333333334	205.07025	112.2275	134.673	98.9157499999997	232.617	104.0655	88.76175	42.8505	62.2047499999998	88.76175	108.155333333334	111.15275	111.259272727272	78.55925	74.4799090909092	65.296	69.377	87.6985000000002	81.5799999999998	40.81	104.1165	94.88325	44.8726666666667	44.8690000000001	77.5453333333331	54.0985454545455	72.43775	71.3883333333333	61.2150000000003	193.863333333333	98.96425	58.15425	60.19475	87.7415	82.5997499999998	46.9085000000001	63.2864999999998	71.4233333333335
411	223.984806587613	223.984785501936	223.985530510554	44.901	44.879	45.917	3	3	638.683304347826	1026.38243478261	1273.61113043478	1273.272	922.315826086956	1545.06991304348	983.782956521739	1280.15229166667	1034.32408695652	992.713826086956	924.395739130435	1011.88313043478	973.11975	1341.62875	1125.63547826087	1204.92808695652	1089.40643478261	965.413565217391	593.791826086956	924.592695652174	929.695304347826	715.05047826087	684.770086956522	1103.184	1003.68	723.18	639.69675	1529.35475	827.431565217391	799.06852173913	1045.23686956522	889.894956521739	1880.3407826087	1689.192	781.519826086957	1102.902	1488.54475	1731.24730434783	1693.615	1740.12	515.1
412	223.989722352802	223.985742239667	224.004133966234	44.885	42.833	46.93	115	115	622.392631578947	915.176052631579	1152.89736842105	1144.73526315789	761.1065	1315.18705263158	837.967333333333	1135.3342	958.839166666667	910.074736842105	873.32544	870.3265625	883.35464	1214.0975	1003.17116	1125.36884	1065.9	883.547894736842	552.990555555555	828.443	866.4045	682.234565217391	650.0585	1063.45294117647	938.4	711.923263157895	631.542894736842	1426.32469565217	741.7581	698.87125	982.99188	800.141176470588	1732.4694	1456.61712	726.437777777778	1045.77954545455	1419.58505	1548.69731578947	1630.37686956522	1446.68723076923	515.073421052631
413	224.065821148206	224.065638796693	224.066098240444	233.125	231.629	233.635	4	4	59.175037037037	150.965481481481	138.756615384615	146.949333333333	258.1865	343.82737037037	212.175407407407	374.516703703704	83.6642962962963	79.6004444444444	58.1568888888889	45.9216666666667	157.157	225.526407407407	223.485444444444	152.024148148148	430.471259259259	489.724444444444	337.705814814815	410.069777777778	128.553923076923	128.501333333333	77.5087407407407	137.71	147.942962962963	71.4337037037037	76.4722222222222	158.141730769231	166.302259259259	93.8468148148148	158.111481481481	103.023740740741	461.25762962963	244.915555555556	159.125777777778	174.432666666667	378.519884615385	277.576	215.274703703704	254.044555555556	216.294962962963
414	224.079133089166	224.077518327434	224.080747850898	292.306	291.79	292.822	2	2	139.779142857143	165.332571428572	183.645	193.7905	130.5984	190.7961	134.715428571429	156.06	33.6599999999999	40.822	21.431	32.6491428571429	185.6946	170.435428571429	182.58	180.590571428571	168.3	199.9788	134.671428571429	168.3	147.97975	154.063142857143	113.22	171.4	192.8367	153.045	119.367857142857	144.8755	142.84	121.38	203.027380952381	115.32215	161.16	208.138285714286	136.718285714286	148.92	129.60985	134.7126	118.286857142857	155.076190476191	118.32
415	224.079261907652	224.079261907652	224.079261907652	846.768	846.768	846.768	1	1	21.420875	58.142375	75.5015833333332	46.92	29.5884583333334	71.4029166666667	22.44616	41.8217083333333	72.4555000000002	75.5169999999999	21.42525	44.8818333333333	59.1745	43.8823600000001	62.2657499999998	66.31625	28.5611666666667	54.0754583333333	37.7507916666666	22.4464166666666	57.1736666666668	47.9537083333333	55.1070000000002	59.1745	40.8199999999999	55.1070000000002	36.7380000000001	30.6150000000001	43.8617916666667	29.5957083333333	32.6559999999999	34.6969999999999	25.5072916666667	77.5579999999999	57.134	74.4812916666666	44.891	42.8522499999999	19.3855416666667	65.2986666666666	57.1223333333333
416	224.104496553934	224.095728980668	224.108013148717	319.343	315.262	319.35	3	3	33.6977142857144	88.8394285714289	107.115	108.150285714286	58.1562857142857	66.3185714285714	44.858	152.022571428571	35.71	41.8317142857143	10.2028571428571	22.429	33.6694285714286	37.7505714285714	49.986125	35.7408333333334	24.4868571428573	23.4665714285714	11.2231428571429	20.4057142857143	32.6491428571428	28.5440000000001	16.3245714285714	40.8457142857144	25.5071428571428	14.284	11.2137142857143	40.8057142857144	27.5467499999999	19.3854285714287	29.5882857142857	24.4868571428571	131.616857142857	54.0751428571428	11.2231428571429	16.3245714285715	30.6085714285714	39.7911428571428	13.2637142857144	28.568	18.3651428571428
417	224.12168459349	224.12168459349	224.12168459349	345.848	345.848	345.848	1	1	20.4054545454545	26.5270909090908	20.4054545454546	23.4788181818182	35.7095454545455	39.7906363636362	38.7876363636362	46.9325454545455	20.3745454545455	26.5270909090908	15.3040909090908	23.4662727272728	31.6284545454546	29.5879090909091	26.5152727272728	24.4974545454544	118.349	56.1450000000002	44.9119999999998	108.091090909091	16.3243636363636	21.4257272727273	15.3040909090908	22.434	20.4054545454546	12.2432727272727	15.3040909090908	34.7078181818181	23.4662727272726	22.456	19.3851818181817	22.4459999999999	93.865090909091	42.8743636363636	23.46575	27.5473636363637	54.0744545454546	44.8920000000001	23.4662727272726	54.0455454545454	21.4371818181818
418	224.133516254654	224.126442354606	224.139895267584	166.818	165.27	168.349	4	4	22.4529411764706	45.9291176470588	48.9741176470588	31.6181764705882	35.7102941176471	40.8117647058824	34.688	58.1366470588235	34.69	19.3844705882353	18.3705882352941	29.5885294117647	34.702	41.8175882352941	35.7102941176471	33.6580588235294	29.5885294117647	45.8973529411765	26.5276470588235	23.4505294117647	43.8726470588235	37.7508823529412	21.4261764705882	32.6494117647059	28.5764705882353	22.4451764705883	22.4464705882353	34.712	25.5058823529412	26.5352941176471	37.7508823529412	31.6291176470588	28.5665882352942	33.6561176470588	18.3652941176471	27.5193529411765	33.6697058823529	31.6291176470588	30.6088235294118	34.69	18.3642352941177
419	224.990425837889	224.987718403978	225.00451113638	45.3995	42.85	46.941	24	24	280.580882352941	512.179444444444	582.578611111111	621.349166666666	353.021764705883	624.41	376.618764705882	449.9425	391.658666666667	446.888823529412	330.57	480.550833333333	458.104722222222	733.579722222222	571.511111111111	518.309411764706	462.034833333333	386.669176470588	286.702647058824	395.874117647059	363.337555555555	251.925470588235	204.122222222222	425.571666666667	350.975555555556	262.215588235294	204.055555555555	580.538055555556	318.326666666667	326.488888888889	466.546222222222	365.370588235294	724.385217391304	714.981055555556	320.353882352941	410.151666666667	578.65185	677.904941176471	530.556	505.041428571429	251.925470588235
420	225.042859586167	225.042859586167	225.042859586167	210.14	210.14	210.14	1	1	16.3310769230769	29.5866923076923	18.3641538461539	38.7687692307693	24.4855384615385	20.4046153846154	22.4569230769231	32.6473846153846	1504.92142857143	1632.21	743.804307692308	228.445538461539	26.538	29.5866923076923	25.5076923076923	20.4061538461538	19.3843846153846	18.3655384615385	21.4248461538462	16.3236923076923	28.5815384615385	27.5586923076923	30.6092307692308	29.5822307692308	30.5953846153846	21.4264615384615	19.3843846153846	18.3724615384615	15.3046153846154	17.3373846153846	26.516	16.3249230769231	22.4467692307692	22.4450769230769	18.3572307692308	21.4361538461539	26.538	17.3452307692308	36.7283076923077	19.3770769230769	19.3770769230769
421	225.078405696222	225.071768671852	225.089281630483	232.625	229.542	237.727	41	41	74.4812916666666	181.567416666667	171.409	250.027826086957	716.406260869565	980.500291666666	723.20836	1938.95	1269.25860869565	1879.89257142857	902.921250000001	1726.72278260869	317.301130434783	489.84	499.035130434783	284.592130434783	2214.51045833333	1447.793875	1175.328	1854.43575	261.184	252.908333333333	174.384375	248.941	239.8175	124.503652173913	90.7392083333333	547.87425	317.310708333333	143.825875	250.99175	121.385173913044	2684.20722222222	625.5665	315.192875	410.05675	1761.99052173913	1114.40973913044	571.34	998.865541666666	557.07925
422	225.076414376764	225.072730329194	225.091247997433	296.885	288.74	297.929	37	37	738.51147826087	1285.515	1587.54436363637	1513.07524	953.955000000001	1555.91057692308	978.779374999999	1735.18461290323	155.079652173913	225.480272727273	88.7399999999999	179.565913043478	1134.53008695652	1485.848	1499.7675	1155.60335	525.434347826087	638.690727272728	588.991565217392	478.624695652175	785.801739130434	750.083478260871	721.170739130435	569.16	681.545555555554	809.046588235296	657.384	1174.32988461539	903.958538461538	627.460434782609	851.189666666668	548.032909090909	1674.24544444445	1295.73130434783	906.818652173914	1133.54918518519	1573.26054545455	1089.91942857143	1029.02476923077	1642.66741935484	476.360304347826
423	225.146017619542	225.144894854454	225.147339975857	274.451	274.406	274.457	3	3	79.59744	140.83176	123.4805	187.726	87.7450833333332	136.747	100.98396	216.29936	164.22644	183.6975	99.9404	120.394416666667	92.8237916666667	141.81892	111.184541666667	98.9884999999998	279.4252	275.4675	191.77504	316.2868	173.449583333334	263.23224	185.68368	212.21824	124.501	140.829	116.28456	118.349	88.7434800000001	69.3953600000001	116.33472	110.21184	122.4336	90.80492	86.7441999999999	87.7234400000001	108.173	82.6436250000001	42.84175	121.3562	50.0054799999999
424	225.986561149377	225.983516102666	226.002107032855	44.89	43.864	45.917	30	30	187.720888888889	285.693333333333	364.259	359.118222222222	290.763333333333	426.452888888889	279.540888888889	390.022	300.998333333333	350.956444444444	284.673	322.390222222222	310.181333333333	341.014	345.893	367.28	343.852333333333	278.551	185.680444444444	302.018666666667	317.2822	242.839333333333	205.198666666667	382.833333333333	313.208222222222	196.924333333333	202.004	466.2771	270.358888888889	261.176888888889	324.854666666667	261.347555555556	598.9161	508.095818181818	243.859666666667	376.462	555.035428571429	510.928571428571	582.575727272727	569.2995	122.426666666667
425	226.070096307943	226.064121542136	226.085137307107	145.874	141.811	145.92	73	73	771.3216	1351.55520833333	1274.32972	1688.1	1094.74236842105	1534.50971428571	965.49811111111	2405.61833333333	1235.566	1625.59960714286	807.028157894736	1704.87572727273	1081.48538461539	1224	1174.30775	970.270263157894	1288.59236842105	615.218684210526	244.863157894737	1031.45788235294	2202.74815789474	2431.09566666667	1974.72	2466.14566666666	1666.0897368421	1634.54589473684	1489.0175	1693.2	913.135526315789	1045.17631578947	1423.92	1121.26921052632	2119.56	1424.28736842105	1031.22	1007.069	1268.18710526316	1148.52	658.089705882353	1568.10888	680.298312499999
426	226.194751417022	226.193371543644	226.19525242387	445.834	445.829	445.88	3	3	45.9	139.74	94.9087142857142	90.826619047619	572.540571428572	85.6800000000001	239.755952380953	913.347500000001	185.692	311.1	74.4600000000001	86.7202380952381	67.3388571428571	129.60985	95.8800000000001	71.4166666666667	373.529142857143	74.477380952381	81.6190476190477	245.774095238095	70.3635714285715	172.420238095238	222.484571428572	88.7648571428571	74.4808571428571	86.7242857142857	80.62345	330.649714285715	113.246428571429	313.227714285714	78.5803333333333	310.152380952381	997.823307692309	69.3632380952382	121.442333333334	170.379761904762	84.6837142857142	816.488888888891	74.477380952381	128.556	65.2952380952381
427	227.070345231599	227.070345231599	227.070345231599	144.894	144.894	144.894	1	1	106.073066666667	177.4684	179.578666666667	218.251466666666	139.776533333333	182.639666666666	127.533333333333	391.500799999999	161.202133333333	219.357333333333	29.5877333333333	237.722133333333	145.898133333333	179.637333333333	178.546666666667	144.877866666667	222.4908	72.4389333333334	38.7701333333333	156.1008	327.50025	291.796266666667	269.2448	383.645333333333	208.1344	163.242666666667	180.5872	254.966666666667	118.350933333333	133.550133333333	196.911466666667	144.887333333333	329.546133333333	181.536266666666	114.232533333333	130.594133333333	144.877866666667	138.756266666667	40.8266666666667	187.729066666666	74.4502666666667
428	227.126978291799	227.126978291799	227.126978291799	824.378	824.378	824.378	1	1	5.10323529411765	14.2791764705882	10.2029411764705	16.324705882353	6.11964705882355	14.2832941176471	6.11964705882355	8.16222222222223	199.977647058824	693.183555555559	8.16470588235295	481.578823529409	15.3088235294118	18.3589411764706	15.3033333333333	22.4529411764706	7.13958823529414	21.4188333333332	7.14205882352942	8.16235294117643	18.3716470588235	15.3044117647059	16.324705882353	13.2630588235294	13.2556666666666	8.1618823529412	6.12176470588236	3.06070588235295	11.2232352941177	6.12141176470586	14.2838888888889	7.1416470588235	7.14205882352942	6.11966666666664	6.12133333333331	14.2841176470588	12.2428235294118	9.18264705882348	18.3716470588235	14.2841176470588	5.1
429	228.050281117859	228.047880608085	228.050989075234	164.274	164.251	166.302	3	3	24.495	28.5775	27.54675	33.6580588235294	30.6088235294118	28.5665882352941	26.5261176470588	30.6075	25.50625	27.5479411764706	35.7226470588235	25.5073529411765	23.474375	30.6070588235294	20.4058823529412	16.3190588235294	22.4451764705882	41.8175882352941	23.4654117647059	27.5288823529412	22.45375	25.50625	27.5463529411765	33.6677647058823	32.6588235294118	32.6494117647059	23.4748823529412	21.441	13.2622941176471	19.3911764705882	21.4265625	20.4058823529412	30.6075	26.5184705882353	19.3855882352941	19.3665882352941	28.5665882352941	28.5665882352941	34.69	26.5276470588235	24.4870588235294
430	228.195062107671	228.195062107671	228.195062107671	964.127	964.127	964.127	1	1	311.129516129033	462.017531249999	504.852096774193	468.224419354838	318.320516129033	489.553548387096	318.270193548388	517.368967741936	324.452322580645	323.370677419355	788.809096774194	280.579838709678	588.484161290322	467.292967741936	528.493677419354	480.63270967742	352.9524375	560.033129032259	365.2606875	332.625161290323	541.757032258063	377.4346875	385.6663125	540.736774193549	616.255354838708	320.482580645162	407.082967741936	330.626322580645	373.485290322581	347.606875	522.372129032259	336.56806451613	309.08840625	533.696193548387	345.86475	344.8550625	310.050580645162	466.272677419355	338.607870967742	367.362580645161	308.059483870968
431	228.194082859947	228.192411438704	228.207007294848	1025.34	1018.23	1026.43	23	23	174.348749999999	291.719999999999	350.879999999999	292.859583333335	188.777083333333	358.899199999999	160.139999999999	173.331999999999	244.699999999999	271.430833333332	1016.94	239.797916666666	591.599999999998	258.059999999999	361.079999999999	468.371249999998	196.940416666666	649.739999999998	542.639999999998	260.206249999999	648.719999999997	215.307916666666	533.459999999998	431.459999999999	821.421999999996	288.777916666668	277.553333333332	346.8	472.067083333332	368.370416666665	724.508695652171	282.655416666665	159.119999999999	507.147083333331	276.419999999999	243.779999999999	231.539999999999	369.239999999999	303.96	214.287499999999	237.659999999999
432	228.208578920462	228.198795121086	228.210862768315	499.909	499.898	500.974	7	7	263.2804	278.535310344828	262.208533333334	279.607866666666	1098.54	301.939733333334	931.351299999999	1912.6814516129	797.848533333335	1042.71253333333	320.363733333333	367.32	255.066666666666	290.614500000001	294.859724137932	301.998933333333	1049.4771	254.0962	435.657793103449	482.586133333333	280.417500000001	687.794533333333	693.787586206897	302.062896551724	272.3667	461.9241	360.157379310344	779.5092	503.188666666668	904.828699999999	254.0049	1064.9844	3346.2919	245.932466666666	396.887310344827	710.988068965518	460.140266666668	2382.75451612903	357.983689655172	591.860000000001	263.2718
433	228.965939292425	228.962970660081	228.967629560509	103.039	101.57	105.098	19	19	943.5	1135.90436842105	1391.89144827586	1239.63136363636	856.0317	1296.78314285714	730.124727272727	1000.62	70.3734285714285	97.9488	31.62775	65.2952380952381	706.2206	812.94	799.848	790.92625	170.3901	245.82	174.4713	195.84	801.907142857143	461.169142857143	659.104571428571	880.29452	668.255952380952	570.339714285714	563.902	775.846	425.5902	568.299142857143	763.775727272727	517.11465	761.133142857143	1068.23083333333	531.544047619048	535.815	359.140571428571	744.6	235.67775	347.917428571429	259.08
434	230.996075005998	230.992610540589	230.996884218742	88.778	85.701	89.776	3	3	79.58184	147.9406	189.81672	178.594791666667	90.8282083333333	142.840833333333	89.7636666666667	140.7945	484.405	648.335	170.38175	561.987588235294	97.968	121.384958333333	113.224625	92.854125	88.7835	71.435	69.3968333333333	77.52304	132.6364	379.45488	151.003166666667	135.665541666667	113.25108	253.01952	93.863	114.27136	78.5624583333333	99.98744	129.51968	80.6195	190.74748	171.486	85.72368	134.673	620.47616	94.88604	83.64328	584.75796	150.96592
435	231.975774991449	231.970176972148	231.991579492338	296.909	293.814	299.924	110	110	1498.7755	2396.676	2305.765	2243.059	1669.16046153846	2223.19012	1722.57024	1492.32095833334	59.17624	92.8465416666665	82.62648	55.0957500000001	2389.53392592593	2395.07003703704	2427.2205	2347.51681818182	1250.903125	1766.08603846154	1323.31829166667	1312.52375	2020.59	1619.50411111111	1448.4568	1979.32909090909	2071.20148148148	1687.57007407407	1598.422	1746.72914285714	1738.58488888889	1577.37807407407	2062.4305	1561.33666666667	1755.86618518519	2320.675	1698.3	1879.31755555555	1963.442	1762.03342857143	1890.79476923077	1966.02175	1485.232
436	231.973778338628	231.969682288009	231.989459059586	67.347	64.281	70.368	56	56	1436.26057142857	2269.17037037037	2362.87584	2634.30940740741	1557.93588888889	2446.1848125	1556.23425925926	1121.26492592593	831.882857142857	807.523111111111	1324.2845	648.908444444444	2048.72224	1843.26462068966	1991.61837037037	2245.056	383.701037037037	541.659333333333	431.569666666667	334.645037037037	3068.53610714286	2201.74854545455	2300.70133333333	3345.46280769231	2537.39140740741	1477.02033333333	1972.8613125	1391.4164	1040.66444444444	1721.45373076923	2438.99711111111	1927.82220689655	865.020571428572	1839.17632258065	1293.677	1317.1547037037	940.679037037037	858.038037037037	2259.40068181818	995.989925925926	619.432259259259
437	231.974578065205	231.970711160564	231.990323272309	99.991	95.887	105.098	33	33	511.058538461539	711.2885	785.75	840.843529411765	506.168	827.577794117647	478.310518518519	579.403692307692	368.150576923077	471.364384615385	199.972769230769	446.877923076923	472.48224	577.341769230769	546.759703703704	472.48224	529.519730769231	257.107846153846	427.5895	468.197653846154	718.278	602.842730769231	688.525	886.459	576.45890625	477.576	465.137538461538	392.9002	378.6055	379.540153846154	470.131346153846	383.548923076923	469.323846153846	607.1975	388.8105	462.2865	327.5805	456.060346153846	438.633076923077	338.729384615385	341.712884615385
438	233.039506992943	233.039271425018	233.044417412336	62.235	61.209	64.258	3	3	219.325294117647	325.361235294118	379.609090909091	419.319636363636	226.498764705882	426.396882352941	206.125696969697	209.155909090909	154.977411764706	143.93015625	313.223727272727	162.194029411765	362.132272727273	333.569727272727	325.467	366.332303030303	87.7590909090909	144.878727272727	82.6414411764706	84.6966176470588	420.414787878788	379.541454545455	394.845545454546	473.406545454546	362.079117647059	294.8055	256.042818181818	199.943757575758	175.486909090909	202.08	348.871090909091	234.704545454545	169.339529411765	280.532352941176	179.568	206.095090909091	221.405757575758	126.513818181818	581.451818181818	270.420454545454	153.066176470588
439	233.970228644359	233.968116246907	233.972058426706	297.9125	295.911	297.952	12	12	657.925800000001	1013.13804	1020.28	953.146999999999	740.694240000001	901.92752	720.45888	654.89136	41.82984	44.8905600000001	37.74148	44.89056	991.749272727273	1015.37907407408	938.647692307692	1006.5426	556.0526	760.117291666667	586.937	621.496680000001	858.240500000001	690.86496	670.166279999999	832.37627586207	923.32625	759.08832	700.213920000001	727.467958333334	707.05404	727.431120000001	867.442000000001	639.866040000001	760.1086	989.4776	753.809560000001	752.81904	833.56876	805.989599999999	768.090119999999	863.15688	616.24912
440	233.969173530431	233.967208545846	233.971138515016	67.0145	65.296	68.733	2	2	788.511533333334	1217.7606	1277.58253333333	1350.83306666667	781.524266666667	1301.6476	743.9202	690.720533333333	493.454133333333	511.4375	828.456533333333	477.4068	1138.6176	1016.0196	953.9805	1143.94313333333	6805.2699	4895.3994	5017.67146666667	6386.89223333333	1482.73806666667	879.527333333333	993.739733333333	1617.28116666667	1238.1586	804.8589	841.5825	853.7958	602.9776	892.062666666667	1209.8386	974.354666666667	552.876133333333	1104.7322	666.234133333333	752.9568	637.666666666667	484.626666666667	1107.8286	663.303333333333	355.1224
441	233.969862954658	233.969862954658	233.969862954658	204.076	204.076	204.076	1	1	47.9530555555556	48.9733333333334	59.1975294117647	69.3788888888889	56.1152777777778	101.0075	59.1761111111111	68.3809444444445	185.751222222222	250.049722222222	161.195111111111	544.828333333334	96.9263888888889	93.8655555555556	96.9527777777778	85.7033333333334	71.3727777777778	78.5613888888889	47.9373888888889	67.3566666666667	224.4	190.791944444445	195.829333333333	253.111555555556	224.522222222222	153.083333333333	179.568888888889	172.479411764706	164.264722222222	101.966666666667	209.156944444445	175.487777777778	114.271111111111	239.765277777778	133.656388888889	153.05	120.432111111111	130.595555555556	99.9872222222223	173.447222222222	114.271111111111
442	233.974112217955	233.968925929434	233.984970433233	97.9475	94.9	101.022	4	4	206.04	324.541714285714	350.978285714286	355.158857142857	232.679428571429	359.224380952381	194.82	267.24	176.509428571429	192.834	143.860285714286	207.118	241.875428571429	260.172857142857	231.54	263.307428571429	273.423809523809	150.967047619048	210.237714285714	245.82	275.477142857143	235.62	280.5	299.964	209.14880952381	246.966761904762	193.854285714286	174.509571428571	178.55	150.995238095238	218.28	188.7	223.442571428571	274.597761904762	211.248428571429	215.330523809524	229.628571428571	211.199142857143	241.807714285714	234.654761904762	199.92
443	234.017852418546	234.012735362044	234.032845568506	58.137	56.102	59.179	35	35	463.053294117647	748.895882352941	821.573529411765	792.768529411765	470.355588235294	851.945588235295	461.305882352941	345.879705882353	358.805333333333	362.204411764706	623.363764705882	245.805823529412	836.592941176471	691.759411764706	670.333235294118	778.753705882353	6573.64972222222	4729.879	4851.45857142857	6287.00057142857	899.899411764706	628.501176470588	631.56205882353	947.962529411765	852.375764705882	573.3805	504.870882352941	513.207941176471	444.848235294118	565.601411764706	823.377352941176	608.060235294118	340.758588235294	755.732823529412	533.59075	554.019705882353	509.126764705882	319.352058823529	968.944117647059	505.191176470588	272.506875
444	234.094936800161	234.094794291195	234.095079309128	204.058	204.052	204.064	2	2	179.627555555556	328.529444444445	261.187368421053	246.907222222222	410.018842105263	559.112222222222	457.233777777777	291.799444444444	523.4025	460.295611111111	400.969166666666	373.421666666666	460.138684210526	535.645833333334	485.625777777778	541.7675	742.291789473684	786.622894736842	565.233888888888	598.045555555556	225.478157894737	138.803111111111	148.92	103.048055555555	510.305555555556	244.933333333333	214.258333333333	704.199473684211	791.735555555555	569.16	799.854222222222	589.712105263158	994.770833333334	1331.4625	832.501333333333	1092.05388888889	1311.44394736842	1097.80315789474	1428.38888888889	1274.30868421053	875.398333333334
445	234.098116100985	234.085750273253	234.110272511368	503.0185	502.976	508.077	16	16	11.226	14.28	53.0541818181819	11.2235	6.12163636363636	14.2838181818182	11.22	58.1399999999999	363.12	480.67690909091	8.16218181818183	495.98509090909	22.446	22.441	11.223	11.223	100.98	73.4596363636365	266.291181818181	400.967181818181	36.72	11.226	16.3287272727272	14.287	179.52	83.5989999999999	11.223	441.77809090909	829.925181818181	215.219999999999	354.959999999999	16.32	269.208	119.371909090909	54.0744545454546	52.0385454545455	572.372999999999	24.492	9.17754545454546	837.867818181818	27.5473636363637
446	234.099146542484	234.09595301011	234.113240374379	204.058	200.992	206.099	47	47	180.6285	332.6015	264.3095	249.96125	415.25396	561.1375	461.266	302.068	528.619	466.3685	404.0355	384.555708333333	461.14848	540.754583333334	490.880541666667	547.896625	745.50304	790.717	569.16	604.160666666667	230.58328	142.835	154.02604	109.16675	515.3525	246.971083333333	215.27275	706.186000000001	802.93675	571.083333333333	799.908666666666	593.91936	1016.2105	1319.20026315789	843.781208333333	1078.42457692308	1457.172	1107.9915	1404.864	1386.331	861.9
447	234.966062620807	234.966062620807	234.966062620807	302.991	302.991	302.991	1	1	101.007	148.959818181818	164.263909090909	138.788	85.7029090909092	133.655727272727	83.6623636363635	95.88	39.8012727272727	39.7906363636364	38.7617272727272	38.7703636363636	142.8	130.629818181818	144.878727272727	144.807727272727	83.6623636363637	97.9461818181817	84.7052727272727	86.7424999999999	113.250272727273	92.8696363636363	90.7840454545453	146.88	126.513818181818	104.067818181818	102.081818181818	103.047545454546	121.412454545454	85.7029090909092	124.506545454545	88.7874545454545	126.512347826087	137.736818181818	81.6	112.23	117.331363636364	106.108363636364	108.095909090909	122.432727272727	93.8650909090908
448	235.023589568029	235.01909446095	235.030292588651	57.1395	57.117	58.137	4	4	197.888434782609	170.385545454545	181.657090909091	193.851818181818	170.385545454545	202.059	183.698181818182	249.013090909091	162.103956521739	164.256590909091	191.811272727273	144.84	161.16	202.014	165.328363636364	167.362	666.238090909091	511.156636363636	490.751181818182	680.6735	187.721818181818	147.939545454545	159.162545454545	200.026909090909	170.303695652174	121.411043478261	116.28	232.622181818182	116.311090909091	130.664727272727	195.944727272727	136.716545454545	291.798	241.74	141.816260869565	131.615181818182	175.486909090909	198.953181818182	320.365636363636	169.410545454546	91.8245454545454
449	235.097744295441	235.09663218384	235.098856407043	505.0165	502.976	507.057	2	2	7.14350000000001	11.22	21.426125	15.304375	14.2835	13.2605416666667	7.14000000000001	15.304375	82.6402499999998	141.8495	18.3645	179.608	18.36525	21.426125	12.2435	11.22275	20.4008333333333	19.38475	39.7913749999999	47.9537083333334	14.2805833333333	12.2465	6.12300000000002	13.2670416666667	33.661375	12.235	5.10145833333333	56.1137500000001	123.51075	22.4409166666667	65.2800000000002	12.24	43.8510416666667	17.3449583333334	10.2025	19.3874347826087	68.3595416666666	8.16433333333335	13.2572916666666	97.9700869565217	11.22275
450	235.115733424644	235.115733424644	235.115733424644	508.077	508.077	508.077	1	1	5.10285714285713	13.26	20.4047619047619	12.2434285714286	10.2028571428571	10.2057142857143	6.12000000000002	12.2428571428572	73.4605714285714	135.698	16.3245714285715	185.735333333333	18.36	21.426	11.2257619047619	11.2231428571429	22.4400000000001	22.4452380952382	29.5882857142857	49.9940000000001	19.3851818181818	6.12314285714287	3.06171428571428	11.2226190476191	31.62	8.15580952380952	5.10142857142858	56.1157142857143	95.9605714285714	22.4462857142858	62.2054761904761	12.24	45.8892857142856	13.2637142857143	7.14166666666669	18.3649090909091	49.98	8.16419047619047	8.16000000000001	74.4808571428571	13.2668095238095
451	235.174678436171	235.1699128114	235.189824629564	257.503	253.026	259.17	142	142	3076.05375	5420.70900000001	5575.90272	6265.42199999999	4505.52436363636	6556.12017391305	4516.84205882354	5930.64404761905	3962.7	4399.41599999999	3545.046	4684.07209090909	5586.02083333334	5500.16775	5767.64284	5680.38	4907.51181818182	5566.484	4008.76374999999	4878.5875	5698.26379999999	5076.90222222222	4340.14350000001	5753.31790909091	5719.68967999999	4908.66329999999	4121.92222222222	4958.56080000001	4222.99735294118	4372.91148000001	5428.15513043478	4436.728125	5249.08216666667	5890.85476190476	4092.40048	4103.7195483871	4569.65496	4596.43725	2893.25925	5118.36	4880.11569565217
452	235.191240561586	235.191240561586	235.191240561586	258.109	258.109	258.109	1	1	3090.33725	5423.64899999999	5581.79812499999	6293.92224999999	4504.40375	6546.28875000001	4513.586	6358.198	2453.969625	4065.9453125	2011.5968125	4567.65925	5583.82825	5509.34999999999	5762.72500000001	5657.246625	4900.26074999999	5560.3625	2779.12094117647	5000.24599999999	5692.99499999999	1976.22425	3031.16275	5782.69364705882	5713.39999999999	3200.7203125	2883.403125	4954.334	2808.74825	4366.67	5434.82812499999	4498.9443125	6168.4315	5889.90325	1648.926	2797.5255	3463.74875	4585.28437499999	1544.205625	4009.9393125	3149.51175
453	235.96858856352	235.96858856352	235.96858856352	302.991	302.991	302.991	1	1	141.81475	170.38175	183.645	175.526	94.8871250000001	176.510458333334	127.53125	93.8438333333333	31.6367916666667	36.7305	25.5010416666667	29.58725	180.503125	183.69	172.429291666666	175.404166666667	97.9480000000001	130.592	93.8898333333333	129.6035	174.469875	105.113739130435	108.124416666667	146.922	168.348125	118.349	110.241	154.05775	134.673	131.61225	160.225041666667	101.033625	154.05775	175.483	129.545291666667	144.881416666667	151.003166666667	175.490166666667	185.602083333333	171.409	125.49075
454	236.014964785019	236.014964785019	236.014964785019	58.137	58.137	58.137	1	1	89.7541333333333	129.573866666667	132.634666666667	127.533333333333	82.647	150.038	96.9633333333334	99.9861333333334	79.496625	72.4389333333334	133.654933333333	67.3112	128.5536	141.817066666667	144.877866666667	149.017333333333	1035.57066666667	790.706666666667	742.802666666666	1053.93546666667	171.4048	216.296533333333	254.0464	152.019733333333	162.1058	290.776	268.242466666667	117.330666666667	131.623	99.0434666666667	130.594133333333	94.8848	116.3104	168.278	154.060266666667	121.411733333333	101.0064	101.0064	197.944666666667	91.86	126.5544
455	236.025122957983	236.01577594644	236.034392845812	57.6495	56.101	59.179	14	14	101.99375	129.573866666667	132.634666666667	127.533333333333	88.7671875	150.038	96.9633333333334	99.9861333333334	79.496625	73.458	133.654933333333	71.39125	128.5536	141.817066666667	144.877866666667	149.017333333333	1058.045	790.706666666667	746.86875	1063.14647058824	171.4048	216.293	254.0464	152.019733333333	185.560375	304.0345	268.242466666667	117.330666666667	131.623	99.0434666666667	130.594133333333	94.8848	124.4705	188.676875	164.26025	121.411733333333	101.0064	101.0064	197.944666666667	91.86	132.68125
456	236.095728678367	236.092840933813	236.112041782471	507.057	502.976	508.077	3	3	5.10272727272726	12.2405217391304	13.2635454545455	10.2027272727273	6.12163636363636	14.2806363636364	9.17999999999998	12.24	43.86	45.9245454545453	6.12163636363636	52.0478181818181	13.2641363636364	12.2405454545454	12.2431304347826	6.12163636363637	13.26	16.3243636363637	18.3649090909091	32.6487272727272	15.3006521739131	8.16436363636366	12.2465454545455	6.12327272727273	21.4209130434783	14.273	9.18245454545456	42.8514545454545	81.6618181818184	19.3799999999999	49.98	6.12	47.9271818181818	17.3446363636363	12.2432727272727	7.14182608695652	51.0136363636364	8.16436363636364	9.17804347826088	70.4176363636364	7.14190909090908
457	236.113508009533	236.107282670114	236.127327140433	364.218	360.142	365.284	51	51	688.6875	1703.28866666666	1883.41226666667	2167.95535714285	1235.55027272727	1864.08810000001	1034.50533333334	3426.04368421052	2280.30954545454	1976.7085	570.366333333335	429.720714285715	979.440000000001	803.957	1305.88444444445	1474.27695652174	143.860285714286	153.034615384616	51.0142857142857	127.482142857143	509.116090909092	33.6552857142858	103.048857142857	464.197499999999	465.014769230769	81.6246153846154	31.6155714285713	914.176	279.440857142858	403.012857142857	443.824285714286	449.138461538461	2806.8796875	1078.41815789474	283.639428571428	355.059428571428	657.121500000001	1435.1745	584.650999999999	566.099999999999	53.0511428571429
458	236.182748894942	236.176612689992	236.195510011471	257.107	253.026	258.161	117	117	665.193411764707	1361.0802	1372.69117647059	1692.61657894737	1146.83494736842	1737.99665	1102.87435294118	1847.79189473684	936.556714285713	1026.60288	846.826363636362	1090.73633333334	1436.512	1454.91337931035	1447.767	1431.44263636364	1300.83552631579	1396.72225	915.139333333332	1298.235	1434.53008333333	1340.28	1044.77257142857	1378.39527777778	1455.94771428572	1287.5692173913	841.458749999999	1358.973	975.398833333333	1035.3	1420.63542857143	1126.94214285714	1922.1345	1419.20948	1052.57929411765	964.1646	1193.70789473684	1226.09457894737	710.32294736842	1301.52	1215.15083333333
459	236.196915177149	236.195560888067	236.197997568971	258.1265	258.098	259.17	20	20	678.466249999999	1389.59842105263	1381.8247	1727.28325	1145.79029411765	1753.3049	1121.25475	1855.89971428572	958.750526315789	1035.6045	881.020799999999	1115.13325	1463.0385	1470.18025	1476.3741	1452.4088	1296.75156521739	1398.76275	969.250000000001	1308.38221052632	1452.836	1363.07157894737	1067.1815	1395.72	1479.3625	1314.1464	891.756	1364.07425	1010.0475	1013.191	1429.83110526316	1160.76	1932.3535	1443.67236842105	1079.49410526316	972.310789473685	1213.07725	1215.75208695652	715.405549999999	1326.6297	1245.72525
460	236.955766287139	236.955766287139	236.955766287139	66.316	66.316	66.316	1	1	694.64724	1039.21696	1080.47652	830.47536	669.30368	1005.5228	603.1155	545.856041666667	488.3884	402.274	1013.149625	428.5176	889.658	664.04604	786.63588	898.04	414.23368	405.976583333333	423.4162	433.60625	1058.23776	882.5422	810.07056	1353.92704166667	1135.30452	698.7274	848.67328	660.98592	593.80975	798.031	1086.513	849.86825	428.4168	895.63024	644.79168	665.230166666666	482.57352	377.4296	1122.044	418.405	368.4005
461	236.989776267576	236.989776267576	236.989776267576	233.669	233.669	233.669	1	1	114.269866666667	184.632066666667	171.40335483871	230.625466666667	327.5698	363.357333333333	323.3717	543.908733333333	241.8111	286.751133333333	246.9126	258.178066666667	216.338933333333	265.321333333333	230.625466666667	186.7149	630.4218	543.802133333333	436.674133333333	592.6781	193.857	249.916333333333	173.383	187.692266666667	159.1668	120.415066666667	130.5216	264.249066666667	207.114133333333	170.3233	141.7939	145.869533333333	581.552	262.259933333333	174.4314	228.5024	466.261866666667	392.943833333333	316.282666666667	312.2016	296.8976
462	237.067324749465	237.062744258856	237.080037295521	269.8575	266.289	272.434	20	20	38.7715652173913	83.6827826086956	86.7460416666669	107.1525	244.87	288.8015	179.527333333333	916.233304347825	11372.7763571428	13321.2429473684	7033.68047826087	15687.6596923077	84.6634583333333	97.9492173913043	101.008875	73.4760000000001	553.883608695651	692.778041666667	518.292521739131	783.760695652173	83.6605	79.580347826087	55.0940869565216	64.2764347826086	60.2095	50.0065416666667	46.9200000000001	95.9074166666668	98.9682916666665	52.0576956521739	62.2518260869565	43.87075	445.853999999999	197.939043478261	66.3310869565217	99.9642608695653	364.229250000001	204.058333333334	97.972	179.483333333333	226.555826086956
463	237.058199853273	237.056041432655	237.068045623636	112.228	110.176	113.271	3	3	3.0595	5.10136363636364	7.14175000000001	10.2025	10.2025	10.2025	29.5751666666667	11.2126666666667	15.2975	13.26325	4.08133333333333	9.18245454545455	8.16266666666667	8.158	11.22275	11.22275	15.305	6.12163636363636	5.10125	4.08109090909091	1.02075	5.10125	9.18225	7.13883333333333	8.16218181818182	6.12163636363636	6.119	19.39425	8.166	1.02033333333333	3.05925	2.0415	20.3966666666667	7.13883333333333	7.14190909090909	13.26325	18.3555	16.316	9.18245454545455	35.6941666666667	3.06081818181818
464	237.074993294806	237.07389065315	237.076095936461	412.6815	411.157	414.206	2	2	20.4057142857143	34.6994285714285	25.5071428571428	28.56	32.6491428571428	38.76	29.5882857142858	53.0548571428571	33.6694285714286	61.1857142857143	27.5477142857143	33.6788571428572	22.4452380952381	31.62	24.4937142857143	31.6377142857142	35.71	22.4462857142858	20.4104761904762	25.5059523809524	21.42	22.4284761904762	20.4104761904762	26.52	15.3	24.5062857142858	15.3042857142857	35.7	22.4462857142858	23.4720476190476	19.3962857142857	16.3291428571429	68.3782857142856	25.5130952380953	15.3	29.5882857142857	53.052380952381	29.58	13.2637142857143	41.8297619047619	21.42
465	237.078823889209	237.078823889209	237.078823889209	169.369	169.369	169.369	1	1	62.2519523809524	156.140142857143	174.460714285714	205.984909090909	141.817909090909	160.177380952381	124.473272727273	255.059523809524	19.3854285714286	34.6892727272727	23.4715	24.4857142857143	13.2665	22.4337142857143	19.3851818181818	16.3207272727273	12.2432727272727	11.223	12.2434285714286	18.3557142857143	7.141	11.2231428571429	18.3649090909091	9.18214285714286	14.2873333333333	6.12171428571429	13.2668095238095	19.395380952381	5.10136363636364	14.288	7.14400000000001	5.10136363636364	34.6897142857143	16.32	13.2637142857143	14.273	11.223	24.4865454545455	11.223	16.3243636363636	13.2637142857143
466	237.079160761259	237.066777002015	237.08409439619	237.699	234.65	237.727	7	7	145.898133333333	277.403733333333	202.016571428571	293.945142857143	128.556	240.888571428571	114.224	487.878666666667	664.485	801.260714285714	323.430571428571	786.640285714285	486.676285714285	382.6	481.574857142857	468.147214285714	916.979999999999	415.256285714286	280.573333333333	800.884705882353	606.049714285714	905.252571428571	928.078666666667	1289.61706666667	502.156285714286	561.589285714286	400.676599999999	722.311714285714	360.160857142857	380.435133333333	509.928571428571	420.181142857143	1473.80828571428	900.856222222224	369.343428571428	515.066333333333	900.849214285714	861.121142857142	398.931714285714	936.556714285713	474.432857142857
467	237.083734771352	237.082996356272	237.084258534402	273.431	273.419	273.437	3	3	22.4458666666666	40.8266666666667	58.178	72.4625999999999	219.357333333333	266.394	155.019733333333	832.524000000001	3707.64906666666	5431.988	1990.50775	5591.06133333334	62.2118666666667	80.6010666666665	81.6213333333332	52.071	542.40725	681.538133333335	514.012799999998	769.281066666665	65.3013333333334	69.3826666666667	51.0166666666667	54.0917999999999	43.8857999999999	41.8473333333333	39.7773999999999	63.2565333333332	93.8645333333335	38.7853333333332	43.8714666666666	24.4864	412.349333333333	172.42225	57.1573333333333	90.7740666666665	340.880399999999	172.425066666667	90.8037333333332	167.258133333333	213.319333333333
468	237.119604486051	237.111864822423	237.132589505413	363.2155	360.142	364.259	22	22	107.1225	282.599357142857	312.214153846153	340.782769230769	180.594461538462	263.219538461539	149.982000000001	521.356266666668	386.696615384616	341.803076923077	83.6652307692308	72.4707142857144	141.819714285715	146.859428571429	200.996285714286	220.366285714286	20.3969230769231	31.6271538461538	13.2637142857143	16.3175384615384	79.5840000000001	14.2778461538461	19.3922142857143	76.5173076923076	74.4495714285715	13.264	8.15876923076922	162.228923076923	40.7942857142858	53.0519999999999	60.1981538461539	65.2996923076921	471.346615384615	171.396	46.9341538461539	44.8935384615383	92.8480000000001	202.112307692307	90.8372142857142	78.5281538461537	13.2637142857143
469	238.035988248556	238.033636797173	238.049557542652	291.802	290.764	294.875	11	11	54.0738260869565	71.4182608695652	54.07325	64.2627391304348	42.8509565217391	75.5025217391306	52.0466086956523	60.1953913043479	1857.951125	2073.17008695652	1884.47622580645	2114.00509090909	72.4416086956523	66.3339130434784	76.5032608695653	54.0623043478261	48.974	117.305	128.585739130435	131.619260869565	81.6400000000001	55.107	49.9800000000001	63.2426956521739	87.7461739130436	60.1953913043479	52.0466086956523	65.296	39.7901739130435	46.9334166666667	71.4334782608696	43.8824347826088	69.377	83.6613913043479	39.781625	47.9537083333334	66.3197826086958	63.2709999999999	81.5826086956523	60.1979565217391	61.1999999999999
470	238.061833162806	238.05642934109	238.067236984522	111.7235	110.176	113.271	2	2	4.07942857142857	11.2231428571429	8.16213333333334	9.1824	11.2231428571429	13.2637142857143	11.2184285714286	10.195	4.07942857142857	10.2028571428571	4.08114285714286	8.16228571428572	7.13953333333334	7.142	5.10142857142857	6.1216	8.16228571428572	7.142	5.10142857142857	6.12128571428571	6.124	5.09928571428572	7.14186666666667	8.15885714285715	8.16171428571429	1.02021428571429	5.09928571428572	12.248	7.145	7.14186666666667	7.139	3.06214285714286	12.2382857142857	8.15942857142857	4.08085714285714	10.2026666666667	11.2185333333333	7.14186666666667	5.10142857142857	11.2185333333333	6.12171428571429
471	238.073415649661	238.067108124304	238.083386830387	269.3645	266.289	272.434	18	18	13.26325	25.50625	25.5130952380953	32.6582857142857	41.8317142857143	52.0467142857142	40.798	153.0375	2070.48058823529	2546.544	1272.414	3032.21530434783	19.38	30.6075	24.4857142857143	22.4466	88.7399999999999	112.2275	76.5225	133.6986	25.5071428571428	28.567	15.3045	23.46	11.22715	20.4104761904762	16.32	25.5071428571428	27.54675	12.2502	15.30825	13.26715	73.4616	38.7694999999999	15.30825	17.34425	59.1765714285714	37.7488095238095	16.324	42.8274	24.4932
472	238.081690014474	238.081600284824	238.081779744124	412.1715	411.157	413.186	2	2	8.16188235294117	27.5479411764706	17.344	18.3589411764706	23.4654117647059	19.3788823529412	28.5682352941176	57.1331764705882	11.2225882352941	19.3721764705883	14.2832941176471	10.2058823529412	14.2841176470588	19.3788823529412	19.399	21.4323529411764	28.5682352941177	14.2841176470588	9.18582352941177	29.5885294117647	17.345	15.2885294117647	11.2232352941177	13.2592352941176	15.2991176470588	20.4117647058824	14.2832941176471	36.7178823529412	12.2435294117647	12.2491764705882	14.28875	12.2470588235294	61.2352941176471	20.4129411764706	11.2193529411765	18.3589411764706	41.8320588235293	15.3035294117647	6.12141176470588	31.6291176470589	14.2841176470588
473	238.097229078673	238.08890238302	238.107094812644	172.424	169.364	173.461	24	24	129.57175	237.815333333333	199.972266666667	278.2381875	258.127466666667	325.45975	317.29775	651.700124999999	180.5872	231.511625	56.1171875	124.51625	101.046	199.90775	138.756266666667	97.9519999999999	390.75575	210.174933333333	157.1185	249.965333333333	60.1957333333333	199.972266666667	120.3895	59.1962499999999	83.6604999999999	108.1465	101.00475	464.555	312.100875	165.2805	146.925	107.128	2122.62	857.767437499999	317.3171875	598.9234375	2170.1072	1147.6875	668.304687500001	1448.47153846154	344.8445
474	238.086586888093	238.086488113337	238.086685662848	272.417	272.411	272.423	2	2	13.26325	25.50625	25.51375	30.618	40.8100000000001	47.96585	40.798	153.0375	2077.74	2568.0951	1294.7015	3042.3855	19.37905	30.6075	23.46575	22.4466	88.7399999999999	112.2275	76.5225	133.6986	24.4872	28.567	15.3045	23.46	11.22715	20.411	16.32	22.4455	27.54675	12.2502	15.30825	13.26715	73.4616	38.7694999999999	15.30825	17.34425	58.1571	34.6885	16.324	42.8274	24.4932
475	238.113216712605	238.10738861541	238.126393473255	363.215	360.142	364.259	20	20	76.5173076923076	189.762923076924	240.792615384615	244.868571428572	125.495142857143	223.348714285715	131.619692307692	404.041846153846	283.645538461539	222.422285714286	55.0966153846154	50.0176923076925	91.8207692307695	85.6670769230768	173.452307692308	141.812076923077	18.3572307692307	22.4447142857143	6.12184615384616	21.4167692307692	61.2184615384616	15.2976923076923	13.269	57.132923076923	61.1914285714287	10.2028571428571	9.17861538461537	124.477538461539	26.5162857142858	43.869923076923	52.0356923076923	54.097857142857	348.918923076923	108.144461538462	36.7310769230769	36.7310769230768	81.6228571428571	170.468461538461	66.345	68.3296923076922	9.18207692307695
476	238.886044254604	238.886044254604	238.886044254604	43.87	43.87	43.87	1	1	91.818	128.541	82.6362000000001	86.7340000000001	40.808	103.036833333333	75.4923333333333	68.3668	294.587333333333	321.363	247.9086	166.287166666667	48.9696	62.2322	73.464	41.8282	21.4284	52.0404	76.5150000000001	40.808	33.6666	33.6732	30.61	31.6262	25.5083333333333	23.4646	14.2828	24.4896	44.8873333333333	20.4033333333333	24.486	8.1712	47.9494	70.4075999999999	36.7344	79.5729999999999	65.3056000000001	29.63075	100.0972	82.6524000000001	61.212
477	239.031908461627	239.031908461627	239.031908461627	289.756	289.756	289.756	1	1	30.5982352941176	28.5665882352941	37.7508823529411	72.4397222222223	31.6181764705882	83.659294117647	30.6176470588235	37.7378235294118	473.38917647059	470.328470588235	494.842647058824	535.616666666666	37.7502777777778	40.8235294117646	44.8922222222222	59.1567777777779	46.9335294117646	54.06	60.2147058823528	39.7891764705882	52.0499999999999	27.5558823529411	27.5384117647059	42.8375294117647	48.9733333333334	30.6088235294118	26.5276470588235	26.5276470588236	28.5764705882352	27.5463529411765	26.5368235294118	16.3303529411765	24.4856470588236	35.7082352941176	21.4187647058823	24.4870588235294	27.5479411764706	22.4529411764706	31.6182777777777	22.4464705882353	21.4175294117647
478	239.069760198256	239.062066478318	239.081433892671	270.8695	266.289	272.434	14	14	22.4461111111111	38.7705555555555	39.8016666666665	54.0911764705881	37.7508823529411	56.1323529411764	40.8111111111111	106.108888888889	1118.87905555555	1248.837	634.837	1430.42944444445	35.6979411764706	53.0544444444443	31.6291176470588	29.5880555555555	72.4160555555555	84.684411764706	73.46	79.6033333333334	29.5885294117647	58.1368333333333	38.7684444444444	21.42	31.6382352941176	21.4335882352941	28.5677777777778	31.6182777777777	22.4461111111111	22.4607777777778	23.4727777777778	22.4522222222222	72.439722222222	33.6691666666667	18.371	28.5677777777778	48.971294117647	30.6083333333333	24.4870588235294	29.5687222222222	33.6801666666666
479	239.088393291251	239.088393291251	239.088393291251	410.142	410.142	410.142	1	1	16.3237647058823	22.4451764705882	23.4667647058824	24.4785882352941	23.4667647058824	30.5982352941176	14.2841176470588	43.8726470588235	64.2785294117648	81.5670588235295	34.688	76.5468749999999	19.3855882352941	17.339	26.5444705882353	23.46575	12.2428235294118	13.2638235294117	11.226875	15.3044117647059	13.2630588235294	20.3823529411765	19.3855882352941	20.3988235294118	16.3190588235294	24.5025882352941	18.365294117647	25.4985294117647	23.4667647058823	13.2722352941176	8.16800000000001	10.2064705882353	34.6999999999999	20.4125	19.3777647058823	20.3988235294118	27.5479411764706	28.5665882352941	8.16188235294117	29.5885294117647	13.2638235294117
480	239.089581012428	239.081615883978	239.103932413478	295.885	292.805	297.935	26	26	73.4364	128.5578	136.715263157895	127.53125	94.8844736842105	102.031578947369	97.9728	169.3615	6276.578	7774.84318181818	4608.5719090909	7616.37361111111	152.0247	194.92505	136.7135	125.46	678.4995	647.869333333332	837.096999999999	876.645291666666	98.9655263157894	124.5071	85.6758	136.68	137.7405	88.7628947368423	75.5244000000001	123.451842105263	66.33575	67.3398	88.78785	84.70565	135.69325	130.592	67.3200000000001	83.6646	83.6615789473684	103.07847368421	74.4600000000001	91.827	44.8800000000001
481	239.090754175898	239.090754175898	239.090754175898	384.652	384.652	384.652	1	1	16.3238095238095	27.54	38.76	25.5130952380952	22.4515238095238	24.48	15.3042857142857	24.48	640.888952380952	705.008454545455	251.060571428572	722.362285714285	23.4654761904762	28.56	17.3448571428572	15.3	24.48	30.6071428571429	34.6978095238096	46.9331428571428	25.5071428571428	37.7505714285714	22.4452380952381	25.5142857142857	18.3642857142857	27.5477142857143	19.38	26.5274285714286	14.284	16.32	14.288	14.2838181818182	22.4410476190476	19.3845238095238	20.4114285714286	15.3078571428571	28.568	18.3651428571428	16.3154285714286	36.72	12.2434285714286
482	239.109716760107	239.109716760107	239.109716760107	172.424	172.424	172.424	1	1	19.399	25.525	31.62775	46.897	27.54675	47.95175	52.03275	77.4819999999998	33.66825	37.7538749999999	17.3594285714286	20.405	18.3651428571429	41.7995	12.243	11.2231428571429	53.053	33.6694285714286	31.62775	35.713125	10.2025	21.42525	199.969	8.16799999999998	21.42525	19.387125	400.95825	61.26	37.74925	27.5501249999999	24.4859999999999	14.2835	303.051375	128.5515	35.7087499999999	54.0732499999999	179.570285714286	165.286285714286	20.405	123.558285714286	35.713125
483	239.10635567911	239.10635567911	239.10635567911	296.875	296.875	296.875	1	1	61.2225000000001	97.9560000000001	108.1465	101.00475	64.2757500000003	81.6200000000003	70.3972500000003	120.315750000001	3536.18649999999	5602.19275000002	2947.50224999999	5462.06737500001	123.450250000001	164.381	112.2275	102.025	648.861333333335	677.528999999996	736.620500000003	868.232750000004	82.6402500000003	54.0732499999999	59.1817500000001	110.187	116.3085	67.3447500000001	52.0313333333334	108.1465	47.9576250000001	48.9719999999999	75.4985000000003	69.4280000000001	104.0655	109.180125	51.0125000000002	55.0920000000001	47.9517499999999	81.6699999999997	40.78	64.2757499999998	27.5298750000001
484	239.14552344541	239.144904406589	239.146332068162	181.583	179.566	182.633	3	3	64.2788999999999	91.8495	329.552285714286	759.72261904762	89.782	599.9364	105.0909	189.6642	62.2374285714286	78.54	71.3965	65.3184	170.387714285714	107.1	83.6359	73.458	87.7673	71.421	63.2586	82.64025	88.7648571428572	79.5822857142857	658.25475	96.95225	59.1773999999999	53.053	1395.75085714286	111.242285714286	75.48	56.1	77.539	38.7714	337.70275	158.1	46.9315	41.82	77.5428	204.06	49.99225	52.03275	28.567
485	239.965610171324	239.961033384679	239.973358555844	44.89	43.858	45.922	33	33	453.989	665.217818181818	746.9145	798.840692307693	495.8658	722.317333333333	488.7237	531.8889	115.2939	130.588444444444	133.6593	171.4104	730.200666666667	766.771	703.038375	734.596363636364	215.2833	293.8464	173.451	189.7758	835.58475	716.274	700.123529411765	1013.6544	780.333260869565	724.413	680.517866666666	502.969555555556	527.5015625	566.2665	800.594666666667	495.088	373.3932	547.941375	535.65	387.714	276.480222222222	365.716888888889	272.577333333333	344.8614	499.653
486	239.982319607097	239.982319607097	239.982319607097	63.261	63.261	63.261	1	1	34.68	60.16525	60.1977	81.6228571428572	45.9135	66.3	57.1508	36.7308	48.9312	37.7511	48.972	31.62775	53.053	54.0751428571429	66.3185714285714	58.17135	42.8505	36.72	32.6496	29.5887	158.18525	904.96175	1321.27	179.564	83.64	371.3892	313.14	42.84	35.7105	59.1919	66.3195	81.62	42.8505	50.9975	65.296	49.9947	35.70875	30.6075	77.52	32.6576	35.721
487	240.04891499606	240.043076768986	240.064602881792	155.068	151.004	156.111	37	37	258.06	542.602	646.861142857143	637.351190476191	478.491666666666	886.633458333333	511.139285714285	748.889714285715	63.2577142857143	91.8214285714285	43.8722857142857	94.8599999999999	445.864857142857	488.716857142857	504.021142857143	464.23	881.773714285714	1214.42333333333	726.443428571428	1029.04082758621	1395.36	1698.7625	1866.6	2620.48704166667	993.016	1034.52142857143	1021.592	2119.56	1062.09156521739	927.396428571428	1319.48064	908.054285714285	3599.589	2584.68	1255.53793333333	1930.55712	3123.68928	2843.46704347826	1828.4319	2899.97845833334	574.26
488	240.076577081147	240.071526858514	240.081627303779	271.895	270.347	273.443	2	2	141.820882352941	274.538235294118	273.523777777777	383.728888888889	164.264722222222	229.625	193.789444444444	423.42205882353	134.678823529412	119.4115	72.4160555555557	138.757777777778	19.3789444444444	20.4058823529411	23.4663888888889	16.3342222222222	25.4897058823529	13.2636111111111	23.4586470588235	28.5764705882353	15.3041666666667	22.4451764705882	15.3044117647059	15.3088235294118	16.3288888888889	11.2267222222222	5.09970588235294	9.18249999999998	4.08111111111111	10.2058823529412	12.2477647058824	11.2261111111111	23.4748823529412	17.345	12.2512941176471	16.3190588235294	18.37	12.2433333333333	15.3041666666667	10.1994444444445	10.2064705882353
489	240.094746708868	240.087525556686	240.108661722879	293.86	292.805	296.926	16	16	11.2231428571429	18.3651428571428	27.5477142857143	32.6468571428572	20.4057142857144	24.4868571428572	18.3651428571428	26.5274285714286	1379.94133333333	1816.10857142857	1124.71344444444	1816.045	34.6897142857143	29.5986428571428	26.5274285714286	26.5162857142858	102.026666666667	95.8665714285716	125.495142857143	136.715733333333	27.5477142857144	21.434	14.279	30.5957142857142	24.4868571428571	18.3651428571428	12.2468571428572	23.4665714285715	7.142	19.3850666666667	15.3107142857143	16.3314285714286	22.4458666666667	27.5477142857143	11.2185333333333	17.3445333333334	12.2434285714286	15.3107142857143	15.2978571428571	14.284	13.2581428571428
490	241.054162433646	241.054162433646	241.054162433646	152.024	152.024	152.024	1	1	25.490625	77.5390000000001	14.2835	11.207625	55.0919999999999	21.42525	73.4159999999999	93.8055000000001	6.12225000000001	12.243	5.10125	3.06075	49.99225	35.70875	31.62775	53.0529999999999	106.184	159.159	96.9356250000001	129.57175	176.395125	269.379	280.408333333333	339.74325	141.81475	143.85525	134.673	317.0645	170.377111111111	112.2275	24.486	114.277333333333	656.02075	164.1395	165.159	332.592444444444	531.593666666666	472.414333333333	277.712	472.362888888888	69.3770000000001
491	242.956759155112	242.956759155112	242.956759155112	757.058	757.058	757.058	1	1	8.16224000000002	18.36504	15.3078	21.42084	9.18432000000002	16.32832	11.22572	12.24336	170.38676	289.759520000001	15.3078	234.710400000001	20.41	24.4867199999999	16.32384	21.42588	17.35224	21.42084	15.3006	12.24288	12.24624	8.16416000000001	9.18252000000002	15.3042	31.6286799999999	8.16223999999998	19.38532	12.24336	16.32448	10.1984	18.36936	12.24336	10.2004	14.28392	10.2028	16.32448	7.14055999999999	12.24336	12.24048	30.6084000000001	9.18252000000002
492	243.016243102919	243.013512931159	243.016768812745	45.899	44.878	45.917	3	3	59.1765714285714	133.657428571429	180.590571428572	161.205142857143	86.7242857142857	223.442571428572	120.393714285714	141.819714285714	99.988	105.089428571429	59.1765714285714	113.251714285714	161.205142857143	172.573142857143	224.462857142857	195.894857142857	116.312571428571	154.063142857143	55.0954285714286	96.9271428571428	141.819714285714	69.3794285714286	84.7548571428572	187.732571428572	174.468857142857	75.5011428571428	55.0954285714286	178.55	96.9271428571429	84.6837142857143	197.053	94.9530000000001	238.713428571428	264.254	77.5417142857143	122.434285714286	156.103714285714	201.334	160.319428571429	185.692	56.1157142857143
493	243.88253224437	243.88223951532	243.883433272199	915.687	911.14	918.209	4	4	4129.9635	3939.73411764706	5781.39753333333	4132.66816	2561.62176	6499.14862745099	3213.52362745098	2863.91054901961	2303.02509803921	2082.6364	2237.21088	2133.6564	5184.6524	4095.38188235294	4477.5152	4309.06474	2857.09803921568	6858.1084	2339.21968627451	3372.39607843137	4174.42431372549	2113.47580392157	2526.49098039216	6568.2643137255	5629.50352941176	2363.94242	2412.2256	3921.95632	2275.75123529412	2810.16	5922.0105882353	3247.55124	2806.07843137255	6210.1544	2412.9488627451	2287.67525490196	2233.8876	2696.28288	2420.0911372549	2338.69388235294	2358.82933333333
494	244.092858634853	244.087200011727	244.108023675883	59.6785	57.144	61.203	42	42	787.329714285715	1271.25981818182	1035.88763157895	1051.91457142857	871.28496	1167.17843478261	817.5095	1352.88163636364	3767.31105882353	5489.67258823529	4487.15945454545	4077.09988	489.6	656.029210526316	463.199473684211	395.9734	209.1615	355.0644	162.21975	246.9731	459.26052631579	268.356894736842	246.903684210526	337.707105263158	374.2299	184.6743	116.28	210.174210526316	338.723	265.418947368421	382.598684210526	288.7449	699.8915	574.26	225.4863	326.48	376.477105263158	758.072285714286	987.309052631579	423.518421052632	422.5077
495	245.074882744838	245.074882744838	245.074882744838	110.182	110.182	110.182	1	1	26.5210833333333	53.0551666666667	51.0125	86.7247916666666	66.31625	70.39725	89.7416666666666	182.542708333333	107.104375	141.81475	35.7102083333333	98.9653043478261	34.6885	61.2175	64.27575	32.656	43.8725416666667	30.60125	43.87075	42.83125	36.729	43.8617916666667	26.5265	31.62775	21.426125	40.8116666666667	31.6135416666667	116.3655	40.82	28.5681666666667	26.52	27.5535	174.427125	70.398	44.8933913043478	73.476	120.3895	96.92375	27.5470434782609	84.6842083333333	59.1624166666667
496	245.098108035571	245.098108035571	245.098108035571	58.159	58.159	58.159	1	1	105.053941176471	185.693529411765	129.622176470588	163.237647058824	143.861470588235	197.937058823529	127.573529411765	224.461111111111	610.557176470588	782.520470588236	759.086666666667	586.466176470588	86.6952777777778	118.354117647059	83.6641176470588	55.1149411764706	43.8701176470588	59.1770588235294	37.7508823529412	46.9470588235294	79.5783529411765	47.9565882352941	52.032	76.5208333333333	77.4887058823529	41.8320588235294	30.5983333333334	49.9915294117647	75.5017647058824	61.26	86.725	49.9915294117647	105.084235294118	96.8888235294118	44.8903529411765	55.0958823529412	66.3152941176471	133.650823529412	171.350666666667	60.214705882353	70.4246470588235
497	246.059293691082	246.057727961026	246.077520171208	58.1565	58.137	59.186	8	8	30.5982352941177	63.2555	76.51875	58.1578125	76.5234375	81.625	85.7325	87.7415	246.654941176471	293.85	284.64975	173.37875	57.134	83.6605	53.053	59.199875	19.38475	37.74925	28.56875	23.4671875	54.0765625	54.0765625	22.446875	102.025	50.9794117647059	24.4856470588235	26.518375	92.8484375	29.5890625	36.756	46.9315	34.6885	139.77425	109.126625	34.69	61.215	93.86875	164.2703125	252.9445	102.0625	35.721875
498	246.860191355993	246.857378460728	246.860479414399	1078.415	1078.31	1078.47	14	14	1737.76958333333	2200.05739130435	2465.34	2277.57	1457.155	2710.2747826087	1550.04043478261	1437.79260869565	1189.82695652174	1241.34	805.10875	1225.02	2497.98	2214.20370370372	2279.7	2383.69333333333	1439.83347826087	2808.06	1338.81043478261	1637.1	2322.18518518518	1198.5	1437.18	2678.52	2563.26	1329.62652173913	1476.54291666667	1707.48	1312.79166666667	1475.94	2655.17130434783	1636.74833333333	1442.8947826087	2638.7975	1252.56	1240.84869565218	1250.03260869565	1450.44	789.132173913044	1284.70458333333	1301.52
499	246.864080562898	246.86070603084	246.88037319394	1078.41	1077.38	1079.41	83	83	1680.48900000001	2200.01833333333	2434.74	2287.8147826087	1406.13416666667	2773.33071428571	1550.01291666667	1438.68620689656	1189.82695652174	1241.34	799.00043478261	1211.24347826087	2468.38791666667	2200.05739130435	2280.72	2389.85826086957	1451.98703703703	2808.06	1253.11818181818	1637.1	2339.81541666667	1222.98	1312.21461538461	2733.58884615385	2564.28	1329.62652173913	1477.05307692307	1753.38	1312.79166666667	1419.84	2676.5092	1619.32777777778	1390.85260869565	2609.20541666667	1252.56	1240.84869565218	1267.3575	1421.88	789.132173913044	1268.40043478261	1336.2
500	246.979260887986	246.977700912535	246.980820863437	179.0445	177.502	180.587	2	2	70.4017894736842	140.832631578947	157.128631578948	194.759684210526	113.249210526316	196.913611111111	128.553157894737	258.999789473684	48.9726315789474	69.3564210526315	45.9	64.2774999999999	138.755789473684	205.02	150.944421052632	141.816578947368	75.5228421052631	85.702105263158	67.3383333333333	79.5805263157896	106.112842105263	150.998947368421	73.4816842105263	107.160789473684	99.9857894736842	124.472105263158	66.3171052631579	217.383315789474	95.8750526315789	94.8551052631578	97.9452631578947	79.5805263157896	341.788157894737	194.82	107.127631578947	165.282631578947	262.207631578948	249.964473684211	211.19447368421	286.782684210526	93.8642105263157
501	247.039587163283	247.038861932066	247.040186409247	60.2	60.2	60.212	3	3	464.1182	649.6126	727.60224	990.697428571429	42.85176	1224.336	44.90288	110.18592	605.61864	1044.76672	134.67696	477.39744	483.516461538462	967.2365	660.25056	574.55276	31.62868	116.31192	76.521	51.024	570.47068	1949.75508	1710.9915	702.97292	369.1676	1015.1388	777.298615384615	533.60644	579.51904	37.76775	438.8064	44.89232	34.68952	1029.22036	636.65472	347.91548	874.37996	53.05456	244.809230769231	941.90304	1012.11776
502	247.052424854684	247.041276923935	247.059870393441	60.1885	53.058	61.225	22	22	539.58	672.18	732.7549	993.7235	1269.20736842105	1240.60952380952	1443.09863157895	2028.30218181818	794.1126	1035.6045	280.56875	1152.6	558.07675	1027.4421	724.413	638.8643	197.92619047619	259.1562	105.0909	168.3495	598.0423	2018.21933333333	1684.52247826087	709.178	391.570285714286	998.82475	758.88	1028.412	577.4898	669.6776	514.2312	469.315	1482.4959	993.48	675.4055	706.0476	1092.68775	957.020555555556	866.19225	1089.9474	1206.9667037037
503	247.987271433863	247.986006287067	248.005209995629	144.894	142.825	145.897	7	7	95.9056363636364	210.12	149.980090909091	121.385173913044	80.6006086956522	91.8	80.6212173913044	137.670652173913	297.919636363637	309.218086956522	353.025304347826	324.442956521739	102.030434782609	189.768521739131	104.044434782609	91.8234782608696	33.6686086956522	62.2359130434783	58.1598260869566	58.1548695652174	58.157347826087	31.6369090909091	27.54	29.58	82.6411304347826	45.9117391304348	35.6984782608696	134.674434782609	72.4416086956522	90.7606521739131	72.42	33.6686086956522	277.44	230.578956521739	66.3028260869566	107.127391304348	325.463217391304	270.3	423.516521739131	292.827347826087	424.338086956522
504	249.035498753067	249.035498753067	249.035498753067	56.114	56.114	56.114	1	1	172.38	313.213095238095	450.06255	380.5719	97.944	414.2215	150.017368421053	64.27575	154.9488	178.5525	118.349	178.49125	238.68	223.43475	216.3566	260.24025	39.7917	196.90825	174.46275	102.055	461.1756	637.6875	708.0882	507.06425	360.978857142857	333.62175	353.94	295.887	193.8475	112.292631578947	301.994	183.654	59.1774	332.52	207.1209	252.00175	467.2974	141.8217	218.28	545.99425	151.0414
505	249.083751344202	249.082658495222	249.085637959567	210.2395	208.157	211.205	4	4	43.8815	69.3785454545454	53.0548571428571	73.4596363636364	42.8419090909091	64.2771818181818	43.8834545454545	105.088090909091	61.2163636363636	55.1094545454545	29.5879090909091	56.1025	102.027272727273	126.513818181818	154.061181818182	68.3582727272727	143.826409090909	92.8448181818182	66.3177272727273	111.239454545455	380.566571428572	236.756	184.62	229.510227272727	216.297818181818	164.307818181818	103.024590909091	273.513142857143	193.851818181818	107.1	169.32	120.392181818182	499.933636363636	214.257272727273	94.86	187.780363636364	230.643272727273	226.500545454545	133.655727272727	295.8	48.9730909090909
506	250.012914236367	250.012914236367	250.012914236367	74.473	74.473	74.473	1	1	63.2563157894737	97.8912	95.9047368421053	109.168157894737	60.19475	108.0882	77.564	83.6615789473685	45.8857894736842	34.7215555555555	61.2157894736842	55.0962	61.218947368421	81.5957894736842	89.7831578947368	70.4163157894737	506.207157894737	373.416315789474	408	372.39125	115.325421052632	109.173789473684	127.532894736842	140.796315789474	77.54	73.44	67.3165263157894	78.5359473684211	47.9523684210526	46.9321052631579	84.6556315789474	56.1318421052632	60.18	73.44	57.1347368421052	58.155	72.4386842105263	73.4627368421053	70.3763684210526	83.6615789473685	33.66825
507	250.016596971062	250.0113704399	250.029495812657	60.71	59.174	63.238	12	12	89.768	152.990909090909	180.647272727273	203.034272727273	94.8853636363636	186.676636363636	112.25	108.148909090909	73.4116363636364	64.3096363636364	103.047545454545	73.4487272727273	149.980090909091	145.877333333333	140.797636363636	127.556818181818	1135.73218181818	923.374242424242	1011.09027272727	879.605696969697	232.663636363636	297.937333333333	313.223727272727	372.432727272727	157.066	170.360242424242	170.360242424242	111.189909090909	83.6623636363637	81.6484848484848	160.15903030303	105.103696969697	76.5068181818182	123.431	96.9259090909091	101.007	118.351636363636	101.007	121.390818181818	126.532606060606	53.0636363636364
508	250.144605279975	250.144605279975	250.144605279975	215.286	215.286	215.286	1	1	12.2465454545455	28.5676363636364	25.5068181818182	32.6487272727273	23.4715	25.5011363636364	17.3492727272727	35.7095454545455	25.5	32.6574545454545	11.223	26.5270909090909	27.5535	32.656	24.4865454545455	22.446	24.4865454545455	33.669	17.3446363636364	23.46	83.681	56.13	47.9528181818182	42.8419090909091	43.86	33.66	27.5412272727273	56.13	30.6081818181818	39.78	41.82	22.4457391304348	106.108363636364	45.9122727272727	17.3353636363636	39.8012727272727	52.0478181818182	42.8629090909091	29.5879090909091	58.14	10.2
509	250.147817787549	250.147817787549	250.147817787549	334.636	334.636	334.636	1	1	15.2991176470588	24.4870588235294	16.33	29.58725	16.324	20.4125	14.293125	23.46575	20.405	21.417375	10.2023529411765	15.30375	20.40625	14.284375	14.284375	20.39875	10.2025	10.20625	7.14437499999999	15.2990625	17.34425	37.7376875	31.6393750000001	21.4187647058823	12.243	17.34425	11.22275	20.4062500000001	16.324	9.18225000000001	15.309375	17.34425	20.41375	12.243	9.18225000000001	12.243	15.2990625	13.26325	12.2435294117647	21.4187647058823	14.284375
510	250.146525651456	250.146525651456	250.146525651456	186.726	186.726	186.726	1	1	12.244	173.445333333333	160.223733333333	210.174933333333	8.1648	107.128	12.2432	16.3253333333333	14.2893333333333	509.113066666667	20.4053333333333	19.3926666666667	88.769	72.4389333333334	72.4389333333334	55.0944	7.14186666666667	16.3242666666667	1.01993333333333	8.16213333333334	60.1984375	15.299	67.364	75.4997333333334	25.5066666666667	35.7093333333333	22.4546666666667	10.2026666666667	26.5269333333333	5.09766666666667	31.6282666666667	5.10333333333333	13.2634666666667	67.3156	29.5877333333333	8.15893333333333	238.7424	9.1824	7.14233333333334	168.344	8.15893333333333
511	250.863137140328	250.860845686999	250.868827603437	1070.215	1070.18	1070.24	10	10	973.761428571426	1357.62	1620.78	1465.74571428571	1234.2	1606.5	1109.76	1272.83071428571	1150.29133333333	924.119999999998	2060.4	1026.12	1508.61571428571	1307.64000000002	1543.26	1565.7	948.599999999998	1704.42	1194.42000000001	1318.76285714285	1338.15642857143	1221.96	1188.056	1607.41357142857	1666.82642857142	1026.12	1166.88	913.919999999998	916.601428571426	1328.04	1673.82	961.859999999998	1222.81571428571	1640.28785714285	1168.92	1207.505	1072.77071428571	1233.18	1651.43866666669	1077.60714285714	1181.16
512	250.972109107598	250.972109107598	250.972109107598	64.281	64.281	64.281	1	1	110.1528	363.072533333333	386.681066666667	397.904	181.607466666667	454.892125	133.713571428571	163.234285714286	82.5498	86.7226666666666	592.774933333333	80.6010666666667	401.985066666667	292.835666666667	347.910933333333	348.0246	90.8037333333333	136.662133333333	63.2358666666667	74.4843333333333	315.386	110.1888	146.9184	361.1744	248.847466666667	94.8848	88.7345625	181.607466666667	96.9253333333333	131.666	290.776	141.817066666667	122.432	367.152	75.4997333333333	84.6821333333333	124.472533333333	148.958933333333	1161.7088125	108.241142857143	47.9682
513	251.028981193879	251.028981193879	251.028981193879	50.995	50.995	50.995	1	1	47.95175	75.5046666666667	86.76375	71.4175	30.61	76.55625	54.07325	63.2865	214.2525	305.05475	166.30075	95.8643333333334	81.58	98.96425	103.09575	76.525	1986.42675	1427.0085	1031.97825	1476.0045	121.40975	61.215	57.1573333333333	94.92975	109.122166666667	49.9963333333333	61.22	78.55925	112.236666666667	75.5478333333334	88.80525	80.59975	23.46575	101.00475	77.539	110.196	171.402	117.38625	231.615666666667	113.19225	63.2296666666667
514	251.068322511376	251.067409650654	251.069235372098	88.7555	88.744	88.767	2	2	65.2968421052632	212.214736842105	74.50015	126.5482	132.675263157895	212.212	95.9082	191.807	336.495789473684	286.871421052632	178.5525	192.839684210526	202.0788	165.24	126.48	114.2736	31.6379473684211	50.00695	28.5762105263158	44.8915789473684	146.9232	21.42	9.18225	38.7714	167.323157894737	59.1752631578948	39.80145	458.22695	91.8225	191.807	132.561	87.7673	727.222473684211	617.450263157895	197.982105263158	245.88025	235.67775	579.5304	132.6	249.96125	38.77
515	251.092606109533	251.086478518034	251.100358857548	228.55	227.518	230.592	5	5	25.5066666666667	38.7625333333333	37.7498666666667	38.7777333333333	35.7163333333333	38.7701333333333	29.5829	61.228	71.4186666666667	102.046666666667	55.0944	63.2565333333333	25.5116666666666	45.921	45.921	32.6496	52.0251	29.5877333333333	31.6282666666667	47.9447	27.5472	101.99	63.234	39.7839	29.5877333333333	35.7163333333333	39.7686774193548	35.7093333333333	18.3648	27.5418	23.4623	28.5618666666667	57.1461333333333	33.6754	29.5771	60.1839333333333	59.1774	51.0233333333333	43.8714666666666	69.3668	42.8512
516	251.977826981741	251.977122877143	251.978531086339	206.1135	205.096	207.131	2	2	27.5556315789474	29.5876315789474	34.6885	21.4255263157895	24.48	39.7902631578947	33.6791052631579	58.155	65.2968421052632	74.5022631578947	64.2765789473684	121.38	34.688947368421	41.8329473684211	37.7497368421053	32.6484210526316	39.7676842105263	30.6078947368421	20.4052631578947	40.8231578947369	197.931052631579	133.695842105263	116.274	196.910789473684	154.107421052632	128.592947368421	137.735526315789	106.1372	86.7223684210526	67.32	121.411315789474	98.9655263157894	167.323157894737	129.573421052632	84.6818421052632	100.016736842105	74.5022631578947	135.695	67.3373684210526	113.214157894737	48.9726315789474
517	252.107105771841	252.098243331439	252.123256144431	204.052	200.963	205.09	85	85	316.39375	796.864062499999	565.308117647059	958.048285714285	1581.503	2532.40369230769	1698.25882352941	3916.80373333333	1430.45235294118	1333.956875	518.279529411765	834.600588235294	1094.71247058823	1706.87825	1591.56705882353	1222.22622222222	2340.97458823529	1785.51470588235	1232.462	1769.1135	400.952470588235	389.864705882353	271.304352941176	224.55125	869.587714285715	547.055	387.711764705882	4347.8625	2541.55264705882	1470.65975	1733.37976470588	1180.47057142857	10697.4592105263	6876.67222222222	2931.17825	5107.99763157895	9805.79232	8196.79421052631	5639.01386666667	9362.09689473684	2590.45706666667
518	252.976063614499	252.976063614499	252.976063614499	52.032	52.032	52.032	1	1	13.2643333333333	20.4033333333333	17.3598333333333	16.3253333333333	11.2236666666667	25.51	10.2033333333333	9.1818	59.1696666666667	78.5656666666667	26.5286666666667	60.1406666666667	30.5871428571429	46.9353333333333	26.5503333333333	26.5286666666667	326.453333333333	205.3014	37.7523333333333	266.5245	24.488	16.3226666666667	21.427	26.5286666666667	29.5634285714286	13.2621666666667	14.2846666666667	17.3456666666667	14.2846666666667	21.4494	26.5503333333333	17.3456666666667	31.6303333333333	28.5646666666667	18.366	18.366	36.732	21.4235	25.5083333333333	26.5243333333333	12.232
519	253.115170926281	253.106731654051	253.128308921614	204.024	199.984	205.09	40	40	58.1522142857142	125.495142857143	75.5096000000001	145.898133333333	250.9036	381.579733333333	265.269333333333	703.947857142858	222.422285714286	249.042666666667	75.4997333333334	173.445333333333	164.262933333333	308.104714285714	267.309866666667	176.506133333333	389.436266666667	256.086933333333	189.759857142857	257.22	64.2516	86.7546428571428	55.0728	44.9114285714286	133.707333333333	79.612	72.4389333333334	765.613636363637	404.887066666667	232.527428571428	270.375714285714	186.7088	2510.89118181818	1241.67190909091	459.128571428571	891.083571428571	2055.70300000001	1717.1088	1101.924	1950.77536	436.682285714286
520	253.214508846229	253.211542025923	253.231949708172	616.26	610.104	618.3	29	29	489.816774193549	2367.35892105263	1473.29257142858	2357.44364516129	1049.87874193548	1949.06258064516	1092.52040625	1746.73703225807	892.582031250001	1333.75265625	455.107032258063	1383.247125	1052.73675	1971.5416	1382.6928125	859.939031250001	661.243500000002	300.976129032258	253.022	736.6430625	816.074999999998	884.58384375	435.58003125	1280.98314814815	412.193625	260.12390625	244.8675	795.952258064516	244.861935483871	478.599843750001	273.435375	699.00935483871	3544.95381818182	1040.686875	281.64075	1044.96	1008.20619354839	2152.78206896552	375.4635	779.61425	431.49965625
521	254.087098854673	254.079276648649	254.099440027144	303.048	299.941	305.071	13	13	795.816666666667	1076.40142857143	1474.31285714286	1722.6884	900.900818181819	1324.26904761905	997.792857142858	2478.70125	59.1903809523809	89.7809523809524	44.88	61.2142857142858	35.69	48.9851428571428	44.8925714285714	33.6505714285714	18.3651428571428	26.5261904761905	13.2674285714285	14.288	7.14166666666667	25.5130952380952	16.3238095238095	19.3908571428571	12.243	12.2434285714286	13.2705238095238	11.2231428571429	11.22	11.222619047619	12.2468571428571	8.16457142857141	23.4720476190476	18.3642857142857	17.34	12.2434285714286	14.284	16.3238095238095	12.2365714285714	21.426	11.2231428571429
522	254.1068492368	254.101041563516	254.119649901719	203.0355	199.984	204.075	28	28	52.0309285714285	73.4605714285714	74.4912857142857	118.353142857143	197.867066666667	289.761142857143	219.361428571429	536.632714285715	165.286285714286	157.19	67.3388571428572	114.272	119.3712	206.083285714286	194.874571428571	153.042857142857	320.112533333333	224.458666666667	134.668285714286	214.35	61.192	78.5894999999999	55.0728	31.6421428571429	125.547857142857	54.0978571428571	45.8935714285715	568.537857142857	316.155714285715	166.236714285714	204.057142857143	156.1008	1846.71714285714	1007.00918181818	362.201428571428	678.775	1590.60518181818	1300.84	905.035666666666	1569.19064	306.085714285714
523	254.121158862357	254.120650911227	254.122545535176	204.044	203.032	205.079	8	8	53.0724999999999	71.4174999999999	73.4624999999999	117.330666666667	195.828	289.751	219.443333333333	536.651499999999	167.33125	158.193	66.3173333333334	112.229333333333	120.3895	208.131	194.870933333333	153.04	321.260625	222.418133333333	136.7135	217.31325	64.27575	81.6499999999999	58.1364375000001	31.62775	126.562666666667	55.0944	50.9968750000001	576.6884375	317.323666666667	166.2498125	204.05	155.0875	1845.582	1012.088	366.26975	681.81925	1443.1284	1284.52972222222	848.861866666667	1578.32675	307.0011875
524	254.161291782083	254.155748011541	254.175450850506	134.691	134.668	136.731	7	7	12.2477142857143	23.4649285714286	16.3245714285714	27.5689285714286	16.3234285714286	35.6976666666667	26.5497142857143	38.7549333333333	827.393785714287	1036.99733333333	731.2444	1385.584375	45.9128571428571	8.15893333333333	45.8967857142857	23.4649285714286	185.627866666667	189.773142857143	134.6224	247.912071428572	134.724857142857	134.724857142857	89.7851428571428	157.069733333333	129.576285714286	75.4997333333334	84.6489333333333	69.4085714285714	68.3591428571428	71.3906666666667	82.6084285714285	85.668	99.869	40.8106666666667	52.037	61.2171428571428	27.5477142857143	64.251	21.4256	55.0954285714285	54.0751428571428
525	254.944192679159	254.94077213475	254.947613223568	43.858	43.852	43.864	2	2	98.9623846153846	186.716307692308	187.736615384615	217.325538461539	84.6855384615385	144.883692307692	95.9089230769231	110.243076923077	558.96	746.849142857143	416.254153846154	311.193846153846	80.6043076923077	91.8276923076923	97.9864615384615	91.8276923076923	73.4621538461539	121.416615384615	81.6246153846154	93.863	78.5636923076923	84.68075	84.7174615384616	124.524461538462	92.841	47.95175	72.4418461538462	59.1733846153846	48.9747692307692	58.1575384615385	88.8403846153847	63.2829230769231	57.1329230769231	71.4215384615385	44.891	55.0966153846154	47.9508461538461	59.2269230769231	73.4953846153846	55.0924615384616	44.8732307692308
526	254.990273745735	254.984705111706	255.005469594901	102.573	94.878	106.118	99	99	3032.46	4417.83860869565	5064.56425	4111.65130434783	3165.86448148148	4138.303	2666.28	3533.28	169.30419047619	264.254	190.793428571429	148.954761904762	2628.808	2942.7	2821.42638461538	2808.54109090909	371.384	650.722470588235	587.6928	389.64	2796.55796153846	2339.04344	2658.12	2947.54026315789	2065.01263157895	2253.264	2077.89669230769	2519.00533333333	1896.23568421053	1994.6865	2697.325	1914.62160869565	2658.86457142857	3721.83644	2372.1975	2551.375	1645.69426923077	2695.32925925926	2595.47858823529	1494.69954545455	1104.66
527	255.006207469399	255.00574160561	255.006607152648	103.051	99.984	105.086	8	8	3078.48575	4396.40765217391	5034.98739130435	4057.59443478261	3151.58582608696	4091.24608695652	2624.92043478261	3592.95671428571	175.44	266.288086956522	233.639739130435	155.079652173913	2645.19234782609	2963.22630434783	2844.90126086957	2822.76313043478	375.456	685.44	593.943652173913	393.736083333333	2799.71513043478	2355.75725	2709.81286956522	2961.1862173913	2102.821125	2270.14895833333	2080.35652173913	2479.48095652174	1942.05286956522	1999.71130434783	2710.58217391304	1915.64165217391	2635.33382608696	3724.74565217391	2409.85617391304	2589.06365217391	1651.80234782609	2720.34	2432.40556521739	1515.08739130435	1165.86
528	255.096210647508	255.088688408658	255.102868950804	301.4915	299.941	303.025	4	4	141.816578947368	192.829736842105	247.932899999999	296.98005	137.73375	254.04225	172.42447368421	421.368684210526	26.535052631579	47.9517500000001	25.5	28.5673684210526	28.5586	34.6996842105263	25.5065789473684	19.3743	19.385	20.4052631578947	8.16463157894735	21.4321578947368	19.38475	24.4938947368421	17.3444736842105	17.3444736842105	25.50625	15.3045	12.2507368421053	17.3451	12.24	13.2634210526316	21.4321578947368	16.3292631578947	20.4115789473684	27.5471052631579	11.2194210526316	14.2836842105263	10.2025	23.46575	21.4133684210527	11.2228947368421	8.16252631578946
529	256.080908139499	256.075132448321	256.09661382584	60.195	57.116	73.458	12	11	149.957926829268	234.6	239.82869047619	272.409928571429	301.999414634146	461.09380952381	285.713333333333	369.386523809524	1029.79119047619	1263.60546341463	1057.016	1368.01157142857	172.404142857143	264.217	170.407595238095	213.264595238095	250.001585365854	496.879142857143	276.492707317073	327.553097560976	371.427333333333	156.103714285714	157.142333333333	373.476857142857	240.72	173.424285714286	124.457428571429	196.882976190476	234.660238095238	215.330523809524	371.436	208.189463414634	553.926219512195	546.796571428571	193.850975609756	343.828261904762	351.990357142857	439.794452380952	417.228690476191	372.447738095238	476.462309523809
530	256.094455846335	256.084431444478	256.099153554906	303.019	299.964	303.025	3	3	51.0166666666665	74.4843333333335	109.16675	118.407	84.68075	90.8096666666664	88.7600769230771	196.908250000001	13.26975	15.30375	16.316	15.3046153846154	7.14233333333332	13.263	3.0606923076923	9.17515384615384	5.10125	8.16246153846154	6.12450000000001	14.2905	8.16266666666665	11.22825	17.3456666666667	11.22275	9.18299999999998	6.1215	7.14816666666668	8.162	4.08123076923077	7.14233333333332	8.16600000000002	8.16553846153846	22.4565	9.18299999999998	10.1983333333333	6.1215	8.162	14.2765	13.252	9.18225	10.2023076923077
531	256.262201543995	256.257652404113	256.279195183479	879.519	872.332	881.514	51	51	382.515625	766.20775	830.777444444444	606.176999999999	600.066782608695	696.688458333333	415.360458333334	1900.72575	583.583	516.2465	2590.79999999999	404.216999999999	904.978807692309	748.026500000002	924.52916129032	700.062999999999	438.815000000001	792.960874999998	541.774875000002	519.328458333333	809.880000000001	445.84925	543.926499999999	897.836923076921	838.670159999998	507.209208333334	462.17325	611.154708333335	545.833750000002	669.311333333332	714.379166666665	652.986666666669	575.561999999999	766.198809523808	593.64	564.221291666666	475.441565217391	541.885499999999	1570.8616	531.571958333335	494.841458333333
532	256.97768541133	256.971177993282	256.992910975947	103.034	94.878	106.118	101	101	2248.08	3219.6775	3755.37185185185	3207.31925	2236.41684210526	3001.23603703704	1801.95586956522	2528.22585714286	121.38	183.647368421053	110.194105263158	99.9894	1774.98392307692	2246.04	2105.28	1976.7085	275.471052631579	522.24	431.704894736842	279.48	2084.41003846154	1639.20986956522	1744.2	2184.41472222222	1515.1640625	1594.70657142857	1667.18368421053	1855.572	1386.8595	1437.61353846154	1948.981125	1326	1756.44	2769.05542857143	1706.9619	1755.22814814815	1073.3556	1813.06264705882	1445.39904166667	971.3375	856.835
533	257.106966812726	257.098071635295	257.117254622961	292.831	291.813	296.903	12	12	26.5270909090909	48.9730909090908	36.7302857142857	51	37.7505714285715	37.7505714285715	34.6985454545455	65.2974545454545	2711.88490909091	3741.29660869565	1785.47727272727	3417.87391304348	58.1562857142857	55.1094545454545	38.76	41.8218636363637	274.444047619048	273.36	307.192	296.833227272727	39.8004285714286	52.0467142857142	34.68	47.94	40.8114285714286	26.5274285714286	37.7593809523809	31.6288571428572	27.5473636363636	29.5882857142858	34.6969999999999	31.6369090909091	34.6897142857144	28.5676363636363	21.42	22.4452380952381	20.4057142857143	21.432	20.3954545454545	13.2635454545454	23.46
534	258.108596771056	258.105219340153	258.125074763931	53.046	51.006	55.087	37	37	55.07325	70.4015625	61.236	66.31625	79.5795	46.94875	97.944	171.465	562.7985	685.6192	641.7765625	205.0074375	126.47225	133.654933333333	92.8746	89.7834666666667	1938.475	1182.46975	1227.811875	1654.433125	94.8848000000001	435.483066666667	109.16675	131.6203125	101.95625	83.6618666666667	137.736	82.6416	67.3365	99.037	131.6574	136.7135	152.01725	85.701	67.3376	82.6453125	221.397866666667	84.6821333333334	388.71525	104.0672	193.8475
535	258.125772774582	258.125772774582	258.125772774582	54.067	54.067	54.067	1	1	61.1964705882353	72.43775	65.32	67.340625	83.6605	50.010625	98.9703125	169.3615	564.851882352941	417.3078125	621.33225	208.068	126.4645	136.7135	93.8975	93.8745	1961.91247058824	1159.004	659.0815	1662.666	97.95	415.24175	126.51875	133.65275	106.037176470588	71.4175	141.8234375	85.70625	68.3609375	105.163	132.6325	138.754	153.0375	89.782	49.9953125	83.665625	224.46875	86.72125	387.71875	107.165625	194.8796875
536	258.874018687232	258.874018687232	258.874018687232	1078.39	1078.39	1078.39	1	1	2273.58	3225.12314285715	3427.13971428572	3105.74971428572	2115.05228571429	3631.16861111111	2283.39942857143	2181.94777777778	1957.456	1844.16	2019.14542857143	2025.72	3439.38314285715	3384.28771428572	3269.1	3127.17571428572	2175.23222222222	3606.72	1994.1	2221.162	3295.37388888889	1924.24388888889	2166.04972222222	3528.148	3261.96	1975.27314285714	2218.72228571429	2432.36114285715	2032.97828571429	2148.12	3577.12171428572	2285.05942857143	2113.01171428572	3453.61371428572	2055.3	1962.00942857143	1906.914	2114.032	2049.30742857143	2010.52571428572	1999.2
537	258.881198342973	258.875593244199	258.89717976701	1077.41	1074.33	1078.49	137	137	2007.1268	2916.25923076923	3293.58	2886.49258064515	1905.87888888889	3381.66083333333	2037.65321428573	1929.5764	1412.54499999999	1446.35999999999	1878.4775	1845.18000000001	3285.688	3193.852	3272.15999999999	2639.76000000001	1723.8	3488.40000000002	1707.48	1705.43999999999	2947.51030303031	1764.60000000001	1743.8636	3442.444	3007.98	1823.37821428571	2080.53518518518	2452.74777777778	1778.5572	2040.00000000001	3435.6868	2179.54153846154	1748.99416666667	3324.17562500001	1973.70000000001	1879.4751724138	1799.91	1904.33999999999	1141.84625	1679.63565217391	1743.76931034484
538	259.107154447115	259.107154447115	259.107154447115	100.002	100.002	100.002	1	1	12.2394	28.5768	27.5485263157895	40.8231578947368	16.3248	34.6987	30.591	57.1172	37.74	36.7308	12.243	24.486	17.34935	23.4669	22.44	16.3288	33.66825	13.25935	18.3654	23.46	13.26325	21.42	20.4	18.36	15.30375	21.42525	14.2793	21.4321578947368	15.30825	6.12157894736842	13.2561	14.28	40.8	28.5754	12.243	20.411	25.5144736842105	29.5891578947368	16.3248	31.6281578947368	19.38
539	259.857049971957	259.855804861408	259.86554898187	1082.51	1077.39	1083.57	7	7	1374.42107142857	1821.31551724137	1877.45714285714	1757.03379310344	1312.17928571428	2041.42857142857	1373.38413793103	1222.81571428571	1257.0648275862	1150.96285714285	1942.69419354839	1239.3	1599.90068965517	1749.89137931034	1723.8	1774.37965517241	1178.5125	1986.96	1209.72	1213.19	1914.19	1238.69862068965	1277.04	1835.6225	1968.26892857142	1184.62034482758	1279.97571428571	1397.40000000001	1077.87428571428	1219.92	1992.7575	1300.95535714285	1317.26517241379	1989.6724137931	1043.46	1194.82379310345	1182.59392857143	1304.58	1866.84137931034	1127.49464285714	1246.01862068965
540	261.221334493623	261.221334493623	261.221334493623	757.058	757.058	757.058	1	1	8.16215384615386	18.3648461538462	29.5878076923077	19.3814615384616	23.4714999999999	30.6138461538461	20.4053846153846	17.3445769230769	158.14173076923	163.243076923077	18.3689999999999	177.567	20.41	22.4459230769231	19.3851153846154	23.4661923076922	22.4560769230769	22.4416923076923	15.3005769230769	17.344576923077	24.491076923077	14.287	17.3445769230769	24.4864615384615	27.5472692307693	18.3655384615385	19.3851153846154	16.3249230769231	26.528	15.2971153846154	24.4910769230769	12.2432307692308	16.3206153846154	25.5124999999999	16.3243076923076	15.3040384615385	14.2805384615385	23.4661923076923	19.3807307692308	23.4608846153846	26.5269999999999
541	263.015742438938	263.010014064829	263.030449784856	60.199	57.139	63.25	106	106	2910.06	3428.34448148148	4258.5235	4702.47052	5315.68857142857	5395.13096296296	6215.8655	8791.69009090909	5878.29971428571	7174.398	442.793217391304	9577.8	2397.67142857143	5313.462	3550.47	2853.26622222222	1689.57163636364	1996.73560869565	3568.914	2245.02666666667	1612.4216	2505.79751724138	2402.12622222222	1353.87175	1625.64385185185	3959.76992592593	3087.54	5856.44	5551.40695833333	3044.86482608696	2157.337	2099.69686956522	9990.39443478261	6003.13592592593	5543.01825	7157.30428571429	9847.55791304348	8420.50533333333	1136.28	10443.797	5334.93566666667
542	263.031337419229	263.030913278728	263.03275143905	61.716	61.203	63.26	8	8	2943.84025	3510.26633333333	4406.519	4767.82295833333	5415.77547826087	5537.122875	6295.4645	8798.99533333333	6156.8917826087	7652.28260869565	480.53775	9955.60666666667	2429.21525	5452.43866666667	3648.563	2935.9785	1807.96503703704	2021.19779166667	3725.13117391304	2227.32439130435	1663.415	2574.11817391304	2454.82175	1475.46225	1663.28020833333	4094.30686956522	3130.507875	5990.70470833333	5553.44754166667	3081.39266666667	2209.95175	2151.70725	9992.3285	6229.14	5799.1627826087	7525.67133333333	10116.191875	8600.7075	1337.274625	10858.12	5648.58782608696
543	263.863841270535	263.863841270535	263.863841270535	1077.4	1077.4	1077.4	1	1	958.227142857146	1169.46571428572	1301.52	1277.04	978.636666666669	1302.12761904762	819.442380952383	842.913333333336	756.172857142859	747.660000000003	575.548571428573	780.955238095241	1286.82047619048	1128.64666666667	1232.16	1201.10047619048	853.118095238098	1378.02	814.340000000002	892.500000000003	1154.15857142857	738.480000000003	899.640000000003	1314.78	1267.86	860.261428571431	885.773333333336	988.380000000003	737.804285714288	887.400000000003	1284.77952380953	915.960000000003	870.466190476193	1309.27095238096	831.300000000003	803.114761904764	753.111428571431	922.080000000003	643.200000000002	771.480000000002	803.384761904765
544	263.929201651311	263.929201651311	263.929201651311	43.87	43.87	43.87	1	1	34.6868	68.3668	81.6319999999999	56.111	37.7548	81.6319999999999	45.909	38.7676	586.73	703.938	462.2412	233.6716	41.8364	79.6965000000001	53.0504	24.4896	29.5858	32.6528	44.8976	26.5304	15.303	18.3636	19.3895	23.4646	26.5243333333333	17.3468	19.3838	46.9292	30.612	6.1212	16.348	11.2354	28.5656	79.5756	13.2626	41.8364	132.626	33.7095	169.569	132.652	21.4242
545	263.934664395963	263.930581203378	263.94939885374	43.87	42.838	44.896	14	14	44.8925714285714	71.42	104.069142857143	82.6431428571429	41.8317142857143	90.8054285714286	46.9331428571429	63.2577142857143	598.705470588235	715.220285714285	464.23	240.787428571429	58.1562857142857	109.170571428571	58.1562857142857	27.5477142857143	31.6288571428572	38.7708571428572	45.9128571428572	31.6288571428571	19.3854285714286	23.4665714285714	30.635	25.5071428571429	27.5477142857143	18.3651428571428	21.426	69.3794285714286	32.6491428571429	8.16228571428572	20.4233333333333	18.378	30.6042857142857	82.6431428571429	14.284	44.8925714285714	134.677714285714	52.1305	174.648	134.677714285714	23.4665714285714
546	264.020076827666	264.017443418802	264.028786666553	59.1655	58.153	62.218	6	6	271.331565217391	319.26	425.567454545454	488.688863636363	541.75852173913	532.582363636364	616.382	869.272363636363	620.888739130435	747.859909090909	89.784	1047.61335714286	216.24	499.933636363636	321.385909090909	269.412	181.606434782609	203.034272727273	315.260608695652	163.287272727273	183.69	219.358636363636	214.257272727273	180.588272727273	156.026739130435	374.435739130435	295.8	499.933636363636	492.791727272727	278.670954545454	211.196454545454	220.378909090909	1028.43490909091	602.845695652174	541.764818181818	684.603	995.786181818182	911.103545454546	168.3	1113.42005	525.5575
547	264.036670214259	264.036670214259	264.036670214259	60.205	60.205	60.205	1	1	266.2055	313.122944444444	427.490263157895	492.794166666666	539.726944444444	520.171666666667	619.510944444444	876.418611111111	488.260666666667	580.538055555556	70.3991666666667	881.52	214.258333333333	504.017222222222	316.286111111111	268.420722222222	179.568888888889	202.968944444444	288.738611111111	163.244444444444	179.617777777778	188.751388888889	191.812222222222	173.447222222222	146.872	310.164444444444	259.065888888889	505.030263157895	406.070555555555	281.673333333333	212.214736842105	218.327555555556	1039.66305555556	581.4	451.958444444444	563.193333333333	955.986578947369	913.182631578947	142.792222222222	894.006666666667	433.759722222222
548	265.016559811471	265.012507168082	265.031908018265	59.684	58.148	62.218	10	10	361.08	487.56	532.738285714286	537.665476190476	662.157	640.731272727273	717.428238095238	1032.516	696.3185	900.900818181818	239.764090909091	1205.64	315.194045454546	681.550857142857	419.337428571429	349.026545454545	177.527454545454	242.824909090909	417.291545454545	233.704909090909	268.397761904762	320.365636363636	289.747619047619	288.737181818182	222.300545454545	469.325454545455	403.92	690.701190476191	642.771818181818	358.304142857143	269.355428571428	285.676363636364	1195.75963636364	698.731136363636	643.792090909091	812.137090909091	1223.2927826087	929.500307692308	355.98	1291.953	599.060181818182
549	265.928909881056	265.926709111532	265.931856465308	43.87	43.852	44.896	4	4	156.101727272727	213.237	196.912636363636	245.907636363636	170.385545454545	244.865454545455	221.399181818182	172.518272727273	539.435727272727	561.171875	381.582	331.588636363636	264.250636363636	316.284545454545	326.661818181818	265.270909090909	70.3988181818182	165.284181818182	93.8650909090909	95.9056363636364	126.513818181818	54.0744545454545	66.3472727272727	114.331636363636	191.811272727273	75.5001818181818	88.7637272727273	221.399181818182	159.162545454545	132.635454545455	173.631818181818	144.943272727273	195.892363636364	187.730181818182	128.554363636364	143.858454545455	190.791	148.084545454545	173.539090909091	181.608545454546	98.9223636363636
550	265.945101417693	265.943097292144	265.947105543242	253.522	252.006	255.038	2	2	80.6025714285714	90.8005384615383	90.818142857143	91.825714285714	45.912857142857	82.6431428571426	49.994	47.9534285714285	58.1575384615385	55.0915714285714	110.144571428571	48.9737142857143	91.8257142857142	86.7242857142857	73.4605714285712	87.7077142857144	73.4605714285714	108.150285714286	71.4215384615385	67.3403076923077	108.150285714286	70.395923076923	70.3997142857143	96.9292307692308	103.048857142857	78.5619999999998	63.2543076923077	64.2780000000001	66.3185714285714	55.0924615384616	107.132307692308	73.4039999999998	50.9923076923077	74.4808571428571	64.2454615384616	55.0966153846154	61.2171428571427	61.2128571428571	136.775714285714	70.3701428571427	81.6228571428571
551	267.123474115424	267.120158648575	267.140011304528	549.937	544.795	550.957	12	12	308.191	1091.67740740741	914.351407407407	1081.47481481482	954.962666666668	1187.59338461538	625.42503846154	1865.47400000001	704.132222222222	925.384192307694	889.666074074071	662.028074074075	509.016962962964	1118.4477037037	957.849555555557	873.981296296295	432.589925925925	366.273074074074	374.367185185186	243.895074074074	737.647444444445	632.560740740741	703.697777777779	841.37777777778	388.722576923078	536.661615384616	274.519481481481	855.997518518519	518.423407407407	465.255111111111	449.836961538463	677.599703703704	1838.52053333333	867.062962962964	448.914074074075	602.973222222223	661.128000000001	993.516074074076	610.004296296294	986.377192307695	929.456185185186
552	267.931016288937	267.931016288937	267.931016288937	43.87	43.87	43.87	1	1	67.3341428571429	106.107733333333	91.8642857142858	107.13	81.6228571428572	121.411733333333	98.9658666666667	90.8484615384616	363.072533333333	395.843142857143	326.491428571429	164.262933333333	97.9072	145.900857142857	124.527142857143	84.6837142857143	38.7708571428572	77.5433846153846	44.8925714285714	57.16	61.2128571428571	48.9737142857143	50.0115	63.2829230769231	87.7429333333334	40.8114285714286	44.8894285714286	66.3185714285714	53.0538666666667	53.0511428571429	82.7134615384616	52.0455	77.5362857142857	83.6634285714286	52.0345714285714	67.3376	106.109714285714	75.5653846153846	151.055142857143	113.251714285714	44.8737142857143
553	267.938074409855	267.938074409855	267.938074409855	255.038	255.038	255.038	1	1	111.216333333333	157.1185	136.7135	132.643333333333	113.24775	158.13875	102.033333333334	94.8910000000002	114.277333333333	74.4782500000001	254.958333333333	59.1793333333335	161.212666666667	118.349	149.97675	130.538666666667	98.9642500000002	141.826333333334	102.025	102.033333333333	143.85525	111.20725	123.45025	186.79725	116.3085	110.187	126.511	83.6673333333333	89.7893333333335	80.5982307692308	165.294	102.952666666667	86.6869230769231	153.05	101.976923076923	97.9520000000002	89.7893333333333	90.8022500000002	238.8555	97.904	117.32875
554	268.100153091239	268.095534775685	268.112297198524	118.35	117.33	120.396	9	9	149.980090909091	231.488409090909	163.287272727273	307.102090909091	170.427476190476	242.879	149.980090909091	408.932826086956	588.54	699.72	640.731272727273	554.00809090909	125.46	213.18	180.632714285714	106.108363636364	46.9325454545455	45.9257142857143	34.6978095238095	37.7500909090909	84.7015	102.992454545455	88.7835	128.492608695652	72.4393636363636	43.8845714285715	42.8514545454546	154.061181818182	45.9225	45.9122727272727	75.4598181818181	30.6242857142857	164.263909090909	73.44	42.8514545454545	55.0947272727273	165.247363636364	222.419454545455	168.339285714286	250.852909090909	51.0261904761905
555	268.118013768706	268.117003780205	268.119023757208	120.3905	120.39	120.391	2	2	147.93625	232.4916	166.34965	308.1306	170.4402	243.83975	147.93625	408	588.68425	697.68	639.7281	557.0838	123.42	214.2	179.6168	107.1315	46.9315	47.96585	33.6699	37.74925	84.6849	101.975	88.78785	127.5	71.4175	43.88365	41.8323	152.01725	44.8932	46.92	73.4184	30.6255	163.24	74.46	40.81	55.0935	164.1717	222.4145	168.3495	252.96	51.0425
556	269.109686673868	269.108886422822	269.110486924913	117.324	116.309	118.339	2	2	28.56	42.8377894736842	44.9054736842105	61.2157894736842	29.5967894736842	25.5078947368421	36.72	84.6337894736842	102	108.12	95.9047368421053	91.8236842105264	28.5585263157895	40.7978947368421	40.8231578947369	27.5471052631579	17.3453684210526	14.2836842105263	12.2431578947368	14.2836842105263	17.3498421052632	21.42	15.3039473684211	32.6298947368421	14.2792631578947	18.3647368421053	12.2393684210526	39.7902631578947	7.14405263157895	12.2431578947368	20.3936842105263	10.2089473684211	45.9118421052632	12.24	16.3242105263158	19.385	33.6582631578947	34.688947368421	40.8105263157895	69.3385263157895	15.3047368421053
557	270.092509573132	270.092509573132	270.092509573132	108.142	108.142	108.142	1	1	53.0454736842105	83.6615789473684	106.123789473684	102.042105263158	158.185657894737	201.022947368421	185.635333333333	196.855051282051	446.806105263158	570.251666666667	234.660526315789	674.389487179487	61.2157894736842	91.8115384615384	85.7021052631579	95.9195789473684	110.188421052632	261.194105263158	121.431459459459	163.220512820513	94.8844736842105	84.6578157894737	89.7854736842105	113.217153846154	102.013157894737	98.9808421052632	115.271894736842	263.268631578947	167.353368421053	117.330263157895	136.655948717949	110.205473684211	848.858947368421	442.867675675676	187.757473684211	323.47347368421	633.599763157895	581.565	310.165743589744	680.410210526316	278.537
558	270.092824570676	270.092824570676	270.092824570676	64.27	64.27	64.27	1	1	32.6413333333333	34.6743333333333	31.6361739130435	37.749652173913	20.4060869565217	45.9117391304348	31.6361739130435	80.6040434782609	30.5856521739131	16.3248695652174	21.4254782608696	21.420875	21.4254782608696	27.5482173913044	29.5888260869565	23.47	23.46575	15.3045652173913	17.3451739130435	41.8324782608696	27.5540869565217	21.4254782608696	16.3241739130435	25.5097826086957	24.475	18.3646956521739	9.18039130434783	66.3169565217391	14.283652173913	24.4987826086957	19.3857826086957	25.5065217391304	37.74925	22.44	13.2633913043478	11.223347826087	18.3646956521739	29.5875652173913	32.6413913043478	21.4309565217391	7.14365217391305
559	270.097995450664	270.096461963547	270.113824119031	107.133	105.086	109.179	5	5	52.0234	78.5631	98.9667586206897	94.9048965517241	153.041379310345	187.762482758621	174.402310344828	179.495724137931	414.148	545.847586206896	48.9732413793103	660.118482758621	54.0746206896552	86.7234482758621	79.5653793103449	88.782	95.9059310344828	258.077448275862	117.331724137931	144.8258	90.8045517241379	71.4048275862069	85.7031724137931	107.10724137931	94.8848	89.7834666666667	109.12524137931	243.936586206897	154.087689655172	113.250620689655	134.621793103448	98.9834827586207	778.1837	412.275034482759	173.446896551724	309.195827586207	571.354482758621	573.395034482759	47.9529655172414	635.631862068965	258.0853
560	270.277017798648	270.272621174298	270.281755823421	891.7375	884.597	892.783	38	38	525.568695652173	886.862777777778	800.08904347826	784.764500000001	520.333043478261	811.127142857145	525.70304347826	531.669173913044	536.680086956521	517.278272727273	689.707777777778	464.218695652174	858.065291666666	913.301206896551	780.5125	804.171130434782	508.111565217391	738.700347826086	470.340260869565	551.96113043478	825.618208333335	513.322434782608	484.520652173911	725.40547826087	794.817086956521	507.199304347826	524.436434782608	545.839565217392	470.340260869565	510.260869565217	755.820000000001	567.265043478261	476.482130434782	792.773100000002	501.861391304348	500.948086956522	499.927826086957	585.629739130435	947.525352941179	530.671304347826	507.069652173913
561	270.883564570626	270.883564570626	270.883564570626	1075.38	1075.38	1075.38	1	1	804.285333333331	1032.91466666666	1027.14	1028.832	717.059999999998	1027.81133333333	723.179999999998	716.507999999997	601.172666666665	659.939999999998	813.959999999997	715.601249999998	1090.072	1030.2	1015.92	1012.50133333333	684.867333333331	1047.54	658.919999999998	731.817999999997	985.963999999997	637.499999999998	709.919999999998	1091.4	1060.8	653.819999999998	728.755999999997	796.619999999998	692.011999999998	690.539999999998	1109.76	696.659999999998	707.321999999998	1012.86	625.259999999998	612.399999999998	682.825999999998	713.999999999998	804.285333333331	647.102666666664	646.257333333332
562	271.057918914046	271.057604840694	271.058232987398	165.7805	165.259	166.302	2	2	4.08092307692308	16.3236923076923	9.18207692307691	15.3034615384615	3.06069230769231	12.2427692307692	10.2030769230769	10.2069230769231	7.14215384615385	14.2843076923077	14.2896923076923	16.3236923076923	7.14484615384616	11.2183076923077	6.12138461538462	9.17861538461539	14.2843076923077	7.14215384615384	6.12184615384616	10.1946153846154	5.10115384615385	9.18276923076924	5.10153846153846	4.07907692307692	6.12415384615385	4.08123076923077	6.12415384615385	4.08276923076922	9.18276923076924	6.12461538461539	9.18623076923077	7.14161538461539	10.2030769230769	10.1984615384615	4.08092307692308	9.17100000000001	6.12184615384614	9.18276923076922	31.6271538461539	7.13892307692308	5.10153846153846
563	271.06623425956	271.06623425956	271.06623425956	237.716	237.716	237.716	1	1	16.3248695652174	23.46	29.5875652173913	31.6348260869565	22.4514782608695	29.6102608695652	24.4810434782609	52.0599130434783	79.6006956521739	74.4980869565217	76.5195652173912	135.700478260869	26.5335652173913	20.4109090909091	19.3899130434782	15.3039130434782	19.38	18.3654782608696	19.38475	20.4008695652174	16.3241739130435	31.62	26.5143478260869	39.7901739130435	22.4514782608695	15.3117391304348	12.2375	21.4263913043478	21.4263913043478	22.4352173913044	17.3444347826087	16.3206956521739	33.6700434782609	31.6361739130435	17.3444347826087	29.5812083333333	28.5673043478261	31.6361739130435	30.6078260869565	30.6091304347826	36.7309565217391
564	271.273110306019	271.265912198852	271.289618185609	932.5375	925.38	933.627	144	144	3797.49186956522	5865.80232558141	5149.20174999999	5077.73447999999	3501.60095999999	5024.92565789473	3578.6743125	3660.68593548386	3264.64348	3318.46275	2916.29436	3604.1411	5149.31645454545	5198.12383999999	5413.23372972974	5120.84387499999	3482.21563999999	5040.87999999999	3550.12956521739	3696.08636363636	5381.92019230768	3343.09733333333	3554.95561363636	5069.45178947368	5236.0513	3337.20504	3567.78453333334	3679.04461538461	3501.85432075472	3424.05967999999	5080.06024324324	3563.73325	3385.15632	5114.2448	3438.92123076923	3447.037875	3418.33415625	3569.63904000001	3134.02226086956	3588.35602222222	3301.25280000001
565	271.974507187352	271.974507187352	271.974507187352	56.102	56.102	56.102	1	1	81.5893333333333	154.063142857143	145.951928571429	102.028571428571	52.0336	123.506428571429	51.0142857142857	70.3997142857143	86.6263333333333	79.5822857142857	1074.28564285714	80.5747333333333	182.631142857143	88.7648571428571	141.819714285714	145.962142857143	174.4656	387.708571428571	308.120533333333	222.4908	124.474857142857	67.3388571428571	58.1562857142857	98.9815714285714	147.832333333333	53.0538666666667	52.0345714285714	49.994	64.278	44.9271428571428	127.535714285714	67.3388571428571	46.9322666666667	176.436933333333	61.216	47.9534285714286	40.8114285714286	38.7708571428571	670.327714285714	37.7637857142857	114.314666666667
566	271.973552904913	271.973552904913	271.973552904913	65.301	65.301	65.301	1	1	135.6695	442.6335	447.9995	351.98625	154.063142857143	444.751142857143	129.598964285714	189.771310344828	177.424071428571	165.384642857143	1831.39517241379	149.9505	500.853862068966	325.402	441.783714285714	433.7125	254.04225	716.240571428571	365.262285714286	347.978321428571	314.303	118.357285714286	125.49075	247.927034482759	340.632285714286	107.1075	121.388206896552	155.050482758621	140.799428571429	146.981333333333	386.606137931035	139.77425	182.592785714286	492.6945	135.69325	126.515428571429	149.97675	115.267793103448	1406.67510344828	122.455714285714	210.223
567	272.269815244176	272.26919134732	272.270439141032	932.5125	932.488	932.537	2	2	789.691090909088	1317.18885714285	1148.82709090909	1260.03681818182	801.970090909091	1127.40136363636	799.107428571429	774.214500000001	788.680857142859	755.405454545454	681.360000000002	758.130181818185	1082.70227272727	1220.26171428572	1185.55690909091	1245.753	735.616636363637	1104.95536363637	783.798857142858	904.951190476193	1226.36781818182	733.756619047617	740.692857142856	1104.20676190476	1105.97563636364	785.610000000001	791.731636363633	829.481727272728	756.022090909092	824.352380952379	1161.83177272727	794.792454545451	767.254857142855	1207.30527272727	779.134476190478	764.372333333331	773.159999999998	793.984363636364	691.753714285716	755.001818181819	814.149999999998
568	272.277144707087	272.271071370443	272.295418899124	932.504	925.335	933.6	127	127	791.70476190476	1327.35939130434	1141.65975	1261.01664	809.076272727274	1132.5108	811.282777777778	809.078758620689	799.893818181819	749.001125	650.785519999999	730.515272727274	1068.48444	1230.12	1167.21366666667	1213.05976470589	745.80275	1105.98352	720.535294117643	912.326999999999	1237.59081818182	739.895454545454	722.372399999998	1132.73444444444	1087.63352941176	738.668869565218	711.133611111111	829.481727272728	747.660000000001	831.52921875	1172.02419230769	781.532777777778	777.422879999999	1192.98991304348	734.301818181819	772.518499999997	717.116240000002	805.236789473683	640.734444444445	726.437777777778	770.462400000002
569	273.07351847038	273.073064341972	273.0883552853	238.753	237.698	238.77	3	3	7.14186666666667	14.2837333333333	22.438625	21.434	15.2990625	18.3792	14.2790666666667	29.5877333333333	20.405	18.3708	19.3863333333333	16.3242666666667	16.3306666666667	17.3445333333333	19.3850666666667	10.2026666666667	13.2591333333333	12.2432	11.2229333333333	15.304	10.203125	20.39875	12.244	13.2634666666667	16.3306666666667	4.08266666666667	12.2344	20.40625	9.1824	2.03893333333333	12.2392	6.11925	18.3648	8.16533333333333	6.1216	13.2591333333333	13.2634666666667	11.2266	12.2432	16.3242666666667	15.304
570	274.871410734448	274.86771143545	274.872865489885	48.971	48.96	48.972	3	3	602.036000000001	946.869333333333	992.654600000001	935.706800000001	952.866800000001	1358.06366666667	887.69	595.476200000001	513.160600000001	484.69	848.806400000001	631.586333333333	1014.0788	973.2708	850.8262	1036.5232	98.9594000000001	66.3108333333334	57.1312000000001	71.414	1193.868	373.3932	512.6424	955.009000000001	967.1496	801.8772	661.219200000001	557.0292	625.464333333333	814.226	921.302800000001	540.688333333334	453.0576	951.8155	581.514000000001	455.068666666667	448.888	412.6456	432.6496	360.1306	1154.7536
571	275.053711594434	275.053711594434	275.053711594434	257.107	257.107	257.107	1	1	25.506	36.73008	26.53248	43.87204	22.44616	23.47725	23.4667083333334	46.93104	36.72144	30.6084	24.47616	30.6075	30.6084	33.66792	25.506	19.38456	26.52728	23.46575	9.18036	24.49248	29.58812	37.75036	20.4056	21.42588	21.426125	23.46552	23.46644	34.68952	11.22275	15.3006	16.32832	17.34068	34.6732	33.66924	10.2028	23.46644	19.3855416666667	25.518	11.2255	18.35712	11.22264
572	275.052699004383	275.052699004383	275.052699004383	349.946	349.946	349.946	1	1	20.4108333333333	31.6290416666667	25.5125	39.7995	23.4667083333333	30.61625	14.2873043478261	29.5872500000001	38.7441666666666	39.7913749999999	21.42525	22.4409166666667	22.451	24.48096	16.32064	22.451	11.2177083333333	14.287	12.246	18.35175	24.492	32.6493333333333	31.6290416666667	18.35625	18.3645	21.426125	19.38475	14.287	17.3407083333333	10.2054166666667	23.4715	12.246	28.574	15.308125	21.42525	14.287	21.4305	17.34425	18.36525	22.4409166666667	11.2255
573	275.09113291584	275.09113291584	275.09113291584	115.301	115.301	115.301	1	1	7.1421875	15.298125	21.42525	23.46575	9.185625	27.5484375	16.319	23.457125	18.358875	18.358875	13.26325	16.324	21.417375	18.35775	19.391875	14.2835	31.6296875	15.30375	17.34425	27.5484375	22.4455	11.2193125	19.391875	11.2151875	20.39875	12.24375	6.11925	25.50625	11.226875	9.1828125	10.195625	15.315	20.405	26.518375	13.2640625	14.2835	17.339	20.405	14.2835	21.4186875	13.2640625
574	276.001704782679	275.998286767363	276.019713401794	92.854	88.756	97.944	17	17	127.532608695652	129.606260869565	160.221913043478	148.996173913043	209.2025	204.1	221.349041666667	366.273652173913	232.510434782609	306.075	211.194	373.4115	209.206956521739	326.48347826087	214.2	201.042782608696	204.1	216.293	192.8745	175.447166666667	65.2827826086957	55.082347826087	52.0355217391304	55.0940869565217	83.6613913043479	61.2313043478261	45.91125	268.397217391304	175.483	123.451565217391	130.544	94.887125	601.8	420.558363636363	207.165913043478	415.352347826087	867.443478260869	763.147	544.70225	846.01252173913	173.407083333333
575	275.997644919258	275.9959749334	276.01450814025	62.2205	61.214	70.408	4	4	320.302428571429	415.096392857143	466.352178571429	406.073714285714	273.436571428571	463.112428571429	309.200678571429	413.215714285714	240.644142857143	222.554642857143	443.80875	201.974142857143	436.667	392.7275	403.012857142857	367.38	156.09825	311.187142857143	172.428285714286	150.00825	384.709	208.145571428571	216.300571428571	422.427857142857	344.711714285714	207.0745	185.653	444.750068965517	187.732571428571	256.190321428571	345.803379310345	242.8195	503.915285714286	510.035714285714	238.7385	233.645428571429	423.414482758621	532.5792	546.758285714286	395.940142857143	157.157
576	276.020929798653	276.020929798653	276.020929798653	94.884	94.884	94.884	1	1	126.48496	135.72384	160.21536	159.19488	210.21888	210.22712	221.306615384615	368.32108	233.54336	307.09224	209.1574	374.438807692308	210.22712	322.40848	216.23152	198.9936	205.12452	216.29936	189.80928	174.426576923077	66.3052	57.12224	57.12224	52.03428	82.64268	60.20832	46.93288	277.57056	172.42732	120.39304	126.48496	95.90632	675.47832	439.93032	207.15744	414.31488	871.48992	808.22016	538.58112	858.25732	175.446615384615
577	277.031975291966	277.029278335979	277.043848101674	81.614	76.502	84.686	7	7	165.286285714286	572.0925	791.963428571429	841.735714285714	392.92	1052.92145454545	667.235714285714	1197.81542857143	985.043999999999	1225.31428571429	126.515428571429	1134.50476190476	371.366666666667	617.1	505.041428571429	369.343428571428	372.49119047619	382.70625	843.776285714286	601.968571428572	210.169047619048	345.78	244.868571428571	167.287454545455	200.986904761905	584.596428571429	230.649142857143	1138.32	854.988545454545	219.361428571429	310.08	251.048857142857	1310.7	999.88	866.424714285714	1098.83372727273	1928.34	519.325428571429	200.948954545455	1741.62771428571	889.689142857143
578	277.041791818427	277.028478510532	277.048697057473	63.765	61.203	64.281	6	6	132.6	525.3	731.731090909091	951.872045454545	463.203818181818	1195.75963636364	491.892476190476	2271.16925	781.9565	786.630272727273	226.500545454545	702.78	390.676652173913	478.507909090909	534.622909090909	399.033272727273	307.102090909091	366.277909090909	729.495	538.848	333.7035	433.615909090909	380.561727272727	258.129	261.050181818182	987.624	418.2	1369.206	810.096545454545	373.616285714286	322.406181818182	272.412818181818	1744.6275	1084.30831818182	887.637272727272	887.637272727273	1721.20009090909	464.224090909091	244.8	1736.96836363636	981.764727272727
579	277.029013947757	277.028190289122	277.044773061368	102.026	102.003	106.112	3	3	47.94	158.188571428571	264.254	415.256285714286	218.341142857143	416.257142857143	344.683181818182	968.784090909091	180.54	270.375714285714	31.6273809523809	245.888857142857	105.113952380952	339.66	180.588272727273	114.304	64.278	89.764	146.921142857143	61.2	47.9534285714286	134.677714285714	49.994	57.136	63.2577142857143	236.706285714286	62.2061363636364	608.430857142857	259.2197	89.7809523809524	77.4992727272727	58.14	1129.40357142857	384.647714285714	386.688285714286	592.93955	918.257142857142	697.68	37.7505714285714	751.915476190476	235.62
580	277.163151212525	277.159957849726	277.173879389706	197.914	195.856	198.969	10	10	347.924923076923	523.417846153847	294.99675	469.341538461539	242.833230769231	496.889846153847	81.6184615384616	682.894615384616	118.400307692308	175.479692307692	71.4161538461539	172.419	221.306615384616	125.497846153846	224.552307692308	131.609769230769	177.372923076923	29.5866923076923	29.5755384615385	94.9243846153846	1129.7445	2871.13441176471	2320.36617647059	3110.72463157895	384.801	477.684	599.907	47.95175	46.9306153846154	142.778461538462	204.061538461539	214.248461538462	74.4768461538462	41.8326153846154	103.051076923077	43.8699230769231	73.4621538461539	28.5664615384616	33.6701538461539	23.4670769230769	516.271799999999
581	277.164165980925	277.163789788071	277.181813033586	215.27	213.235	216.29	5	5	223.536428571428	343.836285714286	135.698	355.059428571429	134.677714285714	244.768	91.8578571428572	582.583142857143	30.6085714285714	51.0321428571429	30.6085714285714	36.7152	129.630714285714	103.048857142857	135.698	83.6634285714287	1287.57653333333	165.286285714286	200.996285714286	712.165294117647	319.461214285715	1106.45428571429	903.973142857144	793.448857142857	125.451214285715	259.043714285715	262.105733333333	28.566	58.1562857142858	42.837	101.985714285714	83.6634285714285	122.434285714286	34.6897142857143	53.0102857142857	22.4541428571428	77.5688571428571	31.6288571428571	24.4868571428572	26.5255714285715	214.186
582	277.957834683932	277.957834683932	277.957834683932	304.011	304.011	304.011	1	1	41.8309333333333	71.4186666666667	106.107733333333	86.7396666666666	37.7498666666667	67.3398	33.6754	58.1457	79.5833999999999	71.407	57.1349333333333	45.912	68.3333	50.0028666666666	66.3173333333334	59.1658	31.6293	49.9930666666666	44.9078666666666	29.5935333333334	45.912	35.7156896551724	37.7424666666666	61.2180000000001	62.2383	44.8917333333333	33.6809	58.1552	42.8596	27.5472	60.2075333333334	26.5312666666667	70.3984	83.6618666666667	39.7826	61.216	80.6010666666665	40.8106666666667	74.4527000000001	73.4736000000001	46.9322666666667
583	277.969825122266	277.965902842818	277.984908440534	66.327	65.272	68.35	30	30	1097.58941935484	1118.62657142857	1547.75372727273	1744.64608695652	1092.675	1713.2347826087	1194.01043478261	666.215476190476	237.526857142857	244.994285714286	219.361428571429	216.300571428571	998.859714285714	1002.94085714286	929.480285714286	1189.93076190476	87.7445714285714	138.72	111.18	73.4605714285714	2105.33634782609	1153.9245	995.798857142857	3070.00063636363	1317.772	611.122619047619	770.1	840.48	316.273809523809	875.568571428571	1459.88018181818	1272.284	535.65	945.54	465.250285714286	651.932142857142	492.791727272727	754.8	532.44	561.471428571429	118.380761904762
584	277.987596077278	277.985612916823	277.989589231234	67.3395	67.33	68.328	4	4	1141.38	1113.5124	1562.02289473684	1745.76031578947	1089.627	1762.0416	1203.26257894737	649.907631578947	227.3262	236.7676	214.255263157895	210.1715	993.7722	995.776842105264	919.257105263158	1183.838	86.72125	129.53365	106.08	72.4413	2110.55726315789	1129.41675	974.401578947369	3058.74894736842	1343.27415	606.0285	763.94255	820.08	306.075	871.484526315789	1469.17894736842	1287.6186	533.6169	934.32	457.0944	643.77775	446.898315789474	748.873157894737	530.374	532.907052631579	116.3427
585	278.032886127147	278.028106294459	278.04549437348	196.9275	194.87	199.977	18	18	23.472	54.0761304347826	30.6156521739131	45.9136956521739	27.5470434782609	44.8914782608696	29.5951304347826	65.3133913043478	1466.56114285714	1631.89371428572	1950.31648	1174.62052173913	48.9725217391305	51.0130434782608	50.0055652173913	38.7699130434783	111.156304347826	134.680173913044	230.529826086957	220.432695652174	57.1346086956522	75.5025217391305	57.1224347826087	62.2518260869565	37.7593043478261	48.9850434782609	42.8509565217391	66.3339130434783	31.6294347826087	23.454	44.8914782608696	30.6156521739131	45.9117391304348	56.114347826087	38.7699130434783	42.8509565217391	38.7798260869565	43.8730869565218	37.7496521739131	72.4385217391305	34.6814782608695
586	278.047649878893	278.047537901579	278.047761856207	198.9545	198.951	198.958	2	2	26.5272222222222	52.0341666666667	36.7411764705882	47.9530555555555	26.5276470588235	39.7908333333333	31.6268888888888	66.3397222222222	1438.98333333333	1602.27222222222	2026.27166666666	1203.92777777778	46.9335294117647	47.9530555555556	46.9481111111111	40.8111111111111	246.759333333333	133.650823529412	226.427666666666	243.926055555556	61.1964705882353	72.4160555555556	58.14	52.0483333333333	45.925	47.9687222222222	38.7705555555555	59.1941176470588	28.5662222222222	30.5983333333333	43.8719444444444	35.7205882352941	71.4194444444445	54.0747222222222	39.7908333333333	43.8695555555556	35.7082352941176	51.0117647058823	33.6691666666666	67.3394117647059	34.6894444444444
587	278.169822762866	278.165958390568	278.176734774185	195.896	195.856	198.939	3	3	73.4566153846154	75.497076923077	52.0553076923077	93.8612307692306	38.7716923076922	95.9016923076921	17.343923076923	120.441692307692	25.5173076923077	34.6878461538461	22.4467692307692	30.606923076923	34.6747692307692	32.6498461538462	31.6438461538461	42.852923076923	36.7006153846153	6.12138461538462	5.09884615384614	14.2907692307692	201.929538461538	577.239142857144	451.830466666666	558.07675	66.345	102.076923076923	116.306307692307	15.3034615384615	7.14161538461537	24.4763076923077	34.6904615384615	38.7863076923077	14.2843076923077	8.16184615384614	21.4264615384615	5.10115384615385	14.2832307692308	8.16184615384616	4.08092307692307	5.10153846153845	84.6855384615383
588	279.045302771823	279.045264024001	279.045341519646	53.0465	53.04	53.053	2	2	112.183076923077	187.726	271.5195	272.40675	120.3895	257.229	128.562	258.12325	155.004923076923	174.477	220.374	138.699076923077	187.634	152.01725	141.88425	197.939692307692	83.6589230769231	138.822	92.8861818181818	119.42775	289.774666666667	134.673	160.17925	337.70275	226.303384615385	153.0375	138.765333333333	236.698	99.9926666666667	83.7425	188.74625	136.7135	217.325538461539	222.4145	130.602666666667	158.151666666667	242.8195	173.4425	272.429	248.941	72.4418461538462
589	279.131321308546	279.131321308546	279.131321308546	211.195	211.195	211.195	1	1	67.3544347826086	130.593391304348	92.8476956521739	111.211791666667	33.6614347826087	59.1599999999999	47.9645217391304	110.188173913043	145.90352173913	207.165913043478	71.4175	103.024208333333	67.3372173913044	91.8234782608695	64.27575	41.8306956521739	34.6814166666667	240.791826086957	145.897304347826	173.444347826087	91.8234782608696	87.7648695652173	108.124416666667	145.86	51.0145833333333	60.1972083333333	73.425	78.5801739130434	30.60875	26.5211304347826	69.3629565217391	20.4060869565218	71.421304347826	88.7626956521738	42.8308695652174	47.9645217391304	73.4775652173913	56.1167391304348	35.70875	68.3427916666667	22.4409565217391
590	279.959538408079	279.957354614114	279.978664342762	304.011	297.912	304.04	11	11	42.8523529411764	47.9546875000001	33.66825	25.515625	17.3453125	20.40625	12.243	22.4455	36.7425	44.89375	32.648	53.053	26.508625	57.1331764705882	32.6479999999999	19.3716875	35.70875	58.15425	41.8456250000001	85.7325000000002	49.9953125	15.309375	15.3046875	12.2475	85.7062499999999	20.405	10.21	96.9237500000001	74.4782500000001	62.2390625	104.10375	11.226875	125.536875	92.8484374999999	21.4186875	28.567	113.24775	127.4921875	91.7682352941177	65.296	193.844705882353
591	280.028736642332	280.02343494321	280.038871341281	197.4295	194.87	198.969	14	14	35.7095454545455	65.2974545454545	63.2724761904762	79.5785714285715	31.6288571428572	71.4166666666667	33.6694285714286	77.5614545454545	658.273421052632	725.389285714286	856.8336	524.537	61.2171428571429	60.1960909090909	61.2342857142858	44.8925714285715	102	89.7809523809524	127.5	123.486	63.24	63.24	41.82	77.5598095238096	66.3371428571429	64.296	47.9534285714286	69.3956190476191	31.6288571428572	42.84	79.5812727272727	62.269380952381	77.5407272727273	92.8448181818182	55.0954285714286	49.98	40.8095238095238	55.0928571428572	40.8114285714286	65.2982857142858	27.5477142857143
592	280.042869144463	280.041681763836	280.04405652509	199.465	198.958	199.972	2	2	31.62775	62.2383	60.21245	75.5022	28.5673684210526	69.377	32.6496	75.5207	675.6372	714.42	901.901	573.4086	58.155	58.15425	59.1919	44.8932	101.97	84.6862105263158	124.44	121.44545	60.17705	45.9135	34.68	75.5207	67.3563	46.9453	36.729	69.3974	26.5278	38.7486	77.539	58.173	76.5225	85.701	38.7695	38.7619	32.6501052631579	49.9954736842105	28.567	55.0942105263158	22.44
593	280.156537926715	280.156537926715	280.156537926715	230.59	230.59	230.59	1	1	15.3040909090909	8.16036363636363	17.3446363636364	16.3283809523809	12.2462857142857	14.2908181818182	16.32	17.3485	22.446	8.16457142857142	13.2635454545455	13.2635454545455	9.18471428571428	14.287	8.16419047619047	19.3851818181818	8.16	10.2027272727273	10.2027272727273	12.24	8.16218181818182	11.2205	5.09886363636364	10.2027272727273	13.2670909090909	5.10404761904761	13.2570454545454	12.2432727272727	14.2838181818182	10.2	14.2838181818182	7.14	7.14381818181818	7.1435	11.2235	11.22	9.18245454545455	13.2674285714286	11.223	7.14190909090909	12.2432727272727
594	280.261614786125	280.261614786125	280.261614786125	830.454	830.454	830.454	1	1	17.3485000000001	220.329	195.888	58.1566250000002	45.9	179.571333333333	14.2805833333333	161.1995	62.2377916666666	92.8882500000002	574.564958333335	28.5670000000001	190.833500000001	162.21975	211.243500000001	95.9309166666664	27.541125	57.1223333333333	34.6885	32.648	156.1365	19.38475	45.9337499999999	193.855416666667	62.2072916666667	26.5275833333333	18.3645	47.95175	33.669625	80.6030416666666	71.4204166666666	48.9860000000001	34.6885	180.547375	76.5218750000003	98.96425	23.4667083333333	28.567	189.813	35.70875	34.6814166666667
595	281.003896470887	281.003896470887	281.003896470887	166.302	166.302	166.302	1	1	53.0548571428571	119.401285714286	161.197619047619	169.32	14.2833333333333	101.003571428571	29.5879090909091	30.6157142857143	36.7285714285714	111.209727272727	25.5130952380953	34.6897142857143	133.688619047619	168.3	135.698	171.344	56.1130952380952	211.199142857143	113.251714285714	63.2222857142858	155.076190476191	56.1130952380953	81.6218181818182	88.7607142857142	110.216571428571	87.7445714285714	43.88365	53.0820952380953	74.4878095238096	11.2257619047619	93.8925714285714	20.4047619047619	30.6085714285715	111.150272727273	73.4605714285714	33.6435	69.3794285714286	17.3448571428572	44.8904761904762	49.994	18.3651428571428
596	281.061217010195	281.05305040736	281.06938361303	844.2315	841.695	846.768	2	2	118.324833333333	132.605416666667	81.6233333333336	77.5231666666667	142.835	174.427125	140.7945	182.58	193.902916666666	87.7415	52.0455000000002	149.939999999999	127.536458333334	111.2345	82.6807500000002	82.6436249999999	161.166583333333	76.5218749999999	111.20725	129.571750000001	151.108	140.76575	76.5406250000002	69.3628333333336	136.752583333334	120.419	64.2941249999998	129.608791666666	82.623375	145.9315	120.419	170.4235	175.483	89.8040000000003	117.333541666667	202.988291666668	109.144458333333	138.759666666667	73.458	115.26	127.505208333333
597	281.069190060537	281.069190060537	281.069190060537	923.277	923.277	923.277	1	1	111.21065625	90.8022500000001	59.1871875	83.6476875000001	146.9205	75.5008125	139.77853125	141.81475	131.6364375	58.1649375	68.3462812500001	104.084625	106.1255	68.3567499999998	88.7780625	77.541375	128.575125	84.6963125	88.7481562500001	140.820375	81.6200000000001	92.8598125	56.1343749999999	111.2276875	93.88025	70.39940625	75.512375	122.43	48.9555000000001	144.8799375	84.6807500000001	156.09825	122.4525	111.2276875	80.5577812499999	155.11125	89.7517499999998	147.91359375	76.5328125	62.2371562499998	98.9824375
598	281.958239698313	281.953966947412	281.97479747279	303.002	297.912	304.028	4	4	34.6897142857143	66.3185714285716	55.0954285714285	36.7388571428571	23.4665714285714	40.8114285714286	24.4868571428571	35.71	61.2327272727273	67.3388571428571	39.7911428571428	54.0751428571428	44.8695238095239	56.1288095238095	49.994	54.047380952381	23.4662727272727	64.278	39.8004285714286	55.1082857142858	59.1765714285714	19.3903636363636	24.4868571428572	41.8434285714286	63.2577142857143	43.8722857142857	29.6034761904762	59.1765714285714	48.96	37.7500909090909	65.3135238095239	22.4515238095238	60.2121818181818	82.6431428571428	21.42	31.6284545454545	45.9128571428571	71.42	70.3635714285713	38.7708571428571	111.205952380952
599	282.276868416108	282.271812313519	282.290053888341	894.777	887.585	895.844	58	58	247.976639999999	2062.33863636363	1453.88365384616	713.343479999998	477.37872	1819.14003846154	301.1124	1628.36688	733.552559999999	812.119	11184.372	330.570719999999	2283.38664	1319.19367741936	1897.70076923077	1183.75851851852	385.650720000001	825.406519999998	462.186840000001	444.842079999999	1708.28352	722.499839999998	498.819119999999	1648.7745	796.807439999999	689.844480000002	475.450479999999	522.383360000001	522.260479999999	951.124639999997	910.894346153845	582.579880000001	334.651839999999	1418.1892	658.945839999999	874.379959999998	413.213400000001	336.692399999999	1802.79437142857	421.474760000001	371.381920000001
600	282.295027504515	282.293281910031	282.296475156041	895.775	895.741	896.738	6	6	310.22675862069	2045.99879310345	1536.53544827586	818.399517241378	538.596413793103	1874.24675862069	368.468965517242	1712.03942857143	797.85572413793	913.146896551727	10647.5988965517	371.443172413794	2382.50517241379	1347.7844137931	1972.1265862069	1249.07089655172	436.751862068967	893.731448275862	512.090200000001	511.140931034483	1808.23434482758	775.540689655174	577.476137931034	1668.15103448276	862.103965517241	761.280137931033	532.566	595.841103448275	577.359034482758	960.290500000001	972.322896551723	646.854896551726	412.191448275862	1507.96772413793	706.907793103448	1003.95144827586	460.066655172413	401.975103448276	1641.62386206896	481.667862068966	425.440655172414
[truncated: 3,407 more rows]
[truncated: 103 more columns]
