# Supplementary material for: iMet-Q: A User-Friendly Tool for Label-Free Metabolomics Quantitation Using Dynamic Peak-Width Determination
Source: PLoS One. 2016 Jan 19;11(1):e0146112. doi: 10.1371/journal.pone.0146112 (PMC4718670; doi:10.1371/journal.pone.0146112)
Supplement: S3 File — (ZIP) [file pone.0146112.s003.zip › XCMS_Arabidopsis_Data_Positive/XCMS-AraPos-fp-pw_15_30-ppm45-sn10.csv]

mz	mzmin	mzmax	rt	rtmin	rtmax	npeaks	Arabidopsis_Positive_mzXML	ATME01_1_2_POS	ATME01_2_POS	ATME01_3_POS	ATME01_4_POS	ATME07_1_2_POS	ATME07_2_POS	ATME07_3_2_POS	ATME07_4_2_POS	ATME09_1_2_POS	ATME09_2_2_POS	ATME09_3_POS	ATME09_4_2_POS	ATME10_1_POS	ATME10_2_POS	ATME10_3_POS	ATME10_4_POS	ATME101_1_2_POS	ATME101_2_POS	ATME101_3_2_POS	ATME101_4_2_POS	ATME12_1_POS	ATME12_2_2_POS	ATME12_3_2_POS	ATME12_4_POS	ATME13_1_POS	ATME13_2_2_POS	ATME13_3_2_POS	ATME13_4_2_POS	ATME14_1_2_POS	ATME14_2_2_POS	ATME14_3_POS	ATME14_4_2_POS	ATME15_1_2_POS	ATME15_2_POS	ATME15_3_2_POS	ATME15_4_2_POS	ATME16_1_2_POS	ATME16_2_2_POS	ATME16_3_POS	ATME16_4_2_POS	ATME19_1_2_POS	ATME19_2_2_POS
1	100.011861372658	100.010532676751	100.015222019619	1073.33	1072.24	1074.4	43	43	843.953500000003	1306.20952380951	1308.66000000001	1412.28173913044	929.675500000004	1258.27649999999	845.994499999994	942.941999999993	1005.19249999999	1101.59999999999	1770.29827586206	1025.1	1337.81590909091	1367.81999999999	1322.94	1346.4	863.342999999994	1391.28	872.099999999994	847.619999999994	1346.28965517242	985.319999999993	928.654999999993	1290.71714285713	1383.12000000001	1010.82	930.696000000004	879.240000000004	971.493333333336	904.739999999994	1400.12599999999	861.900000000003	918.449999999993	1280.72750000001	985.319999999993	989.884999999993	964.372499999993	887.400000000004	1810.70344827587	1003.643	952.679999999994
2	100.011366935625	100.011193415335	100.011427595309	914.162	907.02	917.223	5	5	2251.223	2798.915	3319.31115384615	3049.29732692308	1870.96215384615	4806.2295	2011.63292307692	1879.37134615385	1593.84076923077	1579.52561538461	1738.34215384615	1561.15903846154	3319.24859615384	3063.86850000001	2997.89	2988.70653846154	1900.97653846154	3632.63914893617	1513.93684615385	2067.29923076923	3011.155	1754.20644230769	1408.10423076923	3913.10125	3504.00076923077	1348.79592307693	1471.39461538461	2185.45788461538	1689.21373584906	1839.54542307692	3560.39264150943	2023.19388461538	1851.99807692308	3663.11173076923	1414.49994230769	1585.67769230769	1561.70832692308	1880.39163461538	1684.49625	1426.49769230769	1672.22126923077
3	100.508463011159	100.505084521911	100.515281156185	1073.28	1072.22	1073.39	144	144	4363.37913043479	6920.2854054054	6310.73999999999	6623.05827586205	5028.00941176471	6465.55057142858	4399.72689655171	5050.02	4969.42916666667	5184.66	7860.83142857147	4910.53629629629	6707.30611111111	7137.96	6648.36	6436.9325	4942.18918918919	6610.37972222223	5129.58000000002	4531.85999999997	6686.68	4861.31999999997	4999.31285714282	6421.92	6550.43999999998	4810.32000000002	4804.86178571427	4931.44999999999	4738.18149999997	4471.67999999996	6556.46727272729	4509.42000000001	4509.97857142856	6383.77941176471	4879.68000000001	5005.55249999996	4828.10999999997	4518.08689655175	8055.44677419352	4970.48421052628	4936.8
4	100.508294197709	100.505444827182	100.514937623216	912.1515	904.969	926.429	144	138	8715.36790697675	10920.2277391304	13889.41256	14986.6934848485	9316.03702941176	19936.9414074074	10252.4488888889	7923.38036734693	8546.4389090909	6517.41362790698	8183.89854545455	8436.7249402985	16626.4732941177	14080.4498730159	7203.70950000002	15495.044961039	4201.48083999999	20499.603974026	6544.52840425531	9121.19307272727	8489.0195625	8866.18082191781	6513.10455319149	15845.6014489796	12087.95455	6527.65742857144	7624.83636363635	11446.31	6126.11999999999	8258.04803571428	18488.3620909091	4890.22942857143	7074.56218604652	18295.8460416667	7364.5485	3467.971375	7493.45425454546	8871.34546875	8134.63445454546	6781.49702040817	8338.59755384616
5	100.508397158152	100.506509983913	100.514299671051	284.6685	279.565	290.788	52	52	3368.02465217391	4743.38504347827	5341.25111111111	4083.18342857143	3268.03482608695	4261.62965217392	3457.72892	2847.96139130434	3241.68223076923	3171.65644444444	7242.64278260869	3502.60703448276	4618.91778260869	4629.94382608696	4925.78120833333	4280.29063636363	3228.43760869565	4635.04513043478	3558.66991304347	5272.79555555556	5023.008	3944.36084615385	3485.48856521739	4647.28826086956	4966.577	3429.0967826087	3444.40069565218	5590.14542857143	3232.14971428571	3317.88834782609	4469.81481818181	3204.67663636363	2721.476	4589.32895652174	3451.68960869565	5506.54356756757	2707.51915	2775.95428571429	6975.05730434783	2701.622	3313.84581818181
6	100.509896471883	100.506609557481	100.514971646396	218.322	210.157	231.628	46	46	3262.60244	4318.84524	4481.02246153846	4792.3317037037	2384.32425	4115.8614	2959.33846153846	2758.83712	3221.28632	4064.367	7447.752	3301.59123076923	4488.159	4357.6204	4897.46837037037	4566.72507692308	3192.45612	4506.52919230769	3341.417	4433.38983783784	4696.164	3373.83912	3429.36930769231	4459.61488	4587.28592307692	3649.83523076923	3501.79203846154	2463.7284	3518.90857692308	3126.4226	4323.09904	3333.21957692308	2962.88110344828	4242.32424	3388.92832	3084.9715	2812.498	2881.78338461539	7568.35715384616	2697.9	3384.49272
7	100.508233851877	100.506517591963	100.514438475909	247.907	238.697	257.112	41	41	3753.5705	5402.31229629629	5143.31362962963	4975.958	3543.61361538462	4940.24676923077	3700.81914285715	3139.36842307692	5207.41676190476	3583.82606451613	8005.03238461538	3495.5478	4885.96984615384	5101.34615384616	4968.71115384615	5003.40030769231	3436.50957692308	5089.10292307692	3964.88396296296	3671.91307407407	5108.48803846154	3906.8837037037	3751.52996153846	4873.908	4858.6005	3827.8955	3869.31792592593	3512.75262962963	3855.59742307692	3755.36725925926	5142.1934074074	3610.25538461538	3055.67648148148	4807.39430769231	3959.76992592592	3921.16474074074	3196.57379166667	3290.836	7792.81638461539	3583.28059259259	3946.40138461539
8	100.509485296706	100.506083797901	100.514827120023	313.7345	304.039	330.595	46	46	4834.03209677419	7952.10708333334	6065.54	15032.0927121212	8670.388	5861.54142857143	8331.44038461538	3458.71269230769	3313.64080952381	4456.56496551724	9993.60206896553	1331.28642857142	6568.15600000001	6275.71682758621	7552.95105882352	6296.88572413793	4457.5852413793	6314.48731034483	5108.36406896552	4511.40182758621	6789.57903448277	4895.28358620689	4919.77020689656	6604.65962068965	10471.0987021277	4683.13662068965	4292.01115384616	3384.24463636363	4885.0368	4665.72151724137	4758.80345454545	4699.32310344828	8923.02189473685	6625.67144827587	5149.30813793103	4095.40392	4457.62828571428	8195.1525882353	10235.7486	6151.16657894737	5147.29172413793
9	100.510208118814	100.506665174431	100.514839534555	269.344	260.168	273.408	27	27	3040.494	4036.3068	4191.39885	3947.39815789473	8935.79704615384	3770.01863157895	2768.99421052631	2521.07026315789	2167.5	1932.37842105263	5565.92399999999	1760.97421052631	4061.64	4185.2706	3875.15936842106	4047.15115789474	2907.00000000001	4087.17421052631	3236.233	2904.4853	4395.45239999999	3106.8135	3196.44325	4114.68	4053.73957894737	2956.61721052632	3061.9203	2697.76775	2962.84421052631	3008.44495	4234.26195	2996.51289473684	5753.03020408163	4142.418	3158.60225	3085.3872	2937.29975	2803.647	6164.29684210525	2972.46714285714	3127.05389473685
10	100.508127888217	100.5063574865	100.514896803363	135.695	129.562	144.877	30	30	3396.14530188679	4922.33788679245	4663.21075471698	4765.74198113208	2742.824	4888.63866666667	2680.6893125	2565.09469387755	3576.64920754717	3283.21375510204	9005.01116666667	3715.85166666667	5110.01483333333	4975.35283333333	4973.85416666667	5021.7401509434	3438.2737037037	5020.22222222222	3905.198	3511.74920754717	4730.55690566038	3861.27132075472	4013.33566666667	5002.91833333333	5008.56933962264	3852.94490566038	3951.1055	3330.20377358491	3959.0641509434	3589.1845	5038.06814814815	3461.75626415094	2090.76704545454	4897.28672222222	3911.319	3592.74867924528	4208.2734375	3229.84766666667	8493.71711111111	3154.40218181818	3841.72075471698
11	100.508335925687	100.506579332263	100.514842732747	189.757	179.526	195.879	35	35	3350.58593103448	4635.03268965517	4491.14462068965	4674.2017	2125.31778947368	3882.1654	3202.64593103448	2652.17931034483	4545.387	4027.47947368421	7699.48055172414	4052.02986486486	4810.6344	4728.01965517241	4603.48468965517	4803.45875862069	3186.69544827586	4506.55848275862	3364.18744827586	3117.57482758621	4743.32068965518	3355.00682758621	3398.53889655172	4697.28213793103	4686.91893103448	3539.93506896552	3471.99875862069	3200.60537931034	3426.52748275862	3473.65020689655	4740.20165517241	3413.45303571429	2547.54272413793	4145.56027586207	3384.25503448276	3070.51137931034	1702.77270588235	2907.78620689655	7475.56124137931	2908.80648275862	3486.28262068965
12	100.508282267916	100.506690994127	100.514752825475	564.7385	552.964	575.387	28	28	6296.18645161291	8762.99651612901	8663.90806451613	8633.42374193546	5682.99142857143	7676.78878571427	6182.95935483871	6036.99174193549	6519.5971875	5699.1165	11241.5587741936	6314.37716129033	8511.68748387095	8850.93984375	8556.90438709675	8781.73974193548	6337.987125	8413.31399999997	6405.18012903227	5393.24462962963	8708.53406451613	6669.57853125	6041.84212903225	8760.08099999999	8312.30525806452	6318.65796774194	6455.37690322581	6148.22096774194	5481.85299999998	6133.71618750001	8419.43574193549	6176.79361290321	7178.57157894736	8537.18990322582	6241.11590322581	6465.3753548387	6462.52006451613	6228.87241935482	11434.16896875	6142.20599999999	6173.62567741936
13	100.508324295339	100.506030423587	100.514619242374	781.481	763.14	792.784	31	30	6514.34774193547	8862.4996875	8957.18193548387	8710.33090322579	5856.38344827585	8862.62225806452	7210.25	6140.992875	9511.01383333335	6543.13574193546	10047.3665806452	6071.55574193547	8657.16338709675	8962.69949999999	8733.40903225805	8670.77735483871	6034.95083870966	8929.29858064514	6943.8701142857	6603.2510625	9042.75271875	6646.1120625	6221.6750625	8996.8400625	8468.72793548387	6054.33941935484	6030.88246875	6508.43196774194	6493.12761290321	6482.8670625	8598.32529032258	6413.54496774194	6072.61809375001	8748.33167741933	6122.90322580645	6371.80687499999	7997.62875609755	5070.79159999999	9734.75465624998	6155.24568749998	6445.11665625
14	100.510138631577	100.50621994197	100.514943534912	801.8865	793.759	807.017	18	18	6215.66760000001	7941.27159999998	8421.28106666665	8340.06506666669	5860.668	8494.74026666668	5782.98459999998	5667.67186666667	5883.87786666666	5965.49920000001	9239.30520000001	4196.58971428572	8231.51146666668	8100.46439999998	8268.84140000001	8280.06653333334	5759.29640000002	8450.20843333332	5908.36426666666	5915.36659999999	8361.48646666666	5862.45226666668	5697.26540000001	8279.13159999999	8189.36279999999	5796.32430000001	5355.375	6349.11946666666	6029.77600000001	6133.84320000001	7943.6665	6109.53393333332	5871.82650000001	8463.75053333334	5859.51960000001	6008.35039999999	5870.5444	6055.44920000001	9159.17859999999	5533.86166666666	5829.80373333335
15	100.511028232438	100.506907378728	100.514896558484	376.484	361.169	389.737	23	23	5460.42917241379	7107.84055172414	7183.32565517241	7151.54317241379	4825.85692592592	7667.3576	3791.24899999999	5397.33203225806	4960.56668965518	5071.7456	10197.6572413793	5093.06931034483	7342.67720689655	7512.80793103448	7160.29599999999	7279.21213793103	5285.02896551725	7306.4096551724	7513.31295121951	5186.06220689656	7464.33820689656	5357.40220689656	5459.49613793103	7220.936	7404.93093103448	5496.22606896551	5345.27782758621	5304.41420689654	5598.25365517242	5332.92055172414	7306.65655172414	5505.50448275862	5545.24606451613	7324.56041379309	5413.66103448276	5594.17255172414	4656.731625	5209.56448275863	10392.4626206897	5548.04965517242	5577.84813793104
16	100.508391931899	100.50607662732	100.514890055503	529.5315	517.287	547.856	26	26	6361.49535483871	8952.69375000001	8561.85967741935	8610.57070967742	8327.37766666667	8856.98375000002	6222.63868750001	6181.89587096774	6426.80425806452	6493.74309374999	11421.7890322581	4999.21603999999	8524.85277419355	8925.1519354839	8500.79019354837	8686.08412903226	6054.21135483872	8168.96448275862	6538.61896875001	6324.7590967742	9198.53446875002	6216.78774193548	6386.09343750002	8637.43649999998	8658.67734375002	6701.20112499999	6676.92703124999	6215.60864516129	6171.69135483871	5366.61615384616	9060.10481249998	6305.21816129033	6230.71599999999	8479.36477419356	6470.88822580645	6552.0455	6418.83741935484	6123.49896774193	11005.5237419355	6534.06140625002	6496.19496774194
17	100.508199247862	100.507224234812	100.51421575871	813.6715	810.128	818.258	12	12	5825.93606896553	7347.07742857143	7845.92137931034	7691.11865517243	4935.18120000001	7877.54993103447	5109.53778571429	5197.40650000001	5162.70949999999	5199.26553571428	8257.46744827588	5295.37450000001	7622.74862068967	7382.29699999999	7112.16275	7932.96489655171	5112.598	7510.78592857143	6864.45764102565	5169.78771428571	7481.20385714286	5177.8357857143	5100.22975	7707.16386206896	7442.44114285715	5227.89351724137	5054.53649999999	5973.9060689655	5356.44827586208	5391.11282142859	7827.358	5433.97232142857	5323.94849999999	7703.15714285717	5044.15496428573	5463.50257142857	5265.64372413792	5114.60965384614	7836.81457142857	4985.08907142857	4989.0225
18	100.507972081674	100.507080286118	100.512990944781	716.212	713.124	718.27	9	9	5925.83610714285	7694.30071428571	7726.95557142857	7927.62	5682.64400000001	7865.77078571429	5601.05542857141	5638.0444137931	5832.76842857143	5249.34911999999	9676.38971428571	6008.40455172413	7841.24757142857	7850.19485714287	10291.5419444444	7918.43742857146	5812.51158620689	8392.72872413793	5712.57971428571	4742.1913181818	7732.74542857142	5920.51075	5788.49321428573	8026.97207142856	8040.45537931034	5682.14399999999	5722.78257142857	5835.01478571428	5781.95914285714	5566.484	7201.13623999999	6083.4684827586	5473.77042857142	8191.80910344827	5781.03482758619	6895.96914705882	5652.18499999998	5773.78692857142	9538.31724999996	5884.75227586207	5908.41751724137
19	100.511011155943	100.506747781704	100.514992180955	689.725	671.349	709.099	33	33	7206.27800000001	10261.5893333333	9681.82628571429	10003.2612857143	5343.97403703703	9849.56245714284	6271.52632258065	11903.6544262295	7532.71083333334	5393.14315384616	12058.7568571428	7282.59588571428	9709.03885714284	10322.1502777778	8621.45322580646	10025.3274285714	6973.80411428572	9607.5358	7426.41775000001	6276.89046666667	10020.5514444444	7357.22305555554	7228.66805555556	10319.0894444444	9873.66685714287	6929.73042857143	7079.76388888887	7340.1552	8222.39622500001	7042.08711111111	10036.19925	7036.42285714286	5851.96855172414	9890.66294285716	7006.26257142858	7182.71291666667	7177.5241142857	7110.37114285715	12227.0517777778	7018.54542857144	7273.56027777778
20	100.507526936184	100.506459761639	100.514307294868	582.574	578.47	587.653	11	11	5118.92831999998	7397.23076923077	7061.73691999999	3857.49253846152	5069.74464000001	6961.37044000002	5340.08915384616	5315.6026923077	5281.11261538462	1860.93600000001	9050.90387999998	5604.48755555556	7129.71663999999	7450.00592307694	7014.66272	7155.22364000002	5319.8665	7028.04576000002	5283.97434615383	5115.62992307691	7618.0325	5425.84903999999	5026.86650000001	7464.60423076923	6893.34240000002	5458.22580769232	5421.7106923077	4925.91183999999	5069.77132000001	4995.20646153848	7096.99276923078	5198.52888000001	5238.09500000001	6972.59352000002	5217.61984615385	5339.90134615384	5219.75247999999	5186.08323999999	9349.07938461539	5290.93950000001	5087.95951999999
21	100.508746814292	100.506106434376	100.514523546671	466.257	453.01	473.409	17	17	5758.6815	7560.76942857143	7753.80631034483	8263.59013793104	5665.46303448276	7366.46285714285	3778.18326315789	5630.78068965517	5778.84248275863	5599.28753571428	10463.9967142857	5657.48428571428	7661.64585714285	8217.02868965518	7642.37514285715	7781.04017857142	5580.91917857142	7790.26668965517	7649.80263157894	5694.15958620689	7874.35503448276	5981.6844137931	5866.83457142857	7787.84085714285	7427.42	5728.70731034483	6257.08893333334	5547.15682758621	5893.11337931034	5831.93141379311	7810.01375	5829.85627586207	7065.28955555555	7767.77414285714	6002.09120689655	5958.49096428571	6022.68841379311	5889.03227586207	10312.9221428571	5735.21	5705.43771428571
22	100.511304777992	100.506753401772	100.514878968218	596.3415	589.711	603.989	14	14	5118.92832000001	7069.89723999999	6752.92960000002	7043.98872000001	4858.50528000001	8745.149375	5126.73568	5120.58455999999	4973.91700000001	5158.72860000001	9105.74303999998	5182.00212000001	7091.31552000002	6860.44116666669	6980.70408000001	6972.59351999998	4878.18916666665	7021.92288000002	5005.75687499999	6851.93267647059	7306.22507999998	5066.54695833333	5132.00839999999	6963.89199999999	7062.74208000002	5139.16304000001	5174.66291999999	5038.30723999998	5179.96156000001	4706.41325	6729.50304000002	5341.19232000001	4477.13290909091	6964.15823999999	4876.96949999999	4995.144	5204.44799999999	5041.36880000001	8534.44149999999	4995.24960000001	5183.84327999999
23	100.509520414668	100.505871209771	100.514540188754	422.388	412.199	431.59	18	18	5843.0672	7978.00840000001	8033.1966	7868.81846666666	5881.96986666667	5455.97999999999	5712.47306666667	5523.72373333333	5878.77653333333	5896.178	11217.9900666667	6226.50919354838	8105.95032258064	8304.77426666667	8217.81806666666	8311.70100000001	5783.89173333333	7970.3232	9199.88828260871	5796.13493333333	8284.2321	6180.7859	5973.81186666666	7939.9746	8191.403	5806.10093333333	5937.952	5968.41006666667	6035.8976	5712.5724	8064.74806666666	5609.50526666666	5777.88226666667	7890.24826666666	6195.0673	7059.52251428572	7979.80871794871	5854.3539	10809.7253333333	5919.53376666667	6177.70606451613
24	100.508481397127	100.506669943525	100.513650469614	484.611	478.489	488.709	11	11	5676.671	7678.59613793104	7869.85107142857	7914.998	5298.251	7660.73642857142	5508.52257142857	5669.48134482758	5695.21117857144	5616.67285714285	10681.3711428571	5792.358	7460.87549999999	8058.20265517241	8110.84251724139	7502.16085714285	5704.16955172415	7512.65807142858	5686.89821428571	5544.37649999999	7882.64068965517	5633.8545	5842.96914285713	7842.26803571428	7281.77914285714	5671.76828571428	5924.74193103449	5415.67657142857	5669.55699999999	5706.45868965518	7586.84457142857	5619.69682142858	5753.3355862069	7800.70199999999	5921.68110344828	6263.18472413793	5827.87153571429	5592.18600000001	10727.0452413793	5845.21942857142	5650.31075
25	100.507450839702	100.506253998855	100.513430092551	841.2185	836.651	845.81	10	10	4965.7205925926	6076.59823076922	6738.81240740741	6440.51385185186	4508.72740740741	6577.43762962964	4334.10369230768	4212.75884615386	4080.9795	4109.75348148148	6569.44937037038	4355.7162962963	6535.78081481482	6304.48123076924	6369.12	6299.08066666667	4259.68061538463	6684.80400000001	3800.50288461539	4658.54930769229	6313.79423076925	4340.26365384617	3977.909	6550.68699999999	6486.87176923078	4160.503	3926.884	4701.35818518518	4129.38014814816	4164.6605	6808.776	4717.68588888889	4362.67123076924	6492.421	4271.82551851852	4322.92299999999	4310.67651851853	4331.00055555556	6253.46584615385	3947.54884615384	4164.97407692308
26	100.508609470607	100.506568361743	100.513556208187	345.871	335.679	356.051	17	17	5045.13625	6691.81975	6907.41437931035	7169.91186206896	4870.79696551724	6852.54172413793	4857.58	4752.44496551724	5138.21617241379	6495.11553846154	9799.84428571428	6042.0075882353	7060.59239285715	6921.18464285715	6866.10078571429	7167.43793103449	5106.62203448276	7019.66368965518	5067.80299999999	5276.71551724138	7405.64337931034	5422.76620689654	4997.21360714286	6925.88331034483	7071.53199999999	5517.65186206896	5007.51393103449	4884.88589655173	5529.98079310345	5214.66689655172	6907.52275000001	5294.21144827587	5021.62596551724	6719.75732142857	5287.06951724138	5427.94779310345	5319.59686206896	5020.77751724137	9889.62942857142	5246.34786206896	5023.74567857143
27	100.509931760733	100.506738800573	100.514703511034	726.404	722.356	732.554	11	11	6152.37917857142	7454.01414814816	7802.872	7674.39014814816	5755.23025	7951.08657142857	5404.15622222223	5267.59855555554	3663.62870588236	5840.21551851852	9442.41375	5478.96507407407	7979.65457142857	7572.39999999999	7768.25400000001	8025.56742857142	5365.54344444443	8298.28107142858	5470.45862962964	5711.41133333334	7430.21955555556	5525.72414814813	5580.82525925927	7736.27011111111	7654.29589285715	5397.32655555555	6732.77972727275	5765.48507407408	5785.02	5463.48833333334	7792.7402222222	5817.66914285714	5319.76996296296	7649.53548148146	5321.86548148148	5567.37125925927	5515.52155555556	5620.71728571428	9123.15829629631	5373.7055185185	5469.60988888887
28	100.510690811994	100.506603405579	100.514424411417	661.1435	656.034	667.211	12	12	5978.87428571428	8094.26678571429	7831.04292857142	7882.06614285714	5436.98071428572	8226.56371428574	5732.63292857141	5445.32017857144	5806.24275	5818.48742857143	9706.99600000002	5807.263	7885.51225	7727.644	7662.0775	7911.29542857142	5440.99325	8062.0155	5769.51375	5801.54249999999	8054.13542857143	5637.90149999998	5702.02128571427	7810.28714285717	7914.35628571428	5789.09389285714	5988.29400000001	11907.77625	5821.75028571428	8051.97640000001	7805.80450000002	5886.83221428572	5491.93071428572	8140.57475	5683.838	5714.44014285712	5753.39114285714	5522.75271428571	9847.82499999998	6161.20266666668	5836.84871428572
29	100.507181169559	100.506200795689	100.510753460444	437.701	434.624	447.875	11	11	5261.47700000001	7520.33100000001	7526.50666666667	7214.33377777777	5219.87874074075	7390.16833333333	5280.99885714285	5120.77607407408	5403.29303703703	5602.2435925926	10297.4767037037	5648.95778571428	7194.10918518519	7612.15433333332	8797.7113125	7476.45985185186	5236.09048148148	7631.73714285714	5562.4495	5130.87466666667	7478.16303703703	5585.09514814815	5415.30211111111	9301.68437142857	6951.16764	5259.376	5429.98196296296	5435.11837037037	5736.04628571428	5208.42351851852	7382.16303703704	5251.3977037037	5181.89677777778	7274.14822222221	5591.21803703705	5548.16985185186	5554.4807037037	5208.42351851851	9814.89407407408	5453.45303703704	5456.34651851852
30	101.022526836973	101.020626527589	101.029990167635	115.288	111.208	116.321	39	39	265.28	414.057538461538	393.838769230769	435.671384615384	498.892846153846	664.128499999999	538.722461538461	588.357789473684	492.585692307692	481.548923076923	484.646153846154	375.473230769231	304.934	300.990769230769	288.725307692308	299.970461538461	159.168	160.188307692308	170.378538461538	170.314307692308	274.566230769231	321.251538461539	266.400692307692	306.973692307692	240.792615384616	295.889230769231	224.366153846154	449.13	273.545538461538	231.609846153846	336.523846153846	261.395692307692	659.94	508.694857142858	316.295384615384	379.525846153846	601.715714285715	532.560461538462	584.592230769231	596.6025	264.259692307692
31	101.047815343576	101.047815343576	101.047815343576	144.876	144.876	144.876	1	1	274.44725	395.76	351.98625	385.6734	255.075	389.7355	269.418947368421	249.8265	335.6787	313.317736842106	679.495263157895	350.966	371.375789473685	400.963421052632	376.38	381.5922	229.571052631579	341.8005	259.1562	258.1359	372.50075	283.7129	262.14	353.0065	353.0065	281.592631578948	274.36655	270.36625	272.40675	270.224285714286	398.82	278.5419	346.8	375.456842105264	276.40645	278.52825	363.2268	360.06	637.861842105264	357.0875	367.181052631579
32	101.06943714139	101.069018647836	101.069558006395	991.689	988.677	992.757	4	4	8324.15999999999	11896.26	9361.63753846153	11700.9901176471	8362.28149019609	11608.8388653846	8464.93623529413	8382.28811538462	8420.9093137255	9285.05999999999	6947.58317647059	8492.92823529411	11695.7696470588	11911.1424313726	11741.996	11749.1383333333	8248.26429411765	11692.4240384615	8455.28262745099	8358.14517647059	12059.8040769231	8427.67782352941	8471.58852941177	11590.5049411765	11793.4230769231	8463.45780392157	8284.46980392157	8324.80000000001	9415.0425490196	8303.02186274511	11804.3671153846	8519.15215384616	8312.84019607843	11612.062745098	8562.34111764706	8406.84943137255	8606.80626923077	8399.43574509803	6867.35960784314	8491.90053846154	8430.2797647059
33	101.070067528288	101.069819713737	101.070315342838	1045.755	1045.75	1045.76	2	2	5166.30000000001	7170.98344827584	6871.59827586208	6917.93793103449	5170.23379310345	6816.66000000001	5275.43999999999	5128.56000000001	5383.44982758619	6115.92000000001	3794.02120689656	5300.94000000001	6991.24155172415	7131.65431034481	6953.4951724138	6884.26655172414	5030.4701724138	6677.94000000001	5240.89396551723	5286.53344827587	7113.48000000001	5192.82000000001	5206.67896551725	6779.04568965518	6923.9101724138	5226.34327586208	5103.9225862069	5030.80948275862	5280.66724137932	5107.84620689654	7052.45189655173	4983.54224137932	5191.65741379311	7016.74586206897	5368.37241379309	5183.64000000001	5197.92000000001	5286.53344827587	3866.45344827586	5188.30965517242	5264.08965517242
34	101.507134386739	101.506586015367	101.510847338299	1073.255	1072.29	1073.38	6	6	770.459523809526	1257.32444444444	1100.58	1111.275	839.834090909093	1056.17045454546	793.91363636363	858.202272727274	933.715909090902	925.140000000002	1409.31050000001	899.640000000002	1144.97428571429	1382.1	1142.4	1095.48	833.711363636365	1086.3	896.579999999993	806.819999999994	1141.88863636364	916.979999999993	869.427272727274	1083.77681818182	1115.88	876.180000000002	810.900000000002	737.460000000002	845.95681818182	755.819999999994	1097.52	791.520000000002	768.402272727267	1048.47363636364	962.879999999993	807.179545454539	918.409090909093	820.080000000002	1419.45227272726	971.946666666669	981.240000000002
35	101.966262671204	101.963234063157	101.97346571818	1072.29	1071.2	1073.37	97	97	2023.01410714285	2777.50745098039	2261.74309090909	2340.28245614034	1734.35416666667	2012.17037037037	1901.28	1537.13999999999	1848.995	1472.57916666667	2066.11363636364	1867.94122807017	2360.69321428571	2631.56653061225	2320.5	1897.76363636364	1750.02978723404	2135.88	1820.70000000001	1856.77916666667	2687.80085106383	1626.9	1867.27777777777	2181.12862068965	2184.20232142857	1733.33395833333	1973.42384615384	1854.36	1853.65877192982	1536.12	1857.98906250001	1888.405625	1697.70666666667	2098.86175438596	1603.43999999999	1754.4	1513.36619047618	1678.58541666667	2326.004375	1830.57	1860.81163636363
36	101.964960260285	101.963063584365	101.97215078889	1169.2	1160.09	1169.29	44	44	690.540000000002	0	902.483636363638	930.240000000002	692.176363636365	1973.14692307692	1285.77272727273	0	0	596.7	1459.16777777779	695.640000000002	897.379090909092	0	899.640000000002	943.500000000002	763.583333333333	867.000000000002	598.740000000003	0	982.260000000001	0	0	0	888.647272727276	693.600000000002	621.180000000004	685.030000000001	716.040000000002	1054.68000000001	851.438181818183	688.500000000002	0	879.240000000002	0	0	0	702.780000000002	0	903.289999999997	0
37	101.965390251219	101.963300193064	101.972197122083	1130.44	1115.06	1147.79	75	73	1535.6574074074	3190.2197826087	264.179999999995	2268.47999999999	2177.7	2842.32565217392	1080.67000000001	2154.13782608696	2241.87489361702	1710.90456521739	6197.51999999999	1301.9847826087	2766.39869565218	934.0625	2790.72	1657.21818181819	2117.40217391305	1749.38580645162	2195.49787234043	2187.33617021277	3405.78	1528.51481481481	2199.12	1798.93807692308	2723.4	2155.70957446809	1090.38	2239.83404255318	1651.95821428571	2594.2768852459	1912.20076923077	2245.49847826087	2663.13214285715	1528.64090909091	2074.09255319149	2140.40638297873	2169.54	2206.16	5237.59698113207	1399.96769230769	1842.68437500001
38	101.965667639126	101.964262586274	101.971413856367	1154.89	1148.78	1158	15	15	1515.27115384615	2527.11741935483	1939.75115384615	2077.97615384615	1506.54	1946.89384615384	1458.6	1481.04	1609.14653846154	1195.44	3766.86	1521.84	1046.28846153846	2042.81	2005.05576923077	2037.70807692307	1541.80115384615	1900.26	1484.10000000001	1554.48	1976.76	1623.43192307692	2064.038	1871.7	1938	1551.42	1590.18	1541.22	1597.92230769231	1489.2	1961.17923076923	1539.76038461538	1462.21115384615	1904.34	1505.52	1617.72	1506.08769230769	1477.98	3698.89423076923	1461.66	1664.64
39	102.053720568047	102.052980377092	102.056627532726	52.049	51.006	54.084	9	9	273.3466	365.262285714286	322.4938	376.467857142857	296.89275	428.62	307.091666666667	502.1352	505.7712	540.7325	630.536571428572	455.94	359.04	429.52525	362.29525	424.424	288.7449	246.9126	216.3566	228.6032	231.59675	176.46	155.119619047619	185.7401	265.138095238095	164.2683	129.57175	371.371	292.808333333333	256.2208	315.440210526316	230.6443	575.421	460.1553	285.67	367.302857142857	599.907	509.25445	1085.546	578.5101	223.43475
40	102.128928676272	102.128835173154	102.12902217939	1057.99	1057.94	1058.04	2	2	801.719999999999	1056.08333333333	1077.12	1059.14444444444	751.739999999999	1091.4	743.579999999999	740.519999999999	748.951851851851	866.685185185184	1256.21517241379	772.139999999999	1145.87592592592	1080.02222222222	1016.28888888889	1064.24629629629	709.157407407406	1106.7	801.428888888888	740.519999999999	1107.72	742.559999999999	782.908148148147	1045.5	1065.9	734.399999999999	767.039999999999	781.603703703702	757.584814814814	766.298148148147	1064.88	755.819999999999	703.799999999999	1087.71481481481	746.368888888888	785.114814814814	746.368888888888	764.534814814813	1280.1	749.972222222221	752.285925925924
41	104.071029025449	104.068787009358	104.075998316402	54.067	52.037	55.088	7	7	2125.54975	3359.73813333334	2813.978	3555.62933333333	3069.1	3837.70666666667	2549.6464	3077.12426666667	3590.899125	1287.5555	1076.45166666667	1057.77988461538	3556.27506666667	4202.4784	3968.352	4068.82346666667	1415.08675	2332.3296	1207.44866666667	1260.441	2839.40213333333	2775.2499375	2311.92426666667	3194.45493333333	3047.4723125	2233.32725	2744.69666666667	3455.6432	2653.7136	2234.09386666667	3606.64266666667	1997.68213333333	4139.15425	4857.4896	3166.856	3354.856	4148.40426666667	4175.95146666667	3416.87306666667	4187.79533333333	1691.60213333333
42	104.105305543263	104.102099961994	104.112690841851	54.073	49.974	61.209	142	142	2125.55741176471	3477.1185	2883.98952	3770.928	3314.93558823529	4255.8572	2721.79472727273	3451.54252173913	2777.43230769231	2894.53436	2751.69516	3478.43517241379	3696.63756521739	4313.6535	4158.5375	4452.07791666667	1415.06635294118	2325.14975	1268.636875	1270.678125	2877.18333333333	3011.901	2663.87275	3329.82624	3132.8	2243.59083333333	3015.12	3795.41454545454	2950.6112	2263.83866666667	3717.6815	2020.18235294118	4793.27544	5170.08182352941	3664.9042962963	3307.74776	4396.34011538462	3862.73930769231	2251.22488461538	3374.00914285714	1719.16805555556
43	105.034316776263	105.034016914035	105.034616638491	253.522	252.006	255.038	2	2	28.567	40.8126315789474	34.6885	33.6682500000001	33.66825	26.5421	23.46575	29.58725	37.738052631579	51.015	54.04675	52.03275	31.62775	36.729	38.7714	29.57855	29.58725	38.7694999999999	34.68	39.7902631578947	41.8323	41.8437368421052	24.4872	41.8307894736842	42.8526000000001	26.5278	23.4660526315789	45.91125	29.58725	27.54	37.7497368421053	28.56	32.6282105263158	45.9112499999999	14.28	29.5876315789474	46.9315	36.7487999999999	45.9247500000001	37.7381500000001	32.648
44	105.034859861725	105.032517617209	105.039643000092	301.976	299.964	304.045	5	5	186.709909090909	334.649454545454	367.285714285715	395.963238095239	208.138285714286	327.511714285715	271.383333333333	402.9	55.1108571428572	60.1968571428573	68.3430454545454	64.278	31.6288571428572	42.8629090909091	42.852	35.6920454545455	31.6284545454546	43.8722857142857	40.8218181818182	24.492	26.5274285714286	64.2959999999999	47.9421363636363	38.76	36.7302857142858	34.6897142857143	33.687	29.5869047619048	21.426	30.6081818181819	28.5752727272727	22.4525714285714	23.4662727272728	32.6487272727272	32.64	43.8717272727273	23.4665714285715	22.4462857142857	38.7513636363636	41.8311818181818	31.6284545454545
45	105.070152106339	105.067987443296	105.077062909935	549.926	544.79	550.992	65	65	507.179296296296	1789.55223076923	1490.9505	1689.51972413793	1718.15152	1990.54526923076	1110.04207407408	3103.27968000001	1172.53322222222	1500.80137037037	1297.81688888889	1137.38259259259	804.809222222224	1855.23533333333	1528.06331034483	1387.00571428572	759.072888888886	619.303423076924	608.984222222223	404.110666666667	1195.74385185185	1002.91485185185	1100.42014814815	1434.84687499999	564.203370370371	910.07125925926	432.699851851851	1504.854	809.256500000001	819.297925925926	838.470444444446	1128.63046153846	2877.152	1392.3	782.538851851853	1114.12311111111	1073.32323076923	1546.74448	856.86222222222	1600.06812903226	1472.23411111111
46	105.11059862114	105.109807681628	105.119332777715	53.046	52.037	53.057	5	5	163.18	319.3578125	255.15	308.1155	286.69025	327.620625	243.83975	300.06375	561.7789375	440.7552	379.55625	421.2341875	316.180625	397.921875	351.095	378.518933333334	126.511	182.6359375	102.0625	97.9776	246.904533333333	235.5892	175.483	302.0125	252.8515	176.506133333333	199.98125	356.06725	225.47525	192.969	324.5508	150.997	442.7885	506.044	273.431466666667	396.9015625	535.63125	519.30725	636.636	539.721066666667	131.61225
47	108.961956271961	108.960644579787	108.964374160403	1075.36	1074.33	1075.42	10	10	823.50681818182	1196.99318181818	1075.08	1164.33863636364	877.590909090911	1023.51590909091	839.834090909084	849.018181818184	829.629545454547	839.460000000002	1265.36363636364	847.997727272729	1054.12954545455	1198.49999999999	1117.92	1150.56	896.979545454547	1096.5	840.479999999994	875.160000000002	1183.72727272728	817.020000000002	932.695454545456	1047.54	1120.98	896.979545454547	888.815909090911	864.960000000002	805.138636363638	859.860000000002	1092.90681818182	821.100000000002	931.675000000002	1033.72045454546	893.520000000002	847.997727272729	855.140909090911	827.220000000002	1302.09999999999	889.21181818182	795.600000000002
48	110.005392210808	110.001059616483	110.013713900603	44.884	42.832	45.922	140	140	2952.56094117647	4484.23760869565	4727.63717647059	4978.0437	3492.26541176471	5037.57768421053	3576.7824	4073.25894444444	3015.64716666667	3227.12263636364	2919.92142857143	3125.1268	4467.7752	4719.81528	4783.669375	4772.93588235294	3247.6546875	3619.79060869565	2601.714	3090.37710526316	4718.69952	4031.05973684211	3725.8455	5210.9283	4691.34792	3535.45864	3530.065	4091.23962962963	3332.28058823529	3491.83482352941	4683.35060869565	3567.59808	4150.5804	4846.484375	3325.08527777778	3320.78447619048	3748.5822	3867.70786363636	3588.38823529412	3986.28911764706	3004.92
49	111.011489386941	111.008517954026	111.018957303265	44.884	42.838	45.922	139	139	738.650352941176	1141.70911764706	1255.92775	1317.14275	966.2359375	1418.12705882353	965.1565	1168.615625	1020.448	977.51925	880.506571428572	870.292636363636	1233.11283333333	1301.775	1315.61405882353	1287.52044444444	883.608666666667	926.808571428571	651.9796875	830.551333333333	1088.8735	1021.3203	999.213470588235	1362.51583333333	1189.37069565217	903.930952380952	830.497066666667	1215.16028571429	881.545846153846	945.173647058824	1235.74	907.669	1336.57428571429	1416.84039130435	847.815529411765	997.8045	1108.12725	1272.85822222222	1167.22817391304	1263.15094736842	712.192666666667
50	111.018554958526	111.01677795893	111.026132105841	1072.34	1071.22	1074.31	121	121	994.861111111118	1829.60708333333	1744.2	1739.68793103449	1357.61999999999	1333.57566666667	993.943809523802	1206.33529411764	1132.6625	1696.25999999999	6908.00384615384	1106.38088235294	1841.70166666667	2333.75999999998	1852.32	1907.91944444445	1275.73529411764	1634.04	1219.92	1130.57037037037	1725.75944444445	1207.67999999999	983.637037037043	1778.15333333334	1801.32	1288.63147058824	949.620000000007	1262.19814814815	1251.05304347826	1178.09999999999	1981.61680000002	961.188888888895	1412.07542857143	1635.67653846154	1167.89999999999	1296.00476190475	1306.20952380951	1098.53999999999	7172.74518518523	1447.41037037038	1347.99434782608
51	111.017604684886	111.015709393121	111.023984572178	913.1255	897.867	924.315	22	21	2751.07542857143	1731.93823529411	3697.01271428572	3937.64114285715	1957.54448571428	4400.4016764706	2196.98271428572	1828.6305882353	1744.83514285714	2035.42808823529	8964.98623255814	1691.89147058823	3934.22171428572	2707.7435	3516.643	4147.05148717949	2108.20542857143	6396.77361818182	1643.40411428571	2276.76737142857	3518.48117647059	1875.8628	1821.516	6760.17819148935	3723.58985294118	1462.03932352942	1309.22602941176	2387.80285714285	1913.35447058824	1996.69914285715	2620.00200000001	2503.80176470588	2266.37185714286	4179.72705882354	1665.05345714286	1735.749	1649.5248	2118.77737142858	8441.80859523809	1743.61945714285	2009.22385714285
52	111.524158442786	111.524158442786	111.524158442786	1072.32	1072.32	1072.32	1	1	127.5	212.266666666666	247.922307692307	204.051282051282	175.484102564102	172.423333333333	124.471282051282	178.5	149.977692307692	228.48	1114.113	150.96	270.367948717948	333.54	221.34	272.40675	200.990512820513	221.395641025641	144.84	135.694102564102	222.471794871795	150.96	120.390256410256	212.213333333333	214.2	154.097435897436	125.523076923077	166.301794871795	174.507692307692	161.200512820513	294.854102564102	114.297435897436	182.625897435897	225.533333333333	155.078974358974	173.44358974359	145.896666666667	153.0375	1103.45153846154	190.835897435897	161.16
53	112.007612927908	112.004455186588	112.014862567965	44.884	42.838	45.922	138	138	699.872444444444	1077.4368	1193.01763636364	1256.92988235294	949.865	1354.27722222222	985.547294117647	1062.470625	870.003133333333	969.296875	925.4234375	840.686	1098.58682608696	1224.35294117647	1205.27611111111	1173.345	931.564333333333	819.26075	640.727466666667	777.71625	1066.13222222222	973.3344	910.251692307692	1259.40588235294	1126.95266666667	908.0225	829.451294117647	1144.7205	874.392058823529	859.0084	1168.78477272727	829.738235294118	1314.0176	1356.023	890.7328125	978.401307692308	1098.899	1223.08752941176	1185.5886	1195.77485714286	691.81425
54	112.016918343871	112.015677953846	112.018165569479	1072.29	1072.22	1073.31	7	7	895.9112	1254.0716	760.919999999996	1309.15346153846	985.7064	1232.6432	862.238	940.8088	871.4216	951.66	3480.32032258063	863.94	1488.7636	999.599999999999	1336.2	1312.74	1013.2572	1222.98	813.959999999999	933.3	1345.4144	857.82	813.2588	1307.64	1395.36	861.899999999999	788.46	978.548846153845	879.5848	808.86	1519.37560000001	833.666800000007	927.5436	1393.392	818.04	848.9728	841.830000000007	864.959999999999	3228.65565217392	872.783999999999	845.9116
55	112.958389633661	112.956131555538	112.965604235014	1078.38	1077.28	1079.47	107	107	1853.94566666667	2376.59260869565	2347.02	2502.90586206896	1819.40291666667	2466.3068	2005.00178571428	1821.05230769231	1513.27791666667	1259.7	1294.93173913044	1359.66	2473.49	2343.93869565218	2400.06	2219.52	1799.84903225806	2477.58	1326	1785.7	2454.10208333333	1296.42	1430.04	2280.72	2374.56	1423.48125	1356.15782608696	1755.42	1451.67652173913	1753.38	2492.76481481481	1726.96800000001	1693.83846153846	2503.00346153846	1397.4	1331.64375	1344.93304347826	1763.58	1262.77083333333	1458.20130434783	1374.96
56	112.999264798099	112.999264798099	112.999264798099	55.076	55.076	55.076	1	1	60.1763125	116.3085	108.18625	143.85525	70.39725	104.10375	53.053	63.2555	134.539058823529	123.45025	318.318	141.762625	106.0735	140.7945	94.88325	144.92875	59.1745	133.65275	60.19475	60.216875	115.28825	88.7671875	64.2796875	160.17925	169.247375	74.47825	88.76175	93.86875	48.972	75.549375	159.159	103.0515625	118.35625	169.3615	74.4828125	88.76175	67.340625	123.4578125	306.075	58.175625	59.19625
57	113.02900167422	113.022955164273	113.032693298672	116.303	110.182	116.332	5	5	54.07325	100.957153846154	99.9845	76.5187500000001	53.079	98.9642500000001	53.056	84.6472307692307	35.7116666666667	52.0121538461539	61.22	51.0153846153847	74.4478333333333	83.621076923077	81.66	82.647	57.134	139.782153846154	36.7283076923077	63.2606666666667	78.5592500000001	45.8925	47.97525	105.044153846154	84.63925	57.1386666666667	52.0121538461539	47.95175	36.729	53.0573333333333	92.8060000000001	59.2276666666667	55.0935	84.6855384615384	49.995076923077	34.6885	26.5135	79.5795	61.2138461538462	27.5355	44.8946666666667
58	113.962481633572	113.959495735283	113.969358962267	1078.35	1077.33	1078.49	144	144	8349.8073076923	10967.9611111111	11408.7611111111	10983.6640625	7719.20961538461	11791.4	8038.37357142855	7701.86307692307	6893.71846153845	6066.96	6828.07066666664	7093.6148148148	11604.6722222222	11208.7685185185	11384.22	11172.06	7816.03703703702	11534.16	7207.31999999999	7828.39076923076	11249.0206896551	7005.35999999999	7568.08703703702	12023.4812903226	11558.64	7262.99629629628	7813.3793103448	8218.13999999999	7318.52142857141	7750.98	11480.187037037	8007.97846153845	7419.21653846153	11742.4222222222	7159.38	7008.92407407406	6860.97037037036	7782.59999999999	7085.46799999998	7224.80296296295	6869.14884615384
59	114.036952317158	114.03418705669	114.044341045877	304.028	297.912	307.072	49	49	699.921764705881	825.370352941179	817.255588235293	756.272833333335	512.179444444445	887.593333333332	524.431176470589	507.05694117647	512.335294117648	584.619166666667	451.833941176471	512.158117647059	910.810388888888	810.34705882353	901.925555555556	841.179166666667	535.623529411764	1010.98516666667	612.352941176471	737.927823529412	833.532235294117	431.708823529412	624.420000000001	990.705588235296	1153.87133333333	578.4975	618.476470588236	820.316470588236	723.140611111113	577.453176470588	1129.79117647059	543.973529411765	613.178157894738	1082.53205882353	515.070294117647	563.169882352941	686.628250000001	521.141384615386	802.415941176469	891.737058823528	938.670588235296
60	114.041209482868	114.037381699317	114.044209399064	185.682	183.652	187.734	4	4	508.98	688.677631578948	731.755105263158	664.02	449.054736842105	760.096052631579	487.710947368421	569.306842105263	316.281578947369	357	420.218315789473	337.811631578947	741.731315789473	664.191315789474	682.556052631579	661.130526315789	454.157631578947	859.061578947368	458.098157894737	522.536421052632	682.556052631579	396.759526315789	435.764736842105	743.771842105263	772.379052631579	451.999894736842	539.719210526315	555.023157894737	397.8	422.149263157895	759.075789473684	425.581421052631	694.835052631579	825.18	445.855	403.92	425.449736842105	544.820526315789	533.597631578947	427.490263157895	423.3
61	114.101989897662	114.101177656541	114.109648667073	46.9245	45.905	46.941	12	12	19.3858461538462	43.8692142857143	31.6399285714286	36.7302857142857	46.9306153846154	86.7607142857143	59.1765714285714	83.6927142857143	65.2996923076923	71.4215384615385	135.698	71.39	31.6155714285714	54.0713571428571	34.7042857142857	40.8092307692308	677.475294117647	778.7505	475.427538461539	546.070384615385	26.5274285714286	47.9544615384616	31.6399285714286	36.7457142857143	27.5361428571429	17.3439230769231	16.3234285714286	15.3042857142857	22.4462857142857	23.4764285714286	30.6321428571429	14.2896923076923	93.8683076923077	81.6228571428572	32.6498461538462	43.8692142857143	138.758857142857	47.9903571428571	149.013857142857	47.9332857142857	44.8698461538461
62	114.970598667288	114.966804419253	114.9777167114	1078.41	1077.35	1079.5	121	121	1944.91416666667	2810.09999999999	2576.52	2535.72	1931.64875	2843.8548	2221.29068965517	1996.56888888888	1636.80909090909	1657.5	1869.43652173913	1765.62	2664.2644	2620.43	2496.96	2597.9384	1930.62833333333	2637.72	1759.5	1893.89333333333	2631.65458333333	1882.49516129032	1760.52	2555.0816	2609.15999999999	1740.86173913044	1874.1323076923	2286.52031250001	1703.77083333333	2104.26	2597.98083333333	1873.51826086957	1898.9644	2681.70260869566	1731.96	1701.0647826087	1731.64708333333	1935.96	1828.37739130435	1767.39304347826	1922.05
63	114.988858514682	114.988356881627	114.989360147737	45.4005	44.89	45.911	2	2	226.491230769231	283.639428571429	339.916153846154	399.930461538462	280.584615384615	349.958	280.578571428572	323.57775	363.229538461539	378.505615384616	313.234461538462	348.937714285714	306.977	347.061538461539	358.29	309.153230769231	277.502769230769	268.347666666667	206.102153846154	278.67	365.242615384616	385.647230769231	283.752461538462	358.263	308.104714285714	297.929846153846	268.320692307692	377.485384615385	233.645428571429	261.179076923077	348.213461538462	255.134615384615	400.950692307693	306.069230769231	335.655923076923	338.734857142857	368.303307692308	409.487833333333	305.187	407.102769230769	270.259230769231
64	115.03642608862	115.034444111291	115.038408065949	301.472	299.953	302.991	2	2	322.399	406.059500000001	391.792	342.902	296.89275	376.47225	266.3505	228.48	273.499826086956	265.286666666667	521.241291666667	256.08275	431.477625	411.2615	389.751416666667	408.936458333334	294.855391304348	536.607666666666	257.17147826087	317.382260869565	443.80875	286.766608695653	314.172833333333	506.960708333333	468.29475	254.04225	280.715217391304	308.128083333333	260.2275	320.361913043478	452.091130434783	322.478	249.963913043478	471.3555	304.98	298.936434782609	241.809125	268.32575	487.460416666667	307.107791666666	330.5745
65	115.964086281951	115.963262336199	115.96999689461	283.138	279.535	286.723	12	12	3555.57125	4586.127	4359.70629166667	4555.5502	3478.13452	4314.76412	3431.20164	2969.34129166667	3080.52583333333	2657.43408	4561.67188	2823.15985185185	4309.71199999999	4250.3615	4483.0758	4683.24688	3455.19533333333	4718.795	3300.64354166667	3548.72495833333	6440.08863636364	3253.710125	3440.60054166667	4244.41333333334	4594.38104000001	3519.63552	3497.417	2516.7996	3399.35212	3400.30599999999	4502.547125	3740.34648	2991.78220833333	4200.36925	3389.96258333333	3198.72	3077.88832	3474.97150000001	4447.37440000001	2975.1705	3537.053
66	115.964438091713	115.960826381363	115.972421434191	1073.29	1072.22	1078.35	144	144	4322.28888888888	5693.29090909092	4866.42000000001	5218.89843750001	3858.78606060604	4964.51136363632	4147.99375	3731.80227272728	3713.4340909091	3057.95999999998	4791.59714285713	3757.67999999997	4899.58903225808	5132.63999999996	4994.94000000001	4686.90000000002	3734.55555555555	4601.21999999997	3854.58000000002	4076.94000000001	5178.97931034481	3690.36	3910.55599999997	4859.28000000003	4772.58000000002	4051.44	3856.61999999998	3639.36000000002	3895.07499999997	3659.75999999997	4820.53391304348	4090.7836	3714.14814814814	4893.07954545456	3818.87999999997	3776.87049999997	3590.11899999997	3719.94000000001	6823.43444444446	3915.35238095239	3776.03999999997
67	115.964895833069	115.963195962965	115.972600692358	913.222	905.966	923.311	59	58	6053.76777631578	5487.62846153847	7161.022	5121.28588235294	4140.92414999999	7155.12059183674	4245.68	4063.75337254902	3309.18367346939	3049.89354901961	1222.14792156863	3298.86445098039	7506.15724193549	4020.92840625	5863.17333333333	5834.60235294117	3911.08798039216	7397.84313725491	3308.42128846154	4428.46923076924	5341.72989795917	3927.74675409836	2375.58705882353	7114.12153846153	7789.79346774193	3413.83850980392	3469.33333333333	4881.98826923077	2265.29308571428	3553.59446341464	6818.72847058822	4225.97701960784	3694.8126923077	8404.73527272726	3661.17865384616	3518.28615384615	3349.87317647059	3859.69847058823	1188.61365384615	2838.79351219512	3690.31380769231
68	115.964180468756	115.963069617779	115.972029403377	217.8065	213.218	220.382	14	14	3509.43072	4906.52652	4177.02632	4315.7844	3206.74004	4035.27824	3171.65184	2720.06648	3256.98772	3053.27616	5264.6448	3153.56184	4291.2866	4250.4658	4107.64728	4361.697	3215.92256	4165.63992	3358.76176	3354.01292307692	4555.42272	3479.9732	3449.56668	4283.14796	4296.40848	3412.0338	3451.81536	2920.61376	3377.1268	3337.57088	4597.48669230769	3354.54912	3447.50154545455	3983.17312	3575.58061538461	3380.85024	3006.33408	5957.35894	4887.1412	2681.58	3512.13544
69	115.964909489947	115.963230412743	115.971651083954	312.213	302.016	318.329	14	14	3635.09224	4860.73676000001	4598.35342307692	4409.41430769231	3754.59076923078	4699.36007692309	3888.38118518518	3118.99596	5069.55176470588	3789.27992307693	4929.99296	3774.14230769231	6632.69872222223	4799.39712	5058.49484615384	5150.36838461539	3697.49472	5045.23134615384	3768.63264	3840.06624	5326.77359259259	3877.02307692307	3831.1514	4959.67848000001	4931.98146153847	4106.67484615385	3824.75904	4089.26565517241	3962.72569230769	4355.55765517241	4766.66208	3967.704	3523.7865	4652.4768	3893.49268000001	3791.36048	3838.25284615384	3523.43557692308	5028.86138461539	3842.25780000001	4121.88769230769
70	115.971420715854	115.971094571627	115.97174686008	269.8515	268.318	271.385	2	2	3066.00149999999	4122.83024999999	3854.69828571429	4087.19785714286	3040.45142857143	3827.98480952382	2956.788	2558.9124	2072.64	1962.9380952381	3575.136	1846.71714285714	4100.4	3897.54599999999	4263.77400000001	4144.40057142857	2921.28	3976.05342857143	2886.28725	2999.39645	4174.81428571429	2943.5757	2950.563	3839.28	4010.65857142858	3166.83314285715	2975.049	2823.13057142858	3163.906	2902.27655	3899.52155	3096.42261904762	2665.02359999999	3812.8611	3058.58835	2981.3166	2888.42885714286	3106.77	4140.45828571429	2944.93485714286	3037.3056
71	115.971007585413	115.970551127228	115.971464043598	192.3305	190.789	193.872	2	2	3129.14008695652	4222.01939130435	4031.06086956521	3862.87226086956	3009.51860869565	3583.15617391304	2921.13134782608	2410.87643478261	2482.92939130435	2402.20239130435	4636.92	2519.66817391304	3881.1	3857.60634782609	3923.92330434783	4003.50365217391	2687.81456521739	3771.04486956521	2879.58273913043	2789.08591304348	4188.29852173913	2829.60060869565	3024.18208695652	3947.38930434783	3991.26052173913	2945.22573913044	2980.182	2600.64495652174	2743.59839130435	2953.29043478261	3727.01295652174	2932.97947826087	2230.29026086957	3627.27460869565	2833.26443478261	2648.03286956522	2193.65434782609	2464.035	4220.81921739131	2394.55226086956	3045.47869565218
72	115.971753599552	115.971408913025	115.97209828608	725.3955	722.352	728.439	2	2	3129.93483999999	3853.44648	3745.30104	3650.56183999999	2706.80284000001	4037.24795999999	3055.44064	3022.66176000001	2801.3906	2778.87596	2302.68168000001	2812.55312	3608.73036000001	3875.13196000001	3578.12195999999	3918.89547999999	2874.12876000001	3609.0722	2963.33239999999	3168.24424	3936.24023999999	2995.10880000001	2929.55488	3710.46527999999	3848.87616	2816.63519999999	2942.48751999999	3072.06307999999	2605.79511999999	2881.15776	4107.59300000001	3121.03651999999	2984.90400000001	3796.58888000001	3123.07708000001	2910.85884000001	2897.59520000001	3028.78463999999	2236.45376	3133.27987999999	2815.97280000001
73	115.970651943968	115.970651943968	115.970651943968	736.657	736.657	736.657	1	1	3174.05757692307	4183.1718888889	3831.07351851851	3874.76818518518	3064.97007407407	4245.20296296296	3410.93718518519	3179.12785185186	2850.08696296297	2946.6157037037	2355.77862962963	2922.65896296296	3912.69425925926	3982.52148148149	3867.94325925926	3993.29474074075	3045.94118518519	3849.57792592593	3216.87744444445	3380.97785185185	3981.34911111112	3008.74455555556	3156.10918518518	3943.30203703704	4097.63755555556	3126.75525925926	3060.77777777778	3281.86844444444	2799.61876923076	3083.89503703704	4352.426	3331.87203703704	3128.79622222222	4304.47381481482	3231.47733333333	3025.90044444445	3109.75022222223	3194.165	2275.26074074074	3240.77533333334	3124.7142962963
74	116.035050527604	116.0346038483	116.035497206908	301.472	299.953	302.991	2	2	2824.15085714286	3355.60225	3397.55142857143	3204.59428571429	2799.53333333334	3322.91547619048	2785.38000000001	2230.74	2909.58805	2775.04761904762	4017.78	2771.09600000001	3532.26	3517.90971428572	3603.64914285714	3784.15971428572	2746.513	3830.81523809523	2922.8552	2809.7118	4004.43452380953	2772.83435	2898.53025	3606.7605	3770.8	3135.33800000001	2890.02635	2575.20114285714	2852.71885714286	2716.92575	3505.58925	2980.95004761905	2252.35385	3423.05857142858	2901.75775	2770.999	2669.06742857143	2506.725	3817.81028571428	2673.14857142857	3092.48600000001
75	116.06914607916	116.064450311413	116.076455754558	58.159	53.04	63.271	104	104	809.88	1050.86869565217	1215.1376	1624.25894736842	1041.70588	1266.15845454545	1084.81460869565	1518.132	867.629958333334	1118.23966666667	934.53984	499.8	1336.2524	1724.2056	1272.5635	1266.4405	2377.31692307692	2270.09903846154	1977.2445	1962.4215	575.4445	950.911833333334	374.451695652174	691.753714285715	689.379166666667	456.05175	326.4128	1322.26105263158	568.27925	624.718956521739	678.477333333333	584.627125	1544.67842105263	1231.18828	654.006958333334	911.08325	1248.837	1599.808	1495.73048	1337.01875	459.13125
76	117.069402549764	117.065747804777	117.078201253309	58.1505	57.139	59.175	6	6	73.4431304347826	112.23347826087	109.195826086957	144.877043478261	97.9450434782609	121.442086956522	100.011130434783	131.647304347826	85.6398260869565	112.228695652174	85.7019130434783	54.0622083333334	129.54	166.30252173913	116.33947826087	126.542	232.61947826087	193.849565217391	197.930608695652	176.5465	53.0535652173913	97.9450434782609	31.6348260869565	61.2313043478261	73.425	31.6280869565217	25.5010869565217	140.796	38.7715652173913	55.1222608695652	71.4365217391305	41.8306956521739	155.079652173913	120.36	62.2359130434783	71.4213043478261	109.167913043478	190.837565217391	165.289304347826	130.626782608696	37.7500909090909
77	117.935396335743	117.935396335743	117.935396335743	1079.44	1079.44	1079.44	1	1	1294.8876	1709.17	1553.02538461538	1523.88	1249.97115384615	1567.3344	1293.8672	1301.52	1096.3392	1190.34	1265.296	1030.2	1601.0076	1622.436	1603.44	1640.8032	1274.4796	1549.38	1062.84	1302.0304	1646.9256	1157.1336	1143.42	1412.2336	1584.06	1071.42	1187.1904	1354.56	1137.1712	1179.12	1520.396	1322.4384	1240.8064	1526.5184	1131.18	1155.0928	1148.9704	1245.42	1271.9168	1074.465	1073.6388
78	117.961231663578	117.958759983444	117.968334529964	1073.27	1071.3	1073.39	126	126	1663.3761904762	2530.51851851851	2070.6	2172.46708333333	1754.09625	2314.305	1646.02809523808	1447.00454545455	1584.6812	1300.5	1562.31590909091	1576.34740740741	1989.88636363637	2134.85999999998	2034.9	2134.86	1568.43863636364	2085.9	1716.66	1689.11999999999	2185.20129032257	1726.86	1736.85047619046	2085.99000000001	1968.6	1563.65999999999	1859.46	1669.74	1837.7404	1778.88	1970.33518518518	1695.24000000001	1676.31638888889	2062.54277777778	1759.00242424242	1617.58055555555	1586.65535714287	1715.08694444445	1572.52045454544	1595.99666666666	1698.78970588236
79	118.035089144576	118.031144308214	118.038304986072	271.886	269.355	273.443	4	4	1278.3897368421	1713.46368421053	1589.04142105263	1702.32568421052	1273.28842105263	1625.69842105263	1153.55716666667	1227.37657894737	810.858157894738	802.98852631579	1478.08421052632	631.551944444443	1590.09794736842	1677.31263157895	1663.02894736842	1574.28861111111	1221.89694736842	1585.48894736842	1243.70078947369	1274.70310526316	1591.69263157895	1239.61973684211	1296.75447368421	1590.18	1500.21666666667	1345.12305263158	1283.16	1165.14052631579	1213.11027777777	1181.11431578947	1601.28836842105	1182.88827777778	1018.22263157895	1697.71789473684	1228.77705263158	1249.5	1159.01894736842	1193.70789473685	1670.17078947368	1178.1	1140.02261111111
80	118.085893540319	118.083980496158	118.094164188092	65.293	57.139	81.625	106	90	174.411	640.758315789474	698.04	882.547142857143	676.434473684211	893.75052631579	702.158315789474	826.390588235294	1702.37230769231	1058.94073684211	1378.35775	1863.06103703704	698.7	1592.40364705882	776.420263157895	717.245	599.94375	586.681578947368	386.679736842105	615.377368421053	453.137052631579	432.636210526316	330.561	558.170315789474	504.743684210527	318.33852631579	249.9	820.281	397.902631578947	452.253777777778	539.71225	456.057631578947	1619.17281818182	842.392923076923	369.335263157895	638.684736842105	812.119	2152.80285714286	1598.39596428571	783.85694117647	365.367263157895
81	119.053163407369	119.051774393578	119.060766036209	301.472	297.912	304.028	4	4	72.4385217391305	80.6006086956522	40.8109090909091	54.0889090909091	81.6218181818183	59.1758181818183	111.2345	117.3	276.567818181818	165.298909090909	247.870565217391	410.149636363637	52.0339090909092	58.1685000000001	65.2974545454546	56.0875	62.2366363636364	40.810909090909	39.8012727272727	79.5989999999999	37.750090909091	30.6163636363636	33.6614347826086	60.1799999999999	72.4393636363637	34.6892727272728	27.5620909090909	110.189454545454	42.8629090909091	75.5001818181819	103.075090909091	67.356	169.365272727273	104.066608695652	28.56	71.419090909091	105.088090909091	127.534090909091	105.037608695652	73.4587826086955	123.453
82	120.064969878836	120.062539695443	120.074290645288	54.061	52.032	55.093	15	15	200.929631578947	289.758888888889	264.338277777778	314.245555555556	206.093157894737	260.241666666667	202.015	224.534444444444	753.546631578948	771.318947368421	843.769722222222	853.695947368421	395.739578947369	382.598684210526	406.203222222222	477.516	140.796315789474	173.447222222222	158.140789473684	172.477842105263	168.343421052632	123.451842105263	124.473888888889	152.062777777778	238.593789473684	98.9655263157895	133.654473684211	332.622947368421	312.205	237.867111111111	305.162722222222	235.684166666667	441.796736842105	348.935	257.119578947368	330.57	386.699684210526	361.173157894737	760.096052631579	443.965833333333	240.782105263158
83	120.080372906215	120.076590165192	120.087809668647	155.068	151.99	156.111	61	61	606.900000000001	1018.98	859.061578947368	1193.9076875	667.272352941176	925.378684210527	682.338187500001	1667.0885	771.318947368421	801.9165	560.124473684211	1024.08	709.108499999999	797.845789473684	731.555099999999	624.401052631579	840.929454545454	871.574421052631	675.414210526316	1025.95233333333	608.94	719.301428571428	577.2917	815.157555555554	688.890789473684	665.211578947368	457.219368421052	860.88	532.5966	523.23435	767.475368421052	505.0485	1166.5217368421	665.040000000001	478.38	643.765615384616	653.98025	888.565166666667	302.091368421052	771.342352941177	472.259999999999
84	121.065124327562	121.062107159467	121.073073858047	549.9055	544.772	550.992	124	124	989.850357142856	3006.19659999999	2590.91817241379	2923.0393548387	2842.46293333334	3555.69571428571	1834.47371428572	4741.01819354839	2082.76760714286	2744.06032258065	2546.60855172414	2014.69112903226	1388.27040740741	3119.51037931034	2700.13607407408	2427.10416666667	1285.52666666666	1003.93511111111	1074.13521428571	729.631964285717	2118.039	1815.43655555556	1957.0957037037	2280.48042857143	1118.194	1605.87349999999	720.472999999999	2574.11411111111	1535.8826	1434.49493333334	1382.19678571429	2046.06537037037	4531.04510344827	2372.6804137931	1319.18325	2006.88638888889	1939.90713333334	2646.06528571429	1715.75600000001	2824.60082758621	2691.4195
85	121.062259659677	121.060884817254	121.071802789393	120.385	116.309	121.416	25	25	15.3033333333333	63.2158888888889	69.3993684210526	78.5602631578948	408.244444444444	572.352	435.634888888889	729.52	17.3453684210526	9.1795	27.5475	18.365	84.6553888888889	173.447222222222	113.281666666667	94.8858333333334	286.698055555555	305.146111111111	221.400277777778	282.616944444445	32.6484210526316	13.2558947368421	13.2679444444444	25.4986111111111	45.91	34.7007777777778	25.5152777777778	58.1558333333333	112.230555555556	59.1567777777778	69.3373333333333	47.9817777777778	509.118611111111	292.819722222222	93.8604444444445	176.508055555556	375.224421052631	319.346944444444	410.151666666667	370.239833333333	447.173666666667
86	122.929537879096	122.921145710617	122.932270671272	48.971	46.914	49.997	21	21	1634.574	2298.811	2523.9748	2460.1844	2004.693	2675.314	2039.64633333333	1669.989	1714.90016666667	1383.6624	1488.4718	2059.03266666667	2351.561	2594.3686	2361.4768	2400.84433333333	1603.702	2773.83316666667	1402.775	1886.59633333333	1871.4136	590.695800000001	599.4444	1264.4932	1917.976	1237.5026	1239.786	1911.8548	1880.47433333333	1816.19333333333	2171.4964	1535.35083333333	2037.60566666667	2993.169	1737.4006	2072.297	2078.1474	2220.5236	1720.3944	2011.8344	1870.47666666667
87	123.04345000242	123.043102107636	123.049522859034	238.753	237.698	238.77	3	3	24.4862608695652	28.5612173913043	24.4865454545455	32.6566956521739	18.3646956521739	29.6102608695652	22.44	19.3940434782609	53.0683636363636	86.744347826087	77.5398260869566	78.5600869565218	30.6163636363636	32.6483478260869	26.5335652173913	29.5875652173913	21.4209130434782	29.5875652173913	19.3808260869565	32.6483478260869	25.5079545454545	18.3608181818182	17.3363043478261	26.5279130434782	29.5951304347826	23.477	17.3355652173913	21.4257272727273	26.5267826086957	20.395652173913	22.4457391304348	16.32	14.2838181818182	19.3899130434783	23.466	21.42	23.466	18.369	32.648347826087	19.3849565217391	21.4254782608695
88	123.042512521655	123.042512521655	123.042512521655	290.754	290.754	290.754	1	1	19.3851153846154	43.8798461538461	44.8918461538461	41.8310384615385	20.4061538461538	46.9323846153846	20.4053846153846	26.522	363.215846153846	522.496	321.4575	468.303576923077	34.6891538461538	44.902	41.8215769230769	52.0455	26.5219259259259	38.7629230769231	39.7905	25.5009259259259	34.697	25.5125	22.4408461538462	33.6688846153846	47.9526538461538	26.527	22.4416923076923	20.41	25.5067307692308	21.4215555555555	34.697	19.3895	19.3851153846154	38.7702307692307	22.4416296296296	27.542	24.492	24.492	23.4564615384616	21.4256538461539	21.4208076923077
89	124.039590327256	124.039590327256	124.039590327256	106.106	106.106	106.106	1	1	32.6413333333333	61.23	52.03275	52.0455	39.78936	95.90632	59.15072	59.1484	140.76575	209.1492	47.9537083333333	238.74552	40.8216666666667	52.02408	56.1022	42.861	21.42588	83.64328	56.1264	44.88176	60.1972083333333	55.0935	44.891	61.2024	63.2580833333333	54.0754583333333	54.0494	78.59775	53.066	57.1363333333333	63.23008	38.7710833333333	243.789958333333	131.64192	63.25736	115.3165	199.969	209.1	46.93288	239.768541666667	113.22444
90	124.037208934982	124.035178826731	124.044864715992	132.6335	130.575	133.67	20	20	37.7585	53.0423636363636	108.175304347826	82.6798695652174	82.6641818181818	148.926636363636	103.0705	67.338	75.5001818181819	84.6826363636364	69.36	84.6826363636364	58.1555454545455	73.4236363636364	36.7298181818182	65.2966956521739	118.32	153.081818181818	99.96	200.026909090909	109.195826086956	57.1352727272727	62.2366363636364	112.175	69.3785454545454	53.066	79.5812727272727	60.1953913043478	76.5204545454545	56.0880434782609	80.5405	38.7617272727273	208.024363636364	139.777363636364	79.5812727272727	106.108363636364	150.966434782609	94.8640434782609	91.8245454545454	94.8640434782609	136.783545454545
91	124.038653689663	124.03671552093	124.045796920253	60.189	57.133	61.221	15	15	72.4294666666667	131.582804347826	168.366	157.120173913044	171.4272	329.509152173913	252.036652173913	190.8148	650.533155555555	774.669133333334	871.321347826087	775.315652173913	125.478717391304	176.486326086957	144.898652173913	162.2436	97.9584	277.5488	152.0396	188.774	257.1408	168.347666666667	143.875173913044	271.4264	184.627869565217	112.229333333333	92.833847826087	135.677347826087	159.160695652174	125.522866666667	267.3448	141.854133333333	414.228266666667	369.296311111111	148.9784	232.61947826087	286.693304347826	335.694434782609	472.270065217391	289.7936	306.08
92	124.11541481019	124.111385522043	124.118172599944	317.8125	316.265	319.35	4	4	56.1343749999999	181.67125	183.65625	245.880249999999	89.7819999999998	116.3085	95.8744705882353	308.134375	75.4984999999998	72.4377499999998	22.452375	21.4187647058823	49.9598235294117	55.0958823529411	50.9970588235294	50.0106249999999	24.4875	32.648	14.2835	26.528125	34.6778749999999	15.2934375	13.26325	56.155	41.8302499999999	9.17887499999999	6.11924999999999	62.2390625	15.309375	32.644	48.9570000000001	31.62775	170.38175	71.4175	20.405	15.301875	57.1339999999998	77.5104999999999	43.87075	25.5156250000001	6.12176470588234
93	124.923725895912	124.921054067929	124.932395104439	49.239	48.96	50.002	11	11	305.079666666667	429.560333333333	453.974166666667	442.824666666667	396.909666666667	477.516	364.259	277.757333333333	291.767666666667	293.8752	280.545833333333	315.283	360.118833333333	438.671666666666	435.017	420.377333333333	257.082	530.486666666667	308.140666666667	321.405	339.771	86.7170000000001	94.9684999999999	198.106333333333	333.649	224.473333333333	187.741333333333	352.015	350.994666666667	311.201666666667	388.043333333333	261.162666666667	329.567666666667	535.5875	323.392833333333	341.811666666667	323.445666666667	369.722666666667	365.279333333333	343.852333333333	293.568
94	125.022268643721	125.020875864826	125.02967723535	167.318	164.25	167.329	7	7	137.773636363636	184.718727272727	192.831545454545	187.688363636364	129.574636363636	179.568	118.351636363636	108.148909090909	130.594909090909	126.513818181818	233.699952380952	89.784	188.800909090909	163.156363636364	167.324727272727	159.127090909091	183.649090909091	227.520818181818	164.263909090909	164.183409090909	179.552	106.108363636364	109.169181818182	166.304454545455	177.574909090909	136.716545454545	114.309333333333	122.492727272727	117.331363636364	111.242285714286	144.917454545455	126.513818181818	105.088090909091	200.895227272727	121.412454545455	131.518304347826	114.270545454545	102.027272727273	243.845181818182	107.128636363636	133.655727272727
95	125.964959405708	125.962453683791	125.967381178333	1074.33	1073.3	1074.4	43	43	1059.30631578948	1417.47449999999	1331.10000000001	1514.35454545455	1095.02473684211	1287.87099999999	992.972105263151	1083.77099999999	923.576315789468	1020	1894.09684210527	922.623684210532	1365.42900000001	1409.63999999999	1506.54000000001	1415.76000000001	1090.91449999999	1276.02000000001	939.419999999994	1031.21999999999	1422.54380952381	1038.35999999999	1065.40199999999	1367.14949999999	1381.08000000001	1045.50000000001	1033.79315789474	1107.72000000001	998.074736842099	1072.01999999999	1405.56	1071	1047.03299999999	1321.58157894738	972.059999999993	971.515999999993	993.967000000004	1020.00000000001	1732.85368421051	1006.23894736843	990.419999999993
96	125.986603640229	125.983295586458	125.995117528479	44.885	42.838	45.922	139	139	2087.00525	3160.8894	3296.75333333333	3633.11025	2044.581	2942.298	1990.50775	2183.45130434783	533.620923076923	616.3065	584.6319	789.658615384615	3312.496	2975.194	3139.3656	3040.47647058824	816.3	1362.51583333333	843.850125	852.256666666666	3819.76094117647	3139.30925	3192.4	4046.56571428571	3749.30376470588	2960.72282352941	2959.70258823529	1800.71529411765	1978.26475	2409.695625	3402.79694117647	2308.57058823529	1339.55177777778	2090.6203125	2147.64913043478	1506.012	880.495363636364	1202.37088888889	780.153142857142	1107.9915	2415.98516666667
97	127.038586579651	127.038586579651	127.038586579651	295.855	295.855	295.855	1	1	168.34125	214.2525	229.55625	230.529416666667	126.511	210.180083333334	141.8495	154.05775	563.201000000001	711.11425	701.960666666667	706.013000000001	219.362708333334	252.0635	256.030458333333	237.669708333333	192.78756	246.850083333333	170.388708333334	210.180083333334	217.3665	178.5875	176.467208333334	267.250916666667	233.646791666667	183.645	190.8335	133.65275	192.82725	149.95176	241.8585	180.6285	150.997	222.4145	191.77504	179.56928	158.183958333333	150.0135	323.273958333334	158.145208333333	170.346958333333
98	127.038697477848	127.03711483736	127.046379232082	58.16	55.099	60.2	14	14	498.78	746.839636363636	656.1815	637.663043478261	362.196818181818	458.102454545455	399.033272727273	468.284318181818	332.357	439.737545454546	763.187652173913	321.314318181818	446.779043478261	436.690260869565	412.300363636364	352.088181818182	173.446363636364	365.257636363636	170.385545454545	232.674	543.950727272727	443.818636363636	571.346086956522	573.411043478261	494.589772727273	379.541454545455	373.335913043478	349.953545454545	222.419454545455	241.931857142857	414.323	361.176545454545	168.345	354.96	253.027636363636	254.047909090909	190.791	368.318454545455	491.660956521739	218.387	184.669363636364
99	128.020051927614	128.018520916209	128.029743903024	44.89	42.844	45.917	41	41	311.161	478.5207	497.9064	511.1703	405.0591	539.7387	396.8967	450.2169	458.775	489.696	453.998888888889	449.9523	463.2162	532.9098	529.8471	527.4951	436.6884	463.2162	326.496	424.4448	465.2112	395.8764	335.8432	549.1904	483.5748	332.6178	312.2118	546.866181818182	362.2065	352.0035	537.338222222222	412.4032	617.234444444445	582.634125	331.5975	428.526	531.615375	574.976545454546	642.978	601.9475	271.2402
100	128.052957559923	128.051535179922	128.054586896976	92.838	91.811	92.855	5	5	69.3781333333334	40.8106666666667	34.7026666666667	21.4326	149.017333333333	43.8886666666667	43.8743333333334	183.648	87.6798666666667	76.52	94.8848	148.958933333333	112.236666666667	176.506133333333	135.651133333333	51.0133333333333	43.8886666666667	27.558	67.364	33.6688	17.3453125	10.1993333333333	8.16213333333334	14.2790666666667	27.5472	10.2066666666667	6.124	59.1754666666667	43.8714666666667	76.52	32.6378666666667	30.62	412.187733333333	245.9646	84.7153333333333	186.7088	330.5664	540.953333333333	333.5182	231.600533333333	59.1754666666667
101	128.05192188406	128.051684314058	128.052159454062	354.526	353.007	356.045	2	2	45.9337499999999	64.27575	65.296	70.4317500000001	52.03275	68.3623333333335	49.9718333333333	61.2138461538463	62.2106153846153	64.3072499999998	67.3365	55.0665000000001	61.2450000000001	89.7453333333333	71.3883333333333	69.4110000000001	72.3763076923077	60.19475	52.0369999999999	72.3763076923077	75.5354999999998	60.1981538461536	33.66825	69.3756923076925	69.377	46.9315	56.1126923076922	55.1205000000001	52.0115	59.1778461538462	77.539	48.972	72.4363846153848	62.2657500000001	39.7890000000001	57.1587692307693	59.2034999999998	58.15425	65.3013333333332	46.9341538461539	62.23525
102	128.952641083537	128.949283886077	128.960966395787	1079.44	1078.32	1081.47	138	138	2263.03212121211	3111.95312500001	2987.47499999999	3196.46333333333	2145.71718749999	3059.91718750001	2044.72645161291	2153.56129032259	2080.03375000001	1380.05999999999	3362.88941176469	1917.16718749999	2915.03281249999	3408.51282051282	3206.87999999998	3050.81999999999	2427.20605263158	2937.59999999999	1961.46000000001	2496.61972222222	3156.73454545455	1989.00000000001	2029.40156250001	2699.74687500001	2976.35999999999	2042.64666666666	2141.63593749999	2268.11382352942	1979.03096774193	2331.72	2936.43212121213	2154.53937500001	2245.64885714286	2939.45806451612	2247.06	2211.93052631579	1977.42827586206	2134.86	3319.97352941177	2245.15789473685	2152.2
103	129.018623957558	129.016275971094	129.027491189448	90.808	87.741	92.855	29	29	267.31336	330.63552	289.81632	347.98368	261.25312	347.99732	325.39276	405.05116	1388.9676	1640.68272	832.54848	1264.11357692308	304.10304	368.233884615385	368.233884615385	304.10304	232.67856	329.55044	235.74012	265.2104	394.75548	689.57408	482.587346153846	517.28196	345.87492	368.32108	325.46932	338.806	215.27908	240.78608	382.442307692308	327.49704	764.00996	406.24656	203.07552	313.29964	1178.6544	753.98692	569.18232	1100.12056	262.15028
104	129.036701885702	129.034473547098	129.037421653655	45.124	44.878	45.917	9	9	254.0464	389.767333333333	510.142857142857	509.122571428571	266.2896	621.3424	290.89	320.257571428571	264.162733333333	281.598857142857	301.983428571429	278.5328	440.732571428571	422.398285714286	525.437333333333	437.6944	249.883666666667	370.3568	168.344	254.051142857143	401.140714285714	243.848285714286	228.64	489.908571428571	470.342933333333	227.523714285714	198.955714285714	398.931714285714	241.8032	257.1072	486.880714285714	324.572	401.985066666667	595.641066666667	207.118	287.7152	249.97	382.901785714286	372.404285714286	332.613142857143	177.5264
105	129.036128456285	129.035207099419	129.045193119231	144.8595	141.805	144.894	6	6	170.46525	208.046	207.122461538461	169.358307692308	178.553846153846	232.612615384616	185.766	203.892307692308	195.888	248.955076923077	282.625230769231	283.645538461539	191.817846153846	277.398153846154	218.345846153846	178.553846153846	143.863384615385	198.945	142.832307692308	138.754	222.527692307692	120.3895	134.619692307692	182.62475	207.127666666667	95.9016923076924	146.857846153846	201.929538461538	166.285076923077	150.868923076923	202.0095	168.350769230769	327.50025	260.178461538462	123.401384615385	149.985230769231	256.077923076923	311.053076923077	330.729230769231	259.158153846154	291.632
106	130.033809278377	130.033354629089	130.03844021921	91.835	91.817	92.854	3	3	84.6876666666667	107.1175	80.6721666666668	76.5874999999999	86.7242857142858	91.92	32.6582857142857	90.8054285714287	107.1175	623.307285714286	34.6897142857143	189.782	145.900857142857	230.52	143.739428571429	162.248142857143	16.3245714285714	158.144285714286	541.218333333334	17.3448571428571	54.0776666666667	30.58	34.6848571428572	43.8354285714286	69.3826666666667	64.281	24.5074285714286	68.359142857143	175.489142857143	56.1183333333333	112.231428571429	47.9534285714286	364.921333333333	216.487333333334	100.074333333333	146.921142857143	402.965833333334	371.384	40.8066666666666	421.397666666667	94.8732857142856
107	130.049043162439	130.042273802398	130.058101457419	55.081	52.014	60.2	128	128	2007.43288888889	2730.189	2500.071875	2696.63735294118	1957.90336363636	2533.9015	1937.7396	3845.95041666667	2845.65708333333	3642.32555555556	3180.1712	2430.9506097561	2602.20896296296	3153.59275	2665.546	2364.37866666667	2948.22145833333	2734.32432432432	2695.53526315789	2729.503125	1371.23368421053	1113.12096551724	1124.51753333333	1324.314	1425.76717241379	958.039034482759	975.250363636364	1741.60554545454	1823.26558823529	1406.44903225807	1575.99168	1380.429	3382.80526829268	2634.83813793103	1454.91928	2088.49827272727	3450.57944444444	2474.0152	2772.04116129032	3183.11277777778	1935.46694444444
108	130.049248591786	130.045399962218	130.057345439582	99.985	94.9	105.097	71	71	473.31712	757.22584	679.50648	976.6185	852.1175	841.896	844.432615384615	2069.73607692308	1201.60712	1611.00511538462	275.4648	1071.042	550.03872	961.896269230769	648.77088	552.07968	2014.044	624.404769230769	1321.5734	1600.43811111111	304.04344	502.87972	338.652769230769	221.348346153846	264.25252	447.99072	217.268192307692	819.47756	703.13828	464.2274	334.496923076923	388.649307692308	1740.57930769231	763.34896	553.12184	961.32984	2021.65012	1040.68333333333	335.605307692308	2378.29674193548	1081.23925925926
109	130.065165236773	130.062078801597	130.073498323474	206.096	203.033	207.136	114	114	1593.03172	2415.00276	2339.03184	2835.4484375	2030.33576923077	2719.0175	1918.5024	3114.37525	1034.86705263158	1122.572	730.506782608696	1008.04816666667	2241.2376	2726.15253333333	2481.856	2120.10208695652	1288.26	1780.36533333333	1320.9	1479.696	1970.14663636364	1887.518	1657.565	1988.54845833333	1585.82592	1608.308	1444.15341176471	2028.65117241379	1273.2928	1411.68	1578.39120833333	1108.082	1916.07218181818	1871.17376923077	1403.864	1345.74932	1756.2805	1547.76138888889	1427.37172	1715.80277419355	995.55904
110	130.065139355268	130.062583898808	130.072361590895	270.3675	266.289	272.434	20	20	80.6006086956522	172.468173913044	121.4395	139.811478260869	134.6785	193.899130434782	115.26	425.448782608696	3667.2479032258	4368.95753846154	2374.55524	5047.27188461538	77.5231666666667	93.864	92.8437391304348	56.1286956521739	208.046	230.578956521739	277.451333333333	319.423304347827	102.029166666667	57.1363333333334	49.9949130434782	63.2561739130435	88.7929565217391	76.5391304347827	40.8016666666667	119.374125	119.37052173913	58.1684999999999	72.457043478261	48.9829565217391	236.707666666666	157.120173913044	68.3749565217392	110.1645	258.1865	131.61225	143.856782608696	177.434608695652	199.001739130435
111	130.06439598759	130.063239789028	130.073687049234	287.749	287.698	289.75	7	7	443.826875	697.016347826088	394.83288	319.33512	143.85948	266.29308	115.28712	691.587119999999	331.513	455.151920000001	137.7675	455.04488	72.43988	143.8905	110.16432	74.51475	64.2625199999999	78.56156	123.44904	159.13248	144.91384	42.85176	44.8817600000001	90.8013599999999	116.31192	67.33848	35.7014	173.4408	126.51472	63.2424799999999	112.2264	59.18784	218.28856	112.232083333333	55.09512	63.2424799999999	183.6864	160.21536	116.2572	136.719083333333	186.667625
112	130.085180354521	130.083196957906	130.093165143331	78.571	73.458	82.627	51	51	626.447454545455	402.810227272727	228.597333333333	354.022619047619	460.256238095238	834.583090909091	299.964	1168.22714285714	744.319230769231	1727.95104444444	889.689142857143	1399.783	745.792	1344.2941	978.4677	639.689285714286	502.121142857143	136.756571428571	237.782047619048	459.107142857143	335.752333333333	321.3	254.039285714286	259.152571428571	819.271315789473	298.939909090909	287.801142857143	1931.88	961.10376	555.035428571429	1347.42	927.67995	1846.2	2308.90657142857	854.126307692308	1373.2565	1344.72904	3473.03312	3017.75728571429	1771.18738461538	793.769461538462
113	130.086204167027	130.083426048251	130.094328045408	63.255	59.163	70.409	40	40	811.873176470589	764.188055555556	116.343333333333	382.604166666667	1260.06323529412	932.529272727273	1357.41277777778	3001.65722222222	1176.19752941177	970.299705882353	1354.85511111111	1917.49555555556	787.677538461539	1465.16875	1011.03235714286	467.456352941177	1630.43	70.3991666666666	333.636176470588	1468.20323529412	394.9765	478.517941176471	350.975555555556	387.747777777778	1095.32657142857	269.342117647059	398.798277777778	2531.21544	918.25	565.47888	1773.13242857143	1261.07314285714	2071.1684	2746.50093333333	780.525	1414.1358	1419.20638888889	3799.51444444444	2628.39683333333	1682.89611111111	970.579411764706
114	130.965788620237	130.96540309361	130.96679187797	1169.24	1169.21	1169.26	4	4	0	0	210.291666666667	191.76	0	0	0	0	0	0	0	0	0	0	0	183.6	0	0	0	0	0	0	0	0	0	71.4000000000002	0	135.780909090909	0	0	0	0	0	0	0	0	0	129.54	0	0	0
115	130.96732647032	130.964558130381	130.975748943661	1081.5	1080.36	1084.5	111	111	2587.27130434783	3095.69133333332	3105.86193548388	3098.71967741937	2487.3695	3293.49575757574	2549.53533333334	2231.04484848484	2081.39999999999	2099.68769230769	1718.19030303031	1632.48484848485	3436.16190476192	3465.66153846153	3219.12000000001	3054.9	2115.08818181817	3070.19999999999	1593.24	2305.90624999999	3390.10100000001	1867.13823529411	2030.82	3339.66025641025	2902.78906249999	1747.76382352941	1959.70909090909	2253.49818181819	1723.98642857142	2274.59999999999	3116.17071428571	2318.14999999999	2234.44411764706	3564.74810810811	1896.17999999999	1716.13470588234	1833.00848484848	2217.47999999999	1788.0705882353	1780.95757575758	1805.39999999999
116	130.99652555423	130.996504278818	130.999646991537	63.255	63.237	63.261	3	3	184.627869565217	275.355	377.593043478261	525.450208333333	186.715695652174	378.528208333333	224.51	161.206083333333	91.7569565217391	107.131956521739	487.6795	82.623375	301.994	285.681666666667	263.23525	281.664	79.5803478260869	239.761304347826	85.7055652173913	97.9492173913044	647.010782608696	1394.70803846154	1604.90942857143	1097.9235	423.213541666667	562.163739130435	470.239208333333	179.527333333333	135.698791666667	212.322782608696	300.989782608696	255.0625	120.390782608696	324.36	202.011652173913	154.064041666667	109.167913043478	110.188173913043	488.599958333333	125.524173913043	102.052173913044
117	131.046538399413	131.043469752114	131.05358075492	196.9115	194.87	198.958	20	20	435.664541666667	561.1375	656.1815	654.99408	436.67984	691.72272	474.4302	555.174666666667	2222.60544	2631.36491304348	1935.41425	1449.11	631.55332	674.412791666667	661.14144	636.65472	490.63924	689.70928	471.25925	493.942166666667	495.74025	368.235041666667	425.45676	608.218000000001	582.71692	387.7976	394.84836	471.471	292.82036	384.55508	526.470500000001	381.7605	378.51275	651.966375000001	339.757125	325.393291666667	299.95056	378.52388	249.9686	306.084	295.8812
118	131.054732194485	131.053353260761	131.055861146726	53.0555	52.032	54.083	6	6	200.928411764706	326.494117647059	352.110833333333	431.5775	265.276470588235	392.926470588235	263.235882352941	487.841176470588	245.734941176471	321.374117647059	634.612777777778	218.267411764706	334.541777777778	347.914722222222	323.526470588235	275.574705882353	700.901647058824	560.141470588235	336.794117647059	659.338	486.6725	1073.99805882353	1290.65138888889	732.571176470588	302.817705882353	405.056764705883	366.279722222222	330.57	172.429705882353	185.811294117647	266.3795	217.310117647059	457.065411764706	411.154823529412	189.763764705882	212.221176470588	370.360833333333	389.724888888889	767.248888888889	352.110833333333	171.409411764706
119	131.05257150218	131.05257150218	131.05257150218	98.971	98.971	98.971	1	1	12.24	44.9030476190476	26.533619047619	68.3750952380953	47.9668571428572	53.0697142857143	61.1836363636364	162.225428571429	87.72	68.3591428571429	18.3642857142857	112.226190476191	35.7183333333334	38.7690476190476	43.8619545454546	28.5746666666667	135.698	31.6273809523809	71.44	107.1	14.28	23.46	25.5	11.222619047619	7.142	25.5130952380952	15.3035714285714	39.80145	37.7505714285714	34.6897142857143	18.36	39.7818571428572	120.393714285714	41.8531904761905	21.431	65.3165714285714	140.832285714286	119.367857142857	33.6615714285714	98.9954285714286	49.98
120	131.128726921101	131.126463683519	131.137596780409	46.9305	44.878	49.975	54	54	146.9184	227.519466666667	106.146857142857	74.4808571428572	266.307	359.291428571429	206.093866666667	427.649357142857	368.316266666667	488.716857142857	592.786	362.052666666667	180.5164	166.294928571429	201.080714285714	149.989	1413.10735294118	1733.97941176471	1209.39705882353	1329.78388888889	79.5822857142857	198.955714285714	107.1675	91.8642857142858	113.2126	40.8106666666667	49.9905	123.454571428571	151.009333333333	78.595	106.191428571429	102.066666666667	397.904	373.4176	138.756266666667	217.3168	609.110571428571	298.152857142857	677.706857142857	324.3176	211.1262
121	132.046757701984	132.046757701984	132.046757701984	220.377	220.377	220.377	1	1	34.688	57.1167058823529	45.9132352941176	35.7097222222222	28.5863529411765	61.2176470588235	34.69	28.5781176470588	41.8175882352941	47.9510588235294	45.9105882352941	43.8719444444444	43.8726470588235	51.0323529411765	41.8465294117647	48.9733333333333	43.8726470588235	53.0522352941176	31.6291176470588	26.5184705882353	44.8929411764706	35.7102941176471	34.6667777777777	60.1765294117647	47.94	40.8111111111111	29.5783888888889	32.6475294117647	36.73	28.5665882352941	53.0552941176471	27.5463529411765	40.8094117647059	48.9741176470588	32.6287058823529	31.627294117647	39.7914705882353	28.5764705882353	34.6894444444444	36.718	31.6291176470588
122	132.048150563489	132.044885943013	132.056497444958	303.5295	299.941	304.051	14	14	429.534818181818	617.276458333334	746.823000000001	937.954374999999	482.588999999999	710.080615384614	517.330125000001	1360.01546666666	51.0249999999999	61.2163636363636	72.42	51.0136363636364	52.006090909091	53.0683636363636	62.2366363636363	60.1639090909092	40.8109090909091	74.4739047619047	39.8012727272727	32.6574545454545	58.1555454545454	38.779	34.6892727272728	72.4587272727273	70.3964285714286	41.8311818181819	46.9555454545454	40.810909090909	48.973090909091	31.6284545454545	65.3149090909091	36.7388571428572	42.8609999999999	60.196090909091	37.7416818181819	38.7703636363637	41.8311818181819	40.8109090909091	36.7101818181818	39.7906363636363	34.6892727272728
123	132.053084765115	132.046845040585	132.056713228448	186.714	183.652	188.72	5	5	104.061857142857	273.436571428572	259.152571428571	295.882857142857	179.633142857143	269.336571428572	193.854285714286	609.019600000001	374.418642857143	362.049285714286	337.572714285714	193.922142857143	123.445928571429	188.752857142857	192.753	135.698	227.619285714286	311.187142857143	162.225428571428	250.990285714286	60.1968571428571	25.4964285714286	37.7664285714286	42.849	53.0548571428572	18.3651428571429	25.5053571428572	397.883571428571	67.3388571428571	92.807	96.9253333333334	62.2592142857142	879.505230769231	403.893599999999	88.7648571428573	119.3244	244.868571428571	479.534285714285	267.296142857143	209.158571428571	22.4368571428572
124	132.047330777257	132.046412078428	132.050869355306	92.3465	91.817	92.855	4	4	106.110333333333	154.0955	138.790956521739	122.46	163.286666666667	222.469	201.96825	272.417875	129.518833333333	138.793666666667	156.09825	194.86775	175.526	229.5	216.24	175.526	160.2185	181.6045	118.382833333333	160.146541666667	89.7636666666667	63.2425833333334	75.5015833333334	106.106	120.3895	68.3595416666667	70.39725	231.662958333333	114.272666666667	115.28825	121.360166666667	92.84275	436.577833333333	283.7685	126.542	184.718041666667	376.57252173913	501.085958333333	392.7	392.900869565218	128.52525
125	132.054483743078	132.052721102691	132.055076658264	195.908	195.896	197.915	3	3	28.567724137931	106.108689655172	50.0036551724138	34.6890666666667	191.810133333333	48.9728	203.033066666667	628.489931034483	430.643724137931	432.677866666667	368.244066666667	290.833	41.8309333333333	43.8718620689655	52.0336	35.7105	250.9364	40.8106666666667	37.7424666666667	280.623275862069	34.6834	31.6285517241379	22.4458666666667	46.9422068965517	35.7151666666667	20.4093333333333	20.4053333333333	246.948482758621	25.5066666666667	91.776	24.4866206896552	55.1052	908.04551724138	43.8629655172414	87.743724137931	88.749	30.614	485.646933333333	205.0736	25.5066666666667	21.4221
126	132.099961715076	132.096471085065	132.109348579207	121.4195	118.349	123.446	64	64	636.636	986.0499	937.885449999999	1190.98185	1060.35145	1431.4809	1051.87775	1766.64	2834.35371428571	3142.75395652174	1879.76785	2925.15914285714	1375.91255	1617.1755	1403.25625	1044.70755555556	1290.65138888889	1433.87275	1236.1188	1584.51676470588	1220.219	1524.4515	1185.9372	1600.38	1473.241	1255.31210526316	918.495	1858.15969230769	1132.4775	1096.44625	1437.61941176471	974.625249999999	3066.2379	1937.45475	986.58175	1581.465	2216.8278	2237.45809090909	1408.96525	2203.60257142857	1047.3921
127	133.060950121895	133.058746074808	133.069621306458	53.0635	52.032	59.168	20	20	150.966166666667	166.30075	172.468173913044	167.329913043478	145.89575	150.997	121.442086956522	252.068869565217	397.62125	412.185391304348	433.610869565217	338.64	174.42	215.275043478261	170.427130434783	151.037217391304	584.627125	472.37575	458.09225	444.94747826087	113.248956521739	93.868	106.111652173913	130.626782608696	106.058333333333	70.398	64.26	141.822304347826	121.40975	115.348434782609	108.175304347826	82.643625	314.249833333333	215.228791666667	90.8070869565218	154.05775	346.90347826087	216.30452173913	456.96	264.315130434783	131.617625
128	133.053168159934	133.049788057804	133.056548262064	301.4945	299.964	303.025	2	2	64.2774999999998	109.169722222222	78.5626470588236	78.5626470588234	40.8117647058823	71.420588235294	85.7033333333334	200.929055555555	24.4946666666666	18.365294117647	21.42	26.5272222222222	27.5479411764705	31.6389444444444	33.6691666666666	25.4902777777778	45.9124999999999	46.9327777777778	33.6783333333333	44.9068888888888	36.7305882352941	29.5977222222222	33.6691666666667	40.8	23.4667647058823	16.324705882353	19.3968888888889	12.2435294117647	19.3852777777778	17.3447222222222	19.3905555555556	18.37	29.5880555555556	29.5880555555556	13.2592777777778	18.365	17.344	20.4129411764706	21.42	23.4651111111111	13.2592777777778
129	133.104274915527	133.10422382247	133.104326008584	122.426	122.409	122.443	2	2	56.1173684210526	79.5312631578947	97.9755789473684	107.160789473684	118.381052631579	143.812578947368	89.7844444444445	154.02	225.501421052632	354.941684210526	177.48	323.428055555556	110.16	133.654473684211	125.531210526316	91.8236842105264	149.978684210526	121.448894736842	94.8551052631579	157.122777777778	107.133157894737	118.283368421053	101.006052631579	143.775473684211	117.331944444445	114.302222222222	108.178888888889	165.24	95.9047368421053	76.5	144.795157894737	95.9344210526316	312.023368421053	165.282631578947	91.825	127.532894736842	197.869789473684	244.938947368421	93.8655555555556	198.9	98.0106666666667
130	133.976832102413	133.976228425941	133.980632121046	1072.265	1071.27	1072.33	6	6	843.540000000005	1098.92464285714	1013.88000000001	1115.25035714286	880.568214285719	968.318928571426	937.708214285712	786.695357142855	804.063076923076	729.299999999999	327.534642857145	861.59821428572	965.257857142863	1059.78	930.240000000006	1013.21464285715	763.979999999999	966.959999999998	864.959999999998	920.039999999998	1063.58428571428	726.239999999999	925.463928571426	975.119999999998	877.199999999998	753.780000000005	896.918076923076	753.023571428576	821.387499999998	842.519999999998	794.858214285713	844.855714285712	766.288214285713	863.52428571429	793.559999999998	828.529999999998	806.082142857141	798.939642857147	362.226785714285	852.296428571433	811.919999999998
131	134.046390203782	134.044465020792	134.049721091942	55.093	53.058	56.102	11	11	219.3	333.629181818182	356.162086956522	370.354695652174	360.156272727273	516.258	331.677272727273	361.257	403.722	404.028	533.596434782609	346.8	379.456173913044	411.165130434783	407.1795	450.160772727273	146.919272727273	195.892363636364	135.696272727273	138.794181818182	306.081818181818	184.669363636364	224.457391304348	309.142636363636	351.805909090909	202.014	256.02	375.456	290.777727272727	243.964681818182	340.854260869565	277.514181818182	667.258363636364	503.88	312.203454545455	392.805	1030.46347826087	757.033565217391	1378.02	838.868869565217	204.054545454545
132	135.099938839116	135.099938839116	135.099938839116	175.485	175.485	175.485	1	1	67.3365	89.8084	103.0503	136.6465	69.3804	98.9677142857142	65.296	149.8959	24.4872	20.4	19.3845238095238	29.59595	61.233	57.12	64.26	45.9	14.2842	26.5187	21.426	16.324	41.83025	74.4819	43.87075	86.74675	49.994	42.852	27.5481	50.02165	39.77805	32.6491428571428	45.91125	40.8	49.98	32.6308571428571	29.58725	36.72	38.7714	42.8505	20.406	50.00695	24.4857142857143
133	135.116252318875	135.115457167384	135.12559562831	616.2625	615.223	618.3	14	14	195.926709677419	1849.0787	1036.61496774194	1912.0070625	718.284387096775	1414.3668	1213.87933333333	1348.8366	797.718200000002	1193.946	292.860354838709	788.534806451614	1037.43841935484	1048.01926666667	1033.73273333333	554.932645161291	703.101533333331	183.646451612903	160.181866666666	332.606933333333	698.745666666666	623.382933333332	186.6783	739.959166666667	240.742838709678	108.1306	194.909133333333	486.762600000001	117.329677419355	477.5784	128.5578	690.845741935484	2522.5215	886.632290322581	125.5174	812.291466666665	610.239066666667	1777.2755	375.458133333334	283.680466666667	160.150129032258
134	136.061859458301	136.061859458301	136.061859458301	72.438	72.438	72.438	1	1	49.9835	35.69625	47.9534285714286	58.155724137931	35.71	46.9136551724138	33.6765	69.3787586206897	214.08	276.661964285714	244.866206896552	227.51575	49.9935172413793	43.8629655172414	30.608275862069	29.5945	73.4734285714285	109.147379310345	28.568	59.1765714285714	41.8390357142857	23.46575	23.4663448275862	28.567724137931	28.562	13.2609285714286	14.2809655172414	64.2643448275862	20.4057142857143	38.7776428571428	45.9031034482759	25.5116071428571	84.6659285714286	44.8831428571428	20.405	14.284	46.9331428571428	74.47825	45.9031034482759	47.9618214285714	24.492
135	136.074641591994	136.060974022438	136.075440775868	114.2745	110.188	118.339	4	4	49.9936111111111	87.72	60.2127777777778	105.088611111111	50.0072222222222	66.3180555555555	51.0138888888889	127.458333333333	241.726833333333	286.604388888889	272.414166666667	294.860277777778	68.3362777777778	84.66	67.3566666666667	48.9733333333333	129.575277777778	97.9786666666666	90.8047222222222	179.568888888889	74.4762222222222	106.074222222222	110.226	144.792666666667	91.795	104.068333333333	80.5756111111111	72.4397222222222	41.8450555555555	44.8922222222222	80.5492777777777	53.0862222222222	135.696944444445	61.1966666666666	40.8	63.2572222222222	82.62	97.9466666666666	80.5975555555556	88.7351666666666	45.9125
136	137.061604557071	137.05962933614	137.063579778003	291.8015	291.796	291.807	2	2	41.8313103448276	71.4337931034483	80.6010666666667	81.6213333333334	75.4997333333334	84.6821333333334	59.1759999999999	99.9870344827585	927.43075862069	1282.7266	838.80848275862	1018.24974193548	81.6213333333334	72.454275862069	89.7658666666666	81.6386206896552	98.9466896551724	118.327733333333	106.108689655172	120.372206896552	78.5759333333334	111.232620689655	59.164	74.4776206896551	77.5402666666667	62.2362666666667	48.9732413793103	63.2565333333333	42.8515862068965	47.9432413793103	69.3904827586206	51.0224137931034	89.784275862069	65.2976551724137	41.8228275862069	61.2041379310345	57.1442666666667	51.0233333333333	59.1542	69.3787586206896	57.1238620689655
137	137.965930053943	137.962076897615	137.975032511853	1073.32	1073.18	1074.41	135	135	1208.272	1895.82357142857	1731.96000000001	1698.11200000001	1284.80950000001	1633.61296296296	1327.63952380951	1303.12045454544	1254.16523809523	1128.11999999999	2149.12285714286	1210.73999999999	1645.04600000001	1659.53999999999	1710.54000000001	1599.36000000001	1170.95999999999	1682.99999999999	1243.38000000001	1345.37999999999	1792.64695652174	1197.47999999999	1260.28809523809	1615.90749999999	1664.63999999999	1254.60000000001	1237.25999999999	1162.80000000001	1154.18549999999	1190.33999999999	1699.13249999999	1272.96	1308.25047619047	1605.28789473685	1124.03999999999	1250.08333333332	1261.30857142856	1252.56	2132.79523809524	1229.28399999999	1209.71999999999
138	138.05422344282	138.049820647418	138.063127175356	57.128	55.087	62.247	35	35	9.18	7.14194444444444	8.16488888888889	16.3235555555556	7.14184210526316	15.3083333333333	11.2261111111111	12.2433333333333	17.3292631578947	11.2224444444444	11.2230555555556	12.2393684210526	12.2393333333333	15.3041666666667	16.3244444444444	11.2261111111111	36.7294736842105	16.3244444444444	111.208684210526	51.0294117647059	14.2831111111111	8.16222222222222	6.12166666666667	14.2838888888889	15.2952631578947	3.06083333333333	4.07977777777778	11.2230555555556	10.2027777777778	12.2506666666667	18.365	9.1825	40.8105263157895	26.5186315789474	8.16222222222222	8.16222222222222	30.6083333333333	87.7438888888889	53.0544444444444	25.5152777777778	26.5352941176471
139	138.054039705847	138.053332275575	138.06283054537	203.05	203.027	207.12	3	3	18.372	26.5269333333333	38.7726666666666	30.608	52.0132	55.0944	54.0953333333333	97.9456	34.6890666666667	63.2772	20.4053333333333	34.6890666666667	29.5877333333333	56.1146666666666	39.7904	41.8309333333333	72.4105333333333	51.0133333333333	30.608	78.5605333333332	27.54675	50.0126666666667	44.8770666666667	25.5166666666667	28.5786666666667	32.6485333333333	26.5165333333333	99.0046666666665	66.3216666666667	54.0529333333333	30.608	36.732	356.073066666667	146.9184	59.1754666666667	101.046	219.429	230.580266666667	144.877866666667	221.397866666667	59.1561333333332
140	138.09063531411	138.089454270066	138.100561085109	120.391	118.349	121.428	17	17	11.2229333333333	20.3893333333333	18.3708	20.4053333333334	136.7604	174.46275	147.938666666667	298.8416875	10.204	15.298125	4.08106666666667	5.10166666666667	30.598	62.2362666666667	27.558	43.8714666666666	87.7415	91.8600000000001	72.43775	103.046933333333	12.244	13.2539333333333	4.08106666666666	19.3788125	22.4458666666667	11.2266	8.16514285714285	19.3787333333333	24.4864	19.3787333333333	24.4688	16.3370666666667	169.364266666667	94.8890625	35.7093333333333	57.1349333333333	141.761466666667	133.707333333333	78.5605333333334	144.830533333333	146.993142857143
141	138.127889848763	138.125856851567	138.136949601559	363.216	360.142	364.259	23	23	133.658529411764	332.615882352942	333.636176470589	382.588235294118	228.545882352941	328.421058823529	182.622117647059	598.90009090909	406.053647058823	335.676764705882	95.9021176470588	80.6264705882351	181.615625	136.672117647059	237.714823529412	238.753125	39.7914705882354	36.7305882352941	17.344	30.5982352941176	100.017647058823	19.3788823529412	23.4667647058824	75.5017647058822	79.5554117647059	16.3237647058823	14.2791764705882	176.510882352941	42.8498823529412	83.6641176470587	53.0705882352942	64.2970588235293	515.248529411764	185.693529411765	48.971294117647	60.1938823529412	108.144941176471	264.332352941177	95.9408235294118	81.5952941176471	12.243
142	138.978151645978	138.974641250883	138.986720908614	1073.28	1072.22	1075.29	139	139	1836	2430.72272727271	2387.82	2345.63685714286	1764.06027777778	2325.4916	1843.89291666667	1708.24090909091	1732.61307692308	1415.75999999999	2237.95650000001	1602.41999999999	2377.26571428572	2387.81999999998	1893.12	2309.92685714286	1734.73913043478	2220.1793939394	1761.54000000001	1785	2429.24137931036	1771.74000000001	1732.69826086957	2079.87272727273	2140.98	1750.32	1786.66851851852	1727.88	1700.15299999999	1750.79666666667	2070.46217391305	1716.12057142857	1718.38166666667	2217.66722222222	1675.86000000001	1627.538	1673.66315789473	1789.56722222222	1947.11399999999	1553.39125	1750.31999999999
143	139.001730873886	139.00031446374	139.010262614283	91.3145	87.741	92.855	22	22	218.342416666667	296.9655	276.566791666667	254.1045	205.128875	273.494	209.108541666667	138.759666666667	1164.66430769231	1295.7175	1142.68	892.75	282.6785	260.1	277.44	252.0635	171.444	290.77125	206.149416666667	199.928166666667	416.177	531.441708333334	431.583375	493.801	362.18875	321.391875	368.31025	164.307208333333	187.733666666667	218.3335	331.445833333333	271.3865	323.353208333333	219.46125	214.305	185.738583333333	685.776	384.744208333333	832.32	679.653	182.587458333333
144	139.043961282299	139.037456293464	139.046658123241	238.722	235.675	238.77	8	8	947.833363636364	1283.16	1240.6372173913	1293.00104347826	900.100173913044	1233.47781818182	883.357652173913	768.641863636363	862.360909090909	930.715826086957	1818.18234782609	868.242	1221.56452173913	1292.68554545455	1242.99547826087	1307.00986956522	826.236818181818	1275.32608695652	970.279363636364	828.461454545455	1326.39565217391	882.3	941.259347826087	1191.67854545455	1273.64072727273	915.633136363636	958.543636363636	881.505391304348	1023.32165217391	936.109636363636	1241.67190909091	929.22	781.528909090909	1243.02436363636	897.84	907.8	850.933826086957	849.074086956522	1731.38269565217	895.827217391305	944.772545454545
145	139.056410102171	139.056410102171	139.056410102171	57.122	57.122	57.122	1	1	16.32	16.324	21.43155	17.34425	16.3245714285714	20.411	12.243	19.39045	14.2726666666667	12.243	48.9744	24.48	16.32	18.3654	20.412	21.43155	32.6491428571428	15.3045	15.3042857142857	14.2873333333333	21.42525	12.243	9.18225	17.34935	23.4534285714286	7.142	11.22275	16.324	5.10125	7.14595	13.26715	11.2233	24.4868571428571	25.5	14.2835	16.324	7.14175	30.6075	21.42525	13.2678	13.2630952380952
146	139.989154339734	139.984623975453	139.99758549978	1071.27	1070.2	1073.33	73	73	1267.79538461538	1966.61055555557	2007.35999999999	2136.16812499999	1681.97999999999	2360.62058823528	1696.25999999999	1385.9588235294	1961.31363636362	1394.33999999999	3854.95925925925	1996.14	2185.15812499999	2020.61999999999	1601.4	2161.37999999999	1748.27999999999	2257.25999999999	1467.78000000001	1680.96937499999	2628.10937499999	1888.01999999999	1437.85095238096	1456.56	2010.63124999999	1283.16	1456.55999999999	1297.44	1414.58624999999	1786.01999999999	2104.25999999999	1842.11999999999	1699.34062499999	2097.64749999999	1927.79999999999	1389.19214285714	1619.62166666666	1181.16	3373.6942857143	1696.68521739131	1424.94
147	140.954230249885	140.950827713786	140.963485414027	1075.35	1074.31	1076.41	144	144	2165.2888	3072.65380952379	2894.76000000001	2991.01571428572	2120.54952380953	2904.21363636364	2191.93636363635	2190.91590909091	2146.01590909091	2262.36	3328.65826086957	2212.38	2901.97384615384	3015.11999999998	2889.66000000001	3033.81136363637	2117.40217391305	2817.24000000001	2261.33999999998	2165.46000000001	3061.36363636364	2246.04	2273.45120000002	2789.70000000001	2938.62	2271.54000000001	2211.37190476191	2145.06	2129.64739130435	2226.66	2859.25826086957	2282.76	2170.42625	2761.40857142858	2246.04	2224.40740740742	2136.79043478261	2200.14	3196.34260869565	2297.04545454546	2078.44241379311
148	140.964606721676	140.961395236831	140.964823287346	43.852	42.855	43.864	3	3	264.24475	556.021111111111	488.739666666667	556.081666666667	252.00175	349.936222222222	322.390222222222	244.89	881.8675	1160.0811	875.3888	520.313333333333	322.390222222222	320.349777777778	373.442	280.396875	218.36025	279.5485	163.24	211.19175	373.401333333333	129.582333333333	192.948	248.072625	318.344	114.268	184.660222222222	249.981666666667	181.599555555555	270.358888888889	240.956	191.948	172.42225	186.728625	124.48575	138.750222222222	152.029666666667	202.3065	333.830666666666	155.090666666667	103.04525
149	140.992774611756	140.989362061875	141.002746698511	1072.3	1071.23	1073.38	85	85	1850.27999999999	3258.91032258066	3146.7	2853.085	3156.81757575758	2535.43088235294	3127.22878787879	3051.84000000001	2297.84428571428	2644.86	2642.82	2131.18529411765	3250.7477419355	3204.84	3131.40000000001	2850.90000000001	3106.7955882353	2362.96333333333	2582.63999999999	1798.25999999999	3086.36999999999	2075.69999999999	2322.18941176469	2290.92000000001	3031.44	2414.08322580646	2254.83142857143	2176.68	2487.77583333333	1851.678125	2741.55424242425	3152.73636363637	2935.41181818182	2569.79885714286	2400.06000000001	2278.26351351351	2301.125	1894.55266666667	2683.652	3124.07515151516	2453.83902439025
150	140.995433623061	140.99320772141	141.004506100133	1169.22	1156.94	1169.28	61	61	804.779999999998	0	1216.63466666666	1103.64	760.473076923076	985.784615384613	0	0	0	1202.58000000001	1549.52769230769	741.54	1009.60416666667	0	967.980000000001	1150.56	0	1221.96	0	0	1566.72000000001	0	0	1746.24	0	886.379999999998	717.060000000002	756.839999999999	754.799999999999	1008.78000000001	1129.93071428571	772.139999999999	0	1076.1	707.88	0	0	807.839999999998	2475.62272727273	808.44923076923	1453.97153846154
151	140.995222636632	140.993033852134	141.00473590736	1122.23	1111.05	1136.53	69	69	2337.75510204082	3209.56204081633	3496.61755102041	3020.24441860466	2292.96	3707.97785714285	2348.50979591837	2214.72857142857	2555.63297872341	2961.22448979592	5437.61999999999	1409.15115384615	3698.19711538461	3134.80533333332	3493.5	3535.00714285714	2170.40816326531	3163.31914893617	2699.47125	2265.87326530612	3097.03372093024	1530.90909090909	3280.32	3325.51020408163	1898.88464285714	2728.57142857143	2494.39897959184	1589.16	2646.9	2280.147	3751.90185185185	2267.91367346939	2236.73469387755	2871.98658536586	2712.72265306122	2079.26950000001	671.580909090911	2234.69387755102	5166.24549019607	2688.23775510204	2498.97959183673
152	140.996039438618	140.99376326468	141.003711224577	1140.135	1137.57	1141.68	4	4	1246.94916666667	1708.875	1794.91291666667	1734	1222.45916666667	1685.04	1232.67625	1193.93208333333	1321.97916666667	1477.56333333333	2662.2	1291.32	1789.36875	1819.40291666667	1720.4225	1857.128	1214.29583333333	1686.74875	1397.4	1262.25541666666	1773.78	1265.31666666667	1404.53999999999	1698.99375	1807.15791666667	1350.01125	1332.12	1248.99	1356.13375	1210.21416666667	1708.1775	1222.45916666667	1188.78541666667	1755.42	1349.45999999999	1357.15416666665	1301.03125	1283.16	2610.22583333333	1361.23583333333	1289.80666666667
153	141.017303592539	141.017303592539	141.017303592539	65.301	65.301	65.301	1	1	474.2709375	680.256625	756.0515625	645.81825	291.7915	781.27494117647	277.621333333333	236.701866666667	456.596	415.2671875	1641.58225	381.5735	851.922666666666	542.80625	713.15475	763.4088	435.64675	781.22425	517.1083125	405.0640625	644.014375	364.22925	348.9255	461.153	682.296375	364.22925	428.375294117647	336.6825	431.56575	367.425	617.2890625	349.94575	284.6671875	726.1955	466.25425	376.47225	298.93325	433.60625	2519.25470588235	263.4352	411.311875
154	141.958231480486	141.954253228313	141.966901184615	1077.39	1076.37	1078.43	144	144	9417.42541666667	13429.4844	14624.76	13942.5353846154	8826.60416666667	14703.18375	9193.95416666667	8672.12777777776	8429.66208333334	8997.42	8332.5864	8477.35538461538	14472.9333333333	14028.4592	14103.54	14227.4372	8629.27222222221	14493.18	8734.15172413797	9193.26000000001	13706.2366666667	8156.94000000005	9197.8856	15899.6424	14509.5	8616.39833333334	9171.83999999997	9518.64000000001	8891.22758620687	8992.32000000003	14806.004	8955.33565217392	8720.48083333334	14868.1096296296	8770.98	8340.7496	8530.544	9006.59999999998	8013.54166666667	8797.25439999999	8457.84
155	141.958746000703	141.957207164198	141.967899445565	1169.22	1169.15	1169.26	22	22	937.380000000002	0	1437.44	1293.36	799.371818181819	2255.94124999999	851.438181818183	0	0	0	1003.55363636364	807.479166666667	1689.47916666667	0	1392.3	1305.6	0	1542.24	0	0	0	0	0	1534.08	0	875.160000000002	905.760000000002	872.877272727274	1254.6	0	0	0	0	1528.98	0	0	0	836.400000000002	0	816.727272727274	0
156	142.010594986358	142.010594986358	142.010594986358	132.627	132.627	132.627	1	1	745.8393	1105.3548	1403.25625	1170.6282	633.76155	1519.8	708.0882	674.38525	550.962	610.1095	970.02	591.745	1417.8	1244.339	1325.30475	1258.0299	686.46	1261.37052631579	832.319999999999	701.9664	1231.44175	657.0732	753.96475	1508.15742857143	1469.232	700.117157894737	759.310736842105	793.7934	854.9695	708.9	1431.3078	720.3318	570.18	1296.75447368421	718.2912	669.284	550.638	632.617	732.5395	591.6	612.536842105263
157	142.962910058033	142.960421048678	142.964036958807	1077.41	1076.35	1078.43	43	43	1350.06136363637	1789.81083333333	2163.18518518518	1783.72	1224.54545454546	2015.39772727273	1356.15782608696	1239.85227272728	1207.17434782609	1284.18	1167.4	1177.575	1942.90782608696	1806.16956521739	1819.68	1921.47869565218	1289.85454545455	1752.36	1344.93304347826	1329.06	1976.62045454546	1263.78	1348.44	2014.5	1913.52	1449.01739130435	1237.81136363637	1689.12	1250.05681818182	1354.56	2028.36242424243	1302.54	1339.83086956522	1937.26896551724	1233.18	1187.78608695652	1155.15454545455	1549.38	1183.18782608696	1282.71136363637	1221.41545454546
158	142.9930979533	142.991486648033	142.996067398829	1070.225	1070.18	1070.25	10	10	1376.94357142857	2105.27999999999	1679.94	1656.61928571428	1192.38	1752.36	1384.14	1085.01928571428	1239.08933333333	710.940000000003	1488.18	1118.94	1766.85642857142	2146.08	1715.64	1681.98	1349.46	1585.08	675.240000000008	1261.544	1999.57928571428	666.060000000004	1289.16214285714	1726.67	1656.61928571428	1229.1	1197.48	1303.56	1189.13214285714	1219.92	1613.64	1318.86	1217.65533333333	1664.785	1266.84	1200.304	1145.24142857143	1160.76	1326.92857142857	1225.71428571428	1205.64
159	142.990755364588	142.989281246859	142.995750206561	157.117	155.068	158.145	4	4	400.876375	634.465916666667	590.748875	552.727083333333	400.95825	623.391079999999	405.03925	408.032	428.5225	402.99875	715.224458333333	370.36164	628.499666666666	654.006958333333	608.093833333333	604.884708333333	367.38	610.1095	471.36936	368.144791666667	594.684291666667	457.090666666667	483.48	548.782416666667	575.574260869565	495.836639999999	429.648041666667	367.305	446.88775	429.52525	617.4025	425.461625	362.18875	581.3088	479.4188	445.54772	452.991	393.8165	696.009416666667	431.477625	465.13824
160	143.958647791775	143.955088310939	143.969676180462	1073.3	1072.22	1076.44	139	139	4136.10000000001	5979.64166666667	6307.68000000002	6390.41965517245	5429.08281250002	6464.58352941177	4356.73437500001	5170.37999999999	5620.80029411762	6111.84000000001	5647.19545454547	5402.94000000001	6537.02441176472	5267.28000000001	6596.34000000001	6275.82911764707	4034.79913043479	6308.47852941177	5630.08437499998	5623.38833333334	5827.25785714289	5644.67999999997	5736.19687500002	6244.44000000002	6394.38000000001	5590.19147058824	5588.15088235295	4975.04375000001	5504.48676470589	5229.9054054054	6659.40485714286	4088.28485714286	5769.35666666668	6235.90303030304	5563.66382352938	5481.01999999997	5598.00583333334	3253.80000000001	6954.44999999997	5592.11483870969	5457.89035714284
161	143.959651814965	143.956335194845	143.968599050201	1124.4	1110.06	1138.57	149	144	8950.15234042554	14579.5123636364	13567.9577358491	13509.9921568628	8179.38000000002	14736.4342105263	8402.4723404255	8956.7856	10806.8934615384	12513.2361290323	21867.78	10807.7385964912	12894.3078	12339.35625	13302.84	12557.9775	9282.50745098039	8954.26249999996	12913.1692063492	9081.89458333334	15650.88	10480.3703846154	6278.1	13604.2160377358	14422.574137931	5905.90370370369	10711.7774545454	6167.53378378378	7341.63333333332	8936.952	13312.9580769231	7889.45837209304	11200.2610169492	13431.8041509434	9740.76150943399	11188.2308620689	10445.7490384615	10760.7549090909	27449.2083333333	10422.2475471698	9767.2688
162	143.960983044535	143.956152134828	143.96941038104	79.576	72.42	92.849	72	71	5488.35069767442	6345.264475	6863.00869565217	3984.18472222222	4132.63928571429	8799.93152727273	5480.85901886792	2702.65765116279	3354.98091176471	3477.58605128205	8422.52794117647	3011.409	7252.11502325581	5446.447375	6125.850625	6182.755075	4360.1692	6073.5696	4413.338125	4671.34653658537	6501.1971025641	4903.84102083333	12156.4865697674	7500.02026666666	6407.64	4437.20664102564	7582.89883333333	2546.22254545455	4500.433025	4528.11327906977	6336.01628205128	5765.51111111111	2296.301375	5507.46641860465	3857.19157894737	3104.67641463415	2578.22918181818	2055.86833333333	8178.36	2539.80112820513	4984.03227272727
163	143.959753765626	143.957721040321	143.968329094008	106.117	96.912	113.259	54	54	4817.63492592593	5052.39054545455	4657.545	5338.13862962963	3920.958	5056.40488888889	3722.47857142857	2887.21557142857	4638.2535862069	4438.24285714286	12071.8378378378	4362.78696296296	6700.21628571429	10381.9754285714	6694.72878571429	10394.7262173913	4448.29	6844.44851851852	5162.52882142857	4302.51622222222	6873.48662962963	4321.89692592593	4940.27466666667	6845.69935714286	7404.14193103448	4604.43003703704	5306.31671428572	2517.7682631579	5052.4955	4624.83522222222	7749.01896774193	4703.39518518519	2770.42059259259	4668.664	6426.712225	4204.38896551724	2510.862	4090.24120588235	8555.18444444444	2674.09951851852	4303.53625925926
164	143.960236988921	143.955985273634	143.968360150938	1168.15	1144.7	1169.27	54	54	3703.61999999999	0	4915.32999999998	5306.03999999997	3730.38437499998	4577.68999999998	5880.30000000004	3571.01999999999	3964.10749999998	5347.86000000002	6917.79624999997	4171.01055555553	4902.06187499998	0	4969.42312499998	4883.75999999998	3690.44705882356	5701.80000000003	0	0	0	3773.99999999999	4238.10000000003	4579.79999999999	4788.00437499998	3944.33999999998	3803.57999999999	4855.20000000001	4595.52100000002	5125.5	4688.75124999998	3501.76437499998	845.273333333316	4719.53999999999	4253.40000000003	0	3154.86	3663.83999999999	0	3789.58062499998	1763.58000000002
165	143.959990291707	143.957899833637	143.96851312033	218.3285	212.214	224.469	28	28	2870.61440740741	4199.63407142857	3960.42189285714	3836.27428571428	2739.50128571429	3722.04088888889	2875.62324137931	2376.78762962963	3822.99684615385	2651.21088888889	4938.01	2982.29514285714	4134.0455	4001.30788888889	4024.852	3810.66833333333	2780.20648148148	4048.49371428571	3002.732	2796.94155555556	4696.1971875	3069.7197037037	3403.29506666667	3895.66288888889	4179.23264285714	3332.25314285714	3336.65364285714	2456.39164	3334.26151724138	2851.00351851852	4749.40921875	3825.42857142857	2357.81914814815	3957.72933333333	3191.11644444444	2975.724	2808.31771428572	2613.40903571429	4732.08514285714	2903.12328571428	3184.67125925926
166	143.959287364624	143.957803478553	143.968648502483	284.636	277.467	291.807	29	29	2432.34752	5739.77678571429	5331.66646341463	5843.19446666666	2361.92326923077	2854.68991304347	3819.86057142857	1856.4728	2252.24832	2098.18912	3954.51500000001	2135.44604	3506.66534615384	3107.77288	3458.95042307692	5088.83978947368	2424.63508	3336.3156	2663.84664	2338.02336	7712.04578181818	2434.38808	2578.66112	3414.87716	3590.119	2652.624	2513.96992	1878.82418181818	2407.41078260869	2438.4692	2882.27045454545	2462.95591999999	2046.20024	3240.40928	2564.98392	2345.07196	2149.13088	2305.26432	3604.81592307693	2192.58172	2569.06504
167	143.958891624858	143.957088109577	143.967874515142	32.641	19.388	35.718	29	29	8323.38490909091	10742.4515454545	11115.0686590909	11489.8063636364	8490.59495454546	11407.6016	8466.27095555556	8377.51742222222	9295.79097872341	8654.75568181818	16343.42646	8562.07786666667	11424.5001818182	11467.3573636364	11376.5409545455	10799.6539534884	8414.18918181818	11458.683	8562.0045	8428.44362222222	12549.0885	8495.58	8468.39846511628	11140.5783181818	11384.3834222222	8621.22782222222	8724.49772727273	8429.41175	5719.68261290323	8262.16854545455	11717.8834897959	8323.38490909091	8317.32824444444	11413.2517333333	8380.43320454546	8673.28693333333	8364.30390697674	8482.47184090909	13771.4410909091	8390.71095348837	8566.14662222222
168	143.959054999244	143.957909949238	143.966665150761	311.193	307.123	318.318	17	17	2409.35328	3189	2897.51	2892.04032	2272.16356	3077.16448	2204.30644	1788.55084	2748.15662962963	2484.3818	4213.7564	2519.4988	4852.88811428571	3301.2528	3289.38272	3394.81600000001	2388.50279166666	3402.6338	2746.21932	2315.5145	4065.99489655173	2530.94333333333	2738.43152	3485.7588	3532.17207692308	2751.69516	2736.39096	2194.55775	3504.63681818182	2329.325875	3340.16196	2783.924	2015.4875	3329.17364	2716.36652	2633.37279166666	2585.38951999999	2201.24632	3930.3092	2596.20288	2725.06104
169	143.959257009598	143.957803621725	143.968757984644	914.157	901.874	922.41	22	21	3083.0312	4203.9901754386	4456.0868	3944.84439130434	2486.11908888889	5071.7167826087	2677.56382608696	2540.44956521739	1795.92975609757	2478.53047826087	2434.09115555555	2383.6544	4586.698	3849.44426086956	4089.7632	4747.85589473684	2460.16343478261	5212.15878260869	2227.96486956522	2711.17969565217	5293.53484210526	2469.66260869565	2255.0647826087	5231.5462173913	4734.61565217391	2249.737	2177.51504347826	1563.03965217391	2619.41582608696	2591.51782608696	5354.78753846154	1603.833	2420.36817391304	5197.87330434783	2419.94413043478	2467.30617391304	2299.129	2499.38111111111	2271.10069565217	2272.45984782609	2511.183
170	143.958846927617	143.95731263599	143.968566443959	130.088	124.478	139.781	12	12	4423.64327586207	5975.38137931034	5837.98458620689	5678.09655172414	4265.47379310345	5690.96475862069	4135.69475862069	3583.50227586207	4067.83986206897	3958.67034482759	6972.40706896552	4168.84717241379	6051.04910344827	5637.3494137931	5894.95468965517	5830.87655172414	4079.25579310345	5875.93972413793	4447.50068965517	4136.19834482759	5939.00896551724	4317.80744827586	4392.2875862069	5918.2595862069	5907.39724137931	4482.98075862069	4547.21582758621	4123.10946666666	4641.23489655172	4373.3164137931	6126.29544827586	4293.32082758621	3508.44413793104	5714.56510344828	4344.33462068965	4201.496	3846.68006896552	3810.21517241379	6534.64603448276	3892.58317241379	4292.87565517241
171	143.959806252453	143.957993440412	143.96865443094	180.591	167.283	192.83	15	14	3690.30453333333	6123.52041666667	4878.00803225807	4634.58683870968	3554.34532258064	4513.8072	3309.74506666666	2783.67096666667	4436.1557	2984.71506666666	5448.224	3286.43933333333	4914.56746666667	4628.1937	4829.9424	5149.44851612903	3261.41146666666	4823.8850967742	3642.352	3289.98453333333	5135.97909677419	3834.54377419355	3826.75	4942.12006666667	4967.6784	3907.62133333333	3857.62826666667	1803.444375	3820.14161290322	3560.149	4949.3136	3795.0595483871	2792.00487096774	4562.0127	3603.58186666667	3562.39426666667	3211.87393548387	3151.57716129032	5321.71093333333	3170.58993333333	3842.7167
172	143.959848751406	143.957921927742	143.967162811764	246.406	241.797	255.032	12	12	2832.26738461539	3849.77030769231	3681.13138461538	3607.4675	2636.79942307692	3400.05419230769	2552.13623076923	2176.23426923077	3011.82141176471	2468.5895	5408.76538888889	2426.20023076923	3798.15784615384	3556.65853846154	3774.99615384615	3715.82053846154	2527.65530769231	3695.41515384615	2965.25180769231	2616.99057692308	3695.41515384616	2681.78223076923	2816.96334615385	3517.6635	3794.219	2915.5685	3014.66523076923	2319.02825	2908.78757692308	2669.1386923077	3641.53730769231	2832.11276923077	2041.55873076923	3503.24446153846	2881.34892307692	2696.98169230769	2639.4365	2384.42707692308	4268.80646153846	2542.51092307692	2892.46326923077
173	143.963962199553	143.957816698948	143.967840099476	10.198	3.059	11.226	8	8	0	5784.975	5691.94816666667	5876.91988888889	4333.11972222222	5817.06	0	0	4289.24777777778	4653.48694444444	7197.03944444444	4325.74222222222	0	0	0	0	4161.71305555556	0	4411.25972222222	0	0	4552.47944444444	4530.03333333333	5718.65694444444	0	0	0	0	4448.84383333333	4158.65222222222	5804.21538888889	4119.88166666667	0	0	4425.965	4495.09911111111	4515.74944444444	0	0	4531.05361111111	0
174	144.070300026475	144.068513713899	144.072086339051	266.802	266.289	267.315	2	2	17.3444736842105	18.3647368421053	19.39045	24.4932	39.7917	37.76035	40.8105263157895	120.391052631579	608.94	757.065826086956	357.798315789475	832.546666666667	25.5	22.4457894736842	23.46575	20.4063157894737	42.84	53.0556	22.4457894736843	51.0289473684211	25.50625	14.2792631578947	17.3444736842105	16.32	23.4757368421053	10.2055	9.18236842105263	19.3857	14.2836842105263	16.3343157894737	14.2873684210527	14.2873684210527	43.8735789473684	21.4255263157895	13.2675263157895	21.4255263157895	23.4669	30.6075	18.3647368421053	22.4318947368421	26.535052631579
175	144.979528167862	144.975951262329	144.983892106914	1070.26	1066.2	1071.25	8	8	830.279999999999	1286.13333333333	970.019999999999	1036.69629629629	779.279999999999	1147.91666666666	685.439999999999	694.619999999999	777.522222222221	877.199999999999	2976.36	750.447407407407	1111.18333333333	1191.94703703704	1026.12	946.903703703702	704.819999999999	1050.98148148148	737.727777777777	729.564814814814	1291.23703703703	701.759999999999	621.43375	1111.8	1003.02407407407	789.479999999999	792.827777777776	765.277777777776	738.748148148147	721.401851851851	1014.9	696.912962962962	590.794444444443	1011.55407407407	785.685185185184	753.033333333332	717.320370370369	721.401851851851	2125.07586206898	702.269629629628	784.379999999999
176	145.05342361694	145.048498916626	145.058504938607	112.741	110.176	113.271	6	6	34.68	49.994	51.0136363636364	91.8245454545454	91.8514285714286	91.8214285714286	127.505952380952	143.779714285714	110.16	111.211142857143	59.1765714285714	99.988	42.84	51.0142857142857	75.5222857142857	72.4402857142857	129.570238095238	55.0954285714286	64.278	96.922619047619	48.9861818181818	66.3	32.6491428571429	43.8477142857143	46.92	52.0321428571429	51	210.176181818182	71.4366666666667	69.3785454545454	40.7904761904762	56.1288095238095	183.608571428571	44.88	71.42	112.257619047619	165.24	139.777363636364	104.069142857143	151.946136363636	109.165476190476
177	145.052115336301	145.048343181031	145.058160903832	57.629	55.099	60.2	4	4	469.2	577.485083333333	575.562	475.4365	374.43175	383.614	368.4005	391.872	292.6252	388.71144	617.276458333333	306.0125	373.33525	425.461625	372.497708333333	302.068	141.820541666667	260.174375	143.85525	139.8085	405.1385	246.90776	228.536	432.692	373.24375	191.814833333333	183.6075	322.399	142.835	228.648	335.7445	272.417875	224.464166666667	371.295166666667	195.896	182.62475	197.9285	395.857	479.419583333333	218.395916666667	113.24775
178	145.952869193479	145.95168729799	145.953254851204	1125.36	1118.2	1128.39	4	4	3147.39333333333	3781.17885714284	3944.44722222222	4315.0625	3202.8	3978.06305555556	2881.28685714284	2952.46722222222	3439.38314285712	3603.62111111111	7027.8	3121.2	4049.4825	4043.39228571426	4149.36	3966.84	3000.43333333333	3907.70722222222	3127.32	3023.10657142856	3940.25999999998	3050.65428571427	2829.47999999999	4139.26694444445	3948.42	3110.82694444445	3090.6	2924.34	3068.99555555556	3041.4717142857	3979	3366.91666666667	3098.45485714284	4341.28194444445	2788.67999999999	3107.79028571427	3129.5275	3070.01583333333	6714.50028571425	3061.85361111111	3076.16142857141
179	145.952101160704	145.951059831892	145.953142489516	1152.91	1150.89	1154.93	2	2	2127.74250000001	2807.04000000001	2657.4505263158	2607.12000000001	1999.15950000001	2741.06300000001	2020.59000000001	2087.93600000001	2169.58300000001	2402.10000000001	4232.01350000002	2103.24000000001	2836.99000000001	2755.35000000001	2657.38200000001	2649.96000000002	1951.19600000001	2630.58000000001	2109.36000000001	1920.66000000001	2797.19050000001	2106.30000000001	2188.92000000001	2690.76000000001	2584.68000000001	1979.82105263159	2113.44000000001	2010.41999999999	2018.54900000001	1969.62000000001	2998.09545454546	2001.20050000001	2051.20500000001	2714.22000000001	2202.18000000001	2152.20000000001	2082.84000000001	1941.06000000001	4201.39850000002	2104.27100000001	2230.66600000001
180	145.955329626472	145.950671267302	145.963781693811	1070.27	1069.24	1072.33	55	55	1923.87812499999	2787.32687499999	2266.43999999999	2230.06562499999	1868.19218749999	2341.31374999999	1728.9	2034.10562499999	1862.71666666666	2514.29999999999	2473.49999999999	1977.77999999999	2399.48937499999	1515.72000000002	2247.05999999999	1945.13999999999	2083.85999999999	2298.05999999999	1923.72	1925.91937499999	2859.79124999999	1654.44	2106.56999999999	2430.27764705881	1894.21176470587	2169.54	1936.97999999999	1956.53812499999	2207.53235294116	1875.77999999999	2299.07999999999	2057.33999999999	1949.39374999999	2233.12749999999	2138.93999999999	2236.7168	2118.74117647058	1851.29999999999	2516.86125000002	1730.70333333333	2221.56
181	145.954194874107	145.952051364838	145.956530824122	79.58	75.498	81.621	11	11	2451.39530232558	3153.90578723404	2848.94381395349	2736.76269767442	1786.75297674419	2726.1856744186	1814.30427906977	1227.36774418605	1950.52088636364	1609.62888095238	5554.39925581395	1594.47809302326	3124.5096097561	2616.65790697674	2984.92827906977	3047.94902380952	2103.03481395349	3281.59144186047	2187.77748837209	2283.38455813953	3289.82958139535	2000.49362790698	2134.42381395349	3221.02102325581	3372.12	2082.34211627907	2614.97525581395	1933.4288372093	2125.24130232558	2177.82144186046	3233.4	2305.07309302326	1090.5291627907	2534.37320930233	2016.31980952381	1654.85493023256	1213.11181395349	1033.54269767442	2607.359625	1170.39346511628	1986.70974418605
182	146.06270079625	146.05762902955	146.072524704987	143.857	139.781	157.131	59	59	405.05116	749.7294	516.267583333333	509.11972	387.6912	440.65728	343.91524	679.209	1890.63015384615	2019.61252173913	1407.6552	1964.78027027027	490.75468	835.60932	475.35728	346.8816	408.112	423.4162	338.65328	454.0246	329.54075	260.2275	161.16632	221.34868	415.25396	235.68468	121.37524	710.107384615384	346.8952	352.8508	377.4148	144.84568	1765.9472	1100.8705	359.06816	616.24912	1548.42072	1462.73736	1157.27165217391	1518.17664	1537.4414
183	146.063881901332	146.061496273834	146.072321804535	92.848	84.681	98.976	41	41	293.837538461538	514.332	528.60864	595.98368	593.91936	878.63328	988.230923076923	785.5848	504.804807692308	516.24144	435.65956	801.931615384615	686.80996	997.84525	784.41076	650.07124	701.06976	773.37224	531.67008	670.190538461539	246.849307692308	86.7032692307692	72.43988	109.16996	328.526692307692	163.28	138.75808	1016.39808	534.60576	445.86236	504.8406	374.44276	1516.12007692308	1201.35484615385	567.398	984.764629629629	1819.5515	1850.78792	1043.46	1708.96206896552	661.009846153846
184	146.06433299764	146.061520651793	146.073493370643	62.229	60.205	71.428	14	14	102.007142857143	317.175571428571	358.182964285714	255.071428571429	395.870857142857	394.767642857143	472.4915	392.79625	195.771428571429	257.157	155.078	312.141857142857	469.232857142857	719.27625	543.907464285714	465.348	190.78675	416.262	225.483142857143	271.4435	141.8495	116.3085	78.562	86.72125	170.316142857143	77.539	56.1039285714286	417.209214285714	182.631142857143	229.652678571429	318.318	174.468857142857	774.25115625	651.825642857143	216.300571428571	390.769428571429	659.096181818182	1056.99892307692	99.967	528.6005	233.645428571429
185	146.165558024089	146.161919792779	146.174063601854	44.884	42.833	46.931	87	87	938.655555555556	1464.07763157895	1497.0735	2007.87789473684	1357.99268	2352.43447368421	1960.3805	2395.29878947368	73.436	95.9061111111111	24.4853333333333	155.031555555556	2112.42	2130.224	2051.42833333333	1959.90025	908.067	923.574047619048	518.309411764706	888.8555	1110.01904761905	750.924444444444	460.295611111111	753.145043478261	1166.92576	815.013291666667	609.105833333333	1793.58192	1281.46888888889	1006.51819047619	1216.89955555556	748.01184	2140.51210526316	1816.69124	1223.34491304348	1190.66416666667	1009.0767	1267.944	780.72075	1107.72	1518.78
186	147.044087411935	147.041815143622	147.053843279791	293.8395	284.649	296.926	14	14	189.77425	326.493333333333	321.395869565217	414.136916666667	301.997217391304	447.894521739131	333.7035	451.989208333333	1404.92556	1731.75456	1118.49182608696	1790.5914	275.4675	364.333375	320.28	307.107791666667	214.20875	234.609583333333	221.403291666666	267.250916666667	194.919652173913	162.2595	147.906041666667	191.807	231.59675	162.228391304348	128.583	372.411086956522	176.510458333333	190.747791666667	264.3095	158.1775	569.322750000001	406.076083333333	195.848	268.32575	390.859826086957	471.481043478262	285.553333333333	455.0315	183.6075
187	147.075069065984	147.070767185144	147.084769716095	54.073	51.006	56.124	105	105	1461.66	1973.1635	1374.64894736842	1575.27702857143	1094.74613333333	1366.14518181818	958.200931034483	2552.15681818182	3683.0922	4432.02315789474	4202.36856	2016.4164375	1535.24564516129	2094.66382352941	1807.17133333333	1468.41485294118	3223.01620588235	2387.53894736842	3181.2369375	2789.08591304348	673.376	584.6319	557.183586206897	738.804551724138	678.211333333333	412.187733333333	418.226451612903	1078.4571	1148.82026666667	696.086827586207	859.391655172414	715.347133333333	2316.081	1467.07955555556	935.6151	1440.62509090909	3043.46311538462	1712.34306666667	5170.77216	2597.427	1418.17066666667
188	148.06116446832	148.056276942079	148.078661853439	55.384	52.014	57.15	121	121	1503.53896	2312.34	2273.72243478261	2365.02228571429	2085.4132173913	2916.98409375	1867.48111111111	3346.15877777778	1284.68117647059	1664.05173529412	1287.5949375	1381.23474285714	2300.1	2538.92625	2366.40308823529	2434.77264705882	792.779076923077	1460.02885714286	984.5895	1084.75606666667	1494.9409375	989.681612903226	1009.23917857143	1216.16509090909	1718.54203125	1213.10427272727	1109.79885714286	2180.3811	1671.201	1482.02528571429	1777.91594117647	1415.09959259259	3249.49625	2499.16333333333	1546.73345454545	2044.59716129032	1716.09872727273	2963.47822222222	3087.34527272727	3419.5838	901.918
189	149.028428748724	149.028428748724	149.028428748724	749.888	749.888	749.888	1	1	428.513076923076	800.941538461539	674.397961538463	714.188461538463	458.100884615385	738.674923076924	502.765192307692	534.399384615384	526.578	437.695500000001	1008.254	566.249423076924	653.243076923074	675.214538461538	716.229000000001	710.100444444445	450.959000000001	672.5095	486.760153846155	465.348	718.26953846154	477.594	492.790038461537	689.702000000001	649.911500000001	507.179296296296	531.56026923077	442.897	483.607615384614	496.77746153846	673.225384615384	518.291703703704	526.458923076922	650.0585	445.756807692307	495.626538461538	501.991384615385	490.749500000001	1031.25888461539	531.56026923077	518.414
190	149.04993625724	149.045633228254	149.054239286225	844.2315	841.695	846.768	2	2	83.6605000000004	176.503250000001	169.371875	160.120375	103.04525	180.5289375	87.7414999999998	147.8909375	161.258749999999	204.062500000001	99.9844999999997	147.8909375	149.97675	173.50625	200.116	159.159	88.7617500000004	143.864062499999	104.0655	83.6656249999997	167.49525	108.153125	120.485866666667	140.74275	142.887499999999	123.495625	108.18625	110.2275	108.10675	108.1465	147.93625	108.18625	94.8832499999997	168.351562499999	130.592	171.339	119.3326875	109.1734375	117.293235294117	151.970687500001	174.4093125
191	149.066956214655	149.066956214655	149.066956214655	54.083	54.083	54.083	1	1	110.143384615385	176.499923076923	150.041769230769	170.391384615385	138.761846153846	206.195384615385	132.64	237.713769230769	133.589769230769	137.741538461539	171.398769230769	91.7861538461539	168.274615384615	225.471	171.476307692308	173.452307692308	88.760076923077	97.9421538461538	84.7238461538462	104.110615384615	97.9495384615385	83.6589230769231	67.3403076923077	90.8005384615385	133.539384615385	68.3554615384615	71.4215384615385	158.144285714286	113.254153846154	102.115384615385	138.751384615385	90.8005384615385	216.305230769231	176.499923076923	104.071384615385	157.127384615385	197.935428571429	240.787428571429	379.554461538462	245.894153846154	80.6043076923077
192	149.953668629039	149.951908434098	149.962654191734	43.87	42.844	44.896	13	13	82.64025	129.5796875	80.6046875	55.0935	97.944	88.76175	129.619375	92.8484375	571.106666666667	706.028727272727	534.64375	229.55625	78.5605333333333	140.7968	55.0935	66.31625	72.4155625	75.503125	57.134	114.275	59.1986666666667	27.5383125	59.19625	41.845625	53.053	41.8174375	35.70875	67.3376	35.70875	51.0125	36.744	40.825	107.12625	90.7744375	39.78975	75.4985	125.4928	92.9170666666667	176.50325	110.187	79.5795
193	150.0578886009	150.056320551158	150.068203262661	87.742	83.655	88.774	27	27	224.462857142857	345.876857142857	451.0831	572.52855	411.271095238095	471.504	365.16	760.103181818182	450.713714285714	404.259428571429	225.4863	464.23	481.6996	602.82	482.46	432.580952380952	214.32	226.5621	113.278142857143	222.422285714286	196.915142857143	97.92	92.84275	178.5	188.752857142857	106.109714285714	49.994	316.3705	122.434285714286	194.8582	169.272571428571	150.02085	940.44	403.23575	139.811761904762	169.367428571429	508.0845	524.4085	246.84	411.1809	255
194	151.035102625598	151.034343385161	151.043862422455	45.898	43.875	45.921	13	13	230.568428571429	406.073714285714	408.285714285714	362.201428571429	309.146571428572	442.804	320.369714285714	379.705714285714	300.984285714286	304.045142857143	322.410285714286	293.842285714286	361.029428571429	375.622857142857	417.472142857143	430.560571428571	304.045142857143	294.986428571429	235.686	254.171538461539	393.830285714286	260.154642857143	273.551428571429	469.495714285714	359.115428571429	262.213428571429	281.598857142857	404.033142857143	326.491428571429	290.883214285714	394.133571428571	284.7195	461.136857142857	462.189428571429	240.787428571429	293.842285714286	409.134571428571	410.470714285714	418.492857142857	434.641714285714	233.549466666667
195	151.949069540357	151.948489732979	151.949649347735	44.383	43.87	44.896	2	2	41.8336666666667	77.5453333333333	92.8382	75.4948	55.098	112.236666666667	62.2403333333333	52.0285	317.323666666667	385.686	243.8278	105.094333333333	83.6564	84.7762	90.7948333333334	92.8503333333333	61.21	60.1996666666667	44.8946666666667	55.098	80.6115999999999	53.0486666666667	36.7704	93.8706666666667	77.5453333333333	48.976	47.9588	75.4948	77.5453333333333	53.0573333333333	76.605	34.7196666666667	97.936	89.7746666666667	53.0486666666667	81.6266666666667	77.5352	85.8816	105.2042	94.8786	40.8133333333333
196	153.998885212373	153.998885212373	153.998885212373	63.261	63.261	63.261	1	1	110.16	161.1205	263.2374	385.668	124.4766	231.54	131.65095	96.9285	29.5626	47.9541	126.511	33.66825	132.6325	122.434285714286	121.414	166.34965	30.6075	53.04	31.6293	28.5684	548.03535	1087.5865	1204.95742857143	936.5895	297.84	368.3283	309.06	88.74	64.2789	118.3838	231.6081	168.34125	38.7695	68.33665	129.57175	71.421	32.648	46.9315	85.68	54.08915	43.8858
197	154.966689811265	154.965261953848	154.968792652521	1169.22	1169.2	1169.24	5	5	231.540000000001	0	363.443636363637	342.720000000001	190.927000000001	348.44	0	0	0	0	448.219000000002	224.400000000001	295.069000000001	0	294.780000000001	317.220000000001	0	288.660000000001	0	0	0	0	0	0	368.961538461538	251.940000000001	229.500000000001	234.809090909091	212.160000000001	0	329.729166666667	225.420000000001	0	344.76	0	0	0	245.820000000001	0	226.662000000001	0
198	154.969158745421	154.965237206828	154.979240675874	1074.33	1073.31	1075.39	123	123	1448.08950000001	2264.38863636362	2081.82000000001	2139.93857142858	1549.08285714286	1974.39107142857	1541.93952380951	1570.51285714285	1665.45599999999	1819.68000000001	2463.42952380953	1579.98000000001	2118.50857142858	2047.13999999999	2041.02000000001	2135.88000000001	1475.60857142856	2013.48000000001	1656.48	1486.13999999999	2056.25952380951	1509.6	1796.95375	2854.66666666665	2085.9	1637.1	1641.9461904762	1582.61653846154	1673.58095238094	1622.82	1990.86826086955	1545.30000000001	1534.79619047618	1998.09238095239	1668.71999999999	1552.14428571427	1705.14652173913	1491.24000000001	2498.07272727273	1669.33500000001	1613.16517241379
199	155.001513049108	155.000874659317	155.002151438899	1078.395	1077.38	1079.41	2	2	1635.7012	2435.65807692307	2421.4092	2371.5	1687.7416	1665.80571428571	1713.22576923077	1763.88923076923	1847.5923076923	1914.54	2618.3464	1714.62	2356.1036	2411.16884615384	2307.24	2317.3284	1678.53269230769	2308.26	1804.38	1698.94038461538	2265.25384615384	1727.51115384615	1859.46	2736.66	2339.88	1796.9244	1784.3584	1742.16	1791.504	1748.28	2379.5728	1692.8436	1735.67423076923	2276.5124	1803.36	1743.83730769231	1759.1696	1664.64	2732.59923076923	1798.9652	1738.44423076923
200	155.071163608768	155.068806159787	155.079139055525	292.8105	290.792	295.895	12	12	47.9513448275862	79.5976551724138	88.7648571428573	74.4652142857143	83.6605	94.8865714285716	73.4598620689656	137.732586206896	1983.384	2603.14544117647	1756.35872727273	2459.84507407407	73.4605714285715	85.7176551724139	70.3849285714286	53.0548571428571	112.207586206897	105.067357142857	142.867586206897	148.960275862069	58.1664642857142	69.4061428571429	54.0636551724138	68.3584827586207	53.0548571428572	46.9315	36.7311724137931	82.6576071428571	38.7691724137931	51.0051724137932	63.2699310344827	63.2687857142858	181.609103448276	51.0120689655172	49.9850689655173	63.244275862069	42.861	185.7245	36.7150344827586	57.135448275862	36.7237241379311
201	157.011311334921	157.008901600255	157.011927598188	60.194	60.183	63.278	3	3	370.283419354839	507.9133125	632.67125	678.48703125	585.628129032258	745.68853125	517.368967741935	714.316129032258	402.785322580645	436.822322580645	429.53840625	431.49965625	458.02209375	612.16875	537.78703125	464.305483870968	180.591387096774	295.884193548387	170.383096774194	211.233483870968	578.596064516129	1072.32512903226	831.52921875	636.761806451613	393.695875	518.291096774194	350.91225	608.99596875	293.832	356.205161290323	452.0538125	314.249419354839	756.035129032258	744.67064516129	345.878419354839	392.79625	400.97053125	664.08103125	524.3281875	390.83953125	255.064516129032
202	157.011588495277	157.011588495277	157.011588495277	92.843	92.843	92.843	1	1	129.574192307692	196.9565	220.42368	236.76064	203.071846153846	250.0225	175.413538461538	360.14472	563.953653846154	700.898538461539	367.3008	480.546807692308	181.65256	208.134923076923	211.132038461538	200.02192	148.993	183.648461538462	156.130615384615	171.372923076923	197.887461538462	295.811153846154	231.557461538461	238.74552	203.033576923077	184.7105	222.418692307692	268.38624	147.939038461538	155.080923076923	215.195653846154	154.060653846154	398.850076923077	244.9728	141.8495	148.99008	378.61292	280.632	219.308269230769	381.652615384616	147.911153846154
203	157.975137972832	157.971889696623	157.985877865651	89.771	86.704	90.814	89	89	395.86864	1102.91103846154	978.6595	1214.3712	726.61024	1464.09136363636	747.691869565217	789.66576	623.0978	572.757625	1171.28144	596.8638	950.10412	995.562434782609	883.403806451613	887.8078125	874.539933333333	864.17716	570.47068	866.045307692307	1009.74789473684	862.982666666667	802.968483870968	1064.158	954.964173913043	803.972153846154	849.8805	785.554	642.78375	714.196	827.174944444444	697.01516	660.98592	940.08312	662.331541666667	599.90112	502.09584	477.49104	791.55104	646.98432	821.161923076923
204	158.96019004497	158.956376499612	158.969835103353	1079.43	1078.38	1080.49	144	144	10139.6829411764	13613.7844117647	12515.2767741935	13068.9473529411	9857.14757575753	12995.376969697	10362.0217142857	10113.0088235294	9537.70941176472	10032.5520588235	10838.5844117647	9365.36151515147	12545.646060606	12970.0921212121	11925.84	12675.5399999999	10051.9376470588	13518.06	9100.44000000002	10532.25	13096.416969697	10202.5641025641	9528.5267647059	12278.2194117647	12248.16	8977.64636363632	9356.17878787875	10066.403125	9262.85882352936	9750.18000000002	12833.3715151515	10230.3764705882	10261.0134285714	12866.5558823529	9497.22000000001	9394.95030303032	9443.84235294119	10100.04	10982.3691428572	9138.34705882348	9406.44000000002
205	158.961058427491	158.961022541022	158.971402415372	1169.21	1169.18	1169.26	5	5	826.199999999998	0	997.237857142855	1078.14	798.198571428569	1167.69714285714	0	0	0	735.419999999998	882.917857142855	644.070714285713	1075.83285714285	0	907.414999999998	1028.16	788.975333333331	1119.96	0	0	1041.42	0	0	0	0	639.539999999999	690.539999999999	793.559999999998	599.759999999999	0	1101.35071428571	801.260714285712	0	827.220000000002	0	0	0	722.159999999999	0	624.677142857141	0
206	159.074372876957	159.073807513592	159.083636242128	55.6	55.081	56.124	4	4	197.8994	255.016666666667	406.145733333333	454.018666666667	267.309866666667	411.167466666667	278.5874	281.6488	54.0441	58.1571	88.7632	62.2240666666667	531.4721	545.842666666667	577.584133333333	725.5518	207.114133333333	223.4384	145.898133333333	236.748266666667	93.8829333333333	55.0944	43.8800666666667	54.0847333333333	146.8656	42.8512	54.0635333333333	154.060266666667	103.046933333333	111.249033333333	99.0046666666667	103.063766666667	174.4713	112.211	78.5605333333333	65.2970666666667	138.756266666667	134.7016	326.421333333333	195.9296	48.9728
207	159.966442930756	159.963987202224	159.967644469232	1078.475	1078.31	1080.51	50	50	1355.00266666666	1952.89741935485	1839.05999999999	2139.45146341463	1296.83	1955.02962962963	1369.27290322581	1278.47766666667	1328.88	1419.84	1460.08161290322	1220.30580645161	2053.80405405405	1878.39531250001	1889.03999999999	1967.57999999999	1383.572	1930.86	1352.52	1326.41935483871	1915.79133333333	1319.88000000001	1329.49433333334	2137.43717948718	1996.14	1299.89096774193	1348.8664516129	1427.43129032258	1300.32933333333	1297.44	1846.82413793103	1373.36866666666	1375.39483870968	2015.69696969696	1319.88	1354.98838709678	1270.315	1324.98	1406.44903225807	1273.792	1280.1
208	159.967311377137	159.966450022859	159.971234831633	88.263	86.716	89.794	4	4	270.378518518518	697.857333333334	652.0995	689.858	370.434777777778	730.532148148148	453.916481481481	432.594153846154	348.789333333333	329.747111111111	734.593846153846	345.867888888889	576.5825	586.542592592593	565.121037037037	519.4345	485.749185185185	514.210666666667	337.77937037037	534.518814814815	604.882807692308	528.379185185185	505.033269230769	650.931769230769	602.995111111111	455.052148148148	520.332222222222	490.7495	359.144296296296	415.265230769231	553.779555555556	455.143	351.912777777778	524.635846153846	345.943222222222	328.535407407407	295.945	283.634846153846	482.495037037037	328.601	460.053407407407
209	160.070203818025	160.070203818025	160.070203818025	271.368	271.368	271.368	1	1	109.168807692308	189.80928	161.239	323.425346153847	939.667961538463	1101.1195	870.092807692308	2198.68019230769	11529.9294615385	12816.9969230769	8724.4548076923	15556.0449615385	328.452384615385	507.073807692307	333.628038461539	284.7195	1782.70103703704	2095.633	1744.26576923077	2111.95730769231	317.303730769231	203.033576923077	125.493115384615	179.567384615385	244.92	156.1365	109.144115384615	330.567230769231	522.377846153846	262.2685	261.25312	163.243076923077	1487.55253846154	869.269384615384	334.71744	560.02392	1282.7685	795.81	408.2	851.571538461537	1066.4225
210	160.075759151911	160.073696831828	160.083506070651	524.9315	524.423	530.551	6	6	15.3064285714286	32.6491428571429	27.553	19.3891481481482	17.345037037037	33.6823928571429	15.2983928571428	25.5116071428571	855.179	1370.688	51.0148148148147	2019.09070967742	33.675888888889	27.5477142857143	30.6139285714286	27.5530000000001	78.55925	35.7168518518519	58.1440714285716	62.2483214285714	30.5957142857143	18.369	27.5535	42.8505	27.5535	28.568	28.567	17.345037037037	13.2633703703704	25.50625	27.5409642857143	20.4007407407407	24.4765714285715	30.6077777777777	18.369	23.4657500000001	21.4347777777778	19.3849259259259	20.4092857142857	16.328	22.4505925925926
211	160.078124877685	160.077276137269	160.083823659062	121.388	119.37	121.421	3	3	40.8106666666666	85.6408	84.7192857142857	118.353142857143	153.107142857143	153.042857142857	135.6885	212.215466666667	148.961714285714	203.971428571429	69.3794285714286	180.590571428572	121.363	168.347142857143	157.179	126.515428571429	174.456642857143	169.426714285714	120.393714285714	164.262933333333	69.3794285714286	34.663	26.5274285714286	32.6357333333334	84.6821333333333	55.1147142857143	53.0771428571429	213.150142857143	122.434285714286	120.343142857143	131.5198	73.4862857142857	649.909866666667	335.674	137.728928571429	218.341142857143	475.253428571428	367.457142857143	229.564285714286	340.632285714286	187.890285714286
212	160.07528289243	160.07469722805	160.07586855681	394.833	393.824	395.842	2	2	35.7013461538462	35.7098	34.6826153846154	32.656	28.5675384615384	38.7629230769231	26.533	35.7028	708.07432	733.573576923077	380.6465	861.302	39.792	37.74888	31.6211923076923	28.5675384615384	39.79092	41.8231538461538	28.574	44.89056	33.6688846153846	29.58812	31.6283461538462	33.67584	31.6211923076923	22.4611538461539	20.4056	27.5483076923077	17.3485	21.41916	31.6283461538462	24.4864615384615	33.6534	43.871576923077	19.38532	36.7387200000001	48.9729230769231	27.5472692307692	17.344576923077	29.58696	49.9931923076923
213	160.075655355239	160.070579219407	160.086444646932	272.9095	267.31	274.463	42	42	97.9461818181817	186.755478260869	146.955130434782	302.074434782608	889.682222222223	1064.40236	857.819999999999	2312.95827272728	12650.9258571429	14856.4195714286	8917.55615384616	17652.9834285714	314.16	478.507909090908	322.402434782609	267.376695652174	1719.35347826087	2049.68225	1689.18624	2083.3505	296.908565217391	197.939043478261	119.371909090909	162.22147826087	233.719391304348	153.078260869565	103.024391304348	306.078260869565	517.272260869565	257.171478260869	257.171478260869	147.9725	1462.03382608695	852.938086956522	328.608	558.983826086957	1274.63165217391	764.175391304348	406.063826086957	801.678631578948	1056.2382
214	160.075615957074	160.073321517013	160.085803627481	237.3395	233.658	237.75	28	28	536.680086956521	858.875083333333	616.237565217392	855.160782608695	515.363478260869	777.014086956521	454.939391304348	1111.34817391304	1030.72695652174	1121.55339130435	791.722434782608	1030.50739130435	1379.74539130435	1074.7035	1364.34380645161	1309.68	1748.34856	1128.45660869565	835.593652173912	1628.35527272727	1495.78294736842	1731.00788	1728.53152173913	2424.114	1422.60730434782	1332.0918	1128.89934782609	1570.21092	995.81704347826	1065.68229166667	1358.98747826087	1093.38357894737	2429.34465217391	1828.23822222223	1156.97582608696	1304.63560869565	1833.44316	1804.107	1164.11765217391	1863.03128	1219.26369565217
215	160.077727818488	160.073610065364	160.085632731663	369.3345	365.244	372.409	8	8	40.811282051282	76.5096153846154	59.1661052631579	60.2063947368421	57.1435789473684	59.1585128205128	49.9862820512821	148.934974358974	1590.85956410256	4410.62388461538	667.28123076923	5071.78956122449	53.0613333333333	70.3782307692308	49.9938205128205	44.885641025641	106.077333333333	77.552	77.5531282051282	78.5380256410256	80.6132631578947	40.8051282051282	39.791	61.2246153846154	65.2882051282051	29.5881794871795	34.68	60.1955263157894	42.8453846153846	55.086923076923	55.1021538461538	36.7356923076923	129.556282051282	85.7036923076923	31.6335128205128	56.1239743589744	102.042105263158	63.2661052631579	45.9057692307693	67.3183076923077	88.7623076923077
216	160.082029931676	160.076765363121	160.087294500231	186.175	185.654	186.696	2	2	43.854625	124.4705	77.5437499999999	110.1465	57.155	69.3770000000001	60.19475	133.6118125	252.00175	284.545125	140.751375	268.424375	67.3365000000001	126.51875	79.5551250000001	52.03275	24.495	35.70875	37.74925	34.6885	30.613125	19.3788125	26.53625	22.4455	40.81	30.6075	14.2835	140.7945	63.2361250000001	54.053375	70.4015625000001	22.45375	420.343	191.7365	61.2187500000001	117.2928125	226.4955	304.0345	120.3895	249.9765625	295.76375
217	161.058311405678	161.055508030028	161.067936863076	207.114	205.067	208.14	13	13	33.6765	68.3582727272727	61.2313043478261	60.1960909090909	38.76	65.2974545454545	40.8181818181818	54.0792727272727	373.510956521739	356.170363636364	212.216727272728	176.467863636364	53.0541818181818	59.1758181818182	47.9528181818182	46.9325454545455	70.3643181818182	65.2974545454545	39.7817727272727	67.338	53.0535652173913	64.2928695652174	53.0400000000001	64.2771818181818	44.904	39.8012727272727	49.9933636363636	42.8619130434783	39.7906363636364	41.82	49.9933636363636	29.5879090909091	55.0964347826087	40.8109090909091	35.7	28.5752727272727	55.1070000000001	40.8109090909091	20.4054545454545	34.68	27.5473636363636
218	161.080678317037	161.077444484661	161.089707704348	271.368	267.298	273.454	17	17	39.7913749999999	66.3325000000001	58.1708750000001	76.5374999999999	165.28725	173.485	122.405	326.493333333334	1974.80066666667	2268.5715	1510.0276	3306.70968627451	77.5230399999999	98.9682916666665	94.88325	86.7424999999999	263.10625	311.188958333334	221.349041666667	292.8835	79.5795	58.15425	45.9131249999999	67.3365	51.0249999999999	61.231304347826	44.88	82.6436250000001	72.4407083333334	57.1479999999999	58.170875	31.62775	173.449583333333	139.779958333333	68.3735000000001	84.6634583333333	181.606434782609	142.840833333333	80.6194999999999	119.315625	166.348291666667
219	161.094556976767	161.093547287957	161.095711669922	384.63	381.609	384.737	7	7	61.2026086956522	113.224625	125.465347826087	158.180869565217	91.8469565217391	142.806086956522	88.7626956521737	190.748130434783	169.406608695652	186.707739130435	104.093217391304	224.457391304347	90.8070869565217	125.46	94.8842608695653	61.2026086956521	91.8000000000001	132.628260869565	76.5391304347825	133.659869565217	175.484869565217	284.652782608696	218.289304347826	212.273454545455	110.192869565217	131.613652173913	112.204782608696	145.903521739131	66.316956521739	89.7408695652173	115.318956521739	95.9045217391305	121.385173913044	85.7055652173912	81.6417391304349	70.4160000000001	94.8842608695653	106.107130434783	46.9104166666667	96.9041304347827	31.6280869565217
220	161.954377886117	161.954377886117	161.954377886117	297.912	297.912	297.912	1	1	20.4066666666667	25.5083333333334	26.5243333333335	20.4033333333333	16.3226666666666	25.5083333333334	9.18150000000006	12.244	29.5896666666667	24.4839999999999	73.4639999999995	28.5646666666668	24.4879999999998	23.4868333333334	10.2033333333334	21.4269999999999	23.4676666666667	27.5445000000002	51.0083333333336	17.3428333333334	22.4473333333334	22.4473333333334	25.5083333333334	28.5693333333334	32.6506666666664	32.6453333333335	27.5445000000002	9.18149999999997	34.6573333333336	8.16266666666669	32.6453333333335	18.366	10.2033333333334	21.4269999999999	25.5041666666668	40.8133333333334	69.3826666666668	13.2751666666667	91.7485714285717	62.2403333333329	97.8788571428571
221	162.047160105176	162.039639432542	162.051327634325	188.732	184.673	188.771	17	17	288.740857142857	673.376	614.47	762.15342857143	483.808153846154	684.596578947368	473.412571428572	1050.909	304.172857142857	339.755142857143	184.671714285715	283.758571428572	425.459142857143	550.915714285714	588.673153846154	443.800384615385	564.485384615385	867.226666666667	464.035000000001	655.023428571428	137.738571428571	76.4892857142857	83.6967692307693	93.8662857142859	153.042857142857	72.4402857142857	68.359142857143	811.1385	259.152571428572	243.643428571429	300.984285714286	165.364615384616	1416.05742857143	890.168999999999	262.213428571428	364.089	652.996923076924	1008.007	710.118857142858	629.482384615385	121.363
222	162.053654904365	162.053266163999	162.054043644731	256.0755	255.089	257.062	2	2	111.209727272727	134.677714285714	144.880571428572	133.651190476191	104.069142857143	158.225476190476	84.6797619047621	162.225428571428	281.52	276.497428571428	304.912045454545	322.410285714286	164.266	175.486909090909	178.55	124.44	213.237	174.468857142857	123.42	168.386428571428	223.442571428571	184.71480952381	137.732142857143	191.804761904762	191.813714285714	143.860285714286	127.535714285714	218.330952380952	155.083428571429	105.06	185.735333333333	151.98	245.751142857143	231.604857142857	130.596571428572	156.103714285714	193.845238095238	183.745714285714	168.394285714286	187.68	116.311090909091
223	162.054202111132	162.054202111132	162.054202111132	161.195	161.195	161.195	1	1	17.34	36.7302857142857	17.3440476190476	33.6505714285714	30.6071428571428	39.7892857142857	28.56	49.994	119.373428571429	112.23	54.0877619047619	87.7434545454545	39.8004285714285	31.627380952381	31.6273809523809	28.56	65.312	49.994	32.6487272727273	67.3011428571428	49.98	77.5417142857143	49.98	56.1	55.1082857142857	44.892	26.533	49.9916666666666	27.5477142857143	27.5547272727273	41.8434285714286	32.6491428571428	89.7851428571428	33.651	30.6013636363636	40.78	46.9331428571428	60.1968571428571	30.6157142857143	42.84	35.7
224	162.072903862314	162.072840052725	162.072967671902	58.145	58.143	58.147	2	2	61.1964705882353	115.293235294118	94.914705882353	119.374411764706	143.861470588235	159.165882352941	94.914705882353	221.403823529412	372.042352941176	668.254117647059	365.244235294118	421.235705882353	182.622117647059	263.235882352941	195.896470588235	168.406764705882	51.0117647058824	42.8523529411765	33.669705882353	45.9264705882353	148.962941176471	82.6485882352941	88.7655882352942	145.918882352941	196.780529411765	83.6641176470588	60.1765294117647	471.375882352941	156.105	190.916	227.525588235294	177.520941176471	427.478588235294	323.302705882353	148.954352941177	222.424117647059	232.627058823529	581.567647058823	382.477941176471	350.061764705882	66.3420588235294
225	163.06724281803	163.062482198079	163.069338589935	58.159	56.095	58.16	3	3	182.58	225.480272727273	178.5875	166.30252173913	143.858454545455	126.513818181818	125.527090909091	125.487954545454	151.9055	227.520818181818	383.622545454545	140.766272727273	97.9241739130435	125.493545454545	117.360238095238	101.034	65.2974545454546	82.6420909090909	40.8109090909091	44.902	168.39	96.9259090909091	57.1346086956522	131.615181818182	139.708863636364	71.4190909090909	52.0222173913044	152.020636363636	52.0339090909091	89.8312380952381	121.4395	102.027272727273	113.250272727273	112.2	80.6015454545455	65.2974545454545	93.8650909090909	178.547727272727	302.952913043478	92.8655	29.5879090909091
226	163.074752211481	163.071992904666	163.084049227358	196.928	194.87	198.958	21	21	46.9334166666667	46.9315	58.1697391304347	82.6402500000001	90.8059583333333	66.3162500000001	52.03275	214.31375	3509.4995	4034.18712	2712.90518181819	2338.01132	63.2580833333334	72.4407083333333	85.7220000000001	42.85225	331.513541666667	174.46275	244.81	352.086875	61.2025	64.262625	58.15425	62.2505000000001	56.1275	53.066	46.9334166666667	138.790956521739	44.891	75.4830833333334	59.1769166666667	48.996	327.50025	77.5421666666667	49.9942916666667	85.6835000000001	79.5795	213.23225	122.435	89.7856666666666	55.0957500000001
227	163.110525942134	163.109477397454	163.111797316713	384.681	384.624	385.651	3	3	48.9725217391305	76.5032608695653	105.06447826087	108.175304347826	72.4570434782608	76.4836956521739	68.3603913043478	110.16	72.4554999999999	83.6613913043479	102.052173913044	82.6587391304348	71.4182608695652	88.7399999999999	75.4993043478261	57.1224347826087	62.2366363636364	72.4385217391305	87.7648695652175	82.642090909091	134.674434782609	204.054545454546	145.897304347826	130.626782608696	110.16	92.8437391304348	85.68	98.9653043478261	44.8933913043478	45.9019565217392	77.5596521739132	72.457043478261	97.9243636363635	65.2966956521739	64.2943636363636	62.2518260869565	58.1548695652174	98.9653043478261	80.5628260869565	54.06	39.7901739130435
228	163.983981477611	163.982303167154	163.993089866038	159.155	156.099	160.181	7	7	116.272875	155.0875	135.69325	123.3595	75.4984999999999	86.7212500000001	62.2161875	138.754	530.53	526.463333333334	208.1344	508.9488125	84.6859375000001	128.5515	109.1734375	92.8427500000001	46.9506666666667	54.0931249999999	55.0935	62.1933125	86.6946874999999	64.2757499999999	58.1364375	60.1763125	63.2787499999999	57.1339999999999	38.7853333333333	183.58875	89.7874999999999	53.0335	95.9387499999999	65.2959999999999	289.8575	214.186875	72.4155625	112.161176470588	307.09525	209.15125	106.149333333333	187.6685	152.991176470588
229	164.014496891021	164.013163438321	164.02063029661	253.026	249.965	256.058	3	3	89.7851428571429	111.20725	116.288142857143	94.9065	60.1968571428572	89.8186666666666	63.2444285714285	54.0751428571429	81.6057142857143	74.4938928571428	111.164965517241	78.562	112.255	92.84275	112.231428571429	95.9068571428573	72.4402857142857	118.353142857143	103.027214285714	142.87	88.7617499999999	68.3447857142857	73.4605714285715	96.927142857143	136.718285714286	87.7445714285715	71.4050000000001	124.474857142857	117.332857142857	81.6028571428572	120.419	66.3046428571429	94.8467142857142	107.14875	89.782	78.5455000000001	143.860285714286	102.067857142857	152.0545	116.268206896552	103.04525
230	164.079847581316	164.077457216301	164.084323520853	195.896	195.85	197.915	5	5	17.3445333333333	30.609	25.5108333333333	24.4866206896552	36.7299310344828	29.5877333333333	26.5269333333333	56.1146666666667	521.520588235294	565.222967741935	365.183866666666	317.359413793104	27.5474482758621	28.5674666666667	21.4257931034483	22.4460689655173	80.5878999999999	35.7096551724138	36.7236	61.228	25.5016666666667	30.603	26.5271724137931	39.7969	23.4711034482759	20.4096551724138	19.3852413793104	23.4707333333333	13.2634666666667	17.3383	19.3850666666667	20.4089655172414	133.654933333333	33.6633	18.3648	25.5016666666667	23.4663448275862	91.8248275862069	36.7299310344828	28.567724137931	22.4458666666667
231	165.021940118725	165.021940118725	165.021940118725	255.038	255.038	255.038	1	1	6.1218	16.3248	15.303	17.3451	14.2828	13.2639	10.203	12.2436	10.203	12.2436	7.14210000000002	6.12180000000002	13.2639	20.404	13.2626	16.3248	5.1015	15.3045	5.10149999999999	11.2233	17.3451	8.1624	11.2233	21.4368000000001	15.3045	7.1414	6.12119999999998	17.3451	9.18270000000003	18.3649090909091	11.2233	8.1528	12.2432727272727	20.4060000000001	12.2424	7.14209999999998	10.203	14.2828	7.1456	9.1773	11.2222
232	165.05389733693	165.052107284318	165.064940940656	114.263	110.188	115.294	15	15	86.7	123.42	101.0097	117.3345	78.58235	128.55	66.3030952380952	203.942857142857	439.59845	465.250285714286	375.452	461.169142857143	147.9	140.799428571429	128.5893	93.8629999999999	286.686904761905	243.848285714286	174.468857142857	308.1155	164.3166	280.48625	259.1562	320.190285714286	218.28	190.78675	155.04	167.3292	84.7056499999999	76.51875	178.458333333333	128.5893	302.94	143.82	75.5011428571428	132.6715	159.12	160.1871	132.637142857143	163.152	101.00475
233	166.016132711155	166.015461279911	166.016804142399	253.522	252.006	255.038	2	2	51.0131578947369	69.3814736842105	80.6007894736843	67.3373684210527	49.9928947368422	70.4417368421053	40.8105263157895	38.77	42.8377894736843	35.7092105263158	77.4960000000001	32.6484210526316	85.7021052631578	87.7426315789475	70.4017894736842	67.3165263157894	51.0131578947369	74.4792105263158	53.04	49.9928947368421	57.1347368421053	42.8643157894737	43.8713157894737	71.4184210526315	71.4184210526317	56.1173684210526	44.8915789473684	43.8713157894737	57.1347368421052	55.0800000000001	91.8236842105264	38.76	35.6871052631579	82.6413157894736	49.9800000000001	46.9321052631579	44.8915789473685	37.7711578947368	80.6257368421054	44.8776842105264	56.1144736842106
234	166.084062495504	166.077557699381	166.095161715574	155.074	151.99	156.105	109	109	1176.06	2089.50613333333	1751.79786666667	2327.64	1287.60057142857	1889.56914285714	1314.06666666667	2735.75660869565	1435.542	1588.58485714286	846.837142857142	1877.89364	1390.6689	1595.73616666667	1408.96525	1261.78948	1536.040625	1618.55076190476	1310.04685714286	1831.83415384615	1360.02354545455	1426.3095	1194.12725	1585.14216	1464.4175	1251.897875	979.839999999998	1522.92220833333	1070.27971428572	932.809157894736	1412.372	1006.02008695652	2024.2752	1316.87164	927.179999999999	1281.45052631579	1290.645	1613.10117391304	494.977142857143	1566.78144	922.08
235	167.061167038762	167.055562007574	167.06677206995	844.2315	841.695	846.768	2	2	12.2393684210526	48.9576	74.4792105263158	61.1968421052632	17.3444736842105	90.78	17.3444736842105	46.92	141.853157894737	131.620736842105	12.2431578947368	83.64	51.0131578947368	56.1318421052634	81.6673684210525	80.6007894736842	17.3444736842106	28.5673684210526	51.0131578947371	20.4059999999999	33.6982105263159	53.0555999999999	107.160789473684	60.1768947368422	36.7408421052631	68.3787894736845	25.5144736842106	13.2675263157895	84.6556315789474	21.4321578947368	21.4321578947368	33.679105263158	14.2836842105263	95.9344210526314	81.6210526315789	145.85285	85.6755789473685	35.7092105263158	25.5	141.78	95.88
236	167.092230112642	167.087903077399	167.102246164721	153.524	151.004	155.062	4	4	157.058	299.838	265.28	333.338769230769	152.025846153846	263.219538461539	174.393692307692	448.8	212.219428571428	223.447384615384	126.518153846154	313.210846153846	185.696	221.390076923077	190.797538461539	148.964923076923	240.883384615385	251.090307692307	193.843846153846	251.904714285715	173.373846153846	205.063071428572	171.334153846154	200.911857142857	199.965230769231	181.614769230769	131.669307692308	243.74323076923	115.294769230769	135.639538461538	182.707857142857	130.589538461538	333.633428571429	185.612	117.282307692308	203.04123076923	188.742692307692	264.239769230769	67.3656923076923	238.752	127.480769230769
237	169.034775100309	169.034769834321	169.034780366296	83.1555	82.64	83.671	2	2	308.12456	684.2858	733.7395	848.0355	383.70048	497.89664	293.84064	519.32252	652.672	788.18112	440.76096	364.23996	296.90148	382.485	264.19036	289.75952	97.96992	108.17512	55.10592	77.54128	277.576	179.52704	130.59072	246.84968	311.1854	145.90004	105.11356	161.16632	91.8252	182.632208333333	262.15028	213.28868	189.73488	179.61152	110.21616	65.29792	69.377	123.45025	93.84368	72.4407083333333	111.20616
238	171.137261585197	171.136589751227	171.138183681849	364.25	361.146	364.258	4	4	66.3325	130.564923076923	125.491888888889	170.391384615384	36.738	113.228538461538	35.7013461538462	36.7296923076923	60.1981538461539	75.5141538461538	88.7667692307691	46.9412307692307	119.3985	99.9449230769229	139.776884615385	116.284384615385	26.521	97.9458461538461	49.9931923076923	28.5556923076923	127.560185185185	47.9418076923077	59.1756153846154	97.9458461538461	108.124076923077	77.5375384615385	75.4686153846153	67.3371111111112	61.2023076923077	25.5067307692308	77.5550769230769	29.5945	32.6486153846154	114.270153846154	65.2972307692307	32.656	66.3325	39.798	66.3175	55.0716923076922	34.6891538461538
239	171.990326134777	171.988344043015	172.001310265583	115.2835	111.208	116.331	32	32	161.209375	328.39975	329.65	361.184117647059	446.013125	636.841263157894	434.493375	484.440625	397.775625	424.294	436.667	287.7105	228.466823529412	212.134	212.29	197.937058823529	111.2140625	66.31625	87.7415	95.9093749999999	166.298352941176	237.6454375	242.90875	163.13	145.8510625	225.4890625	180.517875	349.940705882353	187.795	165.287647058824	207.99075	157.234	490.74025	429.359857142857	258.1390625	342.799058823529	516.090235294118	438.701176470588	649.89925	442.652875	177.534375
240	172.098161896265	172.093798220026	172.106854921538	250.4755	247.924	253.048	14	14	62.2374285714287	117.332857142857	128.556	240.774461538462	268.340923076923	373.742307692308	254.051142857143	462.189428571428	1592.67529166667	1739.52625	974.458124999998	3077.074	249.97	304.045142857143	274.462769230769	229.551923076923	331.592857142858	431.590153846154	254.964285714286	429.540285714286	181.610857142857	176.571214285714	135.698	153.096428571428	216.256307692308	203.04123076923	128.556	366.282571428572	282.619142857143	253.944428571428	278.538	163.12	1295.23066666667	680.530571428571	262.213428571429	421.378	805.982307692308	740.488636363635	437.909999999999	760.132812499999	740.72742857143
241	172.976953649586	172.975737310144	172.980317254006	63.237	61.215	64.281	5	5	262.16056	671.0284	628.49248	823.33368	360.15884	652.8256	378.59808	491.77496	231.452692307692	220.536	342.81408	151.98596	634.61416	497.77952	569.31624	637.8	234.6644	369.25448	205.07628	208.12896	1013.33664	2286.484	3001.5755	1250.86328	955.59008	1937.05303846154	1519.8	432.49696	655.01976	524.54728	797.7964	517.32252	250.98888	444.73744	769.2685	424.43648	242.81712	182.59432	293.77152	401.06436	486.76896
242	173.141767283342	173.141767283342	173.141767283342	108.124	108.124	108.124	1	1	41.8172666666667	39.806	22.4458666666667	87.7429333333333	19.3850666666666	43.8714666666666	13.2591333333333	37.7227333333333	13.2591333333333	17.3445333333333	11.2229333333333	24.4864	23.4661333333333	24.4768	14.2837333333333	17.3445333333333	129.582333333333	52.0336	79.5807999999999	94.891	118.397333333333	661.122	479.525333333333	450.781066666666	47.9525333333333	76.525	126.463466666667	13.2686666666667	10.2066666666667	16.3242666666667	24.4768	15.304	21.4256	20.3986666666667	8.16213333333334	8.16533333333333	13.2582666666667	13.2582666666667	8.16213333333334	16.3189333333333	31.6282666666667
243	173.985277407635	173.984207900254	173.986346915016	115.3005	115.3	115.301	2	2	72.4421874999999	131.563875	129.573866666667	136.7135	177.58875	291.809375	198.8878125	206.01475	171.3495	196.8479375	182.62475	118.349	83.62975	87.70925	75.52625	83.6605	40.8125	31.62775	31.62775	35.7109375	80.6010666666667	79.5551249999999	90.835625	61.17375	53.03675	79.5843749999999	70.371375	152.01725	88.794375	53.05625	74.4280625	69.428	216.293	229.4859375	127.5390625	149.97675	208.0545	168.34125	297.913	196.8479375	61.21875
244	174.03010988397	174.029204171603	174.031015596337	144.8765	144.876	144.877	2	2	30.62	35.6953333333333	32.6485333333333	25.5066666666667	30.612	25.5066666666666	26.5477333333333	41.8145333333333	112.229333333333	111.252666666666	88.7631999999998	166.303466666666	15.305	52.0132	21.4186	20.4053333333333	19.3774666666666	18.3648	8.16213333333332	21.4256	19.3926666666667	17.3513333333333	11.2185333333333	15.304	16.3242666666667	13.2634666666667	14.2790666666666	22.4385333333333	10.2026666666666	11.2148666666666	17.3388666666666	17.3445333333333	151.970066666667	45.912	7.14186666666665	27.5472	117.376666666667	142.781333333333	166.368666666666	108.155333333333	187.667733333333
245	175.038792351607	175.036193555254	175.049976523406	296.904	292.817	297.946	64	64	1276.3536	2374.19156	2452.83915789474	2753.309	1870.14236842106	2570.00975	1888.90848	2770.53728	63.2561739130435	80.6006086956522	97.9241739130435	63.2561739130435	2094.61273076923	2472.62972413793	2343.12376	2184.51046153846	569.30556521739	1130.45830769231	739.919736842104	908.264347826086	1439.6433	1106.31764705882	883.356083333335	1330.13669565217	1486.52008695652	1114.1	922.58624	2011.97092307692	1096.80714285715	1273.272	1509.26261538461	1180.74164	2698.5348	2276.24468	1186.31056521739	1559.7329	1870.14236842105	2125.22809090909	1370.67323076923	1961.97773076923	813.996272727274
246	175.115833908272	175.111740243469	175.126800724865	53.052	51.006	58.154	18	17	107.107	171.3432	105.109724137931	132.635862068966	128.5536	156.102206896552	104.08924137931	341.861724137931	841.2525	1052.92468965517	434.637517241379	246.8642	238.704206896552	261.190620689655	282.664172413793	209.198965517241	7600.01154545455	4240.29452173913	4527.92233333333	5483.92272727273	280.63275862069	225.480965517241	137.765172413793	292.868655172414	292.701733333333	107.128	96.9065517241379	195.892965517241	212.217379310345	121.457965517241	223.523482758621	157.149034482759	533.599466666667	210.1406	206.093866666667	248.947310344828	593.800551724138	357.168965517241	870.118827586207	467.365310344828	178.546666666667
247	176.075436875471	176.075436875471	176.075436875471	432.594	432.594	432.594	1	1	11.22275	13.2665	13.2545833333333	12.249	7.14379166666667	15.300625	11.2232083333333	12.2435	312.20925	473.299333333333	17.3488695652174	688.391999999999	15.3045652173913	16.3206666666667	15.296875	15.3078260869565	19.3895	15.304375	10.2004166666667	14.2840833333333	18.36075	8.16400000000001	9.18469565217391	7.14379166666667	6.12025	6.11874999999999	6.12025	16.3246666666667	8.16233333333334	11.2190833333333	10.2030434782609	11.2255	13.26325	18.3693913043479	6.1215	11.2255	13.2665	5.10125	9.18225	11.2255	7.14029166666667
248	176.103126497156	176.101944057657	176.112957611964	55.6	54.067	56.113	6	6	165.21975	213.229176470588	323.526470588235	290.767058823529	225.47525	340.876470588235	233.633882352941	243.836235294118	53.0032941176471	83.659294117647	71.4205882352941	39.7777058823529	381.458	444.848235294118	487.700588235294	584.818125	757.071875	526.471764705882	276.48775	639.931875	80.5985882352941	23.4667647058823	26.5276470588235	70.400294117647	110.121882352941	35.70875	39.7891764705882	148.962941176471	94.8818823529411	88.8218823529412	72.436705882353	62.2379411764706	187.726	101.994117647059	59.1770588235294	63.2545882352941	168.348529411765	122.435294117647	336.677647058823	170.448058823529	38.78375
249	176.151725243293	176.151725243293	176.151725243293	343.853	343.853	343.853	1	1	14.2846666666666	21.4269999999999	27.54675	26.5395000000001	8.162	11.22275	4.08266666666666	19.38475	39.7345	46.9315	10.2025	18.3645	8.16600000000002	12.244	10.1983333333333	13.26975	12.243	10.2075	4.08299999999999	11.2181666666667	9.18225	7.14175	9.18225	9.17774999999997	13.26325	5.10125	1.02025	11.22825	8.162	4.08300000000001	11.22275	7.14175	20.4149999999999	14.2905	5.10125	5.10375000000001	8.16266666666665	11.22275	5.10166666666665	11.2181666666667	11.22825
250	176.96979248217	176.967875458092	176.981092074622	232.6175	229.583	233.669	14	14	154.061655172414	342.743172413793	285.677241379311	364.300034482758	407.172620689655	534.841379310345	428.443448275862	698.010206896552	206.1006	269.407448275862	304.042206896552	253.079724137931	322.472551724138	367.373793103448	387.783448275862	246.90675862069	766.071793103448	686.645655172414	585.638344827586	725.269034482759	260.170344827586	295.819333333333	237.627862068965	255.01724137931	269.352827586207	181.645931034483	167.229103448276	354.035724137931	235.683724137931	204.9999	228.503172413793	181.572275862069	729.490666666667	429.62324137931	249.916896551724	265.226896551724	617.246034482759	483.692482758621	508.097379310345	472.387724137931	292.819172413793
251	177.040471144809	177.040471144809	177.040471144809	65.301	65.301	65.301	1	1	70.3871379310345	437.520827586207	819.419965517241	807.038206896552	69.3787586206896	957.84475862069	68.3711071428571	71.4168965517241	68.3192068965517	62.2746896551724	712.152551724138	58.1439310344827	791.571733333333	364.1638	506.061714285714	708.191103448276	63.2571034482759	332.609931034483	63.2571034482759	82.6563103448276	352.066551724138	159.163034482759	169.365793103448	152.021103448276	132.586551724138	99.9667586206897	77.5276	102.006896551724	66.3179310344828	64.30275	248.938896551724	68.3584827586207	84.6828965517241	435.569448275862	64.2773793103448	70.3990344827586	89.784275862069	374.365310344828	3633.5962	89.8024827586207	45.9201724137931
252	177.050499429196	177.0467487393	177.060150849384	271.368	267.298	272.434	15	15	124.477130434783	155.119304347826	178.594791666667	209.2025	133.658208333333	176.5465	127.505434782609	241.812130434782	1247.57835483871	1496.74009090909	718.747499999999	1777.37017391304	158.106458333333	157.126869565217	165.28725	150.016695652174	173.407391304347	178.553260869566	149.978347826087	194.919652173913	190.78675	174.464608695652	146.917565217391	172.424086956521	136.749913043478	120.423916666667	111.18	137.739375	86.7258695652173	99.0116956521738	133.688347826087	110.188173913044	138.755478260869	136.720782608696	86.740652173913	85.6836521739131	107.12625	112.232083333333	92.8674782608695	123.393695652174	82.6622608695652
253	177.059206472672	177.058630467975	177.059782477369	55.107	55.104	55.11	2	2	19.3788823529412	41.8296470588236	26.5352941176471	32.6494117647059	35.7082352941177	39.8029411764706	37.7508823529412	50.0088235294118	93.8021176470588	126.516470588235	141.820882352941	73.4357647058823	45.8973529411765	70.3962352941177	61.2352941176471	61.2141176470588	163.247058823529	124.475882352941	75.5235294117648	102.058823529412	21.4249411764706	30.6088235294118	14.2841176470588	27.5574705882353	29.5680588235294	16.3237647058823	13.2630588235294	28.5682352941176	19.3844705882353	18.3769411764706	39.8029411764706	16.3247058823529	40.8117647058824	19.3855882352941	14.2841176470588	30.6070588235294	33.6697058823529	94.8873529411765	45.9105882352941	27.5479411764706	9.18264705882353
254	177.055833046091	177.053181002521	177.066051179817	294.866	291.796	297.912	6	6	133.654933333333	220.4208	243.845931034483	260.126379310345	303.021931034482	378.522344827586	310.163862068966	394.7658	351.992	362.271379310345	142.842	374.441241379311	216.29848275862	243.895379310345	274.398551724138	292.809275862069	133.628733333333	116.311448275862	84.6987333333333	128.5578	190.830275862069	182.699333333333	98.9497	170.384533333333	187.730758620689	134.676413793104	102.046666666667	334.65048275862	161.203586206897	183.612	230.625466666667	182.666413793103	528.498133333333	324.4448	210.133733333333	277.458133333333	391.852137931034	385.742482758621	273.323034482758	472.383466666667	133.628733333333
255	178.023963481269	178.023963481269	178.023963481269	299.953	299.953	299.953	1	1	241.710375000001	309.140799999999	185.688533333333	166.303466666666	34.6777333333333	111.209066666666	26.5367142857143	154.009933333333	266.289600000001	216.296533333333	97.9456000000002	293.836800000001	165.2832	373.564	210.174933333333	156.0498	129.573866666666	181.607466666666	370.502	388.721599999999	189.7696	29.5973999999999	68.3310666666667	75.4701333333333	462.180799999999	165.2832	28.5674666666666	400.964800000001	566.456785714285	257.1072	542.994666666667	9.18540000000002	617.261333333335	651.950399999999	146.8704	380.559466666666	1102.90826666666	304.158666666667	598.703312500001	912.118400000002	1088.206625
256	178.03536669207	178.030443811352	178.046993505759	304.011	297.912	309.113	60	60	292.824411764705	360.14305882353	230.582777777778	220.452	76.5208333333334	141.810888888889	46.9327777777778	180.581647058823	270.447222222222	218.339444444445	93.8345882352941	300.981944444445	207.048722222222	427.626470588236	275.475	215.137944444445	166.298352941176	225.456833333333	382.720588235295	495.013823529412	259.136444444444	33.6794117647059	65.2988235294119	78.5626470588236	575.405333333333	167.325555555556	26.5352941176471	736.63690909091	592.587722222223	325.455058823529	581.735294117648	19.3905555555556	933.757499999999	674.414411764707	142.791764705882	382.588235294118	1141.69332	964.856933333335	599.564	921.323375000001	1120.22352
257	179.039776738425	179.03779794504	179.05214830327	302.991	297.912	304.028	5	5	215.280285714286	310.1712	279.5485	256.15805	221.4051	243.8517	202.016571428571	169.32	223.50045	231.6081	507.959999999999	265.274285714286	328.439999999999	317.397714285714	275.464285714285	311.012857142857	234.6575	278.5419	230.6443	226.5621	298.9479	233.70595	221.4051	364.22925	303.0291	222.4254	230.7121	248.941	262.213428571428	188.7555	308.2061	221.45935	196.96615	323.4351	256.02	240.779	305.05475	230.5878	483.367142857143	257.099999999999	274.456857142857
258	179.048194885254	179.046241300959	179.060762414754	87.753	85.69	89.794	25	25	231.594047619048	573.373809523809	517.405571428571	905.246857142857	492.913	860.089909090909	392.7	620.304761904762	351.801428571429	329.798380952381	442.804	240.784363636364	944.035526315789	985.36025	1013.88	1021.384	716.422909090909	1081.75523809524	472.502523809524	789.691090909091	569.319428571429	129.54	112.231428571429	382.607142857143	652.982857142857	224.462857142857	174.466636363636	390.769428571429	308.122363636364	560.110714285714	686.276454545454	455.153619047619	956.79752	1320.72779310345	370.467428571429	259.149272727273	142.84	812.147428571429	623.22	228.533333333333	174.427772727273
259	179.070161595153	179.066720685863	179.079898451474	293.86	292.805	296.926	16	16	103.049458333333	184.672791666666	145.901708333333	160.146541666667	131.61225	141.81475	121.4395	184.672791666666	2059.94532	2606.30592	1693.04268	2595.59232	159.159	197.985083333333	179.52	162.226375	228.489333333333	221.349041666667	248.951166666666	304.992458333333	125.5215	134.706	140.76575	155.078	133.65275	143.861125	116.337	149.982875	128.55675	124.445083333333	172.4645	134.706	246.910583333334	176.510458333333	106.084333333333	122.43	143.8905	136.752583333333	165.213	120.3895	132.605416666667
260	179.105361938477	179.103925127236	179.106392972532	384.63	381.609	385.763	7	7	84.6600000000001	139.74	153	200.0376	122.472	151.97255	113.2533	178.5	620.524799999999	667.2762	310.262400000001	672.3777	142.835	144.84	143.860285714286	118.32	173.4	150.997	145.93865	199.966666666667	189.7665	252.0141	214.26	220.433142857143	134.673	147.9435	139.74	155.078	99.9894	129.503714285714	130.5984	138.7608	168.3	130.592	80.6251428571427	96.9542857142858	112.2275	112.233	86.6757142857142	129.54	79.5794999999999
261	180.033964696304	180.030224607198	180.045060850489	301.472	297.912	304.028	4	4	78.5610000000001	141.816260869565	111.209727272727	94.9065000000001	59.1758181818183	92.8448181818183	43.8717272727272	61.1999999999999	78.5801739130434	73.4596363636365	110.164695652174	69.3785454545454	88.74	105.116181818182	88.7637272727272	90.7597727272727	60.1953913043479	99.9867272727271	90.8285454545454	93.8879999999999	98.9664545454547	62.2518260869566	70.383	92.8239565217392	128.554363636364	67.3379999999999	54.1033636363637	125.493545454546	97.9461818181817	80.6006086956522	133.691454545455	47.9656363636364	120.390782608696	139.777363636363	74.4599999999999	85.7019130434783	171.405818181818	148.959818181818	131.550681818182	158.142272727273	152.020636363636
262	180.055029511975	180.04757437716	180.062240957394	188.732	183.652	189.775	20	20	308.140666666667	872.3565	159.172	973.3662	584.88975	606.062769230768	544.80323076923	2019.10773333333	473.396	530.519999999999	304.934	411.338999999999	391.776	293.832	146.924307692307	23.4653076923077	742.267000000001	1231.48485714286	548.884153846153	930.797333333334	52.037	14.2776666666667	13.26975	10.2033333333333	53.0519999999999	23.4653076923077	19.3858461538461	1278.37325	264.239769230769	251.788	73.458	158.21625	2832.31314285715	129.518833333333	263.2245	357.93225	901.901000000001	1785.47727272727	723.3927	771.372	45.8930769230769
263	180.087247876478	180.087247876478	180.087247876478	131.625	131.625	131.625	1	1	35.7116666666666	110.184	87.7486666666666	120.478	84.6876666666666	99.8620000000002	77.5453333333335	197.923111111111	61.2133333333335	77.5875555555557	22.4326666666666	86.7283333333335	68.354888888889	103.042444444445	78.5143333333335	63.2606666666668	202.913666666667	198.943333333333	49.9582222222223	196.924333333333	111.216333333333	39.8146666666667	34.6875555555556	158.048333333334	85.7079999999999	29.5864444444445	29.5896666666667	180.717	18.364	62.2335555555557	96.8050000000002	70.3569999999999	253.731	131.623	26.5286666666667	30.6066666666667	66.2783333333333	195.882666666666	13.2628888888889	62.2335555555557	15.3116666666667
264	181.060578968587	181.055146037159	181.065885731356	185.682	183.652	187.734	4	4	42.8375294117647	102.029411764706	97.9482352941176	83.6351764705882	61.24125	53.0552941176471	77.5389999999999	244.870588235294	134.678823529412	115.253352941176	93.8342499999999	103.083125	51.0147058823529	65.2988235294118	64.2757499999999	26.5265	85.7324999999999	120.3895	54.0755882352941	111.244117647059	27.5511176470588	26.5184705882353	25.515625	13.2638235294118	23.4667647058824	13.2638235294118	12.24375	168.348529411765	48.954	38.7443529411765	40.8094117647059	17.350625	373.427647058824	93.8345882352941	23.4654117647059	42.8375294117647	123.4578125	234.6575	84.6859374999999	82.6402499999999	17.339
265	182.029104525618	182.027786033098	182.040975182575	80.606	74.455	81.62	9	9	133.6593	108.089714285714	115.32215	93.863	139.811761904762	165.24	148.9638	270.36625	119.3049	118.4476	144.8826	181.610857142857	182.631142857143	269.28	170.3901	122.428571428571	208.196571428571	255.1375	163.28380952381	215.270238095238	60.21245	62.23525	52.03275	54.0759	84.6849	56.1165	42.8526	167.2718	90.8054285714285	92.8473	94.86	87.7716	435.662	259.1435	103.07555	202.016571428571	345.86475	498.85335	415.14	343.8411	86.7202380952381
266	182.029289214798	182.027471366238	182.041364040423	59.177	59.162	60.188	8	8	75.4758888888889	385.659473684211	390.894055555556	667.225333333333	263.231666666667	644.806315789474	606.21	693.788888888889	143.726	121.406444444444	185.690555555556	174.411	393.699684210526	504.008869565218	554.010833333333	344.958823529412	280.576388888889	435.658611111111	192.8325	283.729888888889	295.864444444444	89.7844444444444	97.9466666666667	87.7438888888889	231.468315789474	109.169722222222	83.6356842105263	763.167777777778	156.100263157895	445.107555555556	304.042777777778	165.285	636.618666666667	507.932333333333	179.568888888889	285.673684210526	368.320277777778	990.689722222222	711.923263157895	360.275722222222	124.514555555556
267	182.043460263254	182.043460263254	182.043460263254	167.322	167.322	167.322	1	1	25.5072916666667	52.0455	37.74925	47.9212	37.74925	45.91125	29.58812	58.15425	32.648	49.99372	41.8405	41.83025	41.8405	52.009375	43.87075	35.7014583333333	41.83025	40.8116666666667	40.8116666666667	40.7916666666667	39.77675	44.891	32.64896	34.6885	28.574	25.5072916666667	23.4715	28.581	23.4676666666667	26.533	21.431375	28.567	33.669625	38.7524	24.487	29.5684	31.6290416666667	32.6493333333333	28.56672	31.62775	28.5681666666667
268	182.054267807777	182.048916205675	182.059297299359	185.682	183.652	186.714	4	4	25.5076923076923	28.5686153846153	24.4868571428572	13.2637142857143	58.1807142857143	11.2231428571429	69.3745714285714	277.481846153846	52.0317692307693	51.0107142857142	27.5361428571428	33.6812142857143	19.3854285714286	16.3249230769231	24.4868571428571	10.2028571428571	89.8165714285714	7.14150000000001	19.3840714285714	119.421	9.18257142857142	11.2183076923077	7.14449999999999	11.2233846153846	9.18192857142856	12.2434285714286	10.2028571428571	77.5417142857144	7.14149999999999	34.663	21.4264615384615	22.4541428571429	336.676153846154	17.3373846153846	23.4670769230769	55.0675384615384	16.3245714285714	195.881142857143	87.7445714285714	33.6694285714286	14.279
269	182.08051471466	182.077046248391	182.092052136437	114.264	110.188	115.301	61	61	158.151666666667	280.463333333333	186.70575	323.4390625	164.327333333333	240.782933333333	170.328866666667	544.6088	1049.52283333333	1156.9824	672.359727272727	1163.104	243.7650625	319.343466666666	302.117333333333	181.615625	596.837647058823	473.589333333333	425.4512	701.907428571428	344.850133333333	597.641866666666	521.560666666667	633.3786	432.451733333333	441.775466666666	333.4964	365.2495	225.567333333333	165.290625	406.7938	240.956	616.039733333333	308.019866666667	169.375333333333	318.318	391.656	416.262	190.789866666667	414.094625	218.337066666666
270	182.186263174662	182.186263174662	182.186263174662	296.869	296.869	296.869	1	1	90.8078124999999	127.5390625	123.4578125	117.3359375	82.6402500000001	136.7135	78.5640625000002	103.0136875	64.2993749999999	76.5187500000001	263.12775	108.153125	91.8225000000001	116.358375	97.9440000000001	109.126625	56.11375	86.7265624999999	59.1962500000001	68.3818750000002	108.1465	80.6293749999999	66.3203125000002	113.24775	120.3895	66.3203125000002	83.7220000000001	67.340625	72.4421875000002	75.503125	103.083125	56.1343750000001	82.674	91.8281250000003	65.2760000000001	63.2555	80.5997499999998	95.9387499999999	223.352625	87.7415000000001	68.3358125000001
271	182.962786988192	182.957858740285	182.974370914875	43.876	41.817	45.917	138	138	1009.06845833333	1365.13464	1585.88808	1627.2828	1276.36118181818	1803.297125	1401.11904	1635.18330769231	1459.67724	1526.294	1474.5975862069	1511.69928	1334.2145	1677.34032	1587.96872727273	1704.89742857143	1565.7	1317.4655	984.5702	1439.28413636364	1423.5696	1217.5218	1127.6304	1809.29109375	1399.54976	1033.26	974.3674	1872.15875	1203.9304	1264.47384	1498.47568	1386.79374193548	2411.92472727273	2201.24632	1204.95068	1613.44814285714	2085.98716666667	2263.32363157895	2301.75168	2194.55775	846.659285714286
272	182.967763430366	182.962851725947	182.979001917464	1072.28	1070.27	1082.47	90	83	1396.38	3204.10833333333	1946.15999999999	2070.84812499999	1425.96	1035.83421052632	1556.52000000002	1484.63888888889	1149.53999999999	1713.59999999999	1684.01999999999	1488.18	1420.65882352942	2358.24000000002	1997.15999999999	1572.84	1479.00000000001	2117.51999999999	1568.76000000002	1457.45250000001	3015.18999999999	1445.34000000001	1210.90599999998	1337.22	1335.18	1533.05999999999	984.299999999982	1140.94842105264	1545.28933333333	1492.26000000001	1898.22000000001	1153.09130434783	1497.25687500001	1714.64999999999	1345.37999999999	1150.56454545455	1360.09	1413.72	1764.66062500002	1495.23199999999	1590.18000000002
273	183.964440347789	183.960086173389	183.976218914164	44.89	42.85	46.925	45	45	331.590277777778	452.996842105263	563.185263157895	592.772894736842	451.983055555556	623.380789473684	481.728444444444	567.12	478.355315789474	440.76	419.328157894737	532.577368421053	488.706052631579	663.171052631579	577.647684210526	568.294722222222	528.332736842105	519.321388888889	356.076944444444	491.773888888889	458.254388888889	336.581666666667	375.573052631579	497.010555555555	467.304631578947	317.202722222222	308.119473684211	591.765714285714	392.801315789474	473.402105263158	538.008444444444	462.311666666667	792.762	633.616105263158	368.300222222222	546.861052631579	671.333157894737	756.44985	729.5002	777.447818181818	261.105777777778
274	184.07288644517	184.070402526052	184.085097668218	53.053	51	55.105	45	45	509.000791666667	600.933652173913	442.897	448.928333333333	306.075	468.41947826087	350.969739130435	469.44	2102.83905555556	2093.6556	2340.49761538462	817.053375	375.375333333333	393.8165	334.731130434783	295.951304347826	299.96575	300.976956521739	261.184	239.8175	432.603666666667	275.47875	341.874782608696	466.378434782609	368.159833333333	336.6825	349.94575	430.563083333333	299.956695652174	245.998130434783	371.564869565217	338.813217391304	513.206708333333	486.559875	310.168666666667	381.577565217391	556.058958333333	475.563130434782	1010.05826086957	447.9995	317.29775
275	184.116774526148	184.112144557726	184.127134255583	203.0465	199.984	205.079	28	28	36.7416	74.4794666666667	48.9792	78.5605333333334	145.850466666667	168.355	119.373428571429	303.0192	119.3712	107.17	45.912	55.0944	80.6010666666667	144.877866666667	98.9658666666667	94.8848	189.638625	118.353142857143	94.8848	155.141333333333	30.596	34.7004	27.536625	29.5993333333333	73.488	39.806	25.4983333333333	398.06	165.2292	93.8277333333333	118.350933333333	82.6416	1256.0046875	569.3088	190.789866666667	404.184	880.525538461537	798.873545454544	504.011733333333	912.103499999999	187.729066666667
276	184.963517353228	184.958262004418	184.974409950658	44.8895	43.858	45.921	56	56	390.769428571429	526.467428571428	533.609428571428	576.461428571428	507.082	543.837666666667	483.615428571428	597.887428571428	1053.95514285714	775.453333333333	724.301428571428	521.333555555556	464.165	573.6896	547.893428571429	541.392428571429	569.319428571429	535.65	410.154857142857	485.599333333334	461.169142857143	298.957666666667	335.956	551.34	478.514	268.303833333333	280.578571428571	684.611714285714	401.992571428571	524.426857142857	538.142285714285	467.683428571428	892.701923076924	693.713333333334	342.832	559.081777777778	666.168833333334	694.384615384616	736.381333333333	756.067	208.138285714286
277	184.98445113506	184.983210676118	184.984886113582	103.5525	102.015	110.171	6	6	1919.8282	2421.4883	2298.09093333333	2146.99173333333	1506.9831	2075.6292	1495.27113333333	1114.7507	1860.6016	1765.06133333333	3881.0944	1666.09546666667	2915.8975483871	2387.268	2666.5414	2691.99106666667	1796.6896	6156.30453846154	2115.4274	1824.89926666667	2896.6317	1857.2379	2038.4928	2771.6117	2834.3008	1997.05326666667	2160.5718	1409.49463333333	2092.97713333333	1833.4192	2764.9489	1966.05386666667	1142.47466666667	2060.3222	1905.21126666667	1622.542	1131.47573333333	1163.066	3543.5019	1150.8608	1874.88253333333
278	184.985467968912	184.979877520445	184.99555213309	1072.3	1072.16	1073.38	106	106	2908.02	4531.09655172414	3633.23999999999	3395.94666666667	3212.24489795918	3403.70117647059	2997.67812500001	2695.86	3137.37857142857	4010.63999999999	4423.95885714286	2980.62485714286	3677.10971428572	4129.98000000001	3555.72	3416.93685714286	2976.06925000001	3274.20000000002	3100.496	2838.66	3798.21238095235	2905.97999999999	3197.57542857143	3468	3266.04000000001	3204.36999999999	3140.3295	2959.7275609756	2981.22972972973	2707.83828571429	3566.79399999999	2826.21470588236	2821.09	3386.256	3226.14342857143	3069.01942857143	3089.58	2636.57103448277	4119.08566666665	3315.69	3095.17650000001
279	184.986585423317	184.982181433475	184.997874751972	1169.2	1158.06	1169.29	105	105	1168.92	0	1947.1642105263	1672.79999999999	973.813846153845	2308.18608695652	1353.25666666668	0	0	1888.02000000001	2327.02499999999	1408.36666666666	1680.96937499999	2231.69086956522	1721.73235294117	1856.39999999999	1090.0275	1601.39999999999	0	0	1409.64	1091.4	0	0	2134.86000000001	1482.05999999999	801.720000000004	1199.52	1156.68	1538.16000000001	1312.70923076923	1235.93235294117	1098.23733333333	1889.03999999999	2045.1	1097.52	0	895.560000000001	2385.20062500002	1280.88437499999	1862.52
280	184.986665149889	184.982436703634	184.9975811038	1122.29	1112.14	1145.74	133	129	3674.35370370371	4622.54469387755	4236.88533333332	3511.63105263158	1879.86	2279.7	3815.81999999999	2852.76333333334	4548.44534482757	2736.59785714285	6605.52	4304.07163934425	4465.2704	4791.60865384615	5825.22000000001	4231.82416666667	3300	4466.1456	3510.52224489796	2997.78	4625.79428571429	3993.78538461538	3905.58	4556.23142857143	2241.96	1864.30125	3749.235	3805.93214285715	3584.28	2985.54	3329.21970588236	3144.9514893617	3905.87999999999	5216.1266101695	4198.00948275863	3305.82	1668.96047619046	2412.52421052631	6310.36869565218	1716.66000000001	2011.2084
281	184.984849693256	184.981833113674	184.987991943941	80.605	74.466	82.646	19	19	2053.54088372093	2704.02	2569.33286363636	2538.77781818182	1577.53120930233	2384.3378372093	1587.51804651163	1388.59118181818	1731.28869767442	1633.07906976744	4473.89590909091	1410.85297674419	2910.23386046512	2432.00509090909	2262.63725	2731.59834883721	1817.36553488372	2910.7898372093	1946.9143255814	1931.34425581395	2469.40341463415	1850.53311627907	1993.61290909091	2845.15186666667	2924.4066744186	1892.6176744186	2245.37015909091	1652.84181818182	1979.29627906977	1924.42176744186	2963.1	1996.02976744186	1082.36804651163	2167.36911627907	1820.42679069767	1551.84446511628	1208.00290909091	994.765909090909	2314.58020588235	1051.02136363636	1782.42753488372
282	185.03303642334	185.029797242573	185.044207884534	52.021	49.98	54.061	44	44	833.151461538462	1549.84738461538	1044.22725	930.450461538461	1187.54861538462	966.595615384615	687.635538461538	1602.83893333333	1171.81585714286	1430.3905	756.048	1671.52784615385	1290.10538461538	1131.45725	1429.05	1147.75961538462	805.022769230769	1352.41730769231	704.277692307692	908.817142857142	494.82125	162.21975	189.762923076923	455.228769230769	707.452923076923	178.558333333333	161.196461538462	732.5395	962.077615384615	470.757833333333	762.50025	455.057230769231	1927.40966666667	1345.78584615385	819.26075	1332.42138461538	2095.721875	1553.84075	1470.15253846154	2373.23569230769	701.91876923077
283	185.121246741854	185.120329018795	185.133335506482	203.033	199.984	204.07	9	9	18.3708	46.9322666666667	32.6528	53.0529999999999	81.5949999999999	101.013	65.3199999999999	180.5872	64.2768	53.0746666666667	38.7695	35.70875	47.9546875	62.2362666666667	69.3770000000001	53.053	96.8584374999999	72.4377499999999	48.9728	74.5086666666667	26.51675	30.618	16.318	20.4133333333333	48.992	26.5373333333333	24.4875	142.893333333333	82.6149374999999	61.192	52.0336	48.972	564.207466666667	284.6544	95.9050666666667	230.670666666667	460.301875	381.5735	233.6515625	398.91775	97.9456
284	185.985050954003	185.984439411691	185.985662496315	1076.36	1076.36	1076.36	2	2	806.14347826087	1308.19739130435	1412.7	1292.89086956522	695.936521739131	1558.20391304348	782.67347826087	663.282608695653	620.424347826088	718.080000000001	569.402608695653	613.020000000001	1505.14130434783	1452.07869565218	1414.74	1369.86	673.48695652174	1474.92	589.811304347827	711.960000000001	1387.79130434783	578.340000000001	533.687391304348	2765.1552	1487.16	636.751304347827	646.955652173914	845.580000000001	577.566086956522	674.220000000001	1561.26521739131	719.100000000001	704.100000000001	1492.89608695652	610.980000000001	585.729565217392	609.211363636365	691.560000000001	556.373913043479	591.08347826087	558.721739130436
285	186.078023932188	186.077696179454	186.083268641647	515.241	514.215	515.27	3	3	11.223	35.7	21.4314545454546	19.3857826086956	12.2432727272727	27.5608636363637	15.2959090909091	19.3899130434782	781.719652173914	1909.44	25.5068181818181	3226.69938461538	23.4662727272727	19.3849565217392	27.5540869565218	22.446	78.5634347826086	31.636909090909	66.3169565217393	57.1492173913043	19.3849565217392	16.3241739130435	18.3693913043479	21.4263913043478	22.4457391304348	17.3451739130435	16.3248695652174	15.3040909090909	18.3649090909091	15.3039130434783	27.5341304347826	16.32	19.3750434782609	20.4054545454545	11.2257391304348	20.4060869565218	21.4209545454546	12.246	18.3654782608696	17.3444347826087	16.3287272727273
286	186.143009050866	186.143009050866	186.143009050866	364.236	364.236	364.236	1	1	43.8734375	76.4953125000001	78.5592500000001	114.275	48.9750000000001	88.7345625000001	64.2796875	177.5235	104.071875	84.6859375000002	40.81	42.86625	53.0522352941176	38.7695	66.3162500000001	76.5176470588235	19.38475	21.42525	14.284375	11.2193125	37.7515625000001	10.199375	11.22275	38.7695	40.795294117647	11.2234375	15.2934375	58.15425	17.339	28.56875	26.5362500000001	20.4125	142.835	53.0529999999999	25.50625	15.3046875	40.81	61.2374999999999	22.4468750000001	27.5281875	14.2832941176471
287	186.960291487447	186.953334907121	186.970246909057	1077.38	1076.34	1079.4	63	63	5485.76	6252.09291666667	6580.02	5926.20000000001	5430.6575	5638.42551724141	4881.76000000001	4890.85708333334	4686.85695652174	4686.89999999999	5560.25041666667	5198.94	6668.42291666667	6420.57565217392	6442.32	6634.74916666667	4745.62379310344	6715.68	4706.28	4858.26000000001	6183.8347826087	5069.40000000001	5113.2244	5440.68000000003	6423.96	4180.80227272728	5083.71583333333	5424.36000000001	4842.83333333333	5022.48000000001	5956.39318181819	5604.12833333333	4786.8595652174	6645.97375	4797.06000000001	4888.90304347827	5602.3212903226	4894.98	5215.62260869566	4672.34115384615	5355.09481481481
288	186.967449345106	186.967449345106	186.967449345106	1144.68	1144.68	1144.68	1	1	1517.41590909091	1978.5218181818	1714.36363636364	1966.56	1579.98	1746.24	1388.6209090909	1257.09954545454	1529.32181818181	1817.42954545455	2221.56000000001	1527.96	1883.10045454546	1694.97499999999	1893.12	1779.67272727273	1362.30681818182	1988.86590909091	1491.23999999999	1352.10227272726	1769.69999999999	1585.78636363635	1591.19999999999	2005.32	1721.50681818182	1472.51590909091	1563.66	1533.74318181818	1334.75454545455	1356.18409090908	1823.55227272728	1332.12	1410.26818181817	1901.28	1641.17999999999	1377.61363636363	1486.80227272728	1363.74	2176.62954545453	1488.18	1448.02499999999
289	187.090612089228	187.090612089228	187.090612089228	515.237	515.237	515.237	1	1	40.8116666666667	51.0021739130435	33.6772173913043	57.1346086956522	24.4862608695652	45.9352173913045	32.6413333333334	33.6772173913044	367.387826086956	787.472166666668	35.7091304347827	1427.6795	36.7200000000001	51.0130434782609	37.7593043478261	38.7699130434783	43.8712173913045	42.8619130434783	37.7512608695652	37.7593043478261	44.8933913043478	35.7106521739131	30.6156521739131	41.8306956521738	44.8914782608695	28.5673043478262	35.7091304347826	36.7309565217392	26.5335652173913	26.5267826086957	39.7718749999999	31.621347826087	23.455	40.8100000000001	25.5130434782609	38.76	25.5	24.4925217391304	20.4052173913044	35.710652173913	25.5068181818181
290	187.984174384445	187.984174384445	187.984174384445	83.649	83.649	83.649	1	1	412.197833333333	672.042708333333	563.328	677.626434782608	330.649043478261	464.218695652174	300.976956521739	316.280869565218	301.842782608696	334.902909090909	674.421173913044	335.675958333333	349.949478260869	402.917173913043	313.153347826087	374.435739130435	317.368739130435	169.406608695652	148.996173913043	227.518173913043	628.480695652174	332.52	446.874260869565	573.264434782609	424.441333333333	333.635375	362.285217391304	412.08	202.011652173913	343.842565217391	450.859217391304	288.807652173913	228.489333333333	351.059478260869	211.2435	290.774347826087	180.586173913044	192.829304347826	352.934416666667	190.796913043478	218.3335
291	188.069222801852	188.06101733216	188.080696097413	193.85	190.777	194.893	44	44	167.326857142857	381.560142857143	331.708928571428	458.099733333333	289.8504	422.398285714286	294.857066666667	1075.83285714286	705.264214285714	812.090571428572	479.525333333333	1032.8725	290.662	372.404285714286	337.856428571428	244.864	448.917333333333	447.897066666667	351.850714285714	623.67825	351.854	464.035	378.518933333333	469.331428571428	366.436428571428	284.779285714286	222.418133333333	432.601142857143	299.9584	248.845142857143	343.836285714286	236.872	913.175384615383	536.670285714285	252.010571428571	318.195428571428	564.207466666667	509.113066666667	295.877333333333	543.802133333333	473.412571428571
292	188.110431352394	188.107519667896	188.120359830578	289.785	286.694	290.77	5	5	52.03275	119.374411764706	72.4367058823529	75.4753750000001	68.35675	53.0562500000001	65.3200000000002	199.908470588235	346.78	312.1965	158.145588235294	383.614	22.446875	52.051875	26.518375	37.7515625	27.5479411764706	31.62775	15.3088235294118	29.5782941176471	30.6187500000001	144.881764705883	63.2363529411765	27.5384117647059	29.5890625	69.3770000000001	46.9335294117648	53.0522352941176	31.62775	35.7102941176471	40.8094117647059	24.4875000000001	455.913705882353	132.638235294117	44.8903529411765	71.4205882352942	291.809375000001	262.300625	174.4093125	281.601176470588	187.657
293	188.112265257904	188.107968237497	188.121946696994	172.436	170.366	173.461	21	21	64.2749999999999	142.877	116.312571428571	160.095142857143	155.083428571428	213.229761904762	217.320857142857	453.9	134.671428571429	154.02	59.1765714285714	91.8214285714285	68.3750952380952	136.68	89.7851428571428	69.36	278.525	150.96	117.332857142857	178.5	60.1968571428571	145.894047619048	85.704	44.9030476190476	73.4777142857142	99.988	75.497619047619	318.492571428572	220.32	120.421809523809	110.190857142857	60.1940476190476	1066.19857142857	588.54	227.523714285714	389.439904761905	1104.96324	647.846538461537	424.419047619047	845.816857142857	214.26
294	189.068958779431	189.068668007851	189.076782166841	193.81	190.8	193.867	3	3	31.6284545454546	71.419090909091	43.8912727272728	79.5812727272728	35.7286363636364	79.5812727272728	34.6892727272728	172.518272727273	94.9276363636364	148.959818181818	75.5001818181819	161.289272727273	48.973090909091	69.3785454545455	52.0617272727273	49.9933636363637	81.6218181818183	75.5001818181819	58.1244545454546	79.6238181818183	51.0125	78.5190000000001	52.0339090909092	85.7029090909092	45.9122727272728	36.7494545454546	39.8119090909091	69.3785454545455	39.7906363636364	25.4931818181818	47.9528181818182	30.6381818181818	139.777363636364	59.1758181818183	27.5473636363637	62.2033636363637	86.7231818181819	76.5204545454546	36.7298181818182	93.865090909091	59.1758181818183
295	189.089513206253	189.088133423647	189.09089298886	384.6525	384.624	384.681	2	2	34.68	76.5	76.503409090909	107.157272727273	44.904	70.383	46.9325454545454	116.285181818182	18.3698181818182	23.466	25.5136363636364	23.4662727272727	46.9325454545455	61.2	45.9122727272728	48.96	52.02	92.8365454545455	40.8218181818182	64.2771818181817	112.23	138.757090909091	93.865090909091	123.486	83.6623636363637	84.6826363636365	78.5435000000001	71.419090909091	28.5676363636363	39.7693636363636	62.2532727272727	62.2359130434783	61.2027272727274	44.8920000000001	46.9450909090909	31.6369090909091	40.8109090909091	62.2366363636363	20.3945454545454	53.04	20.4054545454545
296	191.101494391839	191.100475314902	191.112858831745	57.1395	57.128	57.145	4	4	59.16	95.9068571428571	95.9317	124.4705	101.008285714286	110.2194	74.47825	133.69205	90.7333809523809	134.671428571429	76.5225	113.22	65.28	84.6849	72.4626	65.3135238095238	148.961714285714	85.704	66.3185714285714	132.668095238095	28.567	21.426	31.62775	32.6576	36.7097142857143	17.3448571428571	14.28	40.81	27.5477142857143	42.8757	31.63705	31.6288571428572	84.6837142857143	43.86	19.3854285714286	33.6694285714286	57.134	57.134	51.0125	40.824	25.5059523809524
297	191.140876502963	191.140459545689	191.141642504735	383.621	383.587	383.711	6	6	57.1238620689655	114.247724137931	127.5125	197.970533333333	29.594	167.2636	49.9935172413793	52.025275862069	35.7168965517241	44.8921379310345	28.5735172413793	34.702275862069	118.352	247.87675862069	145.899448275862	98.9466896551724	38.7704827586206	297.900413793104	144.908551724138	41.8313103448275	341.789333333333	343.76324137931	221.399862068966	350.013758620689	208.101103448276	214.257931034483	196.840034482759	191.8164	93.8653793103447	33.655448275862	135.724206896552	24.4915862068965	53.0435862068965	180.588827586207	113.273586206897	79.5976551724138	122.432	28.5730666666667	87.7259310344827	193.773793103448	27.5465172413793
298	191.141861893269	191.140810326425	191.142481241999	348.917	345.894	349.934	4	4	87.7429333333334	136.715733333333	171.441103448276	190.827266666667	38.7714	162.2542	52.0421	70.3990344827587	60.1596551724138	73.4616000000001	36.7296	51.0033333333333	93.8829333333333	136.6934	99.9698	85.7024	45.8937931034483	240.830133333333	233.679233333333	60.1616896551725	242.874896551724	394.846758620689	242.866689655173	215.1989	156.1008	183.648	131.615586206897	169.400137931035	103.026733333333	35.7156896551724	108.171172413793	36.7296	35.7168965517241	96.9443333333333	92.8451034482759	46.9406206896552	105.108066666667	35.7093333333333	26.5269333333333	137.6865	18.3684
299	191.142936278363	191.142936278363	191.142936278363	320.346	320.346	320.346	1	1	108.168181818182	209.193181818182	229.55955882353	269.396470588235	37.749794117647	185.693529411765	46.9254117647059	88.7630294117648	44.8994117647059	64.2766764705882	39.7906363636363	62.2271764705883	134.632235294118	144.877588235294	106.089176470588	118.333647058823	45.9119117647059	239.762205882353	210.213636363636	55.1045454545455	117.313529411765	146.892705882353	110.189454545455	137.781818181818	103.049705882353	105.072117647059	72.4522727272727	115.289911764706	62.2469117647059	41.8320588235294	89.7832941176471	27.5519117647059	53.0629411764707	83.6623636363636	52.026	49.9929705882353	94.8682058823529	44.8774117647059	47.9372352941176	96.940303030303	28.5674117647059
300	191.141944912997	191.141944912997	191.141944912997	250.974	250.974	250.974	1	1	65.2953599999999	160.182269230769	176.473307692308	174.5055	40.803076923077	112.276153846154	61.2023076923077	83.65968	56.1148076923077	73.476	38.7614615384615	74.4824615384615	78.5755384615385	82.64268	81.6215384615385	71.4026923076923	57.1221538461538	86.7228846153847	47.9418076923077	69.380923076923	79.581	95.8836153846153	76.5209999999999	83.6826399999999	65.312	46.9323846153846	57.1117037037038	66.3174999999999	37.7499615384616	60.1822692307693	51.0038461538461	48.9507692307692	67.3098461538461	46.94208	34.6813076923077	41.8231538461539	58.1553461538461	48.9950769230769	35.7161538461538	53.044	39.79092
301	191.178588114605	191.175723276542	191.19199995761	616.2575	610.121	618.3	30	30	280.624193548387	2554.85758064516	1389.63541935484	2602.26687096775	974.377258064517	1780.71433333334	1487.2572	1820.19793548387	1070.0849	1679.35570588235	325.513774193548	1068.04132258065	1348.56793548387	1423.551	1426.56454054054	680.406700000001	910.256266666664	243.841677419355	192.8304	448.917333333333	977.223866666666	785.605333333332	225.4421	1001.2413	265.226000000001	130.5728	221.441266666666	594.932066666667	108.14735483871	582.686466666667	173.451	905.140580645162	3504.23083870968	1140.68458064516	176.540733333334	1051.08066666666	819.434733333334	2241.48925	406.066133333334	400.009866666667	198.913000000001
302	192.048993688641	192.048993688641	192.048993688641	657.054	657.054	657.054	1	1	11.2231428571429	26.5200000000001	30.6157142857142	19.3899523809524	11.2231428571429	20.4057142857143	15.2957142857143	13.2705238095237	16.3245714285715	11.2231428571428	17.3448571428572	14.284	19.3845238095238	24.4857142857144	26.5274285714286	25.5059523809525	11.2231428571428	25.5059523809523	13.2637142857143	17.3497142857143	27.5464285714285	11.2231428571428	12.24	20.4	26.5261904761906	20.4114285714286	6.12314285714284	14.284	14.284	15.3042857142857	24.4925714285713	13.26	23.4600000000001	21.4263000000001	12.24	11.2189523809524	12.2434285714285	13.2668095238095	19.3899523809524	12.24	10.2
303	192.050215334313	192.045519307658	192.063236956511	356.074	350.961	357.071	7	7	29.5970588235294	45.9132352941177	44.8922222222222	43.8862777777779	26.5272222222222	32.6488888888889	15.3	52.0350000000001	119.3335	186.771833333333	86.7250000000001	135.652176470589	24.4941176470588	39.7777058823529	38.7577647058824	37.7617647058823	33.6490000000001	71.4155555555557	82.6438235294119	91.7650000000001	104.102333333333	32.6488888888889	39.7891764705884	37.7487058823529	120.392777777778	54.0747222222222	24.4870588235294	110.22	87.7152222222221	67.3394117647058	85.7047058823531	15.3041666666667	115.286588235294	88.7911764705883	21.4261764705883	44.9084705882353	134.713333333333	55.095	41.8320588235295	87.7452941176469	209.148235294118
304	192.064027342571	192.062472972995	192.065581712147	326.9925	325.476	328.509	2	2	22.446	25.5125	24.4873043478261	37.7496521739131	23.466	36.7293913043478	16.3206956521739	25.5	385.663090909091	486.54	302.000727272727	385.576434782609	20.4060869565217	29.5875652173913	25.5010869565217	15.3045652173913	56.1150000000001	65.2994782608695	51.0136363636363	51.0136363636363	26.52	26.5129090909091	21.4305	22.446	14.283652173913	17.3407391304348	15.3	28.5685217391304	11.2257391304348	12.2432727272727	23.46	14.283652173913	17.3446363636363	21.4257272727272	14.2838181818182	17.3446363636364	20.4	12.24	14.2838181818182	22.446	16.3241739130435
305	192.13988296012	192.136908203009	192.152280584186	173.433	169.363	174.465	32	32	204.054545454545	272.485636363636	177.527454545455	255.962954545455	10.2027272727273	190.793428571429	54.0726190476191	30.5918181818182	1168.21227272727	1142.25066666667	635.969727272726	548.046857142858	192.883090909091	233.58	206.095090909091	113.22	17.3446363636364	146.88	97.9428571428572	10.2	448.92	278.534454545455	211.189285714286	230.643272727273	497.876190476191	271.383333333333	195.892363636364	962.631545454546	427.38	21.426	557.068909090909	209.1	958.053875	863.747499999999	315.264272727273	598.459260869565	846.826363636364	620.311999999999	417.291545454545	740.718	771.3216
306	192.142811616564	192.139226100756	192.149679430347	343.317	339.709	343.853	4	4	40.8094117647059	91.8264705882351	89.8169411764706	106.141176470588	9.18211764705882	45.9264705882354	13.2722352941176	17.345	434.194235294118	551.788176470588	307.090823529412	259.154705882353	17.345	20.4058823529412	40.7976470588235	15.3044117647059	11.2232352941177	39.8029411764705	67.3588235294116	20.3988235294118	40.8117647058823	34.6894444444444	33.6794117647059	34.668	29.5885294117647	35.7082352941176	18.3642352941177	63.2801176470588	56.1161764705881	7.14411764705883	35.7226470588235	8.16470588235295	15.3097058823529	21.4323529411764	18.3642352941176	28.5665882352941	62.2379411764705	18.3652941176471	26.5276470588235	75.4756470588235	155.138352941176
307	193.049250442597	193.044912115	193.06047092724	254.0175	249.965	254.074	36	36	465.238956521739	840.730782608695	1321.97634782609	1440.97669565217	1190.66416666667	1622.02356521739	1286.27044	2167.011	271.400956521739	305.136	217.269260869565	139.775739130435	2349.14496	2988.27738095238	2736.385	2609.76904761905	408.121739130434	200.991391304348	269.29147826087	342.807652173913	1358.00820833333	427.38	65.2994782608695	572.390739130435	1807.95683333333	1274.30868421053	828.24	3619.95344	2153.77069565218	2272.64912	2275.1575	1768.68	4181.344	3469.7	2411.37456	2943.83544	3346.49454545454	3544.07872	2068.806875	3421.21416	191.809043478261
308	193.047885894775	193.044605102034	193.060684640801	214.255	211.2	215.282	25	25	44.9042	83.6605	71.4175	75.4985	46.92	76.5	47.96585	126.511	3176.12472222222	3144.22212	2127.3255	765.1875	89.8084	168.3495	134.6796	51.015	154.05775	55.0935	62.23525	216.3036	192.88395	120.4249	74.47825	116.28	257.04	136.68	145.86	856.24145	190.78675	166.26	282.54	186.70575	479.541	450.9505	219.2355	378.62405	149.0003	396.87725	91.8225	395.76	32.64
309	193.05164270218	193.046961112682	193.061023325708	358.1285	351.987	360.148	18	18	27.5535	42.8505	48.9739999999999	47.9635	28.567	45.9112500000001	38.7615833333334	57.1363333333334	94.863875	114.296	52.0348749999999	56.1183333333333	43.8824347826087	47.9419583333333	45.901875	46.944	31.6135416666667	28.5681666666667	55.0935	42.8312499999999	42.861	34.68	26.5265	44.8928333333334	32.6453333333333	38.7695	20.4008333333333	50.0065416666667	35.7014583333334	31.62775	39.7913749999999	27.54675	53.0551666666667	43.8814999999999	34.6899166666667	40.82	52.0476250000001	53.066	37.7585	43.8510416666666	38.7798260869565
310	193.060252591499	193.060252591499	193.060252591499	194.842	194.842	194.842	1	1	13.2637142857143	16.3245714285715	11.2270714285714	31.6288571428572	53.0548571428571	28.568	38.7708571428572	111.250071428572	691.023571428571	534.629714285715	305.065428571429	304.172857142858	34.6751428571429	35.7100000000001	54.1016428571428	22.4462857142857	44.8548571428572	22.4462857142857	33.6552857142858	32.6605714285715	20.3971428571429	45.8935714285714	29.5758571428572	17.3448571428572	21.435	24.4954285714286	30.6085714285715	362.201428571428	46.9331428571429	39.7744285714286	30.6064285714286	24.4971428571428	1343.6912	120.393714285714	26.5255714285715	151.958714285715	53.0548571428571	477.493714285714	160.184857142857	29.5862142857143	28.568
311	193.084970569956	193.080974766037	193.095548551926	207.105	205.079	208.14	8	8	23.4720476190476	25.5071428571428	26.533619047619	49.99225	46.92	36.729	45.92475	127.535714285714	3786.14333333333	662.33695	1379.4456	768.06	39.7892857142857	43.8722857142857	78.5631	17.3451	159.082857142857	32.6491428571428	49.98	207.118	41.8317142857143	107.155	49.98	66.3185714285714	28.5754	75.5207	117.32875	820.501142857142	75.4985	148.92	29.5882857142857	177.529714285714	538.685714285714	81.6228571428571	110.16	375.552761904762	107.155	439.743142857143	90.80225	55.08	27.5477142857143
312	194.052946528362	194.049525578817	194.054234224207	212.232	212.22	214.255	3	3	19.3931538461539	15.3046153846154	23.4670769230769	30.6092307692307	15.3034615384615	18.3572307692307	14.2896923076923	31.6271538461538	416.285538461539	396.058461538461	219.349615384615	61.1907692307691	22.4450769230769	22.4450769230769	26.526	17.3452307692307	25.5057692307692	13.264	9.18207692307691	34.6878461538462	21.4345384615385	24.4966153846154	17.3452307692307	20.3876923076923	28.5556923076923	24.4763076923077	21.4151538461538	106.104	25.5076923076923	21.4167692307692	38.7541538461538	32.6498461538462	48.9747692307693	60.1936153846153	28.5427692307692	43.8897692307692	30.6230769230769	40.8123076923077	19.3843846153846	45.8930769230769	8.15876923076922
313	194.047769473405	194.047769473405	194.047769473405	351.987	351.987	351.987	1	1	28.5746666666666	31.6288571428571	31.6288571428571	37.7611428571428	22.4462857142857	34.6897142857143	23.46	37.7505714285714	35.6816666666667	34.6994285714286	22.4462857142858	34.6800000000001	24.4925714285714	26.52	28.56	24.4925714285714	27.5335714285714	31.6288571428571	28.5676363636364	31.6111428571428	29.5965714285715	25.5059523809523	18.3642857142857	27.54	33.6694285714286	20.4057142857143	12.2434285714286	30.6157142857143	16.32	20.4114285714285	32.6491428571429	20.4057142857143	33.6678571428572	30.6157142857143	26.5274285714286	29.5965714285714	28.5746666666666	33.6694285714286	23.4665714285714	35.6999999999999	29.5951904761905
314	194.064936272003	194.064936272003	194.064936272003	254.018	254.018	254.018	1	1	36.73125	93.8630000000001	149.97675	81.6249999999999	156.1078125	227.599375	166.3109375	307.1140625	34.690625	30.6075	28.55825	25.5078125	334.6625	377.515625	367.29	321.2803125	56.11375	24.4875	25.496875	43.8734375	96.9237500000001	53.0529999999999	18.3645	61.2375	184.66525	168.34125	91.8225000000002	560.1515625	263.240625	297.801066666667	268.330133333333	215.1276875	657.634411764707	486.6890625	303.922750000001	418.328125	514.2375	511.521	301.084375	518.12825	29.5890625
315	194.072397862014	194.066290945263	194.07816154682	229.046	227.501	230.592	4	4	59.1752631578947	158.1	120.428315789474	165.291157894737	97.9755789473685	120.397263157895	79.5805263157896	283.706315789474	70.3981578947368	112.228947368421	30.6078947368421	63.2726315789474	83.6615789473684	105.119631578947	115.325421052632	93.8351578947368	56.0971052631579	82.6413157894738	28.5673684210526	66.2965789473684	48.9726315789474	29.5876315789474	26.5117894736842	46.9321052631579	53.0701052631579	16.3292631578947	18.3533684210526	121.411315789474	26.5268421052632	48.96	64.2765789473684	25.5	235.753736842105	111.208684210526	36.72	28.5673684210526	74.4792105263159	144.922210526316	44.8915789473684	47.9523684210527	25.5078947368421
316	194.08635432459	194.08635432459	194.08635432459	207.091	207.091	207.091	1	1	5.10125	7.14262500000001	11.2236666666667	9.18299999999999	5.09833333333333	8.16266666666666	7.14155555555555	13.26325	462.211000000001	306.266666666666	258.116222222222	78.5656666666666	13.2715555555555	10.2025	8.16177777777777	11.2224444444444	15.295	11.2236666666667	7.14233333333333	14.2831111111111	11.2151111111111	12.2506666666667	11.2163333333333	11.2297777777778	7.14155555555555	11.2224444444444	9.18299999999999	9.18800000000002	19.3842222222222	10.2022222222222	7.14175000000001	7.14233333333333	18.366	14.2835	17.3437777777778	23.46575	20.4066666666666	11.2236666666667	5.10166666666666	10.2022222222222	5.1011111111111
317	196.039606978305	196.039606978305	196.039606978305	92.854	92.854	92.854	1	1	1162.05336	1668.5502	1699.1658	2014.54925	75.51552	3135.93504	48.96192	65.29536	2527.0644	3560.6376	2385.41464	962.12404	3009.51348	5344.22664	3808.82936	3193.20708	80.61792	3574.04084	2653.248	20.4016	574.28252	189.72744	175.48816	203.03572	1069.25344	420.45424	258.13084	3646.17504	2146.58496	60.19416	1879.57646153846	77.54128	111.18436	6522.4008	2798.26584	3182.87712	11310.42316	91.8432	6807.74696	11258.95584	234.6092
318	196.054216044264	196.041080968154	196.069553014265	59.1685	56.102	73.463	86	86	20.4013793103448	67.3131724137931	21.4305	1847.71390909091	1890.58942857143	17.34425	2184.8905	3202.61706666667	754.578	87.7445714285714	47.9534285714286	883.379724137931	2247.27319354839	3311.06113043478	8.164	2224.6524137931	8518.22780769231	6764.4564	3765.77251612903	7217.2485	31.6343928571429	63.2555	20.405	37.7571785714286	31.615724137931	22.4462857142857	20.4014285714286	3417.89333333333	47.95175	1332	1177.3685	824.375466666667	5616.47625	4885.21536363636	1242.67432258065	1864.05384375	3887.1525	7213.24434782608	29.5820714285714	3622.50606060606	1077.408
319	196.04567520008	196.040882208614	196.059782312895	92.848	84.681	99.996	99	99	1493.33422222222	2009.68142857143	1910.1888	1965.44733333333	3814.20942857143	3180.72533333333	3465.43723076923	5195.21092307692	2863.728	3948.87335555556	2570.17547368421	4979.93411538462	3037.96896	5342.18608	4216.21106666667	3200.35072	3190.40262068965	3828.00825806452	3034.85261538462	2510.22	582.462296296296	211.155333333333	202.994740740741	209.153148148148	1095.75844444444	426.561259259259	339.746333333333	4491.139	2239.49096153846	1636.51184615385	1879.56512	1074.35484	10253.216547619	6539.82203846154	2826.785	5272.9235	11321.2215555556	11945.087	7035.227375	11170.088	2603.13815384615
320	196.071230367828	196.07117165719	196.071289078465	59.6925	59.185	60.2	2	2	17.3406538461538	80.5678461538461	16.3273846153846	9.18242307692307	1935.45073076923	24.4818461538462	1573.611	3199.56430769231	203.923076923077	86.7588461538462	147.939038461538	980.293923076923	13.2635	12.2436923076923	6.12184615384615	13.2665	9037.54484615385	6675.87323076923	4030.06346153846	7662.64569230769	29.5945	63.2614615384615	20.4053846153846	28.5707692307692	44.8732307692308	23.4661923076923	19.3814615384615	456.977230769231	48.9729230769231	1330.01219230769	20.4053846153846	821.316730769231	5699.22392307692	87.7233076923077	24.4864615384615	1843.6265	140.797153846154	6107.99030769231	28.5621538461538	7.1435	433.7125
321	197.045450941989	197.045450941989	197.045450941989	92.854	92.854	92.854	1	1	196.90632	207.16556	211.24764	260.238125	349.00416	352.0656	366.19436	547.86888	317.1578	384.63048	300.9826	501.97776	318.40224	557.07288	391.69536	338.81264	334.71744	393.82808	310.22592	286.64248	108.12424	77.52304	57.13568	86.7238	141.81892	103.07252	64.27764	495.95328	260.1612	231.59448	194.790615384615	129.57556	1216.90772	690.00672	317.38172	562.28448	1284.83468	1462.34784	1060.8416	1263.35424	297.85168
322	197.050008061968	197.045922953288	197.061303056796	91.8285	84.681	98.976	30	30	193.849565217391	204.104347826087	209.211041666667	257.166	345.956869565218	345.956869565218	365.174916666667	549.937208333333	315.112826086956	381.577565217391	306.075	499.927826086957	319.4165	558.96	392.7	339.8265	326.566956521739	391.776	305.136	282.552043478261	106.084333333333	75.4832173913044	56.1160416666667	83.6605	138.75547826087	101.031652173913	68.35675	483.73675	258.133791666667	229.55625	193.768333333333	127.53125	1175.12861538462	684.945130434782	313.300173913044	563.339	1233.738	1426.659	1039.38	1254.1945	295.812608695652
323	197.062377929688	197.045649157905	197.074696910625	58.165	56.097	70.408	17	17	15.2992105263158	33.6686842105263	22.4527368421053	57.134	149.978684210526	41.8307894736842	68.3787894736842	412.181	68.2976842105263	28.5673684210526	13.26325	42.8377894736842	22.44	106.106	37.74925	33.6791052631579	1168.26157894737	883.556181818182	404.024210526316	1026.434375	32.6484210526316	14.2844210526316	4.0812	17.34425	38.746	11.2228947368421	13.25935	407.106	22.4457894736842	113.318666666667	72.4386842105263	83.6658947368421	631.542894736842	87.72	53.0564210526316	175.485263157895	284.668105263158	735.42	9.17955	267.391684210526	102.057894736842
324	197.078301640617	197.07694509078	197.079668800934	58.6635	58.148	59.179	6	6	15.3	33.6694285714286	25.5130952380952	59.1765714285714	151.000363636364	40.8114285714286	56.1288095238095	407.189	69.326	29.5879090909091	13.2637142857143	44.88	23.46	84.6837142857143	32.6567619047619	35.7283333333333	1138.65965217391	884.587714285714	411.169909090909	1122.6	34.6897142857143	20.4054545454545	7.142	19.3854285714286	41.8088181818182	13.2635454545455	11.22	407.094	23.4665714285714	113.309857142857	73.4777142857143	83.6595238095238	632.569090909091	95.88	53.0541818181818	176.509428571429	284.659714285714	285.68	11.22	268.397761904762	102.027272727273
325	198.043911110707	198.038554999491	198.056244119648	91.823	84.681	97.944	31	31	78.5624583333334	198.9975	191.854	242.879	73.479	330.642	99.96392	579.502	285.553333333333	420.463166666667	308.118782608696	428.505	349.018434782609	637.525	443.7174	347.997913043478	48.984	400.95825	283.710583333333	107.104375	80.58	86.7035416666667	62.23525	81.6208695652174	119.36925	101.008875	60.19475	472.501565217391	254.052625	36.7305	193.7696	40.81	80.5832916666667	739.023	319.4165	623.40595652174	1397.0645	1606.267	1113.84	1370.58745833333	248.890166666667
326	198.041770643224	198.03972335354	198.05846344127	60.2	58.137	71.428	13	13	38.761652173913	120.334347826087	148.958086956522	256.08547826087	51.0130434782609	340.68	102.052173913043	52.0333043478261	84.6219583333333	92.8655	78.5600869565217	68.34	252.015173913043	346.888695652174	382.597826086957	259.21252173913	46.932	211.14	104.066608695652	51.0130434782609	109.195826086957	113.253782608696	126.512347826087	71.4182608695652	104.017826086957	122.431304347826	74.46	470.22	154.059391304348	45.9234782608696	153.039130434783	39.7952608695652	72.4416086956522	613.046130434783	159.16747826087	224.457391304348	477.482086956522	731.369875	65.28	466.378434782609	76.5391304347826
327	198.072208667447	198.07039103734	198.072983494148	59.171	59.168	59.179	4	4	30.6	53.0541818181818	42.864	54.0726190476191	182.631142857143	65.2974545454546	60.2109047619048	432.722285714286	78.4996666666666	104.064285714286	99.988	67.32	47.94	37.7505714285714	28.576	34.7075238095238	916.191741935484	521.359363636364	255.071428571429	749.099428571428	25.5059523809524	18.3642857142857	6.12142857142857	24.4925714285714	21.4142727272727	16.3245714285714	11.22	38.7690476190476	12.2432727272727	149.038190476191	21.432	87.7434545454545	744.77380952381	32.64	14.2833333333333	24.4865454545455	22.4452380952381	206.088095238095	40.8	28.576	97.9474285714285
328	198.939077961668	198.933479929699	198.95017461745	44.884	42.838	45.922	130	130	3173.04818181818	4594.561	4959.84033333333	5402.4885	3672.08738461539	4990.92711111111	3625.86977777778	4115.104	1128.98185714286	1143.74028571429	1043.75228571429	1594.6768	4943.67072222222	4853.834	5048.76685714286	4955.3775	29.590875	2370.911875	1492.50383333333	1793.395	5570.41333333333	4818.68539130435	4371.17941176471	6201.1656	5344.18854545455	4295.463	3956.61763636364	3716.66955555556	3256.638	3808.48955555556	5040.677	3942.53235294118	3273.05111111111	4223.332125	3572.9155	2979.23428571428	2059.03266666667	2939.22290909091	2158.696	2685.298	3159.081
329	198.951271971975	198.9505339274	198.951934473475	44.885	44.884	44.896	7	7	7.142	9.18257142857142	13.2621666666667	1.02033333333333	1397.85666666667	9.18257142857142	13.2637142857143	1094.76657142857	4.08066666666667	4.08133333333333	4.08066666666667	2.04057142857143	6.121	3.0635	10.2016666666667	8.15657142857143	1829.37228571429	5.10142857142857	2.04066666666667	10.2016666666667	13.2643333333333	5.10166666666667	4.08533333333333	10.2033333333333	6.122	5.10083333333334	6.122	4.08133333333333	2.04057142857143	937.642571428571	2.04233333333333	4.08533333333333	1191.69371428571	4.08114285714286	4.08133333333333	7.142	7.14233333333333	407.8445	5.10583333333333	1.02016666666667	3.06085714285714
330	199.942228998935	199.937511406429	199.955529703138	44.8895	42.844	45.922	90	90	676.449428571429	989.677142857142	1090.780875	1144.7205	775.4375	1029.43225	767.254857142857	912.155076923077	190.656888888889	221.39425	204.05	258.116222222222	1081.465	1068.594375	1084.87542105263	1080.41533333333	17.346375	468.29475	280.56875	12.243	1264.08975	1035.63833333333	932.889333333334	1298.03858823529	1161.07036363636	964.11	850.865333333333	837.613176470588	692.74975	878.422588235294	1156.41533333333	845.112	29.58725	910.087777777778	760.112857142857	640.9525	397.94625	604.523076923077	415.547	572.36025	648.682588235294
331	199.955556681853	199.955556681853	199.955556681853	45.905	45.905	45.905	1	1	679.4865	995.798857142857	1092.726	1143.74028571429	771.336	1031.50885714286	771.336	913.155714285714	148.961714285714	174.468857142857	193.827142857143	314.248	1083.39171428571	1078.176	1082.52314285714	1081.465	356.06725	468.311142857143	226.503428571428	326.491428571429	1263.11371428571	895.810857142857	914.944	1290.544	1159.04457142857	830.512571428572	820.309714285714	836.634285714285	674.408857142857	872.344285714285	1152.87028571429	845.663999999999	694.79025	904.993428571428	660.124857142857	621.354	377.505714285714	604.939428571428	398.19	548.913714285714	628.474
332	200.01844654516	200.017699076234	200.019194014085	301.472	299.953	302.991	2	2	23.46575	40.8104347826087	42.85225	39.801125	24.486	44.891	21.4305	35.6999999999999	41.8413913043478	56.1183333333333	116.28475	64.2757500000001	32.6413333333333	41.8405	33.669625	36.7125	26.5267826086957	33.6655	29.5951304347827	40.8208695652174	38.7695	24.4925217391305	21.420875	30.60125	58.15425	28.5670000000001	24.4987826086957	41.8319583333333	32.656	28.5673043478261	51.0260869565218	20.41	39.7901739130435	59.1745	20.4	26.5267826086957	40.8116666666667	33.66825	56.0885416666667	52.0348749999999	41.8319583333334
333	200.16375147098	200.16375147098	200.16375147098	966.168	966.168	966.168	1	1	22.4399999999999	68.3430454545456	135.629772727272	75.4800000000002	91.804090909091	76.4999999999998	54.0744545454546	349.953545454546	59.1758181818183	56.1149999999998	548.032909090909	50.9999999999999	149.94	117.331363636364	135.696272727273	108.173	46.9199999999999	114.270545454545	50.0044999999998	65.2974545454543	145.899	187.687999999999	66.3169565217388	133.685499999999	174.42	44.9159999999999	115.290818181818	59.1916363636364	62.2504999999997	82.5636521739133	108.148909090909	82.6015909090907	37.7399999999999	105.1115	64.2791739130434	60.1953913043476	56.0874999999999	202.013999999999	301.839272727274	108.177818181818	56.1025000000001
334	200.939205962838	200.934241350959	200.953902600808	44.89	42.843	45.922	80	80	668.287142857143	1079.4245	1090.780875	1273.30666666667	873.348266666667	1183.45777777778	862.130454545455	964.92	165.2805	131.616857142857	212.219428571429	256.08275	1147.82142857143	1275.38461538461	1127.815	1190.922	90.813375	463.209714285714	309.13575	144.8755	1247.18677777778	1134.5736	1077.888	1401.661375	1322.30117647059	963.089777777778	903.928470588235	836.605	727.463714285714	875.3745	1266.04	830.073	624.414857142857	879.27747826087	834.593714285715	621.346090909091	387.708571428572	533.571	390.076571428572	508.126	720.355333333333
335	200.972606515175	200.968534325772	200.984939467359	44.89	43.864	45.917	28	28	115.297666666667	82.64025	232.617	206.107333333333	882.51625	215.290333333333	525.68625	958.565	436.488666666667	474.469090909091	299.9535	423.40375	104.0655	108.1465	129.57175	196.90825	378.51275	318.318	269.346	380.561727272727	133.727181818182	57.1352727272727	32.664	186.721	119.379	63.2569090909091	106.106	454.048333333333	196.90825	883.608666666667	144.9465	707.37975	580.53932	448.69	25.5068181818182	365.2495	550.954285714286	585.17625	475.4365	640.727466666667	83.6673333333333
336	201.048102876509	201.044538501098	201.051957406467	428.5185	428.485	432.61	6	6	56.1152777777778	60.2160555555555	98.8753333333334	84.7383888888889	37.7626111111111	113.213833333333	39.7908333333334	47.9538235294118	35.710294117647	57.1511111111111	43.8862777777777	35.6863888888889	113.250833333333	86.695	88.7061666666664	85.7313333333332	135.699117647059	98.9669444444445	41.8199999999999	220.370823529412	87.7200000000001	400.139764705883	864.207473684212	111.240555555556	189.771666666667	144.792666666667	1051.89493333333	138.757777777778	74.4802777777778	46.9174444444444	230.582777777777	81.6222222222223	42.8523529411765	128.555	45.9132352941177	41.8450555555555	46.9455555555556	42.8516666666667	48.9893333333333	63.2764705882354	44.8775555555555
337	202.124968058779	202.119440722213	202.138107512471	204.0555	200.992	206.099	82	82	185.734956521739	402.99875	265.335652173913	480.542869565217	859.059652173912	1259.03257142857	872.566363636364	1618.513	835.7622	679.653	291.807043478261	519.312782608695	584.609478260869	857.019130434783	847.03304347826	691.7295	1177.00306666667	923.351388888889	633.42	859.279304347826	213.23452173913	204.052173913044	140.766	101.005826086956	528.630260869565	266.356173913043	196.910347826087	2098.405	1269.22832	783.18276923077	991.7235	681.70852173913	4858.4689032258	3317.88834782608	1492.66964	2577.22728	4446.23136	3961.74724	2950.74375	4250.48648	1223.02796
338	202.125217549092	202.119619151612	202.136514698606	343.814	339.738	345.887	49	49	94.8600000000001	242.828	113.28105	134.7126	220.381714285714	128.5956	169.454380952381	405.039249999999	979.779541666666	956.799083333333	611.139733333332	1013.11904347826	55.1082857142858	146.921142857143	115.26	53.0548571428571	91.8224999999999	71.4366666666666	56.13025	75.4800000000001	41.8302499999999	137.73375	54.08915	43.8477142857143	78.562	105.089428571429	87.7415000000001	213.29495	130.590476190476	178.605	142.877	41.8317142857143	2169.54048	729.849999999999	172.4307	321.47325	1444.379	1601.77380952381	1372.26681818182	1416.490625	949.138421052633
339	202.124701164138	202.124079755937	202.137412066017	364.236	362.206	365.279	5	5	108.180571428572	270.3	274.456857142857	336.69	194.924181818182	293.76	147.941428571429	332.613142857143	288.740857142858	233.645428571428	67.3388571428571	118.386285714285	159.157142857143	153	221.402	215.270238095238	48.96	55.092857142857	35.71	45.9	96.9542857142858	22.44	29.5869047619048	108.145238095238	103.02	26.5274285714286	20.3952380952381	165.286285714286	61.2171428571428	75.5011428571428	95.9337142857144	58.1725714285715	330.557142857143	215.270238095238	62.2374285714287	64.278	202.059	195.949714285714	79.5822857142859	151.937428571428	43.8702380952381
340	202.967721717153	202.967721717153	202.967721717153	45.917	45.917	45.917	1	1	68.35675	145.9046875	184.733125	152.015058823529	125.4984375	175.5475	134.673	149.01125	162.2296875	170.38175	147.93625	158.0903125	112.193529411765	136.76375	172.485625	153.046875	173.4425	138.8135	92.876875	141.866875	142.832941176471	178.54375	178.609375	175.5475	149.9308125	193.859375	155.084705882353	198.945882352941	97.95	124.5315	93.932	137.784375	276.48775	227.51575	133.65275	208.14375	209.148235294118	238.899375	207.186875	294.743875	82.6149375
341	203.049404007152	203.049029999947	203.0510504792	53.0495	53.046	53.07	4	4	116.28475	268.340043478261	282.68452173913	247.923391304348	179.565913043478	271.458782608696	185.68747826087	277.581913043478	264.136833333333	282.60925	248.943652173913	226.449652173913	172.38	205.124869565217	261.253565217391	213.234521739131	212.214260869565	190.796913043478	152.057739130435	167.365565217391	226.497913043478	400.876375	512.301913043478	299.012869565217	236.591666666667	379.5485	314.253739130435	341.787391304348	186.707739130435	182.720086956522	175.574608695652	175.529739130435	375.456	296.895913043478	245.88025	315.274043478261	293.835130434783	290.910652173913	255.119565217391	382.695652173913	161.201217391304
342	203.115677260937	203.108589629296	203.122764892578	311.7	311.21	312.19	2	2	27.555	64.295	58.1550000000002	59.1954444444444	59.1752631578947	61.2157894736842	78.5357222222221	83.6354444444444	273.434444444445	275.471052631579	117.331944444445	166.250944444444	34.6667777777778	40.8111111111111	39.7908333333334	30.6083333333333	29.5880555555556	21.4328333333333	15.3091666666667	27.5565000000001	32.6484210526316	41.8313888888889	23.4663888888889	31.6475555555556	29.5880555555556	28.5688421052632	20.4077777777778	32.6484210526316	33.6691666666667	27.5475	31.6286111111111	15.3041666666667	192.8325	57.1355555555556	23.4663888888889	31.6286111111111	349.950263157895	159.12	120.353444444445	226.575666666666	94.9116666666667
343	203.130306948353	203.126478797749	203.143919672285	204.047	200.963	205.079	29	29	20.4117647058823	71.4205882352941	36.7348235294118	91.8249999999999	126.472705882353	199.977647058824	126.552941176471	255.058823529412	128.557058823529	116.353764705882	62.2369444444444	92.8452777777777	98.9685294117647	144.873411764706	141.810888888889	102.023529411765	187.608444444444	145.902058823529	103.043764705882	140.841176470588	51.0117647058823	48.9882352941176	13.2592777777778	23.4667647058824	81.6470588235295	55.11	41.8313888888888	374.577470588235	180.589166666666	122.392941176471	170.379294117647	114.272941176471	925.404541666666	573.372235294117	230.573176470588	421.527235294118	831.882142857143	650.937222222222	546.868888888888	821.301249999999	187.734117647059
344	203.129033428186	203.127228242114	203.144343399848	344.8675	340.764	345.848	6	6	24.492	40.810909090909	36.7405714285715	31.6369090909091	38.7703636363637	30.6163636363636	39.8012727272727	65.2974545454546	188.6075	161.203090909091	106.108363636363	156.101727272727	25.5136363636364	32.6487272727273	29.5813181818182	32.6487272727272	17.34	18.369	16.3287272727273	27.5338636363636	19.3851818181818	33.669	30.615	27.5338636363636	17.3446363636364	24.4865454545455	16.3243636363637	35.72	24.4810909090909	23.4715	28.5752727272727	24.4930909090909	323.512909090909	114.296	27.5473636363637	53.0683636363636	221.458363636364	215.277545454546	207.115363636363	250.92	143.896909090909
345	203.136587858335	203.135241465031	203.137934251639	167.32	167.3	167.34	2	2	464.367647058823	953.169238095239	686.618352941177	854.368933333334	23.4654117647059	424.424	393.833529411765	1180.07194117647	48.9712941176471	52.035	21.4323529411765	55.0934999999999	26.5352941176471	37.7356470588235	21.4249411764706	41.8175882352941	21.4261764705882	23.4586470588235	15.3046875	15.2991176470588	13.2615294117647	14.2841176470588	12.2435294117647	10.2058823529412	16.33	15.3044117647059	9.18264705882353	18.3769411764706	6.12141176470588	13.268125	20.4058823529412	17.345	23.4667647058824	13.2592352941176	6.12176470588235	11.2126666666667	17.345	19.3855882352941	11.2232352941176	24.4856470588235	12.2435294117647
346	204.091339776067	204.087301647617	204.0988664087	319.343	316.265	319.36	5	5	126.565846153846	288.855923076923	325.478153846154	393.809076923076	175.479692307692	253.01723076923	156.038142857143	397.92	105.083769230769	127.528846153846	33.6676153846153	32.6377142857143	102.023076923077	78.5636923076924	116.263714285714	111.26175	46.9341538461539	32.6498461538462	21.4248461538461	44.8935384615383	95.8655384615383	32.6203076923076	41.8294615384615	104.110615384615	84.6791538461537	21.4167692307692	14.2767692307692	129.579076923076	36.7476923076923	72.4254615384617	73.428923076923	59.1733846153848	242.83323076923	124.468153846154	32.6473846153847	43.8633076923078	88.7600769230768	121.352538461538	68.3554615384617	56.1380769230769	14.2843076923077
347	204.122498518266	204.121886445452	204.122606466373	204.053	203.021	204.065	3	3	27.5554285714286	59.1765714285714	38.7817142857143	56.115	79.5822857142858	139.777363636364	60.2109047619048	188.796904761905	63.2754285714285	76.5409090909091	37.7500909090909	74.4799090909091	70.3997142857143	71.4166666666666	79.599	85.7	104.012181818182	89.7851428571429	53.04	68.3750952380952	36.7302857142857	39.7911428571428	32.64	30.6081818181818	54.0877619047619	33.6765	32.6487272727273	185.744	85.7029090909091	59.1468181818182	73.4571428571428	62.2374285714286	465.250285714285	273.436571428571	108.148909090909	234.731428571428	354.121761904762	357.1	281.595272727273	364.242	90.8042727272727
348	204.138156903225	204.137058254087	204.139255552364	345.848	345.848	345.848	2	2	15.3042857142857	25.5071428571428	24.4868571428571	21.435	26.5255714285715	19.3840714285714	17.3436428571428	31.6288571428571	35.6696666666666	26.5367142857143	19.3854285714286	24.4868571428571	19.3935714285715	28.568	18.3574285714286	21.4335	10.1986666666667	18.3728571428572	15.3096428571428	15.293	17.3448571428571	23.4661333333333	15.3042857142857	17.3375714285714	18.3651428571428	16.3245714285714	12.2434285714286	15.3107142857143	15.2978571428571	15.3096428571428	21.426	10.2028571428571	149.017333333333	60.2221428571429	15.304	20.4128571428571	32.6628571428571	111.211142857143	20.4057142857143	54.0524285714284	28.58
349	205.044722018035	205.040450070631	205.055514667446	269.367	267.298	272.434	19	19	33.6677647058823	38.7823529411765	37.7617647058824	47.9704117647059	19.3844705882353	72.4617647058824	30.6	30.6070588235294	1572.98018181818	1900.827	1077.43533333334	2150.73490909091	45.8973529411765	39.7891764705882	28.5665882352941	48.9893333333333	21.4187647058823	130.595555555556	94.8873529411766	21.4323529411765	25.5073529411765	41.8320588235295	43.8726470588235	50.9970588235294	43.8852941176471	24.4941176470588	29.5782941176471	24.4870588235294	40.8111111111111	32.6701176470588	45.9264705882354	38.7832222222223	24.4941176470589	57.1331764705882	34.712	32.6381176470588	61.2176470588236	26.5261176470589	40.8111111111111	42.8376666666666	58.1735294117648
350	205.0953535735	205.09100304751	205.106168914873	193.8245	189.775	194.876	30	30	103.048055555556	250.988333333333	209.232647058824	322.407777777778	175.541176470588	270.373611111111	178.548611111111	766.478944444445	556.220588235294	671.342777777778	265.272222222222	876.704944444445	202.968944444445	229.5625	207.172777777778	170.386388888889	312.103	304.042777777777	191.749555555556	408.244444444445	216.227529411765	340.661444444445	272.414166666667	298.941388888889	236.768888888889	196.967222222222	154.061944444445	306.088235294118	199.974444444445	173.390555555556	228.542222222222	148.036470588235	802.914888888889	331.590277777778	183.65	283.56	417.293611111111	357.097222222222	193.852777777778	404.03	322.407777777778
351	205.991672853527	205.987251070344	206.003435017676	302.991	297.912	304.028	5	5	12.243	10.20375	19.3854285714286	9.18257142857142	6.12171428571428	9.18257142857142	9.18257142857142	5.10437500000002	8.16914285714289	6.12171428571428	6.117	2.04057142857143	10.2028571428572	9.1825714285715	13.2637142857143	12.2331428571429	4.08100000000002	5.09785714285714	7.14700000000001	7.14700000000001	8.16114285714282	6.12599999999999	9.18225000000004	17.3442500000001	18.365142857143	4.08114285714286	7.14787500000003	12.2434285714286	6.12171428571428	10.20375	17.357	3.063	18.378	14.2835	8.15700000000004	7.14175000000003	13.2637142857143	22.4462857142857	6.11657142857145	9.18224999999997	13.2637142857143
352	206.052170424738	206.047850292614	206.063244110175	269.367	266.289	272.434	19	19	49.994411764706	72.4367058823529	80.6311176470588	79.6058823529413	55.0958823529413	79.6058823529413	55.0768235294118	162.226764705882	1553.56503448276	1773.16107692307	1034.8559375	2028.3564	50.9972222222222	57.1331764705882	60.1963888888889	52.053	86.695	118.354117647059	73.4611764705881	120.436352941176	56.1129411764706	39.7891764705882	39.7914705882354	45.8973529411765	57.1529411764707	42.8671764705882	33.6580588235294	44.8929411764707	53.055294117647	32.6701176470588	68.3833529411765	36.7432941176471	94.8873529411766	84.6844117647057	50.0088235294117	45.9132352941176	70.4002941176472	56.1161764705881	39.7908333333334	73.4357647058823	59.1941176470587
353	206.065012002951	206.064546778444	206.080749808326	407.065	404.026	408.085	3	3	14.28056	23.46552	29.5884583333333	28.5611666666667	12.2435	21.420875	19.3902916666667	41.8319583333334	39.791375	39.7897500000001	17.3449583333333	34.6984166666667	24.487	32.64896	28.574	34.6899166666667	24.486	23.4609583333334	26.533	30.60875	30.6075000000001	20.3908333333333	20.41	25.501	34.6729166666666	20.4191666666667	23.4724583333333	30.60125	29.5957083333333	20.4048	32.6573333333333	13.2670416666667	39.7897500000001	36.7304999999999	18.36504	17.34068	55.0935000000001	18.3645	20.4096	45.913125	49.99225
354	206.49458964142	206.493776042471	206.49540324037	301.472	299.953	302.991	2	2	9.18257142857142	23.4665714285714	22.4447142857143	19.3922142857143	15.3042857142858	21.4260000000001	18.3638571428572	16.3245714285715	4.08285714285713	7.14200000000002	4.07942857142858	4.08114285714286	13.2637142857143	18.3715714285715	15.3042857142857	18.351	10.2028571428571	9.18257142857142	7.14500000000001	15.3096428571428	22.4462857142858	12.2485714285714	7.142	14.284	8.16228571428574	9.18257142857142	7.14449999999999	16.3234285714285	8.16228571428571	21.426	12.2485714285714	11.2278571428572	27.5573571428571	24.4868571428571	8.15885714285712	8.16228571428571	12.2434285714286	19.3772857142857	3.05828571428571	18.3651428571428	8.16171428571429
355	206.884197371008	206.881611656662	206.893818593815	48.96	47.94	48.972	5	5	2907.81428571429	3764.00966666667	3998.68633333333	3701.76933333333	3198.59571428572	4073.17066666667	3183.44	2283.70133333333	3065.95857142857	2973.25133333333	2427.373	3608.919	3636.468	4133.37033333333	3850.8195	3961.76942857143	2747.62942857143	5220.802	3272.05628571429	3081.40666666667	2799.79466666667	294.828166666667	390.085666666667	1627.73966666667	3139.05283333333	1818.14914285714	1639.67566666667	3297.17866666666	3367.1	2983.45466666667	3441.63516666667	2619.886	3205.73771428572	5116.73285714285	3178.76514285715	3655.85433333333	3468.56666666666	3925.36466666666	3199.76533333333	3488.97	2898.23542857143
356	206.989835633452	206.988263025294	207.004280606716	302.991	299.953	304.028	3	3	104.07	169.371875	214.249411764706	5063.13823529412	181.612352941177	199.977647058824	144.873411764706	193.8475	18.3705882352941	14.2841176470588	22.438625	23.4667647058823	124.475882352941	65.3176470588236	2566.912	241.656352941177	49.9922499999999	110.191764705882	34.70125	79.6087499999999	116.313529411765	63.2764705882352	46.934375	45.91125	131.617941176471	76.5220588235293	37.763125	166.298352941176	70.3759411764706	96.9296874999999	64.2993749999999	92.8735294117645	157.179647058824	93.8687499999999	45.8971874999999	42.853125	93.8670588235295	209.160294117647	79.527882352941	103.04525	79.5783529411767
357	207.061578485864	207.052871559439	207.078166265451	296.898	288.717	306.069	125	122	12504.7514074074	20340.626962963	21309.1348888889	21757.6856666667	15044.200625	21807.813037037	15621.5305185185	16993.7466666667	541.76868	930.49536	601.960909090908	578.492653846154	19073.418962963	20951.0958461539	20378.0766923077	19525.2380769231	10193.4102592592	13013.8258181818	9564.12599999999	10222.0774230769	14925.105	12710.0968518518	11146.3494074074	14137.2065925926	15525.60076	13010.8183703704	11502.310037037	15858.9099259259	12923.0728888889	11917.7648846154	15330.6932962963	11734.5165555556	14999.1036111111	19631.3255555555	13362.9703703704	15064.4342	17515.5441481481	13601.9644444444	13002.0186153846	15143.9830555556	10202.8093846154
358	207.057865154987	207.054142136583	207.07145064706	206.073	202.024	207.108	52	52	1325.70166666667	2412.98979166667	2333.97879166667	3305.7072	2102.31368181818	3075.12392	1989.936	4768.81542857143	854.196545454545	1032.792	361.176545454545	784.414954545455	2090.56542857143	3034.34741666667	2603.41145454545	1941.60371428572	1525.58	1779.35563636364	1165.86	1525.32714285714	1694.68138888889	1720.19208	1365.78	1681.372	1290.99	1365.48981818182	1021.306	2350.16544	997.8208	1148.45744444444	1276.3675	837.643909090909	2782.30356	1988.53685714286	1149.85305555556	1235.912	2200.296	1861.99772727273	1140.66490909091	1898.22	759.082909090909
359	207.064121837424	207.059355601146	207.075705103861	232.6115	228.539	234.673	40	40	368.319586206897	731.389448275862	737.659448275862	959.221379310345	1812.31613793103	2699.08568965517	1939.28220689655	3836.89806451613	389.749142857143	640.863172413793	364.238482758621	545.939827586207	1162.2905862069	1597.00155172414	1459.29034482759	1015.17448275862	4300.728	3477.14941935484	3036.34096551724	4314.89172413793	1053.94496551724	1381.17671428571	839.374862068965	1113.91531034483	860.092551724139	666.375241379311	490.470724137931	1625.29944827586	1064.14772413793	509.014413793104	891.54027586207	604.921344827586	4722.77458064516	1653.21	958.89724137931	1081.26838709677	3538.39102702703	2546.10448275862	1737.53684	2359.43792307692	1577.29317241379
360	207.067579510143	207.06307578758	207.078326321909	358.114	355.047	359.128	7	7	119.40084	277.51616	320.36792	345.94272	280.577	488.71412	333.55308	751.916879999999	46.92184	79.59744	42.85008	64.2751199999999	323.50484	346.8136	270.3106	278.60196	835.222500000001	463.20712	357.098	776.102923076924	120.41664	219.3086	172.42732	147.9058	145.88288	216.29088	93.8435384615385	406.166960000001	239.7094	107.1294	157.11696	104.06448	924.363923076925	367.3872	249.9686	290.8368	665.379040000001	310.22592	90.8262799999999	733.24173076923	157.16008
361	207.069169386772	207.064346738644	207.075468585266	373.406	371.355	375.492	7	7	172.386035714286	289.700285714286	355.059428571429	388.796892857143	414.3085	442.709931034483	427.48475	958.048285714285	60.2073928571428	84.6837142857142	48.9737142857144	81.64	292.822	380.406714285715	310.166857142857	291.740428571429	582.460785714286	320.425785714285	391.858285714285	603.882285714286	172.4645	338.663714285714	261.184	185.692	184.671714285714	288.740857142857	146.859428571429	481.574857142857	293.770285714285	214.215	173.485	218.379357142857	958.048285714285	357.0875	271.4435	396.87725	676.442896551723	383.694571428571	87.7261428571429	726.138285714287	190.793428571429
362	207.069915005947	207.06575214124	207.077393894799	344.834	335.65	347.911	4	4	106.08	319.341652173913	396.992181818182	407.197636363636	278.534454545455	566.377499999999	360.236499999999	794.792454545456	57.0919999999999	84.6826363636365	39.7901739130435	49.9933636363636	358.211454545455	377.500909090909	339.67447826087	314.244	805.8	484.759090909091	401.0565	770.955652173912	148.959818181818	195.892363636363	181.649	167.244347826087	167.324727272727	276.493909090909	107.127391304348	451.081090909092	292.74	121.4395	175.533818181818	105.088090909091	932.778545454545	418.423636363636	306.081818181819	391.889454545454	1023.60709090909	347.913	114.269217391304	892.309782608697	174.513272727273
363	207.099739177039	207.099180764484	207.100746404614	384.681	384.624	385.651	3	3	130.56512	216.24848	264.19036	293.89824	331.656	321.2496	343.83436	772.170279999999	48.984	71.4167999999999	32.65536	54.0833200000001	182.63012	260.1102	230.57424	198.9078	433.606250000001	228.54272	230.63752	465.253	148.96088	238.7385	206.09656	154.09248	151.98596	187.72416	119.344875	431.57844	217.31964	184.59104	133.68288	192.87072	709.949	257.11056	150.0135	276.56092	436.67984	299.95056	63.2276	400.876375	114.27136
364	207.136107904462	207.134428468337	207.137787340586	273.9275	273.449	274.406	2	2	194.873055555555	301.026428571429	396.952888888889	509.118611111111	213.238055555555	404.085	279.556111111111	379.546285714286	755.777657142857	891.868444444444	585.448111111111	904.986388888889	360.099222222222	471.368333333333	371.320444444445	315.30875	373.299666666667	772.350277777778	1120.24234285714	795.822857142857	561.229166666667	1957.87345714286	1199.814	673.482857142857	405.105416666667	1362.29333333333	950.746514285714	430.557222222222	1123.32583333333	192.861	360.211285714286	224.424444444444	278.538	330.572571428572	1221.4872	1592.3984	2059.20083333333	235.684166666667	3248.56444444445	1874.65788888889	911.256888888889
365	207.423578562163	207.412536549456	207.425454417891	296.886	292.811	297.9	11	11	706.070666666665	512.207333333335	633.57525	691.74490909091	1408.99663636364	696.846272727274	1544.69290909091	3072.14646153846	4.08299999999999	2.04054545454546	3.06075	9.18245454545456	473.406545454546	572.678999999999	517.278272727273	459.897000000002	303.01425	109.120545454545	115.28825	287.7105	178.547727272727	348.075750000001	235.697000000001	140.7945	195.892363636364	388.72390909091	194.931416666667	1666.12657142857	458.102454545455	606.077999999998	168.42375	478.763727272729	2793.24535	502.004000000001	501.758	757.0255	1791.050625	1864.86872727273	370.160999999999	1955.90382352941	157.054333333333
366	207.490566878166	207.479400157928	207.494233858098	296.3725	293.825	302.991	6	6	367.29	1169.2065	1319.18325	1535.47625	902.994999999998	1462.13766666666	954.954	2133.93095652174	5.10375000000001	4.08133333333332	7.14233333333335	4.081	963.194666666664	1245.315	1157.98375	1013.6315	141.826333333333	145.836166666667	65.296	134.673	270.388333333333	243.959249999999	112.2275	216.204666666667	317.323666666666	223.43475	120.3895	1032.493	299.9535	292.81175	316.432500000001	211.29525	1901.74600000001	1037.59425	351.8425	713.212999999998	1160.0811	1232.04525	600.681833333333	1240.65163636364	82.5997500000002
367	207.988336630587	207.984011641676	207.992661619498	297.4055	294.858	299.953	2	2	87.7149411764706	750.936470588234	869.306249999999	1010.0475	164.2703125	867.212500000001	120.43375	196.916764705882	21.4261764705883	28.5687500000001	39.7891764705882	41.8328125	639.696749999998	748.134294117647	585.48	691.475249999999	93.8616470588235	200.9276875	68.3833529411765	63.2582352941175	255.0625	116.347058823529	88.7348823529412	225.394	354.026749999999	105.0921875	80.6264705882351	147.9453125	64.2993749999999	105.090294117647	312.299999999999	77.5674999999999	229.566176470589	596.872058823528	112.193529411765	130.590117647059	149.97675	149.020375	121.373	163.237647058823	76.4955882352941
368	208.071419368936	208.064362084551	208.085184291013	296.8915	292.817	297.946	96	96	2845.47725	5492.97215999999	5815.47777777777	6157.15278947367	3965.87370833334	6231.62592000001	4058.62319047619	5398.07008695652	84.6816521739131	153.039130434783	84.6599999999999	82.6411304347826	4990.1539090909	5731.12799999999	5603.2668888889	5228.80757142858	2082.3695	2718.02592	1888.9455	2123.14025	3413.31909090909	2787.05052380952	2311.41064	3105.00683333333	3628.009	2770.999	2298.62474074074	4146.37415384615	2843.49034615384	2698.63472222222	3460.5155	2590.029	5353.30033333334	5298.21469565218	2959.14613043478	3642.33130434783	4488.13763157894	4217.80745454545	3125.78916666667	4583.15016666666	2018.73223076923
369	208.069483011909	208.06757388933	208.084480069611	231.626	228.563	232.621	14	14	59.17624	106.084333333333	110.1915	112.2528	259.21208	374.44276	298.87172	515.392368421052	67.3365000000001	105.11356	58.15596	111.23668	145.90004	232.6835	213.28868	146.89152	693.6272	619.30996	415.258708333333	646.706416666667	155.084333333333	205.028375	144.8116	160.159625	128.55528	84.70316	73.4112	231.59675	136.71752	61.2025	133.65275	48.96192	795.990000000001	275.535	146.886	145.86	538.68672	401.04864	255.07	349.94232	213.23852
370	208.062034350172	208.059438808093	208.077419999717	205.0755	203.003	206.105	6	6	188.842307692307	374.452923076923	346.904615384615	543.783	310.033230769231	467.300923076923	297.021461538462	784.599714285715	159.156	202.1085	107.132307692308	251.997	306.092307692308	438.732307692307	375.473230769231	278.523	220.289142857143	240.774461538461	172.432	223.430538461538	242.723384615385	215.382307692308	213.131769230769	263.358461538462	171.402	184.675692307692	129.520461538462	364.387153846153	124.421230769231	160.103769230769	209.147307692308	118.346769230769	465.225230769231	305.072	185.682	167.393538461539	335.807769230769	270.361153846153	167.330461538462	300.990769230769	106.064
371	208.0909932178	208.082114738361	208.094259859336	273.425	270.376	273.443	3	3	29.5886999999999	72.4412999999998	110.2464	119.3751	53.0504	72.4839	40.8119999999999	167.3292	59.1773999999999	68.3600999999998	23.4531	99.9796	26.5122	44.8931999999999	42.8526000000001	33.6666	39.7683	83.6564	68.3600999999998	47.9541000000001	38.7713999999999	57.1367999999999	53.0556000000002	67.3397999999998	35.7315	28.5824000000001	41.8323000000001	38.7486	14.2828	20.428	24.4871999999999	30.6089999999999	93.9136000000002	49.9947000000002	28.5823999999999	9.18270000000003	28.5684000000001	28.5656	15.303	30.5918181818183	12.2496
372	208.085845709636	208.085845709636	208.085845709636	297.9	297.9	297.9	1	1	2854.71330769231	5502.15431999999	5821.65623076923	6173.00449999999	3962.72569230769	6250.1693076923	4066.69249999999	5462.49666666667	87.7431538461538	160.182269230769	89.7665185185186	86.7228846153846	5000.52799999999	5746.4355	5614.50338461538	5216.31634615384	2115.01811538461	2747.58503846154	1913.925	2120.64056	3419.69549999999	2830.867	2338.94819230769	3125.50696296297	3645.42196153846	2814.92280769231	2343.57312	4155.55657692308	2886.34165384615	2721.05803846154	3476.91164	2605.3365	5357.43373076923	5306.44015384615	3004.12653846154	3722.26069230769	4588.15073076923	4224.93488461538	3175.80092307692	4687.11684615385	2031.35603846154
373	208.884487476327	208.884379872834	208.884595079821	48.9715	48.971	48.972	2	2	814.279200000001	1076.36375	1199.7552	1028.5632	878.392200000001	1136.5585	908.245	652.898250000001	752.907600000001	709.178000000001	649.867400000001	888.637750000001	961.0284	1271.1692	1137.8396	1068.1494	728.422800000001	1492.5526	793.715600000001	811.059	767.340800000001	69.3736000000001	87.8232	347.395	864.1094	455.0092	459.18	873.2912	937.609750000001	828.646	982.586800000001	762.0894	921.421200000001	1424.1992	916.139600000001	1086.56625	947.7658	1135.7968	912.237600000001	1015.099	827.590400000001
374	208.971217163529	208.971217163529	208.971217163529	50.995	50.995	50.995	1	1	242.7005	344.8445	349.0965	454.01125	272.40675	408.3	283.4905	300.1005	337.564833333333	422.3835	261.184	746.457	424.250666666667	521.34775	437.90175	391.776	968.296333333333	913.57125	579.786	916.6335	271.3865	89.782	107.12625	170.451333333333	241.56225	131.61225	101.00475	258.12325	269.346	254.2705	310.308	285.693333333333	444.865333333333	471.3555	212.216727272727	305.05475	605.00825	391.776	309.13575	370.1995	295.8725
375	209.041241564778	209.040157345324	209.042325784232	145.393	144.871	145.915	2	2	96.9527777777778	257.04	262.207631578947	310.16	30.6094736842105	278.520666666667	47.9661111111111	43.8456666666667	167.325555555556	302.100888888889	175.487777777778	38.7705555555556	183.65	264.165611111111	243.78	165.291157894737	41.82	112.228947368421	37.7502777777778	28.5677777777778	439.869526315789	386.790555555556	439.597315789473	467.261777777778	269.353333333333	300.981944444445	241.726833333333	280.572368421052	138.74147368421	42.8245263157895	199.909111111111	20.4063157894737	37.7379444444445	255.069444444445	189.709666666667	55.0942105263158	169.363684210526	35.6981578947368	144.926777777778	282.612894736842	42.833
376	209.071464807643	209.070329842845	209.088386658983	296.909	295.849	297.924	11	11	474.320217391303	993.750555555556	1037.6451	1083.52963636364	710.101565217392	1159.02584615385	692.950363636364	1036.32	37.7496521739131	64.2764347826087	34.6814782608696	44.8920000000001	899.880545454547	998.157666666666	989.474615384615	918.881384615385	372.395217391304	539.724272727273	351.134260869565	354.121043478261	656.195478260869	498.014608695652	387.616521739131	583.464869565218	664.189826086957	508.111565217392	406.271478260869	716.253652173913	507.211090909091	461.157913043477	671.503304347826	410.259272727273	914.152296296297	887.641666666667	500.82	600.933652173912	752.952521739131	753.14504347826	553.883608695652	810.087130434783	321.3
377	209.090771036411	209.090771036411	209.090771036411	297.9	297.9	297.9	1	1	479.5316	1059.00912	1098.84156	1148.83528	715.21628	1194.70104	703.138279999999	942.551076923076	41.82984	70.39932	38.7629230769231	51.014	932.535919999998	1033.78676	1019.05992	1000.4238	374.44276	549.93092	353.1795	354.127958333333	661.27104	510.24	397.815	590.624538461538	666.216719999999	513.20084	408.3	725.41908	514.22112	465.229440000001	673.530000000001	416.35584	966.20516	916.029076923077	512.060080000001	604.90744	759.08832	756.02748	557.85248	815.171760000001	326.4128
378	209.133542872788	209.128018857633	209.141082625333	117.3205	115.3	119.37	4	4	10.2028571428572	15.2965909090909	15.3081818181818	13.2635454545455	9.18490909090909	15.3075	10.2027272727273	15.2959090909091	13.26	11.2205	8.16218181818182	9.18245454545455	9.18	9.18	12.2476363636364	10.2027272727273	6.12163636363637	9.18490909090909	10.2054545454545	12.2434285714286	8.164	5.09857142857143	6.123	22.435	10.2	5.10285714285715	4.08109090909091	7.14190909090909	4.082	7.14190909090909	11.2175	5.10409090909091	15.3042857142857	12.24	10.2027272727273	7.14190909090909	5.10022727272727	15.3040909090909	14.2838181818182	10.1972727272727	3.06157142857143
379	209.150921733849	209.150339380662	209.153355303288	346.8765	343.853	346.926	4	4	48.9729230769232	96.9246296296295	95.9269999999999	131.639538461538	63.2566923076923	72.4555	64.2915	167.324153846154	46.9023076923077	46.9323846153846	39.7915555555555	39.7905	66.3325	130.594461538462	102.003846153846	55.0945384615384	160.146038461538	130.624	122.46	190.704038461538	111.230307692308	197.932230769231	148.993	115.243259259259	78.5636923076924	93.8647692307692	77.5404615384615	108.173	67.3377692307692	65.312	91.8449999999999	66.3175	133.6855	86.7424999999999	69.3809230769231	50.0026153846154	106.132	107.132307692308	36.7293333333333	106.064592592593	27.5535
380	209.151805884861	209.151652840115	209.151958929607	250.976	250.94	251.012	2	2	77.539	153.045652173913	144.84	142.87	99.9845	102.075	112.204583333333	245.882869565218	128.552869565217	86.7460416666667	64.2783750000001	99.9845000000001	65.3120000000001	109.16675	68.35675	68.3595416666666	121.411043478261	104.0655	78.5433478260869	118.350260869565	88.765375	136.685826086956	90.8032173913044	107.154782608696	59.189	70.39725	45.8999999999999	177.5235	42.8505	106.08452173913	58.14	89.7416666666666	231.549869565218	83.6827826086958	69.3777391304348	98.9399999999999	135.698791666667	169.4445	52.0455	72.4229583333333	85.701
381	209.151782860285	209.151782860285	209.151782860285	239.768	239.768	239.768	1	1	120.392181818182	243.80896969697	248.946545454546	216.339375	163.243636363636	204.1625	167.294470588235	449.000000000001	162.252272727273	116.329875	84.6826363636365	137.736818181818	87.7590909090909	156.101727272727	92.8598125000001	86.7239062500001	246.862	207.115363636364	155.058424242424	244.865454545454	110.189454545454	168.32	119.332909090909	137.757272727273	74.4942187500001	89.8150000000001	61.1945454545454	213.237	60.196090909091	121.372787878788	78.561	101.976470588235	360.156272727273	122.454545454546	96.9259090909091	132.611818181818	222.419454545455	235.76	72.4532812500001	121.390818181818	111.209727272727
382	209.15276149603	209.15276149603	209.15276149603	382.583	382.583	382.583	1	1	32.6430967741935	68.3464838709677	72.4268709677419	90.8201935483871	66.3293548387097	87.7116774193549	55.0939354838709	123.43134375	51.0225806451613	56.1141935483872	59.1861935483871	52.0529032258064	71.4203225806451	109.15035483871	73.4585806451612	59.1656129032258	88.7624516129032	85.7206451612903	61.2270967741936	85.7043870967742	107.127096774194	119.347548387097	94.8869999999999	92.8610967741936	82.6278387096774	73.4585806451614	73.43325	79.5826451612902	51.0129032258064	62.227625	75.5134193548387	53.0634838709678	105.069967741935	77.5420645161291	66.3293548387096	62.2475483870967	79.5826451612904	97.9633548387097	64.2640645161291	84.6548125000001	24.4869677419355
383	210.060555994742	210.060555994742	210.060555994742	249.965	249.965	249.965	1	1	11.22275	15.3046875	28.567	26.528125	23.46575	27.5688000000001	24.4860000000001	37.74925	34.6885	35.70875	14.284375	25.5062500000001	18.37125	41.83025	33.66825	15.304	15.30375	9.18224999999999	21.4186874999999	22.4455	17.34425	27.5585625	14.284375	22.45375	18.366	19.38475	16.324	69.3812500000001	22.4455000000001	27.5383125	24.486	25.4897058823529	69.3557500000001	36.729	9.18225000000001	37.74925	77.5437500000001	53.0919999999999	16.3306666666667	63.2322500000001	35.70875
384	210.061703816063	210.058071644857	210.074745875896	121.399	118.361	122.425	22	22	72.43775	156.0141	154.10305	226.4955	255.144736842106	310.256	276.491315789474	566.1	246.9005	292.74	158.140789473684	261.187368421052	213.18	323.34	285.762105263158	210.174210526316	317.301842105263	287.803263157895	240.794526315789	262.20425	108.1518	64.24425	52.0495263157894	62.22	155.078	140.839894736842	93.8642105263157	413.2215	228.550736842105	211.14	236.5704	98.0058947368422	1393.75136842105	580.35005263158	286.693947368421	369.335263157895	1178.8888	714.39375	446.898315789474	841.5	461.32547368421
385	210.07548865801	210.072209932444	210.088591371135	146.918	143.817	146.934	11	11	90.7744375000001	182.5688125	122.4375	160.1301875	124.475882352941	198.957352941176	96.9279411764706	381.326	991.71216	1230.40376470588	571.331764705882	914.183529411765	91.8211764705882	144.831647058824	111.205647058823	97.9482352941176	661.379294117647	353.0065	171.409411764706	519.339062500001	427.48475	336.703125	321.281470588235	373.434375	354.02675	338.718117647059	336.580588235294	311.0809375	186.703058823529	189.643411764706	323.41925	229.566176470588	540.713571428572	281.503764705882	248.865647058823	223.431529411765	365.265294117647	361.059176470588	185.747058823529	368.30494117647	160.130764705882
386	210.991562030198	210.987737778405	211.00363482176	295.8715	292.805	297.918	8	8	30.6078260869565	65.2994782608695	54.0738260869565	71.4182608695651	33.6700434782608	47.9522608695652	36.7387826086956	47.9522608695652	583.614086956523	641.744086956522	908.264347826086	681.526999999999	61.2182608695652	61.2313043478262	56.1023913043477	66.2999999999999	51.0130434782609	53.0535652173913	43.8936521739131	54.0738260869565	54.087652173913	44.9010434782609	31.62	51.0021739130435	42.8509565217391	22.4457391304348	26.5346956521739	31.6280869565218	30.6078260869565	28.5685217391305	54.087652173913	29.5951304347826	39.7901739130435	41.8306956521739	29.5812608695652	35.7091304347826	28.5673043478261	33.6772173913044	26.5143478260869	38.7699130434783	20.4008695652174
387	211.093386690892	211.093386690892	211.093386690892	207.091	207.091	207.091	1	1	18.3735	26.5265	22.4455	32.648	19.37525	18.3645	27.56025	40.810909090909	58.1542500000001	64.30725	30.61	45.91125	20.415	31.62775	24.486	16.3253333333333	19.38475	19.38475	10.2025	20.405	21.434	28.581	13.26325	20.405	13.2643333333333	16.324	10.2025	31.6432500000001	15.30375	13.2578333333333	11.223	11.22275	25.50625	18.3649090909091	7.14175	7.14525	19.39425	23.46575	13.26325	10.2025	7.13883333333333
388	212.059944916485	212.055395213553	212.072309315884	76.524	71.418	78.57	23	23	7.14084848484848	19.3782727272727	16.3272727272727	17.3446363636364	16.327	24.4785882352941	13.26609375	37.74925	15.2909090909091	12.24975	22.446	24.4865454545454	12.243375	24.4829090909091	19.3851818181818	16.327	1496.02585185185	1229.6784	739.70390625	969.247826086956	20.4090909090909	9.18245454545455	5.10136363636364	16.3243636363636	17.3415454545455	9.18245454545455	5.10060606060606	6.12054545454546	6.1215	8.16363636363636	21.4225454545455	10.2046875	21.4257272727273	22.442	12.2454545454545	14.2835	18.3649090909091	24.4850909090909	18.3589411764706	11.22721875	7.1429696969697
389	212.057151664417	212.055601425312	212.068811382687	61.215	57.116	62.24	7	7	4.08	8.16210526315789	13.2668421052632	15.3039473684211	11.2234736842105	12.2473333333333	7.14194444444444	15.3033333333333	11.2130526315789	9.18236842105263	15.3047368421053	17.34	13.26	20.4063157894737	13.2675263157895	17.3498421052632	1017.20236842105	975.371578947369	465.264	619.305545454545	13.2634210526316	7.14184210526316	5.10131578947368	11.2234736842105	13.2561	5.10131578947368	6.12	6.12157894736842	4.08126315789474	5.10472222222222	17.3489473684211	10.2026315789474	14.2836842105263	20.3989473684211	4.08105263157895	9.18284210526316	8.1621052631579	13.2634210526316	13.2634210526316	8.16463157894737	5.10131578947368
390	212.849313537303	212.84410530419	212.86440261205	49.9885	47.939	52.037	62	62	249.96125	497.910153846154	416.466	380.546076923077	334.669333333333	479.725384615385	374.424692307692	291.94	468.29475	693.8	147.944615384615	891.421733333334	281.477538461539	388.737230769231	367.449230769231	352.015	1684.5153	1750.48730769231	1277.8225	1945.28477777778	215.27275	12.243	13.269	101.048538461538	334.509538461539	145.907666666667	90.8073846153846	425.436230769231	508.113230769231	279.711846153846	364.5565	313.21675	792.722823529412	780.47	430.5455	612.144	959.068571428571	824.719384615385	533.620923076923	893.7536	375.298666666667
391	213.073979109172	213.073230023654	213.087263407073	51.006	48.959	51.012	7	7	22.4385333333333	38.7701333333333	25.515	31.6282666666667	17.3445333333333	37.7637857142857	12.244	27.5573571428571	148.900533333333	240.782933333333	38.7701333333333	39.7748	39.775125	83.6618666666667	60.2221428571429	56.1146666666667	1786.4767826087	652.190785714286	892.0044	1351.36266666667	58.1552	25.5066666666667	28.568	27.5592857142857	51.9962	21.4256	8.16213333333334	42.8512	42.8512	26.5497142857143	47.9682	31.6282666666667	52.0336	41.8309333333333	27.5472	38.7701333333333	52.0336	28.568	92.8442666666667	47.9525333333333	22.4458666666667
392	213.918344447511	213.915729200419	213.920959694602	43.348	42.844	43.852	2	2	63.2586	98.9594	134.6796	116.3142	47.9494	83.6646	54.1024	55.0638	565.043066666667	664.206	387.714	296.8782	29.5887	62.2383	46.9338	42.8484	56.1165	79.5834	43.8686	48.9706666666667	50.0192	53.0556	43.8729	49.9947	54.0759	43.8695555555556	38.7676	30.609	28.5656	34.6902	35.7315	25.5225	23.4669	45.8865	39.7917	27.5454	27.5481	38.7904	36.7272	30.609	24.4872
393	213.964616316479	213.959295541612	213.978412339736	103.028	94.878	106.118	107	107	3059.09996	4527.25485714286	5130.89442857143	4409.42617857143	3313.80730434783	4328.961	2707.569	3770.22903846154	167.273166666667	297.928869565217	267.3055	179.564	2581.865	3138.65834615385	2985.33277777778	2849.29184	341.787391304348	666.06	612.182608695652	386.595791666667	2912.7852	2304.35376923077	2588.86575	3051.05007692308	2108.91416666667	2252.2435	2223.76769230769	2558.81133333333	1660.53427777778	2126.25888888889	2634.81866666667	1979.89764	2710.80425	3731.82784615385	2476.70855555556	2578.7567037037	1582.443	2896.01658333333	2989.2894117647	1549.83007407407	1171.91241176471
394	214.058277386027	214.058277386027	214.058277386027	55.082	55.082	55.082	1	1	81.6075	195.889548387097	294.910516129032	314.249419354839	204.05625	395.87264516129	253.072	322.462709677419	51.9976875	67.3391612903226	23.465935483871	63.2458125	267.256903225807	320.361032258065	325.524064516129	361.251290322581	326.49	224.456774193548	197.9345625	317.3560625	41.8319032258065	24.4869677419355	17.3482258064516	33.6749032258064	68.33371875	32.648	14.2813548387097	127.536290322581	98.9681612903226	76.5483870967742	47.9703225806452	44.8998709677419	224.461875	75.4869375	63.2574375	84.6840967741935	204.058064516129	138.807741935484	55.093935483871	294.910516129032	56.11546875
395	214.859994269413	214.843877414684	214.862085336071	51.001	49.975	51.006	3	3	1042.7466	1598.68822222222	1489.47688888889	2277.384	1635.3806	1094.39288888889	1323.37233333333	1964.19022222222	49.9947	39.7886666666667	12.2426666666667	255.9447	1457.10366666667	1510.94911111111	1478.24711111111	1418.078	570.3477	28.5848888888889	260.151	540.87652173913	2907.63333333333	644.850666666667	1394.79566666667	3161.69288888889	2139.3306	988.5738	699.872444444445	979.52	63.2537777777778	1897.018	1592.58666666667	1728.44466666667	830.5242	352.996888888889	28.5693333333333	103.042444444444	30.61	595.874666666667	11.2224444444444	13.2643333333333	257.9841
396	214.91036104328	214.910262237955	214.910459848604	45.919	45.916	45.922	2	2	4488.15306666667	6713.35466666667	6980.10033333333	7741.56666666667	4441.2208	5712.47306666667	4351.43733333333	4681.798	457.920133333333	499.930666666667	433.613333333333	984.557333333334	7205.829	6510.3216	6652.2708	6381.768	1327.45366666667	1784.4464	1255.94826666667	1542.744	8884.53490909091	7343.93986666667	7050.76533333333	9187.2614	8320.27466666666	6608.2672	6439.9232	3182.21173333333	3911.7024	5155.40746666667	7076.025	4931.86133333333	2132.35733333333	3557.90233333333	4368.78186666667	2412.93066666667	788.666133333334	1727.77371428571	850.215333333333	1244.72533333333	5533.79653333333
397	214.916979317628	214.910951101533	214.931805229886	44.885	42.844	45.921	122	122	4481.95825	6709.164	6973.7505	7737.18766666667	4372.91055555556	5680.752	4306.016875	4638.9696	451.663111111111	492.767333333333	422.378571428571	738.686857142857	7203.24	6492.1689	6651.32261111111	6366.50181818182	898.950375	1780.31058823529	997.839428571428	1028.448	8868.79177777777	7340.95571428572	7052.82573913044	9186.23076923077	8283.96223529412	6588.3925	6410.33546666667	3140.43942857143	3860.626	5106.21222222222	7070.27109090909	4874.08125	1927.1578	3494.35625	4340.29542857143	2320.955	767.51	1551.17914285714	848.569714285714	1243.70506666667	5467.96633333333
398	215.017857696436	215.016066596622	215.01964879625	53.5685	53.053	54.084	2	2	33.66	57.136	78.584	89.7851428571429	35.7105	130.627047619048	43.8722857142857	38.7817142857143	205.9794	265.265	152.022571428571	163.2	89.76	66.3185714285714	98.9908095238096	79.5873	88.76175	120.393714285714	109.19885	76.545	67.3388571428572	65.28	59.1931428571429	78.5803333333333	80.5574285714286	64.2789	51.0142857142857	38.7708571428571	44.8925714285714	26.5410476190476	73.4982857142857	31.62775	56.11375	93.8662857142857	39.78975	44.8925714285714	66.3185714285714	51.0261904761905	129.576285714286	58.1698571428571	107.1315
399	215.922416636486	215.920714660748	215.923012001141	45.91	44.891	45.922	3	3	243.83975	472.37575	458.260625	467.2745	239.7734375	363.3425	234.6575	237.7998	110.19375	150.997	97.95	87.7149411764706	444.69275	399.064375	400.1095	394.8609375	58.15425	118.397333333333	47.9525333333333	77.5675	606.0285	432.586	496.02375	617.455882352941	528.329529411765	400.9828125	425.44425	168.34125	221.39425	258.218125	491.0709375	260.27	105.08575	211.1952	252.00175	139.77425	37.74925	80.659	61.2375	64.2560625	321.2803125
400	215.958825422773	215.953770928749	215.97503700336	103.046	94.878	115.3	86	84	1491.24	2189.16176470588	2461.93027777778	2034.40017391304	1538.59085714286	1977.81709090909	1273.89078571429	1648.32	569.1321	459.118421052631	613.17025	273.430526315789	1263.56105882353	1471.86	1463.75979166667	1273.636	159.161052631579	336.5835	317.400052631579	169.3117	1463.05408695652	1043.68733333333	1195.48883333333	1472.9427826087	969.296875	1093.976	1065.98038461538	1113.45163157895	866.424714285714	970.320315789474	1277.54405882353	905.76	1281.12	1821.63947368421	1169.493	1257.30733333333	1199.205	1331.42625	1393.32	1094.72825	748.6433
401	215.979714548829	215.976289766644	215.994291611259	115.288	111.208	116.331	56	56	339.762461538461	534.359076923077	613.158692307693	655.037538461539	599.16690909091	1061.45	723.369066666667	694.166	608.103384615384	668.129772727273	367.310769230769	354.046769230769	303.914153846154	304.937285714286	300.106153846154	304.051692307692	147.933461538462	71.4215384615384	99.9826153846154	114.274461538461	264.259692307692	289.636307692308	406.235538461539	244.763076923077	180.512769230769	237.731692307692	314.116	607.037307692308	375.473230769231	265.28	301.874461538462	248.1435	718.697142857142	689.700266666667	381.595076923077	545.823461538462	750.4992	669.307428571429	395.849538461539	787.388533333334	188.756923076923
402	216.942052511673	216.938496161305	216.94560886204	45.904	45.898	45.91	2	2	262.225666666667	382.586538461538	389.728153846154	564.230153846154	168.34125	424.448	252.016	217.407461538462	98.9250769230769	78.5656666666667	232.612615384615	94.8886153846153	483.589384615385	481.548923076923	566.484230769231	445.84925	116.3085	228.531692307692	159.159	136.7135	632.590769230769	409.12025	480.782307692308	796.029	527.499076923077	330.561	461.179076923077	98.9698461538461	210.183384615385	154.066461538461	461.561538461538	237.815333333333	65.3013333333333	249.956538461538	264.24475	46.9341538461538	167.330461538461	80.6711538461538	225.573	144.883692307692	268.216166666667
403	217.970338970528	217.965137300037	217.983460439467	115.286	111.208	116.321	28	28	218.337066666667	374.315533333333	386.681066666667	423.438333333333	485.8056	706.05625	478.505066666666	505.688533333333	439.562533333333	426.471466666666	303.0192	272.4112	211.1262	152.029666666667	213.3054	176.506133333333	106.107733333333	54.0741333333333	87.7429333333333	105.087466666667	160.181866666667	238.6488	231.691333333333	127.491666666667	148.910266666667	266.2896	184.607933333333	421.370133333333	234.753333333333	204.053333333333	149.9204	184.801	467.098933333333	599.725411764706	305.059733333333	311.181333333333	498.7474	443.816	483.6064	446.621684210526	222.418133333333
404	217.987237568454	217.986240285793	217.987394220287	116.286	115.283	116.304	3	3	197.9285	330.405230769231	347.90525	373.4115	462.373615384616	720.337230769231	433.60625	480.347538461538	237.737666666667	354.906461538462	93.8683076923077	162.21975	203.969230769231	119.313	202.1085	173.456666666667	94.8886153846154	48.9747692307692	78.5577692307693	96.9316666666667	142.835	110.142	194.952230769231	117.282307692308	136.6465	104.074	149.917384615385	387.695	185.682	194.883666666667	147.875833333333	175.640666666667	445.84925	510.153846153846	141.81475	243.835153846154	310.004	424.424	217.309153846154	340.628615384615	94.891
405	218.104701024228	218.100544666264	218.118771963409	363.7195	360.148	365.233	32	32	279.560588235294	527.487714285714	640.73127272727	687.6485	371.365647058823	594.623562500001	393.810823529412	781.545294117646	659.09	578.473411764706	261.191111111111	155.129411764706	369.346470588236	316.199999999999	447.901944444443	475.45705882353	87.7452941176472	83.6641176470589	40.8094117647059	68.3360588235294	213.315235294118	43.8574705882353	91.825	207.116388888888	200.928411764706	47.9510588235294	31.6182777777777	340.778235294117	118.347294117647	198.954166666666	197.994117647059	181.664705882353	679.530315789473	421.381470588236	110.19	161.195111111111	260.175	457.223529411764	237.810764705882	223.307	39.7914705882354
406	218.115339017202	218.115339017202	218.115339017202	252.998	252.998	252.998	1	1	33.6700434782609	71.4182608695652	86.7036956521739	122.462608695652	117.33	179.650086956522	126.485391304348	258.137	990.715521739131	1081.75304347826	382.516304347826	2475.25834782609	112.257391304348	175.484869565217	135.694695652174	131.619260869565	152.018869565218	177.532956521739	83.64	194.878130434782	83.6613913043479	87.7199999999999	71.4182608695653	97.9700869565219	101.005826086957	111.208434782609	52.0222173913044	217.324826086956	127.538043478261	113.22	117.331363636364	82.6023913043478	856.625000000001	360.244173913044	121.38	229.509782608696	498.928826086956	415.458521739131	128.585739130435	393.736782608695	351.99
407	218.910317236328	218.90917807212	218.916587725789	45.91	44.872	45.922	5	5	348.933272727273	511.156636363636	506.055272727273	528.501272727273	291.798	429.534818181818	278.534454545455	321.557727272727	48.9512727272727	59.1758181818182	147.939545454545	90.8042727272727	488.6758	450.9284	462.183545454545	462.183545454545	84.6826363636364	172.426090909091	101.007	97.9461818181818	717.260857142857	601.613684210526	582.887181818182	700.2345	637.65625	479.528181818182	519.318818181818	196.9179	258.129	368.318454545455	569.718	360.348818181818	116.311090909091	236.703272727273	299.960181818182	191.811272727273	73.4616	114.3968	114.321454545455	103.047545454545	393.825272727273
408	219.025404556485	219.023027652525	219.038902584442	54.067	52.021	55.082	24	24	234.572941176471	359.137777777778	344.966555555556	306.083333333333	136.711529411765	288.817222222222	176.508055555556	395.997111111111	319.131117647059	419.316705882353	220.38	285.584444444445	216.228222222222	233.643611111111	233.719944444445	197.925647058824	192.835588235294	229.5625	246.982352941177	267.394117647059	215.266888888889	332.500823529412	516.260555555556	235.761166666667	230.444666666667	386.691470588235	380.563611111111	609.105833333333	219.347777777778	169.476777777778	185.751222222222	148.960555555556	408.117647058824	396.888055555556	263.235882352941	320.367222222222	486.6725	351.995833333333	172.417555555556	498.058222222222	198.945882352941
409	219.048571287914	219.047557116643	219.049585459184	167.8395	167.341	168.338	2	2	48.9877894736842	46.9466315789473	42.851052631579	59.16	137.735526315789	46.9321052631579	230.57947368421	239.761842105263	235.680789473684	252.018	48.9877894736842	188.748684210526	33.6791052631579	50.9973684210526	35.7092105263158	29.58	56.1144736842105	36.72	45.9118421052631	52.0038947368421	25.5039473684211	98.9655263157894	82.6413157894736	28.5673684210526	24.4938947368421	54.0767368421053	38.782	193.97	55.0942105263158	50.0083684210526	22.4527368421053	22.4457894736842	245.896105263158	55.08	52.0334210526316	174.312	336.686842105263	195.890526315789	33.6686842105263	434.632105263158	44.8938947368421
410	219.100884210719	219.098411897642	219.104050931557	280.596	280.573	283.651	5	5	48.9726315789473	67.3547368421052	72.4386842105263	136.715263157895	76.5236842105262	136.715263157895	86.7223684210526	210.174210526316	720.12	945.056105263156	558.256684210527	490.746578947368	122.437894736842	121.411315789474	124.44	113.319315789474	111.191473684211	112.228947368421	77.54	127.493421052631	177.580736842105	291.795263157895	147.892368421052	210.174210526316	142.836842105263	125.492368421053	112.2	99.9844999999999	70.3981578947368	85.7021052631578	95.9047368421052	111.208684210526	134.64	87.7426315789473	65.2968421052631	49.98	67.3582105263159	84.6862105263159	44.88	76.5197368421052	129.573421052632
411	220.085351745288	220.079840354391	220.097433172121	172.43	169.364	173.461	37	37	136.710923076923	218.428153846154	197.924769230769	265.04	234.653076923077	243.835153846154	295.889230769231	432.382153846153	162.216692307692	222.326461538462	72.4691538461539	126.508615384615	142.896923076923	211.108153846154	149.973923076923	122.436923076923	370.371692307693	256.097230769231	132.6325	257.117538461539	82.6386923076924	143.852538461539	144.883692307692	71.4484615384614	118.355692307692	154.066461538462	142.832307692308	384.801	303.914153846154	201.000615384616	204.061538461538	165.277384615385	833.573428571428	737.626846153845	250.9815	512.207333333334	819.274133333333	703.009666666667	614.200533333334	762.379411764706	291.808
412	220.083310545459	220.077933895649	220.095180978545	458.078	454.008	459.11	5	5	5.10289473684211	12.2393684210526	35.7097222222222	7.14388888888889	4.08222222222222	17.3444736842105	7.14184210526315	30.6083333333333	88.7641666666667	120.428315789473	9.18757894736843	94.8795789473685	12.2463157894737	9.1825	10.2	10.2052631578947	25.5069444444445	25.4986842105263	45.8976315789473	59.1567777777777	15.2952631578947	12.2433333333333	11.2194210526316	9.1825	43.8838888888889	15.2992105263158	7.14194444444445	79.6033333333334	119.370789473684	49.9772777777779	77.54	6.11999999999999	76.5208333333334	45.9118421052631	15.3041666666667	16.3284210526316	134.676666666667	14.2838888888889	9.17952631578948	115.329055555556	28.5673684210527
413	220.123042173578	220.115426412443	220.129806422888	164.2505	161.213	164.268	6	6	93.8683076923078	165.289846153846	192.834	232.527428571428	172.432	230.589538461539	153.034615384615	363.366461538462	505.014230769231	607.037307692308	321.396923076923	482.605538461539	77.5433846153847	157.044461538462	91.8276923076924	96.8864285714285	199.965230769231	139.771615384615	174.459461538462	166.159692307692	181.534571428571	289.745538461539	215.268692307692	189.691384615385	119.421	193.843846153846	157.198461538462	202.101428571428	174.472615384615	104.110615384615	129.627923076923	105.091692307692	359.121230769231	200.818769230769	210.183384615385	287.336307692308	544.803230769231	250.976769230769	553.00676923077	534.399384615385	197.924769230769
414	221.085159726019	221.085159726019	221.085159726019	455.034	455.034	455.034	1	1	52.0465200000001	78.5429615384616	96.9474999999998	72.4527692307692	63.2686153846153	90.80492	75.499923076923	62.236423076923	80.6012692307692	71.4215384615384	63.2686153846155	75.4948	77.5550769230769	97.9458461538461	92.8445	76.5346153846153	66.3175	89.7633846153847	69.3626153846154	60.1686538461538	93.8046153846154	68.3580384615384	66.3155999999999	102.030769230769	84.6799199999999	70.3826538461539	64.2769615384615	80.6195	89.7836923076923	65.2849230769231	84.6983076923078	78.5607307692307	77.5404615384615	85.7026153846153	49.9837692307692	61.2288	60.1958846153846	73.4593846153846	63.2308148148148	71.435	67.3377692307693
415	222.027943693932	222.027090827127	222.042628413475	51.018	49.985	52.032	14	14	273.286909090909	429.52525	307.24575	278.52825	248.946545454545	324.5985	196.81175	259.264727272727	999.421818181818	992.725363636364	370.35075	615.929	293.712	306.075	279.6855	245.995272727273	128.554363636364	201.101181818182	145.977	164.351727272727	269.346	68.3582727272727	99.9845	241.898	271.1205	132.635454545455	116.3085	288.73075	236.698	182.788833333333	290.91375	221.399181818182	343.831909090909	412.153454545455	231.601909090909	338.723	459.1125	418.3025	369.3305	330.426	142.838181818182
416	222.079285443554	222.079285443554	222.079285443554	454.008	454.008	454.008	1	1	25.513	30.6011538461539	29.5945	20.4092307692308	21.4296923076923	31.62868	27.5472692307692	23.4661923076923	33.6688846153846	32.6498461538461	26.532	37.7474	33.6752307692308	32.6486153846154	30.6080769230769	27.5524615384615	26.527	31.6211923076923	25.5009615384616	32.6338461538461	26.51	18.3648461538461	21.42504	24.4873846153846	31.62744	24.4809230769231	15.3040384615385	37.7585	36.7296923076923	23.4617692307692	35.7161538461539	19.3851153846154	27.5472692307692	36.7296923076923	19.3814615384615	17.34816	30.6080769230769	16.3243076923077	18.3573333333333	28.574	24.4864615384616
417	222.097089146721	222.094145956472	222.109576316133	319.35	316.265	320.381	19	19	280.677941176471	767.526588235294	834.600588235293	996.819142857142	427.5109375	570.335277777778	367.178823529412	1184.49317647059	384.65088235294	344.865625	80.6264705882354	74.4557058823529	201.878470588236	219.363235294118	218.267411764706	209.228125	101.003294117647	93.8687500000003	33.6677647058823	104.064	221.312875000001	47.9372352941176	64.2785294117648	200.104470588235	158.13875	37.7376875	25.4985294117647	284.6671875	73.4850000000002	109.171470588235	133.612294117647	110.187	800.93088235294	272.49705882353	84.6844117647057	72.4367058823529	198.94875	318.2205	143.761941176471	134.717647058823	32.6494117647059
418	222.111767767172	222.111222556049	222.112603063609	320.346	320.336	320.37	3	3	276.594214285715	760.432142857144	847.857428571428	1027.42771428571	425.459142857143	580.542571428571	362.049285714286	1154.94186666666	72.4402857142857	189.773142857143	22.4462857142857	41.8141428571429	203.036857142857	215.280285714286	213.150142857143	210.252428571428	97.9456000000002	95.9068571428571	24.4868571428571	105.089428571429	221.308999999999	22.429	44.8925714285714	194.956428571429	149.982	29.5758571428572	17.3375714285715	285.68	48.9908571428571	107.128	133.601285714286	110.190857142857	769.295428571428	267.314857142857	60.1957333333335	45.9120000000001	108.112428571429	307.996857142858	46.933142857143	78.562	27.5477142857143
419	222.992871636716	222.986880012214	222.99725123722	49.98	49.975	52.033	5	5	622.2	1204.96735294118	1212.45882352941	1527.29223529412	694.809166666667	1341.05294117647	750.893176470588	1046.10294117647	520.171666666667	889.645176470588	195.896470588235	987.306222222222	1042.37988235294	1800.81911764706	1243.14811764706	1150.82541176471	659.099444444444	820.552941176471	505.191176470588	890.973529411765	518.279529411765	98.9685294117647	142.882352941176	244.955294117647	397.67	175.487777777778	169.359058823529	976.365176470588	611.120941176471	513.533411764706	636.046352941176	722.576470588235	1124.34611111111	1447.79735294118	455.024941176471	833.532235294118	1217.14070588235	1054.26764705882	489.712941176471	1139.66852941176	542.758222222222
420	223.053032596095	223.051384428977	223.067115675532	156.105	151.016	157.131	11	11	199.93568	350.89376	247.92804	372.3876	221.39208	328.5205	279.55672	442.698083333333	435.64248	485.653279999999	254.04972	291.78864	239.7658	261.184	286.69868	247.86972	243.89472	292.82036	203.038041666667	233.5342	266.23044	369.32688	372.3146	346.8136	271.453	354.03716	353.08608	275.4108	230.58328	215.22844	285.7456	219.3602	368.32108	265.2104	240.729833333333	289.5664	348.93576	205.0602	143.88768	392.7154	202.98796
421	223.064976534834	223.064976534834	223.064976534834	976.383	976.383	976.383	1	1	31.62775	43.8725416666666	42.8505	36.7125	39.781625	58.142375	43.87075	57.1223333333333	47.9537083333333	27.5343749999999	52.0454999999999	34.6899166666668	49.98	45.9131249999999	59.1889999999999	39.7994999999999	36.7215	37.7415416666667	32.6413333333333	38.7599999999998	51.0020833333333	40.8216666666668	39.7994999999999	46.9430000000001	55.08225	45.9337500000001	35.70875	47.95175	36.7380000000001	58.1020000000001	48.972	84.6427083333334	47.9302083333334	86.72125	45.901875	36.7380000000001	27.534375	30.6162500000001	60.1677083333334	40.8208695652174	34.6743333333333
422	223.063485743686	223.062733344496	223.077189984916	844.237	838.668	846.86	6	6	82.623375	197.888083333334	263.235250000001	216.248833333333	105.08575	255.010416666667	86.72125	182.58	290.854374999999	280.56875	67.3530000000002	191.759999999999	207.119208333334	229.6125	285.810000000001	258.133791666666	90.7837083333333	163.246666666666	178.54375	104.0655	221.557	160.146541666667	273.505166666667	232.569500000001	182.676958333334	178.5875	106.136333333333	113.280125	209.108541666667	117.3575	180.6285	143.8905	108.1465	285.740000000001	194.875708333334	333.553625000001	195.848	128.55675	81.62	253.98	243.789958333333
423	223.071133889497	223.063947150883	223.078320628111	920.749	918.221	923.277	2	2	65.296	93.8668333333336	142.87	81.6033333333333	73.4609999999999	95.9074166666665	81.6223999999998	131.617625	95.9309166666669	62.2530416666665	52.022125	61.2324999999998	107.156875	94.8860399999998	125.526625	126.511	75.5200833333331	105.115791666667	91.80375	68.3735000000002	103.049458333334	67.3530000000002	81.6566666666669	118.378	83.6844166666668	79.5795	56.1297916666665	78.5624583333332	81.6033333333333	88.7617500000004	121.414708333334	112.232083333333	68.3735000000002	156.142875	100.934625	105.1115	70.382875	86.7035416666667	59.1762399999999	77.539	82.6604999999999
424	223.078084099871	223.078084099871	223.078084099871	755.964	755.964	755.964	1	1	83.6629600000002	176.50844	188.7518	160.14628	99.9874399999998	175.48816	96.92375	130.56512	139.77425	181.60984	64.2902399999999	242.88376	142.9008	187.73152	147.9406	147.9348	75.5155199999998	111.18436	101.03148	109.16996	159.20112	110.21184	115.29164	149.97528	138.75808	107.1294	97.9430399999999	110.18592	122.4288	97.9238399999999	146.95488	96.9266000000002	102.004	154.09852	128.55024	162.218160000001	161.20424	199.97488	52.0220400000002	166.30564	140.82624
425	223.11242378151	223.102251615401	223.115281144039	319.343	315.262	319.35	3	3	85.7430000000002	179.652	206.107333333334	205.07025	112.2275	134.673	101.984615384615	232.617	104.0655	88.76175	42.8505	65.2701538461538	88.76175	108.155333333334	115.242615384616	111.259272727272	78.55925	81.6266666666669	65.296	69.377	87.6985000000002	81.5799999999998	40.81	104.1165	94.88325	44.8726666666667	44.8690000000001	77.5453333333331	56.1412500000001	72.43775	71.3883333333333	61.2150000000003	193.863333333333	98.96425	58.15425	60.19475	87.7415	82.5997499999998	46.9085000000001	63.2864999999998	71.4233333333335
426	223.984806587613	223.984723652419	223.985530510554	44.901	44.879	45.917	3	3	638.683304347826	1029.43225	1277.666	1273.272	922.315826086956	1550.1395	983.782956521739	1280.15229166667	1041.46254166667	992.713826086956	927.445125	1015.9615	973.11975	1341.62875	1130.76016666667	1204.92808695652	1098.584875	965.413565217391	593.791826086956	924.592695652174	929.695304347826	715.05047826087	692.9195	1103.184	1011.88133333333	723.18	639.69675	1529.35475	834.5645	802.113	1045.23686956522	889.894956521739	1880.3407826087	1695.30925	781.519826086957	1105.951	1488.54475	1731.24730434783	1693.615	1745.29129166667	515.1
427	223.989812400904	223.985742239667	224.004133966234	44.885	42.843	46.93	115	115	637.6875	953.9618	1152.89736842105	1147.79605263158	808.048421052632	1306.97583333333	837.967333333333	1135.3342	958.839166666667	933.549545454545	890.67825	870.3265625	883.35464	1214.0975	1003.17116	1125.36884	1065.9	883.547894736842	552.990555555555	828.443	866.4045	684.274130434783	650.0585	1078.75194736842	938.4	714.98495	631.542894736842	1426.32469565217	741.7581	718.256	982.99188	800.141176470588	1732.4694	1456.61712	726.437777777778	1045.77954545455	1419.58505	1548.69731578947	1630.37686956522	1446.68723076923	519.15455
428	224.065821148206	224.065638796693	224.066403612678	233.128	232.643	233.635	4	4	57.1350769230769	148.925615384615	138.756615384615	143.8905	260.2275	341.790192307692	212.168	372.4825	81.6215384615385	75.517	56.1148076923077	44.902	158.1775	223.4895	220.419692307692	149.979576923077	430.472461538461	488.708961538461	337.709115384615	408.030769230769	131.614730769231	127.480769230769	76.4884615384615	136.700615384615	146.952	69.3913846153847	72.3926923076923	158.141730769231	166.303884615385	91.8034615384615	156.101192307692	103.023884615385	460.2455	241.8585	156.065884615385	173.406538461538	381.580692307692	276.5555	214.256538461538	250.986230769231	214.256538461538
429	224.079046748568	224.077345646238	224.080747850898	292.306	291.79	292.822	2	2	139.779142857143	165.332571428572	183.645	193.7905	130.5984	190.7961	134.715428571429	156.06	33.6599999999999	40.822	21.431	32.6491428571429	185.6946	170.435428571429	182.58	180.590571428571	168.3	199.9788	134.671428571429	168.3	147.97975	154.063142857143	113.22	171.4	192.8367	153.045	119.367857142857	144.8755	142.84	121.38	203.027380952381	115.32215	161.16	208.138285714286	136.718285714286	148.92	129.60985	134.7126	118.286857142857	155.076190476191	118.32
430	224.079261907652	224.079261907652	224.079261907652	846.768	846.768	846.768	1	1	21.420875	58.142375	75.5015833333332	46.92	29.5884583333334	71.4029166666667	22.44616	41.8217083333333	72.4555000000002	75.5169999999999	21.42525	44.8818333333333	59.1745	43.8823600000001	62.2657499999998	66.31625	28.5611666666667	54.0754583333333	37.7507916666666	22.4464166666666	57.1736666666668	47.9537083333333	55.1070000000002	59.1745	40.8199999999999	55.1070000000002	36.7380000000001	30.6150000000001	43.8617916666667	29.5957083333333	32.6559999999999	34.6969999999999	25.5072916666667	77.5579999999999	57.134	74.4812916666666	44.891	42.8522499999999	19.3855416666667	65.2986666666666	57.1223333333333
431	224.104496553934	224.095728980668	224.108130055228	319.343	315.262	319.35	3	3	45.9289285714285	108.188142857143	127.535714285714	126.515428571429	81.6228571428571	84.6837142857142	55.0722857142858	178.55	60.1968571428571	52.0345714285714	22.4541428571429	31.6155714285715	62.1915333333331	69.3745714285715	63.2355714285714	58.1794615384616	44.8925714285714	34.6872857142857	24.4868571428572	36.7302857142857	45.8935714285713	48.9531428571429	27.5477142857143	60.2474285714285	42.852	24.4765714285715	21.4169999999999	55.0954285714285	41.8483846153846	34.6897142857143	43.8538571428572	39.7911428571428	152.011928571428	66.3185714285717	26.5274285714286	41.8317142857143	64.278	50.9928571428572	38.7708571428571	59.2014285714287	29.5862142857143
432	224.12168459349	224.12168459349	224.12168459349	345.848	345.848	345.848	1	1	22.4473333333333	29.5896666666666	22.4455	24.498	36.729	42.8505	39.806	51.0125	20.3766666666667	28.567	17.34425	25.50625	33.6847500000001	31.6303333333334	29.5751666666667	26.5394999999999	120.387230769231	58.1827500000001	45.9337499999999	112.132307692307	19.38475	22.4473333333333	17.34425	23.4542499999999	23.46575	15.30375	16.324	37.7677499999999	25.50625	24.498	21.42525	23.46575	93.865090909091	45.9337500000001	24.4855384615384	30.6225000000001	55.0979999999999	46.9315	23.4676666666666	55.071	21.43575
433	224.13352803688	224.126429259731	224.139895267584	166.818	165.27	168.349	4	4	24.4946666666667	48.9893333333334	55.0942105263158	33.66	36.7294736842105	42.8516666666666	37.7502777777777	61.1966666666666	36.73	21.4258333333333	21.4316666666666	33.6691666666666	38.7832222222222	43.8576111111111	37.7502777777777	39.78	30.6083333333333	52.02	27.5475	27.531	45.9071052631579	40.8111111111111	23.4663888888889	35.7097222222222	30.6183333333333	23.4663888888889	23.4663888888889	37.7731052631579	30.6078947368421	27.5565	40.8111111111111	32.6484210526316	29.5880555555556	35.6980555555555	19.3852777777778	28.5423157894737	38.77	37.7497368421052	30.6083333333333	36.7294736842105	18.365
434	224.990214546367	224.987591077914	225.00451113638	45.8985	42.85	46.941	24	24	284.653421052632	512.179444444444	582.578611111111	621.349166666666	358.112368421053	624.41	376.6055	449.9425	395.739578947368	451.983055555555	330.57	480.550833333333	458.104722222222	733.579722222222	571.511111111111	523.395	469.2	386.685277777778	290.775	399.970666666667	363.337555555555	252.932444444444	204.122222222222	425.571666666667	350.975555555556	265.186315789474	204.055555555555	580.538055555556	318.326666666667	326.488888888889	466.546222222222	366.379444444444	724.385217391304	714.981055555556	322.407777777778	410.151666666667	578.65185	677.904941176471	530.556	505.041428571429	257.026736842105
435	225.042859586167	225.042859586167	225.042859586167	210.14	210.14	210.14	1	1	16.3310769230769	29.5866923076923	18.3641538461539	38.7687692307693	24.4855384615385	20.4046153846154	22.4569230769231	32.6473846153846	1504.92142857143	1632.21	743.804307692308	228.445538461539	26.538	29.5866923076923	25.5076923076923	20.4061538461538	19.3843846153846	18.3655384615385	21.4248461538462	16.3236923076923	28.5815384615385	27.5586923076923	30.6092307692308	29.5822307692308	30.5953846153846	21.4264615384615	19.3843846153846	18.3724615384615	15.3046153846154	17.3373846153846	26.516	16.3249230769231	22.4467692307692	22.4450769230769	18.3572307692308	21.4361538461539	26.538	17.3452307692308	36.7283076923077	19.3770769230769	19.3770769230769
436	225.078432585299	225.071768671852	225.089111720634	232.6265	229.542	237.727	42	42	74.4812916666666	181.567416666667	173.4476	254.114875	720.48712	980.500291666666	723.20836	1934.77625806452	1269.25860869565	1879.89257142857	902.921250000001	1726.72278260869	320.44328	489.84	501.0655	285.681666666667	2214.51045833333	1453.915625	1175.328	1854.43575	263.22192	252.908333333333	174.384375	248.941	239.8175	126.542	90.7392083333333	547.89036	317.310708333333	143.825875	250.99175	124.44488	2684.20722222222	625.5665	315.192875	410.05675	1766.10468	1119.51044	571.34	998.865541666666	557.07925
437	225.076365092427	225.072730329194	225.091247997433	296.8855	288.74	297.946	38	38	740.72328	1285.515	1587.54436363637	1513.07524	953.955000000001	1555.91057692308	992.899419354837	1735.18461290323	176.50844	249.971458333333	108.12848	196.916291666667	1143.71243478261	1485.848	1505.94171428571	1177.12616	527.464079999999	642.783750000001	593.038320000001	483.61272	790.872	757.19616	723.208360000001	576.3452	690.728055555554	851.927727272728	659.385119999999	1174.32988461539	903.958538461538	619.298347826087	851.189666666668	551.070000000001	1682.42972727273	1295.73130434783	910.895719999999	1133.54918518519	1583.51234782609	1140.67304	1029.02476923077	1642.66741935484	478.39876
438	225.145426914826	225.144836210109	225.146017619542	274.4315	274.406	274.457	2	2	79.59744	135.7265	124.50344	189.77208	88.76436	137.7648	100.98396	216.29936	161.166583333333	219.4118	99.9404	145.90004	93.8436800000001	141.81892	114.24448	100.00704	279.4252	278.53644	188.707708333334	314.249833333334	174.50892	259.1435	185.68368	212.21824	125.51904	143.89332	116.28456	119.37276	88.7434800000001	66.3325000000001	115.3165	110.21184	118.353833333333	90.80492	84.7049583333333	87.7234400000001	111.23232	85.70352	45.9018	121.3562	50.0054799999999
439	225.986561149377	225.983516102666	226.002107032855	44.89	43.864	45.917	30	30	187.720888888889	285.693333333333	364.259	359.118222222222	290.763333333333	426.452888888889	279.540888888889	390.022	300.998333333333	351.969	284.673	322.390222222222	310.181333333333	341.014	345.893	367.28	343.852333333333	278.551	185.680444444444	316.293	317.2822	244.872	205.198666666667	382.833333333333	313.208222222222	199.9788	202.004	466.2771	270.358888888889	261.176888888889	324.854666666667	261.347555555556	598.9161	508.095818181818	246.9126	376.462	570.339714285714	510.928571428571	591.736470588235	569.2995	123.3837
440	226.06979586402	226.064121542136	226.085137307107	145.874	141.811	145.92	76	76	771.3216	1351.55520833333	1274.32972	1692.18	1095.73571428571	1534.50971428571	965.49811111111	2405.61833333333	1235.566	1633.76332142857	808.066285714286	1704.87572727273	1081.48538461539	1224	1174.30775	971.278	1289.64114285714	617.272857142857	244.86	1031.45788235294	2206.84990909091	2431.09566666667	1974.72	2466.14566666666	1663.07941176471	1637.5815	1489.0175	1693.698	915.16425	1046.22685714286	1423.92	1121.26921052632	2119.56	1422.27828571428	1031.22	1047.82331034483	1277.38145454545	1151.58	658.089705882353	1596.6756	680.298312499999
441	226.194751417022	226.193371543644	226.19525242387	445.834	445.829	445.88	3	3	45.9	139.74	94.9087142857142	90.826619047619	572.540571428572	85.6800000000001	239.755952380953	913.347500000001	185.692	311.1	74.4600000000001	86.7202380952381	67.3388571428571	129.60985	95.8800000000001	71.4166666666667	373.529142857143	74.477380952381	81.6190476190477	245.774095238095	70.3635714285715	172.420238095238	222.484571428572	88.7648571428571	74.4808571428571	86.7242857142857	80.62345	330.649714285715	113.246428571429	313.227714285714	78.5803333333333	310.152380952381	997.823307692309	69.3632380952382	121.442333333334	170.379761904762	84.6837142857142	816.488888888891	74.477380952381	128.556	65.2952380952381
442	227.070345231599	227.070345231599	227.070345231599	144.894	144.894	144.894	1	1	106.073066666667	177.4684	179.578666666667	218.251466666666	139.776533333333	182.639666666666	127.533333333333	391.500799999999	161.202133333333	219.357333333333	29.5877333333333	237.722133333333	145.898133333333	179.637333333333	178.546666666667	144.877866666667	222.4908	72.4389333333334	38.7701333333333	156.1008	327.50025	291.796266666667	269.2448	383.645333333333	208.1344	163.242666666667	180.5872	254.966666666667	118.350933333333	133.550133333333	196.911466666667	144.887333333333	329.546133333333	181.536266666666	114.232533333333	130.594133333333	144.877866666667	138.756266666667	40.8266666666667	187.729066666666	74.4502666666667
443	227.126978291799	227.126978291799	227.126978291799	824.378	824.378	824.378	1	1	5.10323529411765	14.2791764705882	10.2029411764705	16.324705882353	6.11964705882355	14.2832941176471	6.11964705882355	8.16222222222223	199.977647058824	693.183555555559	8.16470588235295	481.578823529409	15.3088235294118	18.3589411764706	15.3033333333333	22.4529411764706	7.13958823529414	21.4188333333332	7.14205882352942	8.16235294117643	18.3716470588235	15.3044117647059	16.324705882353	13.2630588235294	13.2556666666666	8.1618823529412	6.12176470588236	3.06070588235295	11.2232352941177	6.12141176470586	14.2838888888889	7.1416470588235	7.14205882352942	6.11966666666664	6.12133333333331	14.2841176470588	12.2428235294118	9.18264705882348	18.3716470588235	14.2841176470588	5.1
444	228.050281117859	228.047880608085	228.050989075234	164.274	164.251	166.302	3	3	24.495	28.5775	27.54675	33.6580588235294	30.6088235294118	28.5665882352941	26.5261176470588	30.6075	25.50625	27.5479411764706	35.7226470588235	25.5073529411765	23.474375	30.6070588235294	20.4058823529412	16.3190588235294	22.4451764705882	41.8175882352941	23.4654117647059	27.5288823529412	22.45375	25.50625	27.5463529411765	33.6677647058823	32.6588235294118	32.6494117647059	23.4748823529412	21.441	13.2622941176471	19.3911764705882	21.4265625	20.4058823529412	30.6075	26.5184705882353	19.3855882352941	19.3665882352941	28.5665882352941	28.5665882352941	34.69	26.5276470588235	24.4870588235294
445	228.195062107671	228.195062107671	228.195062107671	964.127	964.127	964.127	1	1	305.0099	452.837032258064	493.6316	463.125399999999	306.080000000001	478.3331	305.009900000001	509.196233333332	319.343466666666	313.160466666666	784.713233333335	272.411199999999	572.1639	449.952300000001	519.315733333332	468.394199999999	337.587967741935	545.842666666666	360.151096774193	326.506666666666	537.680533333332	367.223225806451	364.2471	530.538666666668	602.977599999999	310.282666666667	400.964800000001	324.5084	364.2828	334.348387096774	508.092799999999	326.357333333333	299.908451612903	522.478933333334	334.64464516129	329.5569	304.940133333333	461.160533333333	337.5869	357.163333333334	300.919666666668
446	228.194082859947	228.192411438704	228.207007294848	1025.35	1018.23	1026.43	23	23	174.348749999999	291.719999999999	350.879999999999	292.859583333335	188.777083333333	358.899199999999	160.139999999999	173.331999999999	244.699999999999	271.430833333332	1016.94	239.797916666666	591.599999999998	258.059999999999	361.079999999999	468.371249999998	196.940416666666	649.739999999998	542.639999999998	260.206249999999	649.739999999997	215.307916666666	533.459999999998	435.717916666665	821.421999999996	288.777916666668	277.553333333332	346.8	472.067083333332	368.370416666665	729.597916666664	282.655416666665	159.119999999999	507.147083333331	276.419999999999	243.779999999999	231.539999999999	369.239999999999	303.96	214.287499999999	237.659999999999
447	228.208578920462	228.198795121086	228.210862768315	499.909	499.898	500.974	7	7	263.2804	279.553066666667	262.208533333334	279.607866666666	1098.54	301.939733333334	931.351299999999	1912.6814516129	797.848533333335	1042.71253333333	320.363733333333	367.32	255.066666666666	290.614500000001	294.859724137932	301.998933333333	1049.4771	254.0962	437.694400000001	482.586133333333	280.417500000001	687.794533333333	699.925800000001	303.0786	272.3667	461.9241	360.157379310344	779.5092	503.188666666668	904.828699999999	254.0049	1064.9844	3346.2919	245.932466666666	396.887310344827	715.090100000002	460.140266666668	2382.75451612903	361.0446	602.075333333334	263.2718
448	228.965939292425	228.962970660081	228.967629560509	103.039	101.57	105.098	19	19	943.5	1135.90436842105	1391.89144827586	1253.88725	864.171	1325.358875	730.124727272727	1003.72472727273	70.3734285714285	98.9664545454545	36.7302857142857	65.2952380952381	708.243523809524	821.1	799.848	792.947	172.426090909091	247.86	176.509428571429	195.84	801.907142857143	461.169142857143	659.104571428571	885.39472	668.255952380952	570.339714285714	566.993636363636	779.898476190477	427.619428571429	568.299142857143	763.775727272727	520.223181818182	761.133142857143	1068.23083333333	531.544047619048	541.923428571429	359.140571428571	744.6	237.726571428571	347.917428571429	259.08
449	230.996075005998	230.992610540589	230.996884218742	88.778	85.701	89.776	3	3	79.58184	147.9406	189.81672	178.594791666667	90.8282083333333	142.840833333333	89.7636666666667	140.7945	484.405	648.335	170.38175	561.987588235294	97.968	121.384958333333	113.224625	92.854125	88.7835	71.435	69.3968333333333	77.52304	132.6364	379.45488	151.003166666667	135.665541666667	113.25108	253.01952	93.863	114.27136	78.5624583333333	99.98744	129.51968	80.6195	190.74748	171.486	85.72368	134.673	620.47616	94.88604	83.64328	584.75796	150.96592
450	231.975763477999	231.970067582797	231.991579492338	296.909	293.814	299.924	109	109	1498.7755	2396.676	2317.00877777778	2243.059	1669.16046153846	2223.19012	1722.57024	1492.32095833334	59.17624	92.8465416666665	82.62648	55.0957500000001	2380.37784615384	2404.25437037038	2427.2205	2380.32092307692	1250.903125	1777.309	1323.31829166667	1312.52375	2020.59	1629.70892592593	1458.70592592593	2029.32245454546	2071.20148148148	1687.57007407407	1598.422	1747.74942857143	1740.62548148148	1577.37807407407	2062.4305	1561.33666666667	1756.932	2333.936	1698.3	1879.31755555555	1973.647	1762.03342857143	1890.79476923077	1966.02175	1488.29223076923
451	231.973778338628	231.969759610603	231.989459059586	67.342	64.281	70.368	58	58	1436.26057142857	2269.17037037037	2362.87584	2634.30940740741	1557.93588888889	2446.1848125	1556.23425925926	1121.26492592593	831.882857142857	807.523111111111	1320.2035	648.908444444444	2048.72224	1825.92785714286	1991.61837037037	2245.056	383.701037037037	541.659333333333	431.569666666667	334.645037037037	3068.53610714286	2201.74854545455	2300.70133333333	3345.46280769231	2537.39140740741	1477.02033333333	1972.8613125	1391.4164	1040.66444444444	1721.45373076923	2438.99711111111	1927.82220689655	865.020571428572	1839.17632258065	1293.677	1317.1547037037	940.679037037037	858.038037037037	2259.40068181818	995.989925925926	619.432259259259
452	231.97441977026	231.970453110952	231.990323272309	99.991	95.887	105.098	36	36	511.058538461539	711.2885	785.75	840.843529411765	506.168	827.577794117647	478.310518518519	594.703185185185	368.150576923077	471.364384615385	203.038962962963	446.877923076923	472.48224	577.341769230769	546.759703703704	472.48224	529.519730769231	257.107846153846	427.5895	468.197653846154	718.278	602.842730769231	688.525	892.579545454545	590.737909090909	477.576	465.137538461538	403.0975	378.6055	379.540153846154	486.469333333333	410.069777777778	469.323846153846	607.1975	388.8105	462.2865	327.5805	456.060346153846	438.633076923077	338.729384615385	341.712884615385
453	233.039506992943	233.039271425018	233.044417412336	62.235	61.209	64.258	3	3	219.325294117647	325.361235294118	379.609090909091	419.319636363636	226.498764705882	426.396882352941	206.125696969697	209.155909090909	154.977411764706	143.93015625	313.223727272727	162.194029411765	362.132272727273	333.569727272727	325.467	366.332303030303	87.7590909090909	144.878727272727	82.6414411764706	84.6966176470588	420.414787878788	379.541454545455	394.845545454546	473.406545454546	362.079117647059	294.8055	256.042818181818	199.943757575758	175.486909090909	202.08	348.871090909091	234.704545454545	169.339529411765	280.532352941176	179.568	206.095090909091	221.405757575758	126.513818181818	581.451818181818	270.420454545454	153.066176470588
454	233.970227306139	233.968107468836	233.972058426706	297.9125	295.911	297.952	12	12	657.925800000001	1013.13804	1020.28	956.208499999998	740.694240000001	901.92752	720.45888	654.89136	41.82984	44.8905600000001	37.74148	44.89056	991.749272727273	1015.37907407408	938.647692307692	1006.5426	556.0526	760.117291666667	586.937	621.496680000001	858.240500000001	690.86496	670.166279999999	832.37627586207	923.32625	759.08832	700.213920000001	727.467958333334	707.05404	727.431120000001	867.442000000001	639.866040000001	760.1086	989.4776	753.809560000001	752.81904	833.56876	805.989599999999	768.090119999999	863.15688	616.24912
455	233.969173530431	233.967208545846	233.971138515016	67.0145	65.296	68.733	2	2	788.511533333334	1217.7606	1277.58253333333	1350.83306666667	781.524266666667	1301.6476	743.9202	690.720533333333	493.454133333333	511.4375	828.456533333333	477.4068	1138.6176	1016.0196	953.9805	1143.94313333333	6805.2699	4895.3994	5017.67146666667	6386.89223333333	1482.73806666667	879.527333333333	993.739733333333	1617.28116666667	1238.1586	804.8589	841.5825	853.7958	602.9776	892.062666666667	1209.8386	974.354666666667	552.876133333333	1104.7322	666.234133333333	752.9568	637.666666666667	484.626666666667	1107.8286	663.303333333333	355.1224
456	233.969681341592	233.969681341592	233.969681341592	204.076	204.076	204.076	1	1	81.6400000000001	88.7617500000001	87.7630000000001	101.00475	103.049458333333	137.73375	81.64	150.0135	217.3665	295.945	167.327833333333	652.826666666667	118.349	129.577041666667	118.382833333333	96.9277083333333	86.6858333333333	90.80225	56.1	86.7460416666667	255.072916666667	211.19175	216.248833333333	284.64975	244.92	168.389375	190.78675	207.1615	176.50325	144.810416666667	224.464166666667	204.1	179.571333333334	270.36625	147.942291666667	170.4235	139.8085	172.42225	107.12625	185.647583333333	128.52525
457	233.971041411821	233.968925929434	233.984970433233	98.958	94.9	101.022	5	5	199.92	318.403428571429	350.978285714286	355.158857142857	240.838	366.3595	199.92	269.28	189.72	200.993727272727	151.000363636364	217.318090909091	241.875428571429	266.291181818182	239.7	263.307428571429	277.514181818182	154.026863636364	215.335090909091	249.911136363636	275.477142857143	233.58	289.692909090909	315.264272727273	202.016571428571	251.060571428571	196.912636363636	174.509571428571	180.636545454545	150.995238095238	218.28	191.76	220.371428571429	285.829090909091	208.196571428571	221.4485	229.628571428571	211.199142857143	263.230363636364	234.654761904762	212.169454545455
458	234.017852418546	234.012735362044	234.032845568506	58.137	56.107	59.179	35	35	524.251444444445	748.895882352941	821.573529411765	792.768529411765	522.382222222222	851.945588235295	461.305882352941	345.879705882353	358.805333333333	362.204411764706	623.363764705882	259.065888888889	836.592941176471	691.759411764706	670.333235294118	778.753705882353	6573.64972222222	4729.879	4851.45857142857	6287.00057142857	899.899411764706	628.501176470588	631.56205882353	947.962529411765	930.904944444445	610.126111111111	504.870882352941	513.207941176471	444.848235294118	565.601411764706	823.377352941176	608.060235294118	375.462222222222	826.155	550.95	554.019705882353	509.126764705882	319.352058823529	968.944117647059	505.191176470588	290.874166666667
459	234.094936800161	234.094794291195	234.095079309128	204.058	204.052	204.064	2	2	179.627555555556	328.529444444445	261.187368421053	246.907222222222	410.018842105263	559.112222222222	457.233777777777	291.799444444444	523.4025	460.295611111111	400.969166666666	373.421666666666	460.138684210526	535.645833333334	485.625777777778	541.7675	742.291789473684	786.622894736842	565.233888888888	598.045555555556	225.478157894737	138.803111111111	148.92	103.048055555555	510.305555555556	244.933333333333	214.258333333333	704.199473684211	791.735555555555	569.16	799.854222222222	589.712105263158	994.770833333334	1331.4625	832.501333333333	1092.05388888889	1311.44394736842	1097.80315789474	1428.38888888889	1274.30868421053	875.398333333334
460	234.098116100985	234.085750273253	234.11031504935	503.0185	502.976	508.077	16	16	11.2257391304348	14.28	53.0535652173913	11.2233478260869	6.12156521739129	15.3006521739131	11.22	58.1399999999999	363.12	480.665739130436	8.16208695652176	495.97356521739	22.446695652174	22.441	11.223	11.2228695652174	100.98	74.4790434782609	266.299434782609	400.967181818181	37.7416086956522	11.226	16.3283478260869	15.3078260869565	179.527652173913	83.6043478260869	11.223	441.772956521738	830.917043478261	215.219999999999	355.98	16.32	269.208	121.416217391305	54.0744545454546	52.0385454545455	573.41104347826	24.4925217391304	9.17754545454546	837.867818181818	27.5470434782609
461	234.098865301275	234.09595301011	234.113240374379	204.0585	200.992	206.099	48	48	180.6285	332.6015	266.34528	249.9686	415.25396	562.15224	461.27504	302.068	528.619	466.3685	404.03088	384.57016	461.14848	540.754583333334	490.87012	548.91064	745.50304	790.717	569.16	604.160666666667	230.58328	142.835	154.02604	109.16675	516.38312	246.96584	216.29088	711.27456	802.96036	571.088	799.908666666666	593.91936	1016.2105	1334.51215384615	843.781208333333	1078.42457692308	1457.172	1107.9915	1415.12527777778	1386.331	861.9
462	234.967030290244	234.967030290244	234.967030290244	302.991	302.991	302.991	1	1	103.04525	153.0375	167.327833333334	143.896375	88.76175	135.69325	86.7425000000001	100.98	42.8609999999999	41.8336666666667	39.781625	41.8302500000001	144.845916666667	133.6855	147.942291666667	146.85	85.701	99.9763333333332	87.7845	89.8076666666666	116.3085	96.9475000000001	90.7837083333333	146.886	127.53125	107.12625	103.09575	107.130625	123.4805	87.7415	125.5215	90.8245000000001	129.57556	137.73375	85.6835	113.24775	121.414708333333	106.106	118.295833333333	126.516166666666	94.8871250000001
463	235.023589568029	235.01909446095	235.030292588651	57.1395	57.117	58.137	4	4	197.888434782609	170.385545454545	181.657090909091	193.851818181818	170.385545454545	202.059	183.698181818182	249.013090909091	162.103956521739	164.256590909091	191.811272727273	144.84	161.16	202.014	165.328363636364	167.362	666.238090909091	511.156636363636	490.751181818182	680.6735	187.721818181818	147.939545454545	159.162545454545	200.026909090909	170.303695652174	121.411043478261	116.28	232.622181818182	116.311090909091	130.664727272727	195.944727272727	136.716545454545	291.798	241.74	141.816260869565	131.615181818182	175.486909090909	198.953181818182	320.365636363636	169.410545454546	91.8245454545454
464	235.097744295441	235.09663218384	235.098856407043	505.0165	502.976	507.057	2	2	7.14350000000001	11.22	21.426125	15.304375	14.2835	13.2605416666667	7.14000000000001	15.304375	82.6402499999998	141.8495	18.3645	179.608	18.36525	21.426125	12.2435	11.22275	20.4008333333333	19.38475	39.7913749999999	47.9537083333334	14.2805833333333	12.2465	6.12300000000002	13.2670416666667	33.661375	12.235	5.10145833333333	56.1137500000001	123.51075	22.4409166666667	65.2800000000002	12.24	43.8510416666667	17.3449583333334	10.2025	19.3874347826087	68.3595416666666	8.16433333333335	13.2572916666666	97.9700869565217	11.22275
465	235.115733424644	235.115733424644	235.115733424644	508.077	508.077	508.077	1	1	5.10272727272726	13.26	20.4054545454546	15.3040909090909	10.2027272727273	12.2465454545455	6.12000000000002	13.2635454545455	76.5204545454544	139.777363636364	17.3446363636364	189.813	18.36	22.446	12.246	11.223	22.441	23.4662727272728	33.669	51.0136363636366	19.3849565217391	8.16400000000001	3.06163636363636	12.2432727272727	33.66	10.195	6.12163636363637	56.1149999999999	102.081818181818	23.4662727272728	63.2259090909091	12.24	45.8897727272726	15.304090909091	8.16218181818183	18.3649090909091	57.1225454545454	8.16399999999999	8.15826086956523	82.642090909091	13.2635454545454
466	235.174773416401	235.1699128114	235.189824629564	257.506	253.026	259.17	143	143	3076.05375	5420.70900000001	5589.16896	6268.60031999999	4505.52436363636	6556.12017391305	4527.99277777778	6378.7450909091	3962.7	4399.41599999999	3545.046	4684.07209090909	5586.02083333334	5513.431	5767.64284	5680.38	4907.51181818182	5567.50425	4008.76374999999	5011.94833333334	5698.26379999999	5076.90222222222	4340.14350000001	5753.31790909091	5725.81135999999	4908.66329999999	4121.92222222222	4958.56080000001	4222.99735294118	4372.91148000001	5458.76148	4436.728125	6179.82249999999	5890.85476190476	4092.40048	4104.73961290323	4569.65496	4596.43725	2893.25925	5120.60079999999	4880.11569565217
467	235.191240561586	235.191240561586	235.191240561586	258.109	258.109	258.109	1	1	3090.33725	5423.64899999999	5581.79812499999	6293.92224999999	4504.40375	6546.28875000001	4513.586	6358.198	2453.969625	4065.9453125	2011.5968125	4567.65925	5583.82825	5509.34999999999	5762.72500000001	5657.246625	4900.26074999999	5560.3625	2779.12094117647	5000.24599999999	5692.99499999999	1976.22425	3031.16275	5782.69364705882	5713.39999999999	3200.7203125	2883.403125	4954.334	2808.74825	4366.67	5434.82812499999	4498.9443125	6168.4315	5889.90325	1648.926	2797.5255	3463.74875	4585.28437499999	1544.205625	4009.9393125	3149.51175
468	235.96858856352	235.96858856352	235.96858856352	302.991	302.991	302.991	1	1	141.81475	170.38175	183.645	175.526	94.8871250000001	176.510458333334	127.53125	93.8438333333333	31.6367916666667	36.7305	25.5010416666667	29.58725	180.503125	183.69	172.429291666666	175.404166666667	97.9480000000001	130.592	93.8898333333333	129.6035	174.469875	105.113739130435	108.124416666667	146.922	168.348125	118.349	110.241	154.05775	134.673	131.61225	160.225041666667	101.033625	154.05775	175.483	129.545291666667	144.881416666667	151.003166666667	175.490166666667	185.602083333333	171.409	125.49075
469	236.014969884699	236.014969884699	236.014969884699	58.137	58.137	58.137	1	1	108.124608695652	145.897304347826	165.32452173913	149.984739130435	91.8234782608696	171.403826086957	114.298434782609	109.195826086957	85.6415	80.6006086956522	147.937826086957	73.44	150.96	157.120173913044	165.32452173913	159.201391304348	1046.78765217391	800.904782608696	747.851217391305	1060.32208695652	193.849565217391	241.812130434783	292.827347826087	170.427130434783	193.758695652174	305.058	288.66	127.538043478261	140.796	112.286086956522	148.996173913043	108.147652173913	128.552869565217	192.78	167.324727272727	135.694695652174	108.152260869565	107.131956521739	227.46	106.134260869565	134.680173913043
470	236.025122957983	236.01577594644	236.034392845812	57.6495	56.101	59.179	14	14	101.99375	129.573866666667	132.634666666667	127.533333333333	88.7671875	150.038	96.9633333333334	99.9861333333334	79.496625	73.458	133.654933333333	71.39125	128.5536	141.817066666667	144.877866666667	149.017333333333	1058.045	790.706666666667	746.86875	1063.14647058824	171.4048	216.293	254.0464	152.019733333333	185.560375	304.0345	268.242466666667	117.330666666667	131.623	99.0434666666667	130.594133333333	94.8848	124.4705	188.676875	164.26025	121.411733333333	101.0064	101.0064	197.944666666667	91.86	132.68125
471	236.095728678367	236.092840933813	236.112041782471	507.057	502.976	508.077	3	3	5.1025	14.28056	14.2840833333333	11.2232083333333	6.12149999999998	17.3407083333333	10.2	14.2840833333333	44.8909999999999	48.984	6.12150000000001	59.189	13.2637916666667	13.2637916666667	13.26364	6.1215	15.300625	16.324	18.36525	33.669625	16.32064	8.16433333333333	12.246	7.14379166666668	21.420875	14.2741666666667	9.18262499999999	42.8505000000001	81.66	19.3807916666667	54.0600000000002	6.11999999999999	48.95	17.3449583333334	14.2835	7.14195999999998	52.0348749999999	8.16433333333335	10.1984	70.4144999999999	7.14175000000001
472	236.113508009533	236.107282670114	236.127327140433	364.224	360.142	365.284	51	51	688.6875	1703.28866666666	1883.41226666667	2167.95535714285	1248.81381818182	1873.74	1034.50533333334	3426.04368421052	2280.30954545454	1976.7085	570.366333333335	429.720714285715	979.440000000001	804.97725	1305.88444444445	1474.27695652174	143.860285714286	153.042857142857	51.0142857142857	127.482142857143	509.116090909092	33.6552857142858	103.048857142857	464.197499999999	466.074714285713	82.6431428571428	31.6155714285713	914.176	279.440857142858	403.012857142857	443.824285714286	450.134999999999	2806.8796875	1078.41815789474	283.639428571428	355.059428571428	657.121500000001	1435.1745	584.650999999999	566.099999999999	53.0511428571429
473	236.182764979245	236.176612689992	236.195510011471	257.1075	253.026	258.161	118	118	665.193411764707	1372.3035	1372.69117647059	1692.61657894737	1147.8375	1737.99665	1102.87435294118	1847.79189473684	936.556714285713	1026.60288	846.826363636362	1090.73633333334	1436.512	1454.91337931035	1447.767	1431.44263636364	1300.83552631579	1396.72225	915.139333333332	1298.235	1443.6962	1340.28	1044.77257142857	1378.39527777778	1455.94771428572	1287.5692173913	841.458749999999	1361.0135	975.398833333333	1035.3	1420.63542857143	1126.94214285714	1922.1345	1438.5948	1052.57929411765	965.18488	1193.70789473684	1226.04085	710.32294736842	1307.64	1215.15083333333
474	236.196981249603	236.195560888067	236.197997568971	258.127	258.098	259.17	19	19	678.466249999999	1389.59842105263	1381.8247	1727.28325	1145.79029411765	1753.3049	1121.25475	1855.89971428572	960.84	1035.6045	881.020799999999	1115.13325	1463.0385	1470.18025	1476.3741	1452.4088	1296.75156521739	1398.76275	969.250000000001	1308.38221052632	1452.836	1366.11475	1067.1815	1395.72	1479.3625	1314.1464	891.756	1364.07425	1010.0475	1023.34657142857	1429.83110526316	1160.76	1932.3535	1443.67236842105	1079.49410526316	972.310789473685	1213.07725	1215.75208695652	715.405549999999	1326.6297	1245.72525
475	236.955766287139	236.955766287139	236.955766287139	66.316	66.316	66.316	1	1	694.64724	1039.21696	1080.47652	830.47536	669.30368	1005.5228	603.1155	545.856041666667	488.3884	402.274	1013.149625	428.5176	889.658	664.04604	786.63588	898.04	414.23368	405.976583333333	423.4162	433.60625	1058.23776	882.5422	810.07056	1353.92704166667	1135.30452	698.7274	848.67328	660.98592	593.80975	798.031	1086.513	849.86825	428.4168	895.63024	644.79168	665.230166666666	482.57352	377.4296	1122.044	418.405	368.4005
476	236.989776267576	236.989776267576	236.989776267576	233.669	233.669	233.669	1	1	114.269866666667	184.632066666667	171.40335483871	230.625466666667	327.5698	363.357333333333	323.3717	543.908733333333	241.8111	286.751133333333	246.9126	258.178066666667	216.338933333333	265.321333333333	230.625466666667	186.7149	630.4218	543.802133333333	436.674133333333	592.6781	193.857	249.916333333333	173.383	187.692266666667	159.1668	120.415066666667	130.5216	264.249066666667	207.114133333333	170.3233	141.7939	145.869533333333	581.552	262.259933333333	174.4314	228.5024	466.261866666667	392.943833333333	316.282666666667	312.2016	296.8976
477	237.067324749465	237.062744258856	237.080037295521	269.8575	266.289	272.434	20	20	39.7913749999999	85.7220000000001	86.7460416666669	107.1525	244.87	288.8015	179.52704	918.262500000001	11374.0136363636	13321.2429473684	7052.29652000001	15687.6596923077	84.6634583333333	99.9885833333332	101.008875	73.4760000000001	554.766666666666	692.778041666667	524.301416666667	786.805500000001	83.6605	90.80225	61.2174999999999	66.31625	60.2095	50.0065416666667	48.96	95.9074166666668	98.9682916666665	52.0454999999999	63.2735833333333	43.87075	447.908041666666	197.936583333334	67.3530000000001	100.984125	364.229250000001	204.058333333334	97.972	180.5046	226.555826086956
478	237.058199853273	237.056041432655	237.068045623636	112.228	110.176	113.271	3	3	3.0595	5.10136363636364	7.14175000000001	10.2025	10.2025	10.2025	29.5751666666667	11.2126666666667	15.2975	13.26325	4.08133333333333	9.18245454545455	8.16266666666667	8.158	11.22275	11.22275	15.305	6.12163636363636	5.10125	4.08109090909091	1.02075	5.10125	9.18225	7.13883333333333	8.16218181818182	6.12163636363636	6.119	19.39425	8.166	1.02033333333333	3.05925	2.0415	20.3966666666667	7.13883333333333	7.14190909090909	13.26325	18.3555	16.316	9.18245454545455	35.6941666666667	3.06081818181818
479	237.075007500142	237.073973288268	237.076041712017	412.6815	411.157	414.206	2	2	20.4052173913043	38.7798260869565	27.5482173913043	31.62	34.6903478260869	39.7816956521739	31.6294347826088	55.0964347826087	36.7309565217391	67.305652173913	28.5673043478261	35.7182608695653	26.5267826086957	31.621347826087	27.5540869565217	34.6977391304348	36.7293913043478	22.446695652174	21.4309565217391	25.5065217391304	21.42	24.4685217391305	21.4309565217392	27.54	16.32	26.546	15.3045652173913	37.7416086956522	22.446695652174	23.472	21.4364347826087	17.3488695652174	75.5186086956521	26.5335652173913	17.3407391304347	29.5888260869565	53.0535652173913	30.6	13.2639565217391	41.8306956521739	22.4409565217391
480	237.078823889209	237.078823889209	237.078823889209	169.369	169.369	169.369	1	1	62.2519523809524	156.140142857143	174.460714285714	205.984909090909	141.817909090909	160.177380952381	124.473272727273	255.059523809524	19.3854285714286	34.6892727272727	23.4715	24.4857142857143	13.2665	22.4337142857143	19.3851818181818	16.3207272727273	12.2432727272727	11.223	12.2434285714286	18.3557142857143	7.141	11.2231428571429	18.3649090909091	9.18214285714286	14.2873333333333	6.12171428571429	13.2668095238095	19.395380952381	5.10136363636364	14.288	7.14400000000001	5.10136363636364	34.6897142857143	16.32	13.2637142857143	14.273	11.223	24.4865454545455	11.223	16.3243636363636	13.2637142857143
481	237.079333542992	237.067189960761	237.08409439619	237.699	234.65	237.727	7	7	145.898133333333	281.5016	204.053333333333	297.014	130.542933333333	246.9852	121.364133333333	491.777714285714	669.557333333332	813.471333333334	329.546133333333	788.666133333334	487.878666666667	378.518933333333	484.626666666667	470.342933333333	916.979999999999	418.309333333333	278.5185	800.884705882353	607.058666666667	905.700799999999	929.159266666667	1288.62085714286	504.209333333333	560.529	401.669866666667	723.369066666667	363.214933333333	380.46	512.992933333333	422.2248	1466.1890625	900.856222222224	372.421666666666	514.0128	898.854933333334	868.246933333333	400.9648	938.645333333333	474.432857142857
482	237.083627445337	237.082996356272	237.084258534402	273.434	273.431	273.437	2	2	21.426	40.8285714285715	58.178	72.4625999999999	219.357333333333	266.394	153.998428571428	878.466	3667.92714285714	5431.988	1082.52314285714	4018.90542857143	62.2118666666667	79.5822857142857	81.6213333333332	49.0114285714284	539.277714285714	681.538133333335	510.948428571427	769.241571428572	65.3013333333334	69.3794285714285	49.994	50.0115	42.867	41.8473333333333	38.7545714285713	63.2565333333332	93.8662857142857	37.7664285714285	42.852	24.4851428571428	411.347857142858	170.387714285714	56.1392857142858	89.7474285714283	340.880399999999	172.425066666667	90.8037333333332	163.234285714286	212.308571428572
483	237.119604486051	237.111864822423	237.132589505413	363.2155	360.142	364.259	22	22	107.1225	282.599357142857	312.207428571428	340.782769230769	180.594461538462	263.219538461539	149.982000000001	521.356266666668	389.749142857143	341.803076923077	90.8054285714289	72.4707142857144	141.819714285715	146.859428571429	200.996285714286	220.366285714286	20.3985714285714	31.6271538461538	13.2637142857143	18.3574285714285	79.5840000000001	16.3188571428571	19.3922142857143	76.5214285714285	74.4495714285715	13.264	8.15885714285715	163.245714285714	40.7942857142858	53.0511428571429	61.2171428571431	65.2996923076921	472.392285714285	171.396	46.9331428571428	44.8925714285714	92.8480000000001	202.112307692307	90.8372142857142	79.5488571428573	13.2637142857143
484	238.035988248556	238.033636797173	238.049557542652	291.802	290.764	294.875	11	11	54.0738260869565	71.4182608695652	54.07325	64.2627391304348	42.8509565217391	75.5025217391306	52.0466086956523	60.1953913043479	1857.951125	2073.17008695652	1884.47622580645	2114.00509090909	72.4416086956523	66.3339130434784	76.5032608695653	54.0623043478261	48.974	117.305	128.585739130435	131.619260869565	81.6400000000001	55.107	49.9800000000001	63.2426956521739	87.7461739130436	60.1953913043479	52.0466086956523	65.296	39.7901739130435	46.9334166666667	71.4334782608696	43.8824347826088	69.377	83.6613913043479	39.781625	47.9537083333334	66.3197826086958	63.2709999999999	81.5826086956523	60.1979565217391	61.1999999999999
485	238.061833162806	238.05642934109	238.067236984522	111.7235	110.176	113.271	2	2	4.07942857142857	11.2231428571429	8.16213333333334	9.1824	11.2231428571429	13.2637142857143	11.2184285714286	10.195	4.07942857142857	10.2028571428571	4.08114285714286	8.16228571428572	7.13953333333334	7.142	5.10142857142857	6.1216	8.16228571428572	7.142	5.10142857142857	6.12128571428571	6.124	5.09928571428572	7.14186666666667	8.15885714285715	8.16171428571429	1.02021428571429	5.09928571428572	12.248	7.145	7.14186666666667	7.139	3.06214285714286	12.2382857142857	8.15942857142857	4.08085714285714	10.2026666666667	11.2185333333333	7.14186666666667	5.10142857142857	11.2185333333333	6.12171428571429
486	238.073415649661	238.067108124304	238.083386830387	269.3645	266.289	272.434	18	18	13.2630952380952	25.5130952380953	25.5130952380953	32.6582857142857	41.8317142857143	52.0467142857142	41.82	154.055952380952	2070.48058823529	2546.544	1272.414	3032.21530434783	19.38	30.6071428571429	24.4857142857143	24.4868571428571	89.7600000000001	112.2275	77.5417142857144	134.715428571429	25.5071428571428	29.5882857142858	15.3042857142857	24.48	11.22715	20.4104761904762	16.32	25.5071428571428	27.5464285714286	12.2497142857143	16.328380952381	13.2668095238095	75.5011428571428	41.8297619047619	15.3078571428572	17.34	59.1765714285714	37.7488095238095	16.324	43.8477142857143	24.4925714285715
487	238.081559873988	238.081340003852	238.081779744124	412.6815	411.157	414.206	2	2	9.18262500000001	31.6367916666667	22.4464166666667	26.533	27.547875	26.5210833333333	34.6885	60.19475	16.324	24.481	21.4305	13.2665	20.405	25.5	23.4667083333334	23.4715	32.6493333333333	18.3645	9.18225	31.62775	19.3807916666667	18.35625	12.246	16.3246666666666	22.4409166666667	22.4565	18.36525	36.7215	16.324	15.3075	20.415	14.287	68.3762916666666	24.492	12.2405	21.42525	44.902	18.36075	10.2029166666667	33.6765	16.32
488	238.09674566156	238.08905319358	238.107094812644	172.424	169.364	173.461	24	24	129.57175	239.846875	199.969	278.251235294118	258.127466666667	325.45975	317.29775	651.700124999999	180.58425	231.511625	56.1171875	124.51625	101.046	199.90775	138.756266666667	97.9519999999999	390.75575	213.1669375	157.1185	249.96125	60.19475	199.969	120.3895	59.1962499999999	83.6604999999999	108.1465	101.00475	464.555	312.100875	165.2805	146.925	107.128	2122.62	857.767437499999	317.3171875	598.9234375	2215.02788	1147.6875	668.304687500001	1448.47153846154	344.8445
489	238.08662675073	238.086567838612	238.086685662848	272.417	272.411	272.423	2	2	14.283652173913	28.5746086956522	29.5945	41.8404999999999	46.9334166666666	58.1684999999999	43.86	157.120173913044	2092.10917391304	2598.193	1296.14369565218	3080.16756521739	21.420875	31.6280869565218	26.5265	25.5130434782609	89.7408695652173	118.353833333333	81.6034782608696	134.708869565218	27.547875	32.648347826087	17.3451739130435	26.5267826086957	14.2885217391304	21.4305	17.34	28.5681666666666	28.5673043478261	15.3078260869565	17.3488695652174	13.2662173913043	76.5228260869565	43.8712173913044	16.328347826087	18.36	63.2709999999999	38.7695	18.3646956521739	43.8487826086957	26.5335652173913
490	238.113216712605	238.107409024159	238.126393473255	363.215	360.142	364.259	20	20	77.5402666666665	189.759857142857	240.787428571428	244.864	125.4928	223.3508	132.634666666667	409.134571428571	283.639428571428	222.418133333333	57.1360000000002	52.054	91.8240000000002	88.7341999999999	173.448571428571	141.817066666667	19.3786428571429	22.4458666666667	6.12159999999999	22.4368571428571	61.2428571428572	15.2989285714286	13.2683571428571	58.1562857142857	62.2118666666667	11.2229333333333	10.1985714285714	125.495142857143	26.5269333333334	43.8692142857143	53.0548571428573	54.0953333333333	348.937714285714	109.162928571429	36.7302857142857	36.7302857142857	82.6415999999999	171.48	66.3417857142857	68.3304285714287	9.18240000000002
491	238.886044254604	238.886044254604	238.886044254604	43.87	43.87	43.87	1	1	91.818	128.541	82.6362000000001	86.7340000000001	40.808	103.036833333333	75.4923333333333	68.3668	294.587333333333	321.363	247.9086	166.287166666667	48.9696	62.2322	73.464	41.8282	21.4284	52.0404	76.5150000000001	40.808	33.6666	33.6732	30.61	31.6262	25.5083333333333	23.4646	14.2828	24.4896	44.8873333333333	20.4033333333333	24.486	8.1712	47.9494	70.4075999999999	36.7344	79.5729999999999	65.3056000000001	29.63075	100.0972	82.6524000000001	61.212
492	239.031908461627	239.031908461627	239.031908461627	289.756	289.756	289.756	1	1	30.5982352941176	28.5665882352941	37.7508823529411	72.4397222222223	31.6181764705882	83.659294117647	30.6176470588235	37.7378235294118	473.38917647059	470.328470588235	494.842647058824	535.616666666666	37.7502777777778	40.8235294117646	44.8922222222222	59.1567777777779	46.9335294117646	54.06	60.2147058823528	39.7891764705882	52.0499999999999	27.5558823529411	27.5384117647059	42.8375294117647	48.9733333333334	30.6088235294118	26.5276470588235	26.5276470588236	28.5764705882352	27.5463529411765	26.5368235294118	16.3303529411765	24.4856470588236	35.7082352941176	21.4187647058823	24.4870588235294	27.5479411764706	22.4529411764706	31.6182777777777	22.4464705882353	21.4175294117647
493	239.071168429199	239.062066478318	239.081633217314	270.348	266.289	272.434	15	15	23.4660526315789	39.7902631578947	41.8437368421052	60.2141578947367	41.8307894736842	60.2110526315789	41.8178421052632	108.147894736842	1119.96	1248.837	634.837	1430.42944444445	37.738052631579	57.1347368421052	36.7294736842105	29.5876315789474	73.4362105263156	87.7426315789473	80.6049473684209	80.6257368421054	30.6083333333333	60.1955263157894	41.8307894736842	22.44	33.6773684210526	28.5762105263157	30.6	33.6686842105263	23.4660526315789	23.4805789473684	24.4938947368421	23.4733157894736	73.458947368421	34.688947368421	20.4115789473684	29.5876315789474	51.0131578947368	27.5475	25.5065789473684	30.5905263157895	34.6996842105263
494	239.088393291251	239.088393291251	239.088393291251	410.142	410.142	410.142	1	1	16.3237647058823	22.4451764705882	23.4667647058824	24.4785882352941	23.4667647058824	30.5982352941176	14.2841176470588	43.8726470588235	64.2785294117648	81.5670588235295	34.688	76.5468749999999	19.3855882352941	17.339	26.5444705882353	23.46575	12.2428235294118	13.2638235294117	11.226875	15.3044117647059	13.2630588235294	20.3823529411765	19.3855882352941	20.3988235294118	16.3190588235294	24.5025882352941	18.365294117647	25.4985294117647	23.4667647058823	13.2722352941176	8.16800000000001	10.2064705882353	34.6999999999999	20.4125	19.3777647058823	20.3988235294118	27.5479411764706	28.5665882352941	8.16188235294117	29.5885294117647	13.2638235294117
495	239.089581012428	239.081615883978	239.104769487316	295.885	292.805	297.935	26	26	74.46	134.676	139.779142857143	135.696272727273	96.9226190476191	104.069142857143	101.0295	177.527454545455	6276.578	7774.84318181818	4611.63272727272	7616.37361111111	156.101727272727	201.0385	139.777363636363	126.48	679.501636363637	647.869333333332	839.112545454544	876.645291666666	102.052380952381	128.583	90.78	139.74	140.797636363637	96.9271428571431	77.5649090909092	125.495142857143	67.3380000000001	68.3582727272728	88.7874545454545	84.7052727272727	140.797636363636	131.615181818182	69.363090909091	84.6637727272729	87.7445714285716	104.093428571428	78.54	93.8650909090908	47.9421363636364
496	239.109716760107	239.109716760107	239.109716760107	172.424	172.424	172.424	1	1	19.399	25.525	31.62775	46.897	27.54675	47.95175	52.03275	77.4819999999998	33.66825	37.7538749999999	17.3594285714286	20.405	18.3651428571429	41.7995	12.243	11.2231428571429	53.053	33.6694285714286	31.62775	35.713125	10.2025	21.42525	199.969	8.16799999999998	21.42525	19.387125	400.95825	61.26	37.74925	27.5501249999999	24.4859999999999	14.2835	303.051375	128.5515	35.7087499999999	54.0732499999999	179.570285714286	165.286285714286	20.405	123.558285714286	35.713125
497	239.090754175898	239.090754175898	239.090754175898	384.652	384.652	384.652	1	1	17.34	29.58	42.8418260869565	29.5951304347826	24.4925217391304	26.5210833333333	20.4052173913044	24.4810434782609	647.010782608697	711.11425	254.109913043478	727.446	23.466	30.6013043478261	20.4052173913044	19.38	26.52	32.648347826087	36.7387826086957	49.9949130434782	26.5267826086957	40.8104347826087	24.4862608695652	27.5540869565218	19.3849565217391	28.5673043478261	20.4008695652174	28.5685217391305	14.283652173913	18.3560869565217	16.3283478260869	17.34425	25.5010869565217	21.4254782608696	23.472	16.3283478260869	30.6078260869565	18.3646956521739	17.3355652173913	38.7616521739131	12.243652173913
498	239.10635567911	239.10635567911	239.10635567911	296.875	296.875	296.875	1	1	61.2225000000001	97.9560000000001	108.1465	101.00475	64.2757500000003	81.6200000000003	70.3972500000003	120.315750000001	3536.18649999999	5602.19275000002	2947.50224999999	5462.06737500001	123.450250000001	164.381	112.2275	102.025	648.861333333335	677.528999999996	736.620500000003	868.232750000004	82.6402500000003	54.0732499999999	59.1817500000001	110.187	116.3085	67.3447500000001	52.0313333333334	108.1465	47.9576250000001	48.9719999999999	75.4985000000003	69.4280000000001	104.0655	109.180125	51.0125000000002	55.0920000000001	47.9517499999999	81.6699999999997	40.78	64.2757499999998	27.5298750000001
499	239.14552344541	239.144904406589	239.146332068162	181.583	179.566	182.633	3	3	64.2788999999999	91.8495	329.552285714286	759.72261904762	89.782	599.9364	105.0909	189.6642	62.2374285714286	78.54	71.3965	65.3184	170.387714285714	107.1	83.6359	73.458	87.7673	71.421	63.2586	82.64025	88.7648571428572	79.5822857142857	658.25475	96.95225	59.1773999999999	53.053	1395.75085714286	111.242285714286	75.48	56.1	77.539	38.7714	337.70275	158.1	46.9315	41.82	77.5428	204.06	49.99225	52.03275	28.567
500	239.965610171324	239.961033384679	239.973419474664	44.89	43.858	45.922	33	33	453.989	665.217818181818	746.9145	798.840692307693	495.8658	722.317333333333	488.7237	531.8889	115.2939	130.588444444444	133.6593	171.4104	730.200666666667	766.771	703.038375	734.596363636364	215.2833	293.8464	173.451	189.7758	835.58475	716.274	701.144117647059	1013.6544	780.333260869565	724.413	680.517866666666	502.969555555556	527.5015625	566.2665	800.594666666667	495.088	373.3932	547.941375	535.65	387.714	276.480222222222	365.716888888889	272.577333333333	344.8614	499.653
501	239.982319607097	239.982319607097	239.982319607097	63.261	63.261	63.261	1	1	34.68	60.16525	60.1977	81.6228571428572	45.9135	66.3	57.1508	36.7308	48.9312	37.7511	48.972	31.62775	53.053	54.0751428571429	66.3185714285714	58.17135	42.8505	36.72	32.6496	29.5887	158.18525	904.96175	1321.27	179.564	83.64	371.3892	313.14	42.84	35.7105	59.1919	66.3195	81.62	42.8505	50.9975	65.296	49.9947	35.70875	30.6075	77.52	32.6576	35.721
502	240.04920437232	240.04312713131	240.064602881792	155.071	151.004	156.111	38	38	259.091545454545	568.14	647.873181818182	641.608590909091	481.568727272727	886.633458333333	513.197181818182	748.889714285715	66.3177272727273	93.8650909090909	44.892	96.9	446.879454545455	490.751181818182	506.055272727273	464.224090909091	883.792363636364	1215.4155	727.486863636364	1029.04082758621	1396.38	1710.97747826087	1866.6	2620.48704166667	994.011272727273	1034.55654545455	1022.58654545455	2119.56	1062.09156521739	928.448181818182	1319.48064	908.054285714285	3599.589	2584.68	1255.53793333333	1930.55712	3123.68928	2843.46704347826	1828.4319	2899.97845833334	575.28
503	240.076577081147	240.071526858514	240.081627303779	271.895	270.347	273.443	2	2	141.820882352941	274.538235294118	273.523777777777	383.728888888889	164.264722222222	229.625	193.789444444444	423.42205882353	134.678823529412	119.4115	72.4160555555557	138.757777777778	19.3789444444444	20.4058823529411	23.4663888888889	16.3342222222222	25.4897058823529	13.2636111111111	23.4586470588235	28.5764705882353	15.3041666666667	22.4451764705882	15.3044117647059	15.3088235294118	16.3288888888889	11.2267222222222	5.09970588235294	9.18249999999998	4.08111111111111	10.2058823529412	12.2477647058824	11.2261111111111	23.4748823529412	17.345	12.2512941176471	16.3190588235294	18.37	12.2433333333333	15.3041666666667	10.1994444444445	10.2064705882353
504	240.094746708868	240.087525556686	240.108661722879	293.86	292.805	296.926	16	16	13.2592777777778	21.4261764705882	30.6088235294117	38.7689411764706	22.4464705882353	26.5276470588236	21.4328333333333	30.6088235294117	1388.56025	1826.28818181818	1124.71344444444	1816.045	34.6899999999999	30.6194117647059	28.5662222222222	29.58	105.084235294118	98.934611111111	126.560235294118	137.739705882353	29.5885294117647	23.4735294117647	16.3190588235294	33.6561176470589	26.5276470588235	18.3652941176471	13.2676470588235	26.5276470588236	9.18549999999999	19.3855882352941	19.3911764705882	18.3705882352941	23.4667647058824	28.5682352941176	13.2592352941176	17.344	18.3642352941176	16.3303529411765	15.3	19.3844705882353	14.2792222222223
505	241.054162433646	241.054162433646	241.054162433646	152.024	152.024	152.024	1	1	25.490625	77.5390000000001	14.2835	11.207625	55.0919999999999	21.42525	73.4159999999999	93.8055000000001	6.12225000000001	12.243	5.10125	3.06075	49.99225	35.70875	31.62775	53.0529999999999	106.184	159.159	96.9356250000001	129.57175	176.395125	269.379	280.408333333333	339.74325	141.81475	143.85525	134.673	317.0645	170.377111111111	112.2275	24.486	114.277333333333	656.02075	164.1395	165.159	332.592444444444	531.593666666666	472.414333333333	277.712	472.362888888888	69.3770000000001
506	242.956759155112	242.956759155112	242.956759155112	757.058	757.058	757.058	1	1	11.2230344827587	21.4257931034482	19.3852413793104	24.4816551724138	11.2253103448276	19.3885172413793	13.2635862068965	13.2635862068965	172.426620689655	292.819172413793	18.3686896551724	237.772482758621	26.5379310344828	29.588	19.3852413793104	27.547448275862	20.4096551724138	28.5628965517242	16.3244137931034	15.3041379310345	14.2862758620689	10.2048275862069	9.1821724137931	19.3852413793103	29.5880000000001	10.2027586206896	24.4866206896551	13.2635862068965	19.3852413793104	12.2408275862069	24.4907586206896	14.2838620689655	11.2207586206897	17.3482068965517	10.2027586206896	21.4257931034482	8.16055172413793	14.2838620689656	17.3411724137931	33.662275862069	10.2044827586207
507	243.016243102919	243.013519557176	243.016831530722	45.899	44.878	45.917	3	3	59.1745	133.65275	181.62675	162.21975	87.7415000000001	223.43475	120.3895	144.89325	99.9845000000001	105.089428571429	63.2555	113.24775	161.1995	174.591	224.4825	195.768	116.32275	154.05775	55.0935	97.944	141.81475	69.3794285714286	84.743	189.88275	174.46275	75.4985	55.0935	178.54375	96.92375	84.68075	198.074	94.953	238.7385	265.2975	77.5485	122.43	156.09825	202.3065	162.339	185.70825	58.15425
508	243.88253224437	243.882118365384	243.888936475937	915.7165	911.14	918.209	6	6	4987.593	4678.347734375	5781.39753333333	4916.68036507937	3101.37	7684.758375	3825.0096875	3433.193828125	2707.013421875	2539.674484375	2760.627375	2585.59065625	6272.5930625	4922.4046875	5379.334625	6044.5534	3373.30809375	8233.279796875	2811.63675	3942.668625	4913.030390625	2510.3146875	2997.81584375	7885.33725	6640.908953125	2855.985890625	2939.655359375	4654.47101587301	2661.42459375	3312.08653125	7049.12315625	3933.485390625	3331.473359375	7475.15278125	2862.920703125	2753.992125	2708.34890625	3241.39728571428	2953.985625	2752.92959375	2819.252953125
509	244.092858634853	244.087200011727	244.107976416429	59.6785	57.144	61.203	42	42	787.329714285715	1271.25981818182	1035.88763157895	1051.91457142857	871.28496	1167.17843478261	817.5095	1352.88163636364	4060.50228571429	5489.67258823529	4487.15945454545	4077.09988	489.6	656.029210526316	463.199473684211	395.9734	209.1615	355.0644	162.21975	246.9731	459.26052631579	268.3389	246.903684210526	337.707105263158	374.2299	184.6743	116.28	210.174210526316	338.723	265.418947368421	382.598684210526	288.7449	699.8915	574.26	225.4863	326.48	376.477105263158	758.072285714286	987.309052631579	423.518421052632	422.5077
510	245.074882744838	245.074882744838	245.074882744838	110.182	110.182	110.182	1	1	26.5210833333333	53.0551666666667	51.0125	86.7247916666666	66.31625	70.39725	89.7416666666666	182.542708333333	107.104375	141.81475	35.7102083333333	98.9653043478261	34.6885	61.2175	64.27575	32.656	43.8725416666667	30.60125	43.87075	42.83125	36.729	43.8617916666667	26.5265	31.62775	21.426125	40.8116666666667	31.6135416666667	116.3655	40.82	28.5681666666667	26.52	27.5535	174.427125	70.398	44.8933913043478	73.476	120.3895	96.92375	27.5470434782609	84.6842083333333	59.1624166666667
511	245.098108035571	245.098108035571	245.098108035571	58.159	58.159	58.159	1	1	105.053941176471	185.693529411765	129.622176470588	163.237647058824	143.861470588235	197.937058823529	127.573529411765	224.461111111111	610.557176470588	782.520470588236	759.086666666667	586.466176470588	86.6952777777778	118.354117647059	83.6641176470588	55.1149411764706	43.8701176470588	59.1770588235294	37.7508823529412	46.9470588235294	79.5783529411765	47.9565882352941	52.032	76.5208333333333	77.4887058823529	41.8320588235294	30.5983333333334	49.9915294117647	75.5017647058824	61.26	86.725	49.9915294117647	105.084235294118	96.8888235294118	44.8903529411765	55.0958823529412	66.3152941176471	133.650823529412	171.350666666667	60.214705882353	70.4246470588235
512	246.059293691082	246.057727961026	246.076950147194	58.1565	58.137	59.186	8	8	30.5982352941177	63.2555	76.51875	58.1578125	77.5423529411765	81.625	85.7325	87.7415	246.654941176471	293.85	284.64975	174.399882352941	57.134	83.6605	53.053	59.199875	20.4058823529412	37.74925	28.5682352941176	23.4667647058824	54.0765625	54.0765625	22.446875	102.025	50.9794117647059	24.4856470588235	26.518375	92.8484375	29.5890625	36.756	46.9315	34.6885	141.820882352941	111.173588235294	34.69	61.215	93.86875	164.2703125	252.9445	102.0625	36.7411764705883
513	246.860191355993	246.857378460728	246.860479414399	1078.415	1078.31	1078.47	14	14	1737.76958333333	2200.05739130435	2465.34	2303.0428	1457.155	2743.90041666667	1550.04043478261	1448.99166666667	1189.82695652174	1241.34	805.10875	1225.02	2497.98	2214.20370370372	2279.7	2383.69333333333	1452.05291666667	2808.06	1338.81043478261	1637.1	2322.18518518518	1222.98	1453.07333333333	2700.96	2563.26	1329.62652173913	1476.54291666667	1707.48	1312.79166666667	1475.94	2687.7775	1636.74833333333	1442.8947826087	2638.7975	1252.56	1240.84869565218	1267.3575	1450.44	789.132173913044	1284.70458333333	1336.2
514	246.864080562898	246.86070603084	246.88037319394	1078.41	1077.38	1078.49	83	83	1680.48900000001	2200.01833333333	2457.18	2287.8147826087	1406.13416666667	2773.33071428571	1550.01291666667	1438.68620689656	1189.82695652174	1241.34	799.00043478261	1211.24347826087	2468.38791666667	2200.05739130435	2280.72	2389.85826086957	1499.925	2808.06	1253.11818181818	1637.1	2339.81541666667	1222.98	1454.02777777778	2733.58884615385	2564.28	1329.62652173913	1477.05307692307	1745.22	1312.79166666667	1419.84	2676.5092	1619.32777777778	1390.85260869565	2609.20541666667	1272.96	1255.1125	1267.3575	1421.88	789.132173913044	1268.40043478261	1336.2
515	246.979260887986	246.977700912535	246.980820863437	179.0445	177.502	180.587	2	2	70.4017894736842	140.832631578947	157.128631578948	194.759684210526	113.249210526316	196.913611111111	128.553157894737	258.999789473684	48.9726315789474	69.3564210526315	45.9	64.2774999999999	138.755789473684	205.02	150.944421052632	141.816578947368	75.5228421052631	85.702105263158	67.3383333333333	79.5805263157896	106.112842105263	150.998947368421	73.4816842105263	107.160789473684	99.9857894736842	124.472105263158	66.3171052631579	217.383315789474	95.8750526315789	94.8551052631578	97.9452631578947	79.5805263157896	341.788157894737	194.82	107.127631578947	165.282631578947	262.207631578948	249.964473684211	211.19447368421	286.782684210526	93.8642105263157
516	247.039587163283	247.038861932066	247.040186409247	60.2	60.2	60.212	3	3	464.1182	649.6126	727.60224	990.697428571429	42.85176	1224.336	44.90288	110.18592	605.61864	1044.76672	134.67696	477.39744	483.516461538462	967.2365	660.25056	574.55276	31.62868	116.31192	76.521	51.024	570.47068	1949.75508	1710.9915	702.97292	369.1676	1015.1388	777.298615384615	533.60644	579.51904	37.76775	438.8064	44.89232	34.68952	1029.22036	636.65472	347.91548	874.37996	53.05456	244.809230769231	941.90304	1012.11776
517	247.051079901982	247.041276923935	247.059870393441	59.169	53.058	61.225	23	23	539.58	672.18	732.7549	993.7235	1269.20736842105	1240.60952380952	1443.09863157895	2028.30218181818	814.561476190476	1054.97542857143	280.56875	1152.6	558.07675	1027.4421	724.413	638.8643	197.92619047619	259.1562	136.718285714286	205.13055	598.0423	2018.21933333333	1684.52247826087	709.178	391.570285714286	1002.94085714286	758.88	1028.412	577.4898	669.6776	514.2312	469.315	1482.4959	1316.91221428571	689.680952380952	706.0476	1053.91825	957.020555555556	866.19225	1089.9474	1202.89742307692
518	247.987089389156	247.986006287067	248.005251183974	144.894	143.846	145.897	7	7	95.9074166666666	213.188708333333	151.003166666667	122.435	82.64025	91.8	80.6212173913044	138.697333333333	304.0345	309.218086956522	352.934416666667	324.442956521739	102.030434782609	189.768521739131	105.064291666667	91.8225000000001	33.6686086956522	62.23525	59.1793333333333	58.15425	58.156625	32.656	27.541125	29.5812083333333	82.643625	45.9117391304348	35.6984782608696	134.6785	73.461	93.8215999999999	73.443	34.6885	282.482291666667	231.549458333333	66.3027083333333	108.150916666667	328.5205	272.351125	423.516521739131	292.827347826087	424.338086956522
519	249.035498753067	249.035498753067	249.035498753067	56.114	56.114	56.114	1	1	172.38	313.213095238095	450.06255	380.5719	97.944	414.2215	150.017368421053	64.27575	154.9488	178.5525	118.349	178.49125	238.68	223.43475	216.3566	260.24025	39.7917	196.90825	174.46275	102.055	461.1756	637.6875	708.0882	507.06425	360.978857142857	333.62175	353.94	295.887	193.8475	112.292631578947	301.994	183.654	59.1774	332.52	207.1209	252.00175	467.2974	141.8217	218.28	545.99425	151.0414
520	249.083751344202	249.082658495222	249.085637959567	210.2395	208.157	211.205	4	4	43.8815	69.3785454545454	53.0548571428571	73.4596363636364	42.8419090909091	64.2771818181818	43.8834545454545	105.088090909091	61.2163636363636	55.1094545454545	29.5879090909091	56.1025	102.027272727273	126.513818181818	154.061181818182	68.3582727272727	143.826409090909	92.8448181818182	66.3177272727273	111.239454545455	380.566571428572	236.756	184.62	229.510227272727	216.297818181818	164.307818181818	103.024590909091	273.513142857143	193.851818181818	107.1	169.32	120.392181818182	499.933636363636	214.257272727273	94.86	187.780363636364	230.643272727273	226.500545454545	133.655727272727	295.8	48.9730909090909
521	250.012914236367	250.012914236367	250.012914236367	74.473	74.473	74.473	1	1	63.2563157894737	97.8912	95.9047368421053	109.168157894737	60.19475	108.0882	77.564	83.6615789473685	45.8857894736842	34.7215555555555	61.2157894736842	55.0962	61.218947368421	81.5957894736842	89.7831578947368	70.4163157894737	506.207157894737	373.416315789474	408	372.39125	115.325421052632	109.173789473684	127.532894736842	140.796315789474	77.54	73.44	67.3165263157894	78.5359473684211	47.9523684210526	46.9321052631579	84.6556315789474	56.1318421052632	60.18	73.44	57.1347368421052	58.155	72.4386842105263	73.4627368421053	70.3763684210526	83.6615789473685	33.66825
522	250.016596971062	250.0113704399	250.029495812657	60.71	59.174	63.238	12	12	89.768	152.990909090909	180.647272727273	203.034272727273	94.8853636363636	186.676636363636	112.25	108.148909090909	73.4116363636364	64.3096363636364	103.047545454545	73.4487272727273	149.980090909091	145.877333333333	140.797636363636	127.556818181818	1135.73218181818	923.374242424242	1011.09027272727	879.605696969697	232.663636363636	297.937333333333	313.223727272727	372.432727272727	157.066	170.360242424242	170.360242424242	111.189909090909	83.6623636363637	81.6484848484848	160.15903030303	105.103696969697	76.5068181818182	123.431	96.9259090909091	101.007	118.351636363636	101.007	121.390818181818	126.532606060606	53.0636363636364
523	250.144605279975	250.144605279975	250.144605279975	215.286	215.286	215.286	1	1	12.2465454545455	28.5676363636364	25.5068181818182	32.6487272727273	23.4715	25.5011363636364	17.3492727272727	35.7095454545455	25.5	32.6574545454545	11.223	26.5270909090909	27.5535	32.656	24.4865454545455	22.446	24.4865454545455	33.669	17.3446363636364	23.46	83.681	56.13	47.9528181818182	42.8419090909091	43.86	33.66	27.5412272727273	56.13	30.6081818181818	39.78	41.82	22.4457391304348	106.108363636364	45.9122727272727	17.3353636363636	39.8012727272727	52.0478181818182	42.8629090909091	29.5879090909091	58.14	10.2
524	250.147817787549	250.147817787549	250.147817787549	334.636	334.636	334.636	1	1	15.2991176470588	24.4870588235294	16.33	29.58725	16.324	20.4125	14.293125	23.46575	20.405	21.417375	10.2023529411765	15.30375	20.40625	14.284375	14.284375	20.39875	10.2025	10.20625	7.14437499999999	15.2990625	17.34425	37.7376875	31.6393750000001	21.4187647058823	12.243	17.34425	11.22275	20.4062500000001	16.324	9.18225000000001	15.309375	17.34425	20.41375	12.243	9.18225000000001	12.243	15.2990625	13.26325	12.2435294117647	21.4187647058823	14.284375
525	250.146525651456	250.146525651456	250.146525651456	186.726	186.726	186.726	1	1	12.244	173.445333333333	160.223733333333	210.174933333333	8.1648	107.128	12.2432	16.3253333333333	14.2893333333333	509.113066666667	20.4053333333333	19.3926666666667	88.769	72.4389333333334	72.4389333333334	55.0944	7.14186666666667	16.3242666666667	1.01993333333333	8.16213333333334	60.1984375	15.299	67.364	75.4997333333334	25.5066666666667	35.7093333333333	22.4546666666667	10.2026666666667	26.5269333333333	5.09766666666667	31.6282666666667	5.10333333333333	13.2634666666667	67.3156	29.5877333333333	8.15893333333333	238.7424	9.1824	7.14233333333334	168.344	8.15893333333333
526	250.86309081989	250.860845686999	250.868917245198	1070.215	1070.18	1070.24	10	10	973.761428571426	1357.62	1620.78	1465.74571428571	1234.2	1606.5	1109.76	1272.83071428571	1150.29133333333	924.119999999998	2060.4	1026.12	1508.61571428571	1307.64000000002	1543.26	1565.7	948.599999999998	1704.42	1194.42000000001	1318.76285714285	1338.15642857143	1221.96	1188.056	1607.41357142857	1666.82642857142	1026.12	1166.88	913.919999999998	916.601428571426	1328.04	1673.82	961.859999999998	1222.81571428571	1640.28785714285	1182.18	1207.505	1072.77071428571	1233.18	1651.43866666669	1077.60714285714	1181.16
527	250.972229917284	250.972229917284	250.972229917284	64.281	64.281	64.281	1	1	137.71	431.397333333333	511.261222222222	525.452592592593	231.598851851852	547.759888888889	188.785384615385	267.307925925926	113.178888888889	126.539703703704	634.601259259259	110.164	494.717962962963	417.286037037037	407.087423076923	402.061846153846	781.518592592593	190.788481481482	117.329814814815	541.875666666667	481.667259259259	145.897074074074	176.511259259259	461.157185185185	273.320296296296	117.329814814815	112.207857142857	278.480222222222	113.248777777778	196.993615384615	382.597222222222	192.836	160.186518518519	433.531481481481	107.131111111111	125.491888888889	159.166222222222	283.632074074074	1206.7445	151.031259259259	76.5361111111111
528	251.028981193879	251.028981193879	251.028981193879	50.995	50.995	50.995	1	1	47.95175	75.5046666666667	86.76375	71.4175	30.61	76.55625	54.07325	63.2865	214.2525	305.05475	166.30075	95.8643333333334	81.58	98.96425	103.09575	76.525	1986.42675	1427.0085	1031.97825	1476.0045	121.40975	61.215	57.1573333333333	94.92975	109.122166666667	49.9963333333333	61.22	78.55925	112.236666666667	75.5478333333334	88.80525	80.59975	23.46575	101.00475	77.539	110.196	171.402	117.38625	231.615666666667	113.19225	63.2296666666667
529	251.068350715339	251.067523918228	251.06917751245	88.7555	88.744	88.767	2	2	65.296	213.23225	74.50015	126.5482	132.675263157895	212.212	95.9082	191.807	336.501	286.871421052632	178.5525	192.839684210526	202.0788	165.24	126.48	114.2736	31.6379473684211	50.00695	28.5762105263158	44.8915789473684	146.9232	21.42	9.18225	38.7714	167.3292	60.1977	39.80145	458.22695	91.8225	191.807	132.561	87.7673	731.30415	617.450263157895	197.982105263158	245.88025	235.67775	579.5304	132.6	249.96125	38.76
530	251.092606109533	251.086478518034	251.100358857548	228.55	227.518	230.592	5	5	25.5066666666667	38.7625333333333	37.7498666666667	38.7777333333333	35.7163333333333	38.7701333333333	29.5829	61.228	71.4186666666667	102.046666666667	55.0944	63.2565333333333	25.5116666666666	45.921	45.921	32.6496	52.0251	29.5877333333333	31.6282666666667	47.9447	27.5472	101.99	63.234	39.7839	29.5877333333333	35.7163333333333	39.7686774193548	35.7093333333333	18.3648	27.5418	23.4623	28.5618666666667	57.1461333333333	33.6754	29.5771	60.1839333333333	59.1774	51.0233333333333	43.8714666666666	69.3668	42.8512
531	251.977896144707	251.977122877143	251.978669412271	206.1135	205.096	207.131	2	2	29.59595	31.62775	34.6885	22.4455	25.5	42.8505	34.6987	62.23525	68.37685	75.5207	67.3398	122.4	35.70875	43.8729	39.7917	34.6902	45.8865	30.6075	20.399	41.8323	197.9382	133.69205	116.28	197.9285	155.1236	128.5893	137.73375	106.1372	87.7415	70.38	124.4766	99.9845	170.38175	131.61225	84.6849	102.055	76.54125	137.73375	68.35675	115.26	48.972
532	252.106288255954	252.098857392021	252.123256144431	204.0495	200.963	205.09	76	76	318.430666666667	796.836944444445	566.254166666667	958.048285714285	1608.45238888889	2541.53171428572	1703.34626315789	3916.80373333333	1432.47	1335.95	518.279529411765	834.600588235294	1100.84975	1712.02611111111	1591.56705882353	1239.60375	2378.08476190476	1785.51470588235	1232.462	1769.1135	401.989444444445	391.914666666667	271.304352941176	227.521944444444	869.587714285715	547.035294117648	387.711764705882	4347.8625	2541.55264705882	1471.86	1733.35755555556	1180.47057142857	10697.4592105263	6876.67222222222	2937.21977777778	5107.99763157895	10118.608	8196.79421052631	5639.01386666667	9362.09689473684	2611.91111111111
533	252.976063614499	252.976063614499	252.976063614499	52.032	52.032	52.032	1	1	13.2643333333333	20.4033333333333	17.3598333333333	16.3253333333333	11.2236666666667	25.51	10.2033333333333	9.1818	59.1696666666667	78.5656666666667	26.5286666666667	60.1406666666667	30.5871428571429	46.9353333333333	26.5503333333333	26.5286666666667	326.453333333333	205.3014	37.7523333333333	266.5245	24.488	16.3226666666667	21.427	26.5286666666667	29.5634285714286	13.2621666666667	14.2846666666667	17.3456666666667	14.2846666666667	21.4494	26.5503333333333	17.3456666666667	31.6303333333333	28.5646666666667	18.366	18.366	36.732	21.4235	25.5083333333333	26.5243333333333	12.232
534	253.115795931519	253.106731654051	253.129276185877	204.024	199.984	205.09	41	41	58.1522142857142	126.513066666667	75.5096000000001	145.898133333333	250.9036	380.566571428572	265.269333333333	693.826666666666	222.418133333333	249.054285714286	75.4997333333334	173.445333333333	164.262933333333	308.104714285714	267.309866666667	176.506133333333	389.436266666667	256.086933333333	189.759857142857	257.22	64.2516	88.7922	55.0728	44.9114285714286	132.692857142857	77.5742857142857	72.4389333333334	765.613636363637	404.887066666667	232.5296	273.431466666667	186.7088	2512.90252173913	1241.67190909091	459.128571428571	891.083571428571	2111.4145	1757.91946666666	1101.924	1950.77536	436.682285714286
535	253.214508846229	253.211542025923	253.231949708172	616.26	610.104	618.3	29	29	489.816774193549	2367.35892105263	1483.50212903226	2357.44364516129	1049.86940625	1949.06258064516	1092.52040625	1746.73703225807	892.582031250001	1333.75265625	455.107032258063	1383.247125	1052.73675	1977.6644	1382.6928125	859.939031250001	661.243500000002	304.0345	253.022	736.6430625	816.074999999998	884.58384375	435.58003125	1280.98314814815	412.193625	260.12390625	244.8675	796.9616875	252.00946875	478.599843750001	273.435375	701.0405625	3544.95381818182	1040.686875	281.64075	1044.96	1037.7849375	2152.78206896552	375.4635	779.61425	431.49965625
536	254.08510107353	254.079276648649	254.099440027144	304.006	299.941	305.071	15	15	795.816666666667	1076.40142857143	1475.31436363637	1725.75005	900.900818181819	1320.25741666667	1002.91643478261	2478.70125	62.2504999999999	90.8042727272726	45.9019565217392	63.2561739130435	39.7715217391304	51.0260869565217	45.9117391304347	37.730347826087	19.3851818181818	28.5673043478261	13.2670909090909	14.2876363636364	9.18245454545453	26.533	16.3243636363637	20.4060869565217	12.2432727272727	13.2635454545455	13.2700454545454	11.223	12.2431304347826	11.223	12.2465454545455	12.2462608695652	24.492	20.4052173913044	17.3407727272728	12.2432727272727	14.2838181818182	17.3446363636364	12.2373913043478	22.4457391304347	11.2228695652174
537	254.106981704741	254.101041563516	254.119649901719	203.038	199.984	204.075	27	27	52.0309285714285	73.4605714285714	74.4912857142857	118.353142857143	197.867066666667	289.761142857143	219.361428571429	536.632714285715	165.286285714286	157.19	67.3388571428572	114.272	119.3712	206.083285714286	194.874571428571	153.042857142857	320.112533333333	224.458666666667	134.668285714286	214.35	61.192	78.5894999999999	55.0728	31.6421428571429	125.547857142857	54.0978571428571	45.8935714285715	568.537857142857	316.155714285715	166.236714285714	204.057142857143	156.1008	1846.71714285714	1007.00918181818	362.201428571428	678.775	1590.60518181818	1300.84	905.035666666666	1569.19064	306.085714285714
538	254.121144823353	254.120650911227	254.122545535176	204.044	203.032	205.079	8	8	54.0911764705882	74.4814705882353	75.5104705882353	118.354117647059	198.888529411765	292.819722222222	219.426470588235	538.684235294117	168.348529411765	160.232352941176	67.3355294117647	116.313529411765	120.394705882353	208.128	194.864941176471	154.055529411765	322.197111111111	224.464705882353	137.731764705882	218.405882352941	64.2748235294117	82.6676470588235	58.1366470588235	33.6697058823529	126.552941176471	57.1529411764707	52.035	577.686235294118	318.331764705882	166.250411764706	204.047058823529	156.105	1845.582	1012.07341176471	366.259777777778	683.833529411765	1649.27058823529	1284.52972222222	913.163235294118	1580.34447058823	307.103611111111
539	254.161291782083	254.155748011541	254.175543233304	134.691	134.668	136.731	7	7	12.2477142857143	23.4649285714286	16.3245714285714	27.5689285714286	16.3234285714286	35.6976666666667	26.5497142857143	38.7549333333333	827.393785714287	1036.99733333333	731.2444	1385.584375	45.9128571428571	8.15893333333333	45.8967857142857	23.4649285714286	185.627866666667	189.773142857143	134.6224	247.912071428572	134.724857142857	134.724857142857	89.7851428571428	157.069733333333	129.576285714286	75.4997333333334	84.6489333333333	69.4085714285714	68.3591428571428	71.3906666666667	82.6084285714285	85.668	99.869	40.8106666666667	52.037	61.2171428571428	27.5477142857143	64.251	21.4256	55.0954285714285	54.0751428571428
540	254.944192679159	254.94077213475	254.947613223568	43.858	43.852	43.864	2	2	98.9623846153846	186.716307692308	187.736615384615	217.325538461539	84.6855384615385	144.883692307692	95.9089230769231	110.243076923077	558.96	746.849142857143	416.254153846154	311.193846153846	80.6043076923077	91.8276923076923	97.9864615384615	91.8276923076923	73.4621538461539	121.416615384615	81.6246153846154	93.863	78.5636923076923	84.68075	84.7174615384616	124.524461538462	92.841	47.95175	72.4418461538462	59.1733846153846	48.9747692307692	58.1575384615385	88.8403846153847	63.2829230769231	57.1329230769231	71.4215384615385	44.891	55.0966153846154	47.9508461538461	59.2269230769231	73.4953846153846	55.0924615384616	44.8732307692308
541	254.990273745735	254.98470213604	255.005469594901	102.573	94.878	106.118	99	99	3032.46	4419.7855	5064.56425	4111.65130434783	3165.86448148148	4138.303	2666.28	3533.28	170.324818181818	264.254	190.793428571429	153.040909090909	2628.808	2942.7	2821.42638461538	2808.54109090909	371.384	660.924	590.910857142857	393.72	2796.55796153846	2339.04344	2658.12	2947.54026315789	2065.01263157895	2253.264	2077.89669230769	2519.00533333333	1896.23568421053	2009.9837037037	2697.325	1914.62160869565	2659.851	3721.83644	2372.1975	2551.375	1649.75922222222	2740.21740740741	2595.47858823529	1494.69954545455	1104.66
542	255.006207469399	255.005708825797	255.006607152648	103.051	99.984	105.086	8	8	3078.48575	4396.40765217391	5034.98739130435	4057.59443478261	3151.58582608696	4091.24608695652	2624.92043478261	3594.99642857143	175.44	266.288086956522	233.639739130435	155.079652173913	2645.19234782609	2963.22630434783	2844.90126086957	2822.76313043478	375.456	685.44	593.943652173913	393.736083333333	2799.71513043478	2355.75725	2709.81286956522	2961.1862173913	2102.821125	2270.14895833333	2080.35652173913	2479.48095652174	1942.05286956522	1999.71130434783	2710.58217391304	1915.64165217391	2635.33382608696	3724.74565217391	2409.85617391304	2589.06365217391	1651.80234782609	2720.34	2432.40556521739	1515.08739130435	1165.86
543	255.096210647508	255.088688408658	255.102868950804	301.4915	299.941	303.025	4	4	141.816578947368	192.829736842105	247.932899999999	296.98005	137.73375	254.04225	172.42447368421	421.368684210526	26.535052631579	47.9517500000001	25.5	28.5673684210526	28.5586	34.6996842105263	25.5065789473684	19.3743	19.385	20.4052631578947	8.16463157894735	21.4321578947368	19.38475	24.4938947368421	17.3444736842105	17.3444736842105	25.50625	15.3045	12.2507368421053	17.3451	12.24	13.2634210526316	21.4321578947368	16.3292631578947	20.4115789473684	27.5471052631579	11.2194210526316	14.2836842105263	10.2025	23.46575	21.4133684210527	11.2228947368421	8.16252631578946
544	256.080319570458	256.075557674579	256.09661382584	60.195	57.116	73.458	13	12	152.000790697674	236.64	239.825697674419	274.455069767442	301.997523809524	462.123209302326	288.778465116279	369.38311627907	1024.84290697674	1267.69757142857	1058.02939534884	1369.02725581395	172.403581395349	265.236279069767	172.446813953488	215.308325581395	249.996860465116	497.896186046512	276.490976190476	327.549928571429	372.452790697674	154.063142857143	157.14088372093	373.473209302326	240.72	172.404142857143	126.497302325581	196.886930232558	234.664186046512	215.332860465116	371.432372093023	208.186857142857	553.93576744186	551.895488372093	194.874571428571	343.826209302326	353.016558139535	439.850534883721	418.30488372093	372.444302325581	477.490604651163
545	256.094455846335	256.084431444478	256.099153554906	303.019	299.964	303.025	3	3	51.0166666666665	74.4843333333335	109.16675	118.407	84.68075	90.8096666666664	88.7600769230771	196.908250000001	13.26975	15.30375	16.316	15.3046153846154	7.14233333333332	13.263	3.0606923076923	9.17515384615384	5.10125	8.16246153846154	6.12450000000001	14.2905	8.16266666666665	11.22825	17.3456666666667	11.22275	9.18299999999998	6.1215	7.14816666666668	8.162	4.08123076923077	7.14233333333332	8.16600000000002	8.16553846153846	22.4565	9.18299999999998	10.1983333333333	6.1215	8.162	14.2765	13.252	9.18225	10.2023076923077
546	256.262201543995	256.257652404113	256.279195183479	879.513	872.332	881.514	51	51	382.515625	766.20775	830.777444444444	606.176999999999	600.066782608695	696.688458333333	415.360458333334	1900.72575	583.583	516.2465	2600.99999999999	404.216999999999	919.262576923078	748.026500000002	924.52916129032	700.062999999999	438.815000000001	792.960874999998	541.774875000002	519.328458333333	809.880000000001	445.84925	543.926499999999	897.836923076921	838.670159999998	507.209208333334	462.17325	611.154708333335	545.833750000002	669.311333333332	714.379166666665	652.986666666669	575.561999999999	766.198809523808	593.64	564.221291666666	475.441565217391	541.885499999999	1593.39116129032	531.571958333335	494.841458333333
547	256.977725321496	256.971177993282	256.992910975947	103.034	94.878	106.118	102	102	2248.08	3219.6775	3755.37185185185	3239.97410714286	2236.41684210526	3001.23603703704	1801.95586956522	2528.22585714286	121.38	190.784523809524	136.7202	99.9894	1933.81240740741	2256.4612	2105.28	1986.9135	276.48775	524.28	432.7132	280.5	2084.41003846154	1639.20986956522	1744.2	2184.41472222222	1515.1640625	1594.70657142857	1667.18368421053	1871.90266666667	1386.8595	1437.61353846154	1968.27833333333	1326	1756.44	2769.05542857143	1706.9619	1755.22814814815	1073.3556	1813.06264705882	1445.39904166667	995.825	856.835
548	257.10466470995	257.098071635295	257.117294536637	292.828	291.802	296.903	15	15	26.5270909090909	47.9534285714285	36.7302857142857	52.0223181818183	39.7906363636364	39.7906363636364	34.6985454545455	65.2974545454545	2711.88490909091	3744.14655555556	1766.11457142857	3417.87391304348	61.2163636363637	55.1094545454545	38.76	41.8218636363637	274.444047619048	273.36	307.192	295.8	39.8004285714286	52.0467142857142	34.68	47.94	41.8311818181819	26.5274285714286	37.7593809523809	31.6288571428572	27.5473636363636	29.5882857142858	34.6978095238095	31.6369090909091	34.6897142857144	28.5676363636363	21.42	22.4452380952381	20.4057142857143	21.432	20.3954545454545	13.2635454545454	23.46
549	258.108627638145	258.105219340153	258.125074763931	53.0435	51.006	55.087	38	38	55.07325	70.4015625	61.236	66.31625	79.5795	46.94875	97.944	171.465	562.7985	690.70925	641.7765625	205.0074375	126.47225	133.654933333333	92.8746	91.850625	1938.475	1182.46975	1227.811875	1654.433125	94.8848000000001	436.5065	109.16675	131.6203125	101.95625	83.665625	137.736	82.6416	67.3365	99.037	131.6574	136.7135	152.01725	85.701	67.3365	82.6453125	221.397866666667	84.6821333333334	388.71525	104.0672	193.8475
550	258.125772774582	258.125772774582	258.125772774582	54.067	54.067	54.067	1	1	61.1964705882353	72.43775	65.32	67.340625	83.6605	50.010625	98.9703125	169.3615	564.851882352941	417.3078125	621.33225	208.068	126.4645	136.7135	93.8975	93.8745	1961.91247058824	1159.004	659.0815	1662.666	97.95	415.24175	126.51875	133.65275	106.037176470588	71.4175	141.8234375	85.70625	68.3609375	105.163	132.6325	138.754	153.0375	89.782	49.9953125	83.665625	224.46875	86.72125	387.71875	107.165625	194.8796875
551	258.874018687232	258.874018687232	258.874018687232	1078.39	1078.39	1078.39	1	1	2273.58	3225.12314285715	3427.13971428572	3105.74971428572	2115.05228571429	3631.16861111111	2283.39942857143	2181.94777777778	1957.456	1844.16	2019.14542857143	2025.72	3439.38314285715	3384.28771428572	3269.1	3127.17571428572	2175.23222222222	3606.72	1994.1	2221.162	3295.37388888889	1924.24388888889	2166.04972222222	3528.148	3261.96	1975.27314285714	2218.72228571429	2432.36114285715	2032.97828571429	2148.12	3577.12171428572	2285.05942857143	2113.01171428572	3453.61371428572	2055.3	1962.00942857143	1906.914	2114.032	2049.30742857143	2010.52571428572	1999.2
552	258.880533659344	258.875593244199	258.89717976701	1077.43	1075.29	1079.39	139	139	2038.7592	3424.57913043479	3293.58	2886.49258064515	2167.03894736842	3381.66083333333	2234.48437500001	1929.5764	1412.54499999999	1713.6	1933.55344827586	1967.58	3253.08833333333	3193.852	3272.15999999999	2852.94	1723.8	3488.40000000002	1707.48	1705.43999999999	3198.37405405405	1764.60000000001	1743.8636	3442.444	3210.79054054054	1823.37821428571	2080.53518518518	2485.01621621622	1778.5572	2069.58000000001	3435.6868	2179.54153846154	2033.59814814814	3324.17562500001	1899.24	1912.10466666667	1856.02964285714	1904.33999999999	1141.84625	1679.63565217391	1892.69838709678
553	259.107154447115	259.107154447115	259.107154447115	100.002	100.002	100.002	1	1	12.2394	28.5768	27.5485263157895	40.8231578947368	16.3248	34.6987	30.591	57.1172	37.74	36.7308	12.243	24.486	17.34935	23.4669	22.44	16.3288	33.66825	13.25935	18.3654	23.46	13.26325	21.42	20.4	18.36	15.30375	21.42525	14.2793	21.4321578947368	15.30825	6.12157894736842	13.2561	14.28	40.8	28.5754	12.243	20.411	25.5144736842105	29.5891578947368	16.3248	31.6281578947368	19.38
554	259.857049971957	259.855775956723	259.86398875541	1082.51	1078.41	1083.57	7	7	1374.42107142857	1821.31551724137	1877.45714285714	1757.03379310344	1312.17928571428	2041.42857142857	1373.38413793103	1222.81571428571	1257.0648275862	1150.96285714285	1990.64935483872	1239.3	1599.90068965517	1749.89137931034	1723.8	1774.37965517241	1178.5125	1986.96	1209.72	1213.19	1914.19	1238.69862068965	1277.04	1835.6225	1968.26892857142	1184.62034482758	1279.97571428571	1397.40000000001	1077.87428571428	1219.92	1992.7575	1300.95535714285	1317.26517241379	1989.6724137931	1043.46	1194.82379310345	1182.59392857143	1304.58	1866.84137931034	1127.49464285714	1246.01862068965
555	261.221334493623	261.221334493623	261.221334493623	757.058	757.058	757.058	1	1	8.16215384615386	18.3648461538462	29.5878076923077	19.3814615384616	23.4714999999999	30.6138461538461	20.4053846153846	17.3445769230769	158.14173076923	163.243076923077	18.3689999999999	177.567	20.41	22.4459230769231	19.3851153846154	23.4661923076922	22.4560769230769	22.4416923076923	15.3005769230769	17.344576923077	24.491076923077	14.287	17.3445769230769	24.4864615384615	27.5472692307693	18.3655384615385	19.3851153846154	16.3249230769231	26.528	15.2971153846154	24.4910769230769	12.2432307692308	16.3206153846154	25.5124999999999	16.3243076923076	15.3040384615385	14.2805384615385	23.4661923076923	19.3807307692308	23.4608846153846	26.5269999999999
556	263.015742438938	263.010014064829	263.030449784856	60.199	57.139	63.25	106	106	2917.2	3428.34448148148	4262.81836363636	4703.39518518519	5315.68857142857	5395.13096296296	6215.8655	8791.69009090909	5788.4371	7174.398	442.793217391304	9579.21129166667	2397.67142857143	5313.462	3550.47	2853.26622222222	1689.552	1996.73560869565	3568.914	2245.02666666667	1612.4216	2505.79751724138	2402.12622222222	1459.01708333333	1625.64385185185	3959.76992592593	3087.54	5856.44	5551.40695833333	3044.86482608696	2157.337	2099.69686956522	9990.39443478261	6003.13592592593	5543.01825	7157.30428571429	9847.55791304348	8424.58651851852	1136.28	10443.797	5334.93566666667
557	263.031337419229	263.030913278728	263.03275143905	61.716	61.203	63.26	8	8	2943.84025	3510.26633333333	4406.519	4767.82295833333	5415.77547826087	5537.122875	6295.4645	8798.99533333333	6156.8917826087	7652.28260869565	480.53775	9955.60666666667	2429.21525	5452.43866666667	3648.563	2935.9785	1807.96503703704	2021.19779166667	3725.13117391304	2227.32439130435	1663.415	2574.11817391304	2454.82175	1475.46225	1663.28020833333	4094.30686956522	3130.507875	5990.70470833333	5553.44754166667	3081.39266666667	2209.95175	2151.70725	9992.3285	6229.14	5799.1627826087	7525.67133333333	10116.191875	8600.7075	1337.274625	10858.12	5648.58782608696
558	263.863841270535	263.863841270535	263.863841270535	1077.4	1077.4	1077.4	1	1	958.227142857146	1169.46571428572	1301.52	1277.04	978.636666666669	1302.12761904762	819.442380952383	842.913333333336	756.172857142859	747.660000000003	575.548571428573	780.955238095241	1286.82047619048	1128.64666666667	1232.16	1201.10047619048	853.118095238098	1378.02	814.340000000002	892.500000000003	1154.15857142857	738.480000000003	899.640000000003	1314.78	1267.86	860.261428571431	885.773333333336	988.380000000003	737.804285714288	887.400000000003	1284.77952380953	915.960000000003	870.466190476193	1309.27095238096	831.300000000003	803.114761904764	753.111428571431	922.080000000003	643.200000000002	771.480000000002	803.384761904765
559	263.929201651311	263.929201651311	263.929201651311	43.87	43.87	43.87	1	1	34.6868	68.3668	81.6319999999999	56.111	37.7548	81.6319999999999	45.909	38.7676	586.73	703.938	462.2412	233.6716	41.8364	79.6965000000001	53.0504	24.4896	29.5858	32.6528	44.8976	26.5304	15.303	18.3636	19.3895	23.4646	26.5243333333333	17.3468	19.3838	46.9292	30.612	6.1212	16.348	11.2354	28.5656	79.5756	13.2626	41.8364	132.626	33.7095	169.569	132.652	21.4242
560	263.934664395963	263.930581203378	263.94939885374	43.87	42.838	44.896	14	14	44.8925714285714	71.42	104.0655	82.6431428571429	41.8317142857143	90.8054285714286	46.9331428571429	63.2577142857143	598.705470588235	715.220285714285	464.21375	240.787428571429	58.1562857142857	109.170571428571	58.1562857142857	27.5477142857143	31.6288571428572	38.7708571428572	45.9128571428572	31.6288571428571	19.3854285714286	23.4665714285714	30.635	25.5071428571429	27.5477142857143	18.3651428571428	21.426	69.3794285714286	32.6491428571429	8.16228571428572	20.42	18.378	30.6042857142857	82.6431428571429	14.284	44.8925714285714	134.677714285714	52.1305	174.648	134.673	23.4665714285714
561	264.020076827666	264.017443418802	264.028786666553	59.1655	58.153	62.218	6	6	271.331565217391	319.26	425.567454545454	488.688863636363	541.75852173913	541.75852173913	616.382	869.272363636363	620.888739130435	747.859909090909	89.784	1035.37518518519	219.309347826087	499.933636363636	321.385909090909	275.540869565217	181.606434782609	210.173739130435	315.260608695652	165.32452173913	183.69	219.358636363636	214.257272727273	180.588272727273	156.026739130435	374.435739130435	299.88	499.933636363636	496.867043478261	278.670954545454	211.196454545454	222.416869565217	1044.79165217391	602.845695652174	541.764818181818	689.696347826087	995.786181818182	911.103545454546	171.36	1158.29452380952	529.650782608696
562	264.036670214259	264.036670214259	264.036670214259	60.205	60.205	60.205	1	1	266.2055	313.122944444444	427.490263157895	492.794166666666	539.726944444444	520.171666666667	619.510944444444	876.418611111111	488.260666666667	580.538055555556	70.3991666666667	881.52	214.258333333333	504.017222222222	316.286111111111	268.420722222222	179.568888888889	202.968944444444	288.738611111111	163.244444444444	179.617777777778	188.751388888889	191.812222222222	173.447222222222	146.872	310.164444444444	259.065888888889	505.030263157895	406.070555555555	281.673333333333	212.214736842105	218.327555555556	1039.66305555556	581.4	451.958444444444	563.193333333333	955.986578947369	913.182631578947	142.792222222222	894.006666666667	433.759722222222
563	265.016559811471	265.012507168082	265.031908018265	59.684	58.148	62.218	10	10	364.15552173913	494.7	538.848	540.720454545454	676.432956521739	640.723826086956	749.047	1042.70660869565	697.352869565217	901.949043478261	240.781565217391	1205.64	326.413913043478	685.623272727273	425.453727272727	352.08	177.525391304348	243.842347826087	419.327217391304	233.69947826087	279.617	325.463217391304	293.838545454545	301.997217391304	228.431304347826	470.340260869565	408	693.785454545455	645.825130434782	358.291227272727	273.433090909091	288.733826086957	1195.75963636364	700.769869565217	645.825130434782	814.168173913043	1223.2927826087	929.500307692308	360.06	1291.953	600.066782608696
564	265.928909881056	265.926709111532	265.931856465308	43.87	43.852	44.896	4	4	156.101727272727	213.237	196.912636363636	245.907636363636	170.385545454545	244.865454545455	221.399181818182	172.518272727273	539.435727272727	561.171875	381.582	331.588636363636	264.250636363636	316.284545454545	326.661818181818	265.270909090909	70.3988181818182	165.284181818182	93.8650909090909	95.9056363636364	126.513818181818	54.0744545454545	66.3472727272727	114.331636363636	191.811272727273	75.5001818181818	88.7637272727273	221.399181818182	159.162545454545	132.635454545455	173.631818181818	144.943272727273	195.892363636364	187.730181818182	128.554363636364	143.858454545455	190.791	148.084545454545	173.539090909091	181.608545454546	98.9223636363636
565	265.943097292144	265.943097292144	265.943097292144	255.038	255.038	255.038	1	1	75.501142857143	96.9271428571428	89.7788571428572	94.8865714285716	47.9500714285715	85.7040000000001	53.0548571428571	48.9737142857143	58.1359285714284	55.0954285714287	102.9695	45.9128571428571	96.9271428571428	92.8395000000001	79.5822857142857	91.7871428571428	75.501142857143	107.13	78.562	75.5011428571428	118.353142857143	81.6228571428569	73.4605714285715	113.251714285714	102.028571428572	80.6025714285714	67.3341428571428	66.3185714285715	68.3591428571428	63.2565333333333	113.251714285714	79.5488571428571	62.2159333333334	79.5822857142857	77.5098666666667	59.1765714285714	60.1968571428572	62.2330714285714	142.89	71.3900000000001	82.6373571428572
566	267.123474115424	267.120158648575	267.140011304528	549.937	544.795	550.957	12	12	308.191	1091.67740740741	914.351407407407	1081.47481481482	954.962666666668	1187.59338461538	625.42503846154	1865.47400000001	704.132222222222	925.384192307694	889.666074074071	662.028074074075	509.016962962964	1118.4477037037	957.849555555557	873.981296296295	432.589925925925	366.273074074074	374.367185185186	243.895074074074	737.647444444445	632.560740740741	703.697777777779	841.37777777778	388.722576923078	536.661615384616	274.519481481481	855.997518518519	518.423407407407	465.255111111111	449.836961538463	677.599703703704	1838.52053333333	867.062962962964	448.914074074075	602.973222222223	661.128000000001	993.516074074076	610.004296296294	986.377192307695	929.456185185186
567	267.931016288937	267.931016288937	267.931016288937	43.87	43.87	43.87	1	1	67.3341428571429	106.107733333333	91.8642857142858	107.13	81.6228571428572	121.411733333333	98.9658666666667	90.8484615384616	363.072533333333	395.843142857143	326.491428571429	164.262933333333	97.9072	145.900857142857	124.527142857143	84.6837142857143	38.7708571428572	77.5433846153846	44.8925714285714	57.16	61.2128571428571	48.9737142857143	50.0115	63.2829230769231	87.7429333333334	40.8114285714286	44.8894285714286	66.3185714285714	53.0538666666667	53.0511428571429	82.7134615384616	52.0455	77.5362857142857	83.6634285714286	52.0345714285714	67.3376	106.109714285714	75.5653846153846	151.055142857143	113.251714285714	44.8737142857143
568	267.938074409855	267.938074409855	267.938074409855	255.038	255.038	255.038	1	1	111.216333333333	157.1185	136.7135	132.643333333333	113.24775	158.13875	102.033333333334	94.8910000000002	114.277333333333	74.4782500000001	254.958333333333	59.1793333333335	161.212666666667	118.349	149.97675	130.538666666667	98.9642500000002	141.826333333334	102.025	102.033333333333	143.85525	111.20725	123.45025	186.79725	116.3085	110.187	126.511	83.6673333333333	89.7893333333335	80.5982307692308	165.294	102.952666666667	86.6869230769231	153.05	101.976923076923	97.9520000000002	89.7893333333333	90.8022500000002	238.8555	97.904	117.32875
569	268.10043989577	268.095534775685	268.112297198524	118.35	117.33	120.396	9	9	149.980090909091	231.488409090909	163.287272727273	307.102090909091	170.427476190476	242.879	149.980090909091	408.932826086956	588.54	699.72	640.731272727273	554.00809090909	125.46	213.18	180.632714285714	106.108363636364	46.9325454545455	45.9257142857143	34.6978095238095	37.7500909090909	84.7015	102.992454545455	88.7835	128.492608695652	72.4393636363636	43.8845714285715	42.8514545454546	154.061181818182	45.9225	45.9122727272727	75.4598181818181	30.6242857142857	164.263909090909	73.44	42.8514545454545	55.0947272727273	165.247363636364	222.419454545455	168.339285714286	250.852909090909	51.0261904761905
570	268.118013768706	268.117003780205	268.119023757208	120.3905	120.39	120.391	2	2	147.93625	232.4916	166.34965	308.1306	170.4402	243.83975	147.93625	408	588.68425	697.68	639.7281	557.0838	123.42	214.2	179.6168	107.1315	46.9315	47.96585	33.6699	37.74925	84.6849	101.975	88.78785	127.5	71.4175	43.88365	41.8323	152.01725	44.8932	46.92	73.4184	30.6255	163.24	74.46	40.81	55.0935	164.1717	222.4145	168.3495	252.96	51.0425
571	269.109686673868	269.108886422822	269.110486924913	117.324	116.309	118.339	2	2	28.56	42.8377894736842	43.8713157894737	62.236052631579	29.5967894736842	25.5065789473684	37.74	84.6351	102	109.14	95.9096842105264	91.8236842105264	28.56	40.798	41.8437368421052	28.5673684210526	17.3444736842105	13.2641052631579	12.2431578947368	14.2836842105263	16.3292631578947	21.42	16.3242105263158	33.65175	14.2792631578947	18.3647368421053	12.24	36.7294736842105	7.14405263157895	11.2234736842105	20.394	10.2084210526316	45.9118421052632	12.24	16.3242105263158	19.385	32.6383157894737	33.6686842105263	40.8105263157895	69.3385263157895	15.3047368421053
572	270.092509573132	270.092509573132	270.092509573132	108.142	108.142	108.142	1	1	53.0454736842105	83.6615789473684	106.123789473684	102.042105263158	158.185657894737	201.022947368421	185.635333333333	196.855051282051	446.806105263158	570.251666666667	234.660526315789	674.389487179487	61.2157894736842	91.8115384615384	85.7021052631579	95.9195789473684	110.188421052632	261.194105263158	121.431459459459	163.220512820513	94.8844736842105	84.6578157894737	89.7854736842105	113.217153846154	102.013157894737	98.9808421052632	115.271894736842	263.268631578947	167.353368421053	117.330263157895	136.655948717949	110.205473684211	848.858947368421	442.867675675676	187.757473684211	323.47347368421	633.599763157895	581.565	310.165743589744	680.410210526316	278.537
573	270.092789242747	270.092789242747	270.092789242747	64.27	64.27	64.27	1	1	32.6413333333333	34.6743333333333	31.6361739130435	37.749652173913	20.4060869565217	45.9117391304348	31.6361739130435	80.6040434782609	30.5856521739131	16.3248695652174	21.4254782608696	21.420875	21.4254782608696	27.5482173913044	29.5888260869565	23.47	23.46575	15.3045652173913	17.3451739130435	41.8324782608696	27.5540869565217	21.4254782608696	16.3241739130435	25.5097826086957	24.475	18.3646956521739	9.18039130434783	66.3169565217391	14.283652173913	24.4987826086957	19.3857826086957	25.5065217391304	37.74925	22.44	13.2633913043478	11.223347826087	18.3646956521739	29.5875652173913	32.6413913043478	21.4309565217391	7.14365217391305
574	270.098422715086	270.096380850784	270.113824119031	107.133	105.086	109.179	5	5	52.02478125	78.56165625	98.9681612903225	97.9633548387096	154.0860625	189.801375	177.4636875	185.628625	435.58003125	555.033	81.62	664.18275	55.0951875	87.7441875	81.62	91.839375	101.00784375	260.12390625	119.37290625	149.95378125	91.8225	76.49296875	86.72390625	110.170125	95.8888125	92.84559375	112.2103125	248.998064516129	159.193125	114.268903225806	135.64753125	102.045161290323	808.78565625	426.542875	183.645	316.3453125	587.687225806451	574.459774193548	88.76446875	647.75953125	265.224375
575	270.277083189458	270.272621174298	270.281755823421	891.7375	884.597	892.783	38	38	525.568695652173	886.862777777778	800.08904347826	784.764500000001	520.333043478261	811.127142857145	526.706999999999	531.680499999999	536.673416666666	518.292521739131	689.707777777778	464.218695652174	858.065291666666	915.342103448275	782.708160000002	804.171130434782	508.105249999999	739.711458333332	471.3555	552.9755	817.3704375	513.311500000002	484.519791666667	725.39775	821.325399999998	507.199304347826	525.450208333333	545.83375	470.340260869565	511.270500000002	755.850875	567.265043478261	477.496500000002	792.773100000002	502.757291666665	500.94275	499.927826086957	586.64375	947.525352941179	530.681666666665	508.0845
576	270.883564570626	270.883564570626	270.883564570626	1075.38	1075.38	1075.38	1	1	804.285333333331	1032.91466666666	1027.14	1028.832	717.059999999998	1027.81133333333	723.179999999998	716.507999999997	601.172666666665	659.939999999998	813.959999999997	715.601249999998	1090.072	1030.2	1015.92	1012.50133333333	684.867333333331	1047.54	658.919999999998	731.817999999997	985.963999999997	637.499999999998	709.919999999998	1091.4	1060.8	653.819999999998	728.755999999997	796.619999999998	692.011999999998	690.539999999998	1109.76	696.659999999998	707.321999999998	1012.86	625.259999999998	612.399999999998	682.825999999998	713.999999999998	804.285333333331	647.102666666664	646.257333333332
577	271.057918914046	271.057604840694	271.058232987398	165.7805	165.259	166.302	2	2	4.08092307692308	16.3236923076923	9.18207692307691	15.3034615384615	3.06069230769231	12.2427692307692	10.2030769230769	10.2069230769231	7.14215384615385	14.2843076923077	14.2896923076923	16.3236923076923	7.14484615384616	11.2183076923077	6.12138461538462	9.17861538461539	14.2843076923077	7.14215384615384	6.12184615384616	10.1946153846154	5.10115384615385	9.18276923076924	5.10153846153846	4.07907692307692	6.12415384615385	4.08123076923077	6.12415384615385	4.08276923076922	9.18276923076924	6.12461538461539	9.18623076923077	7.14161538461539	10.2030769230769	10.1984615384615	4.08092307692308	9.17100000000001	6.12184615384614	9.18276923076922	31.6271538461539	7.13892307692308	5.10153846153846
578	271.06623425956	271.06623425956	271.06623425956	237.716	237.716	237.716	1	1	16.3248695652174	23.46	29.5875652173913	31.6348260869565	22.4514782608695	29.6102608695652	24.4810434782609	52.0599130434783	79.6006956521739	74.4980869565217	76.5195652173912	135.700478260869	26.5335652173913	20.4109090909091	19.3899130434782	15.3039130434782	19.38	18.3654782608696	19.38475	20.4008695652174	16.3241739130435	31.62	26.5143478260869	39.7901739130435	22.4514782608695	15.3117391304348	12.2375	21.4263913043478	21.4263913043478	22.4352173913044	17.3444347826087	16.3206956521739	33.6700434782609	31.6361739130435	17.3444347826087	29.5812083333333	28.5673043478261	31.6361739130435	30.6078260869565	30.6091304347826	36.7309565217391
579	271.273115259415	271.265912198852	271.289618185609	932.5385	925.38	933.627	144	144	3797.49186956522	5874.96531818183	5149.20174999999	5077.73447999999	3501.60095999999	5029.00681578947	3578.6743125	3660.68593548386	3264.64348	3320.503625	2916.29436	3604.1411	5149.31645454545	5198.12383999999	5413.23372972974	5120.84387499999	3482.21563999999	5040.87999999999	3550.12956521739	3696.08636363636	5381.92019230768	3355.30125000001	3564.14154545454	5069.45178947368	5236.0513	3337.20504	3572.80774468086	3679.04461538461	3501.85432075472	3427.12051999999	5080.06024324324	3563.73325	3387.1968	5124.672	3442.15086206897	3447.037875	3418.33415625	3574.74144000001	3147.28904347826	3590.3966	3304.31424000001
580	271.974507187352	271.974507187352	271.974507187352	56.102	56.102	56.102	1	1	81.5893333333333	154.063142857143	145.951928571429	102.028571428571	52.0336	123.506428571429	51.0142857142857	70.3997142857143	86.6263333333333	79.5822857142857	1074.28564285714	80.5747333333333	182.631142857143	88.7648571428571	141.819714285714	145.962142857143	174.4656	387.708571428571	308.120533333333	222.4908	124.474857142857	67.3388571428571	58.1562857142857	98.9815714285714	147.832333333333	53.0538666666667	52.0345714285714	49.994	64.278	44.9271428571428	127.535714285714	67.3388571428571	46.9322666666667	176.436933333333	61.216	47.9534285714286	40.8114285714286	38.7708571428571	670.327714285714	37.7637857142857	114.314666666667
581	271.973552904913	271.973552904913	271.973552904913	65.301	65.301	65.301	1	1	135.6695	442.6335	447.9995	351.98625	154.063142857143	444.751142857143	129.598964285714	189.771310344828	177.424071428571	165.384642857143	1831.39517241379	149.9505	500.853862068966	325.402	441.783714285714	433.7125	254.04225	716.240571428571	365.262285714286	347.978321428571	314.303	118.357285714286	125.49075	247.927034482759	340.632285714286	107.1075	121.388206896552	155.050482758621	140.799428571429	146.981333333333	386.606137931035	139.77425	182.592785714286	492.6945	135.69325	126.515428571429	149.97675	115.267793103448	1406.67510344828	122.455714285714	210.223
582	272.269815244176	272.26919134732	272.270439141032	932.5125	932.488	932.537	2	2	789.691090909088	1317.18885714285	1148.82709090909	1260.03681818182	801.970090909091	1127.40136363636	799.107428571429	774.214500000001	788.680857142859	755.405454545454	681.360000000002	758.130181818185	1082.70227272727	1220.26171428572	1185.55690909091	1245.753	735.616636363637	1104.95536363637	783.798857142858	904.951190476193	1226.36781818182	733.756619047617	740.692857142856	1104.20676190476	1105.97563636364	785.610000000001	791.731636363633	829.481727272728	756.022090909092	824.352380952379	1161.83177272727	794.792454545451	767.254857142855	1207.30527272727	779.134476190478	764.372333333331	773.159999999998	793.984363636364	691.753714285716	755.001818181819	814.149999999998
583	272.277144707087	272.271071370443	272.295763461744	932.505	925.335	933.6	127	127	791.70476190476	1338.58226086956	1141.65975	1261.01664	809.076272727274	1132.5108	830.671925925926	811.119310344827	799.893818181819	759.2055	650.785519999999	730.515272727274	1068.48444	1230.12	1167.21366666667	1254.92368421053	750.904	1170.26259375	749.891739130431	912.326999999999	1231.49204166667	739.895454545454	722.372399999998	1132.73444444444	1111.0825	738.668869565218	782.541842105263	829.481727272728	747.660000000001	832.542545454542	1172.02419230769	781.532777777778	782.524079999999	1207.2772173913	784.187749999999	772.518499999997	717.116240000002	811.360263157893	651.9575	734.619130434782	770.462400000002
584	273.07351847038	273.073064341972	273.0883552853	238.753	237.698	238.77	3	3	7.14186666666667	14.2837333333333	22.438625	21.434	15.2990625	18.3792	14.2790666666667	29.5877333333333	20.405	18.3708	19.3863333333333	16.3242666666667	16.3306666666667	17.3445333333333	19.3850666666667	10.2026666666667	13.2591333333333	12.2432	11.2229333333333	15.304	10.203125	20.39875	12.244	13.2634666666667	16.3306666666667	4.08266666666667	12.2344	20.40625	9.1824	2.03893333333333	12.2392	6.11925	18.3648	8.16533333333333	6.1216	13.2591333333333	13.2634666666667	11.2266	12.2432	16.3242666666667	15.304
585	274.871410734448	274.86771143545	274.872865489885	48.971	48.96	48.972	3	3	602.036000000001	946.869333333333	992.654600000001	935.706800000001	952.866800000001	1358.06366666667	887.69	595.476200000001	513.160600000001	484.69	848.806400000001	631.586333333333	1014.0788	973.2708	850.8262	1036.5232	98.9594000000001	66.3108333333334	57.1312000000001	71.414	1193.868	373.3932	512.6424	955.009000000001	967.1496	801.8772	661.219200000001	557.0292	625.464333333333	814.226	921.302800000001	540.688333333334	453.0576	951.8155	581.514000000001	455.068666666667	448.888	412.6456	432.6496	360.1306	1154.7536
586	275.052526295408	275.052526295408	275.052526295408	349.946	349.946	349.946	1	1	30.615	49.9942916666667	53.0681666666667	54.0864999999999	31.62775	41.8404999999999	29.5945	44.9038333333333	56.0747916666666	61.2300000000001	35.70875	39.7815600000001	35.7189583333334	34.68136	53.0420800000001	29.5957083333334	16.3166666666666	26.5340833333333	24.492	25.4895833333334	37.7585	34.6899166666667	35.7102083333334	36.7215	28.5670000000001	34.6885000000001	30.6075	29.5957083333333	27.541125	17.3485	34.6984166666667	15.30375	39.801125	34.697	28.567	27.55125	43.8815	22.4455	42.8505	34.6814166666667	14.287
587	275.05366164212	275.05366164212	275.05366164212	257.107	257.107	257.107	1	1	31.62744	49.99372	58.16736	60.19652	33.66924	47.97525	47.9537083333334	65.29536	84.6633199999999	85.70352	89.7459199999999	111.20725	47.9531600000001	55.0929599999999	46.93104	35.7084	36.73008	35.70875	35.7014	35.7182	40.8112	54.07484	36.73008	42.85176	46.9334166666667	44.89056	33.66924	49.9937199999999	29.58725	30.6012	40.8208	37.7414800000001	61.188	47.95316	32.64896	45.9126	48.974	46.95312	36.738	58.13088	30.6072
588	275.09113291584	275.09113291584	275.09113291584	115.301	115.301	115.301	1	1	7.1421875	15.298125	21.42525	23.46575	9.185625	27.5484375	16.319	23.457125	18.358875	18.358875	13.26325	16.324	21.417375	18.35775	19.391875	14.2835	31.6296875	15.30375	17.34425	27.5484375	22.4455	11.2193125	19.391875	11.2151875	20.39875	12.24375	6.11925	25.50625	11.226875	9.1828125	10.195625	15.315	20.405	26.518375	13.2640625	14.2835	17.339	20.405	14.2835	21.4186875	13.2640625
589	276.00247301668	275.998286767363	276.02008026123	92.854	88.756	97.944	16	16	127.532608695652	129.606260869565	162.2595	159.2045	208.186434782609	200.022260869565	221.349041666667	369.3305	232.510434782609	303.017478260869	211.19175	368.314173913043	203.083826086956	318.334956521739	217.268875	199.001739130435	202.063304347826	213.23452173913	187.776	169.32	68.3427916666667	55.082347826087	53.0551666666667	55.0935	83.6613913043479	61.2313043478261	44.8914782608696	273.494	170.383565217391	123.45025	130.544	91.8273913043478	635.485958333334	426.668956521739	207.165913043478	411.270260869565	872.563125	763.147	534.502782608696	850.0765	170.34
590	275.997644919258	275.9959749334	276.01450814025	62.2205	61.214	70.408	4	4	320.302428571429	415.096392857143	466.352178571429	406.073714285714	273.436571428571	463.112428571429	309.200678571429	413.215714285714	240.644142857143	222.554642857143	443.80875	201.974142857143	436.667	392.7275	403.012857142857	367.38	156.09825	311.187142857143	172.428285714286	150.00825	384.709	208.145571428571	216.300571428571	422.427857142857	344.711714285714	207.0745	185.653	444.750068965517	187.732571428571	256.190321428571	345.803379310345	242.8195	503.915285714286	510.035714285714	238.7385	233.645428571429	423.414482758621	532.5792	546.758285714286	395.940142857143	157.157
591	276.020929798653	276.020929798653	276.020929798653	94.884	94.884	94.884	1	1	126.48496	135.72384	160.21536	159.19488	210.21888	210.22712	221.306615384615	368.32108	233.54336	307.09224	209.1574	374.438807692308	210.22712	322.40848	216.23152	198.9936	205.12452	216.29936	189.80928	174.426576923077	66.3052	57.12224	57.12224	52.03428	82.64268	60.20832	46.93288	277.57056	172.42732	120.39304	126.48496	95.90632	675.47832	439.93032	207.15744	414.31488	871.48992	808.22016	538.58112	858.25732	175.446615384615
592	277.04346744074	277.028478510532	277.048697057473	64.27	61.203	65.29	7	7	145.86	544.563913043478	755.186086956522	991.683	487.684695652174	1214.11043478261	535.773913043478	2271.16925	807.461217391304	818.249217391304	236.707666666667	742.591652173913	402.916458333333	516.2465	571.34	410.249739130435	308.131913043478	374.451695652174	760.094347826087	555.163826086956	340.854260869565	449.954217391304	396.893458333333	273.438166666667	268.191391304348	1009.038	432.497666666667	1414.14182608696	834.573391304348	382.789772727273	333.625304347826	273.441565217391	1745.69908	1118.98769565217	910.111478260869	917.214521739131	1792.67473913044	466.279086956522	252.96	1771.62573913044	1010.31652173913
593	277.031975291966	277.029278335979	277.043848101674	81.614	76.502	84.686	7	7	165.286285714286	572.0925	791.963428571429	841.735714285714	392.92	1052.92145454545	667.235714285714	1197.81542857143	985.043999999999	1225.31428571429	126.515428571429	1134.50476190476	371.366666666667	617.1	505.041428571429	369.343428571428	372.49119047619	382.70625	843.776285714286	601.968571428572	210.169047619048	345.78	244.868571428571	167.287454545455	200.986904761905	584.596428571429	230.649142857143	1138.32	854.988545454545	219.361428571429	310.08	251.048857142857	1310.7	999.88	866.424714285714	1098.83372727273	1928.34	519.325428571429	200.948954545455	1741.62771428571	889.689142857143
594	277.029013947757	277.028313766143	277.044773061368	103.046	102.003	106.112	3	3	48.96	162.270857142857	260.1765	411.16075	234.665714285714	418.317142857143	341.604285714286	953.744523809523	176.4427	287.720571428571	30.6075	275.464285714286	104.0961	339.66	179.570285714286	114.3016	70.3997142857143	88.74	161.205142857143	69.36	46.9315	132.639	48.9744	62.2374285714286	64.275	242.828	62.2054761904762	606.3849	266.3766	88.76175	76.4785714285714	58.14	1139.65914285714	391.771428571429	400.953571428571	617.463	915.2091	697.68	43.8722857142857	747.84325	243.78
595	277.162771892892	277.159957849726	277.173879389706	198.912	195.856	198.969	9	9	347.924923076923	523.417846153847	296.000769230769	469.331428571428	242.828	496.879142857143	81.6171428571428	682.894615384616	118.400307692308	177.517285714286	72.4402857142857	173.436428571428	221.309	125.497846153846	225.577857142857	132.637142857143	177.393	29.5862142857143	30.5957142857143	94.9243846153846	1129.7445	2880.48	2289.55461538461	3110.72463157895	385.803	477.694285714286	623.394571428571	51.0142857142857	46.9298571428571	142.78	204.061538461539	214.335	74.4768461538462	41.8326153846154	103.051076923077	43.8699230769231	74.4808571428571	28.566	33.6694285714286	23.4665714285714	516.271799999999
596	277.164165980925	277.161775313861	277.181832284089	215.27	213.235	219.38	7	7	223.526	343.82425	137.73375	359.128	137.7421875	246.824875	92.8768750000001	589.740625000001	33.66825	51.03125	32.65	37.74925	129.619375	105.0921875	137.7421875	85.7062500000001	1293.73294117647	167.321	202.0128	712.165294117647	322.5175	1129.755	912.103500000001	796.571187500001	127.4921875	259.064125	263.143875	28.567	59.1745	43.8573125	103.007375	83.6604999999999	122.43	35.7109375	54.0335	23.4753333333333	78.5881249999999	35.70875	25.50625	27.54675	216.22675
597	277.957724144345	277.957724144345	277.957724144345	304.011	304.011	304.011	1	1	29.5885294117647	38.7711764705882	52.0349999999999	43.8852941176471	31.6291176470589	38.7689411764706	25.5073529411764	34.688	29.5970588235294	28.5682352941177	37.7399999999999	29.5885294117647	37.7356470588235	34.702	45.9105882352941	36.7051764705882	30.6070588235294	36.7305882352941	29.5970588235294	25.5147058823529	33.6677647058823	25.514705882353	23.4667647058823	42.8498823529412	51.0117647058823	29.5885294117647	23.4748823529412	33.669705882353	30.5982352941176	29.5885294117647	47.9676470588234	25.5147058823529	33.6794117647059	56.1161764705881	26.5184705882353	23.4667647058824	32.6475294117647	27.5479411764706	41.8055294117647	35.7082352941176	38.7711764705882
598	277.969825122266	277.965902842818	277.984908440534	66.327	65.272	68.35	30	30	1097.58941935484	1124.8202173913	1547.75372727273	1744.64608695652	1097.84747826087	1713.2347826087	1202.17256	667.258363636364	252.841391304348	252.209454545454	230.581636363636	224.457391304348	1010.05826086956	1011.88313043478	931.509	1195.03095652174	91.8234782608695	147.906304347826	118.355304347826	75.4993043478261	2116.44292857143	1153.9245	1020.27272727273	3070.00063636363	1317.772	617.1	797.674	840.48	327.517695652174	876.648545454545	1459.88018181818	1272.284	541.75852173913	961.86	468.305181818182	669.319652173913	492.791727272727	754.8	553.883608695652	578.803909090909	122.46
599	277.987596077278	277.985612916823	277.989589231234	67.3395	67.33	68.328	4	4	1141.38	1113.5124	1562.02289473684	1745.76031578947	1089.627	1762.0416	1203.26257894737	649.907631578947	227.3262	236.7676	214.255263157895	210.1715	993.7722	995.776842105264	919.257105263158	1183.838	86.72125	129.53365	106.08	72.4413	2110.55726315789	1129.41675	974.401578947369	3058.74894736842	1343.27415	606.0285	763.94255	820.08	306.075	871.484526315789	1469.17894736842	1287.6186	533.6169	934.32	457.0944	643.77775	446.898315789474	748.873157894737	530.374	532.907052631579	116.3427
[truncated: 3,442 more rows]
[truncated: 103 more columns]
