# Supplementary material for: iMet-Q: A User-Friendly Tool for Label-Free Metabolomics Quantitation Using Dynamic Peak-Width Determination
Source: PLoS One. 2016 Jan 19;11(1):e0146112. doi: 10.1371/journal.pone.0146112 (PMC4718670; doi:10.1371/journal.pone.0146112)
Supplement: S3 File — (ZIP) [file pone.0146112.s003.zip › XCMS_Arabidopsis_Data_Positive/XCMS-AraPos-fp-pw_15_30-ppm50-sn10.csv]

mz	mzmin	mzmax	rt	rtmin	rtmax	npeaks	Arabidopsis_Positive_mzXML	ATME01_1_2_POS	ATME01_2_POS	ATME01_3_POS	ATME01_4_POS	ATME07_1_2_POS	ATME07_2_POS	ATME07_3_2_POS	ATME07_4_2_POS	ATME09_1_2_POS	ATME09_2_2_POS	ATME09_3_POS	ATME09_4_2_POS	ATME10_1_POS	ATME10_2_POS	ATME10_3_POS	ATME10_4_POS	ATME101_1_2_POS	ATME101_2_POS	ATME101_3_2_POS	ATME101_4_2_POS	ATME12_1_POS	ATME12_2_2_POS	ATME12_3_2_POS	ATME12_4_POS	ATME13_1_POS	ATME13_2_2_POS	ATME13_3_2_POS	ATME13_4_2_POS	ATME14_1_2_POS	ATME14_2_2_POS	ATME14_3_POS	ATME14_4_2_POS	ATME15_1_2_POS	ATME15_2_POS	ATME15_3_2_POS	ATME15_4_2_POS	ATME16_1_2_POS	ATME16_2_2_POS	ATME16_3_POS	ATME16_4_2_POS	ATME19_1_2_POS	ATME19_2_2_POS
1	100.011861372658	100.010532676751	100.015222019619	1073.33	1072.24	1074.4	43	43	843.953500000003	1306.20952380951	1308.66000000001	1412.28173913044	929.675500000004	1258.27649999999	845.994499999994	942.941999999993	1005.19249999999	1101.59999999999	1770.29827586206	1025.1	1337.81590909091	1367.81999999999	1322.94	1346.4	863.342999999994	1391.28	872.099999999994	847.619999999994	1346.28965517242	985.319999999993	928.654999999993	1290.71714285713	1383.12000000001	1010.82	930.696000000004	879.240000000004	965.392999999993	904.739999999994	1400.12599999999	861.900000000003	918.449999999993	1280.72750000001	985.319999999993	989.884999999993	964.372499999993	887.400000000004	1810.70344827587	1003.643	952.679999999994
2	100.011366935625	100.011193415335	100.011427595309	914.162	907.02	917.223	5	5	2251.223	2798.915	3319.31115384615	3049.29732692308	1870.96215384615	4753.15781481482	2011.63292307692	1879.37134615385	1593.84076923077	1579.52561538461	1738.34215384615	1561.15903846154	3319.24859615384	3063.86850000001	2997.89	2988.70653846154	1900.97653846154	3632.63914893617	1513.93684615385	2067.29923076923	3011.155	1754.20644230769	1408.10423076923	3913.10125	3504.00076923077	1348.79592307693	1471.39461538461	2185.45788461538	1689.21373584906	1839.54542307692	3560.39264150943	2023.19388461538	1851.99807692308	3663.11173076923	1414.49994230769	1585.67769230769	1561.70832692308	1880.39163461538	1684.49625	1426.49769230769	1672.22126923077
3	100.508463011159	100.505084521911	100.515281156185	1073.28	1072.22	1073.39	144	144	4363.37913043479	6920.2854054054	6310.73999999999	6623.05827586205	5028.00941176471	6465.55057142858	4399.72689655171	5050.02	4969.42916666667	5184.66	7860.83142857147	4910.53629629629	6707.30611111111	7137.96	6648.36	6436.9325	4943.20945945946	6610.37972222223	5129.58000000002	4531.85999999997	6686.68	4861.31999999997	4999.31285714282	6421.92	6550.43999999998	4810.32000000002	4804.86178571427	4931.44999999999	4738.18149999997	4471.67999999996	6556.46727272729	4509.42000000001	4509.97857142856	6383.77941176471	4879.68000000001	5005.55249999996	4828.10999999997	4518.08689655175	8055.44677419352	4970.48421052628	4936.8
4	100.508294197709	100.505444827182	100.514937623216	912.1515	904.969	926.429	144	138	8715.36790697675	10920.2277391304	13889.41256	14986.6934848485	9316.03702941176	19936.9414074074	10252.4488888889	7923.38036734693	8546.4389090909	6517.41362790698	8183.89854545455	8436.7249402985	16626.4732941177	14080.4498730159	7203.70950000002	15495.044961039	4201.48083999999	20499.603974026	6544.52840425531	9121.19307272727	8489.0195625	8866.18082191781	6513.10455319149	15845.6014489796	12087.95455	6527.65742857144	7624.83636363635	11446.31	6126.11999999999	8258.04803571428	18488.3620909091	4890.22942857143	7074.56218604652	18295.8460416667	7364.5485	3467.971375	7493.45425454546	8871.34546875	8134.63445454546	6781.49702040817	8338.59755384616
5	100.508613679216	100.506509983913	100.514317983818	284.66	279.565	291.784	51	51	3488.37720833333	4922.892	5341.25111111111	4083.18342857143	3268.03482608695	4261.62965217392	3457.72892	2940.780125	3241.68223076923	3171.65644444444	7561.90500000001	3502.60703448276	4618.91778260869	4629.94382608696	4925.78120833333	4477.15252173913	3362.332	4635.04513043478	3691.2645	5272.79555555556	5023.008	3944.36084615385	3655.82933333333	4858.4305	4966.577	3429.0967826087	3613.87308333334	5590.14542857143	3491.33269565218	3173.04818181818	4841.08625	3375.02295652174	2846.93629166667	4788.22879166667	3576.01434782609	5506.54356756757	2707.51915	2775.95428571429	6975.05730434783	2701.622	3470.92747826087
6	100.509914675304	100.506609557481	100.514971646396	218.308	210.157	231.628	47	47	3262.60244	4318.84524	4481.02246153846	4792.3317037037	2384.32425	4115.8614	2959.33846153846	2758.83712	3338.58588461539	4064.367	7447.752	3301.59123076923	4488.159	4357.6204	4897.46837037037	4566.72507692308	3192.45612	4506.52919230769	3341.417	4433.38983783784	4696.164	3503.3765	3910.5495	4459.61488	4587.28592307692	3649.83523076923	3501.79203846154	2463.7284	3518.90857692308	3126.4226	4323.09904	3333.21957692308	2962.88110344828	4431.02926923077	3555.18369230769	3084.9715	2812.498	2881.78338461539	7568.35715384616	2697.9	3384.49272
7	100.508233851877	100.506683188368	100.514438475909	247.902	238.697	257.112	43	43	3597.50728	5076.91328	4974.83276923077	4797.27648000001	3436.51476	4940.24676923077	3700.81914285715	3060.72	5207.41676190476	3583.82606451613	7709.23568	3495.5478	4710.53568	4937.96160000001	4767.76844	4832.04608000001	3327.37048	4887.96984	3681.32436	3449.56668	4911.62792000001	3748.64134615384	3331.15173913044	4718.88448000001	4676.85984000001	3684.0772	3609.21376	3371.98980769231	3703.4712	3624.53323076923	4749.30624000001	3481.5972	2975.10507692308	4637.06112	3665.86604	3621.142	3196.57379166667	3290.836	7545.99088000001	3583.28059259259	3815.6976
8	100.50895048067	100.506665174431	100.514839534555	269.35	260.168	276.481	30	30	3040.494	4036.3068	4191.39885	4155.6796	8935.79704615384	3918.912	2897.51	2521.07026315789	2167.5	2068.04675	5565.92399999999	1858.9866	4092.24	4185.2706	4098.5451	4205.47050000001	2907.00000000001	4274.0367	3236.233	2904.4853	4439.10775000001	3106.8135	5414.76662857142	4114.68	4236.30305	3110.78880000001	3061.9203	2827.44	3115.9962	3008.44495	4234.26195	3118.90425	5753.03020408163	4142.418	3158.60225	3085.3872	2937.29975	2803.647	6447.13019999999	2972.46714285714	3284.1299
9	100.509971895668	100.506549003713	100.514827120023	313.7345	304.039	330.595	48	46	4834.03209677419	6483.12696551724	6065.54	15032.0927121212	8670.388	5861.54142857143	8331.44038461538	3458.71269230769	3814.79972727273	4456.56496551724	9993.60206896553	1331.28642857142	6348.85603448276	6275.71682758621	7552.95105882352	6119.40849999999	4457.5852413793	6105.38971428572	5108.36406896552	4511.40182758621	6789.57903448277	3796.25999999999	3719.80928571428	6604.65962068965	10471.0987021277	4568.89992857143	4292.01115384616	3384.24463636363	4709.44267857143	5987.96621621622	6547.11020689656	4578.82325000001	8923.02189473685	6625.67144827587	4426.96692307692	4095.40392	4457.62828571428	8195.1525882353	9966.44668965518	6151.16657894737	5147.29172413793
10	100.508712315413	100.506796942817	100.514896803363	137.211	129.562	151.995	32	31	3396.14530188679	4922.33788679245	4663.21075471698	4765.74198113208	2742.824	4888.63866666667	2680.6893125	2954.51081481481	3576.64920754717	3283.21375510204	9005.01116666667	3694.44481132075	5110.01483333333	4975.35283333333	4973.85416666667	5145.26083333333	3438.2737037037	4997.80830188679	3887.79524528302	3511.74920754717	4730.55690566038	3861.27132075472	2713.39703703704	5002.91833333333	5008.56933962264	3852.94490566038	3951.1055	3426.09277777778	4077.4	3589.1845	5024.70333962264	3543.42472222222	2090.76704545454	4897.28672222222	3904.18986792453	3677.41481481481	4208.2734375	3229.84766666667	8458.06432075471	3154.40218181818	3841.72075471698
11	100.508399576203	100.506856985003	100.514842732747	189.264	175.485	195.879	36	36	3350.58593103448	4635.03268965517	4362.6375	4511.00244827586	2125.31778947368	3882.1654	3202.64593103448	2652.17931034483	4545.387	4027.47947368421	7699.48055172414	4052.02986486486	4656.61482758621	4728.01965517241	4603.48468965517	4803.45875862069	3186.69544827586	4392.17625	3364.18744827586	3117.57482758621	4579.10064285714	3355.00682758621	2418.07714285714	4697.28213793103	4686.91893103448	3539.93506896552	3471.99875862069	3104.72942857143	3426.52748275862	3473.65020689655	4740.20165517241	3413.45303571429	2547.54272413793	4145.56027586207	3384.25503448276	3070.51137931034	1702.77270588235	2884.24675	7475.56124137931	2822.11028571429	3486.28262068965
12	100.508320517601	100.506690994127	100.514752825475	564.225	546.842	575.387	29	29	6485.90075000002	9029.4890625	9245.31818181817	8859.10209375	5682.99142857143	7676.78878571427	6376.7578125	6195.0760625	6519.5971875	5699.1165	11598.55725	6518.57690625	8783.00718749998	8850.93984375	8847.60799999998	9023.76774999999	6337.987125	8695.85709375	6601.2196875	5393.24462962963	8985.972625	6669.57853125	7693.671425	8760.08099999999	8616.27515625	6512.45521875	6676.92703124999	6527.84772727272	6708.29318181818	6133.71618750001	8746.87115625	6369.570875	7178.57157894736	8800.34878125001	7404.97450000001	6655.29459375	6872.76136363635	6422.51024999998	11434.16896875	6142.20599999999	6371.50556250001
13	100.508324295339	100.506489410251	100.514619242374	781.476	762.096	792.784	33	32	6901.12472727272	9126.94545454547	9534.50181818184	9561.28702941176	5856.38344827585	9417.49533333333	7210.25	6267.63181818181	9511.01383333335	6907.45681818181	10638.9431515151	6504.23863636363	9256.93445454545	9507.84679411764	9285.50209090909	9163.40969696969	6370.62303030302	9494.658	6943.8701142857	7015.5330882353	9656.06352941178	7057.17097058825	6778.83411764705	9267.13718181818	9031.02272727275	6469.48969696969	6252.23127272727	7130.63002941176	6885.82063636363	6839.88882352941	9245.04363636363	6807.25963636363	6455.11835294117	9336.13863636362	5523.77317857142	6600.30000000001	7997.62875609755	5070.79159999999	10340.1636470588	6381.68872727273	6644.016
14	100.510138631577	100.506954577464	100.514943534912	801.8895	793.759	807.017	18	18	6215.66760000001	7678.11227586205	8421.28106666665	8340.06506666669	5860.668	8494.74026666668	5601.42986206895	5667.67186666667	5661.51075862068	5965.49920000001	9239.30520000001	4196.58971428572	8231.51146666668	7852.61482758619	8268.84140000001	8280.06653333334	5759.29640000002	8450.20843333332	5908.36426666666	5715.4464137931	8077.92613793103	5659.47020689657	5136.0832962963	8279.13159999999	8189.36279999999	5796.32430000001	5355.375	6349.11946666666	6029.77600000001	5956.37048275864	8475.35520000002	6109.53393333332	5701.30151724139	8463.75053333334	5859.51960000001	5812.51158620689	5870.5444	6055.44920000001	8853.17855172414	5533.86166666666	5829.80373333335
15	100.508275634178	100.507224234812	100.51421575871	813.178	808.049	818.258	15	15	5652.54950000001	7139.7742962963	7565.15375	7454.49160714288	4935.18120000001	7592.96628571428	5109.53778571429	5011.76644444444	5162.70949999999	5199.26553571428	7985.13303571431	5320.88700000001	7419.79582142857	7382.29699999999	6860.22325925924	7667.76864285714	4958.58007407408	7490.3845	6864.45764102565	5008.63451851852	7275.92418518517	5043.21948148148	5100.22975	7707.16386206896	7443.46121428572	5089.18514285714	4901.37255555555	5790.11435714285	5199.376	5229.96759259259	7544.81722222223	5451.32021428571	5323.94849999999	7682.4825	4357.53499999999	5275.82311111112	5104.48942857143	5114.60965384614	7836.81457142857	4832.09088888889	4811.54266666667
16	100.508746814292	100.506723343424	100.514523546671	468.297	453.01	476.489	21	21	6495.28359374999	8511.66224999999	8627.95293750001	9303.20781818183	6230.85759375	8438.74621875	3778.18326315789	6201.14990625	6331.8654375	6434.878875	11980.09625	6491.0293125	8660.4530625	8980.27453125	8728.94221874999	8806.375625	6294.0585	8563.68703125001	7649.80263157894	6228.94124999999	8616.168	6534.72056249999	8826.05999999999	8911.1364375	8466.03450000001	6363.34481249999	6257.08893333334	6190.16343750001	6504.29296875	6409.24903125001	8884.33700000001	6374.522	7065.28955555555	8879.847125	6611.0323125	6725.694	6634.88896875	7569.52760526316	11741.2790625	6541.20468749999	6468.58312499999
17	100.513132405659	100.507060427836	100.514896558484	378.012	372.38	387.731	16	16	5812.41019354838	7634.40425806451	7371.00173333333	7464.71366666667	4825.85692592592	7686.98630000001	3791.24899999999	5292.26206451613	5142.13153333333	5133.98186666667	10971.8957419355	5289.94256666666	7606.08799999999	7991.43812903226	7626.67016129031	7780.03206451612	5418.63626666667	7500.42999999999	5700.3268	5368.6432	7689.74986666667	5524.68106666666	5144.14718518519	7716.89903225806	7634.42839999999	5679.82453333333	5693.09980645162	5540.048	5777.77013333333	5666.63758064516	7798.29122580645	5693.18353333334	5545.24606451613	7825.37935483871	5799.22651612902	5996.17367741936	5925.9024	5353.36813333333	11087.4318387097	5901.16006451613	5800.4055
18	100.508361053597	100.506738800573	100.514703511034	722.3675	713.124	732.554	22	22	5818.99659259259	7453.59674074074	7488.70296296297	7682.83111111111	5545.12266666667	7489.11192592591	5650.20642857141	5287.11455555555	3663.62870588236	5249.34911999999	9332.31144444445	5575.91081481481	7731.1677037037	7932.07542857143	10291.5419444444	7744.78803703704	5367.58396296297	7800.8468148148	5484.9382962963	4742.1913181818	7792.94228571428	5798.28371428571	3158.74559999999	7721.98337037037	7522.42725925924	5472.67066666665	6732.77972727275	5727.96255555555	5595.10177777778	8966.24356521739	7745.8082962963	5729.77599999998	5426.89971428571	7794.38600000001	5378.80681481482	6895.96914705882	5483.0722962963	5398.34703703704	9395.81114285714	5456.54459259259	5484.91377777778
19	100.509889844495	100.506664711105	100.514890055503	530.545	525.433	540.714	19	19	6178.92566666665	8506.61013333334	8677.92051612904	8610.57070967742	8327.37766666667	8248.00733333333	6064.34458064518	5913.60433333334	6481.90864516129	6239.76793548389	11289.155483871	4999.21603999999	8525.87322580645	8763.76773333334	8114.18079999999	8646.28651612904	5845.29870000001	8608.52980645159	6134.6985	6152.39353333334	8617.13509999999	6129.85283870966	5902.24266666668	8058.32940000001	8056.58433333334	6194.03893333335	6225.66719999999	6169.50051612904	6165.56864516129	5366.61615384616	8546.76200000003	6265.43438709676	6186.88693548388	8507.18070967742	6288.11559999998	6217.70820000001	6383.11483870968	6147.97664516128	10656.6853333333	6088.10413333334	6316.68866666665
20	100.510832043735	100.506726837733	100.514540188754	424.4285	416.258	430.564	16	16	5612.53751724137	7887.31124137931	7968.87465517242	7639.33393103448	5674.90462068965	5455.97999999999	5712.47306666667	5331.96165517241	5669.67296551725	5834.99172413793	10970.1896551724	5796.07210344828	7607.1768275862	8036.51310344827	7931.03620689655	8139.37048275862	5666.74075862069	7702.06248275861	9199.88828260871	5619.67944827587	8099.3475862069	5910.45806896552	5769.66	7806.88703448276	7996.92220689656	5549.06951724138	5791.08579310344	5833.93737931034	5902.29586206896	5554.29996551723	7862.24579310345	5343.18468965518	5579.99972413793	7804.65213793103	5962.30310344827	7059.52251428572	7979.80871794871	5660.49048275863	10471.1735862069	5816.55517241379	5853.15572413793
21	100.509906852008	100.506721414465	100.514878968218	601.931	589.711	621.351	27	25	6159.33559999999	8466.18989999999	8174.81426666666	8097.25706896551	6234.99416129033	8745.149375	5126.73568	5976.72213333334	6015.74586206895	6170.76193333334	10922.0547333333	6152.02206666666	8234.14553333334	8330.55241379309	8323.26483333331	8349.86240000002	6055.48050000001	8439.25933333334	6214.64200000001	6851.93267647059	8592.96660000001	6105.11275862069	8900.85927272728	8561.71533333334	8436.19793333334	6079.59733333333	6241.99190000001	5882.06262068967	6158.32959999999	5613.55779310344	8050.92426666665	6261.58346666667	4477.13290909091	8225.38986666665	6114.45813333335	6199.14026666668	5934.10724137932	6045.08000000001	10244.5899310345	5948.30019999998	6144.06230000001
22	100.509380474833	100.506591259366	100.514307294868	582.591	578.447	587.653	12	12	4968.81449999999	7092.98656000002	6777.15683333333	3857.49253846152	4843.29300000001	6708.14375	5173.83988000001	5135.06924000001	4914.74495833333	1860.93600000001	8700.95541666667	5604.48755555556	6885.94845833332	6889.74825	7074.88756	6867.30275	4936.15849999999	6787.89975000001	5100.17975999999	4694.36195833333	7015.93750000002	5248.38033333333	4842.05904000002	7197.3564	6646.51649999999	5246.06571999999	5207.50912000001	4742.31566666666	4891.27825000002	4637.10941666667	6840.97740000002	4998.61308333334	4870.69895833333	6725.76266666666	5021.78208000001	5165.48255999999	5017.79441666666	4976.98274999999	8615.34283333332	5131.6336	4882.93945833333
23	100.509811407418	100.506603405579	100.514776952677	658.0595	644.839	666.237	20	20	5927.6525	8070.80514285715	7840.22710714285	6799.96625000003	5341.094	8251.782	5702.02128571427	5470.70903571428	5853.17425	5831.74735714286	9714.14028571432	5739.9265	7789.88142857146	7691.934	7630.44975	7968.43142857142	5446.0945	8099.028	5797.0605	5750.129	8013.32400000003	5815.425	5482.72355555557	7930.03528571426	7869.46371428571	5805.42132142857	5999.3095357143	11907.77625	5787.87825	5824.60725	7829.67257142857	5821.54764285714	5509.26828571429	8017.1245	5664.45664285715	5731.78135714286	5847.25742857143	5525.81410714285	9793.73850000002	6161.20266666668	5863.15178571429
24	100.511984764668	100.50713280167	100.514575446287	675.413	671.349	680.525	12	12	5944.18457142857	8134.12082142857	7872.249	8016.76742857142	5343.97403703703	8061.27742857142	5761.55342857143	5540.10060714285	5685.09096296296	5837.05457142857	9689.31425	5831.74835714286	7767.16325	7689.69403703704	7920.20075	8043.29949999999	5674.82914285714	7835.16864285715	5740.962	6276.89046666667	7996.7195	5517.74337037037	5582.69799999998	7953.12714285714	8126.29125	5615.61496428571	5634.01771428571	6071.97499999999	5860.52114285714	5515.70240740741	7988.83714285714	5854.7892857143	5851.96855172414	7892.93028571431	5670.57707142857	5772.5745	5799.92307142858	5613.45307142857	9703.93949999997	5631.81435714286	5627.896
25	100.509641627201	100.506568361743	100.514053012568	345.871	337.669	356.051	17	17	5045.13625	6691.81975	6907.41437931035	7169.91186206896	4870.79696551724	6852.54172413793	4857.58	4752.44496551724	5138.21617241379	6495.11553846154	9799.84428571428	6042.0075882353	7060.59239285715	6921.18464285715	6866.10078571429	7167.43793103449	5106.62203448276	7019.66368965518	5067.80299999999	5276.71551724138	7405.64337931034	5422.76620689654	4997.21360714286	6925.88331034483	7071.53199999999	5517.65186206896	5007.51393103449	4884.88589655173	5529.98079310345	5214.66689655172	6907.52275000001	5294.21144827587	5021.62596551724	6719.75732142857	5287.06951724138	5427.94779310345	5319.59686206896	5020.77751724137	9889.62942857142	5246.34786206896	5023.74567857143
26	100.511821712933	100.507260050742	100.513989355757	686.001	684.585	690.729	8	8	6860.31381818181	9469.8181818182	9131.02727272726	9399.77263636363	6590.96181818182	9293.66427272727	6271.52632258065	6609.32672727272	6970.50327272727	5393.14315384616	11412.7707272727	6964.36751515151	9244.69118181818	9480.37418181818	9324.91363636366	9461.65454545456	6605.40227272726	9100.31660606062	6778.51721212122	6906.00963636364	9210.40081818182	6782.96136363635	6589.78727272727	9529.3472727273	9324.91363636366	6504.37727272729	6534.89648484848	6945.00739393939	6885.82063636363	6449.27272727272	9288.5629090909	6652.89842424243	6635.85381818181	9249.83036363637	6580.91136363636	6601.12442424242	6777.484	6736.86081818181	11264.8639090909	6635.85381818181	6723.59727272727
27	100.513008185839	100.506747781704	100.514992180955	694.826	691.731	698.907	9	9	6126.70133333332	8311.16717241382	8232.10459999998	8706.95573333332	5964.52469999999	8506.98346666668	5958.50486666667	11903.6544262295	6913.368	6252.19289999999	10374.078	6303.19789999999	8329.72920000001	8642.28719999999	8488.89600000001	8703.89493333335	6023.61796666666	8381.26426666667	6214.2507	6280.33893333333	8377.06120000002	6258.31349999999	6089.79799999999	8673.91030000002	8466.81193333334	5971.77093333334	6002.07226666666	6322.8235	6221.78526666665	5561.52372413792	8421.28106666665	6046.98710000002	5974.87679999999	8593.39653333333	5978.04466666667	6037.11510000001	6149.16279999999	6206.48489999998	10095.5998	6138.12479999999	6108.33653333332
28	100.5078602748	100.506854095877	100.513430092551	841.706	836.651	845.81	11	11	5666.45838709677	7578.13562500001	7708.29338709678	7423.24422580644	5173.93083870968	7638.4846451613	5278.81522580646	5085.18241935485	4840.002	4709.66012903224	7537.18993548387	5026.0168064516	7571.57448387095	7532.56529032259	7580.33161290322	7247.91329032259	5315.70853125	8044.48316129031	4701.312	5716.63584375	7585.24864516127	5341.21087499999	4728.92225806453	8002.63546875001	7613.16567741934	4786.93851612903	4707.34329032258	5423.70032258065	4762.83183870968	5166.4750625	8128.9175483871	5429.82303225807	5211.47819354838	7685.84699999998	4906.42103225805	5366.71321875	4979.09235483872	5014.72693548387	7390.74941935482	4901.55046875	5075.05349999999
29	100.50826868008	100.506857527587	100.514266373626	853.892	848.859	868.205	13	13	6131.85275000001	7730.53153846153	8590.71550000001	8064.28575000001	3523.00172727273	8774.844925	5621.61282051282	5526.01712500001	5162.38520512821	7642.51189655171	7978.59315000001	5254.168325	8343.40005000002	8016.34297435896	8165.62057500002	7750.00890000001	5463.57262499999	9023.618275	4854.50199999999	5615.80576923078	7993.24225641025	5387.90153846154	2165.60710000001	8771.14435897435	8529.732575	4897.92	4704.07679999999	5993.82960000001	5028.31935000001	5120.66692307693	8804.55819999999	5683.95202499999	5276.67402564103	8625.652525	5028.0094117647	5091.20743589744	3341.35434782609	5587.8473	7743.64533333333	4804.47497499999	5256.95115
30	100.508182141246	100.506856558388	100.514334109565	518.291	515.254	522.298	9	9	5770.73600000001	7961.6575	7611.90949999999	7766.75367857142	5609.53085714285	7629.76018518518	5829.72868965518	5645.20842857144	5736.02975	5686.89821428571	10512.0037142857	5541.12107142858	7853.52992857143	8182.69142857142	7631.03192857142	7866.40285714285	5670.54950000001	8168.96448275862	5734.84157142857	5596.22614285715	8170.77214285715	5687.07257142858	7130.75485714286	8069.36179310345	7775.59742857144	6701.20112499999	5776.6555	5826.85171428572	5878.89475	5534.85625000001	8280.54010344829	5655.276	5865.19842857143	7669.21925000002	5928.0845	5728.72114285713	5916.42974999999	5487.03646428571	10124.961	5737.06657142857	5862.57257142858
31	100.508438437297	100.506799820738	100.514246231146	705.024	701.924	709.099	9	9	6320.67729032258	8801.39516129033	8454.44161290323	8868.0830967742	6203.20848387096	8527.75733333333	6154.24383870969	6060.38399999999	6456.39716129033	6173.62166666666	10803.5126451613	6216.48479999999	8477.01659999998	8684.08383870969	8681.44906666668	8581.46293333332	6199.24354838708	8586.25746666667	6518.41838709676	6647.97067741936	8534.12961290321	6619.43432258063	6419.46900000001	8891.54903225804	8357.00426666668	6004.81813333333	6256.22245161289	6520.68580645162	6368.65219354839	6188.88541935485	8795.64477419353	6340.55477419355	6086.85961290321	8635.49329999999	5900.474	6330.90145161288	6285.80993548388	6450.27464516127	10404.5917419355	6158.32959999999	6357.22799999999
32	100.513155527865	100.507941101413	100.514814806615	829.406	823.336	834.541	11	11	5830.75606666668	7219.2721034483	7785.65493333335	7641.73133333333	5357.39013333333	7787.69546666665	5422.85159999999	5229.88693333332	5054.56619999999	4850.15337931035	8016.78613333334	5284.98133333334	7634.11113333334	7709.13493333332	7445.90613333335	7808.61093333331	5124.82648275862	7856.28969999999	4778.81062068965	5251.35986206896	7414.82772413794	5050.36551724137	4834.88393103448	7666.35282758623	7532.18924137931	5022.77279999999	4757.54634482758	5799.19573333334	5019.91209999999	3933.27326086956	7830.6172413793	5563.58426666667	5320.86450000001	7859.11413333332	5079.90773333334	5260.36455172414	5073.78613333332	5344.15680000001	7534.22420689654	4866.71586206898	4937.11489655172
33	100.512893535274	100.506996313303	100.514705741715	507.051	502.957	512.158	9	9	5770.82277777777	7592.41133333334	7335.66407407408	7549.91851851851	5187.29562962962	7629.7757037037	2508.79475000001	5467.51974999999	5538.98751851852	5434.06388888888	10139.7045925926	5451.41207407407	7330.8288888889	7495.84477777779	7480.54088888891	7437.96000000002	5575.51521428571	7676.43066666666	5466.74755555556	5364.52318518518	7791.32577777779	5601.42285185184	5695.30714814815	7643.4062962963	7521.00614814816	5640.59111111112	5782.77699999999	5487.15348148148	5543.24066666668	5644.05521428571	7645.82933333333	5399.25207407408	4879.87933333334	7355.63051851852	5662.64444444443	5611.42592592593	5747.32903703704	5254.45914814815	10082.3077142857	5552.43974074074	5450.4228148148
34	100.508539188573	100.506524894316	100.514184700315	747.851	736.635	755.952	15	15	5903.1665	7985.85960714287	7864.36228571428	7697.49181481481	3973.10968421054	8421.02372413791	6170.395	5448.20149999998	5676.86971428571	5977.854	9424.86027586209	5627.896	8432.98455172416	7882.47585714287	7940.88371428571	8406.0528275862	5514.50614285712	8690.43117241381	6083.85013333335	5881.14150000001	7919.45771428571	5659.49492857142	5677.71757142857	7810.01375	8051.07457142857	5678.98655172413	5004.27719999999	6038.08717857142	5654.42342857145	5443.03375	7848.03771428571	5748.37937931036	5523.77317857145	7884.1070714286	5689.95842857141	5657.14757142858	5634.84075	5557.4962857143	9148.902	6088.95146666668	5720.7227857143
35	100.511474470489	100.506683125045	100.514645045414	406.5885	399.94	413.169	12	12	5204.34248148149	7180.84533333333	7409.0555	6245.28291304349	5113.58938461538	7185.14088888889	3787.26105	4778.89437037038	5164.55237037036	5131.99266666666	9960.79114814814	5215.68085185185	7095.90314814816	7257.10411111112	7069.89570370372	7229.81955555555	5096.19499999999	7156.82114285715	5319.76996296296	5117.62044444445	7491.95800000001	5607.96296296296	5441.20725925927	6876.84	7146.10192592593	5218.97333333333	5263.64348148148	5398.218	5329.97477777778	5036.18251851852	7057.64992592592	5127.91944444444	5150.26874074075	6945.92503703703	5343.48566666667	5448.01781481483	5670.74800000001	5446.28514285714	9567.01388888889	5159.45107407408	5482.87325925927
36	100.509943598447	100.506810348339	100.513650469614	484.616	479.533	488.709	9	9	5676.671	7678.59613793104	7869.85107142857	7914.998	5298.251	7660.73642857142	5508.52257142857	5669.48134482758	5695.21117857144	5616.67285714285	10681.3711428571	5792.358	7460.87549999999	8058.20265517241	8110.84251724139	7502.16085714285	5704.16955172415	7512.65807142858	5686.89821428571	5544.37649999999	7882.64068965517	5633.8545	5842.96914285713	7842.26803571428	7281.77914285714	5671.76828571428	5924.74193103449	5415.67657142857	5669.55699999999	5706.45868965518	7586.84457142857	5619.69682142858	5753.3355862069	7800.70199999999	5921.68110344828	6263.18472413793	5827.87153571429	5592.18600000001	10727.0452413793	5845.21942857142	5650.31075
37	101.022526836973	101.020605851549	101.029990167635	115.289	111.208	116.321	37	37	279.558285714286	433.469642857143	413.215714285714	442.804	507.0465	708.072777777778	545.852857142857	588.357789473684	498.710142857143	491.777714285714	504.021142857143	382.607142857143	330.4368	318.3232	297.902571428571	310.166857142857	174.4656	174.468857142857	181.598142857143	179.494857142857	288.841928571429	332.473428571429	277.614857142857	334.516266666667	253.030857142857	302.004571428572	241.7084	460.342142857143	278.6355	239.767142857143	346.751428571428	261.395692307692	659.94	508.694857142858	323.430571428571	387.708571428571	601.715714285715	538.710857142857	601.926428571429	596.6025	274.456857142857
38	101.047815343576	101.047815343576	101.047815343576	144.876	144.876	144.876	1	1	274.44725	395.76	351.98625	385.6734	255.075	389.7355	269.418947368421	249.8265	335.6787	313.317736842106	679.495263157895	350.966	371.375789473685	400.963421052632	376.38	381.5922	229.571052631579	341.8005	259.1562	258.1359	372.50075	283.7129	262.14	353.0065	353.0065	281.592631578948	274.36655	270.36625	272.40675	270.224285714286	398.82	278.5419	346.8	375.456842105264	276.40645	278.52825	363.2268	360.06	637.861842105264	357.0875	367.181052631579
39	101.069489155476	101.069018647836	101.070550454752	991.689	988.677	993.732	8	8	8324.15999999999	11896.26	9361.63753846153	11700.9901176471	8362.28149019609	11608.8388653846	8464.93623529413	8382.28811538462	8420.9093137255	9285.05999999999	6947.58317647059	8492.92823529411	11695.7696470588	11911.1424313726	11741.996	11749.1383333333	8248.26429411765	11692.4240384615	8455.28262745099	8358.14517647059	9197.81457894736	8427.67782352941	8471.58852941177	11590.5049411765	11793.4230769231	8463.45780392157	8284.46980392157	8324.80000000001	9415.0425490196	8303.02186274511	11804.3671153846	8519.15215384616	8312.84019607843	11612.062745098	8562.34111764706	8406.84943137255	8935.42354545455	8399.43574509803	6867.35960784314	8491.90053846154	8430.2797647059
40	101.071146103779	101.069595214507	101.07689128794	1047.78	1045.75	1049.83	7	7	5161.20000000001	7003.68842105261	6867.49859649124	6912.87719298247	5164.12807017545	6654.48000000001	5142.83999999999	5011.26000000001	5261.04473684209	6115.92000000001	3789.95175438597	5297.88000000001	6984.12105263159	6939.73192982455	6945.35438596492	6876.14456140352	4864.21142857142	6672.84000000001	5091.98403508771	5147.8052631579	6925.80000000001	5068.38000000001	5064.00140350878	6579.11140350878	6917.80964912282	5222.27807017545	5096.79649122808	5028.7549122807	5280.66724137932	4968.08842105262	6893.3254385965	4983.54224137932	5045.78771929825	7009.6254385965	5255.15596491227	5044.92000000001	5197.92000000001	5283.48859649124	3768.52807017543	5182.23263157895	5117.20000000001
41	101.507134386739	101.506586015367	101.510847338299	1073.255	1072.29	1073.38	6	6	770.459523809526	1257.32444444444	1100.58	1111.275	839.834090909093	1056.17045454546	793.91363636363	858.202272727274	933.715909090902	925.140000000002	1409.31050000001	899.640000000002	1144.97428571429	1382.1	1142.4	1095.48	833.711363636365	1086.3	896.579999999993	806.819999999994	1141.88863636364	916.979999999993	869.427272727274	1083.77681818182	1115.88	876.180000000002	810.900000000002	737.460000000002	845.95681818182	755.819999999994	1097.52	791.520000000002	768.402272727267	1048.47363636364	962.879999999993	807.179545454539	918.409090909093	820.080000000002	1419.45227272726	971.946666666669	981.240000000002
42	101.966291699307	101.963235123725	101.97346571818	1072.29	1071.2	1073.37	107	107	2023.01410714285	2777.50745098039	2261.74309090909	2340.28245614034	1735.36714285714	2012.17037037037	1901.28	1537.13999999999	1850	1518.51410714285	2066.11363636364	1867.94122807017	2360.69321428571	2631.56653061225	2320.5	1897.76363636364	1787.75510204082	2135.88	1820.70000000001	1858.81183673469	2687.80085106383	1630.98	1867.27777777777	2181.12862068965	2184.20232142857	1790.4375	1973.42384615384	1856.77142857143	1853.65877192982	1536.12	1857.98906250001	1909.82204081633	1697.70666666667	2098.86175438596	1603.43999999999	1754.4	1513.36619047618	1679.59183673469	2327.55102040816	1830.57	1860.81163636363
43	101.965077577249	101.963063584365	101.97215078889	1169.2	1160.09	1169.29	51	51	744.6	0	975.916666666667	930.240000000002	692.176363636365	1973.14692307692	1285.77272727273	0	668.755000000002	535.500000000001	1459.16777777779	695.640000000002	897.379090909092	0	899.640000000002	1018.98	699.322727272728	867.000000000002	598.740000000003	0	982.260000000001	0	0	945.540000000001	888.647272727276	735.420000000001	621.180000000004	740.520000000001	716.040000000002	1054.68000000001	851.438181818183	688.500000000002	0	879.240000000002	0	0	748.680000000001	754.800000000001	0	903.289999999997	0
44	101.965654891671	101.963300193064	101.972197122083	1130.49	1115.06	1149.81	89	85	1535.6574074074	2527.11741935483	264.179999999995	2268.47999999999	2177.7	2917.8085106383	1080.67000000001	2204.11914893617	2584.56464285714	702.190000000007	6197.51999999999	1301.9847826087	2766.39869565218	934.0625	2790.72	1657.21818181819	2171.4655319149	1749.38580645162	2195.49787234043	2187.33617021277	3405.78	1528.51481481481	2199.12	1798.93807692308	2805	1474.3416	1090.38	2239.83404255318	1651.95821428571	2594.2768852459	1912.20076923077	2303.64042553192	2663.13214285715	1528.64090909091	2074.09255319149	2140.40638297873	2225.64	2206.16	5237.59698113207	1399.96769230769	1842.68437500001
45	101.965684796222	101.964262586274	101.971413856367	1154.95	1152.85	1158	12	12	1392.86875	1885.76347826087	1818.3825	1922.93416666667	1391.28	1811.23958333333	1353.54	1372.92	1451.05826086957	1122	3507.78	1419.84	1046.28846153846	1898.99541666667	1859.19916666667	1903.07708333333	1435.72625	1768.68	1366.8	1395.36	1742.90260869565	1445.95608695652	2064.038	1739.1	1791.12	1435.14	1488.18	1432.08	1455.70833333333	1385.16	1809.19875	1413.27708333333	1318.40173913044	1779.9	1418.82	1617.72	1400.01166666667	1374.96	3455.13083333333	1339.26	1484.51333333333
46	102.053720568047	102.052874629504	102.056627532726	52.049	51.006	54.084	9	9	273.3466	365.262285714286	322.4938	376.467857142857	296.89275	428.62	307.091666666667	502.1352	505.7712	540.7325	630.536571428572	455.94	359.04	429.52525	362.29525	424.424	288.7449	246.9126	216.3566	228.6032	231.59675	176.46	155.119619047619	185.7401	265.138095238095	164.2683	129.57175	371.371	292.808333333333	256.2208	315.440210526316	230.6443	575.421	460.1553	285.67	367.302857142857	599.907	509.25445	1085.546	578.5101	223.43475
47	102.128928676272	102.128835173154	102.12902217939	1057.99	1057.94	1058.04	2	2	801.719999999999	1056.08333333333	1077.12	1059.14444444444	751.739999999999	1091.4	743.579999999999	740.519999999999	748.951851851851	866.685185185184	1261.31344827586	772.139999999999	1145.87592592592	1080.02222222222	1016.28888888889	1064.24629629629	709.157407407406	1106.7	801.428888888888	740.519999999999	1107.72	742.559999999999	782.908148148147	1045.5	1065.9	734.399999999999	767.039999999999	781.603703703702	757.584814814814	766.298148148147	1064.88	755.819999999999	703.799999999999	1087.71481481481	746.368888888888	785.114814814814	746.368888888888	764.534814814813	1280.1	749.972222222221	752.285925925924
48	102.129605736752	102.129605736752	102.129605736752	1029.48	1029.48	1029.48	1	1	555.690384615384	617.342000000002	655.612692307692	647.954	596.934	571.2	548.760000000002	510	627.300000000003	709.178	844.176153846153	623.22	612	635.958400000002	671.16	680.596538461538	482.46	547.74	531.420000000002	528.36	636.2304	543.66	566.322000000002	595.9136	630.36	572.6688	554.0772	459	537.54	494.894000000002	664.2804	499.996	501.016400000002	580.38	582.42	561	562.2404	517.964615384615	853.740000000004	499.996	610.199200000003
49	102.129338441373	102.129338441373	102.129338441373	976.422	976.422	976.422	1	1	501.963	667.270749999999	682.54725	696.517708333334	530.441599999999	660.987	519.30725	480.42	593.809749999999	609.835416666667	779.646719999998	558.07675	697.707359999999	718.285333333332	713.329499999999	692.919499999999	519.201208333333	658.94691666667	542.662166666667	544.679999999998	759.931041666667	528.640583333334	506.167999999999	616.382000000002	760.951083333333	581.827500000001	588.68425	551.95525	573.521000000002	498.454000000001	710.094000000003	544.5732	517.034375	656.02075	569.18325	612.300000000002	550.6875	550.071958333335	847.446875000001	557.192999999999	571.106666666667
50	104.071029025449	104.068787009358	104.075998316402	54.067	52.037	55.088	7	7	2125.54975	3359.73813333334	2813.978	3555.62933333333	3069.1	3837.70666666667	2549.6464	3077.12426666667	3590.899125	1287.5555	1076.45166666667	1057.77988461538	3556.27506666667	4202.4784	3968.352	4068.82346666667	1415.08675	2332.3296	1207.44866666667	1260.441	2839.40213333333	2775.2499375	2311.92426666667	3194.45493333333	3047.4723125	2233.32725	2744.69666666667	3455.6432	2653.7136	2234.09386666667	3606.64266666667	1997.68213333333	4139.15425	4857.4896	3166.856	3354.856	4148.40426666667	4175.95146666667	3416.87306666667	4187.79533333333	1691.60213333333
51	104.10540710896	104.102056658786	104.112690841851	54.073	49.974	61.209	140	140	2125.55741176471	3477.1185	2883.98952	3770.928	3314.93558823529	4259.00606060606	2721.79472727273	3451.54252173913	2777.43230769231	2894.53436	2751.69516	3478.43517241379	3696.63756521739	4605.53388888889	4318.26076595745	4452.07791666667	1415.06635294118	2325.14975	1268.636875	1270.678125	2877.18333333333	3011.901	2663.87275	3329.82624	3132.8	2243.59083333333	3015.12	3795.41454545454	3256.7178	2263.83866666667	3738.01824	2020.18235294118	4793.27544	5170.08182352941	3664.9042962963	3307.74776	4396.34011538462	3177.18825	2251.22488461538	3374.00914285714	1719.16805555556
52	105.03451772534	105.034418812189	105.034616638491	253.522	252.006	255.038	2	2	30.6081818181819	45.9122727272727	35.7079545454545	38.7703636363637	35.7095454545455	30.6231818181818	27.5473636363636	30.6081818181818	39.78	53.0541818181819	61.1918181818182	55.0947272727273	34.6892727272727	40.8109090909091	40.8109090909091	31.6284545454545	33.669	40.810909090909	35.7	45.9122727272727	42.8514545454546	45.9122727272727	28.5676363636364	46.9325454545455	46.9325454545455	26.5270909090909	25.5068181818182	46.9325454545455	31.6284545454545	30.6013636363637	41.8311818181819	29.58	36.7101818181818	48.984	15.3006818181818	34.6892727272727	51.0272727272727	38.7893636363636	48.9840000000001	38.76	34.6892727272728
53	105.03487377718	105.032517617209	105.039643000092	301.976	299.964	304.045	5	5	186.709909090909	334.649454545454	367.285714285715	395.963238095239	208.138285714286	327.511714285715	271.383333333333	402.9	55.1108571428572	60.1968571428573	68.3430454545454	64.278	31.6288571428572	42.8629090909091	42.852	35.6920454545455	31.6284545454546	43.8722857142857	40.8218181818182	24.492	26.5274285714286	64.2959999999999	47.9421363636363	38.76	36.7302857142858	34.6897142857143	33.687	29.5869047619048	21.426	30.6081818181819	28.5752727272727	22.4525714285714	23.4662727272728	32.6487272727272	32.64	43.8717272727273	23.4665714285715	22.4462857142857	38.7513636363636	41.8311818181818	31.6284545454545
54	105.070152106339	105.067987443296	105.077062909935	549.926	544.79	550.992	65	65	507.179296296296	1789.55223076923	1490.9505	1689.51972413793	1718.15152	1990.54526923076	1110.04207407408	3103.27968000001	1172.53322222222	1500.80137037037	1318.22281481481	1137.38259259259	804.809222222224	1866.43353333333	1541.32420689655	1387.00571428572	759.072888888886	621.33788888889	608.984222222223	404.110666666667	1195.74385185185	1002.91485185185	1100.42014814815	1444.02499999999	564.203370370371	910.07125925926	432.699851851851	1515.10965517242	812.303259259259	819.297925925926	838.470444444446	1128.65251851852	2877.152	1392.3	782.538851851853	1114.12311111111	1082.52314285715	1567.846	856.86222222222	1616.39535483871	1472.23411111111
55	105.11059167324	105.109807681628	105.119332777715	53.046	52.037	53.057	5	5	163.18	319.3578125	255.15	308.1155	286.69025	327.620625	243.83975	300.06375	561.7789375	440.7552	379.55625	421.2341875	316.180625	397.921875	351.095	378.518933333334	126.511	182.6359375	102.0625	97.9776	246.904533333333	235.5892	175.483	302.0125	252.8515	176.506133333333	199.98125	356.06725	225.47525	192.969	324.5508	150.997	442.7885	506.044	273.431466666667	396.9015625	535.63125	519.30725	636.636	539.721066666667	131.61225
56	108.961956271961	108.960644579787	108.964374160403	1075.36	1074.33	1075.42	10	10	823.50681818182	1196.99318181818	1075.08	1164.33863636364	877.590909090911	1023.51590909091	839.834090909084	849.018181818184	829.629545454547	839.460000000002	1265.36363636364	847.997727272729	1054.12954545455	1198.49999999999	1117.92	1150.56	896.979545454547	1096.5	840.479999999994	875.160000000002	1183.72727272728	817.020000000002	932.695454545456	1047.54	1120.98	896.979545454547	888.815909090911	864.960000000002	805.138636363638	859.860000000002	1092.90681818182	821.100000000002	931.675000000002	1033.72045454546	893.520000000002	847.997727272729	855.140909090911	827.220000000002	1302.09999999999	889.21181818182	795.600000000002
57	110.005390999137	110.001059616483	110.013713900603	44.884	42.832	45.922	141	141	2952.56094117647	4484.23760869565	4727.63717647059	5048.23690322581	3492.26541176471	5037.57768421053	3576.7824	4073.25894444444	3015.64716666667	3227.12263636364	2919.92142857143	3103.98172	4467.7752	4719.81528	4783.669375	4772.93588235294	3247.6546875	3619.79060869565	2601.714	3090.37710526316	4718.69952	4031.05973684211	3726.866	5210.9283	4691.34792	3535.45864	3530.065	4091.23962962963	3332.28058823529	3503.58248	4683.35060869565	3567.59808	4313.8284	4851.49852941177	3346.51111111111	3320.78447619048	3724.97243478261	3928.75128	3588.38823529412	4016.89794117647	3004.92
58	111.011489386941	111.008517954026	111.018957303265	44.884	42.838	45.922	139	139	738.650352941176	1141.70911764706	1255.92775	1322.31876923077	966.2359375	1418.12705882353	965.1565	1168.615625	1020.448	977.51925	880.506571428572	870.292636363636	1233.11283333333	1301.775	1326.84117647059	1298.83441176471	883.608666666667	926.808571428571	651.9796875	830.551333333333	1088.8735	1021.3203	999.213470588235	1362.51583333333	1189.37069565217	903.930952380952	830.497066666667	1215.16028571429	881.545846153846	945.173647058824	1235.74	907.669	1336.57428571429	1416.84039130435	847.815529411765	997.8045	1108.12725	1272.85822222222	1167.22817391304	1263.15094736842	712.192666666667
59	111.018554958526	111.01677795893	111.026132105841	1072.34	1071.22	1074.31	121	121	994.861111111118	1829.60708333333	1744.2	1739.68793103449	1357.61999999999	1333.57566666667	993.943809523802	1206.33529411764	1132.6625	1696.25999999999	6908.00384615384	1106.38088235294	1841.70166666667	2333.75999999998	1852.32	1907.91944444445	1275.73529411764	1634.04	1220.94	1083.23999999999	1725.75944444445	1208.69999999999	983.624285714291	1778.15333333334	1801.32	1288.63147058824	949.620000000007	1262.19814814815	1251.05304347826	1178.09999999999	1981.61680000002	961.176428571434	1412.07542857143	1635.67653846154	1188.64264705882	1296.00476190475	1306.20952380951	1098.53999999999	7172.74518518523	1447.41037037038	1347.99434782608
60	111.017698646163	111.015709393121	111.023984572178	912.179	897.867	924.315	29	28	2766.8466	1731.93823529411	3619.56148571429	3872.89611428571	2016.75966666666	4473.82757142858	2207.18699999999	1881.67028571429	1690.89748571429	1954.499625	8964.98623255814	1778.63466666667	3908.71457142858	2707.7435	3621.55733333333	4147.05148717949	2187.86011428571	6396.77361818182	1662.78628571428	2310.25028571429	3637.92971428572	1903.419	1810.24028571429	6760.17819148935	3824.67337142857	1543.69228571428	1324.55337142857	2374.53728571428	1946.054	1983.37988571429	2620.00200000001	2564.97833333333	2295.00811428571	4347.3479117647	1759.98892307692	1709.95097142857	1674.00233333333	2093.27451428572	8441.80859523809	1671.462	1982.69271428572
61	111.524158442786	111.524158442786	111.524158442786	1072.32	1072.32	1072.32	1	1	127.5	212.266666666666	247.922307692307	204.051282051282	175.484102564102	172.423333333333	124.471282051282	178.5	149.977692307692	228.48	1114.113	150.96	270.367948717948	333.54	221.34	272.40675	200.990512820513	221.395641025641	144.84	135.694102564102	222.471794871795	150.96	120.390256410256	212.213333333333	214.2	154.097435897436	125.523076923077	166.301794871795	174.507692307692	161.200512820513	294.854102564102	114.297435897436	182.625897435897	225.533333333333	155.078974358974	173.44358974359	145.896666666667	153.0375	1103.45153846154	190.835897435897	161.16
62	112.007612927908	112.004455186588	112.014862567965	44.884	42.838	45.922	138	138	699.872444444444	1079.4774	1204.24363636364	1256.92988235294	949.865	1354.27722222222	985.547294117647	1062.470625	870.003133333333	969.296875	925.4234375	842.795333333333	1100.62691304348	1224.35294117647	1205.27611111111	1173.345	931.564333333333	819.26075	640.727466666667	777.71625	1079.40894117647	974.33875	910.251692307692	1259.40588235294	1126.95266666667	908.0225	829.451294117647	1144.7205	874.392058823529	859.0084	1168.78477272727	829.738235294118	1314.0176	1356.023	890.7328125	978.401307692308	1098.899	1223.08752941176	1185.5886	1195.77485714286	691.81425
63	112.016918343871	112.015677953846	112.018165569479	1072.29	1072.22	1073.31	7	7	895.9112	1254.0716	760.919999999996	1309.15346153846	985.7064	1232.6432	862.238	940.8088	871.4216	951.66	3480.32032258063	863.94	1488.7636	999.599999999999	1336.2	1312.74	1013.2572	1222.98	813.959999999999	933.3	1345.4144	857.82	813.2588	1307.64	1395.36	861.899999999999	788.46	978.548846153845	879.5848	808.86	1519.37560000001	833.666800000007	927.5436	1393.392	818.04	848.9728	841.830000000007	864.959999999999	3228.65565217392	872.783999999999	845.9116
64	112.017757258812	112.016966401104	112.018023659338	695.79	693.784	695.835	3	3	665.084965517244	1290.64896551724	863.328413793105	1153.932	642.641999999999	1067.0246	610.124965517241	773.362133333335	645.834620689657	732.431800000002	5034.04110344827	739.572500000002	991.699199999998	1323.02944827587	1182.48906666667	1084.5789	608.198133333334	955.646299999999	739.4275	677.211310344828	1101.672	696.848413793105	694.666965517241	1264.88266666667	1107.20633333333	629.627933333334	558.085866666666	711.420689655173	709.21155172414	527.482620689654	1048.8684	653.6277	522.381241379312	1173.9049	528.688066666667	533.599466666666	715.068344827586	824.550068965519	4691.32066666665	635.626133333335	708.088200000001
65	112.017711644511	112.017147586474	112.01815267513	915.132	912.117	915.205	3	3	1077.56	1477.62194285714	1634.752	1802.53633333333	822.231944444442	1928.34	837.771857142855	716.24057142857	683.706285714286	900.912285714287	3744.93223255814	734.729142857143	1530.66666666667	1516.13277777777	1583.74948571429	1451.82591428571	810.242971428572	1980.70731428571	630.43062857143	954.100714285715	1442.684	687.768857142858	692.968000000001	2292.903	1437.82411428571	537.675514285714	571.456	980.486944444445	846.576285714287	806.003142857144	1550.57371428572	1093.74628571429	944.916857142858	1800.0864	585.250400000001	643.782257142858	614.106888888888	869.134666666668	3222.51342857142	684.592542857142	778.587000000001
66	112.958370843969	112.956135554392	112.965604235014	1078.37	1076.34	1079.47	107	107	1853.94566666667	2376.59260869565	2347.02	2324.58	1819.40291666667	2445.93875	2005.00178571428	1821.05230769231	1513.27791666667	1259.7	1393.88916666667	1394.34	2568.3468	2403.08125	2400.06	2418.42	1799.84903225806	2514.3	1326	1756.13708333333	2454.10208333333	1467.78	1430.04	2280.72	2374.56	1423.48125	1356.15782608696	1755.42	1451.67652173913	1753.38	2511.13148148148	1744.31933333334	1693.83846153846	2503.00346153846	1397.4	1316.36086956522	1344.93304347826	1763.58	1262.77083333333	1458.20130434783	1374.96
67	112.999264798099	112.999264798099	112.999264798099	55.076	55.076	55.076	1	1	60.1763125	116.3085	108.18625	143.85525	70.39725	104.10375	53.053	63.2555	134.539058823529	123.45025	318.318	141.762625	106.0735	140.7945	94.88325	144.92875	59.1745	133.65275	60.19475	60.216875	115.28825	88.7671875	64.2796875	160.17925	169.247375	74.47825	88.76175	93.86875	48.972	75.549375	159.159	103.0515625	118.35625	169.3615	74.4828125	88.76175	67.340625	123.4578125	306.075	58.175625	59.19625
68	113.02900167422	113.022955164273	113.032693298672	115.301	110.182	116.332	5	5	61.2171428571428	114.225066666667	116.312571428571	90.8054285714286	60.2221428571429	114.272	67.3156	96.8873333333333	55.0954285714285	133.611266666667	66.3185714285715	113.2496	84.6481428571428	103.006533333333	92.885	93.8662857142857	64.2735	157.121066666667	44.8917333333333	75.4997333333333	93.8662857142858	50.9964285714286	57.156	116.2268	103.006533333333	65.2970666666666	56.0926666666667	65.2982857142857	44.8925714285714	65.2982857142857	110.1096	66.3696428571429	111.209066666667	104.0264	56.1146666666667	51.0142857142857	37.7347142857143	89.7851428571429	70.3984	45.8935714285714	51.0133333333333
69	113.962481633572	113.959495735283	113.969358962267	1078.345	1077.33	1078.49	144	144	8349.8073076923	10967.9611111111	11408.7611111111	10983.6640625	7719.20961538461	11791.4	8038.37357142855	7701.86307692307	6893.71846153845	6066.96	6828.07066666664	7093.6148148148	11604.6722222222	11208.7685185185	11384.22	11172.06	7816.03703703702	11534.16	7207.31999999999	7828.39076923076	11249.0206896551	7005.35999999999	7568.08703703702	12023.4812903226	11612.7	7262.99629629628	7813.3793103448	8218.13999999999	7318.52142857141	7750.98	11480.187037037	8007.97846153845	7419.21653846153	11742.4222222222	7215.47999999999	7008.92407407406	6860.97037037036	7782.59999999999	7085.46799999998	7224.80296296295	6869.14884615384
70	114.036949507111	114.027847260801	114.044551791126	304.028	297.912	307.072	50	50	699.921764705881	825.370352941179	817.255588235293	710.329411764707	489.741176470589	830.471529411764	510.147058823528	507.05694117647	512.335294117648	562.18205882353	451.833941176471	512.187647058823	857.721058823528	810.34705882353	845.775058823529	841.179166666667	535.623529411764	939.69088235294	612.352941176471	737.927823529412	833.532235294117	431.708823529412	624.420000000001	990.705588235296	1105.93505882353	537.694999999999	618.476470588236	820.316470588236	700.699588235294	577.453176470588	1129.79117647059	531.726470588234	613.178157894738	1082.53205882353	515.070294117647	563.169882352941	686.628250000001	539.542214285716	827.969333333333	891.737058823528	970.284166666667
71	114.041209482868	114.037381699317	114.044209399064	185.682	183.652	187.734	4	4	508.98	688.677631578948	731.755105263158	664.02	449.054736842105	760.096052631579	487.710947368421	569.306842105263	316.281578947369	357	420.218315789473	337.811631578947	741.731315789473	664.191315789474	682.556052631579	661.130526315789	454.157631578947	859.061578947368	458.098157894737	522.536421052632	682.556052631579	396.759526315789	435.764736842105	743.771842105263	772.379052631579	451.999894736842	539.719210526315	555.023157894737	397.8	422.149263157895	759.075789473684	425.581421052631	694.835052631579	825.18	445.855	403.92	425.449736842105	544.820526315789	533.597631578947	427.490263157895	423.3
72	114.101989897662	114.101177656541	114.109648667073	46.9245	45.905	46.941	12	12	19.3854285714286	43.8692142857143	31.6399285714286	36.7302857142857	48.9737142857143	86.7607142857143	59.1765714285714	83.6927142857143	67.3388571428571	71.4215384615385	135.698	71.39	31.6155714285714	54.0713571428571	34.7042857142857	42.852	677.475294117647	778.7505	526.467428571429	546.070384615385	26.5274285714286	47.9544615384616	31.6399285714286	36.7457142857143	27.5361428571429	17.3439230769231	16.3234285714286	15.3042857142857	22.4462857142857	23.4764285714286	30.6321428571429	15.3107142857143	94.8865714285714	81.6228571428572	32.6498461538462	43.8692142857143	138.758857142857	47.9903571428571	149.013857142857	47.9332857142857	44.8737142857143
73	114.971764262744	114.966804419253	114.9777167114	1078.41	1077.35	1079.5	116	116	1971.4128	2810.09999999999	2758.09961538461	2596.92	1931.64875	2843.8548	2221.29068965517	1996.56888888888	1719.43260869565	1657.5	1869.43652173913	1803.36	2664.2644	2620.43	2659.14	2597.9384	1930.62833333333	2637.72	1759.5	1893.89333333333	2631.65458333333	1882.49516129032	1760.52	2555.0816	2609.15999999999	1740.86173913044	1874.1323076923	2286.52031250001	1703.77083333333	2104.26	2597.98083333333	1873.51826086957	1898.9644	2681.70260869566	1731.96	1701.0647826087	1731.64708333333	1935.96	1828.37739130435	1801.03541666667	1922.05
74	114.988858514682	114.988356881627	114.989360147737	45.4005	44.89	45.911	2	2	226.491230769231	283.639428571429	339.916153846154	399.930461538462	280.584615384615	349.958	280.578571428572	323.57775	363.229538461539	378.505615384616	313.234461538462	348.937714285714	306.977	347.061538461539	358.29	309.153230769231	277.502769230769	268.347666666667	206.102153846154	278.67	365.242615384616	385.647230769231	283.752461538462	358.263	308.104714285714	297.929846153846	268.320692307692	377.485384615385	233.645428571429	261.179076923077	348.213461538462	255.134615384615	400.950692307693	306.069230769231	335.655923076923	338.734857142857	368.303307692308	409.487833333333	305.187	407.102769230769	270.259230769231
75	115.03642608862	115.034444111291	115.038408065949	301.472	299.953	302.991	2	2	322.399	406.059500000001	391.792	342.902	296.89275	376.47225	266.3505	228.48	273.499826086956	265.286666666667	521.241291666667	256.08275	431.477625	411.2615	389.751416666667	408.936458333334	294.855391304348	536.607666666666	257.17147826087	317.382260869565	443.80875	286.766608695653	314.172833333333	506.960708333333	468.29475	254.04225	280.715217391304	308.128083333333	260.2275	320.361913043478	452.091130434783	322.478	249.963913043478	471.3555	304.98	298.936434782609	241.809125	268.32575	487.460416666667	307.107791666666	330.5745
76	115.964420750518	115.963516329931	115.967730837935	244.342	240.782	246.928	8	8	4089.19911111111	5344.99407407407	4633.04257692307	4761.653	3576.04365384615	4522.68923076923	3719.19007407407	3312.48288888889	3471.678	3299.2765	13585.904115942	3156.68214814815	4705.5255	5095.17474074074	4676.91415384615	5012.7157037037	3600.86148148148	4907.495	3830.37814814815	3617.83933333334	5026.8665	3782.29733333333	3860.98037037037	4861.57377777778	5122.81703703704	3652.03707692308	3811.18637037037	3586.21129629629	3833.11403703704	3797.9282962963	4945.19662962963	3832.60325925926	3157.70240740741	4809.52922222222	3839.23559259259	3701.84881481481	3308.73311538461	3375.55665384616	5442.06288888889	3486.22588888889	3816.78988888889
77	115.964438091713	115.960826381363	115.972336634646	1073.29	1072.22	1078.35	144	144	4322.28888888888	5693.29090909092	4868.46	5218.89843750001	3786.76625	4964.51136363632	4147.99375	3731.80227272728	3713.4340909091	3057.95999999998	4791.59714285713	3757.67999999997	4899.58903225808	5132.63999999996	4994.94000000001	4686.90000000002	3734.55555555555	4601.21999999997	3854.58000000002	4076.94000000001	5178.97931034481	3690.36	3910.55599999997	4859.28000000003	4772.58000000002	4051.44	3856.61999999998	3639.36000000002	3895.07499999997	3659.75999999997	4820.53391304348	4090.7836	3714.14814814814	4893.07954545456	3818.87999999997	3776.87049999997	3590.11899999997	3719.94000000001	6823.43444444446	3915.35238095239	3776.03999999997
78	115.965369521145	115.963195962965	115.972600692358	914.182	905.966	925.369	60	58	6053.76777631578	5584.58838888889	7161.022	5377.28252727273	4019.51636363636	7155.12059183674	4335.47733333333	4170.89555555556	3309.18367346939	3145.80185185185	1281.34836363636	3386.60925925926	7506.15724193549	4020.92840625	6052.94688888889	6021.31483333333	4021.27962962963	7625.36616666667	3375.7315	4551.95483333333	5341.72989795917	3927.74675409836	2375.58705882353	7299.86211111111	7248.84266666667	3569.93427272727	3711.09616949152	4881.98826923077	2265.29308571428	3553.59446341464	7045.27099999999	4333.11972222222	3254.08459090909	8404.73527272726	3744.896	3584.5611111111	3471.30749090909	4066.78767857143	1216.17111111111	2838.79351219512	3742.37888888889
79	115.965353591948	115.963262336199	115.972259477941	283.64	279.535	288.747	19	19	3387.26608695652	4247.321	4056.55721739131	4207.55582608696	3162.80869565217	3952.65904347826	3126.07930434783	3539.74699999999	3297.89092857142	2657.43408	4561.67188	2823.15985185185	4309.71199999999	4061.65852173913	4097.51465217392	4268.91286956522	3310.04108695652	4354.47339130435	3180.15313043478	3402.86504347826	6440.08863636364	2972.05445454546	3279.30000000001	3885.19854545455	4228.0215652174	3225.04460869565	3361.75956521739	2516.7996	3162.59686956522	3117.95345454545	4301.41982608696	3423.12108695652	2262.36	4039.2127826087	3258.71321739131	3062.04	2798.27060869565	3170.9707826087	4057.56000000001	2829.30395652174	3383.18504347826
80	115.964855332885	115.963069617779	115.972029403377	218.314	213.218	220.382	17	17	3509.43072	4906.52652	4177.02632	4315.7844	3206.74004	4035.27824	3171.65184	2812.88226923077	3256.98772	3053.27616	5264.6448	3153.56184	4291.2866	4250.4658	4107.64728	4361.697	3215.92256	4165.63992	3358.76176	3354.01292307692	4555.42272	3479.9732	3449.56668	4450.42780769231	4296.40848	3412.0338	3451.81536	2748.26504347826	3377.1268	3465.07065384616	4597.48669230769	3354.54912	3447.50154545455	4132.09038461539	3575.58061538461	3380.85024	2826.8404	5957.35894	4887.1412	2681.58	3512.13544
81	115.96477514584	115.963230412743	115.971940709821	311.182	302.016	318.329	17	17	3771.768	5013.7165	4598.35342307692	4409.41430769231	3754.59076923078	4699.36007692309	3888.38118518518	3182.21973076924	3947.294	3789.27992307693	5111.54884615384	3774.14230769231	6632.69872222223	4951.466	5058.49484615384	5150.36838461539	3843.3541923077	5045.23134615384	3867.695	3952.24753846154	5326.77359259259	3877.02307692307	3917.83384615384	5137.33796153847	4931.98146153847	4106.67484615385	3922.93519230769	4089.26565517241	3962.72569230769	4355.55765517241	4965.753	3967.704	3722.65371428571	4775.88026923077	3977.12996153846	3893.34738461539	3838.25284615384	3103.86	5028.86138461539	5366.45416216216	4121.88769230769
82	115.970102201017	115.963228077662	115.972263909681	268.318	265.224	271.385	11	11	3347.51481818181	4677.89608695652	4191.28278260869	4252.4235	3155.70354545455	3970.94236363636	3037.3519090909	2743.51336363636	2500.02	2085.43745454545	3771.13050000001	1963.00472727272	4231.98	4207.60472727272	4473.89590909091	4290.24681818181	3180.36	4139.24645454545	3156.72381818182	3240.0875	4338.19963636363	3392.36739130435	3213.85909090909	4197.589	4168.92818181818	3314.73163636364	3286.29845454546	3022.14147826087	3291.39981818181	3162.49472727273	4254.4645	3208.92	2641.42725	4099.45581818181	3349.43018181818	3246.50781818182	3016.94645454546	5541.87187804879	4318.94836363636	3079.57636363636	3315.75218181818
83	115.97011725482	115.963352244636	115.971804897602	183.1485	175.484	195.89	16	15	4249.34125	5693.0208125	5458.3201875	5530.14533333333	4075.627375	5113.493	4003.583625	3557.06690625	3659.4009375	3539.7253125	6544.0839375	3549.081625	5394.22696875	5444.24034375	5384.02415625	5467.68721875	3888.29184375	5255.46871875	4099.75678125	3849.208125	5808.28325	4090.5759375	4286.98921875	5425.6661875	5348.27671875	4160.45109375	4166.57390625	3701.178	3966.1245	4089.949375	5145.27834375	4109.3018125	1677.291	5204.5183125	4095.4089375	3846.77353125	3279.1839375	1974.26911764706	6031.718	3556.33359375	4208.66015625
84	115.971415650836	115.970651943968	115.97209828608	728.47	722.352	736.657	4	4	3928.8046875	5076.87709090909	4630.91475	4588.9074375	3518.95003125	5132.0146875	4126.22309090909	3854.59036363637	3595.82045454546	3652.20681818183	2841.39625	3676.69772727273	4644.32025	4897.60345454546	4694.27481818182	4842.2548125	3773.31627272727	4540.43728125	3910.82151515151	4060.68545454545	5018.84727272727	3799.15227272728	3831.46145454546	4861.30109090909	5019.12175757576	3617.56171875	3856.63090909091	3958.2770625	3403.65825	3741.89569696969	5226.85718181818	3997.4619375	3915.36781818183	5157.57963636364	3994.676	3719.60845454546	3669.95165625	7306.444375	2843.50009090909	3999.46909090909	3700.16818181819
85	115.971666602706	115.971254510047	115.972078695365	134.161	133.637	134.685	2	2	3714.33263157895	5246.9522368421	4660.31491891892	4667.05548648649	3481.71545945946	4635.12562162162	3472.06281081081	3183.33786842105	3532.15105263158	3264.86486486487	7163.38891891892	3169.97972972973	4654.87662162162	4642.79394594595	4766.7027027027	4755.60570270271	3413.37216216216	4641.94713513514	3543.85556756757	3426.06756756757	4896.92554054054	3681.55989473684	3634.78032432433	4739.81771052632	4814.65540540541	3576.61567567568	3700.03013513514	3509.26713513514	3492.38513513514	3556.0802972973	4847.18444736842	3627.54121621622	3819.68394230769	4594.39872972973	3702.56081081081	3636.24324324324	3207.73	2424.63508	6975.58783783784	3352.16405405405	3504.72183783784
86	115.971780890047	115.971630913972	115.971930866122	566.235	565.184	567.286	2	2	4255.41310344827	5810.47103448275	5214.49068965518	5084.03462068965	4128.03613793103	5222.79213793105	4206.59737931034	3740.00160714285	4027.947	4019.88689655172	3983.02234482758	4130.07668965517	5331.90048275862	5022.86657142857	4962.66971428571	5211.4951724138	3939.32314285716	5280.94786206896	3958.70857142857	4137.98267857143	5102.49999999999	3891.36971428571	4214.75958620689	5149.43275862069	5551.13334482758	4172.92827586206	3966.68349999999	4124.65193103449	4116.81310344827	3888.71528571429	5430.74486206896	4071.72620689654	3477.11424000001	5337.66000000001	4110.43014285714	4198.43517241379	4000.15724137932	4819.03576470589	3571.5397142857	4103.87617241379	4142.64010344827
87	115.970958515494	115.970715480392	115.971201550597	675.929	674.421	677.437	2	2	2809.83109090908	3754.58672727273	3493.4138181818	3494.192	2724.41999999999	3463.82590909091	2704.743	2703.72272727273	2585.37109090909	2761.87827272728	2359.89081818182	2587.41163636364	3389.346	3401.58927272726	3649.51554545453	3443.32036363636	2762.89854545455	3622.02000000001	2691.89995454546	2741.18509090909	3585.23836363637	2755.47272727273	2736.05022727273	3376.98490909091	3410.66290909091	2667.58699999999	2672.40000000001	2793.10849999999	2683.31727272726	2737.10290909091	3593.40054545455	2746.24795454545	2777.73709090909	3664.81963636362	2877.42000000001	2650.66854545455	2679.23618181819	2381.58325	2324.18127272728	2776.16209090909	2706.78354545455
88	115.970628077311	115.970628077311	115.970628077311	807.022	807.022	807.022	1	1	2341.49869565217	3103.63356521739	2601.11086956522	2758.47026086956	2109.95765217391	2832.24417391304	2314.97191304348	2163.50608695652	2117.04130434783	1848.24	1390.61556521739	2193.66182608695	2946.63895652174	2820.72208695652	2718.99521739131	2655.73904347826	2340.9	3099.55252173913	2024.19756521739	2365.98495652174	2629.67208695652	2118.06156521739	2014.08078260869	3166.08	2787.35269565218	2006.85313043478	2221.67582608695	2269.64034782608	1965.54	2253.312	2725.1167826087	2235.96313043478	2020.63304347826	3087.07826086956	2154.32139130435	2135.88	2028.34760869566	2072.67965217392	1408.98026086957	2332.64056521739	1965.57054545455
89	116.035050527604	116.0346038483	116.035497206908	301.472	299.953	302.991	2	2	2824.15085714286	3355.60225	3397.55142857143	3204.59428571429	2799.53333333334	3322.91547619048	2785.38000000001	2230.74	2909.58805	2775.04761904762	4017.78	2771.09600000001	3532.26	3517.90971428572	3603.64914285714	3784.15971428572	2746.513	3830.81523809523	2922.8552	2809.7118	4004.43452380953	2772.83435	2898.53025	3606.7605	3770.8	3135.33800000001	2890.02635	2575.20114285714	2852.71885714286	2716.92575	3505.58925	2980.95004761905	2252.35385	3423.05857142858	2901.75775	2770.999	2669.06742857143	2506.725	3817.81028571428	2673.14857142857	3092.48600000001
90	116.069138749214	116.064279093315	116.0769657382	58.159	51.012	66.287	108	107	809.88	1050.86869565217	1215.1376	1624.25894736842	1041.70588	1266.15845454545	1085.812	1518.132	867.64556	1118.23966666667	931.48825	501.85968	1348.49288	1724.2056	1272.5635	1266.4405	2387.52	2270.09903846154	1988.46725	1962.4215	575.4445	950.911833333334	375.544	691.753714285715	689.379166666667	456.05175	326.4128	1322.26105263158	570.33652	625.71975	678.477333333333	585.64072	1545.7545	1231.18828	654.006958333334	912.13032	1154.923	1599.808	1495.73048	1337.01875	460.14628
91	117.068746786229	117.065803918082	117.078201253309	58.148	57.133	59.175	8	8	73.4431304347826	113.252375	109.195826086957	144.877043478261	97.9450434782609	123.455291666667	100.011130434783	131.647304347826	85.6398260869565	112.228695652174	85.7019130434783	54.0622083333334	131.58	166.30252173913	116.33947826087	126.542	232.61947826087	194.86775	197.930608695652	176.550260869565	53.0535652173913	97.9450434782609	31.6348260869565	61.2313043478261	73.425	31.6280869565217	26.5210833333333	140.796	38.7710833333334	55.1222608695652	71.4365217391305	41.83025	155.079652173913	120.36	62.2359130434783	71.4204166666667	109.167913043478	190.837565217391	165.24675	130.626782608696	39.7918695652174
92	117.935396335743	117.935396335743	117.935396335743	1079.44	1079.44	1079.44	1	1	1294.8876	1709.17	1553.02538461538	1523.88	1249.97115384615	1567.3344	1293.8672	1301.52	1096.3392	1190.34	1265.296	1030.2	1601.0076	1622.436	1603.44	1640.8032	1274.4796	1549.38	1062.84	1302.0304	1646.9256	1157.1336	1143.42	1412.2336	1584.06	1071.42	1187.1904	1354.56	1137.1712	1179.12	1520.396	1322.4384	1240.8064	1526.5184	1131.18	1155.0928	1148.9704	1245.42	1271.9168	1074.465	1073.6388
93	117.961273238942	117.958759983444	117.968334529964	1073.27	1072.22	1073.39	127	127	1663.3761904762	2530.51851851851	2070.6	2172.46708333333	1754.09625	2314.305	1709.14423076923	1447.00454545455	1584.6812	1300.5	1562.31590909091	1576.34740740741	1989.88636363637	2134.85999999998	2034.9	2134.86	1568.43863636364	2085.9	1716.66	1689.11999999999	2185.20129032257	1726.86	1736.85047619046	2085.99000000001	1968.6	1563.65999999999	1836	1669.74	1798.99458333333	1778.88	1970.33518518518	1695.24000000001	1676.31638888889	2062.54277777778	1759.00242424242	1617.58055555555	1586.65535714287	1715.08694444445	1572.52045454544	1595.99666666666	1698.78970588236
94	118.035089144576	118.031144308214	118.038304986072	271.886	269.355	273.443	4	4	1278.3897368421	1713.46368421053	1589.04142105263	1702.32568421052	1273.28842105263	1625.69842105263	1153.55716666667	1227.37657894737	810.858157894738	802.98852631579	1478.08421052632	631.551944444443	1590.09794736842	1677.31263157895	1663.02894736842	1574.28861111111	1221.89694736842	1585.48894736842	1243.70078947369	1274.70310526316	1591.69263157895	1239.61973684211	1296.75447368421	1590.18	1500.21666666667	1345.12305263158	1283.16	1165.14052631579	1213.11027777777	1181.11431578947	1601.28836842105	1182.88827777778	1018.22263157895	1697.71789473684	1228.77705263158	1249.5	1159.01894736842	1193.70789473685	1670.17078947368	1178.1	1140.02261111111
95	118.085893540319	118.083980496158	118.094164188092	65.29	57.139	81.625	104	90	174.411	640.758315789474	698.04	882.547142857143	676.434473684211	893.75052631579	702.158315789474	826.390588235294	1702.37230769231	1058.94073684211	1378.35775	1863.06103703704	698.7	1592.40364705882	776.420263157895	717.245	599.94375	586.681578947368	386.679736842105	615.377368421053	469.453	458.13715	330.561	558.170315789474	504.743684210527	318.33852631579	249.9	1325.12433333333	397.902631578947	484.925	539.71225	456.057631578947	1619.17281818182	842.392923076923	369.335263157895	638.684736842105	824.397647058824	2152.80285714286	1598.39596428571	1447.99853846154	365.367263157895
96	119.053163407369	119.051774393578	119.060688414397	301.472	297.912	304.028	4	4	73.443	81.6233333333332	43.8712173913044	56.128695652174	82.6446521739132	60.1953913043479	111.232130434783	118.324833333333	282.620791666667	169.370521739131	248.890166666667	414.243565217391	55.0940869565218	60.2107826086958	67.3372173913044	57.1078260869565	63.2555	42.8527826086956	42.8715	81.6399999999999	38.7699130434783	35.7174999999999	35.7014583333333	63.24	73.4587826086957	36.7309565217391	33.68475	112.228695652174	43.8824347826087	76.5218750000001	105.1115	67.3544347826086	173.449583333334	105.090041666667	30.60125	72.43775	105.086869565217	128.558347826087	106.058333333333	74.47825	124.471826086957
97	120.064969878836	120.062539695443	120.074290645288	54.067	52.032	55.093	15	15	200.929631578947	291.795263157895	264.338277777778	314.245555555556	206.093157894737	260.241666666667	204.052631578947	228.609684210526	753.546631578948	771.318947368421	845.798157894736	853.695947368421	399.84	382.598684210526	406.203222222222	483.754421052632	140.796315789474	176.505526315789	158.140789473684	172.477842105263	168.343421052632	123.451842105263	124.473888888889	154.09947368421	238.593789473684	98.9655263157895	133.654473684211	332.622947368421	318.322105263158	237.867111111111	305.162722222222	240.794526315789	441.796736842105	356.071842105263	257.119578947368	335.666578947368	386.699684210526	361.173157894737	760.096052631579	443.965833333333	240.782105263158
98	120.080039634067	120.076590165192	120.087823305683	155.0655	151.99	156.111	56	56	606.900000000001	1018.98	860.07075	1193.9076875	667.272352941176	925.36675	682.338187500001	1667.0885	772.32925	801.9165	563.2056	1025.1	710.118857142857	799.875999999999	731.544857142857	625.41325	840.929454545454	871.5497	676.42575	1025.95233333333	609.96	719.301428571428	578.34	815.157555555554	689.891799999999	665.202999999999	458.249399999999	860.88	529.5357	523.23435	769.494699999999	504.0035	1168.52975	665.04	478.379999999999	647.846538461539	653.98025	904.96175	306.18	771.342352941177	473.28
99	121.065124327562	121.062107159467	121.073073858047	549.9055	544.772	550.992	124	124	989.850357142856	3006.19659999999	2590.91817241379	2923.0393548387	2842.46293333334	3555.69571428571	1834.47371428572	4741.01819354839	2090.93619999999	2744.06032258065	2546.60855172414	2026.93229032258	1393.41420689655	3119.51037931034	2700.13607407408	2427.10416666667	1285.52666666666	1005.958	1074.13521428571	729.631964285717	2118.039	1815.43655555556	1962.19496296296	2297.81860714286	1118.194	1610.68187096774	720.472999999999	2574.11411111111	1547.02746666667	1432.4544	1382.19678571429	2046.06537037037	4531.04510344827	2372.6804137931	1319.18325	2006.88638888889	1939.90713333334	2646.06528571429	1715.75600000001	2833.78486206897	2691.4195
100	121.062293956364	121.060884817254	121.071802789393	120.39	116.309	121.428	27	27	15.303947368421	63.2204210526316	69.3974	79.5795000000001	408.231578947369	572.352	436.672631578947	729.52	17.3453684210526	10.2	28.5673684210526	19.385	86.6955263157894	173.444736842105	113.284263157895	95.9047368421052	287.729052631579	306.173684210526	221.397105263158	285.688421052632	34.6885	13.2558947368421	14.2881052631579	26.5186315789474	46.9321052631579	35.7202631578947	25.5144736842105	58.155	113.249210526316	60.1768947368421	69.3385263157895	48.9877894736842	510.131578947369	292.81552631579	93.8642105263157	176.50552631579	376.2693	320.362631578947	411.166052631579	371.145894736842	448.172789473684
101	122.929537879096	122.921145710617	122.932274694134	48.971	46.914	49.997	21	21	1634.574	2298.811	2523.9748	2460.1844	2004.693	2675.314	2039.64633333333	1669.989	1714.90016666667	1383.6624	1488.4718	2059.03266666667	2351.561	2594.3686	2361.4768	2400.84433333333	1604.90942857143	2773.83316666667	1402.775	1886.59633333333	1871.4136	590.695800000001	599.4444	1264.4932	1917.976	1237.5026	1239.786	1911.8548	1880.47433333333	1816.19333333333	2171.4964	1535.35083333333	2037.60566666667	2993.169	1737.4006	2072.297	2078.1474	2220.5236	1720.3944	2011.8344	1870.47666666667
102	123.04345000242	123.043091524564	123.049522859034	238.753	237.698	238.77	3	3	24.4862608695652	28.5612173913043	24.4865454545455	32.6566956521739	18.3646956521739	29.6102608695652	22.44	19.3940434782609	53.0683636363636	86.744347826087	77.5398260869566	78.5600869565218	30.6163636363636	32.6483478260869	26.5335652173913	29.5875652173913	21.4209130434782	29.5875652173913	19.3808260869565	32.6483478260869	25.5079545454545	18.3608181818182	17.3363043478261	26.5279130434782	29.5951304347826	23.477	17.3355652173913	21.4257272727273	26.5267826086957	20.395652173913	22.4457391304348	16.32	14.2838181818182	19.3899130434783	23.466	21.42	23.466	18.369	32.648347826087	19.3849565217391	21.4254782608695
103	123.042512521655	123.042512521655	123.042512521655	290.754	290.754	290.754	1	1	19.3851153846154	43.8798461538461	44.8918461538461	41.8310384615385	20.4061538461538	46.9323846153846	20.4053846153846	26.522	363.215846153846	522.496	321.4575	468.303576923077	34.6891538461538	44.902	41.8215769230769	52.0455	26.5219259259259	38.7629230769231	39.7905	25.5009259259259	34.697	25.5125	22.4408461538462	33.6688846153846	47.9526538461538	26.527	22.4416923076923	20.41	25.5067307692308	21.4215555555555	34.697	19.3895	19.3851153846154	38.7702307692307	22.4416296296296	27.542	24.492	24.492	23.4564615384616	21.4256538461539	21.4208076923077
104	124.039590327256	124.039590327256	124.039590327256	106.106	106.106	106.106	1	1	32.6413333333333	61.23	52.03275	52.0455	39.78936	95.90632	59.15072	59.1484	140.76575	209.1492	47.9537083333333	238.74552	40.8216666666667	52.02408	56.1022	42.861	21.42588	83.64328	56.1264	44.88176	60.1972083333333	55.0935	44.891	61.2024	63.2580833333333	54.0754583333333	54.0494	78.59775	53.066	57.1363333333333	63.23008	38.7710833333333	243.789958333333	131.64192	63.25736	115.3165	199.969	209.1	46.93288	239.768541666667	113.22444
105	124.037208934982	124.035178826731	124.044864715992	132.6335	130.575	133.67	20	20	37.7585	53.0423636363636	108.175304347826	82.6798695652174	82.6641818181818	148.926636363636	103.0705	67.338	75.5001818181819	84.6826363636364	69.36	84.6826363636364	58.1555454545455	73.4236363636364	36.7298181818182	65.2966956521739	118.32	153.081818181818	99.96	200.026909090909	109.195826086956	57.1352727272727	62.2366363636364	112.175	69.3785454545454	53.066	79.5812727272727	60.1953913043478	76.5204545454545	56.0880434782609	80.5405	38.7617272727273	208.024363636364	139.777363636364	79.5812727272727	106.108363636364	150.966434782609	94.8640434782609	91.8245454545454	94.8640434782609	136.783545454545
106	124.038653689663	124.03671552093	124.045796920253	60.205	57.133	61.221	15	15	75.4923333333333	134.6455	170.4235	160.182520833333	174.485489361702	334.60885106383	253.054978723404	192.856404255319	666.875625	788.953404255319	883.554541666667	776.333340425532	131.5988125	179.545666666667	145.917808510638	164.281659574468	102.040425531915	280.611170212766	155.098212765957	193.872765957447	263.262125	177.509	145.914765957447	275.50914893617	186.667625	116.310875	94.8851875	138.742666666667	160.183425531915	126.543319148936	271.427531914894	146.953531914894	423.369166666667	377.455106382979	152.040234042553	236.704170212766	298.939354166667	336.726382978723	493.69029787234	314.281916666667	313.218382978723
107	124.115441458048	124.111385522043	124.118172599944	317.8125	316.265	319.35	4	4	56.1343749999999	181.67125	183.65625	245.880249999999	89.7819999999998	116.3085	95.8744705882353	308.134375	75.4984999999998	72.4377499999998	22.452375	21.4187647058823	49.9598235294117	55.0958823529411	50.9970588235294	50.0106249999999	24.4875	32.648	14.2835	26.528125	34.6778749999999	15.2934375	13.26325	56.155	41.8302499999999	9.17887499999999	6.11924999999999	62.2390625	15.309375	32.644	48.9570000000001	31.62775	170.38175	71.4175	20.405	15.301875	57.1339999999998	77.5104999999999	43.87075	25.5156250000001	6.12176470588234
108	124.923725895912	124.921054067929	124.932395104439	49.239	48.96	50.002	11	11	305.079666666667	429.560333333333	453.974166666667	442.824666666667	396.909666666667	477.516	364.259	277.757333333333	291.767666666667	293.8752	280.545833333333	315.283	360.118833333333	438.671666666666	435.017	420.377333333333	257.082	530.486666666667	308.140666666667	321.405	339.771	86.7170000000001	94.9684999999999	198.106333333333	333.649	224.473333333333	187.741333333333	352.015	350.994666666667	311.201666666667	388.043333333333	261.162666666667	329.567666666667	535.5875	323.392833333333	341.811666666667	323.445666666667	369.722666666667	365.279333333333	343.852333333333	293.568
109	125.022268643721	125.020875864826	125.02967723535	167.318	164.25	167.329	7	7	137.773636363636	184.718727272727	192.831545454545	187.688363636364	129.574636363636	179.568	118.351636363636	108.148909090909	130.594909090909	126.513818181818	233.699952380952	89.784	188.800909090909	163.156363636364	167.324727272727	159.127090909091	183.649090909091	227.520818181818	164.263909090909	164.183409090909	179.552	106.108363636364	109.169181818182	166.304454545455	177.574909090909	136.716545454545	114.309333333333	122.492727272727	117.331363636364	111.242285714286	144.917454545455	126.513818181818	105.088090909091	200.895227272727	121.412454545455	131.518304347826	114.270545454545	102.027272727273	243.845181818182	107.128636363636	133.655727272727
110	125.965121707143	125.962453683791	125.974406817101	1074.325	1073.18	1074.4	48	48	1059.30631578948	1417.47449999999	1331.10000000001	1493.97714285715	1106.09692307692	1287.87099999999	1082.75049999999	1083.77099999999	1000.08999999999	998.579999999994	1894.09684210527	922.623684210532	1365.42900000001	1540.19999999999	1506.54000000001	1415.76000000001	1090.91449999999	1276.02000000001	993.479999999993	1031.21999999999	1422.54380952381	1038.35999999999	1065.40199999999	1367.14949999999	1381.08000000001	1045.50000000001	1033.79315789474	1107.72000000001	998.074736842099	1072.01999999999	1405.56	1052.63999999999	1047.03299999999	1321.58157894738	972.059999999993	971.515999999993	978.684736842099	1020.00000000001	1732.80899999999	1006.23894736843	990.419999999993
111	125.986603640229	125.983295586458	125.995180077316	44.885	42.838	45.922	139	139	2087.00525	3163.9503	3296.75333333333	3633.11025	2052.70430769231	2942.298	1990.50775	2183.45130434783	533.620923076923	616.3065	584.6319	789.658615384615	3312.496	2975.194	3139.3656	3040.47647058824	816.3	1362.51583333333	843.850125	852.256666666666	3819.76094117647	3139.30925	3192.4	4046.56571428571	3749.30376470588	2960.72282352941	2959.70258823529	1800.71529411765	1978.26475	2409.695625	3402.79694117647	2308.57058823529	1339.55177777778	2090.6203125	2147.64913043478	1506.012	883.556181818182	1202.37088888889	780.153142857142	1107.9915	2415.98516666667
112	127.038586579651	127.038586579651	127.038586579651	295.855	295.855	295.855	1	1	168.34125	214.2525	229.55625	230.529416666667	126.511	210.180083333334	141.8495	154.05775	563.201000000001	711.11425	701.960666666667	706.013000000001	219.362708333334	252.0635	256.030458333333	237.669708333333	192.78756	246.850083333333	170.388708333334	210.180083333334	217.3665	178.5875	176.467208333334	267.250916666667	233.646791666667	183.645	190.8335	133.65275	192.82725	149.95176	241.8585	180.6285	150.997	222.4145	191.77504	179.56928	158.183958333333	150.0135	323.273958333334	158.145208333333	170.346958333333
113	127.038697477848	127.037136007564	127.046379232082	58.16	55.099	60.2	14	14	498.78	751.964304347826	674.536130434783	637.663043478261	362.196818181818	459.117391304348	400.04452173913	473.501913043478	332.357	439.737545454546	763.187652173913	322.333739130435	446.779043478261	436.690260869565	415.352347826087	352.088181818182	173.446363636364	367.309565217391	170.385545454545	232.674	559.245913043478	443.818636363636	571.346086956522	573.411043478261	495.614347826087	379.541454545455	373.335913043478	357.091304347826	222.416869565217	257.237217391304	429.621347826087	362.192608695652	168.345	357	253.027636363636	254.044956521739	199.971130434783	386.678869565217	491.660956521739	227.576347826087	184.669363636364
114	128.020051927614	128.018520916209	128.029743903024	44.89	42.844	45.921	41	41	311.161	478.5207	503.0079	517.2921	405.0591	539.7387	396.8967	447.198	458.775	489.696	453.998888888889	449.9523	466.2771	542.7996	521.390333333333	527.4951	436.6884	463.2162	326.496	424.4448	465.2112	395.8764	332.809777777778	538.008444444445	483.5748	332.6178	309.1206	544.8402	362.2065	352.0035	537.338222222222	412.4032	617.234444444445	582.634125	331.5975	428.526	531.615375	574.976545454546	626.894	601.9475	271.2402
115	128.052957559923	128.051684801569	128.054586896976	92.838	91.811	92.855	5	5	70.3962352941177	41.8296470588236	37.7617647058823	29.5970588235294	153.088235294118	71.4411764705882	65.2762352941176	192.835588235294	87.6845882352942	78.5581176470588	96.9279411764706	148.962941176471	114.312470588235	176.510882352941	142.792222222222	52.032	54.0942941176471	30.6176470588235	69.4	52.032	17.345	10.1994117647059	11.2225882352941	16.3247058823529	27.5479411764706	13.2684117647059	7.14205882352941	101.038235294118	43.8701176470588	78.5528333333333	36.71	30.6194117647059	416.256	249.109647058823	84.7137058823529	190.795	347.914722222222	553.158823529412	337.600529411765	284.6575	74.4557058823529
116	128.05192188406	128.051684314058	128.052159454062	354.526	353.007	356.045	2	2	45.9337499999999	64.27575	65.296	70.4317500000001	52.03275	68.3623333333335	49.9718333333333	61.2138461538463	62.2106153846153	64.3072499999998	67.3365	55.0665000000001	61.2450000000001	89.7453333333333	71.3883333333333	69.4110000000001	72.3763076923077	60.19475	52.0369999999999	72.3763076923077	75.5354999999998	60.1981538461536	33.66825	69.3756923076925	69.377	46.9315	56.1126923076922	55.1205000000001	52.0115	59.1778461538462	77.539	48.972	72.4363846153848	62.2657500000001	39.7890000000001	57.1587692307693	59.2034999999998	58.15425	65.3013333333332	46.9341538461539	62.23525
117	128.952674294945	128.949283886077	128.960966395787	1079.43	1078.32	1081.47	141	141	2263.03212121211	3111.95312500001	2987.47499999999	3196.46333333333	2145.71718749999	3059.91718750001	2044.72645161291	2235.08823529412	2080.03375000001	1380.05999999999	3362.88941176469	1917.16718749999	2915.03281249999	3408.51282051282	3206.87999999998	3054.89999999999	2427.20605263158	2937.59999999999	1961.46000000001	2496.61972222222	3156.73454545455	1989.00000000001	2029.40156250001	2699.74687500001	2976.35999999999	2042.64666666666	2141.63593749999	2268.11382352942	1992.2993548387	2331.72	2936.43212121213	2156.58062500001	2245.64885714286	2939.45806451612	2266.44	2211.93052631579	1977.42827586206	2134.86	3319.97352941177	2245.15789473685	2152.2
118	129.018670335653	129.016275971094	129.027491189448	90.808	87.741	92.855	29	29	267.31336	330.63552	289.81632	347.98368	261.25312	347.99732	325.39276	405.05116	1388.9676	1657.01808	832.54848	1298.80273076923	304.10304	368.233884615385	368.233884615385	304.10304	232.67856	329.55044	235.74012	265.2104	394.75548	689.57408	482.587346153846	517.28196	345.87492	368.32108	325.46932	338.806	215.27908	240.78608	382.442307692308	327.49704	764.00996	406.24656	203.07552	313.29964	1178.6544	753.98692	569.18232	1100.12056	262.15028
119	129.036701885702	129.034473547098	129.037285289871	45.124	44.878	45.917	9	9	262.20425	400.9779	521.50105	521.3733	273.4404	631.5657	299.0358	329.5569	292.74	296.896578947369	319.33825	293.8464	453.87775	441.7899	536.8093	453.0132	253.98	376.58295	175.4916	258.20647368421	410.2812	266.288684210526	243.9234	507.21335	485.639	241.802368421053	220.3848	408.12	256.0953	263.3019	497.15395	332.6667	405.03925	603.84	229.559210526316	308.1306	279.5622	386.8832	387.714	358.10775	192.78
120	129.036128456285	129.035207099419	129.045193119231	144.8595	141.805	144.894	6	6	170.46525	226.405846153846	207.122461538461	169.358307692308	178.553846153846	232.612615384616	185.766	203.892307692308	209.163076923077	248.955076923077	282.625230769231	283.645538461539	191.817846153846	277.398153846154	218.345846153846	178.553846153846	143.863384615385	198.945	142.832307692308	138.754	222.527692307692	122.436923076923	134.619692307692	182.62475	207.127666666667	95.9016923076924	146.857846153846	201.929538461538	166.285076923077	150.868923076923	230.572153846154	168.350769230769	335.655923076923	260.178461538462	123.401384615385	149.985230769231	256.077923076923	311.053076923077	330.729230769231	259.158153846154	291.632
121	130.033581953733	130.032996030331	130.03844021921	91.837	91.817	92.854	4	4	133.6462	101.0097	106.1632	138.8424	103.1008	134.7456	38.7714	111.2018	153.9747	544.840199999999	119.3751	254.925	144.8826	252.0141	144.7974	151.0044	22.4444	183.744	450.1728	23.4646	68.3601	49.9653	52.0352999999999	44.8668	72.4413	78.6093	30.624	58.1514	149.9694	66.3195	104.0706	54.0758999999999	386.6558	225.6189	148.0305	158.131	444.807200000001	339.7599	244.728	505.0485	47.9541
122	130.048605935199	130.042052662775	130.057076602512	54.084	52.014	60.2	133	133	2007.43288888889	2730.189	2506.1945	2696.63735294118	1957.90336363636	2533.9015	1937.7396	3845.95041666667	2845.65708333333	3642.32555555556	3180.1712	2430.9506097561	2594.05561538462	3153.59275	2665.546	2364.37866666667	2948.22145833333	2734.32432432432	2695.53526315789	2729.503125	1371.23368421053	1113.12096551724	1129.63993548387	1407.09374509804	1425.76717241379	958.039034482759	975.250363636364	1741.60554545454	1823.26558823529	1406.44903225807	1575.99168	1380.429	3382.80526829268	2634.83813793103	1454.91928	2088.49827272727	3531.13078947368	2786.1015	4337.08275	3183.11277777778	1935.46694444444
123	130.049179041261	130.045399962218	130.05726441149	99.9815	94.9	105.097	80	80	475.355846153846	764.3545	679.50648	976.6185	852.1175	854.1585	844.432615384615	2118.68835714286	1201.60712	1611.00511538462	275.4648	1242.70104	550.03872	961.896269230769	648.77088	552.07968	2014.044	624.404769230769	1230.74712	1600.43811111111	304.04344	502.87972	338.652769230769	206.047769230769	270.381538461539	447.99072	217.268192307692	819.47756	703.13828	464.2274	334.496923076923	388.649307692308	1740.57930769231	774.5595	565.357	961.32984	2295.5625	1023.34084	335.605307692308	2378.29674193548	1081.23925925926
124	130.065082392237	130.062078801597	130.073498323474	206.094	203.033	207.136	115	115	1593.03172	2415.00276	2339.03184	2835.4484375	2030.33576923077	2719.0175	1918.5024	3114.37525	1034.86705263158	1122.572	730.499000000001	1008.04816666667	2241.2376	2726.15253333333	2481.856	2126.18016	1288.26	1780.36533333333	1320.9	1479.696	1970.14663636364	1887.518	1657.565	1988.54845833333	1580.79138095238	1608.308	1445.68008	2028.65117241379	1273.2928	1396.2944375	1581.45208333333	1108.082	1930.33356521739	1890.55888461538	1403.864	1345.74932	1756.2805	1547.76138888889	1427.37172	1715.80277419355	995.55904
125	130.065139355268	130.062564748795	130.072361590895	270.3675	266.289	272.434	20	20	80.6006086956522	172.468173913044	121.4395	139.811478260869	134.6785	193.899130434782	115.26	425.448782608696	3667.2479032258	4368.95753846154	2374.55524	5047.27188461538	77.5231666666667	93.864	92.8437391304348	56.1286956521739	208.046	230.578956521739	277.451333333333	319.423304347827	102.029166666667	57.1363333333334	49.9949130434782	63.2561739130435	88.7929565217391	76.5391304347827	40.8016666666667	119.374125	119.37052173913	58.1684999999999	72.457043478261	48.9829565217391	236.707666666666	157.120173913044	68.3749565217392	110.1645	258.1865	131.61225	143.856782608696	177.434608695652	199.001739130435
126	130.064348262664	130.063239789028	130.073687049234	287.749	287.698	290.77	7	7	444.84208	697.016347826088	396.884730769231	319.33512	143.85948	266.29308	115.28712	706.886653846154	352.933307692307	455.151920000001	141.85228	455.04488	72.43988	147.9696	110.16432	75.5332800000001	86.7032692307693	78.56156	124.472846153846	180.553615384615	144.91384	42.8513076923077	45.9034615384616	93.8647692307692	116.31192	67.33848	35.7013461538462	173.4408	126.51472	65.2972307692307	114.270153846154	59.18784	237.668961538461	117.3322	56.1148076923078	65.2824615384616	183.6864	160.21536	116.2572	137.7378	187.68736
127	130.08523853132	130.083196957906	130.093365490735	78.568	73.458	82.627	52	52	611.151142857143	402.810227272727	228.597333333333	354.022619047619	460.256238095238	834.583090909091	299.964	1168.22714285714	759.613461538461	1727.95104444444	889.689142857143	1399.783	745.792	1344.2941	978.4677	639.689285714286	502.121142857143	136.756571428571	237.782047619048	459.107142857143	335.752333333333	321.3	254.039285714286	259.152571428571	819.271315789473	294.862571428571	287.801142857143	1931.88	961.10376	555.035428571429	1347.42	927.67995	1846.2	2308.90657142857	854.126307692308	1373.2565	1344.72904	3484.31185185185	3017.75728571429	1771.18738461538	793.769461538462
128	130.086204167027	130.083426048251	130.094328045408	63.254	59.163	70.409	40	40	811.873176470589	764.188055555556	116.343333333333	382.604166666667	1260.06323529412	932.529272727273	1357.41277777778	3001.65722222222	1176.19752941177	970.299705882353	1354.85511111111	1917.49555555556	787.677538461539	1465.16875	1011.03235714286	467.456352941177	1630.43	70.3991666666666	333.636176470588	1468.20323529412	394.9765	478.517941176471	350.975555555556	387.747777777778	1095.32657142857	269.342117647059	398.798277777778	2531.21544	918.25	565.47888	1773.13242857143	1261.07314285714	2071.1684	2746.50093333333	780.525	1414.1358	1419.20638888889	3799.51444444444	2628.39683333333	1682.89611111111	970.579411764706
129	130.966174146864	130.96540309361	130.96679187797	1169.24	1169.21	1169.26	5	5	0	0	226.610769230769	212.16	0	0	0	0	0	0	0	0	0	0	0	196.86	0	0	0	0	0	0	0	0	0	79.5600000000001	0	151.98	0	0	0	0	0	0	0	0	0	136.68	0	0	0
130	130.96732647032	130.964558130381	130.975748943661	1081.5	1080.36	1084.5	111	111	2587.27130434783	3095.69133333332	3105.86193548388	3098.71967741937	2487.3695	3293.49575757574	2549.53533333334	2231.04484848484	2081.39999999999	2099.68769230769	1718.17529411765	1633.49088235294	3436.16190476192	3465.66153846153	3219.12000000001	3054.9	2115.08818181817	3070.19999999999	1593.24	2305.90624999999	3390.10100000001	1867.13823529411	2068.04675	3339.66025641025	2902.78906249999	1747.76382352941	1979.04456521739	2253.49818181819	1723.98642857142	2274.59999999999	3116.17071428571	2573.56088888889	2234.44411764706	3564.74810810811	1896.17999999999	1716.13470588234	1833.00848484848	2217.47999999999	1788.0705882353	1780.95757575758	1805.39999999999
131	130.99652555423	130.996504278818	130.999659624173	63.255	63.237	63.261	3	3	184.627869565217	275.355	377.593043478261	525.450208333333	186.715695652174	378.528208333333	224.51	161.206083333333	91.7569565217391	107.131956521739	487.6795	82.623375	301.994	285.681666666667	263.23525	281.664	79.5803478260869	239.761304347826	85.7055652173913	97.9492173913044	647.010782608696	1400.82965384615	1604.90942857143	1097.9235	423.213541666667	562.163739130435	470.239208333333	179.527333333333	135.698791666667	212.322782608696	300.989782608696	255.0625	120.390782608696	324.36	202.011652173913	154.064041666667	109.167913043478	110.188173913043	488.599958333333	125.524173913043	102.052173913044
132	131.046538399413	131.043469752114	131.05358075492	196.9115	194.87	198.958	20	20	435.664541666667	561.1375	656.1815	654.99408	419.32275	691.72272	474.4302	555.174666666667	2222.60544	2631.36491304348	1935.41425	1449.11	611.12975	674.412791666667	661.14144	636.65472	490.63924	660.128708333333	471.25925	493.942166666667	495.74025	368.235041666667	425.45676	608.218000000001	582.71692	387.7976	394.84836	471.471	292.82036	384.55508	526.470500000001	381.7605	378.51275	651.966375000001	339.757125	325.393291666667	288.73075	359.142666666667	249.9686	293.844	295.8812
133	131.054732194485	131.053353260761	131.055861146726	53.0555	52.032	54.083	6	6	200.928411764706	326.494117647059	352.110833333333	431.5775	265.276470588235	392.926470588235	263.235882352941	487.841176470588	245.734941176471	321.374117647059	634.612777777778	218.267411764706	334.541777777778	347.914722222222	323.526470588235	275.574705882353	700.901647058824	560.141470588235	336.794117647059	659.338	486.6725	1073.99805882353	1290.65138888889	732.571176470588	302.817705882353	405.056764705883	366.279722222222	330.57	172.429705882353	185.811294117647	266.3795	217.310117647059	457.065411764706	411.154823529412	189.763764705882	212.221176470588	370.360833333333	389.724888888889	767.248888888889	352.110833333333	171.409411764706
134	131.05257150218	131.05257150218	131.05257150218	98.971	98.971	98.971	1	1	12.24	44.9030476190476	26.533619047619	68.3750952380953	47.9668571428572	53.0697142857143	61.1836363636364	162.225428571429	87.72	68.3591428571429	18.3642857142857	112.226190476191	35.7183333333334	38.7690476190476	43.8619545454546	28.5746666666667	135.698	31.6273809523809	71.44	107.1	14.28	23.46	25.5	11.222619047619	7.142	25.5130952380952	15.3035714285714	39.80145	37.7505714285714	34.6897142857143	18.36	39.7818571428572	120.393714285714	41.8531904761905	21.431	65.3165714285714	140.832285714286	119.367857142857	33.6615714285714	98.9954285714286	49.98
135	131.128602874413	131.126463683519	131.137596780409	46.931	44.878	49.975	55	55	146.9184	227.519466666667	106.146857142857	86.7226666666667	266.307	362.336666666667	206.093866666667	440.928	368.316266666667	488.716857142857	594.815466666667	362.052666666667	180.5164	166.294928571429	201.080714285714	149.989	1413.10735294118	1733.97941176471	1209.39705882353	1329.78388888889	79.5822857142857	198.955714285714	109.2042	96.9633333333334	113.2126	40.8106666666667	49.9905	123.454571428571	151.009333333333	78.595	106.191428571429	102.066666666667	397.904	373.4176	138.756266666667	217.3168	609.110571428571	298.152857142857	677.706857142857	324.3176	211.1262
136	132.046757701984	132.046757701984	132.046757701984	220.377	220.377	220.377	1	1	36.7398	61.2	54.0759	42.852	35.72975	68.3600999999999	40.822	33.6798	47.94	53.0523809523809	55.0934999999999	47.9534285714285	48.9744	59.1948	47.9682	55.0928571428571	49.9946999999999	55.0935	36.7308	29.57855	53.0686	40.812	38.7491428571428	67.3001999999999	56.102619047619	46.9331428571428	36.72	35.70875	41.8317142857143	36.729	57.134	32.648	46.9315	54.0758999999999	38.7486	38.7695	42.8505	32.6576	40.8114285714286	43.86	35.7105
137	132.047868955104	132.047868955104	132.047868955104	61.209	61.209	61.209	1	1	66.3	100.9575	122.434285714286	130.596571428571	112.23	185.598636363636	92.872	218.341142857143	69.3229090909091	63.2901904761905	103.044047619048	80.6015454545454	130.596571428571	163.245714285714	150.995238095238	127.571428571429	89.784	126.48	73.4596363636363	97.9461818181818	75.5222857142857	109.170571428571	128.556	89.7809523809523	87.7239090909091	71.4190909090909	54.06	207.06	57.136	76.5392857142857	92.846	68.3591428571428	327.507545454545	235.62	80.6015454545454	109.170571428571	103.048857142857	226.503428571429	154.02	99.0185238095238	59.1916363636364
138	132.048150563489	132.044885943013	132.056488774138	303.5295	299.941	304.051	14	14	429.534818181818	617.276458333334	746.823000000001	937.954374999999	482.588999999999	710.080615384614	517.330125000001	1362.056	51.0249999999999	61.2163636363636	72.42	51.0136363636364	52.006090909091	53.0683636363636	62.2366363636363	60.1639090909092	40.8109090909091	74.4739047619047	39.8012727272727	32.6574545454545	58.1555454545454	38.779	34.6892727272728	72.4587272727273	70.3964285714286	41.8311818181819	46.9555454545454	40.810909090909	48.973090909091	31.6284545454545	65.3149090909091	36.7388571428572	42.8609999999999	60.196090909091	37.7416818181819	38.7703636363637	41.8311818181819	40.8109090909091	36.7101818181818	39.7906363636363	34.6892727272728
139	132.047571975194	132.046412078428	132.050869355306	92.854	91.817	93.874	5	5	104.0655	141.855291666667	139.814208333333	122.46	154.0955	226.54656	204.008	274.45532	129.513541666667	137.73375	159.15744	195.88608	177.56352	232.56912	217.26852	175.526	164.29728	183.6432	116.337	164.22644	89.7636666666667	63.2425833333334	76.521	109.16568	116.3085	64.2915	71.4168	231.662958333333	114.27136	115.28825	124.42048	94.88604	439.63724	272.54025	124.501	184.71412	379.626	501.085958333333	395.77552	403.0975	131.58516
140	132.053084765115	132.046845040585	132.056713228448	186.714	183.652	188.72	5	5	105.087466666667	278.551	261.188266666667	296.917	181.678666666666	271.390933333333	196.911466666666	610.1095	390.762133333333	453.840666666666	364.092399999999	244.944	124.472533333333	191.810133333333	196.911466666667	138.756266666667	231.691333333333	314.242133333333	165.2832	252.104666666667	63.2565333333332	28.5562666666667	38.7853333333333	44.8917333333333	57.1349333333333	18.3648	28.5674666666667	399.944533333333	68.3578666666666	96.8556666666665	98.9642500000001	65.3184	879.505230769231	406.9550625	89.7834666666667	119.3244	248.961333333333	480.5456	268.330133333333	212.215466666666	24.4784
141	132.054483743078	132.052721102691	132.055076658264	195.908	195.896	197.915	3	3	28.567724137931	106.108689655172	50.0036551724138	34.6890666666667	191.810133333333	48.9728	203.033066666667	628.489931034483	430.643724137931	432.677866666667	368.244066666667	290.833	41.8309333333333	43.8718620689655	52.0336	35.7105	250.9364	40.8106666666667	37.7424666666667	280.623275862069	34.6834	31.6285517241379	22.4458666666667	46.9422068965517	35.7151666666667	20.4093333333333	20.4053333333333	246.948482758621	25.5066666666667	91.776	24.4866206896552	55.1052	908.04551724138	43.8629655172414	87.743724137931	88.749	30.614	485.646933333333	205.0736	25.5066666666667	21.4221
142	132.09997912483	132.096471085065	132.109348579207	121.417	118.35	123.463	69	69	636.636	986.0499	942.963999999999	1191.97180952381	1060.35145	1431.4809	1051.87775	1766.64	2834.35371428571	3142.75395652174	1882.4166	2925.15914285714	1375.91255	1617.1755	1403.25625	1044.70755555556	1290.65138888889	1433.87275	1236.1188	1584.51676470588	1220.20476190476	1514.23105263158	1185.9372	1600.38	1473.241	1255.31210526316	918.495	1858.15969230769	1132.4775	1096.44625	1437.61941176471	974.625249999999	3066.2379	1937.45475	986.58175	1581.465	2216.8278	2240.51890909091	1408.96525	2203.60257142857	1047.3921
143	133.060950121895	133.058746074808	133.069621306458	53.0635	52.032	59.168	20	20	150.966166666667	166.30075	172.468173913044	167.329913043478	145.89575	150.997	121.442086956522	252.068869565217	397.62125	412.185391304348	433.610869565217	338.64	174.42	215.275043478261	170.427130434783	151.037217391304	584.627125	472.37575	458.09225	444.94747826087	113.248956521739	93.868	106.111652173913	130.626782608696	106.058333333333	70.398	64.26	141.822304347826	121.40975	115.348434782609	108.175304347826	82.643625	314.249833333333	215.228791666667	90.8070869565218	154.05775	346.90347826087	216.30452173913	456.96	264.315130434783	131.617625
144	133.053168159934	133.049788057804	133.056548262064	301.4945	299.964	303.025	2	2	64.2774999999998	109.169722222222	78.5626470588236	78.5626470588234	40.8117647058823	71.420588235294	85.7033333333334	200.929055555555	24.4946666666666	18.365294117647	21.42	26.5272222222222	27.5479411764705	31.6389444444444	33.6691666666666	25.4902777777778	45.9124999999999	46.9327777777778	33.6783333333333	44.9068888888888	36.7305882352941	29.5977222222222	33.6691666666667	40.8	23.4667647058823	16.324705882353	19.3968888888889	12.2435294117647	19.3852777777778	17.3447222222222	19.3905555555556	18.37	29.5880555555556	29.5880555555556	13.2592777777778	18.365	17.344	20.4129411764706	21.42	23.4651111111111	13.2592777777778
145	133.104274915527	133.10422382247	133.104326008584	122.426	122.409	122.443	2	2	56.1173684210526	79.5312631578947	97.9755789473684	107.160789473684	118.381052631579	143.812578947368	89.7844444444445	154.02	225.501421052632	354.941684210526	177.48	323.428055555556	110.16	133.654473684211	125.531210526316	91.8236842105264	149.978684210526	121.448894736842	94.8551052631579	157.122777777778	107.133157894737	118.283368421053	101.006052631579	143.775473684211	117.331944444445	114.302222222222	108.178888888889	165.24	95.9047368421053	76.5	144.795157894737	95.9344210526316	312.023368421053	165.282631578947	91.825	127.532894736842	197.869789473684	244.938947368421	93.8655555555556	198.9	98.0106666666667
146	133.976821206982	133.976228425941	133.980729007157	1072.265	1071.27	1072.33	6	6	843.540000000005	1098.92464285714	1013.88000000001	1115.25035714286	880.568214285719	968.318928571426	937.708214285712	786.695357142855	804.063076923076	729.299999999999	327.534642857145	861.59821428572	965.257857142863	1059.78	930.240000000006	1013.21464285715	763.979999999999	966.959999999998	864.959999999998	920.039999999998	1063.58428571428	726.239999999999	925.463928571426	975.119999999998	877.199999999998	753.780000000005	896.918076923076	753.023571428576	821.387499999998	842.519999999998	794.858214285713	844.855714285712	766.288214285713	863.52428571429	793.559999999998	828.529999999998	806.082142857141	798.939642857147	362.226785714285	852.296428571433	811.919999999998
147	134.046390203782	134.044465020792	134.049721091942	55.093	53.058	56.102	11	11	222.36	333.629181818182	356.162086956522	370.354695652174	365.253391304348	516.258	331.677272727273	361.257	407.826086956522	414.225913043478	533.596434782609	351.915	379.456173913044	411.165130434783	407.1795	450.160772727273	147.937826086957	195.892363636364	137.735217391304	141.85252173913	312.279652173913	188.748260869565	224.457391304348	309.142636363636	354.884347826087	205.081173913044	256.02	375.456	290.777727272727	243.964681818182	340.854260869565	277.514181818182	679.493739130435	513.06	317.301130434783	392.805	1030.46347826087	757.033565217391	1378.02	838.868869565217	210.173739130435
148	135.099938839116	135.099938839116	135.099938839116	175.485	175.485	175.485	1	1	67.3365	89.8084	103.0503	136.6465	69.3804	98.9677142857142	65.296	149.8959	24.4872	20.4	19.3845238095238	29.59595	61.233	57.12	64.26	45.9	14.2842	26.5187	21.426	16.324	41.83025	74.4819	43.87075	86.74675	49.994	42.852	27.5481	50.02165	39.77805	32.6491428571428	45.91125	40.8	49.98	32.6308571428571	29.58725	36.72	38.7714	42.8505	20.406	50.00695	24.4857142857143
149	135.116252318875	135.115457167384	135.12559562831	616.2625	615.223	618.3	14	14	195.926709677419	1849.0787	1036.61496774194	1912.0070625	718.284387096775	1414.3668	1213.87933333333	1348.8366	797.718200000002	1193.946	292.860354838709	788.534806451614	1037.43841935484	1048.01926666667	1033.73273333333	554.932645161291	703.101533333331	183.646451612903	160.181866666666	332.606933333333	698.745666666666	623.382933333332	186.6783	739.959166666667	240.742838709678	108.1306	194.909133333333	487.775870967742	117.329677419355	477.5784	128.5578	690.845741935484	2522.5215	886.632290322581	125.5174	812.291466666665	611.250516129032	1777.2755	375.458133333334	283.680466666667	160.150129032258
150	136.061859458301	136.061859458301	136.061859458301	72.438	72.438	72.438	1	1	55.083724137931	48.9552	47.9529655172414	59.1754666666667	37.7502068965517	49.9832666666666	34.6958666666667	70.3984	241.617413793103	286.86224137931	255.066666666667	244.816	49.9947	44.8829333333333	30.608	35.7168965517241	108.171172413793	121.387933333333	35.7096551724138	107.128965517241	43.879275862069	25.5068965517241	28.5674666666667	30.608	46.9154	16.3211034482759	15.301	68.3444666666667	30.608	39.7988275862069	47.9431333333333	31.6338965517241	89.7660689655172	56.1056896551724	23.4655517241379	26.5269333333333	61.2165517241379	74.4801379310345	49.9832666666667	55.1060689655172	26.5325517241379
151	136.074641591994	136.060974022438	136.075440775868	114.2745	110.188	118.339	4	4	49.9936111111111	87.72	60.2127777777778	105.088611111111	50.0072222222222	66.3180555555555	51.0138888888889	127.458333333333	241.726833333333	286.604388888889	272.414166666667	294.860277777778	68.3362777777778	84.66	67.3566666666667	48.9733333333333	129.575277777778	97.9786666666666	90.8047222222222	179.568888888889	74.4762222222222	106.074222222222	110.226	144.792666666667	91.795	104.068333333333	80.5756111111111	72.4397222222222	41.8450555555555	44.8922222222222	80.5492777777777	53.0862222222222	135.696944444445	61.1966666666666	40.8	63.2572222222222	82.62	97.9466666666666	80.5975555555556	88.7351666666666	45.9125
152	137.061604557071	137.05962933614	137.063579778003	291.8015	291.796	291.807	2	2	41.8313103448276	71.4337931034483	80.6010666666667	81.6213333333334	75.4997333333334	84.6821333333334	59.1759999999999	99.9870344827585	927.43075862069	1282.7266	838.80848275862	1018.24974193548	81.6213333333334	72.454275862069	89.7658666666666	81.6386206896552	98.9466896551724	118.327733333333	106.108689655172	120.372206896552	78.5759333333334	111.232620689655	59.164	74.4776206896551	77.5402666666667	62.2362666666667	48.9732413793103	63.2565333333333	42.8515862068965	47.9432413793103	69.3904827586206	51.0224137931034	89.784275862069	65.2976551724137	41.8228275862069	61.2041379310345	57.1442666666667	51.0233333333333	59.1542	69.3787586206896	57.1238620689655
153	137.965940271975	137.962076897615	137.975032511853	1073.32	1073.18	1074.41	136	136	1208.272	1895.82357142857	1731.96000000001	1698.11200000001	1284.80950000001	1633.61296296296	1309.30149999999	1303.12045454544	1254.16523809523	1128.11999999999	2149.12285714286	1210.73999999999	1645.04600000001	1659.53999999999	1710.54000000001	1599.36000000001	1202.57999999999	1682.99999999999	1243.38000000001	1345.37999999999	1792.64695652174	1197.47999999999	1283.73181818181	1615.90749999999	1664.63999999999	1254.60000000001	1251.54	1162.80000000001	1154.18549999999	1190.33999999999	1699.13249999999	1272.96	1308.25047619047	1605.28789473685	1166.87999999999	1250.08333333332	1261.30857142856	1252.56	2132.79523809524	1229.28399999999	1209.71999999999
154	138.053687818885	138.049493536036	138.063127175356	57.1335	55.087	60.195	36	36	9.18	7.14194444444444	8.16488888888889	16.3235555555556	7.14184210526316	15.3083333333333	11.2261111111111	12.2433333333333	17.3292631578947	11.2224444444444	11.2230555555556	12.2393684210526	12.2393333333333	15.3041666666667	16.3244444444444	11.2261111111111	36.7294736842105	16.3244444444444	111.208684210526	51.0294117647059	14.2831111111111	8.16222222222222	6.12166666666667	14.2838888888889	15.2952631578947	3.06083333333333	4.07977777777778	11.2230555555556	10.2027777777778	12.2506666666667	18.365	9.1825	40.8105263157895	26.5186315789474	8.16222222222222	8.16222222222222	30.6083333333333	87.7438888888889	53.0544444444444	25.5152777777778	26.5352941176471
155	138.054039705847	138.053332275575	138.06283054537	203.05	203.027	207.12	3	3	18.372	26.5269333333333	38.7726666666666	30.608	52.0132	55.0944	54.0953333333333	97.9456	34.6890666666667	63.2772	20.4053333333333	34.6890666666667	29.5877333333333	56.1146666666666	39.7904	41.8309333333333	72.4105333333333	51.0133333333333	30.608	78.5605333333332	27.54675	50.0126666666667	44.8770666666667	25.5166666666667	28.5786666666667	32.6485333333333	26.5165333333333	99.0046666666665	66.3216666666667	54.0529333333333	30.608	36.732	356.073066666667	146.9184	59.1754666666667	101.046	219.429	230.580266666667	144.877866666667	221.397866666667	59.1561333333332
156	138.090874864821	138.089454270066	138.100561085109	120.3905	118.349	121.428	18	18	10.2028571428571	21.4102	18.3708	20.4053333333334	136.7604	173.513333333333	147.938666666667	296.8006	10.2042857142857	14.2781333333333	4.08106666666667	7.14186666666666	30.598	61.2159999999999	27.558	43.8714666666666	86.7226666666666	91.8600000000001	72.4389333333333	103.046933333333	12.244	12.2331428571429	4.08106666666666	18.3588	24.4864	9.18599999999999	8.16533333333333	19.3787333333333	24.4864	19.3787333333333	23.4569333333333	16.3370666666667	169.364266666667	94.8848000000001	36.7296	57.1349333333333	141.761466666667	133.707333333333	80.6063333333333	144.830533333333	148.006333333333
157	138.127889848763	138.125856851567	138.137006405468	363.216	360.142	364.259	23	23	133.658529411764	332.615882352942	333.636176470589	382.588235294118	228.545882352941	328.421058823529	183.65	610.1095	406.053647058823	335.676764705882	95.9021176470588	81.6444444444445	181.612352941176	139.732388888889	237.714823529412	238.748823529411	39.7914705882354	36.7305882352941	17.344	30.5982352941176	100.017647058823	19.3788823529412	23.4667647058824	75.5017647058822	79.5554117647059	16.3237647058823	14.2791764705882	176.510882352941	42.8516666666667	83.6641176470587	53.0705882352942	64.2970588235293	515.248529411764	185.693529411765	48.971294117647	60.1938823529412	108.144941176471	264.332352941177	95.9408235294118	81.5952941176471	13.2630588235294
158	138.978237642084	138.974641250883	138.986720908614	1073.28	1072.22	1073.39	141	141	1836	2430.72272727271	2387.82	2345.63685714286	1738.56685714286	2325.4916	1843.89291666667	1708.24090909091	1732.61307692308	1415.75999999999	2237.95650000001	1602.41999999999	2377.26571428572	2387.81999999998	2354.16000000001	2369.10342857143	1759.22956521739	2222.18228571429	1761.54000000001	1785	2429.24137931036	1771.74000000001	1732.69826086957	2150.16000000001	2140.98	1750.32	1786.66851851852	1727.88	1700.15299999999	1750.79666666667	2070.46217391305	1716.12057142857	1718.38166666667	2217.66722222222	1675.86000000001	1627.538	1673.66315789473	1789.56722222222	2244.02714285715	1553.39125	1750.31999999999
159	139.001742157122	139.00031446374	139.010262614283	91.3145	87.741	92.855	22	22	218.342416666667	296.9655	276.566791666667	254.1045	205.128875	273.494	209.108541666667	138.759666666667	1164.66430769231	1301.82380952381	1142.68	907.02892	282.6785	260.1	277.44	252.0635	171.444	290.77125	206.149416666667	199.928166666667	431.47692	531.441708333334	431.583375	493.801	362.18875	321.391875	368.31025	164.307208333333	187.733666666667	218.3335	331.445833333333	271.3865	323.353208333333	219.46125	214.305	185.738583333333	685.776	384.744208333333	832.32	679.653	182.587458333333
160	139.043961282299	139.037456293464	139.046658123241	238.722	235.675	238.77	8	8	1022.2905	1423.97816666667	1240.6372173913	1343.9985	937.839500000001	1334.447	915.997416666668	804.342434782609	905.202782608695	972.576208333334	1898.76279166667	905.982000000001	1271.543	1389.921	1302.158	1373.31258333333	901.901	1340.6085	1059.82329166667	901.716833333333	1374.332875	912.938913043478	991.2375	1238.64947826087	1395.0235	995.231250000001	1036.10833333333	881.505391304348	1056.979	985.109999999999	1294.71104347826	953.700000000001	827.431565217391	1309.32939130435	939.660260869564	971.079666666667	882.552291666668	849.074086956522	1805.8425	923.363958333334	1026.3715
161	139.056410102171	139.056410102171	139.056410102171	57.122	57.122	57.122	1	1	16.32	16.324	21.43155	17.34425	16.3245714285714	20.411	12.243	19.39045	14.2726666666667	12.243	48.9744	24.48	16.32	18.3654	20.412	21.43155	32.6491428571428	15.3045	15.3042857142857	14.2873333333333	21.42525	12.243	9.18225	17.34935	23.4534285714286	7.142	11.22275	16.324	5.10125	7.14595	13.26715	11.2233	24.4868571428571	25.5	14.2835	16.324	7.14175	30.6075	21.42525	13.2678	13.2630952380952
162	139.989253572838	139.984623975453	139.99758549978	1071.295	1070.2	1073.33	74	74	1488.13199999999	1966.61055555557	2106.29999999999	2192.22352941175	1714.61999999999	2360.62058823528	1696.25999999999	1385.9588235294	1961.31363636362	1394.33999999999	3854.95925925925	1996.14	2243.25294117646	2020.61999999999	1601.4	2207.27999999999	1748.27999999999	2321.51999999999	1467.78000000001	1680.96937499999	2629.52941176469	1888.01999999999	1437.85095238096	1456.56	2101.39117647058	1283.16	2000.79676470589	1297.44	1861.30909090909	1786.01999999999	2104.25999999999	1842.11999999999	1699.34062499999	2189.40235294116	1927.79999999999	1389.19214285714	1619.62166666666	1181.16	3373.6942857143	1696.68521739131	1424.94
163	140.954230249885	140.950827713786	140.963485414027	1075.35	1074.31	1076.41	144	144	2165.2888	3072.65380952379	2894.76000000001	2991.01571428572	2120.54952380953	2904.21363636364	2191.93636363635	2190.91590909091	2146.01590909091	2225.64000000001	3328.65826086957	2212.38	2901.97384615384	3015.11999999998	2889.66000000001	3033.81136363637	2117.40217391305	2817.24000000001	2261.33999999998	2165.46000000001	3061.36363636364	2246.04	2273.45120000002	2789.70000000001	2938.62	2271.54000000001	2211.37190476191	2145.06	2129.64739130435	2226.66	2859.25826086957	2282.76	2099.075	2761.40857142858	2246.04	2224.40740740742	2136.79043478261	2200.14	3196.34260869565	2297.04545454546	2078.44241379311
164	140.964606721676	140.961395236831	140.964823287346	43.852	42.855	43.864	3	3	264.24475	556.021111111111	488.739666666667	556.081666666667	252.00175	349.936222222222	322.390222222222	244.89	881.8675	1160.0811	875.3888	520.313333333333	322.390222222222	320.349777777778	373.442	280.396875	218.36025	279.5485	163.24	211.19175	373.401333333333	129.582333333333	192.948	248.072625	318.344	114.268	184.660222222222	249.981666666667	181.599555555555	270.358888888889	240.956	191.948	172.42225	186.728625	124.48575	138.750222222222	152.029666666667	202.3065	333.830666666666	155.090666666667	103.04525
165	140.992843603619	140.989362061875	141.002746698511	1072.3	1071.27	1073.38	89	89	1850.27999999999	3258.91032258066	3146.7	2853.085	3157.81029411765	2535.43088235294	3127.20147058824	3051.84000000001	2297.84428571428	2644.86	2642.82	2131.18529411765	3250.7477419355	3204.84	3131.40000000001	2850.90000000001	3074.17303030304	2362.96333333333	2582.63999999999	1986.32176470588	3086.36999999999	2075.69999999999	2322.18941176469	2290.92000000001	3031.44	2414.08322580646	2254.83142857143	2176.68	2487.77583333333	1851.678125	2741.55424242425	3152.73636363637	2935.38617647059	2569.79885714286	2400.06000000001	2278.26351351351	2301.125	1894.55266666667	2683.652	2344.7776	2453.83902439025
166	140.995439055793	140.99320772141	141.004506100133	1169.21	1156.94	1169.28	66	66	804.779999999998	0	1216.63466666666	1103.64	760.473076923076	985.784615384613	0	0	0	1202.58000000001	1549.52769230769	741.54	1009.60416666667	0	967.980000000001	1150.56	0	1221.96	0	0	1566.72000000001	0	0	1746.24	0	886.379999999998	717.060000000002	756.839999999999	754.799999999999	1008.78000000001	1129.93071428571	772.139999999999	0	1076.1	707.88	0	0	807.839999999998	2475.62272727273	1117.47631578948	1453.97153846154
167	140.995229326152	140.99302859898	141.00473590736	1122.255	1111.05	1136.53	74	73	2337.75510204082	3226.90551020408	3496.61755102041	3020.24441860466	2292.96	3707.97785714285	2375.03510204082	2214.72857142857	2555.63297872341	2961.22448979592	5437.61999999999	1409.15115384615	3698.19711538461	3134.80533333332	3493.5	3535.00714285714	2170.40816326531	3163.31914893617	2741.28836734694	2734.05423728814	3097.03372093024	1530.90909090909	3280.32	3325.51020408163	1898.88464285714	2728.57142857143	2494.39897959184	1589.16	2646.9	2280.147	3751.90185185185	2267.91367346939	2210.2225	2871.98658536586	2725.98530612245	2079.26950000001	671.580909090911	2234.69387755102	5166.24549019607	2688.23775510204	2462.26541666667
168	140.996039438618	140.99376326468	141.003711224577	1140.135	1137.57	1141.68	4	4	1246.94916666667	1708.875	1794.91291666667	1734	1222.45916666667	1685.04	1232.67625	1193.93208333333	1321.97916666667	1477.56333333333	2662.2	1291.32	1789.36875	1819.40291666667	1720.4225	1857.128	1214.29583333333	1686.74875	1397.4	1262.25541666666	1773.78	1265.31666666667	1404.53999999999	1698.99375	1807.15791666667	1350.01125	1332.12	1248.99	1356.13375	1210.21416666667	1708.1775	1222.45916666667	1188.78541666667	1755.42	1349.45999999999	1357.15416666665	1301.03125	1283.16	2610.22583333333	1361.23583333333	1289.80666666667
169	141.017303592539	141.017303592539	141.017303592539	65.301	65.301	65.301	1	1	474.2709375	680.256625	756.0515625	645.81825	291.7915	781.27494117647	277.621333333333	236.701866666667	456.596	415.2671875	1641.58225	381.5735	851.922666666666	542.80625	713.15475	763.4088	435.64675	781.22425	517.1083125	405.0640625	644.014375	364.22925	348.9255	461.153	682.296375	364.22925	428.375294117647	336.6825	431.56575	367.425	617.2890625	349.94575	284.6671875	726.1955	466.25425	376.47225	298.93325	433.60625	2519.25470588235	263.4352	411.311875
170	141.958231480486	141.954253228313	141.966901184615	1077.39	1076.37	1078.43	144	144	9417.42541666667	13429.4844	14624.76	13942.5353846154	8826.60416666667	14703.18375	9193.95416666667	8672.12777777776	8429.66208333334	8997.42	8332.5864	8477.35538461538	14472.9333333333	14028.4592	14103.54	14227.4372	8629.27222222221	14493.18	8734.15172413797	9193.26000000001	13706.2366666667	8156.94000000005	9197.8856	15899.6424	14509.5	8616.39833333334	9171.83999999997	9518.64000000001	8891.22758620687	8992.32000000003	14806.004	8955.33565217392	8720.48083333334	14868.1096296296	8770.98	8340.7496	8530.544	9006.59999999998	8013.54166666667	8797.25439999999	8457.84
171	141.958746000703	141.957207164198	141.967899445565	1169.22	1169.15	1169.26	22	22	937.380000000002	0	1437.44	1293.36	799.371818181819	2255.94124999999	851.438181818183	0	0	0	1003.55363636364	807.479166666667	1689.47916666667	0	1392.3	1305.6	0	1542.24	0	0	0	0	0	1534.08	0	875.160000000002	905.760000000002	872.877272727274	1254.6	0	0	0	0	1528.98	0	0	0	836.400000000002	0	816.727272727274	0
172	142.010594986358	142.010594986358	142.010594986358	132.627	132.627	132.627	1	1	745.8393	1105.3548	1403.25625	1170.6282	633.76155	1519.8	708.0882	674.38525	550.962	610.1095	970.02	591.745	1417.8	1244.339	1325.30475	1258.0299	686.46	1261.37052631579	832.319999999999	701.9664	1231.44175	657.0732	753.96475	1508.15742857143	1469.232	700.117157894737	759.310736842105	793.7934	854.9695	708.9	1431.3078	720.3318	570.18	1296.75447368421	718.2912	669.284	550.638	632.617	732.5395	591.6	612.536842105263
173	142.962913277325	142.960421048678	142.964036958807	1077.41	1076.35	1078.43	44	44	1350.06136363637	1789.81083333333	2163.18518518518	1783.72	1224.54545454546	2015.39772727273	1356.15782608696	1239.85227272728	1182.70681818182	1284.18	1167.4	1177.575	1942.90782608696	1806.16956521739	1819.68	1921.47869565218	1289.85454545455	1752.36	1344.93304347826	1311.72	1976.62045454546	1238.28	1348.44	2014.5	1913.52	1449.01739130435	1237.81136363637	1689.12	1250.05681818182	1331.1	2028.36242424243	1302.54	1320.46818181818	1937.26896551724	1205.64	1161.27727272727	1155.15454545455	1549.38	1183.18782608696	1282.71136363637	1221.41545454546
174	142.993580149881	142.991486648033	142.996067398829	1070.23	1070.18	1070.25	12	12	1376.94357142857	2021.64	1679.94	1656.61928571428	1192.38	1752.36	1384.14	1085.01928571428	1191.23769230769	710.940000000003	1488.18	1118.94	1766.85642857142	2146.08	1715.64	1681.98	1349.46	1585.08	675.240000000008	1209.61153846154	1999.57928571428	666.060000000004	1289.16214285714	1726.67	1656.61928571428	1229.1	1197.48	1303.56	1189.13214285714	1149.54	1613.64	1318.86	1158.57307692308	1664.785	1232.16	1149.38615384615	1145.24142857143	1160.76	1326.92857142857	1225.71428571428	599.759999999989
175	142.990755364588	142.989281246859	142.995750206561	157.117	155.068	158.145	4	4	400.876375	634.465916666667	590.748875	552.727083333333	400.95825	623.391079999999	405.03925	408.032	428.5225	402.99875	715.224458333333	370.36164	628.499666666666	654.006958333333	608.093833333333	604.884708333333	367.38	610.1095	471.36936	368.144791666667	594.684291666667	457.090666666667	483.48	548.782416666667	575.574260869565	495.836639999999	429.648041666667	367.305	446.88775	429.52525	617.4025	425.461625	362.18875	581.3088	479.4188	445.54772	452.991	393.8165	696.009416666667	431.477625	465.13824
176	143.958463440919	143.958108735092	143.960032710323	380.56	374.439	384.664	6	6	3011.25085714285	4021.12157142857	3893.61264285714	3847.28499999999	2706.31688888889	4135.68051724138	2873.12457142857	2709.30971428571	2582.8855	2552.6655	4351.25971428572	2684.38464285714	3969.93171428571	3939.51585714285	4075.89874999999	3149.76	2972.09228571428	3926.81274074074	3077.828	2860.88114285714	4018.76475	2984.729	3169.00742857143	4024.71114285714	3968.07785714285	3127.06625	3167.67628571428	2856.7	3196.55514285714	2983.70892857142	4015.52696428572	2931.79389285715	2768.47385714285	4035.23000000001	3082.60682142857	3187.02149999999	3083.19549999999	2886.89346428571	4539.31785714286	3129.03128571428	3162.88571428571
177	143.958648134733	143.953385864183	143.969676180462	1073.3	1072.22	1076.39	138	138	4136.10000000001	5979.64166666667	6307.68000000002	6390.41965517245	5429.08281250002	6464.58352941177	3390.56766666668	5170.37999999999	5620.80029411762	6111.84000000001	5647.19545454547	5402.94000000001	6537.02441176472	5267.28000000001	6596.34000000001	6275.82911764707	3148.16904761906	6308.47852941177	5630.08437499998	5623.38833333334	5827.25785714289	5644.67999999997	5738.18424242425	6244.44000000002	6394.38000000001	5590.19147058824	5588.15088235295	4979.0787878788	5504.48676470589	5229.9054054054	6663.48600000001	4088.28485714286	5769.35666666668	6235.90303030304	5563.66382352938	5481.01999999997	5598.00583333334	5280.81399999999	6954.44999999997	5592.11483870969	5457.89035714284
178	143.95970366054	143.956335194845	143.968599050201	1125.31	1110.06	1138.65	150	144	8950.15234042554	14579.5123636364	13567.9577358491	13509.9921568628	8179.38000000002	14736.4342105263	8160.75755555553	8956.7856	10806.8934615384	12513.2361290323	21867.78	10807.7385964912	12894.3078	12339.35625	13302.84	12557.9775	9170.3348	8954.26249999996	12913.1692063492	9081.89458333334	15650.88	10480.3703846154	5860.92	13604.2160377358	14422.574137931	5905.90370370369	10711.7774545454	6167.53378378378	7341.63333333332	8936.952	13312.9580769231	7889.45837209304	11200.2610169492	13431.8041509434	9740.76150943399	11188.2308620689	10445.7490384615	5239.20000000002	27449.2083333333	10422.2475471698	9767.2688
179	143.959727523008	143.957721040321	143.968739866025	106.117	96.912	113.259	65	65	4817.63492592593	5052.39054545455	4657.545	5338.13862962963	3870.86362962963	5056.40488888889	3722.47857142857	2887.21557142857	4638.2535862069	4368.75014814815	12071.8378378378	4362.78696296296	6386.289	10381.9754285714	6694.72878571429	10394.7262173913	4289.16992592593	6844.44851851852	5162.52882142857	4302.51622222222	6873.48662962963	4321.89692592593	4940.27466666667	6845.69935714286	7404.14193103448	4604.43003703704	5306.31671428572	2517.7682631579	5052.4955	4624.83522222222	7749.01896774193	4703.39518518519	2770.42059259259	4668.664	6426.712225	4204.38896551724	2510.862	4090.24120588235	8555.18444444444	2674.09951851852	4303.53625925926
180	143.960661453043	143.956152134828	143.96941038104	79.579	72.42	93.863	75	74	5488.35069767442	6345.264475	6863.00869565217	3984.18472222222	4136.7209047619	8799.93152727273	5480.85901886792	2704.6981627907	3354.98091176471	3477.58605128205	8422.52794117647	3011.409	7252.11502325581	5446.447375	6125.850625	6182.755075	4360.1692	6073.5696	4413.338125	4671.34653658537	6501.1971025641	4903.84102083333	12156.4865697674	7500.02026666666	6407.64	4449.419275	7582.89883333333	508.126000000001	4500.433025	4528.11327906977	6336.01628205128	5765.51111111111	2296.301375	5507.46641860465	3857.19157894737	3104.67641463415	2578.22918181818	2055.86833333333	8178.36	2539.80112820513	4984.03227272727
181	143.960236988921	143.955985273634	143.968360150938	1166.645	1144.7	1169.27	56	56	3703.61999999999	0	4915.32999999998	5306.03999999997	3730.38437499998	4853.07187499998	5880.30000000004	3793.38000000003	4158.89705882356	5347.86000000002	6917.79624999997	4171.01055555553	4902.06187499998	0	4969.42312499998	4883.75999999998	3690.44705882356	5701.80000000003	0	0	0	4002.48000000003	4238.10000000003	4902.11999999998	4788.00437499998	3944.33999999998	3803.57999999999	4855.20000000001	4595.52100000002	5125.5	4688.75124999998	3501.76437499998	845.273333333316	4719.53999999999	4253.40000000003	0	3154.86	4252.38000000002	0	3789.58062499998	1763.58000000002
182	143.960011655746	143.957899833637	143.968544484215	218.319	212.214	224.469	35	35	2775.76	4199.63407142857	3825.09081481481	3723.9462962963	2634.43625925926	3575.02338461539	2669.57955555556	2292.043	3822.99684615385	2577.783	4788.0767037037	2914.8807037037	3981.04274074074	3865.50830769231	3873.8882962963	3810.66833333333	2687.38915384616	3904.53218518518	2886.45046153846	2702.08188461539	4696.1971875	3308.30412903226	3403.29506666667	4346.63235483871	4020.986	3228.21748148148	3234.65488888889	2456.39164	3334.26151724138	2735.53684615385	4749.40921875	3825.42857142857	2269.07876923077	3811.86953846154	3070.64096153846	2868.6255	2729.78796296296	2613.40903571429	4564.80562962963	2821.52488888889	3095.81673076923
183	143.959195260169	143.957803478553	143.96930780309	284.637	277.467	291.807	32	32	2432.34752	5739.77678571429	5331.66646341463	5843.19446666666	2253.79852	2854.68991304347	3819.86057142857	2210.5567	2252.24832	2098.18912	3954.51500000001	2135.44604	3506.66534615384	3107.77288	3328.39052	5088.83978947368	2424.63508	3336.3156	2663.84664	2338.02336	7712.04578181818	2434.38808	2578.66112	3414.87716	3590.119	2599.67344	2513.96992	1878.82418181818	2407.41078260869	2438.4692	2882.27045454545	2462.95591999999	2046.20024	3240.40928	2564.98392	2345.07196	2082.79968	1929.85145454545	3428.35444	2192.58172	2569.06504
184	143.958940122073	143.957088109577	143.967874515142	31.1165	20.397	35.718	38	38	8136.72558139535	10742.4515454545	10848.8433488372	10900.1115348837	8255.98925581395	10809.2942790698	8047.88079069768	7984.63213953488	9295.79097872341	8409.9611627907	16343.42646	8096.93469767442	10831.496627907	10929.4545813953	10814.1499069767	10799.6539534884	8190.61367441861	11170.015255814	8320.25804651163	7993.74	12549.0885	8253.84	8239.79865116279	10850.8841395349	10789.4511627907	8203.86	5081.91137037037	7852.9984	5719.68261290323	8065.30604651163	10876.0695652174	8323.38490909091	7902.18097674419	10840.0026976744	8131.53053488372	8199.98288372093	8144.80052380952	9519.14198181818	13094.2615813953	8150.08339534884	8136.54
185	143.95962023411	143.957803621725	143.968817049819	913.143	901.874	922.41	33	31	3188.14170212766	4203.9901754386	4620.29412765957	4024.48755319149	2610.56112765957	5144.23459574468	2741.14872340426	2637.40010416666	1795.92975609757	2528.50902127659	2534.04995744681	2463.2045106383	4742.74008510638	3918.80068085106	4224.47361702127	4747.85589473684	2543.794875	5316.30617021277	2262.69034042553	2759.17310638298	5293.53484210526	2521.68178723404	2291.78017021276	6263.04874576271	4784.6755531915	2341.53478723405	2215.29763829787	1563.03965217391	2669.39568085107	2625.17168085106	5354.78753846154	1603.833	2462.18412765957	5243.74812765957	2509.70729166667	2516.31689361702	2362.66493617021	2600.65626530612	2322.14953191489	2340.78804166666	2605.77170833333
186	143.958923593287	143.957909949238	143.966665150761	311.193	306.08	318.318	21	21	2313.4735	3189	2897.51	2750.2475	2182.31475	2919.05445833334	2097.20566666667	1742.65816666666	2748.15662962963	2395.547	4213.7564	2409.33841666667	4852.88811428571	3151.304	3153.72154166666	3394.81600000001	2388.50279166666	3255.61775	2672.6895	2315.5145	4065.99489655173	2530.94333333333	2738.43152	3220.43195652174	3532.17207692308	2635.30575	2736.39096	2194.55775	3504.63681818182	2329.325875	3340.16196	2783.924	2015.4875	3329.17364	2716.36652	2633.37279166666	2495.63341666666	2110.38	3930.3092	2482.8765	2645.50825
187	143.958636308185	143.95731263599	143.968566443959	131.0975	124.478	139.781	18	18	4257.526	5753.84464285714	5837.98458620689	5678.09655172414	4265.47379310345	5690.96475862069	3992.89457142857	3443.76114285714	3925.03914285714	3958.67034482759	6972.40706896552	4043.25075	6051.04910344827	5428.69957142857	5894.95468965517	5830.87655172414	4079.25579310345	5690.10885714286	4447.50068965517	3999.52	5939.00896551724	4154.60342857143	4392.2875862069	5918.2595862069	5679.93057142857	4319.7765	4381.97375	4123.10946666666	4641.23489655172	4373.3164137931	5873.34857142857	4293.32082758621	3412.5615	5529.755	4205.61771428571	4201.496	3846.68006896552	3810.21517241379	6313.307	3892.58317241379	4154.16178571428
188	143.95928726942	143.957921927742	143.967162811764	246.8935	241.797	255.032	16	16	2935.28588888889	3981.34911111111	3817.81014814814	3583.996	2691.44392592592	3413.96676923077	2534.79557692308	2229.75203703704	3011.82141176471	2483.897	5408.76538888889	2411.91646153846	3917.62840740741	3698.43981481482	3895.34985185185	3715.82053846154	2587.92792592593	3694.39488461539	3082.66385185185	2700.62625925926	3853.65911111111	2776.64162962963	2907.21111111111	3652.30322222223	3762.5835	2899.78684615384	3111.568	2319.02825	2928.17269230769	2784.19555555556	3781.2772962963	2896.37925925926	2076.22759259259	3620.6682962963	3003.7522962963	2786.74118518518	2728.17325925926	2449.68888888889	4266.76592307693	2537.40957692308	3016.90662962963
189	143.959705655643	143.957993440412	143.96865443094	181.607	167.283	194.882	22	21	4270.916	6123.52041666667	5534.80457142857	5410.95263888889	3992.937	5290.18142857143	3998.35975	3300.06971428572	4436.1557	3510.21325714286	6355.18174285714	3886.4448	5713.53954285714	5395.38445714286	5731.92055555556	5951.32822222223	3957.6575	5480.05394285714	4238.57485714286	3847.49742857143	5818.68942857143	4307.94262857143	4500.09	5742.11234285714	5768.53388571429	4539.88671428571	4471.518	1803.444375	4453.80511111111	4102.89965714286	5781.79722857143	4274.57528571428	3222.54102857143	5430.17577142857	4223.86457142857	4253.49311111111	3602.52797142857	4973.84840425532	6241.03916666667	3714.86028571428	4468.72628571429
190	143.962040821606	143.958006716607	143.968671572453	268.341	264.238	271.39	11	11	2203.74	3040.494	2801.40975	2857.72025	1951.73825	2737.2492	1988.46725	1655.86575	1406.51105	1250.8878	2711.737	1235.52275	2986.56	2844.457	3026.2098	2915.0171	2070.4985	2709.784	2296.6953	2048.24385	2996.62109999999	2229.3555	2291.59379999999	2982.3369	3016.8936	2356.44995	2270.05625	2006.34	2332.2915	2116.22205	2966.73885	5095.6992	1737.48575	2857.72025	2305.42245	2229.24625	2118.039	2160.96514285714	3166.76664999999	2097.52289999999	2370.73765
191	143.959602409559	143.957816698948	143.967840099476	10.201	3.059	11.226	11	11	4438.81094736842	5784.975	5691.94816666667	5876.91988888889	4333.11972222222	5817.06	0	0	4289.24777777778	4653.48694444444	7197.03944444444	4325.74222222222	6079.74815789474	5748.78944444444	5978.74210526316	5826.95931578947	4161.71305555556	0	4411.25972222222	4319.47710526316	6010.3702631579	4552.47944444444	4530.03333333333	5718.65694444444	5890.99947368421	4620.77184210526	4764.83736842105	0	4448.84383333333	4158.65222222222	5804.21538888889	4119.88166666667	4372.84789473684	0	4425.965	4495.09911111111	4515.74944444444	0	7316.15315789474	4531.05361111111	4618.32168421053
192	144.070300026475	144.068513713899	144.072086339051	266.802	266.289	267.315	2	2	17.3444736842105	18.3647368421053	19.39045	24.4932	39.7917	37.76035	40.8105263157895	120.391052631579	608.94	757.065826086956	357.798315789475	832.546666666667	25.5	22.4457894736842	23.46575	20.4063157894737	42.84	53.0556	22.4457894736843	51.0289473684211	25.50625	14.2792631578947	17.3444736842105	16.32	23.4757368421053	10.2055	9.18236842105263	19.3857	14.2836842105263	16.3343157894737	14.2873684210527	14.2873684210527	43.8735789473684	21.4255263157895	13.2675263157895	21.4255263157895	23.4669	30.6075	18.3647368421053	22.4318947368421	26.535052631579
193	144.981129522558	144.976097519123	144.984654177445	1071.235	1066.1	1071.27	8	8	882.299999999997	1113.6928	1031.22	1092.777	827.219999999998	1253.9764516129	732.591612903223	746.639999999997	815.237741935481	915.959999999997	2819.89422222223	785.143333333331	1182.56633333333	1257.26225806451	1074.06	1015.23166666666	752.759999999997	1168.28166666666	781.319999999997	782.339999999997	1364.17129032258	753.779999999997	825.440967741932	1237.26	1078.14	820.347999999997	829.530999999997	819.32766666667	766.270333333331	773.404516129029	1107.72	740.761999999998	637.701612903223	1095.838	824.420645161287	796.871935483868	748.679999999998	751.985666666664	4102.25770833334	734.879999999997	822.119999999997
194	145.05342361694	145.048498916626	145.058504938607	112.741	110.176	113.271	6	6	34.68	49.994	51.0136363636364	91.8245454545454	91.8514285714286	91.8214285714286	127.505952380952	143.779714285714	110.16	111.211142857143	59.1765714285714	99.988	42.84	51.0142857142857	75.5222857142857	72.4402857142857	129.570238095238	55.0954285714286	64.278	96.922619047619	48.9861818181818	66.3	32.6491428571429	43.8477142857143	46.92	52.0321428571429	51	210.176181818182	71.4366666666667	69.3785454545454	40.7904761904762	56.1288095238095	183.608571428571	44.88	71.42	112.257619047619	165.24	139.777363636364	104.069142857143	151.946136363636	109.165476190476
195	145.052115336301	145.048343181031	145.058160903832	57.629	55.099	60.2	4	4	469.2	577.485083333333	575.562	475.4365	374.43175	383.614	368.4005	391.872	292.6252	388.71144	617.276458333333	306.0125	373.33525	425.461625	372.497708333333	302.068	141.820541666667	260.174375	143.85525	139.8085	405.1385	246.90776	228.536	432.692	373.24375	191.814833333333	183.6075	322.399	142.835	228.648	335.7445	272.417875	224.464166666667	371.295166666667	195.896	182.62475	197.9285	395.857	479.419583333333	218.395916666667	113.24775
196	145.952869193479	145.95168729799	145.953254851204	1125.36	1118.2	1128.39	4	4	3147.39333333333	3781.17885714284	3944.44722222222	4315.0625	3202.8	3978.06305555556	2881.28685714284	2952.46722222222	3439.38314285712	3603.62111111111	7027.8	3121.2	4049.4825	4043.39228571426	4149.36	3966.84	3000.43333333333	3907.70722222222	3127.32	3023.10657142856	3940.25999999998	3050.65428571427	2829.47999999999	4139.26694444445	3948.42	3110.82694444445	3090.6	2924.34	3068.99555555556	3041.4717142857	3979	3366.91666666667	3098.45485714284	4341.28194444445	2788.67999999999	3107.79028571427	3129.5275	3070.01583333333	6714.50028571425	3061.85361111111	3076.16142857141
197	145.952101160704	145.951059831892	145.953142489516	1152.91	1150.89	1154.93	2	2	2127.74250000001	2807.04000000001	2657.4505263158	2607.12000000001	1999.15950000001	2741.06300000001	2020.59000000001	2087.93600000001	2169.58300000001	2402.10000000001	4232.01350000002	2103.24000000001	2836.99000000001	2755.35000000001	2657.38200000001	2649.96000000002	1951.19600000001	2630.58000000001	2109.36000000001	1920.66000000001	2797.19050000001	2106.30000000001	2188.92000000001	2690.76000000001	2584.68000000001	1979.82105263159	2113.44000000001	2010.41999999999	2018.54900000001	1969.62000000001	2998.09545454546	2001.20050000001	2051.20500000001	2714.22000000001	2202.18000000001	2152.20000000001	2082.84000000001	1941.06000000001	4201.39850000002	2104.27100000001	2230.66600000001
198	145.955329626472	145.950671267302	145.963781693811	1070.28	1070.1	1072.33	55	55	1923.87812499999	2787.32687499999	2266.43999999999	2230.06562499999	1868.19218749999	2342.24999999999	1924.74	2035.05294117646	1862.71666666666	2514.29999999999	2473.49999999999	1977.77999999999	2399.48937499999	3054.89999999999	2247.05999999999	1945.13999999999	2084.87999999999	2298.05999999999	1923.72	1925.91937499999	2860.7088235294	1654.44	2106.56999999999	2430.27764705881	1894.21176470587	2169.54	1936.97999999999	1956.53812499999	2207.53235294116	1875.77999999999	2299.07999999999	2057.33999999999	1949.39374999999	2233.12749999999	2138.93999999999	2236.7168	2118.74117647058	1851.29999999999	2516.86125000002	1730.70333333333	2221.56
199	145.95426051664	145.952051364838	145.956530824122	79.597	75.498	82.646	17	17	2450.38314285714	3153.90578723404	2848.94381395349	2736.72557142857	1782.64711904762	2726.13980952381	1814.27966666667	1226.35480952381	1944.38606976744	1609.62888095238	5525.86742857143	1590.40271428571	3124.5096097561	2610.54557142857	2982.89771428571	3047.94902380952	2103.05421428571	3280.14202380952	2184.68659523809	2281.30561904762	3184.69677272727	2000.49362790698	2133.36764285714	3220.02171428572	3370.08	2081.33428571429	2612.89073809524	1932.37604761905	2123.16502380952	2173.46214285714	3399.66	2301.12011904762	1090.53271428571	2363.95786666667	2016.31980952381	1648.74323809524	1205.94957142857	1032.52914285714	2607.359625	1169.38385714286	1982.64645238095
200	145.954360106486	145.953526119876	145.956299483221	108.158	104.06	110.171	5	5	2207.43457142857	2817.9305	2604.78942857143	2343.02548148148	1774.21475	2321.06875	1579.81403571429	1259.52357142857	2082.98585714286	1954.799	4397.47703703704	2003.84114285714	2893.5602962963	2667.05451851852	2873.54866666667	2910.41318518519	1934.41155555556	3392.74937931034	2294.00371428571	2000.95971428572	3096.56714285714	1952.41671428571	2086.43018518519	3078.57557142857	3271.036	1996.69914285714	2291.619	1487.1652962963	2250.16166666667	2179.254	3034.075	2137.52074074074	1238.36671428571	2389.92735714286	2040.57142857143	1839.92811111111	1265.12148148148	1372.2487037037	4235.16510344828	1247.76575	1999.34
201	146.062691959514	146.05762902955	146.072524704987	143.8625	139.781	157.131	64	64	405.05116	749.7294	516.267583333333	509.11972	387.6912	440.65728	343.91524	679.209	1890.63015384615	2019.61252173913	1407.6552	1964.78027027027	490.75468	835.60932	475.35728	346.8816	408.112	423.4162	338.65328	454.0246	329.54075	260.2275	161.16632	221.34868	415.25396	235.68468	121.37524	710.107384615384	346.8952	352.8508	377.4148	144.84568	1765.9472	1100.8705	359.06816	616.24912	1548.42072	1462.73736	1157.27165217391	1518.17664	1537.4414
202	146.063711482621	146.061496273834	146.072321804535	93.35	84.681	98.976	42	42	293.837538461538	514.332	528.60864	595.98368	602.072307692308	886.8145	988.230923076923	790.708653846154	504.804807692308	518.277230769231	439.736038461538	801.931615384615	688.8375	997.84525	786.390346153846	654.1405	710.268	778.465423076923	534.721846153846	670.190538461539	239.7094	86.7032692307692	75.4856923076923	112.229615384615	328.526692307692	163.28	140.797153846154	1016.39808	543.8035	445.86236	509.942307692308	375.459076923077	1516.12007692308	1201.35484615385	567.398	975.598	1819.5515	1850.78792	1052.68690909091	1708.96206896552	661.009846153846
203	146.06433299764	146.061520651793	146.073493370643	62.2285	60.188	71.428	14	14	102.007142857143	319.227620689655	360.21824137931	256.08924137931	395.870857142857	394.766689655172	472.483517241379	394.913482758621	195.771428571429	257.157	158.14275862069	312.141103448276	470.267689655172	722.355310344828	545.939827586207	465.348	190.78675	416.272551724138	225.483142857143	271.4435	143.888068965517	116.3085	80.6017931034483	86.7234482758621	171.336827586207	77.539	57.1238620689655	417.208206896552	182.629379310345	231.688724137931	319.400310344828	174.467172413793	774.25115625	651.824068965517	216.300571428571	391.785931034483	659.096181818182	1056.99892307692	100.986827586207	528.592206896552	233.645428571429
204	146.165537437663	146.161919792779	146.174063601854	44.884	42.833	46.931	87	87	942.736666666667	1464.07763157895	1497.0735	2007.87789473684	1357.99268	2352.43447368421	1960.3805	2408.56631578947	75.48	95.9061111111111	24.4853333333333	160.14	2112.42	2130.224	2051.42833333333	1959.90025	908.067	923.574047619048	523.395	893.958	1110.01904761905	750.924444444444	460.295611111111	753.145043478261	1166.92576	815.013291666667	609.105833333333	1796.64264	1281.46888888889	1014.4267	1216.89955555556	748.01184	2140.51210526316	1816.69124	1245.79160869565	1198.82638888889	1009.0767	1267.944	780.72075	1107.72	1518.78
205	147.044087411935	147.041815143622	147.054123544755	293.8395	284.649	296.926	14	14	189.77425	326.493333333333	328.533916666666	419.236440000001	301.997217391304	447.894521739131	333.7035	451.989208333333	1404.92556	1767.47136	1131.75860869565	1790.5914	275.4675	364.333375	320.28	307.107791666667	214.20875	234.609583333333	221.403291666666	267.250916666667	198.9975	162.2595	147.906041666667	191.807	231.59675	165.28725	128.583	383.629666666667	176.510458333333	190.747791666667	264.3095	158.1775	569.322750000001	406.076083333333	195.848	268.32575	390.859826086957	476.592958333333	285.553333333333	455.0315	183.6075
206	147.075069065984	147.070767185144	147.084769716095	54.073	51.006	56.124	105	105	1461.66	1973.1635	1374.64894736842	1575.27702857143	1094.74613333333	1366.14518181818	958.1869	2552.15681818182	3683.0922	4432.02315789474	4202.36856	2200.41653846154	1535.24564516129	2097.72470588235	1807.17133333333	1468.41485294118	3224.01257142857	2387.53894736842	3181.2369375	2789.08591304348	673.376	584.6319	558.195266666667	738.804551724138	680.275451612903	412.187733333333	418.226451612903	1078.4571	1149.83083870968	697.092566666667	859.391655172414	715.347133333333	2316.081	1467.07955555556	935.6151	1440.62509090909	3043.46311538462	1712.34306666667	5175.87456	2597.427	1418.17066666667
207	148.061417403494	148.056276942079	148.078661853439	55.384	52.014	57.15	127	127	1503.53896	2312.34	2274.6945	2365.02228571429	2085.4132173913	2916.98409375	1867.48111111111	3455.3502962963	1329.87136	1664.05173529412	1287.5949375	1379.19905882353	2300.1	2545.0490625	2366.40308823529	2452.12014705882	792.779076923077	1460.02885714286	1120.26289655172	1084.75606666667	1494.9409375	989.681612903226	1009.23917857143	1250.85436363636	1718.54203125	1213.10427272727	1109.79885714286	2180.3811	1671.201	1482.02528571429	1777.91594117647	1415.09959259259	3249.49625	2502.21825806452	1546.73345454545	2046.651	1716.09872727273	2967.56014814815	3087.34527272727	3419.5838	901.918
208	149.028428748724	149.028428748724	149.028428748724	749.888	749.888	749.888	1	1	428.513076923076	800.941538461539	674.397961538463	714.188461538463	458.100884615385	738.674923076924	502.765192307692	534.399384615384	526.578	437.695500000001	1008.254	566.249423076924	653.243076923074	675.214538461538	716.229000000001	710.100444444445	450.959000000001	672.5095	486.760153846155	465.348	718.26953846154	477.594	492.790038461537	689.702000000001	649.911500000001	507.179296296296	531.56026923077	442.897	483.607615384614	496.77746153846	673.225384615384	518.291703703704	526.458923076922	650.0585	445.756807692307	495.626538461538	501.991384615385	490.749500000001	1031.25888461539	531.56026923077	518.414
209	149.04993625724	149.045633228254	149.054239286225	844.2315	841.695	846.768	2	2	83.6605000000004	176.503250000001	169.371875	160.120375	103.04525	180.5289375	87.7414999999998	147.8909375	161.258749999999	204.062500000001	99.9844999999997	147.8909375	149.97675	173.50625	200.116	159.159	88.7617500000004	143.864062499999	104.0655	83.6656249999997	167.49525	108.153125	120.485866666667	140.74275	142.887499999999	123.495625	108.18625	110.2275	108.10675	108.1465	147.93625	108.18625	94.8832499999997	168.351562499999	130.592	171.339	119.3326875	109.1734375	117.293235294117	151.970687500001	174.4093125
210	149.066956214655	149.066956214655	149.066956214655	54.083	54.083	54.083	1	1	110.143384615385	176.499923076923	150.041769230769	170.391384615385	138.761846153846	206.195384615385	132.64	237.713769230769	133.589769230769	137.741538461539	171.398769230769	91.7861538461539	168.274615384615	225.471	171.476307692308	173.452307692308	88.760076923077	97.9421538461538	84.7238461538462	104.110615384615	97.9495384615385	83.6589230769231	67.3403076923077	90.8005384615385	133.539384615385	68.3554615384615	71.4215384615385	158.144285714286	113.254153846154	102.115384615385	138.751384615385	90.8005384615385	216.305230769231	176.499923076923	104.071384615385	157.127384615385	197.935428571429	240.787428571429	379.554461538462	245.894153846154	80.6043076923077
211	149.953596835345	149.951908434098	149.962654191734	43.87	42.844	44.896	13	13	82.64025	129.5796875	80.6046875	55.0935	97.944	88.76175	129.619375	92.8484375	571.106666666667	713.170636363636	534.64375	229.55625	78.5605333333333	140.7968	55.0935	66.31625	72.4155625	75.503125	57.134	114.275	59.1986666666667	27.5383125	59.19625	41.845625	53.053	41.8174375	35.70875	67.3376	35.70875	51.0125	36.744	40.825	107.12625	90.7744375	39.78975	75.4985	125.4928	92.9170666666667	176.50325	110.187	79.5795
212	150.057910628885	150.056320551158	150.068203262661	87.742	83.655	88.774	27	27	224.462857142857	345.876857142857	451.071523809524	574.554904761905	411.271095238095	471.504	365.176272727273	760.103181818182	450.713714285714	404.259428571429	231.604857142857	464.23	481.6996	602.82	483.48	432.580952380952	214.32	226.5621	113.278142857143	222.422285714286	196.915142857143	97.92	93.8619047619048	178.5	188.752857142857	106.109714285714	49.994	317.382904761905	122.434285714286	195.876571428571	169.274727272727	150.02085	940.44	403.23575	139.811761904762	169.367428571429	509.09880952381	525.447142857143	246.84	412.195428571429	255
213	151.035102625598	151.034343385161	151.043845448325	45.898	43.875	45.921	13	13	230.568428571429	406.073714285714	408.285714285714	362.201428571429	309.146571428572	442.804	320.369714285714	379.705714285714	300.984285714286	304.045142857143	322.410285714286	293.842285714286	361.029428571429	375.622857142857	417.472142857143	430.560571428571	304.045142857143	294.986428571429	235.686	254.171538461539	393.830285714286	260.154642857143	273.551428571429	469.495714285714	359.115428571429	262.213428571429	281.598857142857	404.033142857143	326.491428571429	290.883214285714	394.133571428571	284.7195	461.136857142857	462.189428571429	240.787428571429	293.842285714286	409.134571428571	410.470714285714	418.492857142857	434.641714285714	233.549466666667
214	151.948489732979	151.948489732979	151.948489732979	43.87	43.87	43.87	1	1	3.061	16.3245714285714	20.4066666666667	14.2823333333333	4.08133333333333	15.3042857142857	2.04057142857143	4.08066666666667	8.16266666666667	8.16266666666667	6.122	5.10142857142857	15.305	28.5973333333333	19.3854285714286	13.2643333333333	2.04033333333333	18.366	7.14233333333333	3.061	4.08133333333333	0	9.1905	11.2231428571429	7.14116666666666	6.122	3.061	7.14116666666667	21.426	4.08114285714286	3.0635	5.10583333333333	8.16133333333334	18.363	3.0605	3.06085714285714	5.10083333333334	2.0448	3.064	20.4066666666667	2.04066666666667
215	153.998885212373	153.998885212373	153.998885212373	63.261	63.261	63.261	1	1	110.16	161.1205	263.2374	385.668	124.4766	231.54	131.65095	96.9285	29.5626	47.9541	126.511	33.66825	132.6325	122.434285714286	121.414	166.34965	30.6075	53.04	31.6293	28.5684	548.03535	1087.5865	1204.95742857143	936.5895	297.84	368.3283	309.06	88.74	64.2789	118.3838	231.6081	168.34125	38.7695	68.33665	129.57175	71.421	32.648	46.9315	85.68	54.08915	43.8858
216	154.967318069302	154.965261953848	154.970244206609	1169.215	1169.19	1169.24	6	6	231.540000000001	0	363.443636363637	342.720000000001	190.927000000001	312.426000000001	0	0	0	0	481.869090909092	224.400000000001	295.069000000001	0	320.280000000001	317.220000000001	0	319.260000000001	0	0	0	0	0	0	368.961538461538	251.940000000001	262.140000000001	234.809090909091	241.740000000001	0	329.729166666667	210.120000000001	0	344.76	0	0	0	245.820000000001	0	248.08090909091	0
217	154.96919968465	154.965237206828	154.979240675874	1074.33	1073.31	1075.39	132	132	1448.08950000001	2264.38863636362	2081.82000000001	2139.93857142858	1549.08285714286	1974.39107142857	1541.93952380951	1640.85913043478	1683.56896551724	1819.68000000001	2463.42952380953	1579.98000000001	2118.50857142858	2047.13999999999	2041.02000000001	2135.88000000001	1475.60857142856	2013.48000000001	1656.48	1486.13999999999	2056.25952380951	1509.6	1796.95375	2023.75476190475	2085.9	1637.1	1641.9461904762	1582.61653846154	1673.58095238094	1622.82	1990.86826086955	1545.30000000001	1534.79619047618	1998.09238095239	1668.71999999999	1552.14428571427	1705.14652173913	1491.24000000001	2498.07272727273	1689.67619047619	1613.16517241379
218	155.001513049108	155.000874659317	155.002151438899	1078.395	1077.38	1079.41	2	2	1635.7012	2435.65807692307	2421.4092	2371.5	1687.7416	1665.80571428571	1713.22576923077	1763.88923076923	1847.5923076923	1914.54	2618.3464	1714.62	2356.1036	2411.16884615384	2307.24	2317.3284	1678.53269230769	2308.26	1804.38	1698.94038461538	2265.25384615384	1727.51115384615	1859.46	2736.66	2339.88	1796.9244	1784.3584	1742.16	1791.504	1748.28	2379.5728	1692.8436	1735.67423076923	2276.5124	1803.36	1743.83730769231	1759.1696	1664.64	2732.59923076923	1798.9652	1738.44423076923
219	155.071163608768	155.068806159787	155.079139055525	292.8105	290.792	295.895	12	12	47.9513448275862	79.5976551724138	88.7648571428573	74.4652142857143	83.6605	94.8865714285716	73.4598620689656	137.732586206896	1985.42451851852	2618.45205882353	1756.35872727273	2459.84507407407	73.4605714285715	85.7176551724139	70.3849285714286	53.0548571428571	112.207586206897	105.067357142857	142.867586206897	148.960275862069	58.1664642857142	69.4061428571429	54.0636551724138	68.3584827586207	53.0548571428572	46.9315	36.7311724137931	82.6576071428571	38.7691724137931	51.0051724137932	63.2699310344827	63.2687857142858	181.609103448276	51.0120689655172	49.9850689655173	63.244275862069	42.861	185.7245	36.7150344827586	57.135448275862	36.7237241379311
220	157.011311334921	157.008901600255	157.011927598188	60.194	60.183	63.278	3	3	370.283419354839	507.9133125	632.67125	678.48703125	585.628129032258	745.68853125	517.368967741935	714.316129032258	402.785322580645	436.822322580645	429.53840625	431.49965625	458.02209375	612.16875	537.78703125	464.305483870968	180.591387096774	295.884193548387	170.383096774194	211.233483870968	578.596064516129	1072.32512903226	831.52921875	636.761806451613	393.695875	518.291096774194	350.91225	608.99596875	293.832	356.205161290323	452.0538125	314.249419354839	756.035129032258	744.67064516129	345.878419354839	392.79625	400.97053125	664.08103125	524.3281875	390.83953125	255.064516129032
221	157.01086487006	157.010141244842	157.011588495277	93.359	92.843	93.875	2	2	129.574192307692	196.9565	220.42368	236.76064	203.071846153846	250.0225	175.413538461538	369.337461538462	563.953653846154	700.898538461539	372.398269230769	480.546807692308	186.7515	208.134923076923	211.132038461538	207.1615	148.993	183.648461538462	156.130615384615	171.372923076923	197.887461538462	295.811153846154	231.557461538461	248.945692307692	203.033576923077	184.7105	222.418692307692	268.38624	147.939038461538	145.90004	215.195653846154	154.060653846154	398.850076923077	255.182692307692	141.8495	156.130615384615	378.61292	280.632	219.308269230769	367.3728	147.911153846154
222	157.975171856324	157.971889696623	157.985877865651	89.776	86.704	90.814	89	89	398.92948	1102.91103846154	978.6595	1272.53856	726.61024	1464.09136363636	747.691869565217	853.94925	623.0978	572.757625	1171.28144	596.8638	950.10412	995.562434782609	883.403806451613	887.8078125	898	864.17716	570.47068	866.045307692307	1009.74789473684	862.982666666667	785.636923076923	1064.158	1002.93524	803.972153846154	849.8805	785.554	642.78375	714.196	870.095541666667	729.6575	570.20236	958.45608	664.35852	599.90112	502.09584	477.49104	791.55104	646.98432	821.161923076923
223	158.96019004497	158.956376499612	158.969835103353	1079.43	1078.38	1080.49	144	144	10139.6829411764	13613.7844117647	12515.2767741935	13068.9473529411	9857.14757575753	12995.376969697	10362.0217142857	10113.0088235294	9537.70941176472	10032.5520588235	10838.5844117647	9365.36151515147	12545.646060606	12970.0921212121	11925.84	12675.5399999999	10051.9376470588	13518.06	9100.44000000002	10563.7348717949	13096.416969697	10202.5641025641	9528.5267647059	12278.2194117647	12248.16	8977.64636363632	9356.17878787875	10066.403125	9262.85882352936	9750.18000000002	12904.7927272728	10230.3764705882	10261.0134285714	12866.5558823529	9497.22000000001	9394.95030303032	9443.84235294119	10100.04	10982.3691428572	9138.34705882348	9406.44000000002
224	158.961024865872	158.960475597506	158.970817657838	1169.23	1169.18	1169.26	7	7	826.199999999998	0	1008.46571428571	1078.14	798.198571428569	0	0	0	0	0	882.917857142855	648.15357142857	1086.04	0	903.332142857141	1028.16	0	1210.74	0	0	1041.42	0	0	0	0	639.539999999999	738.479999999998	793.559999999998	650.759999999998	0	1601.12714285715	0	0	827.220000000002	0	0	0	722.159999999999	0	624.677142857141	0
225	159.074372876957	159.073807513592	159.083641329679	55.6	55.081	56.124	4	4	198.922285714286	257.0616	414.300444444444	458.104722222222	269.355428571428	413.215714285714	281.646171428571	283.679142857143	58.1188285714286	61.2171428571429	93.863	63.2470857142857	532.5125	550.95	580.617083333333	727.585942857143	209.152714285714	225.476828571429	146.921142857143	239.800714285714	96.9422222222222	58.1546571428571	46.9410285714286	58.1644285714286	147.891944444444	46.9318285714286	56.1061111111111	155.082222222222	105.089428571429	112.266	102.06	104.083714285714	176.509428571429	114.2528	79.5800571428571	69.3794285714285	141.818611111111	137.781	331.583571428571	201.022083333333	51.0142857142857
226	159.966442930756	159.963987202224	159.967644469232	1078.475	1078.31	1080.51	50	50	1355.00266666666	1952.89741935485	1839.05999999999	2139.45146341463	1296.83	2003.98142857142	1369.27290322581	1278.47766666667	1328.88	1419.84	1460.08161290322	1220.30580645161	2053.80405405405	1878.39531250001	1889.03999999999	1967.57999999999	1383.572	1932.89999999999	1352.52	1326.41935483871	1917.754375	1319.88000000001	1329.49433333334	2137.43717948718	2006.33999999999	1299.89096774193	1348.8664516129	1427.43129032258	1300.32933333333	1297.44	1846.82413793103	1373.36866666666	1375.39483870968	2015.69696969696	1319.88	1354.98838709678	1270.315	1324.98	1406.44903225807	1273.792	1280.1
227	159.966994057602	159.966163731829	159.971234831633	88.263	86.716	89.794	4	4	263.229461538462	690.722269230769	643.94812	687.83048	365.339	724.391153846154	449.836961538462	432.594153846154	342.668307692308	323.632615384616	734.593846153846	337.709115384615	576.5825	582.463923076923	557.982076923077	519.4345	479.616923076923	505.033269230769	332.683	532.460076923077	599.92464	524.299769230769	505.033269230769	650.931769230769	595.859692307693	450.959	516.256230769231	487.69384	356.073961538462	412.19312	546.637538461539	455.143	349.873192307692	524.635846153846	340.847	320.364538461538	293.90976	273.43504	473.315692307692	327.58692	454.937153846154
228	160.070203818025	160.070203818025	160.070203818025	271.368	271.368	271.368	1	1	109.168807692308	189.80928	161.239	323.425346153847	939.667961538463	1101.1195	870.092807692308	2198.68019230769	11529.9294615385	12816.9969230769	8724.4548076923	15556.0449615385	328.452384615385	507.073807692307	333.628038461539	284.7195	1782.70103703704	2095.633	1744.26576923077	2111.95730769231	317.303730769231	203.033576923077	125.493115384615	179.567384615385	244.92	156.1365	109.144115384615	330.567230769231	522.377846153846	262.2685	261.25312	163.243076923077	1487.55253846154	869.269384615384	334.71744	560.02392	1282.7685	795.81	408.2	851.571538461537	1066.4225
229	160.075759151911	160.073710548916	160.083506070651	524.9315	524.423	530.551	6	6	15.3064285714286	32.6491428571429	27.553	19.3891481481482	17.345037037037	33.6823928571429	15.2983928571428	25.5116071428571	855.179	1370.688	51.0148148148147	2019.09070967742	33.675888888889	27.5477142857143	30.6139285714286	27.5530000000001	78.55925	35.7168518518519	58.1440714285716	62.2483214285714	30.5957142857143	18.369	27.5535	42.8505	27.5535	28.568	28.567	17.345037037037	13.2633703703704	25.50625	27.5409642857143	20.4007407407407	24.4765714285715	30.6077777777777	18.369	23.4657500000001	21.4347777777778	19.3849259259259	20.4092857142857	16.328	22.4505925925926
230	160.078137395921	160.077276137269	160.083823659062	121.388	119.37	121.421	3	3	43.8717272727272	91.7795454545454	90.8308571428572	133.657428571429	157.168	198.955714285714	141.78	281.52	174.468857142857	212.16	75.5011428571429	186.712285714286	125.46	176.46	162.263285714286	131.616857142857	194.865476190476	174.509571428571	130.596571428571	203.034272727273	73.4605714285714	58.1264285714286	29.5951904761905	36.7101818181818	88.7637272727272	79.6008571428571	57.136	283.639428571429	143.860285714286	128.52	137.6325	74.5190952380952	748.880181818182	390.66	170.379761904762	234.665714285714	650.577714285714	384.647714285714	232.625142857143	484.5	258.264809523809
231	160.07528289243	160.07469722805	160.07586855681	394.833	393.824	395.842	2	2	35.7013461538462	35.7098	34.6826153846154	32.656	28.5675384615384	38.7629230769231	26.533	35.7028	708.07432	733.573576923077	380.6465	861.302	39.792	37.74888	31.6211923076923	28.5675384615384	39.79092	41.8231538461538	28.574	44.89056	33.6688846153846	29.58812	31.6283461538462	33.67584	31.6211923076923	22.4611538461539	20.4056	27.5483076923077	17.3485	21.41916	31.6283461538462	24.4864615384615	33.6534	43.871576923077	19.38532	36.7387200000001	48.9729230769231	27.5472692307692	17.344576923077	29.58696	49.9931923076923
232	160.075655355239	160.070579219407	160.086444646932	272.9095	267.31	274.463	42	42	101.005826086957	188.7925	146.955130434782	302.074434782608	889.682222222223	1091.95826086956	857.819999999999	2312.95827272728	12650.9258571429	14856.4195714286	8939.9876923077	17658.0848571429	314.16	483.603652173913	322.402434782609	267.376695652174	1722.4985	2062.9455	1727.94776	2083.3505	296.908565217391	197.936583333334	120.395913043478	164.26025	233.719391304348	153.078260869565	104.04425	306.078260869565	517.272260869565	257.166	259.207	151.030782608696	1467.17941666666	855.98975	331.6625	558.982833333333	1274.63165217391	764.175391304348	406.063826086957	801.678631578948	1056.2382
233	160.076043188079	160.073321517013	160.085803627481	237.7045	233.658	237.75	32	32	536.680086956521	818.073416666667	616.237565217392	855.160782608695	515.363478260869	777.014086956521	454.939391304348	1111.34817391304	1035.59604166667	1121.55339130435	791.722434782608	1030.50739130435	1379.74539130435	1074.7035	1370.50464	1309.68	1748.34856	1128.45660869565	835.593652173912	1628.35527272727	1504.8847826087	1731.00788	1728.53152173913	2424.114	1410.35864	1332.0918	1128.89934782609	1570.21092	995.81704347826	1065.68229166667	1362.089375	1093.38357894737	2462.98408333334	1948.176	1158.03104166667	1304.63560869565	1833.44316	1804.107	1164.11765217391	1844.66624	1219.26369565217
234	160.076235415574	160.073610065364	160.085632731663	369.3345	365.244	372.409	10	10	40.811282051282	76.5096153846154	60.1860512820513	62.2465897435898	57.1429743589743	60.1785250000001	51.00625	148.934974358974	1590.85956410256	4410.62388461538	667.28123076923	5071.78956122449	53.0613333333333	70.3782307692308	49.9938205128205	44.885641025641	106.077333333333	78.5715897435897	77.5531282051282	78.5380256410256	81.6328205128205	40.8051282051282	39.791	61.2246153846154	66.30975	29.587975	34.68	60.1951282051282	43.865375	55.086923076923	55.1021538461538	37.755725	129.556282051282	85.7036923076923	31.6335128205128	56.1239743589744	102.041025641026	64.2874615384616	45.9057692307693	67.3183076923077	88.7623076923077
235	160.082078518105	160.076862535979	160.087294500231	186.175	185.654	186.696	2	2	48.96	127.53125	79.6029	115.25435	62.25355	75.4985	63.2555	137.7405	254.124157894737	289.6658	145.86	273.5074	71.421	133.6593	83.6646	56.11375	27.54675	38.7695	38.76	36.729	33.6732	20.4	30.6165	24.486	46.9315	33.66825	16.3288	145.89575	65.28	58.1229	73.4616	23.47265	425.449736842105	196.86	65.2992	123.42	231.59675	310.156	124.4766	255.075	302.92515
236	161.058311405678	161.055508030028	161.067926975275	207.114	205.067	208.14	13	13	33.6765	68.3582727272727	61.2313043478261	60.1960909090909	38.76	65.2974545454545	40.8181818181818	54.0792727272727	373.510956521739	356.170363636364	212.216727272728	176.467863636364	53.0541818181818	59.1758181818182	47.9528181818182	46.9325454545455	70.3643181818182	65.2974545454545	39.7817727272727	67.338	53.0535652173913	64.2928695652174	53.0400000000001	64.2771818181818	44.904	39.8012727272727	49.9933636363636	42.8619130434783	39.7906363636364	41.82	49.9933636363636	29.5879090909091	55.0964347826087	40.8109090909091	35.7	28.5752727272727	55.1070000000001	40.8109090909091	20.4054545454545	34.68	27.5473636363636
237	161.080678317037	161.077444484661	161.089707704348	271.368	267.298	273.454	17	17	41.83148	66.3325000000001	61.2312000000001	78.57696	166.30564	175.52256	123.42484	338.73296	1997.23832	2304.24384	1510.0276	3306.70968627451	77.5230399999999	102.028	97.94688	88.78176	269.239384615385	313.22596	222.36872	292.8835	79.58184	60.19652	46.93288	69.37904	52.04448	64.2927600000001	45.9018000000001	85.70352	73.46016	58.1673599999999	58.170875	33.66792	174.46788	142.8392	68.3735000000001	85.68672	184.70688	144.87976	82.6621199999999	121.3562	168.3858
238	161.094556976767	161.093547287957	161.095743196959	384.63	381.609	384.737	7	7	63.2425833333333	113.224625	125.465347826087	158.180869565217	91.8469565217391	142.806086956522	88.7626956521737	190.748130434783	169.406608695652	186.707739130435	104.093217391304	224.457391304347	90.8070869565217	126.485166666667	95.9035	61.2026086956521	91.8000000000001	132.628260869565	76.5391304347825	133.659869565217	175.484869565217	284.652782608696	222.369083333333	214.309565217392	110.192869565217	131.613652173913	112.204782608696	145.903521739131	66.316956521739	89.7408695652173	115.318956521739	95.9045217391305	121.385173913044	85.7055652173912	81.6417391304349	71.4350000000001	94.8842608695653	106.107130434783	46.9104166666667	96.9041304347827	31.6280869565217
239	161.954793223726	161.954793223726	161.954793223726	297.912	297.912	297.912	1	1	89.7635200000001	139.77425	134.6785	111.211791666667	94.8832500000002	113.24775	76.5375000000001	85.6835	101.00475	94.8832500000002	215.228791666667	108.1465	125.49075	132.665	109.171208333333	145.8314	108.150916666667	141.820541666667	134.739	135.7265	150.0135	97.9679999999998	102.004166666667	119.344875	166.30075	118.353833333333	106.158	124.475583333333	109.171208333333	101.00475	158.183958333333	97.9680000000001	114.268	183.6075	111.18	107.130625	138.759666666667	135.69325	189.72744	130.597333333333	193.8532
240	162.047160105176	162.039639432542	162.051327634325	188.732	184.673	188.771	17	17	291.796266666666	673.376	622.606666666667	776.410250000001	498.085333333333	684.596578947368	496.86175	1050.909	315.386	355.047	200.9276875	297.001875	432.593066666667	554.004799999999	600.937066666667	456.0592	573.614666666667	867.226666666667	478.321375	655.023428571428	165.2832	81.5893333333332	93.8952	102.026666666667	184.66525	79.5843749999999	85.7010000000001	811.1385	269.346	253.8710625	305.079666666666	179.637333333333	1416.05742857143	890.168999999999	264.266333333333	367.151999999999	665.213866666667	1008.007	727.43825	638.686933333334	140.751375
241	162.053654904365	162.053266163999	162.054043644731	256.0755	255.089	257.062	2	2	111.209727272727	134.677714285714	144.880571428572	133.651190476191	104.069142857143	158.225476190476	84.6797619047621	162.225428571428	281.52	276.497428571428	304.912045454545	322.410285714286	164.266	175.486909090909	178.55	124.44	213.237	174.468857142857	123.42	168.386428571428	223.442571428571	184.71480952381	137.732142857143	191.804761904762	191.813714285714	143.860285714286	127.535714285714	218.330952380952	155.083428571429	105.06	185.735333333333	151.98	245.751142857143	231.604857142857	130.596571428572	156.103714285714	193.845238095238	183.745714285714	168.394285714286	187.68	116.311090909091
242	162.054202111132	162.054202111132	162.054202111132	161.195	161.195	161.195	1	1	17.34	36.7302857142857	17.3440476190476	33.6505714285714	30.6071428571428	39.7892857142857	28.56	49.994	119.373428571429	112.23	54.0877619047619	87.7434545454545	39.8004285714285	31.627380952381	31.6273809523809	28.56	65.312	49.994	32.6487272727273	67.3011428571428	49.98	77.5417142857143	49.98	56.1	55.1082857142857	44.892	26.533	49.9916666666666	27.5477142857143	27.5547272727273	41.8434285714286	32.6491428571428	89.7851428571428	33.651	30.6013636363636	40.78	46.9331428571428	60.1968571428571	30.6157142857143	42.84	35.7
243	162.072903862314	162.072840052725	162.072967671902	58.145	58.143	58.147	2	2	61.1964705882353	115.293235294118	94.914705882353	119.374411764706	143.861470588235	159.165882352941	94.914705882353	221.403823529412	372.042352941176	668.254117647059	365.244235294118	421.235705882353	182.622117647059	263.235882352941	195.896470588235	168.406764705882	51.0117647058824	42.8523529411765	33.669705882353	45.9264705882353	148.962941176471	82.6485882352941	88.7655882352942	145.918882352941	196.780529411765	83.6641176470588	60.1765294117647	471.375882352941	156.105	190.916	227.525588235294	177.520941176471	427.478588235294	323.302705882353	148.954352941177	222.424117647059	232.627058823529	581.567647058823	382.477941176471	350.061764705882	66.3420588235294
244	163.064889670977	163.059557805296	163.069338589935	58.1595	56.095	59.174	4	4	178.5	224.452380952381	175.5346	160.1871	142.84	125.495142857143	121.44545	123.45025	150.875428571429	227.523714285714	369.3305	138.72	94.85535	122.43	115.32215	96.957	64.278	80.5988095238095	40.8114285714286	44.9030476190476	166.3089	95.9068571428572	56.1165	128.5515	138.681142857143	69.3761904761905	49.98	148.9638	51.0142857142857	88.81395	119.36925	102.028571428571	110.190857142857	106.08	80.6025714285715	63.2577142857143	92.8473	175.4916	283.56	91.8495	29.5882857142857
245	163.058987879695	163.058987879695	163.058987879695	83.661	83.661	83.661	1	1	39.7901739130435	43.8510416666667	37.7593043478261	43.8824347826087	36.7387826086957	41.8319583333333	44.8914782608696	51.0152173913044	49.969347826087	55.136347826087	204.052173913044	60.19475	38.7699130434782	63.24	40.8	48.9746086956522	40.82	39.800347826087	37.7593043478261	33.669625	30.6078260869565	32.6413913043478	23.466	36.7215	42.8509565217391	27.5470434782609	21.4309565217391	38.7616521739131	26.5275833333333	27.5470434782609	32.6346666666667	28.5746086956522	54.0622083333333	37.7593043478261	21.4309565217391	41.8319583333333	55.0964347826087	57.1346086956522	235.629625	43.8712173913044	28.5681666666667
246	163.074822632014	163.071992904666	163.084049227358	196.928	194.87	198.958	21	21	46.9334166666667	46.9315	58.1697391304347	82.6402500000001	90.8059583333333	66.3162500000001	52.03275	214.31375	3509.4995	4034.18712	2736.42882352941	2338.01132	62.2359130434783	72.4407083333333	85.7220000000001	42.85225	331.513541666667	174.46275	244.81	352.086875	60.1825652173913	64.262625	58.15425	62.2505000000001	56.1275	53.066	46.9334166666667	138.790956521739	44.891	75.4830833333334	59.1769166666667	47.9767826086956	327.50025	77.5421666666667	49.9942916666667	85.6835000000001	79.5795	213.23225	122.435	89.7856666666666	55.0957500000001
247	163.110525942134	163.109477397454	163.111797316713	384.681	384.624	385.651	3	3	48.9725217391305	76.5032608695653	105.06447826087	108.175304347826	72.4570434782608	76.4836956521739	68.3603913043478	110.16	72.4554999999999	83.6613913043479	102.052173913044	82.6587391304348	71.4182608695652	88.7399999999999	75.4993043478261	57.1224347826087	62.2366363636364	72.4385217391305	87.7648695652175	82.642090909091	134.674434782609	204.054545454546	145.897304347826	130.626782608696	110.16	92.8437391304348	85.68	98.9653043478261	44.8933913043478	45.9019565217392	77.5596521739132	72.457043478261	97.9243636363635	65.2966956521739	64.2943636363636	62.2518260869565	58.1548695652174	98.9653043478261	80.5628260869565	54.06	39.7901739130435
248	163.983981477611	163.982303167154	163.993089866038	159.155	156.099	160.181	7	7	116.272875	155.0875	135.69325	123.3595	75.4984999999999	86.7212500000001	62.2161875	138.754	530.53	526.463333333334	208.1344	508.9488125	84.6859375000001	128.5515	109.1734375	92.8427500000001	46.9506666666667	54.0931249999999	55.0935	62.1933125	86.6946874999999	64.2757499999999	58.1364375	60.1763125	63.2787499999999	57.1339999999999	38.7853333333333	183.58875	89.7874999999999	53.0335	95.9387499999999	65.2959999999999	289.8575	214.186875	72.4155625	112.161176470588	307.09525	209.15125	106.149333333333	187.6685	152.991176470588
249	164.014496891021	164.013163438321	164.02063029661	253.026	249.965	256.058	3	3	89.7851428571429	111.20725	116.288142857143	94.9065	60.1968571428572	89.8186666666666	63.2444285714285	54.0751428571429	81.6057142857143	74.4938928571428	111.164965517241	78.562	112.255	92.84275	112.231428571429	95.9068571428573	72.4402857142857	118.353142857143	103.027214285714	142.87	88.7617499999999	68.3447857142857	73.4605714285715	96.927142857143	136.718285714286	87.7445714285715	71.4050000000001	124.474857142857	117.332857142857	81.6028571428572	120.419	66.3046428571429	94.8467142857142	107.14875	89.782	78.5455000000001	143.860285714286	102.067857142857	152.0545	116.268206896552	103.04525
250	164.079588306133	164.077269632547	164.084323520853	195.902	195.85	197.915	6	6	15.304375	26.5265	22.451	23.46575	33.669625	26.5265	25.50625	50.0065416666667	521.520588235294	565.222967741935	360.162958333333	314.314	23.4667083333334	27.547875	21.4305	19.3855416666667	76.5031250000001	32.648	32.6413333333334	59.1914166666667	21.420875	27.541125	22.4455	31.6355	18.369	17.3485	18.36525	19.3895	12.243	15.300625	17.3449583333334	19.39425	125.49075	29.5884583333334	15.304375	19.3807916666667	22.4455	89.782	26.5275833333334	23.4667083333333	18.36525
251	165.021940118725	165.021940118725	165.021940118725	255.038	255.038	255.038	1	1	6.1218	16.3248	15.303	17.3451	14.2828	13.2639	10.203	12.2436	10.203	12.2436	7.14210000000002	6.12180000000002	13.2639	20.404	13.2626	16.3248	5.1015	15.3045	5.10149999999999	11.2233	17.3451	8.1624	11.2233	21.4368000000001	15.3045	7.1414	6.12119999999998	17.3451	9.18270000000003	18.3649090909091	11.2233	8.1528	12.2432727272727	20.4060000000001	12.2424	7.14209999999998	10.203	14.2828	7.1456	9.1773	11.2222
252	165.053813917696	165.052107284318	165.064940940656	114.257	110.188	115.294	16	16	86.7	126.485636363636	102.054545454545	117.331363636364	81.6436363636363	129.574636363636	67.323	203.945454545455	440.64	467.180818181818	379.541454545455	463.203818181818	147.9	141.78	129.609272727273	93.8650909090909	287.716909090909	243.845181818182	175.486909090909	309.139043478261	166.348909090909	284.58	262.210090909091	320.208636363636	221.34	191.809043478261	155.04	167.324727272727	85.722	78.561	179.481739130435	128.588727272727	307.102090909091	145.86	76.5032608695652	135.7265	159.12	162.223363636364	133.655727272727	165.195818181818	104.066608695652
253	166.016155120015	166.015461279911	166.016848960118	253.522	252.006	255.038	2	2	51.0131578947369	69.3814736842105	80.6007894736843	67.3373684210527	49.9928947368422	70.4417368421053	40.8105263157895	38.77	42.8377894736843	35.7092105263158	77.4960000000001	32.6484210526316	85.7021052631578	87.7426315789475	70.4017894736842	67.3165263157894	51.0131578947369	74.4792105263158	53.04	49.9928947368421	57.1347368421053	42.8643157894737	43.8713157894737	71.4184210526315	71.4184210526317	56.1173684210526	44.8915789473684	43.8713157894737	57.1347368421052	55.0800000000001	91.8236842105264	38.76	35.6871052631579	82.6413157894736	49.9800000000001	46.9321052631579	44.8915789473685	37.7711578947368	80.6257368421054	44.8776842105264	56.1144736842106
254	166.083807195495	166.077557699381	166.095161715574	155.069	151.004	156.105	106	106	1176.11240909091	2089.50613333333	1751.79786666667	2327.64	1288.60445454545	1890.56536363636	1315.13154545455	2735.75660869565	1438.58454545455	1595.688	851.927727272727	1877.89364	1390.6689	1595.73616666667	1408.96525	1261.78948	1536.040625	1618.55076190476	1307.97443478261	1831.83415384615	1360.02354545455	1426.3095	1218.9	1585.14216	1464.4175	1251.897875	1018.50436363636	1547.40320833333	1071.28636363636	932.809157894736	1412.372	1015.17136363636	2024.2752	1316.87164	928.2	1281.45052631579	1290.645	1628.40573913043	499.046727272727	1566.78144	922.08
255	167.061167038762	167.055562007574	167.06677206995	844.2315	841.695	846.768	2	2	12.2393684210526	48.9576	74.4792105263158	61.1968421052632	17.3444736842105	90.78	17.3444736842105	46.92	141.853157894737	131.620736842105	12.2431578947368	83.64	51.0131578947368	56.1318421052634	81.6673684210525	80.6007894736842	17.3444736842106	28.5673684210526	51.0131578947371	20.4059999999999	33.6982105263159	53.0555999999999	107.160789473684	60.1768947368422	36.7408421052631	68.3787894736845	25.5144736842106	13.2675263157895	84.6556315789474	21.4321578947368	21.4321578947368	33.679105263158	14.2836842105263	95.9344210526314	81.6210526315789	145.85285	85.6755789473685	35.7092105263158	25.5	141.78	95.88
256	167.092230112642	167.087903077399	167.102246164721	153.524	151.004	155.062	4	4	157.058	299.838	265.28	333.338769230769	152.025846153846	263.219538461539	174.393692307692	448.8	212.219428571428	223.447384615384	126.518153846154	313.210846153846	185.696	221.390076923077	190.797538461539	148.964923076923	240.883384615385	251.090307692307	193.843846153846	251.904714285715	173.373846153846	205.063071428572	171.334153846154	200.911857142857	199.965230769231	181.614769230769	131.669307692308	243.74323076923	115.294769230769	135.639538461538	182.707857142857	130.589538461538	333.633428571429	185.612	117.282307692308	203.04123076923	188.742692307692	264.239769230769	67.3656923076923	238.752	127.480769230769
257	169.03487257765	169.034769834321	169.034975320979	83.1555	82.64	83.671	2	2	308.12456	684.2858	748.0265	848.0355	383.70048	497.89664	293.84064	519.32252	652.672	788.18112	440.76096	364.23996	296.90148	382.485	264.19036	289.75952	97.96992	108.17512	55.10592	77.54128	277.576	179.52704	130.59072	246.84968	311.1854	145.90004	105.11356	161.16632	91.8252	182.632208333333	262.15028	213.28868	189.73488	179.61152	110.21616	65.29792	69.377	123.45025	93.84368	72.4407083333333	111.20616
258	171.137261585197	171.136589751227	171.138183681849	364.25	361.146	364.258	4	4	66.3325	130.564923076923	125.491888888889	170.391384615384	36.738	113.228538461538	35.7013461538462	36.7296923076923	60.1981538461539	75.5141538461538	88.7667692307691	46.9412307692307	119.3985	99.9449230769229	139.776884615385	116.284384615385	26.521	97.9458461538461	49.9931923076923	28.5556923076923	127.560185185185	47.9418076923077	59.1756153846154	97.9458461538461	108.124076923077	77.5375384615385	75.4686153846153	67.3371111111112	61.2023076923077	25.5067307692308	77.5550769230769	29.5945	32.6486153846154	114.270153846154	65.2972307692307	32.656	66.3325	39.798	66.3175	55.0716923076922	34.6891538461538
259	171.990326134777	171.988344043015	172.001310265583	115.2835	111.208	116.331	32	32	164.264722222222	333.54	332.701111111111	364.239166666667	452.106111111111	636.841263157894	450.962777777778	491.479333333333	399.818222222222	433.476388888889	439.739722222222	291.799444444444	235.607166666667	217.26	217.378333333333	197.933888888889	115.291388888889	68.3809444444444	90.8047222222222	98.9669444444445	173.437777777778	241.726833333333	245.967277777778	169.264666666667	150.951777777778	232.623333333333	185.629888888889	350.975555555555	191.874888888889	166.305277777778	213.098722222222	162.321333333333	496.875277777778	429.359857142857	264.18	344.853888888889	521.22	442.800555555555	656.002888888889	442.652875	182.629722222222
260	172.098161896265	172.093798220026	172.106854921538	250.4755	247.924	253.048	14	14	62.2374285714287	117.332857142857	128.556	240.774461538462	268.340923076923	373.742307692308	254.051142857143	462.189428571428	1592.67529166667	1739.52625	974.458124999998	3077.074	249.97	304.045142857143	274.462769230769	229.551923076923	331.592857142858	431.590153846154	254.964285714286	429.540285714286	181.610857142857	176.571214285714	135.698	153.096428571428	216.256307692308	203.04123076923	128.556	366.282571428572	282.619142857143	253.944428571428	278.538	163.12	1295.23066666667	680.530571428571	262.213428571429	421.378	805.982307692308	740.488636363635	437.909999999999	760.132812499999	740.72742857143
261	172.976953649586	172.975737310144	172.980317254006	63.237	61.215	64.281	5	5	262.16056	671.0284	628.49248	823.33368	360.15884	652.8256	378.59808	491.77496	231.452692307692	220.536	342.81408	151.98596	634.61416	497.77952	569.31624	637.8	234.6644	369.25448	205.07628	208.12896	1013.33664	2286.484	3001.5755	1250.86328	955.59008	1937.05303846154	1519.8	432.49696	655.01976	524.54728	797.7964	517.32252	250.98888	444.73744	769.2685	424.43648	242.81712	182.59432	293.77152	401.06436	486.76896
262	173.141767283342	173.141767283342	173.141767283342	108.124	108.124	108.124	1	1	41.8172666666667	39.806	22.4458666666667	87.7429333333333	19.3850666666666	43.8714666666666	13.2591333333333	37.7227333333333	13.2591333333333	17.3445333333333	11.2229333333333	24.4864	23.4661333333333	24.4768	14.2837333333333	17.3445333333333	129.582333333333	52.0336	79.5807999999999	94.891	118.397333333333	661.122	479.525333333333	450.781066666666	47.9525333333333	76.525	126.463466666667	13.2686666666667	10.2066666666667	16.3242666666667	24.4768	15.304	21.4256	20.3986666666667	8.16213333333334	8.16533333333333	13.2582666666667	13.2582666666667	8.16213333333334	16.3189333333333	31.6282666666667
263	173.985277407635	173.984207900254	173.986346915016	115.3005	115.3	115.301	2	2	72.4421874999999	131.563875	129.573866666667	136.7135	177.58875	291.809375	198.8878125	206.01475	171.3495	196.8479375	182.62475	118.349	83.62975	87.70925	75.52625	83.6605	40.8125	31.62775	31.62775	35.7109375	80.6010666666667	79.5551249999999	90.835625	61.17375	53.03675	79.5843749999999	70.371375	152.01725	88.794375	53.05625	74.4280625	69.428	216.293	229.4859375	127.5390625	149.97675	208.0545	168.34125	297.913	196.8479375	61.21875
264	174.03010988397	174.029204171603	174.031015596337	144.8765	144.876	144.877	2	2	30.62	35.6953333333333	32.6485333333333	25.5066666666667	30.612	25.5066666666666	26.5477333333333	41.8145333333333	112.229333333333	111.252666666666	88.7631999999998	166.303466666666	15.305	52.0132	21.4186	20.4053333333333	19.3774666666666	18.3648	8.16213333333332	21.4256	19.3926666666667	17.3513333333333	11.2185333333333	15.304	16.3242666666667	13.2634666666667	14.2790666666666	22.4385333333333	10.2026666666666	11.2148666666666	17.3388666666666	17.3445333333333	151.970066666667	45.912	7.14186666666665	27.5472	117.376666666667	142.781333333333	166.368666666666	108.155333333333	187.667733333333
265	175.038730808376	175.036213153442	175.049976523406	296.904	292.817	297.946	65	65	1276.3536	2374.19156	2452.83915789474	2753.309	1894.62443478261	2585.3135	1888.90848	2770.53728	63.2561739130435	80.6006086956522	97.9241739130435	63.2561739130435	2094.61273076923	2472.62972413793	2343.12376	2188.58984615385	569.30556521739	1130.45830769231	741.93985	908.264347826086	1439.6433	1106.31764705882	883.356083333335	1317.89872727273	1486.52008695652	1114.1	922.58624	2011.97092307692	1096.80714285715	1273.272	1509.26261538461	1180.74164	2698.5348	2276.24468	1186.31056521739	1559.7329	1870.14236842105	2125.22809090909	1370.67323076923	1961.97773076923	813.996272727274
266	175.115833908272	175.111740243469	175.125423380689	53.052	51.006	55.076	18	18	107.107	171.3432	107.149	133.654933333333	128.5536	157.121066666667	107.149	341.856333333333	841.2525	1052.92468965517	438.729	246.8642	239.7235	262.208533333333	284.7009	210.216133333333	7600.01154545455	4240.29452173913	4527.92233333333	5483.92272727273	280.628333333333	225.480965517241	137.763	294.914866666667	292.701733333333	107.128	97.9296	196.911466666667	212.215466666667	123.496633333333	224.539333333333	158.172333333333	533.599466666667	210.1406	206.093866666667	254.0464	595.835733333333	358.1838	873.177066666667	473.481066666667	178.546666666667
267	176.075436875471	176.075436875471	176.075436875471	432.594	432.594	432.594	1	1	11.22275	13.2665	13.2545833333333	12.249	7.14379166666667	15.300625	11.2232083333333	12.2435	312.20925	473.299333333333	17.3488695652174	688.391999999999	15.3045652173913	16.3206666666667	15.296875	15.3078260869565	19.3895	15.304375	10.2004166666667	14.2840833333333	18.36075	8.16400000000001	9.18469565217391	7.14379166666667	6.12025	6.11874999999999	6.12025	16.3246666666667	8.16233333333334	11.2190833333333	10.2030434782609	11.2255	13.26325	18.3693913043479	6.1215	11.2255	13.2665	5.10125	9.18225	11.2255	7.14029166666667
268	176.103126497156	176.101944057657	176.112957611964	55.6	54.067	56.113	6	6	165.21975	213.229176470588	323.526470588235	290.767058823529	225.47525	340.876470588235	233.633882352941	243.836235294118	53.0032941176471	83.659294117647	71.4205882352941	39.7777058823529	381.458	444.848235294118	487.700588235294	584.818125	757.071875	526.471764705882	276.48775	639.931875	80.5985882352941	23.4667647058823	26.5276470588235	70.400294117647	110.121882352941	35.70875	39.7891764705882	148.962941176471	94.8818823529411	88.8218823529412	72.436705882353	62.2379411764706	187.726	101.994117647059	59.1770588235294	63.2545882352941	168.348529411765	122.435294117647	336.677647058823	170.448058823529	38.78375
269	176.151725243293	176.151725243293	176.151725243293	343.853	343.853	343.853	1	1	14.2846666666666	21.4269999999999	27.54675	26.5395000000001	8.162	11.22275	4.08266666666666	19.38475	39.7345	46.9315	10.2025	18.3645	8.16600000000002	12.244	10.1983333333333	13.26975	12.243	10.2075	4.08299999999999	11.2181666666667	9.18225	7.14175	9.18225	9.17774999999997	13.26325	5.10125	1.02025	11.22825	8.162	4.08300000000001	11.22275	7.14175	20.4149999999999	14.2905	5.10125	5.10375000000001	8.16266666666665	11.22275	5.10166666666665	11.2181666666667	11.22825
270	176.970087778882	176.967875458092	176.981092074622	232.615	229.583	233.669	15	15	154.061655172414	342.743172413793	293.8368	369.396866666667	413.289	535.85	435.611166666666	698.010206896552	206.1006	278.5874	316.282666666666	261.239466666667	328.590266666667	367.373793103448	393.900133333333	252.005866666667	769.130266666667	690.7431	585.638344827586	725.269034482759	265.269333333333	295.819333333333	254.975	255.01724137931	273.431466666667	184.704466666667	173.349	356.0847	238.7502	200.960379310345	228.503172413793	185.6582	725.538724137931	429.62324137931	249.916896551724	265.226896551724	623.382933333333	490.844466666667	511.1536	480.5613	292.819172413793
271	177.040471144809	177.040471144809	177.040471144809	65.301	65.301	65.301	1	1	70.3871379310345	437.520827586207	819.419965517241	807.038206896552	69.3787586206896	957.84475862069	68.3711071428571	71.4168965517241	68.3192068965517	62.2746896551724	712.152551724138	58.1439310344827	791.571733333333	364.1638	506.061714285714	708.191103448276	63.2571034482759	332.609931034483	63.2571034482759	82.6563103448276	352.066551724138	159.163034482759	169.365793103448	152.021103448276	132.586551724138	99.9667586206897	77.5276	102.006896551724	66.3179310344828	64.30275	248.938896551724	68.3584827586207	84.6828965517241	435.569448275862	64.2773793103448	70.3990344827586	89.784275862069	374.365310344828	3641.757	89.8024827586207	45.9201724137931
272	177.050304986256	177.0467487393	177.060150849384	271.3795	267.298	272.434	16	16	124.477130434783	155.119304347826	173.488695652174	197.981217391304	127.538043478261	172.468173913043	127.505434782609	241.812130434782	1247.57835483871	1496.74009090909	718.747499999999	1777.37017391304	150.966434782609	157.126869565217	159.160695652174	150.016695652174	173.407391304347	178.553260869566	149.978347826087	194.919652173913	169.363304347826	174.464608695652	146.917565217391	172.424086956521	136.749913043478	115.318956521739	111.18	127.538043478261	86.7258695652173	99.0116956521738	133.688347826087	110.188173913044	138.755478260869	136.720782608696	86.740652173913	85.6836521739131	103.046347826087	108.147652173913	92.8674782608695	123.393695652174	82.6622608695652
273	177.059059444169	177.058630467975	177.059488420363	55.107	55.104	55.11	2	2	25.5010869565217	46.932	30.615652173913	36.7309565217391	39.7918695652174	43.8824347826087	42.8527826086957	56.1286956521739	100.95847826087	135.694695652174	144.877043478261	79.56	54.06	75.4993043478261	66.3339130434783	64.2819130434782	174.464608695652	128.552869565217	82.6622608695652	111.236869565217	24.4873043478261	35.7015217391304	19.3899130434783	32.6566956521739	35.6923913043478	19.3849565217391	15.3039130434783	33.6700434782609	23.467	21.4364347826087	43.893652173913	20.4104347826087	51.0130434782609	25.5065217391304	16.3241739130435	33.6686086956522	37.7512608695652	101.053173913043	47.9645217391304	28.5746086956522	11.223347826087
274	177.055833046091	177.053181002521	177.066051179817	294.866	291.796	297.912	6	6	133.654933333333	220.4208	243.845931034483	260.126379310345	303.021931034482	378.522344827586	310.163862068966	394.7658	351.992	362.271379310345	142.842	374.441241379311	216.29848275862	243.895379310345	274.398551724138	292.809275862069	133.628733333333	116.311448275862	84.6987333333333	128.5578	190.830275862069	182.699333333333	98.9497	170.384533333333	187.730758620689	134.676413793104	102.046666666667	334.65048275862	161.203586206897	183.612	230.625466666667	182.666413793103	528.498133333333	324.4448	210.133733333333	277.458133333333	391.852137931034	385.742482758621	273.323034482758	472.383466666667	133.628733333333
275	178.035226358868	178.025629250102	178.046993505759	304.011	297.912	305.048	61	61	293.84	363.218888888889	233.640263157895	220.452	76.5208333333334	141.810888888889	46.9327777777778	183.64	273.508888888889	218.339444444445	94.8600000000001	300.981944444445	207.048722222222	429.677277777779	275.475	215.137944444445	166.296222222222	225.456833333333	384.749444444445	496.016999999999	259.146842105263	34.6988888888889	66.3180555555556	78.5613888888889	575.405333333333	167.325555555556	27.5565	736.63690909091	592.587722222223	326.488888888889	581.716666666667	19.3905555555556	980.48908	675.423888888889	144.832111111111	385.665	1141.69332	975.380727272726	599.564	927.445125000001	1120.22352
276	179.039776738425	179.03779794504	179.05214830327	302.991	297.912	304.028	5	5	215.280285714286	310.1712	279.5485	256.15805	221.4051	243.8517	202.016571428571	169.32	223.50045	231.6081	507.959999999999	265.274285714286	328.439999999999	317.397714285714	275.464285714285	311.012857142857	234.6575	278.5419	230.6443	226.5621	298.9479	233.70595	221.4051	364.22925	303.0291	222.4254	230.7121	248.941	262.213428571428	188.7555	308.2061	221.45935	196.96615	323.4351	256.02	240.779	305.05475	230.5878	483.367142857143	257.099999999999	274.456857142857
277	179.048190788177	179.04618853192	179.060762414754	87.753	85.69	89.794	25	25	235.683	583.596	523.539818181818	927.675818181818	498.026181818182	860.089909090909	400.86	624.406909090909	356.904545454546	331.839772727273	458.097130434782	240.784363636364	983.744148148148	985.36025	1021.06352173913	1021.384	716.422909090909	1081.75523809524	474.553636363636	789.691090909091	576.454090909091	132.6	124.471826086956	394.840956521739	661.136727272727	230.581636363636	174.466636363636	397.906363636364	308.122363636364	563.190545454545	694.471956521739	461.286545454545	956.79752	1331.955	376.581272727273	259.149272727273	152.020636363636	816.218181818182	623.22	232.622181818182	174.427772727273
278	179.070161595153	179.066720685863	179.079898451474	293.86	292.805	296.926	16	16	103.049458333333	184.672791666666	145.901708333333	160.146541666667	131.61225	141.81475	121.4395	184.672791666666	2071.1684	2612.4288	1714.4736	2604.77484	159.159	197.985083333333	179.52	162.226375	228.489333333333	221.349041666667	248.951166666666	304.992458333333	125.5215	134.706	140.76575	155.078	133.65275	143.861125	116.337	149.982875	128.55675	124.445083333333	172.4645	134.706	246.910583333334	176.510458333333	106.084333333333	122.43	143.8905	136.752583333333	165.213	120.3895	132.605416666667
279	179.105284225876	179.103925127236	179.106392972532	384.63	381.609	385.763	7	7	84.6600000000001	139.74	154.02	200.0376	122.472	151.97255	113.2533	178.5	647.042285714286	667.2762	310.262400000001	672.3777	142.835	144.84	143.860285714286	118.32	173.4	150.997	145.93865	199.966666666667	189.7665	257.112	214.26	220.433142857143	134.673	147.9435	139.74	155.078	99.9894	129.503714285714	130.5984	138.7608	168.3	130.592	80.6251428571427	96.9542857142858	112.2275	112.233	86.6757142857142	129.54	79.5794999999999
280	179.106793510623	179.106793510623	179.106793510623	401.968	401.968	401.968	1	1	59.1765714285714	78.5605333333335	85.704	94.8865714285714	54.075142857143	83.6575714285715	68.3830714285716	76.5214285714285	129.576285714286	181.610857142857	76.5214285714285	180.666428571429	95.900142857143	75.4997333333335	76.5214285714285	80.6025714285714	51.0142857142857	65.3074285714286	44.8894285714286	64.2735000000001	113.251714285714	76.4624999999998	74.5069285714285	108.150285714286	68.3304285714284	60.2685	52.0345714285714	62.2330714285713	45.9289285714287	63.2532857142858	67.3388571428571	68.3830714285714	50.9928571428572	58.1522142857144	56.1146666666668	64.2516	52.0345714285714	66.3185714285714	57.1600000000001	53.0511428571429	56.1157142857145
281	180.033964696304	180.030224607198	180.045060850489	301.472	297.912	304.028	4	4	78.5610000000001	141.816260869565	111.209727272727	94.9065000000001	59.1758181818183	92.8448181818183	43.8717272727272	61.1999999999999	78.5801739130434	73.4596363636365	110.164695652174	69.3785454545454	88.74	105.116181818182	88.7637272727272	90.7597727272727	60.1953913043479	99.9867272727271	90.8285454545454	93.8879999999999	98.9664545454547	62.2518260869566	70.383	92.8239565217392	128.554363636364	67.3379999999999	54.1033636363637	125.493545454546	97.9461818181817	80.6006086956522	133.691454545455	47.9656363636364	120.390782608696	139.777363636363	74.4599999999999	85.7019130434783	171.405818181818	148.959818181818	131.550681818182	158.142272727273	152.020636363636
282	180.05392188143	180.04757437716	180.062240957394	188.732	183.652	189.775	19	19	308.140666666667	872.3565	159.172	973.3662	584.88975	605.057666666667	544.80323076923	2019.10773333333	473.396	529.50975	304.934	411.36225	391.776	293.832	146.924307692307	23.4653076923077	742.267000000001	1231.48485714286	547.87425	938.06925	52.037	14.2776666666667	13.26975	10.2033333333333	53.053	21.42525	19.3858461538461	1278.37325	264.239769230769	251.788	73.458	158.21625	2832.31314285715	129.518833333333	263.2245	357.93225	901.901000000001	1785.47727272727	723.3927	771.372	44.8726666666667
283	181.060570373797	181.055146037159	181.065885731356	185.682	183.652	187.734	4	4	42.8375294117647	102.029411764706	97.9482352941176	83.6351764705882	61.24125	53.0552941176471	77.5389999999999	244.870588235294	134.678823529412	115.253352941176	93.8342499999999	103.083125	51.0147058823529	65.2988235294118	64.2757499999999	26.5265	85.7324999999999	120.3895	54.0755882352941	111.244117647059	27.5511176470588	26.5184705882353	25.515625	13.2638235294118	23.4667647058824	13.2638235294118	12.24375	168.348529411765	48.954	38.7443529411765	40.8094117647059	17.350625	373.427647058824	93.8345882352941	23.4654117647059	42.8375294117647	123.4578125	234.6575	84.6859374999999	82.6402499999999	17.339
284	182.029415777751	182.027471366238	182.042016171861	59.174	59.162	60.188	11	11	408	648.887368421053	729.713947368421	969.25	632.586	960.364789473684	691.95252631579	764.177105263158	144.7548	122.43	185.687894736842	186.66	892.453947368421	504.008869565218	1151.21305263158	1125.69857894737	668.26375	943.743421052632	194.8773	801.13175	523.38825	90.80225	98.9655263157895	367.294736842105	615.8988	111.20725	82.62	896.79975	161.209894736842	499.21752631579	626.441578947369	643.786052631579	998.82475	884.29665	183.645	300.993157894737	581.5425	1055.95875	706.058526315789	376.593631578947	128.5578
285	182.029321602431	182.027786033098	182.041609687644	80.603	74.455	81.62	12	12	133.6593	108.089714285714	115.32215	94.8821428571429	134.7126	165.24	148.961714285714	272.416285714286	119.3049	118.4476	145.900857142857	177.5322	182.631142857143	269.28	173.448571428571	122.428571428571	208.1922	256.163428571429	162.26745	215.270238095238	60.21245	62.23525	53.052380952381	57.136	84.6849	56.1165	43.8845714285714	168.3	90.8054285714285	92.8473	96.9	88.7897142857143	425.44425	259.1435	103.07555	202.016571428571	345.86475	498.85335	415.14	343.8411	86.7202380952381
286	182.043402037958	182.043402037958	182.043402037958	167.322	167.322	167.322	1	1	25.5072916666667	52.0455	37.74925	47.9212	37.74925	45.91125	29.58812	58.15425	32.648	49.99372	41.8405	41.83025	41.8405	52.009375	43.87075	35.7014583333333	41.83025	40.8116666666667	40.8116666666667	40.7916666666667	39.77675	44.891	32.64896	34.6885	28.574	25.5072916666667	23.4715	28.581	23.4676666666667	26.533	21.431375	28.567	33.669625	38.7524	24.487	29.5684	31.6290416666667	32.6493333333333	28.56672	31.62775	28.5681666666667
287	182.054250752723	182.048916205675	182.059325101083	185.682	183.652	187.734	4	4	35.70875	122.4375	121.454375	139.7828125	74.5056249999999	112.2275	78.5640624999999	290.77125	63.2593750000001	68.3358124999999	45.894375	42.86625	49.99225	85.7010000000001	89.7820000000001	72.4377500000001	100.027375	127.5390625	68.3609374999999	134.7225	34.6885	26.518375	21.433125	26.5265	32.65	24.4875	16.324	157.1185	38.771875	42.821625	57.134	30.61875	345.8859375	133.6118125	51.0125	68.3358125000001	109.1734375	202.021875	111.20725	88.7617499999999	25.4984375
288	182.080360741221	182.077046248391	182.092069768435	114.266	110.188	115.301	62	62	158.151666666667	280.463333333333	186.70575	323.4390625	164.327333333333	240.782933333333	170.328866666667	544.446375	1049.52283333333	1156.9824	672.359727272727	1163.104	243.7650625	319.343466666666	302.105	181.615625	596.837647058823	473.589333333333	425.4512	701.907428571428	345.86475	597.641866666666	521.560666666667	633.3786	432.451733333333	441.775466666666	333.4964	365.2495	225.567333333333	165.290625	406.7938	240.956	616.039733333333	308.021125	169.375333333333	318.318	391.656	416.262	190.789866666667	414.094625	218.337066666666
289	182.186263174662	182.186263174662	182.186263174662	296.869	296.869	296.869	1	1	90.8078124999999	127.5390625	123.4578125	117.3359375	82.6402500000001	136.7135	78.5640625000002	103.0136875	64.2993749999999	76.5187500000001	263.12775	108.153125	91.8225000000001	116.358375	97.9440000000001	109.126625	56.11375	86.7265624999999	59.1962500000001	68.3818750000002	108.1465	80.6293749999999	66.3203125000002	113.24775	120.3895	66.3203125000002	83.7220000000001	67.340625	72.4421875000002	75.503125	103.083125	56.1343750000001	82.674	91.8281250000003	65.2760000000001	63.2555	80.5997499999998	95.9387499999999	223.352625	87.7415000000001	68.3358125000001
290	182.962786988192	182.957858740285	182.974370914875	43.876	41.817	45.917	138	138	1009.06845833333	1365.13464	1585.88808	1627.2828	1276.36118181818	1803.297125	1401.11904	1635.18330769231	1459.67724	1526.294	1474.5975862069	1511.69928	1334.2145	1677.34032	1587.96872727273	1704.89742857143	1565.7	1317.4655	986.61076	1439.28413636364	1423.5696	1217.5218	1127.6304	1809.29109375	1399.54976	1033.26	974.3674	1872.15875	1203.9304	1264.47384	1498.47568	1386.79374193548	2411.92472727273	2201.24632	1204.95068	1613.44814285714	2085.98716666667	2265.9984	2301.75168	2194.55775	846.659285714286
291	182.968089233009	182.962997030062	182.97919180915	1072.33	1071.22	1082.47	76	71	1396.38	3204.10833333333	2464.31999999999	2515.59736842104	1720.73999999999	2277.43714285714	2117.1693548387	1717.54578947369	1149.53999999999	2066.51999999999	2069.62736842104	1820.69999999999	1420.65882352942	2729.52000000002	2409.23999999999	1572.84	1715.63999999999	2602.01999999998	1798.26000000001	1763.4694736842	3015.18999999999	1717.68000000001	1210.90599999998	2510.96368421051	1335.18	1837.01999999999	984.299999999982	2018.58	2025.36166666668	1757.45999999999	2536.73999999998	1757.45999999999	1813.47526315788	1714.64999999999	1345.37999999999	1150.56454545455	1362.13064516129	1764.59999999999	2139.02315789475	1844.02105263157	1911.48000000001
292	183.964440347789	183.960086173389	183.976218914164	44.89	42.85	46.925	47	47	333.626052631579	454.01125	563.2056	593.7855	452.996842105263	623.380789473684	481.713263157895	568.14	479.3765	441.773947368421	420.3636	532.5705	489.6	666.22325	577.6313	568.286578947368	528.36	521.354473684211	357.092105263158	491.792210526316	459.260526315789	338.605052631579	380.66515	498.985894736842	468.3177	320.263473684211	311.17625	591.765714285714	393.8165	474.41625	538.008444444444	464.363421052632	884.573423076923	633.616105263158	368.315	548.8945	651.930352941176	756.44985	729.5002	790.702173913044	263.146421052632
293	184.07288644517	184.070408036081	184.085097668218	53.053	51	55.105	45	45	508.99996	608.06304	444.92928	448.9232	308.12456	471.49025	361.17912	470.4505	2102.83905555556	2093.6556	2340.49761538462	819.09212	378.434269230769	393.90528	335.73792	301.0534	300.9826	309.14484	264.25252	240.83328	432.59872	275.4756	342.888	468.4095	371.224	337.69944	349.95604	430.55816	307.10428	247.0215	372.57375	340.85368	514.22112	489.6192	312.20568	392.7924	562.17428	477.711	1016.39808	450.03168	318.32736
294	184.117265131232	184.112144557726	184.127134255583	203.049	199.984	205.079	27	27	36.7425	75.503125	50.0014375	78.5605333333334	146.871	171.4125	120.438666666667	304.0345	121.40975	107.17	45.912	55.0944	81.6249999999999	145.89575	98.9658666666667	94.8848	191.682588235294	119.3712	94.8832500000001	155.135	30.59625	35.721875	27.536625	30.620625	73.488	39.806	25.4983333333333	399.064375	165.2292	94.8483750000001	119.36925	83.6604999999999	1256.0046875	569.2995	190.78675	408.25	880.525538461537	803.985142857142	504.011733333333	912.103499999999	187.7375
295	184.963029659908	184.958262004418	184.974409950658	44.889	43.858	45.921	57	57	391.776	526.467428571428	533.609428571428	576.461428571428	508.0845	543.837666666667	484.61875	597.887428571428	1426.48425	1428.4	724.301428571428	521.333555555556	464.165	573.6896	547.893428571429	551.95525	571.34	552.022875	732.5395	486.676285714286	461.169142857143	343.836285714286	335.956	551.34	478.514	330.572571428572	280.578571428571	684.611714285714	1145.74075	525.42875	538.142285714285	469.66	892.701923076924	693.713333333334	992.737999999999	563.162666666667	666.168833333334	694.384615384616	736.381333333333	756.067	621.33225
296	184.984857887942	184.981795548764	184.985276265614	313.199	311.17	320.359	5	5	1064.36218518519	1468.47285185185	1374.32485714286	1374.58855555556	1082.48525	1462.01825	988.415888888889	854.97725925926	1262.31432142857	1165.1255	1916.04688888889	1124.08081481481	1642.98985714286	1435.81744444444	1515.14	1529.09103703704	1128.40674074074	1599.76651851852	1308.25725925926	1059.25977777778	1642.315	1305.96571428572	1303.89133333333	1609.64974074074	1584.46262962963	1334.25342857143	1327.35729629629	1095.78685714286	1275.60185185185	1109.02181481482	1541.9755	1228.65970370371	985.785111111111	1504.88240740741	1239.345	1188.60203703704	1208.01828571429	993.375642857143	1916.30162962963	1183.75851851852	1247.77707407407
297	184.985467968912	184.979877520445	184.99555213309	1072.3	1072.16	1073.38	106	106	2908.02	4531.09655172414	3633.23999999999	3395.94666666667	3212.24489795918	3403.70117647059	2997.67812500001	2695.86	3137.37857142857	4010.63999999999	4423.95885714286	2980.62485714286	3677.10971428572	4129.98000000001	3555.72	3416.93685714286	2976.06925000001	3274.20000000002	3100.496	2838.66	3798.21238095235	2905.97999999999	3197.57542857143	3468	3266.04000000001	3204.36999999999	3145.43075	2959.7275609756	2981.22972972973	2707.83828571429	3566.79399999999	2826.21470588236	2821.09	3386.256	3226.14342857143	3069.01942857143	3089.58	2636.57103448277	4119.08566666665	3315.69	3095.17650000001
298	184.986585423317	184.982181433475	184.997874751972	1169.2	1158.06	1169.29	105	105	1168.92	0	1947.1642105263	1672.79999999999	973.813846153845	2308.18608695652	1353.25666666668	0	0	1888.02000000001	2327.02499999999	1408.36666666666	1680.96937499999	2231.69086956522	1721.73235294117	1856.39999999999	1090.0275	1601.39999999999	0	0	1409.64	1091.4	0	0	2134.86000000001	1482.05999999999	801.720000000004	1199.52	1156.68	1538.16000000001	1312.70923076923	1235.93235294117	1098.23733333333	1889.03999999999	2045.1	1097.52	0	895.560000000001	2385.20062500002	1280.88437499999	1862.52
299	184.986665149889	184.982436703634	184.9975811038	1122.29	1112.14	1145.74	133	129	3674.35370370371	4622.54469387755	4236.88533333332	3511.63105263158	1879.86	2279.7	3815.81999999999	2852.76333333334	4548.44534482757	2736.59785714285	6605.52	4304.07163934425	4465.2704	4791.60865384615	5825.22000000001	4231.82416666667	3300	4466.1456	3510.52224489796	2997.78	4625.79428571429	3993.78538461538	3905.58	4556.23142857143	2241.96	1864.30125	3749.235	3805.93214285715	3584.28	2985.54	3329.21970588236	3144.9514893617	3905.87999999999	5216.1266101695	4198.00948275863	3305.82	1668.96047619046	2412.52421052631	6310.36869565218	1716.66000000001	2011.2084
300	184.984885280595	184.981833113674	184.988470994259	79.591	73.463	82.646	18	18	2079.03790909091	2704.02	2569.33286363636	2538.77781818182	1604.08309090909	2422.12745454545	1612.03090909091	1388.59118181818	1750.67661363636	1659.59168181818	2899.59229411765	1440.43254545455	2928.57409090909	2432.00509090909	2668.67672727273	2739.79840909091	1869.38945454545	2931.57002272727	1958.16504545455	1983.41018181818	2482.66880487805	1854.60790909091	1993.61290909091	2845.15186666667	2934.60538636364	1896.687	2245.37015909091	1652.84181818182	1985.45072727273	1934.868	2963.1	2006.12427272727	1221.10322727273	2183.67545454545	1828.57309090909	1568.15918181818	1208.00290909091	994.765909090909	2314.58020588235	1051.02136363636	1789.55836363636
301	184.984973248278	184.984513601977	184.987565540695	218.322	212.243	219.351	8	8	1366.36023333333	1886.1649	1736.50951724138	1687.5762	1132.73586206897	1557.9472	1206.1916	971.484266666667	1220.0396	1177.61853333333	2213.97866666666	1344.7554	1652.1895	1618.46013333333	1689.8928	1916.0608	1192.4969	1547.76476	1411.0288	1166.95626666667	1734.82068965517	1281.70613333333	1402.0875	1795.31733333333	1824.9589	1410.00853333333	1452.57493333333	1090.85920689655	1433.5215	1256.72213333333	1893.61493333333	1391.6892	886.611733333334	1595.69706666667	1491.0938	1322.5248	1267.4196	1049.03973333333	2012.98613333333	1262.84253333333	1437.3209
302	184.984988676725	184.984002001093	184.987822216119	285.164	280.602	289.767	10	10	947.822347826087	1249.11860869565	1263.0695	1237.56325	945.810374999999	1226.39058333333	868.242	761.97247826087	888.456291666667	841.930434782608	1574.66504347826	895.827217391306	1333.52120833333	1197.83730434783	1396.43704166667	1286.18608695652	896.689875	1282.46791304348	1021.28113043478	934.358166666667	1415.4335	1037.59425	1013.88	1329.39991304348	1373.27113043478	1015.14875	1059.07591304348	893.739	1025.36217391304	994.784374999999	1174.30775	1029.4432173913	788.492208333333	1228.39408695652	944.761565217392	961.899291666666	914.367999999999	911.306500000001	1220.94	804.985826086957	993.734086956522
303	184.984656241555	184.983210676118	184.987247299036	105.081	102.015	110.171	9	9	2306.47122222222	2861.87916666667	2764.76025	2602.0625	1826.56714285714	2560.29511111111	1848.13933333333	1462.64124324324	2201.39977777778	2129.992	4446.37055555556	2026.27166666667	2915.8975483871	2870.59266666667	4190.84466666667	3148.02214285714	2148.705	6156.30453846154	2523.55911111111	2184.05788888889	3415.89	2231.69922222222	2396.56725	3324.09191891892	3312.30077777778	2361.94305555556	2579.861	1713.27958333333	2427.59957142857	2172.17138888889	3407.18791891892	2346.00177777778	1408.77344444444	2530.63333333333	2324.19277777778	1944.93685714286	1460.998	1441.6525	5025.26960869565	1493.44266666667	2263.62655555556
304	184.98480707514	184.982112510532	184.987382125246	914.112	907.003	921.304	11	11	1249.14763636364	1641.80165909091	1969.34568181818	1692.44393181818	1048.69706666667	2272.14736363636	1108.31236363636	1084.57406818182	996.917477272728	1069.38872727273	1319.0324	1019.38868181818	2030.56886363636	1690.59190909091	1786.69652272727	1699.96368181818	1002.04172727273	2520.36862745098	1017.09861363636	1132.65409090909	1639.79740909091	1031.74847727273	936.71468181818	2241.78884090909	1954.03988636363	980.48209090909	933.653522727274	1200.861	1129.14	1059.04309090909	2445.33223636364	1188.61772727273	1127.55204545454	2266.32859090909	978.960000000001	1086.73568181818	1040.53909090909	1067.08640909091	936.764999999998	933.674318181819	1061.08363636364
305	185.03303642334	185.029797242573	185.044207884534	52.021	49.98	54.061	44	44	833.151461538462	1549.84738461538	1061.52	930.450461538461	1187.54861538462	966.595615384615	687.635538461538	1602.83893333333	1171.81585714286	1430.3905	756.048	1671.52784615385	1290.10538461538	1148.86646153846	1443.36769230769	1147.75961538462	805.022769230769	1352.41730769231	704.277692307692	908.817142857142	521.337923076923	162.21975	189.762923076923	455.228769230769	707.452923076923	178.558333333333	161.196461538462	750.889846153846	962.077615384615	488.111538461538	784.912384615385	455.057230769231	1927.40966666667	1345.78584615385	819.26075	1332.42138461538	2095.721875	1561.97330769231	1470.15253846154	2373.23569230769	701.91876923077
306	185.121246741854	185.120329018795	185.133335506482	203.033	199.984	204.07	9	9	19.391	48.9726315789473	37.7614210526316	63.2586	84.66	109.1721	68.3787894736842	187.747789473684	69.3993684210527	62.25355	43.87075	41.8323	49.9954736842105	66.3171052631579	74.50015	57.134	98.9109	75.4994736842105	53.04	77.54	27.5385789473684	33.6791052631579	16.32	24.4938947368421	54.08915	31.63705	29.5887	147.983947368421	85.7052	63.2214	54.0739473684211	51.0131578947368	569.306842105264	284.653421052632	97.944	233.712578947369	462.322263157895	383.618947368421	236.7096	399.943157894737	99.9893999999999
307	185.985050954003	185.984439411691	185.985662496315	1076.36	1076.36	1076.36	2	2	806.14347826087	1308.19739130435	1412.7	1292.89086956522	695.936521739131	1558.20391304348	782.67347826087	663.282608695653	620.424347826088	718.080000000001	569.402608695653	613.020000000001	1505.14130434783	1452.07869565218	1414.74	1369.86	673.48695652174	1474.92	589.811304347827	711.960000000001	1387.79130434783	578.340000000001	533.687391304348	2765.1552	1487.16	636.751304347827	646.955652173914	845.580000000001	577.566086956522	674.220000000001	1561.26521739131	719.100000000001	704.100000000001	1492.89608695652	610.980000000001	585.729565217392	609.211363636365	691.560000000001	556.373913043479	591.08347826087	558.721739130436
308	186.078023932188	186.077696179454	186.083268641647	515.241	514.215	515.27	3	3	13.26325	36.7214999999999	23.472	22.4464166666666	13.2633913043479	28.581	15.300625	19.3895	782.723500000001	1909.44	25.5065217391304	3226.69938461538	23.466	19.3855416666667	27.5535	22.4457391304347	79.5827499999999	32.6566956521739	67.3392500000001	59.1889999999999	21.42525	16.324	19.3895	21.426125	22.4464166666667	17.3449583333333	17.3449583333333	15.3039130434783	18.3693913043479	15.30375	28.5541666666667	16.32	20.3958333333333	21.4263913043478	11.2255	20.4008333333334	22.4409565217392	12.2462608695652	18.36525	18.3645	17.3488695652174
309	186.143009050866	186.143009050866	186.143009050866	364.236	364.236	364.236	1	1	43.8734375	76.4953125000001	78.5592500000001	114.275	48.9750000000001	88.7345625000001	64.2796875	177.5235	104.071875	84.6859375000002	40.81	42.86625	53.0522352941176	38.7695	66.3162500000001	76.5176470588235	19.38475	21.42525	14.284375	11.2193125	37.7515625000001	10.199375	11.22275	38.7695	40.795294117647	11.2234375	15.2934375	58.15425	17.339	28.56875	26.5362500000001	20.4125	142.835	53.0529999999999	25.50625	15.3046875	40.81	61.2374999999999	22.4468750000001	27.5281875	14.2832941176471
310	186.960306574058	186.953334907121	186.970246909057	1077.38	1076.34	1079.39	64	64	5485.76	6427.71869565218	5820.12	5926.20000000001	5069.13428571427	6639.85125	4881.76000000001	4890.85708333334	4686.85695652174	4686.89999999999	5560.25041666667	5198.94	6668.42291666667	6420.57565217392	6442.32	6634.74916666667	4745.62379310344	6715.68	4686.85695652174	4567.56000000002	6899.03708333334	5360.1	5113.2244	6197.52	6423.96	4180.80227272728	5083.71583333333	5302.51484848482	4842.83333333333	5022.48000000001	5956.39318181819	5604.12833333333	4786.8595652174	6645.97375	4797.06000000001	4888.90304347827	5154.12458333334	4894.98	5215.62260869566	4672.34115384615	5355.09481481481
311	186.971953236836	186.970270701273	186.973635772399	1166.1	1163.05	1169.15	2	2	876.179999999998	1248.625	1120.74428571428	1211.76	882.917857142855	1129.93071428571	0	844.559999999998	924.119999999998	1110.78	1263.64428571428	802.281428571426	1239.14714285714	1186.07	1021.735	1178.1	935.994999999998	1231.14	0	1133.83722222223	1115.88	753.779999999998	884.339999999998	1152.6	1146.69642857143	979.199999999998	842.519999999998	931.259999999998	873.119999999998	0	1223.83642857143	878.834999999998	816.571428571426	1193.4	0	900.659999999998	946.559999999998	917.999999999998	1328.97	807.384999999998	794.02357142857
312	186.977735151811	186.977735151811	186.977735151811	7.141	7.141	7.141	1	1	1185.17544444444	1410.98541176471	1613.643	1425.87776470588	1049.88264705882	1580.90882352941	0	0	1152.93235294118	1288.63147058824	1530.44117647059	1208.97882352941	1627.34305555556	1411.42833333333	1601.83611111111	1658.42966666667	994.729411764706	0	1263.70711764706	1097.46022222222	1542.66	1112.12058823529	1221.22164705882	1640.63294117647	1436.55111111111	1231.47527777778	1427.75722222222	0	1235.93235294118	943.772058823529	1476.87629411765	1054.98411764706	1159.99266666667	0	1283.53	1176.33129411765	1245.77911764706	0	1766.58166666667	1300.875	1314.70838888889
313	186.967449345106	186.967449345106	186.967449345106	1144.68	1144.68	1144.68	1	1	1517.41590909091	1978.5218181818	1714.36363636364	1966.56	1579.98	1746.24	1388.6209090909	1257.09954545454	1529.32181818181	1817.42954545455	2221.56000000001	1527.96	1883.10045454546	1694.97499999999	1893.12	1779.67272727273	1362.30681818182	1988.86590909091	1491.23999999999	1352.10227272726	1769.69999999999	1585.78636363635	1591.19999999999	2005.32	1721.50681818182	1472.51590909091	1563.66	1533.74318181818	1334.75454545455	1356.18409090908	1823.55227272728	1332.12	1410.26818181817	1901.28	1641.17999999999	1377.61363636363	1486.80227272728	1363.74	2176.62954545453	1488.18	1448.02499999999
314	186.967361346551	186.967361346551	186.967361346551	1121.2	1121.2	1121.2	1	1	3174.14375000001	4053.70156250001	3811.88750000001	3847.75625000001	3122.28312500001	3680.26718750001	3099.68060606061	3003.69937500001	3253.77656250001	3628.14000000001	3797.46000000001	3107.94000000001	3765.08562500001	3691.60062500001	3523.08000000001	3702.71406250001	2870.13906250001	3806.93125000001	3043.59218750001	3158.94000000001	3716.88000000001	3172.15156250001	3188.52000000001	3752.70937500001	3575.10000000001	3238.47187500001	3418.04687500001	2983.39374999999	3195.66000000001	3208.92000000001	3780.25781250001	3117.05468750001	3097.66875000001	3731.28281250001	3389.47812500001	3253.80000000001	3117.12000000001	2910.82250000001	4113.86181818183	3179.29375000001	3317.03593750001
315	186.972486680718	186.972486680718	186.972486680718	32.647	32.647	32.647	1	1	1608.99783870968	1832.38348387097	2023.1888	1845.36533333333	1482.20061290323	1960.936	1422.23974193548	1487.30109677419	1417.88967741935	1512.27729032258	2023.5854	1566.09612903226	1868.15158064516	2046.63767741935	1976.64393333333	2054.79974193548	1329.18609677419	2091.52903225806	1582.42025806452	1376.1105483871	1841.28266666667	1425.73451612903	1411.3054	1850.10606666667	1913.04435483871	1435.00383870968	1524.2784	1406.29493333333	1601.80516129032	1317.15316129032	1776.63246666667	1388.61512903226	1543.69925806452	2058.94587096774	1503.90793548387	1480.3944516129	1560.59933333333	1434.03666666667	2041.5536	1620.50106666667	1452.57187096774
316	187.090612089228	187.090612089228	187.090612089228	515.237	515.237	515.237	1	1	40.8116666666667	51.0021739130435	33.6772173913043	57.1346086956522	24.4862608695652	45.9352173913045	32.6413333333334	33.6772173913044	367.387826086956	787.472166666668	35.7091304347827	1427.6795	36.7200000000001	51.0130434782609	37.7593043478261	38.7699130434783	43.8712173913045	42.8619130434783	37.7512608695652	37.7593043478261	44.8933913043478	35.7106521739131	30.6156521739131	41.8306956521738	44.8914782608695	28.5673043478262	35.7091304347826	36.7309565217392	26.5335652173913	26.5267826086957	39.7718749999999	31.621347826087	23.455	40.8100000000001	25.5130434782609	38.76	25.5	24.4925217391304	20.4052173913044	35.710652173913	25.5068181818181
317	187.984174384445	187.984174384445	187.984174384445	83.649	83.649	83.649	1	1	412.197833333333	672.042708333333	563.328	677.626434782608	330.649043478261	464.218695652174	300.976956521739	316.280869565218	301.842782608696	334.902909090909	674.421173913044	335.675958333333	349.949478260869	402.917173913043	313.153347826087	374.435739130435	317.368739130435	169.406608695652	148.996173913043	227.518173913043	628.480695652174	332.52	446.874260869565	573.264434782609	424.441333333333	333.635375	362.285217391304	412.08	202.011652173913	343.842565217391	450.859217391304	288.807652173913	228.489333333333	351.059478260869	211.2435	290.774347826087	180.586173913044	192.829304347826	352.934416666667	190.796913043478	218.3335
318	188.069110526507	188.061785393395	188.080696097413	193.8475	190.777	194.876	44	44	169.371875	383.614	333.7648125	461.153	289.8575	425.4703125	294.85225	1076.759375	711.35	815.179750000001	480.53775	1032.8725	292.7220625	375.475	342.93	244.86	449.93025	449.93025	355.9581875	623.67825	352.87675	466.113117647059	380.693125	470.3640625	368.445625	286.795625	224.46875	434.653125	300.97375	251.9245625	346.885	237.8784375	913.175384615383	539.7453125	256.08275	322.2805	579.502	514.206	297.93125	546.854	475.4365
319	188.110431352394	188.107519667896	188.120359830578	289.785	286.694	290.77	5	5	52.03275	119.374411764706	72.4367058823529	75.4753750000001	68.35675	53.0562500000001	65.3200000000002	199.908470588235	346.78	312.1965	158.145588235294	383.614	22.446875	52.051875	26.518375	37.7515625	27.5479411764706	31.62775	15.3088235294118	29.5782941176471	30.6187500000001	144.881764705883	63.2363529411765	27.5384117647059	29.5890625	69.3770000000001	46.9335294117648	53.0522352941176	31.62775	35.7102941176471	40.8094117647059	24.4875000000001	455.913705882353	132.638235294117	44.8903529411765	71.4205882352942	291.809375000001	262.300625	174.4093125	281.601176470588	187.657
320	188.112265257904	188.107968237497	188.120988342212	172.436	170.366	173.461	19	19	64.2771818181818	144.917454545455	118.350260869565	162.143863636364	156.101727272727	214.257272727273	219.358636363636	454.940272727273	135.690227272727	157.08	60.1960909090909	93.8650909090909	68.3765454545455	137.7	89.784	71.4	279.554727272727	150.96	118.351636363636	178.5	63.2561739130435	146.919272727273	86.7231818181818	45.9245454545455	75.517	102.027272727273	76.5204545454545	319.516090909091	221.34	120.392181818182	110.189454545455	61.2	1066.19857142857	588.54	233.642454545455	392.5075	1104.96324	673.38	425.453727272727	848.866909090909	215.277545454545
321	189.068958779431	189.068668007851	189.076782166841	193.81	190.8	193.867	3	3	31.6284545454546	71.419090909091	43.8912727272728	79.5812727272728	35.7286363636364	79.5812727272728	34.6892727272728	172.518272727273	94.9276363636364	148.959818181818	75.5001818181819	161.289272727273	48.973090909091	69.3785454545455	52.0617272727273	49.9933636363637	81.6218181818183	75.5001818181819	58.1244545454546	79.6238181818183	51.0125	78.5190000000001	52.0339090909092	85.7029090909092	45.9122727272728	36.7494545454546	39.8119090909091	69.3785454545455	39.7906363636364	25.4931818181818	47.9528181818182	30.6381818181818	139.777363636364	59.1758181818183	27.5473636363637	62.2033636363637	86.7231818181819	76.5204545454546	36.7298181818182	93.865090909091	59.1758181818183
322	189.089513206253	189.088133423647	189.09089298886	384.6525	384.624	384.681	2	2	34.68	76.5	76.503409090909	107.157272727273	44.904	70.383	46.9325454545454	116.285181818182	18.3698181818182	23.466	25.5136363636364	23.4662727272727	46.9325454545455	61.2	45.9122727272728	48.96	52.02	92.8365454545455	40.8218181818182	64.2771818181817	112.23	138.757090909091	93.865090909091	123.486	83.6623636363637	84.6826363636365	78.5435000000001	71.419090909091	28.5676363636363	39.7693636363636	62.2532727272727	62.2359130434783	61.2027272727274	44.8920000000001	46.9450909090909	31.6369090909091	40.8109090909091	62.2366363636363	20.3945454545454	53.04	20.4054545454545
323	191.101494391839	191.100475314902	191.112858831745	57.1395	57.128	57.145	4	4	59.16	95.9068571428571	95.9317	124.4705	101.008285714286	110.2194	74.47825	133.69205	90.7333809523809	134.671428571429	76.5225	113.22	65.28	84.6849	72.4626	65.3135238095238	148.961714285714	85.704	66.3185714285714	132.668095238095	28.567	21.426	31.62775	32.6576	36.7097142857143	17.3448571428571	14.28	40.81	27.5477142857143	42.8757	31.63705	31.6288571428572	84.6837142857143	43.86	19.3854285714286	33.6694285714286	57.134	57.134	51.0125	40.824	25.5059523809524
324	191.140901287085	191.140459545689	191.144410456758	383.61	380.549	383.711	7	7	59.1658	118.327733333333	127.5125	197.970533333333	34.6958666666666	167.2636	51.0133333333333	54.0653	36.7368	46.9322666666667	30.614	34.7026666666666	122.436	253.9966	148.958933333333	102.01	38.7701333333333	304.029533333333	145.926733333333	41.8309333333333	341.789333333333	345.8139	225.4863	357.163333333333	209.1205	215.276266666667	196.8407	191.8164	94.8848	34.6754666666667	139.803933333333	27.5526	54.0653	181.6134	113.2718	81.6373333333334	122.432	28.5730666666667	87.7257333333333	196.834266666667	27.5472
325	191.141861893269	191.140810326425	191.142481241999	348.917	345.894	349.934	4	4	87.7429333333334	136.715733333333	171.441103448276	190.827266666667	38.7714	162.2542	52.0421	70.3990344827587	60.1596551724138	73.4616000000001	36.7296	51.0033333333333	93.8829333333333	136.6934	99.9698	85.7024	45.8937931034483	240.830133333333	233.679233333333	60.1616896551725	242.874896551724	394.846758620689	242.866689655173	215.1989	156.1008	183.648	131.615586206897	169.400137931035	103.026733333333	35.7156896551724	108.171172413793	36.7296	35.7168965517241	96.9443333333333	92.8451034482759	46.9406206896552	105.108066666667	35.7093333333333	26.5269333333333	137.6865	18.3684
326	191.142936278363	191.142936278363	191.142936278363	320.346	320.346	320.346	1	1	108.168181818182	209.193181818182	229.55955882353	269.396470588235	37.749794117647	185.693529411765	46.9254117647059	88.7630294117648	44.8994117647059	64.2766764705882	39.7906363636363	62.2271764705883	134.632235294118	144.877588235294	106.089176470588	118.333647058823	45.9119117647059	239.762205882353	210.213636363636	55.1045454545455	117.313529411765	146.892705882353	110.189454545455	137.781818181818	103.049705882353	105.072117647059	72.4522727272727	115.289911764706	62.2469117647059	41.8320588235294	89.7832941176471	27.5519117647059	53.0629411764707	83.6623636363636	52.026	49.9929705882353	94.8682058823529	44.8774117647059	47.9372352941176	96.940303030303	28.5674117647059
327	191.141944912997	191.141944912997	191.141944912997	250.974	250.974	250.974	1	1	65.2953599999999	160.182269230769	176.473307692308	174.5055	40.803076923077	112.276153846154	61.2023076923077	83.65968	56.1148076923077	73.476	38.7614615384615	74.4824615384615	78.5755384615385	82.64268	81.6215384615385	71.4026923076923	57.1221538461538	86.7228846153847	47.9418076923077	69.380923076923	79.581	95.8836153846153	76.5209999999999	83.6826399999999	65.312	46.9323846153846	57.1117037037038	66.3174999999999	37.7499615384616	60.1822692307693	51.0038461538461	48.9507692307692	67.3098461538461	46.94208	34.6813076923077	41.8231538461539	58.1553461538461	48.9950769230769	35.7161538461538	53.044	39.79092
328	191.178588114605	191.175723276542	191.19199995761	616.2575	610.121	618.3	30	30	280.624193548387	2554.85758064516	1389.63541935484	2602.26687096775	974.377258064517	1792.95993333334	1487.2572	1826.31967741936	1070.0849	1679.35570588235	325.513774193548	1068.04132258065	1348.56793548387	1423.551	1426.56454054054	686.525129032259	910.256266666664	243.841677419355	192.8304	448.917333333333	977.223866666666	785.605333333332	225.4421	1001.2413	272.365838709678	130.5728	221.441266666666	594.932066666667	108.14735483871	582.686466666667	173.451	905.140580645162	3504.23083870968	1140.68458064516	176.540733333334	1051.08066666666	819.434733333334	2241.48925	406.066133333334	400.009866666667	209.113225806452
329	192.048993688641	192.048993688641	192.048993688641	657.054	657.054	657.054	1	1	11.2231428571429	26.5200000000001	30.6157142857142	19.3899523809524	11.2231428571429	20.4057142857143	15.2957142857143	13.2705238095237	16.3245714285715	11.2231428571428	17.3448571428572	14.284	19.3845238095238	24.4857142857144	26.5274285714286	25.5059523809525	11.2231428571428	25.5059523809523	13.2637142857143	17.3497142857143	27.5464285714285	11.2231428571428	12.24	20.4	26.5261904761906	20.4114285714286	6.12314285714284	14.284	14.284	15.3042857142857	24.4925714285713	13.26	23.4600000000001	21.4263000000001	12.24	11.2189523809524	12.2434285714285	13.2668095238095	19.3899523809524	12.24	10.2
330	192.050215334313	192.045519307658	192.063236956511	356.074	350.961	357.071	7	7	32.6585263157895	47.9523684210528	47.9548421052631	44.9054736842106	27.5471052631579	33.6686842105263	16.32	54.0767368421053	120.353789473684	187.786526315789	91.8284210526317	140.76	26.535052631579	44.8776842105264	40.7978947368421	39.8025789473685	34.6692631578948	72.4386842105263	85.7021052631581	93.8109473684209	106.140210526316	33.6686842105263	40.8105263157896	42.8510526315789	121.411315789474	54.073947368421	25.5078947368421	111.243105263158	89.7556	69.3778947368421	89.7877894736843	15.303947368421	118.350526315789	90.8315263157896	22.4457894736843	45.926052631579	135.737	56.1173684210527	43.8713157894738	88.7628947368421	210.174210526316
331	192.064027342571	192.062472972995	192.065581712147	326.9925	325.476	328.509	2	2	22.446	25.5125	24.4873043478261	37.7496521739131	23.466	36.7293913043478	16.3206956521739	25.5	385.663090909091	486.54	302.000727272727	385.576434782609	20.4060869565217	29.5875652173913	25.5010869565217	15.3045652173913	56.1150000000001	65.2994782608695	51.0136363636363	51.0136363636363	26.52	26.5129090909091	21.4305	22.446	14.283652173913	17.3407391304348	15.3	28.5685217391304	11.2257391304348	12.2432727272727	23.46	14.283652173913	17.3446363636363	21.4257272727272	14.2838181818182	17.3446363636364	20.4	12.24	14.2838181818182	22.446	16.3241739130435
332	192.140093944112	192.136908203009	192.152280584186	173.433	169.363	174.465	35	35	205.072434782608	274.520347826087	177.525391304348	258.005	12.2431304347826	192.831545454545	55.0947272727273	31.6132608695652	1167.166	1142.25066666667	635.969727272726	548.906727272727	192.883090909091	234.6	206.095090909091	114.24	17.3446363636364	147.9	98.9664545454545	12.24	449.935043478261	279.563391304348	211.196454545455	230.637913043478	499.0245	272.412818181818	195.892363636364	963.618782608696	428.4	21.4257272727273	558.082695652173	209.108913043478	958.053875	864.775652173912	316.280869565217	598.470958333333	848.893217391305	626.45192	417.291545454545	741.729652173913	771.3216
333	192.145108547071	192.138954018647	192.149679430347	343.814	339.709	343.853	3	3	41.8307894736842	95.9096842105262	94.91115	112.263684210526	9.18236842105263	47.9672105263158	13.2709473684211	26.5265	434.194235294118	568.110684210527	311.180263157895	280.572368421052	21.4321578947369	28.5688421052632	44.88	17.3453684210526	18.3645	52.0468421052631	68.3787894736841	42.8274	53.0530000000001	36.7307999999999	36.7389473684211	41.80975	32.6484210526316	41.8307894736842	19.38475	73.4796	74.4792105263158	16.3288	41.8437368421053	11.2263684210526	29.5974	23.4721052631579	21.42525	35.71925	94.8893684210525	19.38475	30.6094736842105	92.8199999999999	201.054052631579
334	193.049251914326	193.044912115	193.06047092724	254.0175	249.965	254.074	36	36	467.2745	840.730782608695	1328.09425	1468.47072	1190.66416666667	1642.38675	1289.33056	2167.011	281.5315	305.136	225.383166666667	139.775739130435	2349.14496	2988.27738095238	2746.62516666667	2609.76904761905	409.136958333334	200.991391304348	272.351125	343.82425	1358.00820833333	430.457583333333	70.4001250000001	573.403916666667	1819.15924	1274.30868421053	830.28	3639.33876	2153.77069565218	2272.64912	2275.1575	1768.68	4181.344	3488.00064	2411.37456	2943.83544	3346.49454545454	3544.07872	2076.89705882353	3421.21416	196.90825
335	193.047885894775	193.044605102034	193.060685263917	214.255	211.2	215.282	25	25	44.9042	83.6605	71.4175	75.4985	51.0023809523809	76.5	47.96585	126.511	3176.12472222222	3144.22212	2127.3255	765.1875	92.8676666666667	168.3495	135.698	55.0954285714286	154.05775	58.1562857142857	62.23525	216.3036	195.949714285714	120.4249	78.5399999999999	116.28	259.08	139.74	147.9	856.24145	190.78675	166.26	282.54	188.752857142857	479.541	450.9505	219.2355	378.62405	160.229714285714	399.952	94.8821428571429	398.82	32.64
336	193.05164270218	193.046961112682	193.061023325708	358.1285	351.987	360.148	18	18	27.5535	42.8505	48.9739999999999	47.9635	28.567	45.9112500000001	39.7815600000001	57.1363333333334	94.863875	114.296	52.0348749999999	56.1183333333333	45.9224999999999	47.9419583333333	45.901875	50.0044999999999	31.6135416666667	28.5681666666667	55.0935	42.8312499999999	42.861	34.68	26.5265	44.8928333333334	32.64896	41.83148	20.4008333333333	50.0065416666667	36.7214400000001	31.62775	39.7913749999999	27.54756	53.0551666666667	43.8814999999999	34.6899166666667	40.82	52.0476250000001	53.066	37.7585	43.8510416666666	40.8199999999999
337	193.060252591499	193.060252591499	193.060252591499	194.842	194.842	194.842	1	1	13.2637142857143	16.3245714285715	11.2270714285714	31.6288571428572	53.0548571428571	28.568	38.7708571428572	111.250071428572	691.023571428571	534.629714285715	305.065428571429	304.172857142858	34.6751428571429	35.7100000000001	54.1016428571428	22.4462857142857	44.8548571428572	22.4462857142857	33.6552857142858	32.6605714285715	20.3971428571429	45.8935714285714	29.5758571428572	17.3448571428572	21.435	24.4954285714286	30.6085714285715	362.201428571428	46.9331428571429	39.7744285714286	30.6064285714286	24.4971428571428	1343.6912	120.393714285714	26.5255714285715	151.958714285715	53.0548571428571	477.493714285714	160.184857142857	29.5862142857143	28.568
338	193.083662318887	193.080974766037	193.095548551926	207.119	205.079	208.14	9	9	24.4925714285714	24.4857142857143	26.5336190476191	51.0119047619048	46.92	37.7488095238095	48.9874285714286	127.541666666667	3763.86742857143	663.371428571429	1380.44657142857	769.115904761905	39.7892857142857	43.8722857142858	78.5620000000001	20.4057142857143	159.082857142857	32.6491428571428	48.96	208.138285714286	43.8717272727273	106.134476190476	49.98	65.2952380952381	29.5965714285715	75.5222857142858	118.347619047619	882.794285714286	75.5011428571429	148.92	30.6085714285715	177.529714285714	707.058000000001	85.7	109.170571428572	369.446857142857	107.155	439.743142857143	90.8011904761905	55.08	28.5666666666667
339	194.052904082508	194.049525578817	194.054234224207	212.232	212.22	214.255	3	3	20.4128571428572	16.3245714285714	24.4868571428572	31.6288571428571	15.3042857142857	20.3985714285714	15.3107142857143	33.6670714285714	417.296857142858	398.078571428571	220.381714285714	62.2374285714285	23.4649285714286	22.4462857142857	28.568	18.3651428571428	26.5255714285714	14.284	10.2021428571428	36.7302857142858	21.4345384615385	25.5160714285715	18.3651428571428	22.429	29.5758571428571	25.4964285714286	23.4567142857143	107.13	26.5274285714286	21.417	39.7744285714286	32.6498461538462	48.9737142857144	61.2128571428571	29.5634285714286	43.8907142857143	30.6230769230769	41.8317142857143	23.4649285714286	46.9134285714285	10.1985714285714
340	194.047509181035	194.047509181035	194.047509181035	351.987	351.987	351.987	1	1	31.6355	37.7507916666667	38.7789999999999	41.8422083333333	26.5275833333334	40.8216666666667	27.5535	41.83025	48.9400000000001	52.047625	27.547875	39.7815600000001	29.5945	32.64128	32.64128	26.533	28.5541666666666	34.6969999999999	30.61875	33.644875	32.656	27.54675	22.4455	32.6413333333333	37.7507916666667	24.487	14.2840833333333	33.6765	18.36	22.4519166666667	38.7695000000001	24.487	36.738	35.7175	29.5884583333334	31.6355	32.656	36.7305	28.5681666666667	37.7415416666667	34.6969999999999
341	194.064936272003	194.064936272003	194.064936272003	254.018	254.018	254.018	1	1	36.73125	93.8630000000001	149.97675	81.6249999999999	156.1078125	227.599375	166.3109375	307.1140625	34.690625	30.6075	28.55825	25.5078125	334.6625	377.515625	367.29	321.2803125	56.11375	24.4875	25.496875	43.8734375	96.9237500000001	53.0529999999999	18.3645	61.2375	184.66525	168.34125	91.8225000000002	560.1515625	263.240625	297.801066666667	268.330133333333	215.1276875	657.634411764707	486.6890625	303.922750000001	418.328125	514.2375	511.521	301.084375	518.12825	29.5890625
342	194.072397862014	194.066290945263	194.07816154682	229.046	227.501	230.592	4	4	59.1752631578947	158.1	120.428315789474	165.291157894737	97.9755789473685	120.397263157895	79.5805263157896	283.706315789474	70.3981578947368	112.228947368421	30.6078947368421	63.2726315789474	83.6615789473684	105.119631578947	115.325421052632	93.8351578947368	56.0971052631579	82.6413157894738	28.5673684210526	66.2965789473684	48.9726315789474	29.5876315789474	26.5117894736842	46.9321052631579	53.0701052631579	16.3292631578947	18.3533684210526	121.411315789474	26.5268421052632	48.96	64.2765789473684	25.5	235.753736842105	111.208684210526	36.72	28.5673684210526	74.4792105263159	144.922210526316	44.8915789473684	47.9523684210527	25.5078947368421
343	194.08635432459	194.08635432459	194.08635432459	207.091	207.091	207.091	1	1	5.10125	7.14262500000001	11.2236666666667	9.18299999999999	5.09833333333333	8.16266666666666	7.14155555555555	13.26325	462.211000000001	306.266666666666	258.116222222222	78.5656666666666	13.2715555555555	10.2025	8.16177777777777	11.2224444444444	15.295	11.2236666666667	7.14233333333333	14.2831111111111	11.2151111111111	12.2506666666667	11.2163333333333	11.2297777777778	7.14155555555555	11.2224444444444	9.18299999999999	9.18800000000002	19.3842222222222	10.2022222222222	7.14175000000001	7.14233333333333	18.366	14.2835	17.3437777777778	23.46575	20.4066666666666	11.2236666666667	5.10166666666666	10.2022222222222	5.1011111111111
344	196.039606978305	196.039606978305	196.039606978305	92.854	92.854	92.854	1	1	1162.05336	1668.5502	1699.1658	2014.54925	75.51552	3135.93504	48.96192	65.29536	2527.0644	3560.6376	2385.41464	962.12404	3009.51348	5344.22664	3808.82936	3193.20708	80.61792	3574.04084	2653.248	20.4016	574.28252	189.72744	175.48816	203.03572	1069.25344	420.45424	258.13084	3646.17504	2146.58496	60.19416	1879.57646153846	77.54128	111.18436	6522.4008	2798.26584	3182.87712	11310.42316	91.8432	6807.74696	11258.95584	234.6092
345	196.053529041062	196.041080968154	196.069553014265	59.1685	56.102	73.463	90	90	20.4013793103448	67.3131724137931	21.4305	1847.71390909091	1890.57117241379	2672.63117647059	2184.8905	3202.61706666667	754.578	87.7445714285714	73.4598620689655	883.379724137931	2247.27319354839	3311.06113043478	8.164	2230.08383333333	8518.22780769231	6764.4564	3730.11709090909	7217.2485	31.6343928571429	63.2555	20.405	37.7565862068965	31.615724137931	22.4462857142857	21.4214482758621	3417.89333333333	979.464827586207	1332	1177.3685	824.375466666667	5616.61862068966	4885.21536363636	1242.67432258065	1864.05384375	3887.1525	7213.24434782608	29.582	3622.50606060606	1077.408
346	196.045623296102	196.040882208614	196.059705218618	92.848	84.681	99.996	100	100	1493.33422222222	2009.68142857143	1910.1888	1977.69311111111	3824.41330612245	3184.80711111111	3465.43723076923	5195.21092307692	2863.728	3948.87335555556	2570.17547368421	4979.93411538462	3037.96896	5342.18608	4216.21106666667	3206.47384	3190.40262068965	4120.78975	2809.49634782609	2510.22	582.462296296296	211.155333333333	202.994740740741	209.153148148148	1092.70834615385	423.5075	339.746333333333	4491.139	2264.99769230769	1647.73480769231	1879.56512	1074.35484	10253.216547619	6539.82203846154	2826.785	5272.9235	11321.2215555556	11945.087	7037.26745833333	11170.088	2627.71081481481
347	196.071230367828	196.07117165719	196.071289078465	59.6925	59.185	60.2	2	2	17.3406538461538	80.5678461538461	16.3273846153846	9.18242307692307	1935.45073076923	24.4818461538462	1573.611	3199.56430769231	203.923076923077	86.7588461538462	147.939038461538	980.293923076923	13.2635	12.2436923076923	6.12184615384615	13.2665	9037.54484615385	6675.87323076923	4030.06346153846	7662.64569230769	29.5945	63.2614615384615	20.4053846153846	28.5707692307692	44.8732307692308	23.4661923076923	19.3814615384615	456.977230769231	48.9729230769231	1330.01219230769	20.4053846153846	821.316730769231	5699.22392307692	87.7233076923077	24.4864615384615	1843.6265	140.797153846154	6107.99030769231	28.5621538461538	7.1435	433.7125
348	197.045450941989	197.045450941989	197.045450941989	92.854	92.854	92.854	1	1	196.90632	207.16556	211.24764	260.238125	349.00416	352.0656	366.19436	547.86888	317.1578	384.63048	300.9826	501.97776	318.40224	557.07288	391.69536	338.81264	334.71744	393.82808	310.22592	286.64248	108.12424	77.52304	57.13568	86.7238	141.81892	103.07252	64.27764	495.95328	260.1612	231.59448	194.790615384615	129.57556	1216.90772	690.00672	317.38172	562.28448	1284.83468	1462.34784	1060.8416	1263.35424	297.85168
349	197.050008061968	197.045922953288	197.061303056796	91.8285	84.681	98.976	30	30	197.93432	208.18608	211.24764	262.27364	352.0794	350.02464	368.23444	550.9512	319.20992	386.77708	306.072	508.07952	320.43072	558.98192	395.77552	340.85368	332.67648	394.83288	309.21756	288.67132	108.12424	77.52304	58.15596	86.7204	144.87408	103.04828	69.37632	491.89064	260.1714	231.59448	193.7696	128.55528	1198.59038461538	687.96528	320.43072	563.32704	1239.86076923077	1430.741	1039.38	1263.35424	298.87172
350	197.06313548083	197.045649157905	197.074617871472	58.162	56.097	70.408	18	18	15.3	34.6880952380952	25.51375	57.1368	151.002285714286	46.9331428571429	56.13025	406.0595	68.3017142857143	28.568	13.26325	44.88	22.44	81.62	31.63705	35.72	1176.38942857143	883.556181818182	404.033142857143	1104.23018181818	33.6699	16.3245714285714	5.1015	19.38475	39.7688571428572	12.2428571428571	13.26	407.0997	23.4665714285714	113.31435	73.458	85.704	632.577142857143	95.88	53.0548571428572	176.509428571429	284.6637	735.42	9.18	267.3841	102.028571428571
351	197.078301640617	197.07694509078	197.079668800934	58.6635	58.148	59.179	6	6	15.3	33.6694285714286	25.5130952380952	59.1765714285714	151.000363636364	40.8114285714286	56.1288095238095	407.189	69.326	29.5879090909091	13.2637142857143	44.88	23.46	84.6837142857143	32.6567619047619	35.7283333333333	1138.65965217391	884.587714285714	411.169909090909	1122.6	34.6897142857143	20.4054545454545	7.142	19.3854285714286	41.8088181818182	13.2635454545455	11.22	407.094	23.4665714285714	113.309857142857	73.4777142857143	83.6595238095238	632.569090909091	95.88	53.0541818181818	176.509428571429	284.659714285714	285.68	11.22	268.397761904762	102.027272727273
352	198.043911110707	198.038554999491	198.056244119648	91.823	84.681	97.944	31	31	78.5624583333334	198.9975	191.854	250.0176	73.479	330.642	99.96392	579.502	285.553333333333	420.463166666667	308.1155	428.505	350.0315	637.525	443.7174	350.0315	48.984	400.95825	283.710583333333	107.104375	80.58	86.7035416666667	63.25736	84.68075	119.36925	101.008875	60.19475	485.777833333333	254.052625	37.75036	193.7696	40.81	80.5832916666667	753.3135	319.4165	625.446565217392	1397.0645	1606.267	1115.92972727273	1370.58745833333	248.890166666667
353	198.044961170636	198.03972335354	198.05846344127	60.1995	57.127	71.428	16	16	56.1022	133.59904	160.21536	278.53644	237.72524	357.014	203.08348	464.2274	107.058	167.35872	152.01576	143.82564	268.33364	357.098	393.82808	276.56092	924.33744	663.182	348.93576	751.07328	113.27772	116.31648	128.55528	81.6288	109.1186	124.47416	76.503	492.67932	157.12312	177.60528	157.12312	117.3322	823.36596	619.16428	165.28536	232.62384	483.61272	731.369875	81.6032	476.56416	162.26268
354	198.071891283205	198.068496225126	198.072983494148	59.168	58.148	59.179	5	5	30.6	52.0321428571429	41.84255	54.0759	181.6045	65.2982857142857	71.4385	432.586	77.4765714285715	101.0097	97.944	69.36	45.89775	35.70875	27.55485	33.6798	916.191741935484	519.30119047619	257.103	709.07375	26.5278	14.2842	6.1218	21.42525	21.414	14.2835	10.2	38.7714	12.2434285714286	149.0441	19.38475	87.7445714285714	747.869428571429	33.66	13.2639	25.5071428571429	22.4466	250.9938	40.8	29.59595	96.9271428571429
355	198.939083696265	198.933479929699	198.95017461745	44.884	42.838	45.922	128	128	3173.04818181818	4594.561	4959.84033333333	5402.4885	3672.08738461539	4990.92711111111	3625.86977777778	4115.104	1128.98185714286	1144.86075	1043.75228571429	1594.6768	4943.67072222222	4853.834	5048.76685714286	4955.3775	33.671	2370.911875	1496.75076	1793.395	5570.41333333333	4818.68539130435	4371.17941176471	6201.1656	5344.18854545455	4295.463	3956.61763636364	3716.66955555556	3256.638	3808.48955555556	5040.677	3942.53235294118	3273.05111111111	4223.332125	3572.9155	2979.23428571428	2059.03266666667	2939.22290909091	2158.696	2685.298	3159.081
356	198.951271971975	198.9505339274	198.951934473475	44.885	44.884	44.896	7	7	7.142	9.18257142857142	13.2621666666667	1.02033333333333	1397.85666666667	9.18257142857142	13.2637142857143	1094.76657142857	4.08066666666667	4.08133333333333	4.08066666666667	2.04057142857143	6.121	3.0635	10.2016666666667	8.15657142857143	1829.37228571429	5.10142857142857	2.04066666666667	10.2016666666667	13.2643333333333	5.10166666666667	4.08533333333333	10.2033333333333	6.122	5.10083333333334	6.122	4.08133333333333	2.04057142857143	937.642571428571	2.04233333333333	4.08533333333333	1191.69371428571	4.08114285714286	4.08133333333333	7.142	7.14233333333333	407.8445	5.10583333333333	1.02016666666667	3.06085714285714
357	199.942228998935	199.937511406429	199.955529703138	44.8895	42.844	45.922	90	90	688.689	1000.9143	1090.780875	1144.7205	775.4375	1029.43225	767.254857142857	912.155076923077	190.656888888889	221.39425	206.084888888889	258.116222222222	1081.465	1081.50774193548	1084.87542105263	1080.41533333333	17.3456666666667	471.342666666667	284.642	12.243	1264.08975	1035.63833333333	932.889333333334	1298.03858823529	1163.82	964.11	850.865333333333	837.613176470588	692.74975	878.422588235294	1156.41533333333	845.112	32.6506666666667	910.087777777778	760.112857142857	640.9525	397.94625	604.523076923077	415.501777777778	572.36025	648.682588235294
358	199.955556681853	199.955556681853	199.955556681853	45.905	45.905	45.905	1	1	679.4865	995.798857142857	1092.726	1143.74028571429	771.336	1031.50885714286	771.336	913.155714285714	148.961714285714	174.468857142857	193.827142857143	314.248	1083.39171428571	1078.176	1082.52314285714	1081.465	356.06725	468.311142857143	226.503428571428	326.491428571429	1263.11371428571	895.810857142857	914.944	1290.544	1159.04457142857	830.512571428572	820.309714285714	836.634285714285	674.408857142857	872.344285714285	1152.87028571429	845.663999999999	694.79025	904.993428571428	660.124857142857	621.354	377.505714285714	604.939428571428	398.19	548.913714285714	628.474
359	200.01844654516	200.017699076234	200.019194014085	301.472	299.953	302.991	2	2	23.46575	40.8104347826087	42.85225	39.801125	24.486	44.891	21.4305	35.6999999999999	41.8413913043478	56.1183333333333	116.28475	64.2757500000001	32.6413333333333	41.8405	33.669625	36.7125	26.5267826086957	33.6655	29.5951304347827	40.8208695652174	38.7695	24.4925217391305	21.420875	30.60125	58.15425	28.5670000000001	24.4987826086957	41.8319583333333	32.656	28.5673043478261	51.0260869565218	20.41	39.7901739130435	59.1745	20.4	26.5267826086957	40.8116666666667	33.66825	56.0885416666667	52.0348749999999	41.8319583333334
360	200.16375147098	200.16375147098	200.16375147098	966.168	966.168	966.168	1	1	22.4399999999999	68.3430454545456	135.629772727272	75.4800000000002	91.804090909091	76.4999999999998	54.0744545454546	349.953545454546	59.1758181818183	56.1149999999998	548.032909090909	50.9999999999999	149.94	117.331363636364	135.696272727273	108.173	46.9199999999999	114.270545454545	50.0044999999998	65.2974545454543	145.899	187.687999999999	66.3169565217388	133.685499999999	174.42	44.9159999999999	115.290818181818	59.1916363636364	62.2504999999997	82.5636521739133	108.148909090909	82.6015909090907	37.7399999999999	105.1115	64.2791739130434	60.1953913043476	56.0874999999999	202.013999999999	301.839272727274	108.177818181818	56.1025000000001
361	200.939123868075	200.934241350959	200.953867690976	44.89	42.843	45.922	81	81	668.287142857143	1079.4245	1090.780875	1273.30666666667	873.348266666667	1183.45777777778	862.130454545455	967.98	165.2805	131.616857142857	212.219428571429	256.08275	1147.82142857143	1275.38461538461	1127.815	1190.922	90.813375	463.209714285714	309.13575	144.8755	1247.18677777778	1134.5736	1077.888	1420.536	1322.30117647059	963.089777777778	903.928470588235	836.605	727.463714285714	875.3745	1266.04	830.073	624.414857142857	879.27747826087	834.593714285715	621.346090909091	387.708571428572	533.571	390.076571428572	508.126	720.355333333333
362	200.972092008939	200.968534325772	200.984939467359	44.89	43.864	45.917	29	29	115.297666666667	82.64025	235.673307692308	208.142769230769	882.51625	215.290333333333	525.68625	958.565	436.488666666667	478.536333333333	303.008538461539	423.40375	109.164692307692	113.254153846154	129.57175	196.90825	378.51275	318.318	269.346	381.5735	136.791666666667	60.19475	32.664	186.721	119.379	64.27575	108.152615384615	456.077538461539	196.90825	883.608666666667	144.9465	707.37975	580.53932	448.69	26.5265	365.2495	550.954285714286	585.17625	478.524307692308	640.727466666667	83.6673333333333
363	201.048086613816	201.044538501098	201.051957406467	428.5185	428.485	432.61	6	6	59.1752631578947	63.2758947368422	110.091789473685	87.7969473684213	38.782	116.274	40.8126315789474	52.036105263158	40.8126315789473	58.1700000000001	44.9054736842104	38.746	120.397263157895	95.8503157894738	90.7472105263158	87.7697894736843	139.776052631579	107.127631578947	43.86	222.417368421053	90.78	402.108105263158	864.207473684212	115.325421052632	194.870263157895	145.814842105263	1051.89493333333	140.796315789474	75.5033684210527	48.9574736842106	240.794526315789	85.7065263157896	46.9321052631579	133.695842105263	46.9321052631579	45.926052631579	47.9672105263158	46.932105263158	50.0083684210525	68.3787894736843	46.92
364	202.125002071234	202.119440722213	202.138107512471	204.053	200.992	206.099	86	86	185.734956521739	402.99875	267.371	480.542869565217	860.07075	1268.17075	872.566363636364	1627.73217391304	835.7622	684.755500000001	291.807043478261	519.312782608695	571.346086956522	860.105875000001	847.03304347826	691.7295	1177.00306666667	932.533888888889	615.06	861.337166666667	213.23225	205.07025	141.785791666667	101.005826086956	528.630260869565	266.356173913043	196.910347826087	2098.405	1269.22832	783.18276923077	991.7235	683.735	4858.4689032258	3325.03017391304	1493.68992	2579.26784	4446.23136	3961.74724	2950.74375	4600.84428571429	1223.02796
365	202.125217549092	202.119619151612	202.136514698606	341.784	339.738	345.887	51	51	94.8600000000001	242.828	113.28105	134.7126	220.381714285714	128.5956	169.454380952381	406.073714285714	979.779541666666	956.799083333333	611.139733333332	1013.11904347826	55.1082857142858	146.921142857143	115.26	53.0548571428571	92.846	71.4366666666666	56.1314285714285	75.48	41.8302499999999	137.73375	54.087761904762	43.8477142857143	78.562	105.089428571429	87.7445714285716	213.29495	130.590476190476	179.620571428572	142.873333333334	41.8317142857143	2169.54048	742.924000000001	173.448571428571	321.48	1444.379	1601.77380952381	1378.37243478261	1416.490625	949.138421052633
366	202.124987587336	202.124079755937	202.137412066017	364.2415	362.206	365.279	6	6	108.180571428572	270.3	275.473636363636	336.69	194.924181818182	293.76	148.926636363636	332.613142857143	288.740857142858	238.807636363636	67.3388571428571	118.386285714285	161.203090909091	153	221.402	217.308409090909	48.96	56.1149999999999	35.71	45.9	96.9518181818182	22.44	29.5869047619048	108.145238095238	103.02	26.5270909090909	20.3952380952381	165.284181818182	61.2027272727272	75.5011428571428	95.9337142857144	59.1916363636364	330.557142857143	215.270238095238	62.2374285714287	64.278	202.059	199.006363636364	79.5822857142859	151.937428571428	44.8919999999999
367	202.967721717153	202.967721717153	202.967721717153	45.917	45.917	45.917	1	1	68.35675	145.9046875	184.733125	152.015058823529	125.4984375	175.5475	134.673	149.01125	162.2296875	170.38175	147.93625	158.0903125	112.193529411765	136.76375	172.485625	153.046875	173.4425	138.8135	92.876875	141.866875	142.832941176471	178.54375	178.609375	175.5475	149.9308125	193.859375	155.084705882353	198.945882352941	97.95	124.5315	93.932	137.784375	276.48775	227.51575	133.65275	208.14375	209.148235294118	238.899375	207.186875	294.743875	82.6149375
368	203.049404007152	203.049029999947	203.0510504792	53.0495	53.046	53.07	4	4	116.28475	271.397583333333	282.68452173913	255.072916666667	185.693083333333	281.658	190.794541666667	286.7605	264.136833333333	282.60925	254.04225	235.629625	180.54	212.264	271.453	221.412333333333	214.2525	193.855416666667	154.0955	170.430458333333	226.497913043478	400.876375	545.989791666667	309.2115	236.591666666667	379.5485	330.5745	341.787391304348	195.896	182.720086956522	175.574608695652	183.69	379.533	304.0345	245.88025	327.513625	293.835130434783	290.910652173913	258.1865	382.695652173913	168.348125
369	203.115677260937	203.108589629296	203.122764892578	311.7	311.21	312.19	2	2	27.555	64.295	58.1550000000002	59.1954444444444	59.1752631578947	61.2157894736842	78.5357222222221	83.6354444444444	273.434444444445	275.471052631579	117.331944444445	166.250944444444	34.6667777777778	40.8111111111111	39.7908333333334	30.6083333333333	29.5880555555556	21.4328333333333	15.3091666666667	27.5565000000001	32.6484210526316	41.8313888888889	23.4663888888889	31.6475555555556	29.5880555555556	28.5688421052632	20.4077777777778	32.6484210526316	33.6691666666667	27.5475	31.6286111111111	15.3041666666667	192.8325	57.1355555555556	23.4663888888889	31.6286111111111	349.950263157895	159.12	120.353444444445	226.575666666666	94.9116666666667
370	203.130501778126	203.126478797749	203.143919672285	204.0495	200.963	205.079	30	30	21.4328333333333	72.4397222222223	38.7705555555556	93.8642105263157	126.47347368421	205.072894736842	128.59	257.11	130.595555555556	119.407736842105	64.2798947368421	93.8642105263157	98.9669444444445	145.899722222222	142.836842105263	106.112842105263	188.631842105263	147.938157894737	103.014684210526	141.857222222222	53.0544444444445	50.0099444444445	14.28	24.4866666666666	81.6463157894736	56.128947368421	41.8307894736842	375.584888888889	180.586578947368	122.4	170.377111111111	114.271111111111	925.404541666666	573.39611111111	230.570222222222	422.533	831.882142857143	650.937222222222	547.881315789473	821.301249999999	187.731111111111
371	203.129033428186	203.127228242114	203.144352488274	344.8675	340.764	345.848	6	6	24.492	40.810909090909	36.7405714285715	31.6369090909091	38.7703636363637	30.6163636363636	39.8012727272727	65.2974545454546	188.6075	161.203090909091	106.108363636363	156.101727272727	25.5136363636364	32.6487272727273	29.5813181818182	32.6487272727272	17.34	18.369	16.3287272727273	27.5338636363636	19.3851818181818	33.669	30.615	27.5338636363636	17.3446363636364	24.4865454545455	16.3243636363637	35.72	24.4810909090909	23.4715	28.5752727272727	24.4930909090909	323.512909090909	114.296	27.5473636363637	53.0683636363636	221.458363636364	215.277545454546	207.115363636363	250.92	143.896909090909
372	203.137934251639	203.137934251639	203.137934251639	167.3	167.3	167.3	1	1	466.39135	953.169238095239	694.79025	875.16	27.54675	432.586	397.917	1184.49642857143	54.07325	75.5022	26.5343	68.35675	30.6165	43.8477142857143	27.54675	44.88	23.4669	24.4872	15.3045	19.3754761904762	15.30225	18.3645	15.3045	12.243	21.43155	16.3248	11.22605	23.47955	10.2025	15.309	22.4532	19.38475	27.5481	15.3	7.14175	16.3104	18.3654	20.406	16.324	30.6075	16.3248
373	204.091339776067	204.087301647617	204.0988664087	319.343	316.265	319.36	5	5	126.565846153846	288.855923076923	325.478153846154	393.809076923076	175.479692307692	253.01723076923	156.038142857143	397.92	105.083769230769	127.528846153846	33.6676153846153	32.6377142857143	102.023076923077	78.5636923076924	116.263714285714	111.26175	46.9341538461539	32.6498461538462	21.4248461538461	44.8935384615383	95.8655384615383	32.6203076923076	41.8294615384615	104.110615384615	84.6791538461537	21.4167692307692	14.2767692307692	129.579076923076	36.7476923076923	72.4254615384617	73.428923076923	59.1733846153848	242.83323076923	124.468153846154	32.6473846153847	43.8633076923078	88.7600769230768	121.352538461538	68.3554615384617	56.1380769230769	14.2843076923077
374	204.122498518266	204.121886445452	204.122606466373	204.053	203.021	204.065	3	3	27.5554285714286	59.1765714285714	38.7817142857143	56.115	79.5822857142858	139.777363636364	60.2109047619048	188.796904761905	63.2754285714285	76.5409090909091	37.7500909090909	74.4799090909091	70.3997142857143	71.4166666666666	79.599	85.7	104.012181818182	89.7851428571429	53.04	68.3750952380952	36.7302857142857	39.7911428571428	32.64	30.6081818181818	54.0877619047619	33.6765	32.6487272727273	185.744	85.7029090909091	59.1468181818182	73.4571428571428	62.2374285714286	465.250285714285	273.436571428571	108.148909090909	234.731428571428	354.121761904762	357.1	281.595272727273	364.242	90.8042727272727
375	204.138156903225	204.137058254087	204.139255552364	345.848	345.848	345.848	2	2	15.3042857142857	25.5071428571428	24.4868571428571	21.435	26.5255714285715	19.3840714285714	17.3436428571428	31.6288571428571	35.6696666666666	26.5367142857143	19.3854285714286	24.4868571428571	19.3935714285715	28.568	18.3574285714286	21.4335	10.1986666666667	18.3728571428572	15.3096428571428	15.293	17.3448571428571	23.4661333333333	15.3042857142857	17.3375714285714	18.3651428571428	16.3245714285714	12.2434285714286	15.3107142857143	15.2978571428571	15.3096428571428	21.426	10.2028571428571	149.017333333333	60.2221428571429	15.304	20.4128571428571	32.6628571428571	111.211142857143	20.4057142857143	54.0524285714284	28.58
376	205.044639356209	205.040450070631	205.055514489599	269.367	267.298	272.434	19	19	35.7092105263158	42.862105263158	40.8231578947369	48.9893333333333	20.4055555555556	74.5005555555556	31.62	33.6686842105263	1572.98018181818	1900.827	1077.43533333334	2150.73490909091	47.9373888888888	45.9118421052631	31.6286111111111	51.0131578947368	24.4787368421053	134.674736842105	103.046578947369	24.4938947368421	26.5282105263158	46.932105263158	49.9928947368421	53.04	44.9044444444445	25.5152777777778	32.6400000000001	26.5268421052631	41.8307894736842	34.7086315789474	48.9877894736843	38.782	25.5065789473684	61.2157894736842	39.8025789473685	34.6800000000001	64.2775	27.547105263158	42.8510526315789	44.88	61.2347368421053
377	205.095303828662	205.09100304751	205.107418414034	193.828	189.775	194.876	29	29	103.0503	252.0141	213.3054	327.511714285714	177.5757	272.4201	179.570285714286	769.3062	558.24085	674.4183	267.24	878.7366	206.04	231.59675	209.158571428571	173.440476190476	313.14	306.085714285714	191.76	410.2611	218.28	343.74	273.436571428571	298.9479	240.843619047619	200.022666666667	156.103714285714	307.1103	203.036857142857	173.351428571428	229.55625	151.0414	803.957	333.54	183.645	285.6	419.337428571428	361.181142857143	195.894857142857	406.073714285714	326.47619047619
378	205.991672853527	205.987251070344	206.003435017676	302.991	297.912	304.028	5	5	12.243	10.20375	19.3854285714286	9.18257142857142	6.12171428571428	9.18257142857142	9.18257142857142	5.10437500000002	8.16914285714289	6.12171428571428	6.117	2.04057142857143	10.2028571428572	9.1825714285715	13.2637142857143	12.2331428571429	4.08100000000002	5.09785714285714	7.14700000000001	7.14700000000001	8.16114285714282	6.12599999999999	9.18225000000004	17.3442500000001	18.365142857143	4.08114285714286	7.14787500000003	12.2434285714286	6.12171428571428	10.20375	17.357	3.063	18.378	14.2835	8.15700000000004	7.14175000000003	13.2637142857143	22.4462857142857	6.11657142857145	9.18224999999997	13.2637142857143
379	206.052170424738	206.047850292614	206.063244110175	269.367	266.289	272.434	19	19	51.0138888888889	72.4357777777779	81.6488888888888	81.6444444444445	55.095	80.6238888888889	57.1168888888888	163.244444444444	1553.56503448276	1826.3012	1034.8559375	2028.3564	53.0372631578948	59.1761111111111	63.2563157894737	55.0942105263158	87.7152222222221	121.411315789474	75.5005555555556	120.432111111111	58.1558333333334	42.8493333333334	40.8111111111111	46.9199999999999	58.17	43.8862777777777	34.68	45.9125	55.0949999999999	33.6893333333333	70.4221666666666	36.742	97.9466666666667	85.7033333333331	51.0305555555555	45.9125	71.4194444444445	58.1558333333334	41.8307894736842	74.4600000000001	60.2160555555555
380	206.065012002951	206.06460401747	206.080749808326	407.065	404.026	408.085	3	3	14.28056	23.46552	29.5884583333333	28.5611666666667	12.2435	21.420875	19.3902916666667	41.8319583333334	39.791375	39.7897500000001	17.3449583333333	34.6984166666667	24.487	32.64896	28.574	34.6899166666667	24.486	23.4609583333334	26.533	30.60875	30.6075000000001	20.3908333333333	20.41	25.501	34.6729166666666	20.4191666666667	23.4724583333333	30.60125	29.5957083333333	20.4048	32.6573333333333	13.2670416666667	39.7897500000001	36.7304999999999	18.36504	17.34068	55.0935000000001	18.3645	20.4096	45.913125	49.99225
381	206.49458964142	206.493776042471	206.49540324037	301.472	299.953	302.991	2	2	9.18257142857142	23.4665714285714	22.4447142857143	19.3922142857143	15.3042857142858	21.4260000000001	18.3638571428572	16.3245714285715	4.08285714285713	7.14200000000002	4.07942857142858	4.08114285714286	13.2637142857143	18.3715714285715	15.3042857142857	18.351	10.2028571428571	9.18257142857142	7.14500000000001	15.3096428571428	22.4462857142858	12.2485714285714	7.142	14.284	8.16228571428574	9.18257142857142	7.14449999999999	16.3234285714285	8.16228571428571	21.426	12.2485714285714	11.2278571428572	27.5573571428571	24.4868571428571	8.15885714285712	8.16228571428571	12.2434285714286	19.3772857142857	3.05828571428571	18.3651428571428	8.16171428571429
382	206.884197371008	206.881611656662	206.893818593815	48.96	47.94	48.972	5	5	2907.81428571429	3764.00966666667	3998.68633333333	3701.76933333333	3198.59571428572	4073.17066666667	3183.44	2283.70133333333	3065.95857142857	2973.25133333333	2427.373	3608.919	3636.468	4133.37033333333	3850.8195	3961.76942857143	2747.62942857143	5220.802	3272.05628571429	3081.40666666667	2799.79466666667	294.828166666667	390.085666666667	1627.73966666667	3139.05283333333	1818.14914285714	1639.67566666667	3297.17866666666	3367.1	2983.45466666667	3441.63516666667	2619.886	3205.73771428572	5116.73285714285	3178.76514285715	3655.85433333333	3468.56666666666	3925.36466666666	3199.76533333333	3488.97	2898.23542857143
383	206.989835633452	206.988247788321	207.004280606716	302.991	299.953	304.028	3	3	104.068333333333	169.368823529411	214.258333333333	5063.99666666667	182.629722222222	199.974444444445	145.899722222222	193.844705882353	20.4111111111111	14.2838888888889	23.46	24.4866666666666	126.473111111111	65.319111111111	2566.87911111111	241.661	51.0117647058823	112.230555555555	35.720588235294	80.6264705882351	116.311666666667	64.295	47.9538235294117	48.971294117647	131.615833333333	76.5208333333331	37.7639411764706	167.325555555556	71.396111111111	97.9482352941178	65.3176470588234	93.8911111111108	157.174111111111	94.8873529411763	47.9372352941176	43.8726470588236	95.9061111111112	210.177222222222	79.5339999999999	109.165176470588	80.6019444444445
384	207.061562892281	207.052871559439	207.078166265451	296.897	288.717	306.068	126	125	12610.8622222222	20340.626962963	21309.1348888889	21757.6856666667	15275.4709230769	21811.8942222222	15621.5305185185	16993.7466666667	541.76868	937.627423076925	596.867142857143	578.492653846154	19073.418962963	20951.0958461539	20378.0766923077	19533.3965384615	10193.4102592592	13013.8258181818	9564.12599999999	10222.0774230769	14925.105	12710.0968518518	11146.3494074074	14137.2065925926	15525.60076	13017.9604444444	11502.310037037	15858.9099259259	12923.0728888889	12018.0700740741	15330.6932962963	11738.5984814815	18941.6042857143	19631.3255555555	13362.9703703704	15098.10344	17515.5441481481	16225.772	13002.0186153846	18076.9535555556	10202.8093846154
385	207.057865154987	207.054142136583	207.071406078254	206.065	202.024	207.108	56	56	1325.70166666667	2412.98979166667	2348.266375	3305.7072	2102.31368181818	3076.1442	1989.936	4768.81542857143	855.197217391304	1032.792	361.176545454545	784.414954545455	2098.71138888889	3034.34741666667	2603.41145454545	1941.60371428572	1527.63434782609	1764.01225	1165.86	1528.77709090909	1694.68138888889	1720.19208	1395.36	1681.372	1290.99	1365.48981818182	1021.306	2380.8772173913	997.8208	1156.4532	1276.3675	839.674695652174	2782.30356	1988.53685714286	1149.85305555556	1236.90109090909	2200.296	1861.99772727273	1140.66490909091	1898.22	759.082909090909
386	207.065499400429	207.059355601146	207.077448289835	232.62	228.539	234.673	41	41	371.3892	732.409517241379	737.659448275862	959.221379310345	1812.31613793103	2509.87586206897	1960.76033333333	3836.89806451613	392.806206896552	640.863172413793	366.275733333333	546.970133333333	1162.2905862069	1599.09648275862	1459.29034482759	1022.3072	4334.39119354839	3799.50731034483	3094.4688	4328.15262068965	1053.94496551724	1394.43427586207	845.497099999999	1116.973	863.1456	666.375241379311	495.5742	1625.29944827586	1072.3353	511.071827586207	898.711137931034	604.921344827586	4722.77458064516	1769.51710344828	957.84475862069	1081.26838709677	3538.39102702703	2546.10448275862	1737.53684	2359.43792307692	1590.59573333333
387	207.069169386772	207.064346738644	207.075468585266	372.414	371.384	375.492	11	11	176.471931034483	289.700285714286	355.059428571429	388.796892857143	421.45175	437.610642857143	435.643068965517	958.048285714285	60.2073928571428	79.5795	48.9737142857144	85.7205517241379	310.163862068966	395.719862068965	310.166857142857	300.93051724138	582.460785714286	320.437	398.995275862068	603.882285714286	172.4645	338.663714285714	261.184	185.692	185.692	295.872499999999	146.859428571429	481.574857142857	304.031931034483	214.215	173.485	219.399821428572	958.048285714285	369.339862068966	271.4435	386.67475	676.442896551723	383.694571428571	87.7261428571429	726.138285714287	194.872689655173
388	207.067579510143	207.06307578758	207.078326321909	358.114	355.047	359.128	7	7	119.40084	277.51616	320.36792	345.94272	280.577	488.71412	333.55308	751.916879999999	46.92184	79.59744	42.85008	64.2751199999999	323.50484	346.8136	270.3106	278.60196	835.222500000001	463.20712	357.098	776.102923076924	120.41664	219.3086	172.42732	147.9058	145.88288	216.29088	93.8435384615385	406.166960000001	239.7094	107.1294	157.11696	104.06448	924.363923076925	367.3872	249.9686	290.8368	665.379040000001	310.22592	90.8262799999999	733.24173076923	157.16008
389	207.065566565914	207.062974690088	207.07838417502	344.834	327.54	347.928	10	9	102.05	297.919636363636	396.992181818182	407.197636363636	278.534454545455	566.377499999999	352.088181818182	794.792454545456	57.0919999999999	84.6826363636365	38.7703636363636	52.0339090909092	356.170363636364	363.217090909091	320.294272727273	323.422695652174	752.76	484.759090909091	394.951090909091	747.493409090909	148.959818181818	195.892363636363	181.649	155.005454545455	167.324727272727	276.493909090909	95.9056363636365	451.081090909092	302.952913043478	121.4395	175.533818181818	105.088090909091	932.778545454545	415.343499999999	306.081818181819	391.889454545454	1023.60709090909	347.913	108.148909090909	840.48	168.39
390	207.099739177039	207.099433821188	207.100746404614	384.681	384.624	385.651	3	3	130.56512	216.24848	264.19036	293.89824	331.656	321.2496	343.83436	772.170279999999	48.984	71.4167999999999	32.65536	54.0833200000001	182.63012	260.1102	230.57424	198.9078	433.606250000001	228.54272	230.63752	465.253	148.96088	238.7385	206.09656	154.09248	151.98596	187.72416	119.344875	431.57844	217.31964	184.59104	133.68288	192.87072	709.949	257.11056	150.0135	276.56092	436.67984	299.95056	63.2276	400.876375	114.27136
391	207.13614834889	207.134428468337	207.137868229442	273.9275	273.449	274.406	2	2	191.813714285714	297.968823529412	389.814628571429	503.000857142857	211.199142857143	402.048857142857	273.436571428571	373.416882352941	752.716588235294	890.834142857142	583.407314285714	898.871714285714	360.100342857143	464.23	369.271028571429	313.271571428571	362.079714285714	766.234571428572	1109.02773529412	794.809117647059	555.113142857143	1944.62452941176	1197.78188571429	672.470735294118	403.069285714285	1361.25171428571	942.561529411764	426.479428571428	1123.33457142857	190.8225	360.215735294118	223.398771428571	272.418529411765	327.504970588235	1217.38632352941	1589.34329411765	2054.12271428571	227.523714285714	3245.43797142857	1870.5752	905.145485714286
392	207.136956124442	207.136956124442	207.136956124442	241.769	241.769	241.769	1	1	371.386166666667	722.1895	726.447666666666	973.596750000001	1832.44383333333	2725.95875	1970.7205	3770.90145833334	343.922541666667	588.828500000001	288.73075	520.348750000001	1139.94504166667	1569.20858333333	1453.192	1006.98675	4363.56	3873.02716666667	2516.44279166667	4382.15270833333	1028.412	1250.56904	786.259375000001	1107.9915	860.281500000001	601.22175	440.55	1637.568125	883.356083333334	508.8802	894.795791666666	613.045041666667	4700.42996	1752.27004166667	776.441958333333	953.738958333333	2640.51483333333	2577.39375	962.135041666668	1936.51358333334	1281.48633333333
393	207.423578562163	207.412593355756	207.425411547834	296.886	293.825	297.884	9	9	706.070666666665	512.207333333335	633.57525	691.74490909091	1408.99663636364	696.846272727274	1544.69290909091	3075.28466666667	4.08299999999999	2.04054545454546	3.06075	9.18245454545456	473.406545454546	572.678999999999	517.278272727273	459.897000000002	303.01425	109.120545454545	115.28825	287.7105	178.547727272727	348.075750000001	235.697000000001	140.7945	195.892363636364	388.72390909091	194.931416666667	1666.12657142857	458.102454545455	606.077999999998	168.42375	478.763727272729	2793.24535	502.004000000001	501.758	757.0255	1791.050625	1864.86872727273	370.160999999999	1955.90382352941	157.054333333333
394	207.490566878166	207.479400157928	207.494204758684	296.3725	293.825	302.991	6	6	367.277142857143	1169.16557142857	1322.29028571429	1536.55028571428	902.952857142857	1464.11	956.342357142856	2133.93095652174	5.10333333333333	5.10214285714286	8.16228571428571	5.10107142857143	964.17	1246.20492857143	1158.02428571429	1013.738	142.837333333333	145.839571428571	66.3464285714284	135.695466666666	270.375714285714	247.001333333333	113.204142857143	217.229571428571	317.308857142857	227.507785714286	121.414	1032.52914285714	302.110285714285	295.877333333333	316.421428571429	211.287857142857	1903.8176	1039.59835714285	353.916866666666	716.227199999999	1160.0811	1232.93657142857	912.772142857144	1240.65163636364	85.6680000000001
395	207.987122005606	207.984011641676	207.992391105236	299.93	294.858	299.953	3	3	90.8054285714288	756.031714285714	873.3768	1015.14875	166.3089	868.232750000001	124.509714285714	202.016571428571	30.6075	40.812	47.9534285714285	49.994	643.809299999998	750.120000000001	585.48	697.6458	94.8821428571429	210.12	70.4194285714286	66.3	258.19915	118.3838	93.8400000000001	228.48	357.087499999999	110.1924	83.6829523809523	149.9841	64.278	106.109714285715	315.341857142857	79.6029	232.625142857143	597.887428571428	115.26	134.671428571429	154.05775	157.1724	128.49	166.29880952381	79.5600000000001
396	208.071421298614	208.064362084551	208.085184291013	296.8915	292.817	297.946	96	96	2845.47725	5492.97215999999	5809.413	6157.15278947367	3965.87370833334	6231.62592000001	4058.62319047619	5425.601625	85.701	157.124916666666	86.7035416666667	85.7045000000001	4991.00476190475	5738.2715	5603.2668888889	5228.80757142858	2082.3695	2732.281	1888.9455	2123.14025	3413.31909090909	2793.049	2311.41064	3105.00683333333	3628.009	2770.999	2298.62474074074	4146.37415384615	2849.61196153846	2698.63472222222	3462.5565	2590.029	5353.30033333334	5298.21469565218	2959.14613043478	3642.33130434783	4488.13763157894	4217.80745454545	3125.78916666667	4583.15016666666	2018.73223076923
397	208.070160338657	208.06757388933	208.084480069611	231.629	228.563	232.621	15	15	57.1363333333333	106.084333333333	110.1915	112.2528	256.1455	374.44276	298.87172	515.392368421052	67.3365000000001	105.11356	58.15596	111.23668	145.90004	232.6835	213.28868	146.89152	680.36668	619.30996	415.258708333333	646.706416666667	155.084333333333	205.028375	144.8116	160.159625	128.55528	84.70316	73.4112	231.59675	136.71752	61.2025	133.65275	48.96192	795.990000000001	275.535	146.886	145.86	535.5	400.036	255.07	349.94232	212.220666666667
398	208.062592832834	208.059438808093	208.077419999717	205.078	203.003	206.105	5	5	189.852857142857	375.465142857143	346.904615384615	544.832571428572	311.056428571429	468.311142857144	298.027714285715	784.599714285715	159.156	232.706571428572	107.13	254.051142857143	306.085714285715	438.722857142857	376.485428571429	278.5185	220.289142857143	240.787428571428	173.448571428572	223.442571428571	242.723384615385	215.382307692308	214.17	264.365	171.468	186.712285714286	132.581428571429	364.387153846153	125.495142857143	160.117571428572	210.178857142857	119.373428571429	465.225230769231	306.085714285715	186.712285714286	169.426714285714	335.7915	271.396	168.347142857143	302.004571428571	107.085
399	208.0909932178	208.082114738361	208.094259859336	273.425	270.376	273.443	3	3	29.5886999999999	72.4412999999998	110.2464	119.3751	53.0504	72.4839	40.8119999999999	167.3292	59.1773999999999	68.3600999999998	23.4531	99.9796	26.5122	44.8931999999999	42.8526000000001	33.6666	39.7683	83.6564	68.3600999999998	47.9541000000001	38.7713999999999	57.1367999999999	53.0556000000002	67.3397999999998	35.7315	28.5824000000001	41.8323000000001	38.7486	14.2828	20.428	24.4871999999999	30.6089999999999	93.9136000000002	49.9947000000002	28.5823999999999	9.18270000000003	28.5684000000001	28.5656	15.303	30.5918181818183	12.2496
400	208.085845709636	208.085845709636	208.085845709636	297.9	297.9	297.9	1	1	2854.71330769231	5502.15431999999	5821.65623076923	6173.00449999999	3962.72569230769	6250.1693076923	4066.69249999999	5462.49666666667	87.7431538461538	160.182269230769	89.7665185185186	86.7228846153846	5000.52799999999	5746.4355	5614.50338461538	5216.31634615384	2115.01811538461	2747.58503846154	1913.925	2120.64056	3419.69549999999	2830.867	2338.94819230769	3125.50696296297	3645.42196153846	2814.92280769231	2343.57312	4155.55657692308	2886.34165384615	2721.05803846154	3476.91164	2605.3365	5357.43373076923	5306.44015384615	3004.12653846154	3722.26069230769	4588.15073076923	4224.93488461538	3175.80092307692	4687.11684615385	2031.35603846154
401	208.884487476327	208.884379872834	208.884595079821	48.9715	48.971	48.972	2	2	814.279200000001	1076.36375	1199.7552	1028.5632	878.392200000001	1136.5585	908.245	652.898250000001	752.907600000001	709.178000000001	649.867400000001	888.637750000001	961.0284	1271.1692	1137.8396	1068.1494	728.422800000001	1492.5526	793.715600000001	811.059	767.340800000001	69.3736000000001	87.8232	347.395	864.1094	455.0092	459.18	873.2912	937.609750000001	828.646	982.586800000001	762.0894	921.421200000001	1424.1992	916.139600000001	1086.56625	947.7658	1135.7968	912.237600000001	1015.099	827.590400000001
402	208.971217163529	208.971217163529	208.971217163529	50.995	50.995	50.995	1	1	242.7005	344.8445	349.0965	454.01125	272.40675	408.3	283.4905	300.1005	337.564833333333	422.3835	261.184	746.457	424.250666666667	521.34775	437.90175	391.776	968.296333333333	913.57125	579.786	916.6335	271.3865	89.782	107.12625	170.451333333333	241.56225	131.61225	101.00475	258.12325	269.346	254.2705	310.308	285.693333333333	444.865333333333	471.3555	212.216727272727	305.05475	605.00825	391.776	309.13575	370.1995	295.8725
403	209.041241564778	209.040157345324	209.042325784232	145.393	144.871	145.915	2	2	96.9527777777778	257.04	262.207631578947	310.16	30.6094736842105	278.520666666667	47.9661111111111	43.8456666666667	167.325555555556	302.100888888889	175.487777777778	38.7705555555556	183.65	264.165611111111	243.78	165.291157894737	41.82	112.228947368421	37.7502777777778	28.5677777777778	439.869526315789	386.790555555556	439.597315789473	467.261777777778	269.353333333333	300.981944444445	241.726833333333	280.572368421052	138.74147368421	42.8245263157895	199.909111111111	20.4063157894737	37.7379444444445	255.069444444445	189.709666666667	55.0942105263158	169.363684210526	35.6981578947368	144.926777777778	282.612894736842	42.833
404	209.071731741334	209.070343978532	209.088386852071	296.9065	294.845	297.924	12	12	479.5316	1017.17928	1037.6451	1090.67154545455	713.183874999999	1159.02584615385	698.0505	1043.50092	40.8112	68.3595416666666	38.76304	49.9942916666667	899.880545454547	998.157666666666	993.554923076923	918.881384615385	376.46856	547.896625000001	354.18984	355.05744	659.242999999999	514.32192	392.715400000001	588.58616	665.203	509.125541666667	409.30872	722.366499999999	511.166125000001	464.2274	674.53728	413.3025	914.152296296297	887.641666666667	511.040039999999	602.961839999999	756.00525	754.180291666667	557.85248	789.688384615384	326.4128
405	209.090771036411	209.090771036411	209.090771036411	297.9	297.9	297.9	1	1	479.5316	1059.00912	1098.84156	1148.83528	715.21628	1194.70104	703.138279999999	942.551076923076	41.82984	70.39932	38.7629230769231	51.014	932.535919999998	1033.78676	1019.05992	1000.4238	374.44276	549.93092	353.1795	354.127958333333	661.27104	510.24	397.815	590.624538461538	666.216719999999	513.20084	408.3	725.41908	514.22112	465.229440000001	673.530000000001	416.35584	966.20516	916.029076923077	512.060080000001	604.90744	759.08832	756.02748	557.85248	815.171760000001	326.4128
406	209.133542872788	209.128018857633	209.141082625333	117.3205	115.3	119.37	4	4	10.2028571428572	15.2965909090909	15.3081818181818	13.2635454545455	9.18490909090909	15.3075	10.2027272727273	15.2959090909091	13.26	11.2205	8.16218181818182	9.18245454545455	9.18	9.18	12.2476363636364	10.2027272727273	6.12163636363637	9.18490909090909	10.2054545454545	12.2434285714286	8.164	5.09857142857143	6.123	22.435	10.2	5.10285714285715	4.08109090909091	7.14190909090909	4.082	7.14190909090909	11.2175	5.10409090909091	15.3042857142857	12.24	10.2027272727273	7.14190909090909	5.10022727272727	15.3040909090909	14.2838181818182	10.1972727272727	3.06157142857143
407	209.150921733849	209.150339380662	209.153355303288	346.8765	343.853	346.926	4	4	48.9729230769232	96.9246296296295	95.9269999999999	131.639538461538	63.2566923076923	72.4555	64.2915	167.324153846154	46.9023076923077	46.9323846153846	39.7915555555555	39.7905	66.3325	130.594461538462	102.003846153846	55.0945384615384	160.146038461538	130.624	122.46	190.704038461538	111.230307692308	197.932230769231	148.993	115.243259259259	78.5636923076924	93.8647692307692	77.5404615384615	108.173	67.3377692307692	65.312	91.8449999999999	66.3175	133.6855	86.7424999999999	69.3809230769231	50.0026153846154	106.132	107.132307692308	36.7293333333333	106.064592592593	27.5535
408	209.150962633004	209.150848052258	209.15276149603	381.591	381.546	382.583	3	3	32.6430967741935	68.3464838709677	75.4869374999999	92.8598125	68.3693125	88.7345625000001	55.0939354838709	123.43134375	52.0423125	57.134	59.1861935483871	52.0529032258064	71.4203225806451	109.15035483871	73.4585806451612	59.1656129032258	90.8022499999999	85.7193749999999	61.2270967741936	87.7441875	107.12625	120.3710625	94.8869999999999	92.8610967741936	82.6278387096774	73.4585806451614	73.43325	81.6225	51.0129032258064	62.227625	75.5134193548387	53.0634838709678	106.08975	77.5420645161291	68.3693125	62.2475483870967	81.6225	97.962	64.2640645161291	84.6548125000001	24.4869677419355
409	209.151805884861	209.151652840115	209.151958929607	250.976	250.94	251.012	2	2	77.539	153.045652173913	144.84	142.87	99.9845	102.075	112.204583333333	245.882869565218	128.552869565217	86.7460416666667	64.2783750000001	99.9845000000001	65.3120000000001	109.16675	68.35675	68.3595416666666	121.411043478261	104.0655	78.5433478260869	118.350260869565	88.765375	136.685826086956	90.8032173913044	107.154782608696	59.189	70.39725	45.8999999999999	177.5235	42.8505	106.08452173913	58.14	89.7416666666666	231.549869565218	83.6827826086958	69.3777391304348	98.9399999999999	135.698791666667	169.4445	52.0455	72.4229583333333	85.701
410	209.151782860285	209.151782860285	209.151782860285	239.768	239.768	239.768	1	1	120.392181818182	243.80896969697	248.946545454546	216.339375	163.243636363636	204.1625	167.294470588235	449.000000000001	162.252272727273	116.329875	84.6826363636365	137.736818181818	87.7590909090909	156.101727272727	92.8598125000001	86.7239062500001	246.862	207.115363636364	155.058424242424	244.865454545454	110.189454545454	168.32	119.332909090909	137.757272727273	74.4942187500001	89.8150000000001	61.1945454545454	213.237	60.196090909091	121.372787878788	78.561	101.976470588235	360.156272727273	122.454545454546	96.9259090909091	132.611818181818	222.419454545455	235.76	72.4532812500001	121.390818181818	111.209727272727
411	210.060764739727	210.060764739727	210.060764739727	249.965	249.965	249.965	1	1	15.303947368421	19.386	32.6383157894737	29.5977222222222	27.5471052631579	30.6283333333333	26.5186315789474	41.8307894736843	36.7294736842105	36.74	15.3039473684211	28.5673684210527	19.385	43.8713157894737	37.7497368421053	17.3503888888889	17.3444736842105	11.2230555555555	25.5	24.4863157894737	22.4457894736842	30.6094736842105	15.303947368421	26.5336842105263	20.4055555555556	21.4255263157895	18.3647368421052	71.4184210526317	22.4457894736842	29.58	28.5673684210526	26.5117894736842	76.496052631579	40.8231578947369	11.2228947368421	37.7497368421052	81.621052631579	57.1701052631579	18.371	64.2566842105263	36.7294736842105
412	210.061703816063	210.058071644857	210.074780092593	121.399	118.361	122.425	22	22	72.43775	156.0141	154.10305	226.4955	255.144736842106	310.256	276.491315789474	566.1	246.9005	292.74	159.159	261.187368421052	214.2	323.34	285.762105263158	210.1715	317.301842105263	287.803263157895	240.794526315789	262.20425	108.1518	64.24425	52.0495263157894	63.2214	155.078	140.839894736842	93.8642105263157	413.2215	228.5472	211.14	236.5704	98.0058947368422	1393.75136842105	580.35155	286.693947368421	369.3486	1178.8888	714.39375	446.898315789474	841.5	461.32547368421
413	210.074600262053	210.072209932444	210.088591371135	146.9145	143.817	146.924	10	10	91.825	184.609944444445	122.435294117647	162.170647058824	122.435294117647	199.977647058824	97.9764705882353	381.355333333334	991.71216	1229.45441176471	574.425588235294	913.163235294118	91.8264705882353	143.861470588235	110.191764705882	97.9482352941176	660.320588235294	354.021647058824	170.379294117647	518.279529411765	427.503235294118	355.056666666667	321.281470588235	373.421666666667	353.021764705882	337.697882352941	338.620470588235	311.082058823529	186.713823529412	189.643411764706	324.430666666667	228.545882352941	540.713571428572	282.523705882353	248.866444444445	223.444411764706	365.244235294118	362.079117647059	187.799058823529	367.305882352941	159.110823529412
414	210.991500730058	210.987737778405	211.00363482176	295.8715	292.805	297.918	8	8	31.6290416666667	65.2986666666667	55.0957500000001	72.4407083333332	34.6899166666666	47.95175	38.7805833333333	48.962	591.769166666667	684.611714285715	908.264347826086	684.587749999999	62.2377916666666	63.2735833333335	58.142375	66.3	51.0125	55.0957500000001	43.8922500000001	54.0732500000001	55.1069999999999	45.9225	31.6212916666667	52.022125	42.8505	24.487	27.56025	32.6493333333333	31.6290416666667	28.5681666666667	55.107	29.5945	40.8116666666667	41.8319583333334	29.5812083333333	35.70875	28.567	34.6984166666667	26.5145833333333	38.7695000000001	21.420875
415	211.093386690892	211.093386690892	211.093386690892	207.091	207.091	207.091	1	1	18.3724615384615	27.5483076923077	23.4665714285715	36.7302857142857	20.3971428571428	21.426	33.6835714285714	45.9103846153846	92.8460000000001	69.4085714285714	45.9128571428571	51.0142857142857	23.4747857142857	34.6878461538462	25.5053571428571	21.426	20.3971428571428	21.426	11.2231428571429	24.4851428571428	25.5053571428571	33.6812142857143	17.3375714285714	21.426	18.3651428571428	21.4245	14.284	39.8078571428572	29.5882857142857	15.2978571428571	18.3641538461539	12.2434285714286	29.5882857142858	23.4653076923077	13.2627857142857	8.16615384615385	24.4971428571428	29.5882857142857	15.3042857142857	17.3436428571428	8.15885714285714
416	212.059944916485	212.055395213553	212.072309315884	76.524	71.418	78.57	23	23	7.14084848484848	19.3782727272727	17.3475	17.3445	16.3267878787879	24.4785882352941	13.2659090909091	39.7906363636364	15.2909090909091	13.2702424242424	22.4458235294118	24.4865454545454	13.2635454545455	24.4828235294118	21.4255588235294	16.3267878787879	1496.02585185185	1243.96692592593	739.697727272727	970.268086956521	20.4090909090909	9.18245454545455	5.10132352941176	16.3242352941176	17.3415454545455	9.18245454545455	6.12176470588235	7.14082352941177	6.12163636363636	9.18397058823529	23.4627058823529	11.225	21.4257272727273	22.442	12.2454545454545	14.2838181818182	18.3647647058824	24.4863529411765	18.3589411764706	12.2476363636364	7.1429696969697
417	212.057151664417	212.055601425312	212.068722625679	61.215	57.116	62.24	7	7	4.08	8.16210526315789	13.2668421052632	15.3039473684211	11.2234736842105	12.2473333333333	7.14194444444444	15.3033333333333	11.2130526315789	9.18236842105263	15.3047368421053	17.34	13.26	20.4063157894737	13.2675263157895	17.3498421052632	1017.20236842105	975.371578947369	465.264	624.393	13.2634210526316	7.14184210526316	5.10131578947368	11.2234736842105	13.2561	5.10131578947368	6.12	6.12157894736842	4.08126315789474	5.10472222222222	17.3489473684211	10.2026315789474	14.2836842105263	20.3989473684211	4.08105263157895	9.18284210526316	8.1621052631579	13.2634210526316	13.2634210526316	8.16463157894737	5.10131578947368
418	212.849191579511	212.84410530419	212.86440261205	49.986	47.939	51.023	63	63	249.956538461539	497.910153846154	417.494615384615	380.546076923077	334.660923076923	479.725384615385	374.424692307692	291.94	470.154142857143	693.8	147.944615384615	891.421733333334	281.477538461539	388.737230769231	367.449230769231	354.046769230769	1684.5153	1750.48730769231	1277.8225	1945.28477777778	216.288923076923	13.263	13.269	101.048538461538	334.372571428571	146.924307692308	90.8073846153846	425.436230769231	508.113230769231	279.711846153846	365.573076923077	313.352538461538	792.722823529412	780.47	435.638538461538	612.144	959.068571428571	824.719384615385	533.620923076923	893.7536	377.343076923077
419	213.073979109172	213.073230023654	213.087263407073	51.006	48.959	51.012	7	7	22.438625	41.8320588235294	26.53625	32.648	18.365625	40.825	14.2841176470588	27.5562	148.90175	240.779	39.7921875	39.7777058823529	40.7976470588235	84.6859375	61.2375	57.1375	1786.4767826087	652.1634	893.046875	1353.431625	59.1745	25.50625	31.639375	29.598125	53.0185882352941	23.4671875	9.18225	42.8505	44.8929411764706	27.567	49.005	31.62775	52.03275	44.891	28.567	39.7914705882353	52.03275	30.61875	92.84275	49.99225	23.46575
420	213.918344447511	213.915729200419	213.920959694602	43.348	42.844	43.852	2	2	63.2586	98.9594	134.6796	116.3142	47.9494	83.6646	54.1024	55.0638	565.043066666667	664.206	387.714	296.8782	29.5887	62.2383	46.9338	42.8484	56.1165	79.5834	43.8686	48.9706666666667	50.0192	53.0556	43.8729	49.9947	54.0759	43.8695555555556	38.7676	30.609	28.5656	34.6902	35.7315	25.5225	23.4669	45.8865	39.7917	27.5454	27.5481	38.7904	36.7272	30.609	24.4872
421	213.964616316479	213.959295541612	213.978412339736	103.028	94.878	106.118	107	107	3059.09996	4529.9172962963	5130.89442857143	4409.42617857143	3313.80730434783	4328.961	2694.28958333333	3770.22903846154	167.273166666667	297.928869565217	267.3055	179.564	2581.865	3138.65834615385	3029.16131578947	2849.29184	341.787391304348	666.087208333333	612.182608695652	386.595791666667	2912.7852	2304.35376923077	2588.86575	3051.05007692308	2108.91416666667	2261.428	2223.76769230769	2558.81133333333	1701.30510526316	2126.25888888889	2634.81866666667	1986.01788	2710.80425	3885.99348148148	2454.3025	2578.7567037037	1582.443	2896.01658333333	2989.2894117647	1552.89096296296	1171.91241176471
422	214.058277386027	214.058277386027	214.058277386027	55.082	55.082	55.082	1	1	81.6075	195.889548387097	294.910516129032	314.249419354839	204.05625	395.87264516129	253.072	322.462709677419	51.9976875	67.3391612903226	23.465935483871	63.2458125	267.256903225807	320.361032258065	325.524064516129	361.251290322581	326.49	224.456774193548	197.9345625	317.3560625	41.8319032258065	24.4869677419355	17.3482258064516	33.6749032258064	68.33371875	32.648	14.2813548387097	127.536290322581	98.9681612903226	76.5483870967742	47.9703225806452	44.8998709677419	224.461875	75.4869375	63.2574375	84.6840967741935	204.058064516129	138.807741935484	55.093935483871	294.910516129032	56.11546875
423	214.859994269413	214.843877414684	214.862085336071	51.001	49.975	51.006	3	3	1042.7466	1598.68822222222	1489.47688888889	2277.384	1635.3806	1094.39288888889	1323.37233333333	1964.19022222222	49.9947	39.7886666666667	12.2426666666667	255.9447	1457.10366666667	1510.94911111111	1478.24711111111	1418.078	570.3477	28.5848888888889	260.151	540.87652173913	2907.63333333333	644.850666666667	1394.79566666667	3161.69288888889	2139.3306	988.5738	699.872444444445	979.52	63.2537777777778	1897.018	1592.58666666667	1728.44466666667	830.5242	352.996888888889	28.5693333333333	103.042444444444	30.61	595.874666666667	11.2224444444444	13.2643333333333	257.9841
424	214.91036104328	214.910262237955	214.910459848604	45.919	45.916	45.922	2	2	4488.15306666667	6713.35466666667	6980.10033333333	7741.56666666667	4441.2208	5712.47306666667	4351.43733333333	4681.798	457.920133333333	499.930666666667	433.613333333333	984.557333333334	7205.829	6510.3216	6652.2708	6381.768	1327.45366666667	1784.4464	1255.94826666667	1542.744	8884.53490909091	7343.93986666667	7050.76533333333	9187.2614	8320.27466666666	6608.2672	6439.9232	3182.21173333333	3911.7024	5155.40746666667	7076.025	4931.86133333333	2132.35733333333	3557.90233333333	4368.78186666667	2412.93066666667	788.666133333334	1727.77371428571	850.215333333333	1244.72533333333	5533.79653333333
425	214.916981980513	214.910951101533	214.931805229886	44.885	42.844	45.921	122	122	4481.95825	6709.164	6973.7505	7737.18766666667	4372.91055555556	5680.752	4306.016875	4638.9696	454.7862	492.767333333333	422.378571428571	738.686857142857	7203.24	6492.1689	6651.32261111111	6366.50181818182	898.950375	1780.31058823529	997.839428571428	1033.93533333333	8868.79177777777	7340.95571428572	7052.82573913044	9186.23076923077	8283.96223529412	6588.3925	6436.66447058824	3140.43942857143	3860.626	5106.21222222222	7070.27109090909	4874.08125	1927.1578	3506.5881	4340.29542857143	2320.955	767.51	1551.17914285714	848.569714285714	1243.70506666667	5467.96633333333
426	215.017857696436	215.016066596622	215.01964879625	53.5685	53.053	54.084	2	2	33.66	57.136	78.584	89.7851428571429	35.7105	130.627047619048	43.8722857142857	38.7817142857143	205.9794	265.265	152.022571428571	163.2	89.76	66.3185714285714	98.9908095238096	79.5873	88.76175	120.393714285714	109.19885	76.545	67.3388571428572	65.28	59.1931428571429	78.5803333333333	80.5574285714286	64.2789	51.0142857142857	38.7708571428571	44.8925714285714	26.5410476190476	73.4982857142857	31.62775	56.11375	93.8662857142857	39.78975	44.8925714285714	66.3185714285714	51.0261904761905	129.576285714286	58.1698571428571	107.1315
427	215.922416636486	215.920714660748	215.923012001141	45.91	44.891	45.922	3	3	243.83975	472.37575	458.260625	467.2745	239.7734375	363.3425	234.6575	237.7998	110.19375	150.997	97.95	87.7149411764706	444.69275	399.064375	400.1095	394.8609375	58.15425	118.397333333333	47.9525333333333	77.5675	606.0285	432.586	496.02375	617.455882352941	528.329529411765	400.9828125	425.44425	168.34125	221.39425	258.218125	491.0709375	260.27	105.08575	211.1952	252.00175	139.77425	37.74925	80.659	61.2375	64.2560625	321.2803125
428	215.958825422773	215.953770928749	215.97524805538	103.046	94.878	115.3	86	84	1491.24	2189.16176470588	2461.93027777778	2034.40017391304	1589.58490909091	1977.81709090909	1273.89078571429	1648.32	569.1321	459.118421052631	610.117368421053	273.430526315789	1263.56105882353	1471.86	1463.75979166667	1306.29333333333	159.161052631579	335.562684210526	317.400052631579	169.3117	1463.05408695652	1043.68733333333	1195.48883333333	1472.9427826087	969.296875	1093.976	1065.98038461538	1119.57510526316	866.424714285714	970.320315789474	1277.54405882353	905.76	1281.12	1821.63947368421	1169.493	1257.30733333333	1199.205	1326.325	1393.32	1094.72825	748.6433
429	215.979730130931	215.976100260417	215.994291611259	115.288	111.208	116.331	57	57	339.762461538461	534.359076923077	613.158692307693	655.037538461539	564.244333333333	1061.45	723.369066666667	694.166	608.103384615384	625.440294117647	367.310769230769	354.046769230769	306.977	304.937285714286	300.106153846154	304.051692307692	148.961714285714	71.4215384615384	99.9826153846154	114.274461538461	264.259692307692	289.636307692308	406.235538461539	244.763076923077	180.512769230769	237.731692307692	314.116	607.037307692308	375.473230769231	265.28	301.874461538462	248.1435	718.697142857142	735.38205263158	381.595076923077	545.823461538462	750.4992	682.571142857143	395.849538461539	790.448333333334	188.756923076923
430	216.942052511673	216.938496161305	216.94560886204	45.904	45.898	45.91	2	2	262.225666666667	382.586538461538	389.728153846154	564.230153846154	168.34125	424.448	252.016	217.407461538462	98.9250769230769	78.5656666666667	232.612615384615	94.8886153846153	483.589384615385	481.548923076923	566.484230769231	445.84925	116.3085	228.531692307692	159.159	136.7135	632.590769230769	409.12025	480.782307692308	796.029	527.499076923077	330.561	461.179076923077	98.9698461538461	210.183384615385	154.066461538461	461.561538461538	237.815333333333	65.3013333333333	249.956538461538	264.24475	46.9341538461538	167.330461538461	80.6711538461538	225.573	144.883692307692	268.216166666667
431	217.970376269513	217.965137300037	217.983460439467	115.286	111.208	116.321	28	28	233.58	452.8578	502.98325	518.293684210527	551.112631578947	706.05625	554.88	562.8744	454.92	442.68	308.135368421053	292.8261	245.82	203.99	253.103578947368	202.012105263158	112.228947368421	66.3205263157895	93.8642105263158	120.3954	201.054052631579	284.58	256.086052631579	165.1995	164.22	303.0291	212.16	479.523684210526	246.980105263158	246.916421052632	182.5263	214.376842105263	520.3275	599.725411764706	321.3945	326.484210526316	536.52	498.908684210526	487.6795	446.621684210526	252.0141
432	217.987237568454	217.986240285793	217.987257382572	116.286	115.283	116.304	3	3	205.077428571428	346.754666666667	363.221714285714	398.931714285714	469.506666666667	729.538333333334	451.830466666667	498.7148	440.763428571428	437.5514	289.755733333333	287.7152	206.013066666667	128.5032	209.246428571428	176.509428571428	99.9861333333334	51.0133333333333	90.8037333333334	101.008285714286	153.042857142857	236.623428571428	231.6762	125.4026	142.78	250.990285714286	189.6952	400.972285714286	240.782933333333	202.016571428571	151.910466666667	176.645357142857	457.056	515.032666666667	303.0192	321.384	492.591	431.580857142857	481.565866666667	478.317466666667	208.138285714286
433	218.10469486109	218.100544666264	218.118768155218	363.7195	360.148	365.233	32	32	279.560588235294	527.487714285714	646.8385	687.6485	371.365647058823	594.623562500001	393.810823529412	781.545294117646	667.252105263158	578.473411764706	261.191111111111	155.129411764706	369.346470588236	316.199999999999	447.901944444443	475.45705882353	88.7641666666667	83.6641176470589	40.8094117647059	68.3362777777779	214.328333333333	44.8775555555555	91.825	207.116388888888	200.928411764706	47.9510588235294	31.6182777777777	342.813333333332	118.347294117647	198.954166666666	197.994117647059	181.664705882353	686.672526315788	421.381470588236	110.19	161.195111111111	260.175	457.223529411764	237.810764705882	223.307	39.7914705882354
434	218.115339017202	218.115339017202	218.115339017202	252.998	252.998	252.998	1	1	33.6700434782609	71.4182608695652	86.7036956521739	122.462608695652	117.33	179.650086956522	126.485391304348	258.137	990.715521739131	1081.75304347826	382.516304347826	2475.25834782609	112.257391304348	175.484869565217	135.694695652174	131.619260869565	152.018869565218	177.532956521739	83.64	194.878130434782	83.6613913043479	87.7199999999999	71.4182608695653	97.9700869565219	101.005826086957	111.208434782609	52.0222173913044	217.324826086956	127.538043478261	113.22	117.331363636364	82.6023913043478	856.625000000001	360.244173913044	121.38	229.509782608696	498.928826086956	415.458521739131	128.585739130435	393.736782608695	351.99
435	218.910317236328	218.90917807212	218.916508545747	45.91	44.872	45.922	5	5	348.933272727273	511.156636363636	506.055272727273	528.501272727273	291.798	429.534818181818	278.534454545455	321.557727272727	48.9512727272727	59.1758181818182	147.939545454545	90.8042727272727	488.6758	450.9284	462.183545454545	462.183545454545	84.6826363636364	172.426090909091	101.007	97.9461818181818	717.260857142857	604.827055555556	582.887181818182	700.2345	637.65625	479.528181818182	519.318818181818	196.9179	258.129	368.318454545455	569.718	360.348818181818	116.311090909091	236.703272727273	299.960181818182	191.811272727273	73.4616	114.3968	114.321454545455	103.047545454545	393.825272727273
436	219.025404556485	219.023027652525	219.038902584442	54.067	52.021	55.082	24	24	234.572941176471	359.137777777778	344.966555555556	306.083333333333	136.711529411765	288.817222222222	176.508055555556	395.997111111111	319.131117647059	419.316705882353	220.38	285.584444444445	216.228222222222	233.643611111111	233.719944444445	197.925647058824	192.835588235294	229.5625	246.982352941177	267.394117647059	215.266888888889	332.500823529412	516.260555555556	235.761166666667	230.444666666667	386.691470588235	380.563611111111	609.105833333333	219.347777777778	169.476777777778	185.751222222222	148.960555555556	408.117647058824	396.888055555556	263.235882352941	320.367222222222	486.6725	351.995833333333	172.417555555556	498.058222222222	198.945882352941
437	219.048571287914	219.047557116643	219.049585459184	167.8395	167.341	168.338	2	2	48.9877894736842	46.9466315789473	42.851052631579	59.16	137.735526315789	46.9321052631579	230.57947368421	239.761842105263	235.680789473684	252.018	48.9877894736842	188.748684210526	33.6791052631579	50.9973684210526	35.7092105263158	29.58	56.1144736842105	36.72	45.9118421052631	52.0038947368421	25.5039473684211	98.9655263157894	82.6413157894736	28.5673684210526	24.4938947368421	54.0767368421053	38.782	193.97	55.0942105263158	50.0083684210526	22.4527368421053	22.4457894736842	245.896105263158	55.08	52.0334210526316	174.312	336.686842105263	195.890526315789	33.6686842105263	434.632105263158	44.8938947368421
438	219.100884210719	219.098411897642	219.104050931557	280.596	280.573	283.651	5	5	48.9726315789473	67.3547368421052	72.4386842105263	136.715263157895	76.5236842105262	136.715263157895	86.7223684210526	210.174210526316	720.12	945.056105263156	558.256684210527	490.746578947368	122.437894736842	121.411315789474	124.44	113.319315789474	111.191473684211	112.228947368421	77.54	127.493421052631	177.580736842105	291.795263157895	147.892368421052	210.174210526316	142.836842105263	125.492368421053	112.2	99.9844999999999	70.3981578947368	85.7021052631578	95.9047368421052	111.208684210526	134.64	87.7426315789473	65.2968421052631	49.98	67.3582105263159	84.6862105263159	44.88	76.5197368421052	129.573421052632
439	220.085351745288	220.079840354391	220.097433172121	172.436	169.364	173.461	37	37	136.710923076923	218.428153846154	197.924769230769	265.04	234.653076923077	244.851428571428	295.889230769231	432.382153846153	162.216692307692	223.348714285714	72.4691538461539	128.547	142.896923076923	211.108153846154	149.973923076923	122.436923076923	370.371692307693	256.097230769231	133.650230769231	257.117538461539	82.6386923076924	143.852538461539	144.883692307692	71.4484615384614	118.353142857143	155.083428571428	142.832307692308	384.801	303.914153846154	201.000615384616	204.061538461538	165.277384615385	833.573428571428	737.626846153845	252.016	512.207333333334	819.274133333333	703.009666666667	616.241066666667	762.379411764706	294.862571428571
440	220.083310545459	220.077933895649	220.095180978545	458.078	454.008	459.11	5	5	5.10289473684211	12.2394	35.7110526315789	7.14368421052631	4.08210526315789	17.3444736842105	7.14184210526315	30.6078947368421	89.7831578947368	120.428315789473	9.18757894736843	94.8795789473685	12.2463157894737	9.17952631578946	10.2	10.2052631578947	26.5268421052631	25.4986842105263	45.8976315789473	59.1569473684209	15.2952631578947	12.2431578947368	11.2194210526316	9.1825	43.8838888888889	15.2992105263158	8.16210526315789	79.6051578947369	119.370789473684	49.98	77.54	6.12	76.5197368421052	45.9118421052631	15.3	16.3284210526316	135.695	14.2836842105263	9.17952631578948	115.325421052632	28.5673684210527
441	220.123042173578	220.115426412443	220.129806422888	164.2505	161.213	164.268	6	6	93.8683076923078	165.289846153846	192.834	232.527428571428	172.432	230.589538461539	153.034615384615	363.366461538462	505.014230769231	607.037307692308	321.396923076923	482.605538461539	77.5433846153847	157.044461538462	91.8276923076924	96.8864285714285	199.965230769231	139.771615384615	174.459461538462	166.159692307692	181.534571428571	289.745538461539	215.268692307692	189.691384615385	119.421	193.843846153846	157.198461538462	202.101428571428	174.472615384615	104.110615384615	129.627923076923	105.091692307692	359.121230769231	200.818769230769	210.183384615385	287.336307692308	544.803230769231	250.976769230769	553.00676923077	534.399384615385	197.924769230769
442	221.085159726019	221.085159726019	221.085159726019	455.034	455.034	455.034	1	1	52.0465200000001	78.5429615384616	96.9474999999998	72.4527692307692	63.2686153846153	90.80492	75.499923076923	62.236423076923	80.6012692307692	71.4215384615384	63.2686153846155	75.4948	77.5550769230769	97.9458461538461	92.8445	76.5346153846153	66.3175	89.7633846153847	69.3626153846154	60.1686538461538	93.8046153846154	68.3580384615384	66.3155999999999	102.030769230769	84.6799199999999	70.3826538461539	64.2769615384615	80.6195	89.7836923076923	65.2849230769231	84.6983076923078	78.5607307692307	77.5404615384615	85.7026153846153	49.9837692307692	61.2288	60.1958846153846	73.4593846153846	63.2308148148148	71.435	67.3377692307693
443	222.027943693932	222.027090827127	222.042628413475	51.018	49.985	52.032	14	14	273.286909090909	429.52525	307.24575	278.52825	248.946545454545	324.5985	196.81175	259.264727272727	999.421818181818	992.725363636364	370.35075	615.929	293.712	306.075	279.6855	245.995272727273	128.554363636364	201.101181818182	145.977	164.351727272727	269.346	68.3582727272727	99.9845	241.898	271.1205	132.635454545455	116.3085	288.73075	236.698	182.788833333333	290.91375	221.399181818182	343.831909090909	412.153454545455	231.601909090909	338.723	459.1125	418.3025	369.3305	330.426	142.838181818182
444	222.079285443554	222.079285443554	222.079285443554	454.008	454.008	454.008	1	1	25.513	30.6011538461539	29.5945	20.4092307692308	21.4296923076923	31.62868	27.5472692307692	23.4661923076923	33.6688846153846	32.6498461538461	26.532	37.7474	33.6752307692308	32.6486153846154	30.6080769230769	27.5524615384615	26.527	31.6211923076923	25.5009615384616	32.6338461538461	26.51	18.3648461538461	21.42504	24.4873846153846	31.62744	24.4809230769231	15.3040384615385	37.7585	36.7296923076923	23.4617692307692	35.7161538461539	19.3851153846154	27.5472692307692	36.7296923076923	19.3814615384615	17.34816	30.6080769230769	16.3243076923077	18.3573333333333	28.574	24.4864615384616
445	222.097089146721	222.094145956472	222.109611307898	319.35	316.265	320.381	19	19	281.679789473685	771.557684210527	834.600588235293	1021.54052	430.551052631579	570.335277777778	369.220947368421	1186.6272631579	388.720263157895	348.93	82.6626315789473	77.52	206.995894736842	222.417368421053	220.308631578948	211.259842105263	103.051894736842	97.9452631578947	33.6686842105263	109.168157894737	224.4	48.9448421052631	65.2968421052631	202.126736842105	162.230210526316	39.7779473684211	25.4986842105263	289.754736842105	76.5434210526317	111.197210526316	136.68	112.228947368421	802.947105263157	277.511578947368	87.7426315789476	76.5118421052633	203.024222222222	321.183947368421	147.892368421053	138.798736842105	33.6791052631579
446	222.111767767172	222.111222556049	222.112603063609	320.346	320.336	320.37	3	3	276.594214285715	760.432142857144	847.857428571428	1027.42771428571	425.459142857143	580.542571428571	362.049285714286	1154.94186666666	72.4402857142857	189.773142857143	22.4462857142857	41.8141428571429	203.036857142857	215.280285714286	213.150142857143	210.252428571428	97.9456000000002	95.9068571428571	24.4868571428571	105.089428571429	221.308999999999	22.429	44.8925714285714	194.956428571429	149.982	29.5758571428572	17.3375714285715	285.68	48.9908571428571	107.128	133.601285714286	110.190857142857	769.295428571428	267.314857142857	60.1957333333335	45.9120000000001	108.112428571429	307.996857142858	46.933142857143	78.562	27.5477142857143
447	222.992871636716	222.986880012214	222.99725123722	49.98	49.975	52.033	5	5	622.2	1204.96735294118	1212.45882352941	1527.29223529412	694.809166666667	1341.05294117647	750.893176470588	1046.10294117647	520.171666666667	889.645176470588	195.896470588235	987.306222222222	1042.37988235294	1800.81911764706	1243.14811764706	1150.82541176471	659.099444444444	820.552941176471	505.191176470588	890.973529411765	518.279529411765	98.9685294117647	142.882352941176	244.955294117647	397.67	175.487777777778	169.359058823529	976.365176470588	611.120941176471	513.533411764706	636.046352941176	722.576470588235	1124.34611111111	1447.79735294118	455.024941176471	833.532235294118	1217.14070588235	1054.26764705882	489.712941176471	1139.66852941176	542.758222222222
448	223.053032596095	223.051384428977	223.067239937731	156.105	151.016	157.131	11	11	199.93568	350.89376	247.92804	372.3876	221.39208	334.65184	279.55672	449.83764	435.64248	485.653279999999	254.04972	294.857807692308	239.7658	266.28264	286.69868	247.86972	243.89472	292.82036	208.13712	233.5342	266.23044	369.32688	372.3146	346.8136	282.67296	357.094230769231	353.08608	275.4108	230.58328	215.22844	285.7456	219.3602	368.32108	274.328269230769	252.96992	295.688461538461	348.93576	205.0602	143.88768	392.7154	208.087846153846
449	223.064976534834	223.064976534834	223.064976534834	976.383	976.383	976.383	1	1	31.62775	43.8725416666666	42.8505	36.7125	39.781625	58.142375	43.87075	57.1223333333333	47.9537083333333	27.5343749999999	52.0454999999999	34.6899166666668	49.98	45.9131249999999	59.1889999999999	39.7994999999999	36.7215	37.7415416666667	32.6413333333333	38.7599999999998	51.0020833333333	40.8216666666668	39.7994999999999	46.9430000000001	55.08225	45.9337500000001	35.70875	47.95175	36.7380000000001	58.1020000000001	48.972	84.6427083333334	47.9302083333334	86.72125	45.901875	36.7380000000001	27.534375	30.6162500000001	60.1677083333334	40.8208695652174	34.6743333333333
450	223.063485743686	223.062733344496	223.077189984916	844.237	838.668	846.86	6	6	82.623375	197.888083333334	263.235250000001	216.248833333333	105.08575	255.010416666667	86.72125	182.58	290.854374999999	280.56875	67.3530000000002	191.759999999999	207.119208333334	229.6125	285.810000000001	258.133791666666	90.7837083333333	163.246666666666	178.54375	104.0655	221.557	160.146541666667	273.505166666667	232.569500000001	182.676958333334	178.5875	106.136333333333	113.280125	209.108541666667	117.3575	180.6285	143.8905	108.1465	285.740000000001	194.875708333334	333.553625000001	195.848	128.55675	81.62	253.98	243.789958333333
451	223.071133889497	223.063947150883	223.078320628111	920.749	918.221	923.277	2	2	65.296	93.8668333333336	142.87	81.6033333333333	73.4609999999999	95.9074166666665	81.6223999999998	131.617625	95.9309166666669	62.2530416666665	52.022125	61.2324999999998	107.156875	94.8860399999998	125.526625	126.511	75.5200833333331	105.115791666667	91.80375	68.3735000000002	103.049458333334	67.3530000000002	81.6566666666669	118.378	83.6844166666668	79.5795	56.1297916666665	78.5624583333332	81.6033333333333	88.7617500000004	121.414708333334	112.232083333333	68.3735000000002	156.142875	100.934625	105.1115	70.382875	86.7035416666667	59.1762399999999	77.539	82.6604999999999
452	223.078204512701	223.078204512701	223.078204512701	755.964	755.964	755.964	1	1	83.6629600000002	176.50844	188.7518	160.14628	99.9874399999998	175.48816	96.92375	130.56512	139.77425	181.60984	64.2902399999999	242.88376	142.9008	187.73152	147.9406	147.9348	75.5155199999998	111.18436	101.03148	109.16996	159.20112	110.21184	115.29164	149.97528	138.75808	107.1294	97.9430399999999	110.18592	122.4288	97.9238399999999	146.95488	96.9266000000002	102.004	154.09852	128.55024	162.218160000001	161.20424	199.97488	52.0220400000002	166.30564	140.82624
453	223.11242378151	223.102251615401	223.115281144039	319.343	315.262	319.35	3	3	85.7430000000002	179.652	206.107333333334	205.07025	112.2275	134.673	101.984615384615	232.617	104.0655	88.76175	42.8505	65.2701538461538	88.76175	108.155333333334	115.242615384616	111.259272727272	78.55925	81.6266666666669	65.296	69.377	87.6985000000002	81.5799999999998	40.81	104.1165	94.88325	44.8726666666667	44.8690000000001	77.5453333333331	56.1412500000001	72.43775	71.3883333333333	61.2150000000003	193.863333333333	98.96425	58.15425	60.19475	87.7415	82.5997499999998	46.9085000000001	63.2864999999998	71.4233333333335
454	223.984806587613	223.984723652419	223.985530510554	44.901	44.879	45.917	3	3	638.683304347826	1029.43225	1277.666	1273.272	922.315826086956	1550.1395	983.782956521739	1280.15229166667	1041.46254166667	992.713826086956	927.445125	1015.9615	973.11975	1341.62875	1130.76016666667	1204.92808695652	1098.584875	965.413565217391	593.791826086956	924.592695652174	929.695304347826	715.05047826087	692.9195	1103.184	1011.88133333333	723.18	639.69675	1529.35475	834.5645	802.113	1045.23686956522	889.894956521739	1880.3407826087	1695.30925	781.519826086957	1105.951	1488.54475	1731.24730434783	1693.615	1745.29129166667	515.1
455	223.98969081768	223.985742239667	224.004133966234	44.885	42.843	46.93	118	118	640.739428571429	953.9618	1152.89736842105	1152.89736842105	808.048421052632	1306.97583333333	829.802	1135.3342	958.839166666667	933.549545454545	890.67825	870.3265625	913.95584	1214.0975	1003.17116	1125.36884	1065.9	883.547894736842	582.57988	828.443	912.327	698.551086956522	650.0585	1078.75194736842	938.4	718.08	632.555	1432.44626086957	741.7581	718.256	1011.44763333333	852.139473684211	1733.45572	1456.61712	733.589708333333	1047.82009090909	1419.58505	1548.69731578947	1654.89416	1524.27315789474	520.2
456	224.065846018659	224.065638796693	224.066403992535	233.128	232.643	233.635	4	4	62.2368275862069	156.070551724138	145.89575	152.046793103448	261.238857142857	347.972862068966	216.26924137931	376.545413793104	102.027586206897	104.08924137931	68.3584827586207	78.5745172413794	160.212892857143	227.559965517242	226.547172413793	154.061655172414	434.549379310345	491.772965517241	345.87351724138	414.148	133.657428571429	132.613448275862	79.5519310344827	139.749448275862	149.980551724138	74.4952413793104	78.5161034482759	163.245714285714	170.386068965517	96.906551724138	164.231103448276	105.070655172414	466.360620689655	245.928034482759	162.196448275862	179.532137931035	384.647714285714	278.5965	218.339034482759	260.170344827586	220.372137931035
457	224.079046748568	224.077345646238	224.080747850898	292.306	291.79	292.822	2	2	139.779142857143	165.332571428572	183.645	193.7905	130.5984	190.7961	134.715428571429	156.06	33.6599999999999	40.822	21.431	32.6491428571429	185.6946	170.435428571429	182.58	180.590571428571	168.3	199.9788	134.671428571429	168.3	147.97975	154.063142857143	113.22	171.4	192.8367	153.045	119.367857142857	144.8755	142.84	121.38	203.027380952381	115.32215	161.16	208.138285714286	136.718285714286	148.92	129.60985	134.7126	118.286857142857	155.076190476191	118.32
458	224.079270324281	224.079270324281	224.079270324281	846.768	846.768	846.768	1	1	21.420875	58.142375	75.5015833333332	46.92	29.5884583333334	71.4029166666667	22.44616	41.8217083333333	72.4555000000002	75.5169999999999	21.42525	44.8818333333333	59.1745	43.8823600000001	62.2657499999998	66.31625	28.5611666666667	54.0754583333333	37.7507916666666	22.4464166666666	57.1736666666668	47.9537083333333	55.1070000000002	59.1745	40.8199999999999	55.1070000000002	36.7380000000001	30.6150000000001	43.8617916666667	29.5957083333333	32.6559999999999	34.6969999999999	25.5072916666667	77.5579999999999	57.134	74.4812916666666	44.891	42.8522499999999	19.3855416666667	65.2986666666666	57.1223333333333
459	224.104496553934	224.095728980668	224.108130055228	319.343	315.262	319.35	3	3	45.9289285714285	108.188142857143	127.535714285714	126.515428571429	81.6228571428571	84.6837142857142	55.0722857142858	178.55	60.1968571428571	52.0345714285714	22.4541428571429	31.6155714285715	62.1915333333331	69.3745714285715	63.2355714285714	58.1794615384616	44.8925714285714	34.6872857142857	24.4868571428572	36.7302857142857	45.8935714285713	48.9531428571429	27.5477142857143	60.2474285714285	42.852	24.4765714285715	21.4169999999999	55.0954285714285	41.8483846153846	34.6897142857143	43.8538571428572	39.7911428571428	152.011928571428	66.3185714285717	26.5274285714286	41.8317142857143	64.278	50.9928571428572	38.7708571428571	59.2014285714287	29.5862142857143
460	224.12168459349	224.12168459349	224.12168459349	345.848	345.848	345.848	1	1	22.4473333333333	29.5896666666666	22.4455	24.498	36.729	42.8505	39.806	51.0125	20.3766666666667	28.567	17.34425	25.50625	33.6847500000001	31.6303333333334	29.5751666666667	26.5394999999999	120.387230769231	58.1827500000001	45.9337499999999	112.132307692307	19.38475	22.4473333333333	17.34425	23.4542499999999	23.46575	15.30375	16.324	37.7677499999999	25.50625	24.498	21.42525	23.46575	93.865090909091	45.9337500000001	24.4855384615384	30.6225000000001	55.0979999999999	46.9315	23.4676666666666	55.071	21.43575
461	224.13352803688	224.126399777523	224.139895267584	166.818	165.27	168.349	4	4	24.4946666666667	48.9893333333334	55.0942105263158	33.66	36.7294736842105	42.8516666666666	37.7502777777777	61.1966666666666	36.73	21.4258333333333	21.4316666666666	33.6691666666666	38.7832222222222	43.8576111111111	37.7502777777777	39.78	30.6083333333333	52.02	27.5475	27.531	45.9071052631579	40.8111111111111	23.4663888888889	35.7097222222222	30.6183333333333	23.4663888888889	23.4663888888889	37.7731052631579	30.6078947368421	27.5565	40.8111111111111	32.6484210526316	29.5880555555556	35.6980555555555	19.3852777777778	28.5423157894737	38.77	37.7497368421052	30.6083333333333	36.7294736842105	18.365
462	224.990214546367	224.987591077914	225.00451113638	45.899	42.85	46.941	24	24	284.653421052632	518.293684210526	590.762842105263	627.461842105263	358.112368421053	634.603684210526	383.737684210526	473.402105263158	395.739578947368	451.983055555555	338.744842105263	482.58447368421	465.12	751.933947368421	575.576842105263	523.395	469.2	392.801315789474	290.775	399.970666666667	365.367263157895	252.932444444444	207.177526315789	428.576842105263	355.051578947368	265.186315789474	206.093157894737	583.59052631579	320.362631578947	328.524736842105	470.608210526316	370.470157894737	724.385217391304	720.12	322.407777777778	417.287631578947	578.65185	677.904941176471	530.556	505.041428571429	257.026736842105
463	225.042859586167	225.042859586167	225.042859586167	210.14	210.14	210.14	1	1	16.3310769230769	29.5866923076923	18.3641538461539	38.7687692307693	24.4855384615385	20.4046153846154	22.4569230769231	32.6473846153846	1504.92142857143	1632.21	743.804307692308	228.445538461539	26.538	29.5866923076923	25.5076923076923	20.4061538461538	19.3843846153846	18.3655384615385	21.4248461538462	16.3236923076923	28.5815384615385	27.5586923076923	30.6092307692308	29.5822307692308	30.5953846153846	21.4264615384615	19.3843846153846	18.3724615384615	15.3046153846154	17.3373846153846	26.516	16.3249230769231	22.4467692307692	22.4450769230769	18.3572307692308	21.4361538461539	26.538	17.3452307692308	36.7283076923077	19.3770769230769	19.3770769230769
464	225.076040124161	225.071768671852	225.089111720634	232.623	229.542	237.727	46	46	75.5007199999999	181.56712	178.547115384615	256.15052	720.48712	984.570199999999	723.20836	1934.77625806452	1269.25860869565	1879.89257142857	903.93264	1726.72278260869	324.519	491.89064	502.07616	287.71896	2217.65392	1453.915625	1176.38284	1855.52552	266.290269230769	257.001230769231	175.4056	249.9294	240.83328	130.62144	92.7835999999999	549.925115384616	318.32736	145.86572	252.00916	126.484769230769	2684.20722222222	625.57876	316.2124	412.09616	1768.12657692308	1119.51044	572.377079999999	999.874399999999	558.093159999999
465	225.076365092427	225.072730329194	225.091247997433	296.8855	288.74	297.946	38	38	740.72328	1285.515	1587.54436363637	1513.07524	953.955000000001	1555.91057692308	1002.08348387097	1735.18461290323	176.50844	249.971458333333	108.12848	196.916291666667	1143.71243478261	1485.848	1505.94171428571	1177.92230769231	527.464079999999	642.783750000001	593.038320000001	483.61272	787.825999999999	757.19616	723.208360000001	576.3452	690.728055555554	851.927727272728	659.385119999999	1174.32988461539	903.958538461538	619.298347826087	858.260523809525	551.070000000001	1682.42972727273	1295.73130434783	910.895719999999	1135.58977777778	1583.51234782609	1140.67304	1029.02476923077	1651.85003225807	478.39876
466	225.146062070365	225.144836210109	225.147555675091	274.457	274.406	276.492	3	3	83.6809999999999	141.8495	124.50344	189.77208	88.76436	137.7648	102.003846153846	221.398423076923	175.446615384615	219.4118	101.980769230769	154.060653846154	93.8436800000001	143.857961538461	117.308846153846	100.00704	280.447115384615	282.614576923077	216.256307692308	318.324	174.50892	275.472692307692	188.749807692308	216.297076923077	125.51904	143.89332	118.328923076923	119.37276	94.863576923077	71.435	118.378	112.255	124.472846153846	91.8242307692307	92.8654999999999	95.8836153846154	111.23232	85.70352	53.0419999999999	133.594807692308	55.1069999999999
467	225.986561149377	225.983516102666	226.002107032855	44.89	43.864	45.917	30	30	187.720888888889	285.693333333333	364.259	359.118222222222	290.763333333333	426.452888888889	279.540888888889	390.022	300.998333333333	351.969	284.673	322.390222222222	310.181333333333	341.014	345.893	367.28	343.852333333333	278.551	185.680444444444	316.293	317.2822	244.872	205.198666666667	382.833333333333	313.208222222222	199.9788	202.004	466.2771	270.358888888889	261.176888888889	324.854666666667	261.347555555556	598.9161	508.095818181818	246.9126	376.462	570.339714285714	510.928571428571	591.736470588235	569.2995	123.3837
468	226.069904314593	226.064121542136	226.085137307107	145.8825	141.811	145.92	76	76	782.52261904762	1353.59529166667	1274.32972	1692.18	1093.71965217391	1534.50971428571	965.49811111111	2405.61833333333	1258.01796774194	1633.76332142857	808.066285714286	1704.87572727273	1081.48538461539	1224	1174.30775	974.327380952382	1289.64114285714	617.272857142857	244.868571428572	1031.45788235294	2206.84990909091	2431.09566666667	2015.52	2494.59857142857	1663.07941176471	1638.57885714286	1489.0175	1680.44126086956	918.257142857144	1046.22685714286	1423.92	1121.26921052632	2119.56	1422.27828571428	1031.22	1047.82331034483	1277.38145454545	1151.58	658.089705882353	1596.6756	698.700000000001
469	226.194751417022	226.193371543644	226.19525242387	445.834	445.829	445.88	3	3	45.9	139.74	94.9087142857142	90.826619047619	572.540571428572	85.6800000000001	239.755952380953	913.347500000001	185.692	311.1	74.4600000000001	86.7202380952381	67.3388571428571	129.60985	95.8800000000001	71.4166666666667	373.529142857143	74.477380952381	81.6190476190477	245.774095238095	70.3635714285715	172.420238095238	222.484571428572	88.7648571428571	74.4808571428571	86.7242857142857	80.62345	330.649714285715	113.246428571429	313.227714285714	78.5803333333333	310.152380952381	997.823307692309	69.3632380952382	121.442333333334	170.379761904762	84.6837142857142	816.488888888891	74.477380952381	128.556	65.2952380952381
470	227.070345231599	227.070345231599	227.070345231599	144.894	144.894	144.894	1	1	106.073066666667	177.4684	179.578666666667	218.251466666666	139.776533333333	182.639666666666	127.533333333333	391.500799999999	161.202133333333	219.357333333333	29.5877333333333	237.722133333333	145.898133333333	179.637333333333	178.546666666667	144.877866666667	222.4908	72.4389333333334	38.7701333333333	156.1008	327.50025	291.796266666667	269.2448	383.645333333333	208.1344	163.242666666667	180.5872	254.966666666667	118.350933333333	133.550133333333	196.911466666667	144.887333333333	329.546133333333	181.536266666666	114.232533333333	130.594133333333	144.877866666667	138.756266666667	40.8266666666667	187.729066666666	74.4502666666667
471	227.126978291799	227.126978291799	227.126978291799	824.378	824.378	824.378	1	1	5.10323529411765	14.2791764705882	10.2029411764705	16.324705882353	6.11964705882355	14.2832941176471	6.11964705882355	8.16222222222223	199.977647058824	693.183555555559	8.16470588235295	481.578823529409	15.3088235294118	18.3589411764706	15.3033333333333	22.4529411764706	7.13958823529414	21.4188333333332	7.14205882352942	8.16235294117643	18.3716470588235	15.3044117647059	16.324705882353	13.2630588235294	13.2556666666666	8.1618823529412	6.12176470588236	3.06070588235295	11.2232352941177	6.12141176470586	14.2838888888889	7.1416470588235	7.14205882352942	6.11966666666664	6.12133333333331	14.2841176470588	12.2428235294118	9.18264705882348	18.3716470588235	14.2841176470588	5.1
472	228.050281117859	228.047880608085	228.050989075234	164.274	164.251	166.302	3	3	24.495	28.5775	27.54675	33.6580588235294	30.6088235294118	28.5665882352941	26.5261176470588	30.6075	25.50625	27.5479411764706	35.7226470588235	25.5073529411765	23.474375	30.6070588235294	20.4058823529412	16.3190588235294	22.4451764705882	41.8175882352941	23.4654117647059	27.5288823529412	22.45375	25.50625	27.5463529411765	33.6677647058823	32.6588235294118	32.6494117647059	23.4748823529412	21.441	13.2622941176471	19.3911764705882	21.4265625	20.4058823529412	30.6075	26.5184705882353	19.3855882352941	19.3665882352941	28.5665882352941	28.5665882352941	34.69	26.5276470588235	24.4870588235294
473	228.195062107671	228.195062107671	228.195062107671	964.127	964.127	964.127	1	1	305.0099	452.837032258064	493.6316	463.125399999999	306.080000000001	478.3331	305.009900000001	509.196233333332	319.343466666666	313.160466666666	784.713233333335	272.411199999999	572.1639	449.952300000001	519.315733333332	468.394199999999	337.587967741935	545.842666666666	360.151096774193	326.506666666666	537.680533333332	367.223225806451	364.2471	530.538666666668	602.977599999999	310.282666666667	400.964800000001	324.5084	364.2828	334.348387096774	508.092799999999	326.357333333333	299.908451612903	522.478933333334	334.64464516129	329.5569	304.940133333333	461.160533333333	337.5869	357.163333333334	300.919666666668
474	228.194082859947	228.192411438704	228.207007294848	1025.35	1018.23	1026.43	23	23	174.348749999999	291.719999999999	350.879999999999	292.859583333335	188.777083333333	358.899199999999	160.139999999999	173.331999999999	244.699999999999	274.487599999999	1016.94	239.797916666666	591.599999999998	258.059999999999	361.079999999999	468.371249999998	196.940416666666	652.799999999997	542.639999999998	260.206249999999	649.739999999997	215.307916666666	533.459999999998	438.771999999998	824.483199999996	288.777916666668	277.553333333332	346.8	472.067083333332	368.370416666665	732.647199999996	284.691599999999	159.119999999999	507.147083333331	276.419999999999	243.779999999999	235.712399999999	369.239999999999	303.96	214.287499999999	237.659999999999
475	228.208578920462	228.198795121086	228.210862768315	499.909	499.898	500.974	7	7	263.2804	279.553066666667	262.208533333334	279.607866666666	1098.54	301.939733333334	931.351299999999	1912.6814516129	797.848533333335	1042.71253333333	320.363733333333	367.32	255.066666666666	290.614500000001	294.859724137932	301.998933333333	1049.4771	254.0962	437.694400000001	482.586133333333	280.417500000001	687.794533333333	699.925800000001	303.0786	272.3667	461.9241	360.157379310344	779.5092	503.188666666668	904.828699999999	254.0049	1064.9844	3346.2919	245.932466666666	396.887310344827	715.090100000002	460.140266666668	2382.75451612903	361.0446	602.075333333334	263.2718
476	228.965939292425	228.962970660081	228.967629560509	103.039	101.57	105.098	19	19	943.5	1135.90436842105	1391.89144827586	1253.88725	864.171	1325.358875	730.124727272727	1003.72472727273	70.3734285714285	98.9664545454545	36.7302857142857	65.2952380952381	708.243523809524	821.1	799.848	792.947	172.426090909091	247.86	176.509428571429	195.84	801.907142857143	461.169142857143	659.104571428571	885.39472	668.255952380952	570.339714285714	566.993636363636	779.898476190477	427.619428571429	568.299142857143	763.775727272727	520.223181818182	761.133142857143	1068.23083333333	531.544047619048	541.923428571429	359.140571428571	744.6	237.726571428571	347.917428571429	259.08
477	230.996884218742	230.992610700614	230.996932317829	88.778	85.701	89.776	3	3	79.58184	147.9406	189.81672	184.71412	90.8282083333333	173.4476	91.8036	153.042	484.405	648.335	180.58248	714.188461538462	117.3552	131.59032	121.38952	108.14968	90.82272	77.55648	69.3968333333333	82.6231153846154	132.6364	379.45488	153.042	141.78556	113.25108	253.01952	95.90256	114.27136	86.7238	99.98744	129.51968	85.72032	206.047769230769	171.486	85.72368	138.75808	620.47616	94.88604	85.6864615384615	584.75796	163.206153846154
478	231.975758287708	231.970067582797	231.991579492338	296.909	293.814	299.924	109	109	1509.99846153846	2396.676	2317.00877777778	2243.059	1669.16046153846	2249.75333333333	1722.57024	1492.32095833334	59.17624	95.90632	82.62648	57.13568	2383.43876923077	2421.60255555556	2427.2205	2380.32092307692	1250.903125	1777.309	1323.31829166667	1330.43107692308	2020.59	1629.70892592593	1458.70592592593	2029.32245454546	2078.34355555556	1687.57007407407	1598.422	1747.74942857143	1740.62548148148	1577.37807407407	2062.4305	1571.54148148148	1756.932	2333.936	1698.3	1879.31755555555	1973.647	1762.03342857143	1890.79476923077	1966.02175	1488.29223076923
479	231.973687611524	231.969759610603	231.989459059586	67.342	64.281	70.368	61	61	1436.26057142857	2269.17037037037	2362.87584	2634.30940740741	1582.46314285714	2446.1848125	1556.23425925926	1121.26492592593	831.882857142857	807.523111111111	1328.3655	648.908444444444	2048.72224	1825.92785714286	1992.618	2245.056	383.701037037037	541.659333333333	434.641714285714	334.645037037037	3068.53610714286	2201.74854545455	2300.70133333333	3345.46280769231	2537.39140740741	1477.02033333333	1972.8613125	1391.4164	1040.66444444444	1721.45373076923	2438.99711111111	1927.82220689655	865.020571428572	1839.17632258065	1293.677	1317.1547037037	941.69075	858.060285714286	2267.552625	995.989925925926	626.565071428572
480	231.974503888559	231.970453110952	231.990323272309	99.991	95.887	105.098	38	38	544.716827586207	711.2885	785.75	833.711363636363	506.168	827.577794117647	478.310518518519	594.703185185185	368.150576923077	475.440814814815	203.038962962963	446.877923076923	504.117851851852	588.582740740741	546.759703703704	493.913037037037	531.555074074074	261.195851851852	427.5895	468.197653846154	718.278	602.842730769231	688.525	892.579545454545	596.859545454545	477.576	484.535185185185	412.274518518518	390.844407407408	388.732888888889	486.469333333333	410.069777777778	469.323846153846	607.1975	388.8105	467.380518518519	333.624777777778	462.177444444444	438.631851851852	353.022518518518	341.712884615385
481	233.039506992943	233.039271425018	233.044417412336	62.235	61.209	64.258	3	3	219.325294117647	325.361235294118	379.609090909091	419.319636363636	226.498764705882	426.396882352941	206.125696969697	209.155909090909	154.977411764706	143.93015625	313.223727272727	162.194029411765	362.132272727273	333.569727272727	325.467	366.332303030303	87.7590909090909	144.878727272727	82.6414411764706	84.6966176470588	420.414787878788	379.541454545455	394.845545454546	473.406545454546	362.079117647059	294.8055	256.042818181818	199.943757575758	175.486909090909	202.08	348.871090909091	234.704545454545	169.339529411765	280.532352941176	179.568	206.095090909091	221.405757575758	126.513818181818	581.451818181818	270.420454545454	153.066176470588
482	233.970227306139	233.968107468836	233.972058426706	297.9125	295.911	297.952	12	12	657.925800000001	1019.25972	1020.28	956.208499999998	740.694240000001	901.92752	720.45888	654.89136	41.82984	44.8905600000001	37.74148	44.89056	991.749272727273	1015.37907407408	940.68823076923	1006.5426	556.0526	760.117291666667	586.937	621.496680000001	858.240500000001	690.86496	670.166279999999	832.37627586207	923.32625	759.08832	700.213920000001	727.467958333334	707.05404	727.431120000001	867.442000000001	639.866040000001	760.1086	989.4776	753.809560000001	752.81904	833.56876	805.989599999999	768.090119999999	863.15688	616.24912
483	233.969173530431	233.967208545846	233.971138515016	67.0145	65.296	68.733	2	2	788.511533333334	1217.7606	1277.58253333333	1350.83306666667	781.524266666667	1301.6476	743.9202	690.720533333333	493.454133333333	511.4375	828.456533333333	477.4068	1138.6176	1016.0196	953.9805	1143.94313333333	6805.2699	4895.3994	5017.67146666667	6386.89223333333	1482.73806666667	879.527333333333	993.739733333333	1617.28116666667	1238.1586	804.8589	841.5825	853.7958	602.9776	892.062666666667	1209.8386	974.354666666667	552.876133333333	1104.7322	666.234133333333	752.9568	637.666666666667	484.626666666667	1107.8286	663.303333333333	355.1224
484	233.969681341592	233.969681341592	233.969681341592	204.076	204.076	204.076	1	1	81.6400000000001	88.7617500000001	87.7630000000001	101.00475	103.049458333333	137.73375	81.64	150.0135	217.3665	295.945	167.327833333333	652.826666666667	118.349	129.577041666667	118.382833333333	96.9277083333333	86.6858333333333	90.80225	56.1	86.7460416666667	255.072916666667	211.19175	216.248833333333	284.64975	244.92	168.389375	190.78675	207.1615	176.50325	144.810416666667	224.464166666667	204.1	179.571333333334	270.36625	147.942291666667	170.4235	139.8085	172.42225	107.12625	185.647583333333	128.52525
485	233.970449714873	233.968984887407	233.977183024089	97.941	94.9	98.971	4	4	222.369083333333	346.97	379.634086956522	381.675130434783	261.248	390.8515	219.3	289.691833333333	192.7485	208.131	149.984739130435	228.545333333333	257.17147826087	284.664913043478	246.850521739131	282.684521739131	288.733826086957	165.28725	232.674	275.41125	301.997217391304	262.150708333333	314.16	323.43647826087	234.667083333333	265.340833333333	209.162391304348	189.817043478261	187.728	166.30252173913	241.749875	205.028375	234.6575	291.931391304348	224.519166666667	220.432695652174	236.761043478261	224.457391304348	268.270958333333	238.741043478261	221.349041666667
486	234.017852418546	234.012735362044	234.032845568506	58.137	56.107	59.179	35	35	524.251444444445	810.088947368421	822.612555555556	872.325	522.382222222222	925.378684210527	514.371789473684	391.781052631579	358.805333333333	364.239166666667	647.867105263158	259.066631578947	909.84	756.015	734.589473684211	855.272111111111	6573.64972222222	4729.879	4851.45857142857	6297.1198125	901.925555555556	630.600333333334	676.434473684211	1050.87105263158	933.98252631579	610.126111111111	537.512263157895	514.22	470.341315789474	566.593333333333	824.384444444445	676.444166666667	375.462222222222	826.155	550.95	580.529736842105	511.159166666667	319.346944444444	994.448684210527	506.195555555556	290.874166666667
487	234.094936800161	234.094794291195	234.095079309128	204.058	204.052	204.064	2	2	179.627555555556	328.529444444445	261.187368421053	246.907222222222	410.018842105263	559.112222222222	457.233777777777	291.799444444444	523.4025	460.295611111111	400.969166666666	373.421666666666	460.138684210526	535.645833333334	485.625777777778	541.7675	742.291789473684	786.622894736842	565.233888888888	598.045555555556	225.478157894737	138.803111111111	148.92	103.048055555555	510.305555555556	244.933333333333	214.258333333333	704.199473684211	791.735555555555	569.16	799.854222222222	589.712105263158	994.770833333334	1331.4625	832.501333333333	1092.05388888889	1311.44394736842	1097.80315789474	1428.38888888889	1274.30868421053	875.398333333334
488	234.098116100985	234.085750273253	234.11031504935	503.0185	502.976	508.077	16	16	11.2257391304348	14.28	53.0535652173913	11.2233478260869	6.12156521739129	15.3006521739131	11.22	58.1399999999999	363.12	480.665739130436	8.16208695652176	495.97356521739	22.446695652174	22.441	11.223	11.2228695652174	100.98	74.4790434782609	266.299434782609	400.967181818181	37.7416086956522	11.226	16.3283478260869	15.3078260869565	179.527652173913	83.6043478260869	11.223	441.772956521738	830.917043478261	215.219999999999	355.98	16.32	269.208	121.416217391305	54.0744545454546	52.0385454545455	573.41104347826	24.4925217391304	9.17754545454546	837.867818181818	27.5470434782609
489	234.098865301275	234.09595301011	234.113248014257	204.0585	200.992	206.099	48	48	180.6285	332.6015	266.34528	249.9686	415.25396	562.15224	461.27504	302.068	528.619	466.3685	404.03088	384.57016	461.14848	540.754583333334	490.87012	548.91064	745.50304	790.717	569.16	604.160666666667	230.58328	142.835	154.02604	109.16675	516.38312	246.96584	216.29088	711.27456	802.96036	571.088	799.908666666666	593.91936	1016.2105	1334.51215384615	843.781208333333	1078.42457692308	1457.172	1107.9915	1415.12527777778	1386.331	861.9
490	234.966951134348	234.966951134348	234.966951134348	302.991	302.991	302.991	1	1	105.08472	154.05624	169.36648	144.91384	91.8252	138.75808	86.7408	102.004	43.88236	41.83476	40.8016	42.85008	145.8314	134.70336	153.042	148.8908	85.70352	101.00376	87.7853599999998	91.8467999999999	118.35248	96.9475000000001	91.8035999999999	146.92032	129.57556	107.1252	104.11344	107.1294	125.51904	88.7608799999999	126.54448	90.8262799999999	129.57556	137.7324	87.72688	114.27136	123.45388	107.1294	119.3166	127.535	94.88604
491	235.023589568029	235.01909446095	235.030292588651	57.1395	57.117	58.137	4	4	197.888434782609	170.385545454545	181.657090909091	193.851818181818	170.385545454545	202.059	183.698181818182	249.013090909091	162.103956521739	165.282260869565	191.811272727273	144.84	161.16	202.014	165.328363636364	167.362	666.238090909091	511.156636363636	490.751181818182	680.6735	187.721818181818	147.937826086957	159.162545454545	200.026909090909	170.303695652174	121.411043478261	116.28	232.622181818182	116.311090909091	130.664727272727	195.944727272727	136.716545454545	291.798	241.74	141.816260869565	131.615181818182	175.486909090909	198.953181818182	320.365636363636	169.410545454546	91.8245454545454
492	235.097744295441	235.09663218384	235.098856407043	505.0165	502.976	507.057	2	2	7.14350000000001	11.22	21.426125	15.304375	14.2835	13.2605416666667	7.14000000000001	15.304375	82.6402499999998	141.8495	18.3645	179.608	18.36525	21.426125	12.2435	11.22275	20.4008333333333	19.38475	39.7913749999999	47.9537083333334	14.2805833333333	12.2465	6.12300000000002	13.2670416666667	33.661375	12.235	5.10145833333333	56.1137500000001	123.51075	22.4409166666667	65.2800000000002	12.24	43.8510416666667	17.3449583333334	10.2025	19.3874347826087	68.3595416666666	8.16433333333335	13.2572916666666	97.9700869565217	11.22275
493	235.115733424644	235.115733424644	235.115733424644	508.077	508.077	508.077	1	1	5.10272727272726	13.26	20.4054545454546	15.3040909090909	10.2027272727273	12.2465454545455	6.12000000000002	13.2635454545455	76.5204545454544	139.777363636364	17.3446363636364	189.813	18.36	22.446	12.246	11.223	22.441	23.4662727272728	33.669	51.0136363636366	19.3849565217391	8.16400000000001	3.06163636363636	12.2432727272727	33.66	10.195	6.12163636363637	56.1149999999999	102.081818181818	23.4662727272728	63.2259090909091	12.24	45.8897727272726	15.304090909091	8.16218181818183	18.3649090909091	57.1225454545454	8.16399999999999	8.15826086956523	82.642090909091	13.2635454545454
494	235.174773416401	235.1699128114	235.189824629564	257.506	253.026	259.17	143	143	3087.2765	5420.70900000001	5589.16896	6304.31011999999	4505.52436363636	6556.12017391305	4527.99277777778	6378.7450909091	3962.7	4399.41599999999	3545.046	4701.41672727273	5586.02083333334	5517.512	5767.64284	5680.38	4914.65372727273	5567.50425	4071.11562962963	5011.94833333334	5698.26379999999	5076.90222222222	4387.02380952381	5753.31790909091	5725.81135999999	4908.66329999999	4121.92222222222	4958.56080000001	4333.02897435898	4372.91148000001	5458.76148	4436.728125	6179.82249999999	5890.85476190476	4236.80145454546	4104.73961290323	4569.65496	4596.43725	2893.25925	5120.60079999999	4880.11569565217
495	235.191240561586	235.191240561586	235.191240561586	258.109	258.109	258.109	1	1	3090.33725	5423.64899999999	5581.79812499999	6293.92224999999	4504.40375	6546.28875000001	4513.586	6358.198	2453.969625	4065.9453125	2011.5968125	4567.65925	5583.82825	5509.34999999999	5762.72500000001	5657.246625	4900.26074999999	5560.3625	2779.12094117647	5000.24599999999	5692.99499999999	1976.22425	3031.16275	5782.69364705882	5713.39999999999	3200.7203125	2883.403125	4954.334	2808.74825	4366.67	5434.82812499999	4498.9443125	6168.4315	5889.90325	1648.926	2797.5255	3463.74875	4585.28437499999	1544.205625	4009.9393125	3149.51175
496	235.96858856352	235.96858856352	235.96858856352	302.991	302.991	302.991	1	1	141.81475	170.38175	183.645	175.526	94.8871250000001	176.510458333334	127.53125	93.8438333333333	31.6367916666667	36.7305	25.5010416666667	29.58725	180.503125	183.69	172.429291666666	175.404166666667	97.9480000000001	130.592	93.8898333333333	129.6035	174.469875	105.113739130435	108.124416666667	146.922	168.348125	118.349	110.241	154.05775	134.673	131.61225	160.225041666667	101.033625	154.05775	175.483	129.545291666667	144.881416666667	151.003166666667	175.490166666667	185.602083333333	171.409	125.49075
497	236.014964785019	236.014964785019	236.014964785019	58.137	58.137	58.137	1	1	89.7541333333333	129.573866666667	132.634666666667	127.533333333333	82.647	150.038	96.9633333333334	99.9861333333334	79.496625	72.4389333333334	133.654933333333	67.3112	128.5536	141.817066666667	144.877866666667	149.017333333333	1035.57066666667	790.706666666667	742.802666666666	1053.93546666667	171.4048	216.296533333333	254.0464	152.019733333333	162.1058	290.776	268.242466666667	117.330666666667	131.623	99.0434666666667	130.594133333333	94.8848	116.3104	168.278	154.060266666667	121.411733333333	101.0064	101.0064	197.944666666667	91.86	126.5544
498	236.025122957983	236.01577594644	236.034392845812	57.6495	56.101	59.179	14	14	101.99375	129.573866666667	132.634666666667	127.533333333333	88.7671875	150.038	96.9633333333334	99.9861333333334	79.496625	73.458	133.654933333333	71.39125	128.5536	141.817066666667	144.877866666667	149.017333333333	1058.045	790.706666666667	746.86875	1063.14647058824	171.4048	216.293	254.0464	152.019733333333	185.560375	304.0345	268.242466666667	117.330666666667	131.623	99.0434666666667	130.594133333333	94.8848	124.4705	188.676875	164.26025	121.411733333333	101.0064	101.0064	197.944666666667	91.86	132.68125
499	236.095728678367	236.092840933813	236.112041782471	507.057	502.976	508.077	3	3	5.1025	14.28056	14.2840833333333	11.2232083333333	6.12149999999998	17.3407083333333	10.2	14.2840833333333	44.8909999999999	48.984	6.12150000000001	59.189	13.2637916666667	13.2637916666667	13.26364	6.1215	15.300625	16.324	18.36525	33.669625	16.32064	8.16433333333333	12.246	7.14379166666668	21.420875	14.2741666666667	9.18262499999999	42.8505000000001	81.66	19.3807916666667	54.0600000000002	6.11999999999999	48.95	17.3449583333334	14.2835	7.14195999999998	52.0348749999999	8.16433333333335	10.1984	70.4144999999999	7.14175000000001
500	236.113508009533	236.107282670114	236.12732448129	364.224	360.142	365.284	51	51	688.6875	1703.28866666666	1883.41226666667	2167.95535714285	1248.81381818182	1881.01171428572	1034.50533333334	3429.10447368421	2280.30954545454	1984.8725	583.574588235294	430.721333333333	979.440000000001	804.97725	1312.01676923077	1474.27695652174	143.867	153.04	52.0335999999999	128.5032	509.116090909092	33.6552857142858	103.046933333333	465.241599999999	467.129466666666	82.6415999999999	31.6158666666667	914.176	279.443466666667	403.005333333334	443.816000000001	450.113999999998	2829.3265625	1078.41815789474	283.634133333333	356.073066666667	657.121500000001	1435.1745	584.650999999999	566.099999999999	53.0538666666668
501	236.182781063548	236.176612689992	236.195510011471	257.108	253.026	258.161	119	119	665.193411764707	1372.3035	1372.69117647059	1692.61657894737	1147.8375	1737.99665	1102.87435294118	1851.81857142857	936.556714285713	1026.60288	846.826363636362	1090.73633333334	1450.77458823529	1454.91337931035	1461.03054545455	1431.44263636364	1306.986	1396.72225	915.139333333332	1298.235	1443.6962	1351.553	1044.77257142857	1378.39527777778	1455.94771428572	1287.5692173913	841.458749999999	1361.0135	993.764083333333	1035.3	1420.63542857143	1126.94214285714	1924.20085714286	1438.5948	1052.57929411765	965.18488	1193.70789473684	1226.04085	710.337599999999	1311.72	1215.15083333333
502	236.196981249603	236.195560888067	236.197997568971	258.127	258.098	259.17	19	19	678.466249999999	1392.64125	1381.8247	1727.28325	1145.79029411765	1753.3049	1121.25475	1855.89971428572	960.84	1035.6045	881.033142857144	1115.13325	1463.0385	1470.18025	1476.3741	1452.4088	1296.75156521739	1398.76275	978.41975	1310.3862	1452.836	1366.11475	1071.25	1396.72225	1479.3625	1314.1464	892.762500000002	1364.07425	1010.0475	1031.51735294118	1430.8111	1160.76	1932.3535	1446.7854	1083.6117	975.406800000002	1213.07725	1226.98069565217	715.405549999999	1332.76657142857	1245.72525
503	236.955766287139	236.955766287139	236.955766287139	66.316	66.316	66.316	1	1	694.64724	1039.21696	1080.47652	830.47536	669.30368	1005.5228	603.1155	545.856041666667	488.3884	402.274	1013.149625	428.5176	889.658	664.04604	786.63588	898.04	414.23368	405.976583333333	423.4162	433.60625	1058.23776	882.5422	810.07056	1353.92704166667	1135.30452	698.7274	848.67328	660.98592	593.80975	798.031	1086.513	849.86825	428.4168	895.63024	644.79168	665.230166666666	482.57352	377.4296	1122.044	418.405	368.4005
504	236.989776267576	236.989776267576	236.989776267576	233.669	233.669	233.669	1	1	114.269866666667	184.632066666667	171.40335483871	230.625466666667	327.5698	363.357333333333	323.3717	543.908733333333	241.8111	286.751133333333	246.9126	258.178066666667	216.338933333333	265.321333333333	230.625466666667	186.7149	630.4218	543.802133333333	436.674133333333	592.6781	193.857	249.916333333333	173.383	187.692266666667	159.1668	120.415066666667	130.5216	264.249066666667	207.114133333333	170.3233	141.7939	145.869533333333	581.552	262.259933333333	174.4314	228.5024	466.261866666667	392.943833333333	316.282666666667	312.2016	296.8976
505	237.067324749465	237.062744258856	237.080037295521	269.8575	266.289	272.434	20	20	39.7913749999999	85.7220000000001	86.7460416666669	107.1525	244.87	288.8015	179.52704	918.262500000001	11374.0136363636	13325.118	7067.58992000001	15687.6596923077	84.6634583333333	99.9885833333332	101.008875	73.4760000000001	554.766666666666	692.778041666667	524.301416666667	786.805500000001	83.6605	90.80225	61.2174999999999	66.31625	60.2095	50.0065416666667	48.96	95.9074166666668	98.9682916666665	52.0454999999999	63.2735833333333	43.87075	447.908041666666	197.936583333334	67.3530000000001	100.984125	364.229250000001	204.058333333334	97.972	180.5046	226.555826086956
506	237.058199853273	237.056041432655	237.068045623636	112.228	110.176	113.271	3	3	3.0595	5.10136363636364	7.14175000000001	10.2025	10.2025	10.2025	29.5751666666667	11.2126666666667	15.2975	13.26325	4.08133333333333	9.18245454545455	8.16266666666667	8.158	11.22275	11.22275	15.305	6.12163636363636	5.10125	4.08109090909091	1.02075	5.10125	9.18225	7.13883333333333	8.16218181818182	6.12163636363636	6.119	19.39425	8.166	1.02033333333333	3.05925	2.0415	20.3966666666667	7.13883333333333	7.14190909090909	13.26325	18.3555	16.316	9.18245454545455	35.6941666666667	3.06081818181818
507	237.074977380601	237.073913049185	237.076041712017	412.6815	411.157	414.206	2	2	20.4052173913043	38.7798260869565	27.5482173913043	31.62	34.6903478260869	39.7816956521739	31.6294347826088	55.0964347826087	36.7309565217391	67.305652173913	28.5673043478261	35.7182608695653	26.5267826086957	31.621347826087	27.5540869565217	34.6977391304348	36.7293913043478	22.446695652174	21.4309565217391	25.5065217391304	21.42	24.4685217391305	21.4309565217392	27.54	16.32	26.546	15.3045652173913	37.7416086956522	22.446695652174	23.472	21.4364347826087	17.3488695652174	75.5186086956521	26.5335652173913	17.3407391304347	29.5888260869565	53.0535652173913	30.6	13.2639565217391	41.8306956521739	22.4409565217391
508	237.078823889209	237.078823889209	237.078823889209	169.369	169.369	169.369	1	1	62.2519523809524	156.140142857143	174.460714285714	205.984909090909	141.817909090909	160.177380952381	124.473272727273	255.059523809524	19.3854285714286	34.6892727272727	23.4715	24.4857142857143	13.2665	22.4337142857143	19.3851818181818	16.3207272727273	12.2432727272727	11.223	12.2434285714286	18.3557142857143	7.141	11.2231428571429	18.3649090909091	9.18214285714286	14.2873333333333	6.12171428571429	13.2668095238095	19.395380952381	5.10136363636364	14.288	7.14400000000001	5.10136363636364	34.6897142857143	16.32	13.2637142857143	14.273	11.223	24.4865454545455	11.223	16.3243636363636	13.2637142857143
509	237.079333542992	237.067189960761	237.08409439619	237.699	234.65	237.727	7	7	146.916	281.503764705882	206.0905	298.0225	130.592	246.99125	122.3925	495.003124999999	671.571249999999	814.508624999999	329.5609375	791.713999999999	488.879375	382.59375	485.638999999999	472.4046875	916.979999999999	420.343	280.56875	800.884705882353	610.146875	907.744374999999	930.182999999999	1292.7359375	505.209375	561.515625	402.7271875	724.377499999999	363.209	383.497882352941	514.017	422.22825	1483.50408333333	900.856222222224	373.434375	515.0684375	902.921249999999	868.285937499999	400.95825	941.690749999999	474.432857142857
510	237.083627445337	237.082996356272	237.084258534402	273.434	273.431	273.437	2	2	21.426	40.8285714285715	58.178	72.4625999999999	219.357333333333	266.394	153.998428571428	878.466	3667.92714285714	5431.988	1082.52314285714	4018.90542857143	62.2118666666667	79.5822857142857	81.6213333333332	49.0114285714284	539.277714285714	681.538133333335	510.948428571427	769.241571428572	65.3013333333334	69.3794285714285	49.994	50.0115	42.867	41.8473333333333	38.7545714285713	63.2565333333332	93.8662857142857	37.7664285714285	42.852	24.4851428571428	411.347857142858	170.387714285714	56.1392857142858	89.7474285714283	340.880399999999	172.425066666667	90.8037333333332	163.234285714286	212.308571428572
511	237.119604486051	237.111864822423	237.132635498047	363.2155	360.142	364.259	22	22	107.1225	282.599357142857	312.207428571428	340.782769230769	180.594461538462	263.219538461539	149.982000000001	525.443055555556	389.749142857143	341.803076923077	90.8054285714289	72.4707142857144	141.819714285715	146.859428571429	200.996285714286	220.366285714286	20.3985714285714	31.6271538461538	13.2637142857143	18.3574285714285	79.5840000000001	16.3188571428571	19.3922142857143	76.5214285714285	74.4495714285715	13.264	8.15885714285715	163.245714285714	40.7942857142858	53.0511428571429	61.2171428571431	65.2996923076921	472.392285714285	171.396	46.9331428571428	44.8925714285714	92.8480000000001	202.112307692307	90.8372142857142	79.5488571428573	13.2637142857143
512	238.036690855293	238.033636797173	238.049557542652	292.808	290.764	294.875	12	12	55.0935	73.4609999999999	54.07325	64.2627391304348	42.8509565217391	75.5025217391306	52.0466086956523	63.2555	1857.951125	2073.17008695652	1884.47622580645	2114.00509090909	72.4416086956523	66.3339130434784	76.5032608695653	54.0623043478261	48.974	117.305	129.63525	131.617625	81.6400000000001	55.107	51	63.2425833333333	87.7461739130436	60.1953913043479	55.1115000000001	65.296	39.7901739130435	46.9334166666667	71.4349999999999	43.8824347826088	69.377	86.72125	39.781625	47.9537083333334	66.3197826086958	63.2709999999999	81.5826086956523	61.2174999999999	61.2025
513	238.061833162806	238.05642934109	238.067236984522	111.7235	110.176	113.271	2	2	4.07942857142857	11.2231428571429	8.16213333333334	9.1824	11.2231428571429	13.2637142857143	11.2184285714286	10.195	4.07942857142857	10.2028571428571	4.08114285714286	8.16228571428572	7.13953333333334	7.142	5.10142857142857	6.1216	8.16228571428572	7.142	5.10142857142857	6.12128571428571	6.124	5.09928571428572	7.14186666666667	8.15885714285715	8.16171428571429	1.02021428571429	5.09928571428572	12.248	7.145	7.14186666666667	7.139	3.06214285714286	12.2382857142857	8.15942857142857	4.08085714285714	10.2026666666667	11.2185333333333	7.14186666666667	5.10142857142857	11.2185333333333	6.12171428571429
514	238.073447484067	238.067108124304	238.083386830387	269.3645	266.289	272.434	18	18	13.2630952380952	25.5130952380953	25.5130952380953	32.6582857142857	41.8317142857143	52.0467142857142	41.82	154.055952380952	2071.70124	2546.544	1272.414	3032.21530434783	19.38	30.6071428571429	24.4857142857143	24.4868571428571	89.7600000000001	116.312571428571	77.5417142857144	134.715428571429	25.5071428571428	29.5882857142858	15.3042857142857	24.48	11.22715	20.4104761904762	16.32	25.5071428571428	27.5464285714286	12.2497142857143	16.328380952381	13.2668095238095	75.5011428571428	41.8297619047619	15.3078571428572	17.34	59.1765714285714	37.7488095238095	16.324	43.8477142857143	24.4925714285715
515	238.081559873988	238.081340003852	238.081779744124	412.6815	411.157	414.206	2	2	9.18262500000001	31.6367916666667	22.4464166666667	26.533	27.547875	26.5210833333333	34.6885	60.19475	16.324	24.481	21.4305	13.2665	20.405	25.5	23.4667083333334	23.4715	32.6493333333333	18.3645	9.18225	31.62775	19.3807916666667	18.35625	12.246	16.3246666666666	22.4409166666667	22.4565	18.36525	36.7215	16.324	15.3075	20.415	14.287	68.3762916666666	24.492	12.2405	21.42525	44.902	18.36075	10.2029166666667	33.6765	16.32
516	238.098869017423	238.08905319358	238.107094812644	172.424	169.364	173.461	24	24	129.57175	239.846875	199.969	278.251235294118	259.1435	325.455058823529	318.331764705882	651.700124999999	180.58425	231.526647058823	57.1364705882353	124.51625	101.041875	199.90775	138.754	97.9139999999999	391.770352941176	213.1669375	157.116235294118	249.96125	60.19475	199.969	120.387764705882	59.1962499999999	84.6795294117647	108.151176470588	101.003294117647	464.555	313.121941176471	165.287647058824	146.925	107.12625	2122.62	857.767437499999	317.3171875	598.9234375	2215.02788	1147.6875	668.304687500001	1448.47153846154	344.859411764706
517	238.08662675073	238.086567838612	238.086685662848	272.417	272.411	272.423	2	2	14.283652173913	28.5746086956522	29.5945	41.8404999999999	46.9334166666666	58.1684999999999	43.86	157.120173913044	2092.10917391304	2598.193	1296.14369565218	3080.16756521739	21.420875	31.6280869565218	26.5265	25.5130434782609	89.7408695652173	118.353833333333	81.6034782608696	134.708869565218	27.547875	32.648347826087	17.3451739130435	26.5267826086957	14.2885217391304	21.4305	17.34	28.5681666666666	28.5673043478261	15.3078260869565	17.3488695652174	13.2662173913043	76.5228260869565	43.8712173913044	16.328347826087	18.36	63.2709999999999	38.7695	18.3646956521739	43.8487826086957	26.5335652173913
518	238.113216712605	238.107409024159	238.126393473255	363.215	360.142	364.259	20	20	77.5402666666665	189.7696	242.823466666666	245.88025	125.4984375	225.4061875	133.6609375	410.147199999999	284.654400000001	222.428125	59.1754666666668	52.054	93.8630000000001	88.7341999999999	175.485866666666	143.85525	19.3787333333333	23.46575	6.12159999999999	23.4569333333333	61.2374999999999	15.299	13.2686666666667	58.1551999999999	63.2322500000002	11.22275	10.1986666666667	126.513066666666	26.5281250000001	43.8714666666666	54.0741333333334	54.0931249999999	348.931199999999	110.1888	36.7295999999999	36.7295999999999	82.6402500000001	171.465	66.3433333333333	68.3355333333332	9.18225000000001
519	238.886044254604	238.886044254604	238.886044254604	43.87	43.87	43.87	1	1	91.818	128.541	82.6362000000001	86.7340000000001	40.808	103.036833333333	75.4923333333333	68.3668	294.587333333333	321.363	247.9086	166.287166666667	48.9696	62.2322	73.464	41.8282	21.4284	52.0404	76.5150000000001	40.808	33.6666	33.6732	30.61	31.6262	25.5083333333333	23.4646	14.2828	24.4896	44.8873333333333	20.4033333333333	24.486	8.1712	47.9494	70.4075999999999	36.7344	79.5729999999999	65.3056000000001	29.63075	100.0972	82.6524000000001	61.212
520	239.031908461627	239.031908461627	239.031908461627	289.756	289.756	289.756	1	1	30.5982352941176	28.5665882352941	37.7508823529411	72.4397222222223	31.6181764705882	83.659294117647	30.6176470588235	37.7378235294118	473.38917647059	470.328470588235	494.842647058824	535.616666666666	37.7502777777778	40.8235294117646	44.8922222222222	59.1567777777779	46.9335294117646	54.06	60.2147058823528	39.7891764705882	52.0499999999999	27.5558823529411	27.5384117647059	42.8375294117647	48.9733333333334	30.6088235294118	26.5276470588235	26.5276470588236	28.5764705882352	27.5463529411765	26.5368235294118	16.3303529411765	24.4856470588236	35.7082352941176	21.4187647058823	24.4870588235294	27.5479411764706	22.4529411764706	31.6182777777777	22.4464705882353	21.4175294117647
521	239.071168429199	239.062066478318	239.081633217314	270.348	266.289	272.434	15	15	23.4660526315789	39.7902631578947	41.8437368421052	60.2141578947367	41.8307894736842	60.2110526315789	41.8178421052632	108.147894736842	1130.20261538461	1248.837	634.837	1430.42944444445	40.798	57.1347368421052	36.7294736842105	29.5876315789474	73.4362105263156	87.7426315789473	80.6049473684209	80.6257368421054	32.6484210526316	60.1955263157894	41.8307894736842	22.44	33.6773684210526	28.5762105263157	30.6	33.6686842105263	23.4660526315789	23.4805789473684	24.4938947368421	23.4733157894736	73.458947368421	34.688947368421	20.4115789473684	29.5876315789474	51.0131578947368	30.6078947368421	25.5065789473684	30.5905263157895	34.6996842105263
522	239.088393291251	239.088393291251	239.088393291251	410.142	410.142	410.142	1	1	16.3237647058823	22.4451764705882	23.4667647058824	24.4785882352941	23.4667647058824	30.5982352941176	14.2841176470588	43.8726470588235	64.2785294117648	81.5670588235295	34.688	76.5468749999999	19.3855882352941	17.339	26.5444705882353	23.46575	12.2428235294118	13.2638235294117	11.226875	15.3044117647059	13.2630588235294	20.3823529411765	19.3855882352941	20.3988235294118	16.3190588235294	24.5025882352941	18.365294117647	25.4985294117647	23.4667647058823	13.2722352941176	8.16800000000001	10.2064705882353	34.6999999999999	20.4125	19.3777647058823	20.3988235294118	27.5479411764706	28.5665882352941	8.16188235294117	29.5885294117647	13.2638235294117
523	239.089585315717	239.081615883978	239.104769487316	295.888	292.805	297.935	27	27	75.4832173913044	136.714956521739	144.877043478261	137.741086956522	97.9461818181819	106.108363636364	103.072695652174	177.487565217391	6537.81367741935	7774.84318181818	4611.63272727272	7616.37361111111	157.120173913044	205.124869565218	139.775739130435	129.54	679.493739130435	667.252105263158	842.145652173913	876.645291666666	104.093217391304	130.626782608696	92.8239565217392	139.74	141.816260869565	98.9664545454547	78.6002608695652	128.552869565217	68.3603913043479	68.3574782608696	88.785391304348	84.7033043478262	140.802	133.659869565218	70.383	85.6836521739131	88.7637272727274	105.113739130435	80.5799999999999	95.9045217391305	47.9420434782609
524	239.109716760107	239.109716760107	239.109716760107	172.424	172.424	172.424	1	1	19.399	25.525	31.62775	46.897	27.54675	47.95175	52.03275	77.4819999999998	33.66825	37.7538749999999	17.3594285714286	20.405	18.3651428571429	41.7995	12.243	11.2231428571429	53.053	33.6694285714286	31.62775	35.713125	10.2025	21.42525	199.969	8.16799999999998	21.42525	19.387125	400.95825	61.26	37.74925	27.5501249999999	24.4859999999999	14.2835	303.051375	128.5515	35.7087499999999	54.0732499999999	179.570285714286	165.286285714286	20.405	123.558285714286	35.713125
525	239.090754175898	239.090754175898	239.090754175898	384.652	384.652	384.652	1	1	17.34	29.58	42.8418260869565	29.5951304347826	24.4925217391304	26.5210833333333	20.4052173913044	24.4810434782609	647.010782608697	711.11425	254.109913043478	727.446	23.466	30.6013043478261	20.4052173913044	19.38	26.52	32.648347826087	36.7387826086957	49.9949130434782	26.5267826086957	40.8104347826087	24.4862608695652	27.5540869565218	19.3849565217391	28.5673043478261	20.4008695652174	28.5685217391305	14.283652173913	18.3560869565217	16.3283478260869	17.34425	25.5010869565217	21.4254782608696	23.472	16.3283478260869	30.6078260869565	18.3646956521739	17.3355652173913	38.7616521739131	12.243652173913
526	239.10635567911	239.10635567911	239.10635567911	296.875	296.875	296.875	1	1	61.2225000000001	97.9560000000001	108.1465	101.00475	64.2757500000003	81.6200000000003	70.3972500000003	120.315750000001	3536.18649999999	5602.19275000002	2947.50224999999	5462.06737500001	123.450250000001	164.381	112.2275	102.025	648.861333333335	677.528999999996	736.620500000003	868.232750000004	82.6402500000003	54.0732499999999	59.1817500000001	110.187	116.3085	67.3447500000001	52.0313333333334	108.1465	47.9576250000001	48.9719999999999	75.4985000000003	69.4280000000001	104.0655	109.180125	51.0125000000002	55.0920000000001	47.9517499999999	81.6699999999997	40.78	64.2757499999998	27.5298750000001
527	239.145927756786	239.14552344541	239.146332068162	181.0995	179.566	182.633	2	2	65.2982857142857	92.8676666666667	329.552285714286	761.770227272727	89.7851428571429	600.948285714285	108.150285714286	191.706285714286	62.2374285714286	79.5599999999999	72.4232272727273	66.3371428571428	170.387714285714	109.14	85.6799999999999	75.5011428571428	87.7673	86.7242857142858	65.2982857142857	82.6431428571429	88.7648571428572	79.5822857142857	658.25475	101.031857142857	60.1968571428571	56.1157142857143	1395.75085714286	111.242285714286	75.48	57.12	77.5380952380952	39.7911428571429	338.734857142857	160.14	48.9714285714285	41.82	105.089428571429	209.158571428572	51.0119047619047	52.03275	31.62
528	239.965610171324	239.961033384679	239.973419474664	44.89	43.858	45.922	33	33	453.989	665.217818181818	746.9145	798.840692307693	495.8658	722.317333333333	488.7237	531.8889	115.2939	130.588444444444	133.6593	171.4104	730.200666666667	766.771	703.038375	734.596363636364	215.2833	293.8464	173.451	189.7758	835.58475	716.274	701.144117647059	1013.6544	780.333260869565	724.413	680.517866666666	502.969555555556	527.5015625	566.2665	800.594666666667	495.088	373.3932	547.941375	535.65	387.714	276.480222222222	365.716888888889	272.577333333333	344.8614	499.653
529	239.982319607097	239.982319607097	239.982319607097	63.261	63.261	63.261	1	1	34.68	60.16525	60.1977	81.6228571428572	45.9135	66.3	57.1508	36.7308	48.9312	37.7511	48.972	31.62775	53.053	54.0751428571429	66.3185714285714	58.17135	42.8505	36.72	32.6496	29.5887	158.18525	904.96175	1321.27	179.564	83.64	371.3892	313.14	42.84	35.7105	59.1919	66.3195	81.62	42.8505	50.9975	65.296	49.9947	35.70875	30.6075	77.52	32.6576	35.721
530	240.048988408885	240.04312713131	240.064602881792	155.068	151.004	156.111	37	37	259.091545454545	568.14	649.906173913043	642.764347826086	481.568727272727	886.633458333333	513.197181818182	748.889714285715	69.3777391304347	93.8650909090909	44.892	96.9	446.879454545455	490.751181818182	506.055272727273	464.224090909091	883.792363636364	1215.4155	727.486863636364	1029.04082758621	1397.4	1710.97747826087	1866.6	2620.48704166667	994.011272727273	1034.55654545455	1022.58654545455	2119.56	1065.15234782609	928.448181818182	1319.48064	908.054285714285	3599.589	2584.68	1255.53793333333	1937.696	3123.68928	2843.46704347826	1836.94285714286	2899.97845833334	575.28
531	240.076577081147	240.071526858514	240.081627303779	271.895	270.347	273.443	2	2	141.820882352941	274.538235294118	273.523777777777	383.728888888889	164.264722222222	229.625	193.789444444444	423.42205882353	134.678823529412	119.4115	72.4160555555557	138.757777777778	19.3789444444444	20.4058823529411	23.4663888888889	16.3342222222222	25.4897058823529	13.2636111111111	23.4586470588235	28.5764705882353	15.3041666666667	22.4451764705882	15.3044117647059	15.3088235294118	16.3288888888889	11.2267222222222	5.09970588235294	9.18249999999998	4.08111111111111	10.2058823529412	12.2477647058824	11.2261111111111	23.4748823529412	17.345	12.2512941176471	16.3190588235294	18.37	12.2433333333333	15.3041666666667	10.1994444444445	10.2064705882353
532	240.094668708251	240.087525556686	240.105643439042	293.854	292.805	296.926	15	15	14.28	23.4660526315789	33.6704210526315	40.812	25.50625	29.58725	23.4733157894736	33.6686842105263	1388.56025	1826.31142857143	1124.71344444444	1816.045	35.7087500000001	32.6585263157894	28.567	31.6200000000001	105.087105263158	98.9400000000002	127.572368421052	138.755789473684	30.6173684210527	25.5144736842105	17.34	34.6782105263158	28.567	20.4063157894737	14.2881052631579	27.5485263157895	9.18521052631577	21.4255263157895	19.391	19.391	25.5065789473685	29.5876315789474	13.2593157894737	19.385	18.3647368421053	18.3704210526316	19.38	20.4052631578947	15.2992105263158
533	241.054162433646	241.054162433646	241.054162433646	152.024	152.024	152.024	1	1	25.490625	77.5390000000001	14.2835	11.207625	55.0919999999999	21.42525	73.4159999999999	93.8055000000001	6.12225000000001	12.243	5.10125	3.06075	49.99225	35.70875	31.62775	53.0529999999999	106.184	159.159	96.9356250000001	129.57175	176.395125	269.379	280.408333333333	339.74325	141.81475	143.85525	134.673	317.0645	170.377111111111	112.2275	24.486	114.277333333333	656.02075	164.1395	165.159	332.592444444444	531.593666666666	472.414333333333	277.712	472.362888888888	69.3770000000001
534	242.956759155112	242.956759155112	242.956759155112	757.058	757.058	757.058	1	1	11.2230344827587	21.4257931034482	19.3852413793104	24.4816551724138	11.2253103448276	19.3885172413793	13.2635862068965	13.2635862068965	172.426620689655	292.819172413793	18.3686896551724	237.772482758621	26.5379310344828	29.588	19.3852413793104	27.547448275862	20.4096551724138	28.5628965517242	16.3244137931034	15.3041379310345	14.2862758620689	10.2048275862069	9.1821724137931	19.3852413793103	29.5880000000001	10.2027586206896	24.4866206896551	13.2635862068965	19.3852413793104	12.2408275862069	24.4907586206896	14.2838620689655	11.2207586206897	17.3482068965517	10.2027586206896	21.4257931034482	8.16055172413793	14.2838620689656	17.3411724137931	33.662275862069	10.2044827586207
535	243.016243102919	243.013519557176	243.016831530722	45.899	44.878	45.917	3	3	59.1745	133.65275	181.62675	162.21975	87.7415000000001	223.43475	120.3895	144.89325	99.9845000000001	105.089428571429	63.2555	113.24775	161.1995	174.591	224.4825	195.768	116.32275	154.05775	55.0935	97.944	141.81475	69.3794285714286	84.743	189.88275	174.46275	75.4985	55.0935	178.54375	96.92375	84.68075	198.074	94.953	238.7385	265.2975	77.5485	122.43	156.09825	202.3065	162.339	185.70825	58.15425
536	243.883027217589	243.882118365384	243.888936475937	916.2235	911.14	918.209	6	6	5103.8589090909	4771.22036363636	5781.39753333333	5029.96523076923	3167.66454545455	7849.97836363636	3911.69265151515	3499.79530303031	2768.24654545455	2602.94763636364	2814.72343939394	2640.70109090909	6418.53572727272	5028.55086363637	5507.92290909091	6044.5534	3433.52363636364	8407.79636363636	2871.81181818182	4036.55854545454	5011.00581818182	2583.79090909091	3067.21309090909	8064.95418181818	6786.85418181818	2923.34181818182	2995.78763636363	4759.59184615384	2715.52233333333	3388.62763636363	7207.20654545454	4019.21236363637	3398.83127272727	7615.99418181818	2917.02666666667	2825.38690909091	2768.56784848485	3314.87972307692	3021.29672727273	2801.87693939394	2875.38472727273
537	244.092882931107	244.08721781301	244.107976416429	59.6785	57.144	61.203	42	42	787.329714285715	1280.44227272727	1035.88763157895	1051.91457142857	871.28496	1167.17843478261	817.5095	1352.88163636364	4060.50228571429	5489.67258823529	4489.2	4077.09988	490.62	657.041	464.21375	395.9734	209.1615	355.0644	162.21975	246.9731	460.26805	268.3389	246.903684210526	337.707105263158	374.2299	184.6743	116.28	210.1818	338.723	265.418947368421	383.614	288.7449	699.8915	574.26	225.4863	326.48	377.511	826.425	991.388842105264	423.518421052632	422.5077
538	245.074882744838	245.074882744838	245.074882744838	110.182	110.182	110.182	1	1	26.5210833333333	53.0551666666667	51.0125	86.7247916666666	66.31625	70.39725	89.7416666666666	182.542708333333	107.104375	141.81475	35.7102083333333	98.9653043478261	34.6885	61.2175	64.27575	32.656	43.8725416666667	30.60125	43.87075	42.83125	36.729	43.8617916666667	26.5265	31.62775	21.426125	40.8116666666667	31.6135416666667	116.3655	40.82	28.5681666666667	26.52	27.5535	174.427125	70.398	44.8933913043478	73.476	120.3895	96.92375	27.5470434782609	84.6842083333333	59.1624166666667
539	245.098108035571	245.098108035571	245.098108035571	58.159	58.159	58.159	1	1	109.14	191.811272727273	143.896909090909	172.426090909091	152.020636363636	202.014	131.6445	231.663818181818	614.7585	790.676136363637	764.175391304348	591.6	92.82	130.594909090909	93.8925714285714	71.4381818181818	56.115	67.338	41.8311818181818	51.0272727272727	86.7193181818182	55.0947272727273	58.1555454545455	79.599	87.6965454545454	46.9325454545455	39.78	58.1555454545455	79.5812727272727	69.4150476190476	91.8490909090909	58.1555454545455	109.169181818182	109.14	51.0136363636364	58.1555454545455	72.4393636363636	143.858454545455	183.6	64.2943636363637	78.561
540	246.059293691082	246.057727961026	246.076950147194	58.1565	58.137	59.186	8	8	30.5982352941177	63.2555	76.51875	58.1578125	77.5423529411765	81.625	85.7325	87.7415	246.654941176471	293.85	284.64975	174.399882352941	57.134	83.6605	53.053	59.199875	20.4058823529412	37.74925	28.5682352941176	23.4667647058824	54.0765625	54.0765625	22.446875	102.025	50.9794117647059	24.4856470588235	26.518375	92.8484375	29.5890625	36.756	46.9315	34.6885	141.820882352941	111.173588235294	34.69	61.215	93.86875	164.2703125	252.9445	102.0625	36.7411764705883
541	246.860191355993	246.857378460728	246.860479414399	1078.415	1078.31	1079.47	14	14	1737.76958333333	2229.61041666667	2465.34	2303.0428	1457.155	2743.90041666667	1559.19666666667	1448.99166666667	1228.58166666667	1241.34	805.10875	1225.02	2497.98	2214.20370370372	2279.7	2537.51718750001	1452.05291666667	2808.06	1365.3175	1653.42	2322.18518518518	1222.98	1453.07333333333	2700.96	2563.26	1347.97041666667	1476.54291666667	1717.68	1312.79166666667	1490.22	2687.7775	1636.74833333333	1456.13458333333	2638.7975	1272.96	1255.1125	1267.3575	1450.44	823.8125	1284.70458333333	1336.2
542	246.864188635728	246.86070603084	246.88037319394	1078.4	1077.34	1078.49	83	83	1717.22100000001	2200.01833333333	2457.18	2287.77416666667	1406.13416666667	2773.33071428571	1550.01291666667	1438.68620689656	1228.58166666667	1241.34	799.00043478261	1211.24347826087	2468.38791666667	2235.73291666667	2280.72	2389.85826086957	1499.925	2808.06	1384.66192307693	1637.1	2339.81541666667	1222.98	1454.02777777778	2733.58884615385	2564.28	1339.80708333333	1477.05307692307	1745.22	1312.79166666667	1419.84	2676.5092	1619.32777777778	1390.85260869565	2609.20541666667	1272.96	1255.1125	1267.3575	1421.88	823.8125	1268.40043478261	1336.2
543	246.979260887986	246.977700912535	246.980820863437	179.0445	177.502	180.587	2	2	70.4017894736842	140.832631578947	157.128631578948	194.759684210526	113.249210526316	196.913611111111	128.553157894737	258.999789473684	48.9726315789474	69.3564210526315	45.9	64.2774999999999	138.755789473684	205.02	150.944421052632	141.816578947368	75.5228421052631	85.702105263158	67.3383333333333	79.5805263157896	106.112842105263	150.998947368421	73.4816842105263	107.160789473684	99.9857894736842	124.472105263158	66.3171052631579	217.383315789474	95.8750526315789	94.8551052631578	97.9452631578947	79.5805263157896	341.788157894737	194.82	107.127631578947	165.282631578947	262.207631578948	249.964473684211	211.19447368421	286.782684210526	93.8642105263157
544	247.039224547675	247.038861932066	247.039587163283	60.206	60.2	60.212	2	2	467.17832	655.7314	739.877	990.697428571429	45.9108	1246.73328	55.10592	112.2308	618.8972	1059.05064	139.77836	488.59916	486.55908	999.8744	665.22256	578.5668	32.64896	118.35248	76.518	52.04448	579.644	1950.77536	1718.15152	709.0946	370.20192	1032.52336	766.05004	561.154	583.57728	42.87024	451.98404	46.93288	39.79092	1046.56104	655.01976	349.95604	884.58276	55.09512	247.86972	968.47348	1027.62336
545	247.051026475169	247.041276923935	247.062433386088	59.1745	53.058	61.219	24	24	539.604045454545	669.12	727.633476190476	1017.16659090909	1269.20736842105	1240.60952380952	1546.08555555556	2028.30218181818	863.5165	1082.50936363636	366.277909090909	1152.6	595.68	1069.25942857143	777.447818181818	682.7145	200.993727272727	341.791363636363	219.358636363636	221.458363636364	625.581095238095	2018.21933333333	1684.52247826087	742.758545454545	409.948636363636	1017.21190909091	780.3	1055.98227272727	650.934	664.547	571.333333333333	495.852545454545	1482.4959	1316.91221428571	734.596363636364	863.150727272727	1053.91825	1326.35454545455	866.19225	1242.03542857143	1202.89742307692
546	247.987180411509	247.986006287067	248.005251183974	144.8885	140.796	145.897	8	8	96.9237500000001	213.18	151.003166666667	122.435	82.64025	92.8237916666667	83.6810000000001	140.73125	305.05475	314.314	352.934416666667	326.48	102.029166666667	190.794541666667	105.064291666667	91.8225000000001	36.729	62.23525	59.1624166666667	58.15425	58.156625	33.6765	27.541125	30.60125	82.6402500000001	46.9334166666667	37.7384583333334	134.6785	73.461	91.78125	72.4229583333333	34.6885	281.405	231.59675	66.3027083333334	108.150916666667	328.5205	272.351125	425.5485	296.977625	426.377416666667
547	249.035498753067	249.035498753067	249.035498753067	56.114	56.114	56.114	1	1	172.38	313.213095238095	450.06255	380.5719	97.944	414.2215	150.017368421053	64.27575	154.9488	178.5525	118.349	178.49125	238.68	223.43475	216.3566	260.24025	39.7917	196.90825	174.46275	102.055	461.1756	637.6875	708.0882	507.06425	360.978857142857	333.62175	353.94	295.887	193.8475	112.292631578947	301.994	183.654	59.1774	332.52	207.1209	252.00175	467.2974	141.8217	218.28	545.99425	151.0414
548	249.083246641893	249.082658495222	249.085637959567	210.299	208.157	211.205	5	5	44.9010434782609	70.401	53.0541818181818	74.4822173913044	42.8418260869565	65.2827826086957	44.9029565217391	108.147652173913	62.2359130434783	55.1081739130435	30.6078260869565	57.1224347826087	102.027272727273	127.532608695652	154.059391304348	68.3574782608696	144.846173913044	96.9289130434783	68.3574782608696	112.257391304348	382.602272727273	237.781565217391	184.627869565217	231.549869565218	217.324826086957	164.262	102.998043478261	276.567818181818	193.857826086957	110.16	170.34	120.392181818182	505.029130434783	215.275043478261	95.8595652173914	190.837565217391	230.643272727273	226.507565217391	134.674434782609	295.8	48.9746086956522
549	250.012972381969	250.012972381969	250.012972381969	74.473	74.473	74.473	1	1	63.2563157894737	97.8912	95.9047368421053	109.168157894737	60.19475	108.0882	77.564	83.6615789473685	45.8857894736842	34.7215555555555	61.2157894736842	55.0962	61.218947368421	81.5957894736842	89.7831578947368	70.4163157894737	506.207157894737	373.416315789474	408	372.39125	115.325421052632	109.173789473684	127.532894736842	140.796315789474	77.54	73.44	67.3165263157894	78.5359473684211	47.9523684210526	46.9321052631579	84.6556315789474	56.1318421052632	60.18	73.44	57.1347368421052	58.155	72.4386842105263	73.4627368421053	70.3763684210526	83.6615789473685	33.66825
550	250.016596971062	250.0113704399	250.029495812657	60.71	59.174	63.238	12	12	89.768	152.990909090909	180.647272727273	203.034272727273	94.8853636363636	186.676636363636	112.25	108.148909090909	73.4116363636364	64.3096363636364	103.047545454545	73.4487272727273	149.980090909091	145.877333333333	140.797636363636	127.556818181818	1135.73218181818	923.374242424242	1011.09027272727	879.605696969697	232.663636363636	297.937333333333	313.223727272727	372.432727272727	157.066	170.360242424242	170.360242424242	111.189909090909	83.6623636363637	81.6484848484848	160.15903030303	105.103696969697	76.5068181818182	123.431	96.9259090909091	101.007	118.351636363636	101.007	121.390818181818	126.532606060606	53.0636363636364
551	250.144580937465	250.144580937465	250.144580937465	215.286	215.286	215.286	1	1	12.2465454545455	28.5676363636364	25.5068181818182	32.6487272727273	23.4715	25.5011363636364	17.3492727272727	35.7095454545455	25.5	32.6574545454545	11.223	26.5270909090909	27.5535	32.656	24.4865454545455	22.446	24.4865454545455	33.669	17.3446363636364	23.46	83.681	56.13	47.9528181818182	42.8419090909091	43.86	33.66	27.5412272727273	56.13	30.6081818181818	39.78	41.82	22.4457391304348	106.108363636364	45.9122727272727	17.3353636363636	39.8012727272727	52.0478181818182	42.8629090909091	29.5879090909091	58.14	10.2
552	250.147817787549	250.147817787549	250.147817787549	334.636	334.636	334.636	1	1	15.2991176470588	24.4870588235294	16.33	29.58725	16.324	20.4125	14.293125	23.46575	20.405	21.417375	10.2023529411765	15.30375	20.40625	14.284375	14.284375	20.39875	10.2025	10.20625	7.14437499999999	15.2990625	17.34425	37.7376875	31.6393750000001	21.4187647058823	12.243	17.34425	11.22275	20.4062500000001	16.324	9.18225000000001	15.309375	17.34425	20.41375	12.243	9.18225000000001	12.243	15.2990625	13.26325	12.2435294117647	21.4187647058823	14.284375
553	250.146525651456	250.146525651456	250.146525651456	186.726	186.726	186.726	1	1	12.244	173.445333333333	160.223733333333	210.174933333333	8.1648	107.128	12.2432	16.3253333333333	14.2893333333333	509.113066666667	20.4053333333333	19.3926666666667	88.769	72.4389333333334	72.4389333333334	55.0944	7.14186666666667	16.3242666666667	1.01993333333333	8.16213333333334	60.1984375	15.299	67.364	75.4997333333334	25.5066666666667	35.7093333333333	22.4546666666667	10.2026666666667	26.5269333333333	5.09766666666667	31.6282666666667	5.10333333333333	13.2634666666667	67.3156	29.5877333333333	8.15893333333333	238.7424	9.1824	7.14233333333334	168.344	8.15893333333333
554	250.86309081989	250.860845686999	250.868917245198	1070.215	1070.18	1070.24	10	10	973.761428571426	1357.62	1620.78	1465.74571428571	1234.2	1606.5	1109.76	1272.83071428571	1175.808	924.119999999998	2060.4	1026.12	1508.61571428571	1307.64000000002	1543.26	1565.7	948.599999999998	1704.42	1194.42000000001	1318.76285714285	1338.15642857143	1221.96	1188.056	1607.41357142857	1666.82642857142	1026.12	1166.88	913.919999999998	916.601428571426	1328.04	1673.82	961.859999999998	1222.81571428571	1640.28785714285	1182.18	1207.505	1072.77071428571	1233.18	1651.43866666669	1077.60714285714	1181.16
555	250.972229917284	250.972229917284	250.972229917284	64.281	64.281	64.281	1	1	137.71	431.397333333333	511.261222222222	525.452592592593	231.598851851852	547.759888888889	188.785384615385	267.307925925926	113.178888888889	126.539703703704	634.601259259259	110.164	494.717962962963	417.286037037037	407.087423076923	402.061846153846	781.518592592593	190.788481481482	117.329814814815	541.875666666667	481.667259259259	145.897074074074	176.511259259259	461.157185185185	273.320296296296	117.329814814815	112.207857142857	278.480222222222	113.248777777778	196.993615384615	382.597222222222	192.836	160.186518518519	433.531481481481	107.131111111111	125.491888888889	159.166222222222	283.632074074074	1206.7445	151.031259259259	76.5361111111111
556	251.028981193879	251.028981193879	251.028981193879	50.995	50.995	50.995	1	1	47.95175	75.5046666666667	86.76375	71.4175	30.61	76.55625	54.07325	63.2865	214.2525	305.05475	166.30075	95.8643333333334	81.58	98.96425	103.09575	76.525	1986.42675	1427.0085	1031.97825	1476.0045	121.40975	61.215	57.1573333333333	94.92975	109.122166666667	49.9963333333333	61.22	78.55925	112.236666666667	75.5478333333334	88.80525	80.59975	23.46575	101.00475	77.539	110.196	171.402	117.38625	231.615666666667	113.19225	63.2296666666667
557	251.068350715339	251.067523918228	251.06917751245	88.7555	88.744	88.767	2	2	65.296	213.23225	74.50015	126.5482	132.675263157895	212.212	95.9082	191.807	336.501	286.871421052632	178.5525	192.839684210526	202.0788	165.24	126.48	114.2736	31.6379473684211	50.00695	28.5762105263158	44.8915789473684	146.9232	21.42	9.18225	38.7714	167.3292	60.1977	39.80145	458.22695	91.8225	191.807	132.561	87.7673	731.30415	617.450263157895	197.982105263158	245.88025	235.67775	579.5304	132.6	249.96125	38.76
558	251.092761929222	251.086478518034	251.100358857548	229.57	227.518	230.592	5	5	25.5064516129032	41.8226451612903	38.7698064516129	40.81875	35.7158064516129	39.790064516129	32.643	62.2475483870967	71.4203225806451	104.0878125	56.11546875	66.31828125	28.5726451612903	46.9407741935484	47.9605625	35.70984375	55.0852258064516	31.62871875	31.628	47.9445483870968	28.5726451612903	104.030129032258	64.2560625	42.835935483871	31.62871875	43.8788125	39.76903125	36.7304516129032	27.5469677419355	27.5426129032258	24.4823225806452	28.562625	59.188064516129	33.6749032258064	29.5771935483871	60.1857096774193	59.1768387096774	51.0241935483871	53.053	94.86871875	44.8913548387097
559	251.977896144707	251.977122877143	251.978669412271	206.1135	205.096	207.131	2	2	32.6566956521739	34.6888695652174	41.8413913043478	36.7293913043478	35.7106521739131	61.2156521739131	43.8824347826087	88.7853913043479	73.4775652173913	78.5801739130435	81.6208695652174	130.565565217391	47.9522608695652	58.157347826087	56.1286956521739	43.8712173913044	68.3254347826087	47.9522608695652	24.48	67.3544347826087	225.487260869565	135.694695652174	118.32	233.639739130435	179.611826086957	131.647304347826	141.816260869565	130.626782608696	93.864	92.8002173913044	138.761391304348	120.390782608696	199.971130434783	154.059391304348	87.7461739130435	104.093217391304	80.6212173913044	171.403826086957	71.4182608695652	121.385173913044	48.9725217391305
560	252.106209832162	252.098857392021	252.123256144431	204.0495	200.992	205.09	76	76	318.420631578947	799.886315789473	567.441894736842	958.048285714285	1610.49689473684	2541.53171428572	1703.34626315789	3916.80373333333	1434.934	1337.979	519.340736842105	834.575263157894	1114.12736842105	1713.02184210526	1595.69157894737	1239.60375	2378.08476190476	1786.57294736842	1232.462	1769.1135	403.003947368421	392.922894736842	277.44	231.599736842105	869.587714285715	548.022631578947	388.720263157895	4347.8625	2547.59710526316	1471.86	1735.46763157895	1192.68763157895	10697.4592105263	6880.71927272727	2937.33763157895	5107.99763157895	10118.608	8196.79421052631	5639.01386666667	9365.64000000001	2611.87368421052
561	252.976063614499	252.976063614499	252.976063614499	52.032	52.032	52.032	1	1	13.2643333333333	20.4033333333333	17.3598333333333	16.3253333333333	11.2236666666667	25.51	10.2033333333333	9.1818	59.1696666666667	78.5656666666667	26.5286666666667	60.1406666666667	30.5871428571429	46.9353333333333	26.5503333333333	26.5286666666667	326.453333333333	205.3014	37.7523333333333	266.5245	24.488	16.3226666666667	21.427	26.5286666666667	29.5634285714286	13.2621666666667	14.2846666666667	17.3456666666667	14.2846666666667	21.4494	26.5503333333333	17.3456666666667	31.6303333333333	28.5646666666667	18.366	18.366	36.732	21.4235	25.5083333333333	26.5243333333333	12.232
562	253.115795931519	253.106731654051	253.129276185877	203.05	199.984	205.09	37	37	58.1716666666667	128.548	79.6051578947368	149.972666666667	252.96	384.644722222222	266.3795	693.826666666666	225.555055555556	254.132166666667	79.5816666666667	177.528333333333	167.331789473684	317.306388888889	268.333055555556	178.546052631579	395.63747368421	259.146842105263	191.76	259.150555555556	69.3564210526315	94.9116666666667	56.0971052631579	45.925	135.741277777778	80.6282777777778	74.4802777777778	769.6455	408	234.587222222222	273.434444444445	189.768947368421	2516.95675	1249.80625	460.145277777778	898.137777777778	2111.4145	1757.91946666666	1110.06222222222	1950.77536	439.715777777778
563	253.214508846229	253.211542025923	253.231949708172	616.26	610.104	618.3	29	29	489.825000000001	2367.35892105263	1483.50212903226	2360.91109090909	1049.86940625	1949.06258064516	1092.52040625	1748.7620625	892.582031250001	1333.75265625	455.107032258063	1383.247125	1054.774	1977.6644	1382.6928125	859.939031250001	661.243500000002	304.0345	253.022	736.6430625	816.074999999998	884.58384375	435.58003125	1290.15172413793	412.193625	260.12390625	244.8675	796.9616875	252.00946875	478.599843750001	273.435375	701.0405625	3544.95381818182	1040.686875	281.64075	1044.96	1037.7849375	2156.84373333334	375.4635	779.61425	431.49965625
564	254.08510107353	254.079276648649	254.099440027144	304.006	299.941	305.071	15	15	799.897777777778	1090.68542857143	1475.31436363637	1725.75005	900.900818181819	1320.25741666667	1002.91643478261	2478.70125	62.2504999999999	90.8042727272726	45.9019565217392	63.2561739130435	39.7715217391304	51.0260869565217	45.9117391304347	37.730347826087	19.3851818181818	28.5673043478261	13.2670909090909	14.2876363636364	9.18245454545453	26.533	16.3243636363637	20.4060869565217	12.2432727272727	13.2635454545455	13.2700454545454	11.223	12.2431304347826	11.223	12.2465454545455	12.2462608695652	24.492	20.4052173913044	17.3407727272728	12.2432727272727	14.2838181818182	17.3446363636364	12.2373913043478	22.4457391304347	11.2228695652174
565	254.107083597751	254.101041563516	254.119649901719	203.0355	199.984	204.075	26	26	52.0336	75.4997333333334	74.4892000000001	118.350933333333	197.867066666667	291.796266666667	219.357333333333	538.7008	167.323733333333	158.203333333333	67.3376	116.3104	119.3712	206.093866666667	194.870933333333	153.04	320.112533333333	224.458666666667	134.6752	215.360666666667	61.192	79.612	55.0728	31.6406666666667	125.542	56.1366666666667	46.9322666666667	568.537857142857	317.178533333333	166.249133333333	204.053333333333	156.1008	1847.70293333333	1007.00918181818	362.194666666667	678.743333333333	1633.8205	1300.84	905.035666666666	1574.29204	306.08
566	254.121144823353	254.120708102194	254.122545535176	204.044	203.032	205.079	8	8	54.0911764705882	74.4814705882353	75.5104705882353	118.354117647059	198.888529411765	292.819722222222	219.426470588235	538.684235294117	168.348529411765	160.232352941176	67.3355294117647	116.313529411765	120.394705882353	208.128	194.864941176471	154.055529411765	322.197111111111	224.464705882353	137.731764705882	218.405882352941	64.2748235294117	82.6676470588235	58.1366470588235	33.6697058823529	126.552941176471	57.1529411764707	52.035	577.686235294118	318.331764705882	166.250411764706	204.047058823529	156.105	1847.62244444444	1012.07341176471	366.259777777778	683.833529411765	1649.27058823529	1288.61083333333	913.163235294118	1580.34447058823	307.103611111111
567	254.161291782083	254.155748011541	254.175543233304	134.691	134.668	136.731	7	7	12.248	23.4661333333333	17.3456666666666	27.5689285714286	16.3234285714286	35.6976666666667	26.5497142857143	38.7549333333333	828.456533333333	1042.04394444444	731.2444	1385.584375	45.9128571428571	8.15893333333333	45.8967857142857	23.4649285714286	185.627866666667	189.773142857143	134.6224	247.9248	134.7192	134.7192	89.7851428571428	157.069733333333	130.602666666667	75.4997333333334	84.6489333333333	69.4085714285714	68.3591428571428	71.3906666666667	84.6489333333333	85.668	100.8942	40.8106666666667	52.037	61.2171428571428	27.5477142857143	64.251	21.4256	55.0954285714285	54.0751428571428
568	254.944192679159	254.94077213475	254.947613223568	43.858	43.852	43.864	2	2	98.9623846153846	186.716307692308	187.736615384615	217.325538461539	84.6855384615385	144.883692307692	95.9089230769231	110.243076923077	558.96	746.849142857143	416.254153846154	311.193846153846	80.6043076923077	91.8276923076923	97.9864615384615	91.8276923076923	73.4621538461539	121.416615384615	81.6246153846154	93.863	78.5636923076923	84.68075	84.7174615384616	124.524461538462	92.841	47.95175	72.4418461538462	59.1733846153846	48.9747692307692	58.1575384615385	88.8403846153847	63.2829230769231	57.1329230769231	71.4215384615385	44.891	55.0966153846154	47.9508461538461	59.2269230769231	73.4953846153846	55.0924615384616	44.8732307692308
569	254.990273745735	254.98470213604	255.005469594901	102.573	94.878	106.118	99	99	3032.46	4420.806	5064.56425	4111.65130434783	3165.86448148148	4138.303	2666.28	3566.072	170.324818181818	266.291181818182	232.622181818182	153.040909090909	2628.808	2942.7	2821.42638461538	2808.54109090909	374.440090909091	660.924	592.936909090909	393.72	2796.55796153846	2339.04344	2658.12	2947.54026315789	2081.33684210526	2253.264	2077.89669230769	2519.00533333333	1896.23568421053	2009.9837037037	2697.325	1914.62160869565	2659.851	3721.83644	2374.17463636364	2551.375	1649.75922222222	2748.37888888889	2595.47858823529	1523.29545833333	1104.66
570	255.006207469399	255.005708825797	255.006607152648	103.051	99.984	105.086	8	8	3078.48575	4396.40765217391	5034.98739130435	4057.59443478261	3151.58582608696	4091.24608695652	2624.92043478261	3594.99642857143	175.44	266.288086956522	233.639739130435	155.079652173913	2645.19234782609	2963.22630434783	2844.90126086957	2822.76313043478	375.456	685.44	593.943652173913	393.736083333333	2799.71513043478	2355.75725	2709.81286956522	2961.1862173913	2102.821125	2270.14895833333	2080.35652173913	2479.48095652174	1942.05286956522	1999.71130434783	2710.58217391304	1915.64165217391	2677.16452173913	3724.74565217391	2409.85617391304	2589.06365217391	1651.80234782609	2720.34	2432.40556521739	1515.08739130435	1165.86
571	255.096210647508	255.088688408658	255.102868950804	301.4915	299.941	303.025	4	4	141.816578947368	192.829736842105	247.932899999999	296.98005	137.73375	254.04225	172.42447368421	421.368684210526	26.535052631579	47.9517500000001	25.5	28.5673684210526	28.5586	34.6996842105263	25.5065789473684	19.3743	19.385	20.4052631578947	8.16463157894735	21.4321578947368	19.38475	24.4938947368421	17.3444736842105	17.3444736842105	25.50625	15.3045	12.2507368421053	17.3451	12.24	13.2634210526316	21.4321578947368	16.3292631578947	20.4115789473684	27.5471052631579	11.2194210526316	14.2836842105263	10.2025	23.46575	21.4133684210527	11.2228947368421	8.16252631578946
572	256.080319570458	256.075557674579	256.09661382584	60.195	57.133	74.478	15	14	150.981142857143	234.6	235.715780487805	272.409928571429	301.997523809524	461.09380952381	285.713333333333	369.386523809524	1024.83678571429	1267.69757142857	1057.016	1368.01157142857	172.404142857143	264.217	170.407595238095	213.264595238095	249.999166666667	496.879142857143	276.490976190476	327.549928571429	371.430926829268	154.063142857143	157.142333333333	373.476857142857	240.72	172.404142857143	124.457428571429	196.882976190476	234.660238095238	214.312682926829	371.436	208.186857142857	553.937571428571	546.796571428571	194.874571428571	343.828261904762	345.870951219512	437.757878048781	417.228690476191	369.390097560976	476.462309523809
573	256.094455846335	256.084394341396	256.099153554906	303.019	299.964	303.025	3	3	51.0166666666665	74.4843333333335	109.16675	118.407	84.68075	90.8096666666664	88.7600769230771	196.908250000001	13.26975	15.30375	16.316	15.3046153846154	7.14233333333332	13.263	3.0606923076923	9.17515384615384	5.10125	8.16246153846154	6.12450000000001	14.2905	8.16266666666665	11.22825	17.3456666666667	11.22275	9.18299999999998	6.1215	7.14816666666668	8.162	4.08123076923077	7.14233333333332	8.16600000000002	8.16553846153846	22.4565	9.18299999999998	10.1983333333333	6.1215	8.162	14.2765	13.252	9.18225	10.2023076923077
574	256.262201543995	256.257652404113	256.279195183479	879.52	872.332	881.514	51	51	387.706399999999	766.20775	830.777444444444	606.176999999999	608.229920000001	696.688458333333	415.360458333334	1900.72575	583.583	516.2465	2600.99999999999	404.216999999999	925.384192307694	748.026500000002	929.631419354836	704.158800000001	438.815000000001	792.960874999998	541.774875000002	519.328458333333	809.880000000001	445.84925	543.926499999999	897.836923076921	838.670159999998	510.260000000001	462.17325	611.154708333335	545.828400000002	669.311333333332	714.379166666665	652.986666666669	575.561999999999	766.198809523808	593.64	564.221291666666	482.592440000001	541.885499999999	1593.39116129032	531.571958333335	494.841458333333
575	256.977725321496	256.971177993282	256.992910975947	103.034	94.878	106.118	102	102	2248.08	3219.6775	3755.37185185185	3266.50617857143	2236.41684210526	3001.23603703704	1801.95586956522	2544.54357142857	122.4	190.784523809524	136.7202	101.008285714286	1933.81240740741	2267.67171428571	2105.28	1986.9135	279.558285714286	524.28	433.722619047619	280.5	2084.41003846154	1639.20986956522	1919.77940740741	2184.41472222222	1534.49777777778	1594.70657142857	1667.18368421053	1871.90266666667	1386.8595	1437.61353846154	1968.27833333333	1326	1756.44	2769.05542857143	1706.9619	1778.69922222222	1073.3556	1813.06264705882	1445.39904166667	1048.85983333333	856.835
576	257.10466470995	257.098071635295	257.117294536637	292.828	291.802	296.903	15	15	26.5270909090909	47.9534285714285	36.7302857142857	52.0223181818183	39.7906363636364	39.7906363636364	34.6985454545455	65.2974545454545	2711.88490909091	3744.14655555556	1766.11457142857	3417.87391304348	61.2163636363637	55.1094545454545	38.76	41.8218636363637	274.444047619048	273.36	307.192	295.8	39.8004285714286	52.0467142857142	34.68	47.94	41.8311818181819	26.5274285714286	37.7593809523809	31.6288571428572	27.5473636363636	29.5882857142858	34.6978095238095	31.6369090909091	34.6897142857144	28.5676363636363	21.42	22.4452380952381	20.4057142857143	21.432	20.3954545454545	13.2635454545454	23.46
577	258.108658505234	258.105219340153	258.125074763931	53.047	51.006	55.087	39	39	55.07325	70.4015625	61.236	66.31625	79.5795	46.94875	97.944	171.465	562.7985	685.6192	641.7765625	205.0074375	126.47225	135.7015625	92.876875	91.850625	1938.475	1183.52	1227.811875	1668.66176470588	94.8848000000001	435.483066666667	109.16675	131.6203125	101.95625	83.665625	139.7828125	82.6416	67.3365	99.037	131.6574	136.7135	152.01725	85.701	67.3365	82.6453125	221.397866666667	84.6821333333334	388.71525	104.0672	193.8475
578	258.125772774582	258.125772774582	258.125772774582	54.067	54.067	54.067	1	1	61.1964705882353	72.43775	65.32	67.340625	83.6605	50.010625	98.9703125	169.3615	564.851882352941	417.3078125	621.33225	208.068	126.4645	136.7135	93.8975	93.8745	1961.91247058824	1159.004	659.0815	1662.666	97.95	415.24175	126.51875	133.65275	106.037176470588	71.4175	141.8234375	85.70625	68.3609375	105.163	132.6325	138.754	153.0375	89.782	49.9953125	83.665625	224.46875	86.72125	387.71875	107.165625	194.8796875
579	258.874627418621	258.874018687232	258.875236150011	1078.4	1078.39	1078.41	2	2	2298.06	3225.12314285715	3465.88361111111	3145.51638888889	2146.66444444445	3629.15628571429	2283.39942857143	2180.96114285714	1957.456	1870.68	2058.92055555556	2041.02	3490.37027777778	3384.28771428572	3325.2	3170.00305555556	2175.24914285715	3652.62	1994.1	2221.162	3294.40457142857	1924.25885714286	2165.04628571429	3563.83027777778	3295.62	1991.58222222222	2237.05777777778	2461.93027777778	2059.48111111111	2148.12	3612.80361111111	2305.435	2113.01171428572	3510.71111111111	2055.3	1962.00942857143	1925.26416666667	2132.38055555556	2049.30742857143	2047.23444444444	1999.2
580	258.880767377506	258.875593244199	258.89717976701	1077.42	1075.29	1079.39	140	140	2172.39884615384	3424.57913043479	3293.58	2977.30129032257	2187.44421052631	3381.66083333333	2250.78848484849	2049.95269230769	1412.54499999999	1713.6	1934.55199999999	1967.58	3288.53433333335	3193.852	3272.15999999999	2990.64	1987.58838709678	3488.40000000002	1740.8024	2029.8	3198.37405405405	1764.60000000001	2034.61851851851	3442.444	3210.79054054054	1905.92606060605	2119.56	2485.01621621622	1778.5572	1920.66000000001	3435.6868	2179.54153846154	2033.59814814814	3324.17562500001	1899.24	1893.75999999999	1856.02964285714	1904.33999999999	1141.84625	1859.61548387097	1892.69838709678
581	259.107154447115	259.107154447115	259.107154447115	100.002	100.002	100.002	1	1	12.2394	28.5768	27.5485263157895	40.8231578947368	16.3248	34.6987	30.591	57.1172	37.74	36.7308	12.243	24.486	17.34935	23.4669	22.44	16.3288	33.66825	13.25935	18.3654	23.46	13.26325	21.42	20.4	18.36	15.30375	21.42525	14.2793	21.4321578947368	15.30825	6.12157894736842	13.2561	14.28	40.8	28.5754	12.243	20.411	25.5144736842105	29.5891578947368	16.3248	31.6281578947368	19.38
582	259.857049971957	259.855775956723	259.859218854846	1082.51	1081.48	1083.48	5	5	1428.46666666666	1852.92533333333	1906.00413793103	1790.68500000001	1330.52965517241	2101.55266666666	1391.73466666666	1268.68866666666	1274.81266666666	1188.68833333333	1990.64935483872	1266.84	1599.90068965517	1768.23766666666	1750.31999999999	1774.35966666666	1222.35933333333	2025.36166666666	1233.18	1241.74566666666	1972.30433333333	1249.90833333333	1278.06	1897.81999999999	2034.54466666666	1201.95266666667	1300.35862068965	1414.18200000001	1094.15466666666	1248.48	2058.01233333333	1348.88066666666	1339.69766666666	2028.42266666666	1074.06	1214.19666666666	1214.59333333333	1322.94	1896.39866666666	1143.80655172413	1267.44566666666
583	261.221334493623	261.221334493623	261.221334493623	757.058	757.058	757.058	1	1	8.16215384615386	18.3648461538462	29.5878076923077	19.3814615384616	23.4714999999999	30.6138461538461	20.4053846153846	17.3445769230769	158.14173076923	163.243076923077	18.3689999999999	177.567	20.41	22.4459230769231	19.3851153846154	23.4661923076922	22.4560769230769	22.4416923076923	15.3005769230769	17.344576923077	24.491076923077	14.287	17.3445769230769	24.4864615384615	27.5472692307693	18.3655384615385	19.3851153846154	16.3249230769231	26.528	15.2971153846154	24.4910769230769	12.2432307692308	16.3206153846154	25.5124999999999	16.3243076923076	15.3040384615385	14.2805384615385	23.4661923076923	19.3807307692308	23.4608846153846	26.5269999999999
584	263.015742438938	263.010014064829	263.030449784856	60.199	58.136	63.25	106	106	2917.2	3428.34448148148	4262.81836363636	4703.39518518519	5315.68857142857	5395.13096296296	6215.8655	8791.69009090909	5788.4371	7174.398	443.80875	9579.21129166667	2397.67142857143	5313.462	3550.47	2853.26622222222	1689.552	1996.73560869565	3568.914	2285.84533333333	1612.4216	2507.86228571429	2402.12622222222	1459.01708333333	1625.64385185185	3959.76992592593	3087.54	5856.44	5554.48117647059	3044.89725	2157.337	2099.69686956522	9990.39443478261	5999.64	5543.01825	7158.32457142857	9847.55791304348	8424.58651851852	1182.49609090909	10443.797	5334.93566666667
585	263.031337419229	263.030913278728	263.03275143905	61.716	61.203	63.26	8	8	2943.84025	3510.26633333333	4360.68939130435	4741.15226086956	5367.65481818182	5473.69956521739	6249.67513043478	8662.38391304348	6156.8917826087	7652.28260869565	464.218695652174	9886.26139130435	2410.87643478261	5414.75517391304	3625.14134782609	2918.44347826087	1807.96503703704	1996.73560869565	3686.24536363636	2189.50527272727	1653.2452173913	2574.11817391304	2444.54504347826	1469.36347826087	1663.28020833333	4094.30686956522	3114.19273913044	5929.75617391304	5498.18582608696	3081.39266666667	2194.67465217391	2136.42626086956	9855.72	6151.62	5799.1627826087	7472.70904347826	10012.840173913	8549.78608695652	1320.95630434783	10756.2991304348	5592.34
586	263.863841270535	263.863841270535	263.863841270535	1077.4	1077.4	1077.4	1	1	958.227142857146	1169.46571428572	1301.52	1277.04	978.636666666669	1302.12761904762	819.442380952383	842.913333333336	756.172857142859	747.660000000003	575.548571428573	780.955238095241	1286.82047619048	1128.64666666667	1232.16	1201.10047619048	853.118095238098	1378.02	814.340000000002	892.500000000003	1154.15857142857	738.480000000003	899.640000000003	1314.78	1267.86	860.261428571431	885.773333333336	988.380000000003	737.804285714288	887.400000000003	1284.77952380953	915.960000000003	870.466190476193	1309.27095238096	831.300000000003	803.114761904764	753.111428571431	922.080000000003	643.200000000002	771.480000000002	803.384761904765
587	263.929201651311	263.929201651311	263.929201651311	43.87	43.87	43.87	1	1	34.6868	68.3668	81.6319999999999	56.111	37.7548	81.6319999999999	45.909	38.7676	586.73	703.938	462.2412	233.6716	41.8364	79.6965000000001	53.0504	24.4896	29.5858	32.6528	44.8976	26.5304	15.303	18.3636	19.3895	23.4646	26.5243333333333	17.3468	19.3838	46.9292	30.612	6.1212	16.348	11.2354	28.5656	79.5756	13.2626	41.8364	132.626	33.7095	169.569	132.652	21.4242
588	263.934871100133	263.930581203378	263.94939885374	43.87	42.838	44.896	15	15	44.8925714285714	74.47825	104.0655	82.6431428571429	41.8317142857143	91.8225	53.053	63.2577142857143	598.705470588235	715.220285714285	465.260307692307	242.8195	58.1562857142857	109.170571428571	59.1745	27.5477142857143	31.6288571428572	38.7708571428572	45.9128571428572	31.6288571428571	19.3854285714286	23.4665714285714	33.693	25.5071428571429	29.590875	18.3651428571428	21.426	69.3794285714286	32.648	10.2025	20.42	18.378	30.6042857142857	82.6431428571429	14.284	46.9315	134.677714285714	52.1305	178.7	134.673	23.4665714285714
589	264.020076827666	264.017443418802	264.028786666553	59.1655	58.153	62.218	6	6	271.331565217391	319.26	425.567454545454	488.688863636363	541.75852173913	541.75852173913	616.382	869.272363636363	620.888739130435	747.859909090909	89.784	1035.37518518519	219.309347826087	499.933636363636	321.385909090909	275.540869565217	181.606434782609	210.173739130435	315.260608695652	165.32452173913	183.69	219.358636363636	214.257272727273	180.588272727273	156.026739130435	374.435739130435	299.88	499.933636363636	496.867043478261	278.670954545454	211.196454545454	222.416869565217	1044.79165217391	602.845695652174	541.764818181818	689.696347826087	995.786181818182	911.103545454546	171.36	1158.29452380952	529.650782608696
590	264.036670214259	264.036670214259	264.036670214259	60.205	60.205	60.205	1	1	266.2055	313.122944444444	427.490263157895	492.794166666666	539.726944444444	520.171666666667	619.510944444444	876.418611111111	488.260666666667	580.538055555556	70.3991666666667	881.52	214.258333333333	504.017222222222	316.286111111111	268.420722222222	179.568888888889	202.968944444444	288.738611111111	163.244444444444	179.617777777778	188.751388888889	191.812222222222	173.447222222222	146.872	310.164444444444	259.065888888889	505.030263157895	406.070555555555	281.673333333333	212.214736842105	218.327555555556	1039.66305555556	581.4	451.958444444444	563.193333333333	955.986578947369	913.182631578947	142.792222222222	894.006666666667	433.759722222222
591	265.016559811471	265.012507168082	265.031969312846	59.684	58.148	62.218	10	10	364.15552173913	495.72	538.835478260869	540.738260869565	676.432956521739	640.723826086956	749.047	1029.4432173913	697.352869565217	901.949043478261	239.761304347826	1205.64	327.433375	685.615304347826	427.598608695652	352.08	177.525391304348	243.842347826087	419.327217391304	233.69947826087	282.68452173913	325.463217391304	301.997217391304	306.078260869565	229.453125	470.340260869565	412.096833333333	694.797652173913	645.825130434782	358.291227272727	274.450173913043	288.733826086957	1232.48213333333	700.769869565217	645.825130434782	814.168173913043	1214.16217391304	929.500307692308	364.154875	1302.158	600.066782608696
592	265.928909881056	265.926709111532	265.931856465308	43.87	43.852	44.896	4	4	156.101727272727	213.237	196.912636363636	245.907636363636	170.385545454545	244.865454545455	221.399181818182	172.518272727273	539.435727272727	561.171875	381.582	331.588636363636	264.250636363636	316.284545454545	326.661818181818	265.270909090909	70.3988181818182	165.284181818182	93.8650909090909	95.9056363636364	126.513818181818	54.0744545454545	66.3472727272727	114.331636363636	191.811272727273	75.5001818181818	88.7637272727273	221.399181818182	159.162545454545	132.635454545455	173.631818181818	144.943272727273	195.892363636364	187.730181818182	128.554363636364	143.858454545455	190.791	148.084545454545	173.539090909091	181.608545454546	98.9223636363636
593	265.943097292144	265.943097292144	265.943097292144	255.038	255.038	255.038	1	1	75.501142857143	96.9271428571428	89.7788571428572	94.8865714285716	47.9500714285715	85.7040000000001	53.0548571428571	48.9737142857143	58.1359285714284	55.0954285714287	102.9695	45.9128571428571	96.9271428571428	92.8395000000001	79.5822857142857	91.7871428571428	75.501142857143	107.13	78.562	75.5011428571428	118.353142857143	81.6228571428569	73.4605714285715	113.251714285714	102.028571428572	80.6025714285714	67.3341428571428	66.3185714285715	68.3591428571428	63.2565333333333	113.251714285714	79.5488571428571	62.2159333333334	79.5822857142857	77.5098666666667	59.1765714285714	60.1968571428572	62.2330714285714	142.89	71.3900000000001	82.6373571428572
594	267.123474115424	267.120158648575	267.140011304528	549.937	544.795	550.957	12	12	308.191	1091.67740740741	914.351407407407	1081.47481481482	954.962666666668	1188.60203703703	626.439185185186	1865.47400000001	704.132222222222	927.415666666668	889.666074074071	664.0665	509.016962962964	1118.4477037037	957.849555555557	874.017571428573	432.589925925925	366.273074074074	374.367185185186	243.895074074074	737.647444444445	632.560740740741	703.697777777779	841.37777777778	388.718777777778	536.656370370371	274.519481481481	855.997518518519	518.423407407407	465.255111111111	450.856370370371	677.599703703704	1838.52053333333	867.060714285715	448.914074074075	602.973222222223	661.128000000001	993.516074074076	610.004296296294	987.395851851854	929.456185185186
595	267.931016288937	267.931016288937	267.931016288937	43.87	43.87	43.87	1	1	67.3341428571429	106.107733333333	91.8642857142858	107.13	81.6228571428572	121.411733333333	98.9658666666667	90.8484615384616	363.072533333333	395.843142857143	326.491428571429	164.262933333333	97.9072	145.900857142857	124.527142857143	84.6837142857143	38.7708571428572	77.5433846153846	44.8925714285714	57.16	61.2128571428571	48.9737142857143	50.0115	63.2829230769231	87.7429333333334	40.8114285714286	44.8894285714286	66.3185714285714	53.0538666666667	53.0511428571429	82.7134615384616	52.0455	77.5362857142857	83.6634285714286	52.0345714285714	67.3376	106.109714285714	75.5653846153846	151.055142857143	113.251714285714	44.8737142857143
596	267.938074409855	267.938074409855	267.938074409855	255.038	255.038	255.038	1	1	111.216333333333	157.1185	136.7135	132.643333333333	113.24775	158.13875	102.033333333334	94.8910000000002	114.277333333333	74.4782500000001	254.958333333333	59.1793333333335	161.212666666667	118.349	149.97675	130.538666666667	98.9642500000002	141.826333333334	102.025	102.033333333333	143.85525	111.20725	123.45025	186.79725	116.3085	110.187	126.511	83.6673333333333	89.7893333333335	80.5982307692308	165.294	102.952666666667	86.6869230769231	153.05	101.976923076923	97.9520000000002	89.7893333333333	90.8022500000002	238.8555	97.904	117.32875
597	268.099964193956	268.090479825804	268.112388187697	118.353	117.33	120.396	10	10	149.94	231.490652173913	163.287272727273	307.102090909091	170.431090909091	242.879	150.998608695652	408.932826086956	588.54	699.749826086956	640.731272727273	555.021913043478	125.465347826087	214.209130434783	180.652636363636	106.108363636364	46.932	46.9450909090909	34.6903478260869	38.7699130434782	84.7015	102.992454545455	88.7835	128.492608695652	72.4385217391304	43.8824347826087	43.8712173913043	154.061181818182	45.9225	45.9122727272727	75.4639130434782	30.6245454545455	164.262	74.46	43.8712173913043	55.0947272727273	165.247363636364	222.419454545455	168.350217391304	250.852909090909	51.0282608695652
598	268.118013768706	268.117003780205	268.119023757208	120.3905	120.39	120.391	2	2	147.939545454545	234.547727272727	166.345380952381	309.146571428572	171.456	244.865454545455	147.939545454545	408	593.798727272727	703.831363636364	640.56	557.068909090909	123.42	215.229590909091	180.641142857143	108.150285714286	47.9528181818182	50.008	33.6585	37.7500909090909	85.7040000000001	102.997045454545	89.8060952380953	129.545772727273	71.4190909090909	43.8834545454545	41.8311818181818	152.015476190476	45.9128571428572	47.94	74.4400909090909	31.6377142857143	163.2	74.46	40.8109090909091	56.1130952380953	164.181666666667	223.432142857143	168.345	253.908857142857	52.0594090909091
599	269.109686673868	269.108886422822	269.110486924913	117.324	116.309	118.339	2	2	28.56	42.8377894736842	43.8713157894737	62.236052631579	29.5967894736842	25.5065789473684	37.74	84.6351	102	109.14	95.9096842105264	91.8236842105264	28.56	40.798	41.8437368421052	28.5673684210526	17.3444736842105	13.2641052631579	12.2431578947368	14.2836842105263	16.3292631578947	21.42	16.3242105263158	33.65175	14.2792631578947	18.3647368421053	12.24	36.7294736842105	7.14405263157895	11.2234736842105	20.394	10.2084210526316	45.9118421052632	12.24	16.3242105263158	19.385	32.6383157894737	33.6686842105263	40.8105263157895	69.3385263157895	15.3047368421053
600	270.092509573132	270.092509573132	270.092509573132	108.142	108.142	108.142	1	1	53.0454736842105	83.6615789473684	106.123789473684	102.042105263158	158.185657894737	201.022947368421	185.635333333333	196.855051282051	446.806105263158	570.251666666667	234.660526315789	674.389487179487	61.2157894736842	91.8115384615384	85.7021052631579	95.9195789473684	110.188421052632	261.194105263158	121.431459459459	163.220512820513	94.8844736842105	84.6578157894737	89.7854736842105	113.217153846154	102.013157894737	98.9808421052632	115.271894736842	263.268631578947	167.353368421053	117.330263157895	136.655948717949	110.205473684211	848.858947368421	442.867675675676	187.757473684211	323.47347368421	633.599763157895	581.565	310.165743589744	680.410210526316	278.537
[truncated: 3,510 more rows]
[truncated: 103 more columns]
