# Supplementary material for: iMet-Q: A User-Friendly Tool for Label-Free Metabolomics Quantitation Using Dynamic Peak-Width Determination
Source: PLoS One. 2016 Jan 19;11(1):e0146112. doi: 10.1371/journal.pone.0146112 (PMC4718670; doi:10.1371/journal.pone.0146112)
Supplement: S3 File — (ZIP) [file pone.0146112.s003.zip › XCMS_Arabidopsis_Data_Positive/XCMS-AraPos-fp-pw_20_50-ppm25-sn10.csv]

mz	mzmin	mzmax	rt	rtmin	rtmax	npeaks	Arabidopsis_Positive_mzXML	ATME01_1_2_POS	ATME01_2_POS	ATME01_3_POS	ATME01_4_POS	ATME07_1_2_POS	ATME07_2_POS	ATME07_3_2_POS	ATME07_4_2_POS	ATME09_1_2_POS	ATME09_2_2_POS	ATME09_3_POS	ATME09_4_2_POS	ATME10_1_POS	ATME10_2_POS	ATME10_3_POS	ATME10_4_POS	ATME101_1_2_POS	ATME101_2_POS	ATME101_3_2_POS	ATME101_4_2_POS	ATME12_1_POS	ATME12_2_2_POS	ATME12_3_2_POS	ATME12_4_POS	ATME13_1_POS	ATME13_2_2_POS	ATME13_3_2_POS	ATME13_4_2_POS	ATME14_1_2_POS	ATME14_2_2_POS	ATME14_3_POS	ATME14_4_2_POS	ATME15_1_2_POS	ATME15_2_POS	ATME15_3_2_POS	ATME15_4_2_POS	ATME16_1_2_POS	ATME16_2_2_POS	ATME16_3_POS	ATME16_4_2_POS	ATME19_1_2_POS	ATME19_2_2_POS
1	100.011913772776	100.010674838887	100.015176050796	1074.35	1073.26	1075.42	39	39	953.013571428569	1323.48041666667	1483.59928571428	1465.23285714285	1039.74392857143	1370.33964285714	935.667499999998	1050.315	1171.78	1177.08	1812.07499999999	1130.55571428571	1422.37785714285	1510.12857142857	1504.5	1370.88	946.891428571426	1516.74	1033.26	948.932142857141	1439.00571428572	1161.16642857143	1037.70321428571	1290.3	1195.70044444444	1019.33678571428	1048.27357142857	1002.66	1043.17	992.459999999998	1616.17499999999	933.626785714284	1003.01107142857	1440.71066666666	1022.04	1137.69821428571	1084.63964285714	1007.76	2055.21674418605	1134.01357142857	1108.35178571428
2	100.011315258781	100.010979533948	100.011437728054	913.114	913.108	917.223	3	3	2683.52405405405	3332.73733783784	3961.44709459459	3602.33574324324	2211.97524324324	4494.95356756757	2345.78775675676	2212.29751351351	1848.87664864865	1831.53067567568	2015.92054054054	1846.71364864865	3980.83094594595	3552.62813513513	3577.63610810811	3530.69621621621	2238.47297297297	5168.31448863636	1752.82432432432	2445.97654054054	3533.47672972973	2017.10104054054	1602.07891891892	4644.31456	4136.50437837838	1564.17790540541	1722.48994594595	2642.71	1933.13047297297	2125.05408108108	4217.7972972973	2426.39551351351	2197.83681081081	4356.22605405406	1678.87610666667	1837.50675675676	1805.47175675676	2216.90047297297	1921.32159459459	1621.3382972973	1946.80459459459
3	100.508482099914	100.505139418577	100.515217568364	1074.305	1073.24	1075.29	144	144	4930.67999999999	7420.60173913041	6992.47877551021	7172.12826086958	5391.92851063828	6938.83333333334	4978.95555555556	5204.29524999999	5632.87289473684	5783.40000000001	10305.8767272727	5449.86000000001	6988.71249999999	7607.16000000001	7160.39999999997	6691.81974999999	5293.86104166667	6832.57341463413	5575.32	4996.68892857142	6921.11794871794	5370.29999999999	5475.23642857142	6653.13605263158	7008.83124999997	5329.39444444444	5347.41999999999	5304.17191489362	5192.50814814814	4848.25846153846	7151.72391304345	4857.86172413792	5087.98674999999	6957.32434782609	5407.43243243243	5496.73518518518	5340.72	5052.05999999998	10208.6172222222	5589.50054054054	5518.2
4	100.508238097212	100.50545510335	100.515015346775	913.196	909.049	920.284	132	132	13438.0384065934	14603.1283783784	15330.0821694915	15337.5124927536	9223.26545454545	19936.9414074074	10987.0368780488	11047.4518444444	8576.11074626865	8345.7976119403	8960.25690909091	9552.76405813953	15963.1419365079	15075.6244444445	14452.4734666667	15056.3045405405	8484.45396551724	21233.2202409639	8859.00951764705	11164.3902911392	14791.0242253521	8751.97633802817	7470.07070689656	19823.02012	19089.4914698795	7464.3588852459	7780.8152173913	11550.3305555556	8386.27891044776	8349.67478947369	18051.6418918919	9714.90258620689	9211.78428571428	18401.4580540541	8307.68844155844	9333.42292307693	7649.50624561404	9169.15441791045	8458.74161290322	8719.84363157895	8422.31776119402
5	101.022344612335	101.020626527589	101.023706625872	114.2685	113.236	116.32	4	4	327.42	487.56	471.3786	489.744	531.694210526316	845.798157894736	583.44	713.8	533.43385	530.536842105263	640.717	438.729	386.58	356.090210526316	348.017421052631	376.47225	197.931052631579	219.356578947368	218.336315789474	219.35375	354.1482	379.4214	335.6787	388.511142857143	313.14	350.966	282.54	503.0079	314.338315789474	275.4675	429.2937	308.2061	738.48	650.7281	382.6125	422.388947368421	642.6	569.3274	735.6363	698.4945	342.804
6	101.070586565105	101.070200712784	101.070866296799	1039.6	1038.63	1042.65	3	3	4902.96315789474	6810.67103448277	6532.99614035088	6561.87649122807	4924.38684210527	6498.42000000001	5021.46000000001	4886.82000000001	5139.62862068966	5814.00000000001	3567.55350877193	5009.22000000001	6676.02807017545	6791.92310344829	6594.3	6524.02192982456	4788.68931034483	6375.00000000001	4864.54821428571	5020.26844827587	6758.52000000001	4956.18000000001	4934.3875862069	6407.70293103449	6568.90964912282	4950.91140350877	4868.27719298246	4754.42210526316	4955.16000000001	4833.37344827587	6715.68000000001	4724.64000000001	4908.04948275863	6658.80982456141	5139.78	4918.44000000001	4481.88	5011.10175438596	3593.05789473685	4916.89578947369	4982.34379310345
7	101.0694955386	101.069213816194	101.076075880276	990.674	988.654	993.732	14	14	8849.60409090909	12454.0893518519	12616.2428727273	12486.3948363637	8910.17645454545	11965.8372407407	8886.94203703703	8652.58244444445	8794.21824074075	9566.58000000001	7256.74237037036	8912.12638888888	12410.7824363636	12493.5281481481	11744.8312941177	12508.1920363636	8632.96651851851	12085.1137037037	9234.28578947368	8762.21150000001	28133.2091216931	8834.86155555557	8873.62437037038	12154.5137777778	12161.6275925926	9031.56039999999	8670.16318518517	8881.63236363636	9865.83592592593	8690.86185185186	27153.8894585635	8789.62427777777	8733.08144444445	12181.3511111111	8142.08589795919	8809.13916666668	8584.36880769231	8966.31650909092	7232.658	8755.02837037036	8867.98755555555
8	101.507119093533	101.506610947167	101.510791896545	1074.275	1073.34	1074.4	4	4	850.957999999997	1266.38409090909	1212.156	1211.13566666666	921.360999999997	1148.22580645161	858.091290322577	938.993548387093	1013.18032258064	1007.05838709677	1627.46964285714	962.17433333333	1255.01	1346.8125	1243.38	1192.38	918.290322580642	1190.34	950.640000000004	883.599354838706	1253.35225806451	975.428387096771	938.696774193545	1183.2	1218.26516129032	960.133666666664	893.811999999997	827.219999999998	906.351999999997	841.499999999997	1191.73677419354	864.213225806448	849.928709677416	1164.58066666666	1035.3	885.639999999997	1001.95677419354	887.399999999997	1614.6606451613	1058.43133333333	1057.74
9	101.965416151909	101.96476539071	101.968266633269	1074.335	1070.22	1074.4	6	6	2238.90000000001	3088.64072727273	2459.65836363637	2501.49407407408	1966.24072727273	2551.92945454546	2160.36	1955.68854545455	2105.01018181819	1680.96	2887.62000000001	2047.14	2549.43436363637	3007.44381818181	2488.80000000001	2372.95074074075	2024.40145454546	2362.7410909091	2038.61654545454	2094.43327272728	3052.92800000001	1964.87018181819	2052.97163636364	2381.10436363637	2399.46763636364	1958.09074074075	2111.52944444445	2061.79425925926	2030.16181818182	1941.406	2421.32290909091	2139.32127272728	2043.42418181819	2302.97592592593	2021.64	1987.98	2044.44436363637	1913.86740740741	2938.15036363636	2030.52363636364	2041.74763636364
10	101.964649177122	101.964522610932	101.964775743313	1168.735	1168.19	1169.28	2	2	0	0	1357.38235294117	1316.81999999999	0	1629.44	0	0	0	0	0	0	0	0	0	1401.47999999999	0	0	0	0	0	0	0	0	0	959.819999999996	0	968.999999999996	0	0	0	0	0	0	0	0	0	1011.84	0	0	0
11	101.965018571513	101.965018571513	101.965018571513	1146.84	1146.84	1146.84	1	1	1061.37777777778	1494.90666666666	1383.12000000001	1442.28000000001	1050.59999999999	1353.53999999999	1021.48333333333	1035.75555555555	1125.67277777777	862.919999999995	2693.24611111113	1051.61999999999	1384.13999999999	1458.59999999999	1422.89999999999	1436.94222222223	1082.21999999999	1326.00000000001	1006.73999999999	1053.65999999999	1365.50333333333	1147.49999999999	1102.61999999999	1310.69999999999	1312.43444444444	1090.80555555556	1139.96055555556	1144.44000000001	1086.46222222223	1001.63999999999	1374.95999999999	1065.45999999999	1042.43999999999	1334.16000000001	1085.27999999999	1124.03999999999	1054.67999999999	1043.46000000001	2622.82777777776	1007.76000000001	1137.69999999999
12	101.965081586524	101.965081586524	101.965081586524	1154.96	1154.96	1154.96	1	1	2148.68918918919	0	2656.50611111111	2814.18	0	0	0	0	0	0	5290.10135135135	0	0	0	0	2776.17583333333	0	0	0	0	0	0	0	0	0	2074.68	0	2103.81277777778	0	0	0	0	0	2692.8	0	0	0	2056.32	0	2058.90540540541	0
13	101.965030475073	101.965030475073	101.965030475073	1126.36	1126.36	1126.36	1	1	2372.44897959184	3346.9387755102	2872.44897959184	2981.63265306122	2257.26	3030.588	2215.44	2295.9	2310.76224489796	1774.48979591837	5838.48	2260.32	2873.4693877551	3143.48571428571	2900.88	3020.40816326531	2272.4308	2896.49755102041	2265.87326530612	2236.28734693878	3122.6276	2311.22448979592	2251.14	2946.3376	2912.671	2208.74183673469	2178.13571428571	2286.73469387755	2262.36	2194.45897959184	2885.71428571429	2312.80265306122	2263.26530612245	2963.69285714286	2135.28714285714	2191.39836734694	2311.7732	2256.12244897959	5709.18367346939	2255.6712244898	2296.9387755102
14	102.054128277734	102.05364125836	102.055622075519	52.038	52.026	53.041	4	4	284.601461538462	384.64556	354.12044	387.6912	320.364538461539	449.0112	327.57408	539.85508	527.141153846154	559.107538461539	642.7764	485.538307692308	375.37472	466.26796	392.9002	449.0112	307.101038461539	258.13084	230.580846153846	241.85376	251.99928	191.810615384615	169.39968	196.96036	284.537076923077	181.607923076923	146.88576	406.05552	313.22596	277.63584	330.72624	245.93568	631.546653846154	488.598423076923	307.101038461539	389.74696	637.65	543.91584	1103.68161538462	614.35304	238.73616
15	104.071240827147	104.068832130432	104.07600955144	54.58	54.055	56.108	4	4	2151.267875	3477.48958333333	2843.113	3872.869	3338.258	4116.70875	2755.35	3507.6195	3448.08991666667	1307.99896	1564.107125	1025.1402	3645.62891666667	4558.477	4149.35675	4280.9975	1488.60554166667	2308.92004166667	995.764	1315.4245	2974.7575	2719.07729166667	2331.36645833333	3293.5015	3116.48333333333	2095.5935	2586.82566666667	3878.128625	2493.491	2386.41608333333	3639.23175	2099.76025	4793.33025	5004.32441666667	2920.07475	3138.289	4219.92633333333	4715.78808333333	2851.92	4549.389	1684.8455
16	104.106208290294	104.103549847057	104.112934847632	58.143	49.974	63.255	103	103	2137.92	3604.459125	2962.60826666667	2183.35225806452	2166.06657142857	2273.82766666667	1723.46364285714	1716.0605	3142.91482352941	3456.15097435898	1570.16475	3141.88875	3548.72495833333	1258.73141666667	2169.40151219512	1780.71796875	1506.90925	2318.008	1410.0286875	1332.7321875	2968.86415789474	2325.72905660377	2855.76721875	3060.41952	3216.7843125	2520.728875	2764.38689655172	3164.87515384615	2244.56279069767	2189.240625	3558.40769565217	1223.307	3381.16373333333	3719.62743283582	2273.16763636364	3435.302	4201.48309090909	3372.01805555555	2297.27182352941	4956.12695454545	1854.84775609756
17	105.039643000092	105.039643000092	105.039643000092	304.045	304.045	304.045	1	1	312.198967741936	548.916193548387	556.040645161291	658.19129032258	348.928258064516	527.490096774193	422.466967741936	642.660967741936	79.5826451612902	120.371419354839	95.9072903225807	87.7449677419355	69.353625	108.167870967742	92.8434838709677	70.3864687499999	68.3594516129033	99.9852903225806	55.1148387096774	78.5747741935484	64.2762580645161	97.9664516129032	80.5850967741936	86.7383870967742	78.56165625	73.4585806451612	51.0306451612903	63.256	37.7567096774194	62.2377096774194	63.268	50.0021290322581	64.2762580645161	63.2560000000001	46.9244516129033	62.2377096774194	44.8927741935483	51.0129032258065	52.0150645161291	56.1266129032259	46.931870967742
18	105.07018427132	105.068008986162	105.077072888772	549.908	543.792	550.992	65	65	509.1983125	1762.992	1446.02225925926	1677.33666666667	1714.05405405405	1953.79242857143	1114.95936363636	3104.13180821918	1186.80515625	1525.08121212121	1289.6355	1156.81745454545	813.16415625	1843.88133333333	1408.71864285714	1370.976	764.19065625	627.47296875	617.155	411.24890625	1203.74303030303	1015.36640625	1112.75387878788	1439.0789	572.338999999999	915.184636363636	439.8085625	1504.854	822.472625	825.382250000001	844.635272727273	1132.685625	2857.7382051282	1392.3	793.772181818181	1125.36081818182	1090.88109375	1486.0516969697	914.004000000001	1584.7613548387	1485.484
19	105.110426085477	105.110426085477	105.110426085477	53.057	53.057	53.057	1	1	165.24	327.50447368421	264.329947368421	313.220789473684	294.871263157895	339.852789473684	251.062421052632	309.139736842105	439.347789473684	270.373611111111	232.62	419.22	322.303368421053	406.064736842105	364.346684210526	385.778842105263	129.573421052632	183.647368421053	102.031578947368	100.014444444444	252.005	206.096111111111	184.667631578947	306.078947368421	254.921052631579	156.1025	209.1	369.335263157895	233.652315789474	203.158052631579	331.58552631579	154.059736842105	475.442631578947	515.073421052632	209.156944444444	391.801263157895	525.435526315789	534.617894736842	473.426526315789	566.421315789474	135.695
20	108.961898018821	108.960796098564	108.962498565533	1076.35	1075.33	1076.44	9	9	886.70185185185	1282.60555555555	1163.22222222222	1243.83148148148	938.740740740739	1092.83192307692	910.170370370369	910.183076923076	882.940740740739	871.079999999999	1369.33703703703	904.048148148147	1119.34629629629	1272.40185185185	1202.58	1231.14	934.672307692307	1154.64	892.499999999999	921.394444444443	1244.86923076923	867.314814814813	991.799999999998	1115.28038461538	1195.44	943.842592592591	962.558518518517	927.179999999999	866.633076923076	919.019999999999	1146.91230769231	866.306538461538	982.616666666665	1094.85740740741	937.379999999999	897.925925925924	898.958846153845	882.299999999999	1401.47703703703	949.288888888887	848.331851851851
21	110.005384907528	110.005184409393	110.010750493571	45.91	44.879	54.09	5	5	3024.42354166667	4551.46908	4788.3815	5077.78425	3524.08741666667	5105.5615	3625.05484	4132.0045	3277.6372	3351.658125	2995.42464	3164.16408	4528.13512	4794.35054166667	4849.416	4836.1825	3272.962	3656.576	2659.53158333333	3117.6275	4726.65410344828	4150.377	3904.433	5158.5264	4737.9908	3487.25947368421	3649.58329166667	4143.23525	3458.7492	3546.0855	4720.96875	3588.078	4371.94979166667	4915.5645	3447.56554166667	3473.03312	3790.22875	3957.40560869565	3636.18995833333	4135.07325	3074.13879166667
22	111.011184610915	111.009168365676	111.01900024143	45.91	44.872	45.921	12	12	750.924444444444	1172.29916666667	1285.97	1317.14275	1001.91277777778	1450.20944444444	964.157727272727	1151.2368	1049.52283333333	998.797555555556	926.412222222222	882.251944444445	1258.61144444444	1350.2685	1348.22727777778	1315.13805555555	902.945833333333	967.539333333333	664.417833333333	852.210277777778	1104.96083333333	1021.3203	1017.4385	1353.21789473684	1210.27838888889	926.412222222222	850.911666666667	1230.455	901.925555555556	964.74	1263.86044444444	938.911111111111	1369.13822222222	1443.69305555556	884.580833333333	1020.27777777778	1131.48805555556	1309.87172222222	1198.19744444444	1285.2	737.660833333333
23	111.018490890775	111.016704221856	111.02607696472	1074.28	1072.26	1077.42	96	96	1094.46	1726.47849056604	1889.38943396227	1824.25666666666	1463.92076923077	1368.34588235295	941.814999999999	1196.74609756097	1205.03438596491	1724.82	5571.98161290325	1065.06	1991.47377777777	2350.84799999999	1848.23999999999	1987.39288888888	1445.65488888889	1720.09466666666	1230.58384615386	1131.46435897436	1740.86173913044	1151.58	1046.976	1786.42720930232	1865.11393939394	1407.19288888888	1013.30133333333	1376.27977777777	1299.85470588235	1196.75325	2059.94083333333	1024.52622222222	1435.4214	1831.42794117647	1185.24	1320.22052631579	1356.023	1242.63066666666	7336.39741935486	1523.52355555555	1367.06274509804
24	112.007027145297	112.004850623444	112.014811296012	45.905	44.872	45.922	15	15	711.96	1094.7819	1215.47505	1274.29225	961.0755	1371.6192	1005.9665	1064.40417391304	886.38	928.4275	939.6963	856.8	1107.72	1249.2144	1225.7406	1193.6925	940.7166	838.8921	650.09035	788.88515	1067.20527272727	979.450434782609	898.10947368421	1259.36555555556	1147.17857142857	902.952857142857	825.400636363636	1157.98375	886.59725	870.78505	1194.336	840.9332	1330.406	1376.3847	880.47575	991.683	1113.09275	1238.29105	1202.2079	1214.157	714.175
25	112.017425820122	112.015658876317	112.018225115051	1073.83	1073.25	1074.35	6	6	987.557551020408	1385.72583333333	821.100000000003	1429.01999999999	1064.28571428571	1376.54208333333	943.692708333334	1027.14	941.652291666667	1027.34551020408	3495.59062499999	933.3	1618.04367346939	1707.13125	1465.74	1419.10387755102	1088.56229166667	1374.96	865.803125000001	1001.84458333333	1477.56333333333	917.167291666667	880.619583333334	1433.39270833333	1517.04346938776	920.408163265306	866.326530612245	1071	955.102040816327	885.540833333334	1644.57583333333	917.354583333334	1001.84458333333	1522.44897959184	906.780000000001	911.880000000001	923.1	942.668571428572	3345.82068965519	945.918367346939	911.232083333334
26	112.957889630873	112.955634274614	112.965505615386	1079.41	1075.37	1081.46	99	99	1615.08783783784	2421.27827586206	2171.37846153846	2430.66000000001	992.865416666667	1928.08275862068	1698.94038461538	1790.33285714285	1537.67821428571	1331.55	1369.31928571428	1407.6	2625.08756097561	2562.83999999999	2455.14000000001	1997.16	1796.84892857142	2528.33437500001	1326	1839.66099999999	2536.5772413793	1467.27357142857	1521.84	2116.19517241379	2318.25142857142	1462.17178571428	1413.68928571428	1500.42	1535.11724137931	1803.35999999999	2570.19258064515	1706.03714285714	1621.29258064516	2243.73827586208	1442.28	1354.01392857143	1349.38428571428	1838.04	1297.32785714285	1528.495	1359.16629629629
27	112.999161218554	112.999161218554	112.999161218554	56.096	56.096	56.096	1	1	87.7266153846154	173.373846153846	159.198	219.357884615385	94.8850384615385	182.628192307692	80.6164615384615	94.8850384615384	162.121111111111	149.98116	383.621230769231	168.306346153846	168.306346153846	196.911961538462	152.020115384615	200.010461538462	85.7026153846154	183.648461538461	76.5201923076923	92.8655	159.192	116.310692307692	88.7667692307692	210.175461538461	218.247076923077	97.9458461538462	118.324461538462	122.409230769231	76.5201923076923	108.193384615385	211.195730769231	127.533653846154	152.020115384615	239.709038461538	95.9053076923077	109.168807692308	89.7870769230769	157.121461538462	430.456230769231	80.6195	76.5375
28	113.962596556855	113.959742560286	113.969584043689	1079.42	1078.34	1080.48	144	144	8530.91709677416	11409.3875609756	11974.2763636364	11584.0678947368	7943.21129032261	12444.8487804878	8037.08096774191	7922.24774193545	7321.69454545451	6459.5384848485	6960.50727272729	7450.32187500002	12260.075	10682.89	12017.64	11815.68	8152.29687499997	12069.2765625	5565.11999999997	7495.45310344826	11768.284375	7253.40156249997	8003.25696969693	12693.0939473685	12253.953125	7583.98281250002	8088.45088235295	8730.73303030305	7677.14124999997	8049.83999999997	12053.971875	8479.81718750002	7857.42656249997	12328.4359375	7208.33999999997	7195.24374999997	7176.01437499997	8202.84000000002	7499.15885714286	7499.41333333335	7243.85999999997
29	114.035894465655	114.034554842377	114.042911388256	304.029	299.975	309.113	11	11	849.115428571427	991.671428571429	1105.97563636364	903.205714285713	629.486904761905	1063.13771428571	640.739428571428	655.015090909092	646.005272727273	672.18	563.171428571427	623.365476190475	1103.33085714286	1042.97533333333	1077.42171428571	1023.06	690.724636363637	1210.05885714286	743.961857142857	857.280000000001	1096.74431818182	572.526	824.380363636365	1231.82971428572	1328.412	683.591428571428	760.290238095239	1016.19163636364	832.553142857142	726.434181818183	1365.52457142857	679.668857142857	986.823500000001	1306.986	668.129772727274	724.393636363637	681.526999999999	955.995545454547	918.762571428571	1011.33909523809	1069.25942857143
30	114.040040259351	114.037347844797	114.042732673906	185.693	183.652	187.734	2	2	433.6328125	600.927249999999	636.792	579.501999999999	371.5075	642.757499999999	409.12025	496.8921875	256.176875	315.25725	357.999352941176	267.40375	623.37275	551.9890625	572.3953125	542.773	378.51275	763.136	366.1575625	454.01125	606.065625000001	340.659125	367.44	618.271499999999	671.324499999999	380.55325	442.795733333333	481.558	354.02675	373.159875	637.6953125	370.486875	644.798	685.397999999999	397.921875	350.837	382.588235294118	495.834352941176	442.815625	365.271875	360.015875
31	114.10212907961	114.101177656541	114.109648667073	46.4145	45.91	46.925	4	4	26.52	59.1745	53.0686	56.1165	60.1977	104.1012	67.3398	98.99335	76.49625	79.5834	150.997	81.596	41.82	63.2555	46.9453	55.0962	678.481363636364	799.876	539.8974	556.19975	38.7714	58.15425	38.7809	51.0275	34.6698	23.46575	22.4455	19.3857	29.5887	36.7506	38.7923	21.43155	105.0909	94.88325	43.8729	48.972	148.9638	61.251	164.30855	61.218	51.015
32	114.969756299254	114.966709431313	114.978328628902	1079.49	1077.36	1083.52	102	102	2116.14903225807	2888.50468749999	2646.71677419356	2792.76000000001	1964.10156250001	2770.6575	1859.09071428571	2120.9006451613	1992.09513513513	1812.11200000001	1497.86620689655	2037.96000000001	2351.0016	2905.66545454544	2481.65999999999	2795.60588235295	2195.73419354839	1926.41103448277	2019.59999999999	1989.64999999999	2941.56093750001	1622.24166666666	2031.83999999999	2586.49218750001	2915.06161290324	2018.19806451614	2127.69677419355	1970.28586206898	1949.47333333334	2361.3	2875.24062500001	2123.31366666668	2221.07097560975	2774.67476190477	1970.63999999999	1969.22258064515	1933.98285714286	2220.54000000001	2281.14193548386	2012.07612903227	1587.63774193548
33	114.988356881627	114.988356881627	114.988356881627	45.911	45.911	45.911	1	1	430.44	442.798363636364	497.018285714286	596.839285714286	490.757428571429	518.426095238095	476.467363636364	600.096	504.9	489.737142857143	535.65	504.9	449.840045454546	635.816	556.211428571429	438.722857142857	326.476190476191	426.474	265.348571428571	355.158857142857	478.514	435.641666666667	347.998619047619	476.584619047619	422.167090909091	356.079714285714	334.653714285714	626.42619047619	316.284545454545	385.866	479.780476190476	361.265428571429	687.672571428572	602.981181818182	426.479428571429	430.555090909091	514.2	729.878809523809	472.524571428572	520.345714285714	348.937714285714
34	115.038358688354	115.038358688354	115.038358688354	300.973	300.973	300.973	1	1	263.227894736842	327.50447368421	301.997894736842	272.494578947369	214.255263157895	275.471052631579	209.15125	198.951315789474	251.04947368421	234.660526315789	432.48	235.67775	363.0132	344.955684210527	319.33825	341.5995	237.721315789474	418.264736842105	223.506789473684	277.59747368421	345.869210526316	264.316315789474	262.207631578947	378.634789473683	391.781052631579	218.336315789474	248.000684210526	237.721315789474	236.6284	254.045526315789	397.005210526315	259.213684210526	212.280421052631	380.558157894737	271.32	279.56652631579	214.266315789474	200.991842105263	444.589199999999	280.572368421052	298.93325
35	115.965376905215	115.962493156799	115.973274819654	1076.385	1072.33	1079.49	136	136	3629.25156250001	4826.74642857142	4443.50483870969	4418.64000000002	3694.32524999999	5574.14379310343	3592.48696969695	3228.36866666666	4232.02358974359	3404.76	5265.83281249998	4573.04062499998	4755.58974358974	5180.23233333332	4593.06000000001	4581.08285714286	3545.36875000002	4629.77999999999	3565.92000000001	3645.25400000001	4691.18243902438	4618.95468749998	3643.31274999999	4778.22099999998	4926.11741935482	3592.37162162162	3599.61470588236	3704.57552631579	3907.02967741934	3362.93999999999	5230.3507142857	3742.66999999999	3192.3823076923	5396.40399999999	4467.59999999999	3589.49483870966	3401.75548387095	3865.66116279071	6868.27090909092	4334.06518518518	4381.91999999999
36	115.964198887243	115.963742250408	115.971343463549	915.2025	909.073	919.235	14	14	5393.16633333333	5835.47696666667	7214.03627118644	5604.79566666667	4184.79203333333	8236.67356451612	4577.16675	4404.89695081967	3659.03486666667	3307.00836666667	1343.58145	3584.54810000001	7729.55534328359	6117.01926666667	6374.23056666667	6364.0269	4287.55547540983	8142.47803278688	3521.61533333333	4831.43616666667	5906.86783606557	3882.87566666667	3621.6362	8758.64352380952	7399.7595	3702.60821666667	3752.9086	5234.98826666667	3235.69999999999	4345.74163333333	7436.81136065573	4595.73146666667	4030.44833333333	8002.78450847457	3960.27806557377	3758.01043333334	3640.67741666667	4209.62026666667	1282.6009	3591.72721311476	3931.08746666667
37	116.069335693145	116.067404866396	116.0769657382	60.2	57.127	67.308	64	64	862.017906976744	1102.62	1261.24971428571	1628.33496	1096.78154761905	1260.92225454545	1132.66465116279	1609.16346511628	910.631558139535	1198.29061904762	984.569302325581	543.734372093023	1405.75227906977	1671.21186206897	1339.77909302326	1290.8175	2352.07052631579	2221.14055172414	2086.4355952381	2055.09519047619	606.128651162791	1010.08285714286	416.321302325581	712.14752238806	727.26	479.467142857143	347.867581395349	1405.75227906977	601.964651162791	657.224465116279	751.028093023256	612.314285714286	1635.2836744186	1297.61748837209	694.814571428571	963.121488372093	1357.99144186046	1663.47186046512	1583.43702325581	1466.30811627907	488.713674418605
38	117.078128601453	117.078128601453	117.078128601453	59.163	59.163	59.163	1	1	65.2754285714285	102.028571428571	102.028571428571	133.648071428572	92.846	110.229428571429	94.9197857142857	126.515428571429	77.4541333333333	49.9905	81.6228571428572	52.0127142857143	120.393714285714	153.042857142857	105.089428571429	114.312	215.280285714286	174.395571428571	187.732571428571	162.214071428571	44.8894285714286	58.1562857142857	28.566	54.0751428571429	62.1895	28.568	22.4368571428571	137.728928571429	34.6897142857143	50.015	62.2374285714286	41.8375714285714	149.982	110.144571428571	60.1957333333333	66.3185714285714	94.8799285714286	185.692	152.022571428571	115.340714285714	34.7018571428571
39	117.961065176282	117.959307366561	117.968311664243	1073.355	1071.25	1075.36	104	104	1940.65354838709	2493.55888888889	2367.14838709677	2185.452	1787.72705882354	2458.20510638298	1965.16199999999	1664.70733333333	1694.70852941177	1188.3	2044.7264516129	1560.6	2296.74612903225	2055.30000000001	2228.7	2330.69999999999	1765.17666666666	2081.38285714286	1915.55999999999	1690.51659090909	2580.5526923077	1725.84	1951.83969696969	2319.47999999999	2090.66299999999	1686.53228571428	1868.4919047619	1637.4414893617	1522.0128	1693.2	1885.53749999999	1887.47435897436	1703.78837209302	2238.27483870967	1896.17999999999	1908.00322580644	1774.34096774193	1857.81586956522	2011.73399999999	1902.48258064515	1761.54
40	118.031098541318	118.031098541318	118.031098541318	270.376	270.376	270.376	1	1	1656.30396	2281.79328	2140.03044	2250.73768	1659.99556	2090.96352	1683.06346153846	1599.79904	1139.38468	1115.42836	2124.25942307692	1054.95838461538	2124.74332	2179.31808	2259.47038461538	2141.98752	1611.284	2188.4775	1647.3646	1678.3606	2156.35876	1587.49344	1670.19836	2100.75652	2108.31168	1755.2944	1678.0316	1508.99412	1758.54630769231	1602.1536	2099.20964	1645.07824	1360.03324	2204.82508	1644.05772	1635.12412	1543.98624	1576.3326	2291.00638461538	1648.00923076923	1590.99068
41	118.085888985108	118.08381938992	118.093844533521	70.3855	63.255	74.479	70	70	525.367763157895	1056.69273684211	1118.54205405405	1376.36542857143	1191.85178947368	1492.4525	1118.39394594595	1578.35810810811	1724.15146511628	1932.1851	1367.1752	1879.10956097561	1242.51615384615	1583.18109090909	1394.70453333333	1327.56778947368	1132.50410958904	1102.06702702703	657.151157894737	1119.37302631579	858.174105263158	664.225578947368	543.800263157895	924.438324324325	922.056210526316	535.65197368421	438.656578947368	1336.33789473684	695.837421052631	869.546594594594	982.386710526316	824.509405405405	2673.08947368421	1458.75052631579	633.68147368421	1027.4315	1583.44842105263	2104.83061702128	1599.213	1471.44715789474	660.212421052631
42	119.051887453878	119.051887453878	119.051887453878	299.953	299.953	299.953	1	1	73.4746666666666	87.7422962962962	47.9539259259259	59.1879259259259	83.6612592592593	62.2358148148149	118.373857142857	119.348666666667	321.451666666667	181.619333333334	298.935962962963	510.125	60.1715714285714	64.2903333333333	70.4004444444444	59.1514074074074	68.3598518518518	48.9724444444444	43.8807037037037	83.6794814814815	41.8306296296297	39.7987777777778	39.7828888888888	65.298962962963	80.6004814814816	41.8306296296297	33.6832222222222	112.232592592593	51.0232142857142	80.6004814814816	108.174962962963	71.4337037037037	174.464333333334	104.066444444444	32.6411851851852	76.5194444444445	113.248777777778	134.674222222222	111.164428571429	76.5361111111111	126.515428571429
43	120.065657319996	120.063600311098	120.074290645288	54.078	53.052	56.101	7	7	209.1082	302.95188	280.6375	336.6825	220.38048	274.45532	213.2845	246.961	803.4448	825.415958333333	853.984125	925.17628	414.136916666667	408.116666666667	425.5485	505.158260869565	153.036	190.79236	171.40704	185.731	175.526	132.6325	143.85525	159.1655	252.9104	112.2275	151.98596	353.0065	343.83436	265.395	331.6625	266.28264	493.81552	383.53504	277.508	358.11828	426.4645	382.59375	777.27048	480.6555	255.07
44	120.078425284329	120.07783330988	120.081927820511	155.08	153.021	155.09	7	7	620.20864	1027.18028	867.238	1222.00991666667	697.851000000001	929.47508	710.11488	1681.02592	778.44312	808.06176	574.41764	1035.5842	705.020612903226	802.92888	736.64216	631.40476	885.77664	877.415000000001	686.64844	1039.1762	614.064079999999	740.69424	582.44284	831.3326	693.9264	670.32396	464.3366	864.995333333334	537.693708333333	528.50504	756.22755	505.02375	1178.4234	667.969	481.45888	661.7204	660.10175	913.049166666667	313.29964	812.97188	476.35868
45	121.06515265688	121.062060590795	121.07312284622	549.8915	543.792	550.992	124	124	992.916093749999	2937.87058620689	2567.578	2922.1392	2815.95272727273	3504.66609375	1834.1285625	4739.99774193549	2021.4866875	2690.44996153847	2537.41827272727	1993.21026666666	1395.75085714286	3096.97789473684	2645.05207407408	2420.21451724138	1283.50944444445	1007.01759375	1079.2591875	737.798906249999	2091.54666666667	1780.7424137931	1938.8299	2272.32951724138	1123.26084375	1556.9015	728.592375	2554.78112000001	1524.627	1426.13923076923	1379.19022222222	2010.385	4539.19336363636	2367.68525714285	1328.4061875	1960.97637209303	1928.6535483871	2641.0305483871	1714.80677777777	2802.68918181818	2677.136
46	124.118172599944	124.118172599944	124.118172599944	319.35	319.35	319.35	1	1	56.13025	183.699	186.7149	245.946842105263	90.8022499999999	120.3895	97.9152	314.2524	77.5389999999999	72.4377499999999	28.5754	24.48	52.0054285714285	55.0934999999999	50.9999999999999	53.0556	29.5887	37.7497368421052	15.30375	35.7104999999999	35.7	19.3743	15.30375	60.2301500000001	43.8707499999999	11.22	7.13965	68.3600999999998	16.3292631578947	35.70525	52.0199999999999	32.6484210526316	172.42225	73.4579999999999	22.4455	16.3224	61.2149999999999	80.5562999999998	45.9000000000001	25.51375	7.14385
47	125.96469093508	125.961890774982	125.965999616116	1075.37	1074.32	1076.39	37	37	1147.95	1545.86111111111	1494.82321428571	1542.78	1167.3376	1432.6	1089.7872	1117.338	1010.196	1025.1	2091.82	1002.66	1338.7648	1277.5408	1543.26	1483.61851851852	1109.1748	1446.36	1002.66	1054.0732	1505.06730769231	1082.22	1096.5	1427.5396	1412.7	1125.5012	1138.192	1171.98	985.104166666667	1107.72	1356.09115384615	1052.04958333333	1091.828	1455.0904	1005.72	1025.502	1022.4408	1101.6	1929.312	1086.726	1039.992
48	125.985325619839	125.983937714042	125.993584528708	45.91	43.859	45.922	19	19	2102.22	3192.474	3379.112	3591.36	2068.11914285714	2957.409	1977.882	2184.01463636364	557.94	594.80575	748.889714285714	814.98	3374.16	3041.30285714286	3188.26514285714	3120.03371428571	846.837142857143	1406.34742857143	863.363142857143	872.613	3843.41628571429	3088.36554545455	3476.48860416667	3963.622	3798.43571428571	2912.91571428571	3029.22828571429	1829.2869047619	2049.754	2415.14827272727	3453.39861904762	2306.33	1370.17976190476	2133.41742857143	2047.64175	1549.814	905.971428571429	1232.1170952381	882.794285714286	1138.63885714286	2495.50238095238
49	127.038721455744	127.037102414249	127.046409872514	58.16	56.102	61.22	12	12	547.778357142857	817.925428571429	755.143571428571	736.646285714286	405.053428571429	539.617785714286	444.938	523.38825	373.189285714286	486.761464285714	846.8075	366.205642857143	531.457214285714	492.78075	480.638678571429	435.7535	230.5765	437.68725	197.935428571429	292.87325	646.997	513.18575	643.800285714286	666.22325	575.199428571429	447.88975	432.510285714286	419.249357142857	269.355428571429	318.451714285714	518.287	440.763428571429	211.199142857143	428.43	299.964	292.822	237.726571428571	440.763428571428	566.139642857143	269.402571428571	215.280285714286
50	128.019724691694	128.019060572089	128.027900212928	45.3995	43.864	45.917	10	10	344.839529411765	555.04	567.479764705882	618.262588235294	439.746764705883	579.694117647059	447.883294117647	481.745411764706	531.573235294118	535.623529411765	535.654411764706	482.432176470588	512.010470588235	580.748176470588	572.583	587.689411764706	456.071470588235	503.179	353.123529411765	455.182352941177	543.785411764706	435.665588235294	388.844117647059	595.002941176471	546.688470588235	371.387058823529	352.001470588235	570.311529411765	401.995882352941	399.096	603.376235294118	440.894117647059	654.991058823529	651.967941176471	375.468235294118	464.233823529412	600.918588235294	601.334352941176	708.329058823529	639.503117647059	307.002294117647
51	128.052649376394	128.050719432342	128.054579320447	92.3445	91.835	92.854	2	2	79.580347826087	69.3629565217392	60.2121818181818	35.7175	184.714434782609	115.28947826087	103.046347826087	235.680260869565	106.057391304348	98.016	111.213173913043	159.16747826087	131.647304347826	206.048782608696	156.066652173913	74.4790434782608	55.1081739130435	37.7593043478261	77.5596521739131	46.932	21.4257272727273	15.3006521739131	11.2228695652174	24.4873043478261	35.7091304347826	17.3444347826087	10.2052173913044	84.681652173913	48.9725217391305	81.6208695652174	44.8704347826087	38.7798260869565	449.82	267.376695652174	94.9085217391305	198.950869565217	340.767130434783	659.08852173913	357.015217391304	258.126	76.5195652173913
52	128.952172827413	128.949964641941	128.960924638312	1080.47	1079.42	1081.52	88	88	2496.96000000001	3459.64707317073	3368.8261904762	2947.48463414635	2266.96904761905	3320.62952380953	2412.85000000001	2431.8224390244	2299.0840909091	1537.50756097562	3625.94682926831	2172.60000000001	3298.46825000001	2769.60390243902	3049.07073170733	2520.42000000001	2688.87111111112	3250.49707317074	2218.5	2591.41951219513	3351.28195121952	2355.74317073172	2085.41789473684	3017.8642857143	3258.65902439026	2413.78392156864	2474.096	2430.831	2115.4712195122	2657.1	3247.41785714287	2419.57658536586	2381.23571428572	2952.27121951221	2332.74	2327.17634146342	2290.94418604652	2320.1690909091	3646.20292682926	2138.96800000001	2321.52
53	129.018601733727	129.016199050304	129.027606986845	91.312	87.741	92.854	28	28	376.412558823529	417.291545454546	381.65	424.496484848485	334.709090909091	444.838909090909	384.505727272727	495.852545454545	1392.222	1616.93788235294	987.624	1270.23954545455	393.883757575758	437.619	473.336242424242	365.311878787879	310.218181818182	446.879454545455	275.522727272727	354.990705882353	511.156636363637	743.646272727273	546.768727272727	625.427181818182	471.362294117647	435.653029411765	390.764454545455	442.798363636364	271.392545454546	314.244	458.972727272727	424.446060606061	868.095088235294	506.220606060606	255.106060606061	362.261363636364	1238.79503030303	840.704727272727	693.682424242424	1175.35418181818	325.408147058824
54	129.0427445765	129.035530919152	129.045195604591	144.876	144.843	144.877	3	3	199.972266666667	259.046133333333	224.462857142857	209.070714285714	192.834	261.188266666667	210.174933333333	223.2632	153.042857142857	217.3168	272.4112	262.208533333333	216.285428571428	286.694933333333	218.325857142857	165.286285714286	165.348	208.138285714286	174.4656	168.344	214.245	143.8576	170.317733333333	230.580266666667	261.188266666667	111.209066666667	161.1284	215.204928571428	171.396	176.367733333333	286.694933333333	175.489142857143	353.012266666667	317.302933333333	147.890333333333	155.083428571428	204.057142857143	327.374142857143	287.8092	219.346071428571	236.624533333333
55	130.048515698761	130.046315348483	130.057863076791	56.122	53.052	61.225	50	50	2614.58858974359	2932.83333333333	2750.03473684211	3054.66789473684	2215.04844736842	3474.56815789474	2031.65831578947	3967.39705263158	1624.36562068966	2341.8945	1447.8745	4171.31802631579	2779.90585106383	5086.01184210526	2967.18394366197	2545.86744897959	3055.68815789474	2782.31914285714	2791.512	2837.79094736842	1446.09017647059	1402.85256410256	1284.71010526316	1358.10803333333	1360.70964444444	1296.58294871795	1269.04368421053	4953.75894736842	2912.92644736842	1986.04663157895	1621.70691666667	3019.42589473684	5414.84051282051	6352.19547368421	2588.39051282051	2178.26933333333	4519.76578947368	6007.21873684211	2813.53609090909	5290.88315789474	2672.06921052632
56	130.049919346	130.04495865656	130.057477759606	99.984	96.906	103.052	35	35	537.613194444444	848.986666666667	785.720833333333	1141.84625	865.307897435898	972.495657142857	1026.09281081081	2770.2465945946	1394.07419444444	1682.98772222222	418.313888888889	1547.76138888889	691.861333333333	1196.71362162162	818.129111111111	721.434583333333	2024.23111111111	736.635135135135	1480.64185714286	1716.61684615385	363.218888888889	567.089111111111	395.857	284.611	327.509166666667	529.59625	252.993513513513	1512.5045	840.823333333333	657.058888888889	471.227513513514	649.002666666667	2922.7775	940.824166666667	669.393333333333	1133.68291666667	2361.94305555556	2079.38272222222	624.322702702703	2560.89722222222	1228.21016216216
57	130.065099472893	130.06353984453	130.067342447317	268.344	267.31	272.422	6	6	396.957828571428	664.299	436.774	374.444857142857	227.521944444444	389.803714285714	174.439542857143	892.75	3611.72163888889	4552.40994545454	2528.43834285714	5155.3834047619	137.715	206.091942857143	167.298742857143	117.349285714286	253.965771428571	272.416285714286	316.234444444444	417.296857142857	207.144583333333	88.7641666666667	69.3794285714286	133.676142857143	170.411571428571	111.226714285714	58.1465142857142	231.603055555555	172.399314285714	104.0825	165.314057142857	82.6292571428571	405.050277777778	223.442571428571	95.9202857142857	145.876342857143	346.951111111111	227.51575	178.545	242.7464	277.556571428571
58	130.06583400932	130.062738647213	130.072904138004	206.098	204.013	208.122	45	45	1546.14166666667	2479.329	2384.7527	2899.59786666667	1980.97871428572	2758.26026666667	1940.9276	3054.22045454545	1083.7356	1178.6575862069	740.7136	1059.8839	2217.00325	2723.10790909091	2463.52593548387	2161.94506666667	1365.65041935484	1775.289375	1394.4767	1517.43393333333	2000.74293333333	2003.81563636364	1722.92075	1957.83538461539	1623.24426666667	1683.42580645161	1484.24080645161	2042.97426666667	1292.67786666667	1393.32	1615.7856	1108.082	1919.17733333333	1820.0368	1398.20907692308	1320.527	1804.1584516129	1589.57546666667	1467.1914	1691.31072727273	1087.42316129032
59	130.065639956967	130.064258176193	130.072375352842	289.744	287.698	290.77	3	3	462.183545454545	712.296965517243	428.511176470588	370.356088235294	219.356911764706	372.407352941176	178.546323529412	925.387363636365	448.929411764706	657.164117647059	169.363941176471	693.78	105.090294117647	173.477272727273	151.997529411765	103.064558823529	197.914235294118	260.13	146.919272727273	354.034636363636	183.674117647059	56.1226470588236	61.205294117647	103.046735294118	143.882205882353	87.7427647058824	41.8311818181819	214.255588235294	143.857323529412	86.725	134.696	74.4922058823529	362.193970588235	154.061181818182	66.3076470588236	84.6697647058824	224.497058823529	215.313088235294	129.532529411765	159.162545454545	215.238617647059
60	130.086314438671	130.083677019392	130.094173881578	68.356	61.215	79.579	45	45	1415.92523809524	1135.26	340.818487804878	708.061761904762	2330.60447619048	1785.25	2041.82992857143	4502.02580952381	2496.98873809524	1867.82	2198.71571428571	1938.26511627907	867.062962962963	2739.10858695652	1095.99552	1044.89447619048	3136.72423809524	219.387023809524	705.099690476191	2932.64328571429	710.201714285714	1375.34514285714	581.549285714286	627.548928571429	1969.62	538.698285714286	678.392790697675	3548.02373333333	1761.99230952381	2089.0383902439	3069.9949375	1232.764	2713.94232558139	2857.87517647059	1543.90842857143	1894.6382195122	2271.122875	3832.12770731707	2461.93514285714	1983.63379591837	2755.7274047619
61	130.967378846317	130.964465987493	130.975830297808	1082.51	1081.46	1084.55	107	107	2526.0958139535	3379.21411764706	3278.08384615384	3294.3488095238	2534.7	3521.66333333334	2488.38975000001	2415.55384615384	2207.42918918919	2081.33684210526	1830.34	1725.25358974359	3340.27853658538	3466.4840909091	3238.5	3408.56244444443	2183.84390243903	3459.71236842105	1672.79999999999	2470.0925	3483.86790697675	1984.39871794872	2014.5	3386.4	3349.46073170731	1859.92743589743	1920.51534883721	2733.6	2038.7592	2401.08000000001	3452.67529411765	2544.57277777778	2140.54277777778	3766.49772727273	2003.28	1787.48923076923	1947.13846153846	2442.564	1879.78461538462	1854.27179487179	1893.12
62	130.996522929334	130.996489953138	130.999700806294	63.255	63.237	63.261	3	3	258.078740740741	322.273185185185	433.614423076923	502.987814814815	204.051851851852	451.876407407407	252.058925925926	192.829	111.13962962963	137.825	507.068851851852	96.9035185185185	330.576	343.764962962963	310.158814814815	323.49262962963	110.212	279.490148148148	107.127222222222	122.431111111111	701.057076923077	1395.75085714286	1585.49838461538	1149.83218518519	482.389925925926	579.402074074074	496.758037037037	209.107592592593	156.099666666667	253.084	381.507703703704	286.724074074074	146.88	381.507703703704	217.323111111111	173.444074074074	129.574192307692	124.449384615385	511.038555555556	151.034	132.662592592593
63	131.055538271294	131.055538271294	131.055538271294	53.053	53.053	53.053	1	1	147.880666666667	217.3168	145.9458	89.7834666666667	182.627733333333	204.142857142857	141.817066666667	406.045285714286	218.165866666667	292.816533333333	350.994666666667	205.0066	183.58875	197.931733333333	253.1088	159.1616	560.1264	311.181333333333	257.208	525.609	89.7834666666667	67.3112	68.3578666666667	101.013	139.6800625	43.8714666666667	56.1146666666667	288.735466666667	144.877866666667	106.191428571429	177.5844	158.141333333333	427.491733333334	309.1408	126.513066666667	182.639666666667	298.938133333333	326.485333333333	504.011733333334	325.465066666667	126.513066666667
64	131.052523595733	131.052523595733	131.052523595733	98.971	98.971	98.971	1	1	15.3005555555556	50.0035925925926	35.7103703703704	72.4527692307692	56.1162962962963	64.2903333333333	66.2951851851852	178.512962962963	98.9364074074074	71.4181481481481	22.4457037037037	116.309555555556	37.7578148148148	44.8832592592593	52.0236428571429	30.6155555555556	150.99837037037	42.8415555555556	78.5770740740741	114.244148148148	16.3241481481481	29.5821481481481	22.4457037037037	15.3011111111111	12.2431111111111	26.5334814814815	19.3814074074074	47.9725384615385	41.8397407407407	36.7293333333333	18.3573333333333	40.802962962963	139.775518518519	42.8602222222222	23.4710740740741	69.3927407407407	161.206814814815	125.468785714286	32.6494814814815	122.431111111111	60.1821851851852
65	131.128481905121	131.126463683519	131.13758287058	46.939	45.894	48.96	26	26	161.16	256.08275	150.02085	116.3142	297.9276	402.1164	214.263	492.92565	401.767428571428	542.7996	624.393	405.9401	202.98	236.698	265.343	173.451	1393.71028571429	1702.43228571429	1369.6452	1320.55513043478	104.0706	216.3036	122.466	115.32215	152.957142857143	49.9916666666667	63.2555	285.684	195.8976	112.2935	182.73215	159.2058	520.353	512.1655	169.3698	273.427	660.1341	390.98555	734.796	386.6937	229.5675
66	132.047928450944	132.047928450944	132.047928450944	304.051	304.051	304.051	1	1	437.597160000001	653.99948	791.706240000001	982.72224	486.668423076923	712.147923076923	560.265479999999	1383.17424	49.99372	69.3783076923077	74.46584	58.15596	58.1422799999999	64.2927599999999	68.3560799999999	66.2896	46.93288	86.7237999999998	47.97384	37.75776	71.4196	48.98496	44.88176	78.5430800000001	80.60212	44.89232	52.0567200000001	54.0727199999999	51.0259999999999	38.77064	73.47456	43.88064	51.014	70.39932	40.8016000000001	41.83148	41.83148	44.89232	44.8729600000001	46.93288	48.97344
67	132.053093325502	132.04679955337	132.054663865265	187.734	183.652	187.734	3	3	19.38475	94.8871250000001	33.6765	23.4667083333333	173.492083333333	38.7695	196.916291666667	621.33225	416.381	430.457583333333	365.18864	282.6785	24.48096	36.729	43.87075	20.4052173913044	241.749875	34.6899166666667	29.5812083333333	268.3915	27.541125	26.5210833333334	17.3449583333333	31.62775	19.3899130434783	15.3075	16.324	238.74825	22.44088	83.6229166666666	18.3645	50.0065416666667	901.937833333333	28.5611666666667	86.7212500000001	84.6634583333334	26.5275833333333	482.597958333333	200.98925	19.38475	19.3855416666667
68	132.10082813353	132.097917109028	132.109434705792	122.417	118.339	123.462	64	64	637.670454545454	977.995576923076	941.963454545454	1190.97654545455	1055.21947826087	1420.98663636364	1021.06170833333	1743.18	2845.54063636364	3128.34	1859.53926086957	2902.67590909091	1381.08	1605.8735	1385.51426086957	1050.86869565217	1286.2685	1403.34027777778	1165.15722222222	1587.57383333333	1188.59125	1526.53172727273	1197.80018181818	1595.87318181818	1477.35490909091	1218.676	925.634727272728	1860.99072	1138.57753846154	1087.29266666667	1430.48229411765	963.126260869565	3070.39881818182	1943.61954545455	982.522636363637	1456.968	2232.65838888889	2173.17346153846	1343.6912	2161.32423684211	1037.10509090909
69	133.060411149136	133.058684830378	133.064828476569	54.09	54.061	62.229	13	13	174.444428571429	198.9	198.978928571429	186.712285714286	179.566095238095	178.525	155.103024390244	300.977261904762	452.753142857143	470.472452380952	462.178642857143	392.755	192.807	257.106	198.980853658537	174.490902439024	676.449428571429	563.188097560976	587.670857142857	547.957357142857	131.650642857143	115.292285714286	127.551829268293	148.980536585366	121.382833333333	85.702	75.4888095238095	189.746571428571	158.141585365854	137.77243902439	138.792975609756	92.8577317073171	354.039142857143	237.66	119.373428571429	203.033390243902	446.885142857143	262.284170731707	491.697380952381	325.509119047619	166.30269047619
70	133.104343349517	133.104313520952	133.104373178082	122.426	122.409	122.443	2	2	52.0336	74.4210666666667	92.8785000000001	97.9405714285715	113.291357142857	132.692857142857	86.7242857142857	147.879285714286	222.4472	315.135857142857	139.779142857143	310.166857142857	101.992857142857	126.515428571429	121.4565	85.6979999999999	138.758857142857	114.32	90.8054285714285	153.04	104.069142857143	111.129133333333	92.846	137.680714285714	113.2496	109.208785714286	88.7959285714285	158.077857142857	78.562	73.4348571428571	142.734666666667	93.9385714285715	305.059733333333	159.164571428571	88.7648571428571	115.292285714286	155.018285714286	236.805714285715	86.7242857142857	159.108857142857	93.9122857142857
71	133.97684513917	133.976277620598	133.980751015862	1073.285	1071.28	1073.35	6	6	968.999999999999	1247.76575	1143.70025	1252.86700000001	1009.02725	1112.345	1052.898	895.998999999999	890.945	836.604999999999	489.720000000002	972.060000000004	1139.61925	1187.571	1074.06	1150.842	870.273249999999	1115.13325	967.979999999999	1042.6955	1203.1695	840.685999999999	1013.10825	1118.194	1020.25	874.354250000004	873.415172413797	853.138000000003	929.675499999999	968.999999999999	933.528749999999	969.474999999999	880.475749999999	1019.4795	912.899999999999	951.893249999999	915.388499999999	923.326250000004	512.290999999999	961.311000000004	933.299999999999
72	134.044847140693	134.04437392855	134.049721091942	56.1155	53.058	57.122	4	4	237.66862962963	350.829037037037	373.496222222222	390.759296296296	52.0337307692308	548.899481481482	111.232481481481	84.699962962963	222.276153846154	375.459076923077	295.885925925926	191.773925925926	399.869037037037	442.808592592593	439.827518518519	475.517153846154	43.8711481481482	185.693925925926	87.7431538461538	73.4732307692308	337.77937037037	174.466038461539	236.700148148148	330.576	370.206222222222	205.074115384615	279.500296296296	355.050222222222	303.017	84.7184074074074	361.250444444444	68.3573703703704	111.208259259259	503.898296296296	325.465884615385	339.758666666667	1123.30544444444	34.6888148148148	1405.66207407407	957.21162962963	170.383296296296
73	135.116277732597	135.115326888918	135.125556505708	616.924	615.223	618.3	14	14	211.224923076923	1906.333275	1089.66123076923	1904.11305	736.643641025642	1443.9167948718	1249.65705128205	1400.85744736842	865.071578947368	1322.45169230769	316.335128205127	845.686282051284	1068.07423076923	1130.62652631579	1077.55323076923	591.67435897436	724.49894736842	200.995564102564	179.621894736842	344.857842105263	723.254631578948	686.637105263158	222.387948717949	776.560447368422	264.246410256411	125.494692307692	213.235	501.104263157895	128.552307692308	496.945052631578	145.900333333333	715.217717948719	2517.37873684211	919.27412820513	145.918666666666	886.745894736841	655.110315789473	1791.57025641026	393.821578947368	328.572102564103	171.381538461539
74	136.061795078073	136.061795078073	136.061795078073	70.397	70.397	70.397	1	1	53.0447272727273	43.8573939393939	57.1352727272727	60.1956176470588	43.8795454545455	53.0369411764706	35.7159090909091	84.6819705882353	229.363636363636	292.966121212121	249.972058823529	233.642454545455	54.0740294117647	57.1265882352941	39.7906363636364	32.6545454545454	76.5318181818182	114.269647058824	32.6545454545455	63.2569090909091	44.9	25.5068181818182	28.5674117647059	38.7711764705882	35.7042424242424	13.2635454545455	17.342	69.366	32.6487272727273	40.8169696969697	51.0058823529412	30.6136363636364	94.8853636363636	49.9844545454545	24.4909090909091	24.4865454545455	56.115	80.6015454545455	54.0568823529412	52.0416363636364	29.5931818181818
75	137.965802667917	137.962104991599	137.974996490866	1074.33	1073.3	1076.35	122	122	1299.95185185185	1919.34346153846	1848.24	1850.97769230769	1345.86851851852	1684.70791666667	1342.8464	1349.41925925926	1229.56346153846	1168.92	2326.512	1307.1324	1810.13703703703	1811.18269230769	1861.5	1775.82	1179.50533333333	1795.2	1317.84000000001	1437.70185185185	1958.09074074074	1287.24	1374.42107142857	1719.07153846154	1867.62	1364.09184210526	1370.58594594595	1241.34	1236.11703703703	1303.56	1851.99807692308	1079.16	1345.88730769231	1544.01650000001	1147.5	1276.48333333333	1234.63214285714	1324.98	2343.7568	1309.61037037037	1220.94
76	138.054132113799	138.05202278433	138.062803962544	60.194	55.099	63.267	21	21	15.3016216216216	17.3395405405405	19.3882162162162	27.5471052631579	13.2656216216216	21.4222702702703	15.3064864864865	23.4662162162162	29.5658918918919	17.3524054054054	18.3648648648649	19.3820540540541	18.3623684210526	23.4630263157895	23.4660526315789	20.4086486486487	41.8377297297297	28.5721081081081	117.331081081081	56.1237837837838	25.5101351351351	13.2635135135135	16.3243243243243	18.3648648648649	23.4587567567568	7.14189189189189	8.16084210526316	16.3221052631579	15.3040540540541	18.3702162162162	30.6031578947368	14.2860540540541	49.9932432432432	31.6241891891892	16.3247567567568	15.3040540540541	39.7912894736842	95.9072105263158	63.2383684210526	34.6937837837838	34.6947027027027
77	138.05368258209	138.053325458332	138.054039705847	203.0385	203.027	203.05	2	2	22.4522222222222	29.5880555555555	41.8313888888888	31.6286111111111	53.0400000000001	57.1355555555555	57.148	99.9872222222221	39.7908333333333	67.3566666666667	20.4055555555556	36.718	32.6471111111111	58.1558333333333	41.8313888888888	43.8719444444444	73.4359999999999	51.0111111111111	31.6286111111111	78.5613888888888	28.5677777777778	52.0483333333333	46.9174444444445	27.5475	30.6183333333333	33.6691666666666	27.5385	101.0405	69.3788888888889	55.0769999999999	32.6488888888889	38.7705555555556	357.097222222222	146.92	61.1966666666666	102.061111111111	220.447058823529	233.630888888889	146.92	222.347888888889	62.2199999999999
78	138.099417816123	138.099417816123	138.099417816123	121.416	121.416	121.416	1	1	15.30375	26.5145833333333	23.4715	27.5535	144.91384	179.52704	149.97675	316.2124	16.324	21.42084	8.16224	7.14175	34.68136	66.3189583333333	32.65536	49.99225	94.86744	98.9865599999999	79.56312	107.12625	16.324	18.35625	9.18468	24.4752	26.5265	12.246	13.2665	24.492	32.64896	24.48096	28.5541666666667	20.4096	176.431166666667	103.04424	41.83025	63.25736	155.01568	137.739375	82.643625	150.96592	152.09175
79	138.127197756446	138.126162629378	138.134831025955	363.219	360.148	364.263	8	8	137.760967741936	341.721612903226	343.83478125	395.941875	241.8436875	339.69121875	192.798290322581	629.519129032258	413.152258064516	344.91264516129	105.089903225806	85.717935483871	196.947161290322	144.826258064516	246.855612903225	252.003741935484	47.9445483870968	46.9329375	26.5267096774193	39.7762258064516	110.210625	27.5417419354839	27.5469677419355	82.6435161290323	92.8285312499999	21.42459375	22.4378709677419	185.7253125	48.9630967741936	88.7624516129032	65.3089032258064	73.4725161290322	529.530677419355	203.069870967742	57.1344516129032	67.3498064516129	120.4153125	285.7225	103.046064516129	88.7175483870967	19.3885806451613
80	138.977572065562	138.973390197754	138.986047567323	1074.29	1072.22	1076.43	74	74	1891.74214285714	2661.22448979592	1429.02	2433.55178571428	1833.58178571428	2438.65357142857	1930.51571428571	1810.11357142857	1672.24828571429	1438.59166666666	2627.41964285714	1765.62	2400.56063829786	1913.67187499999	1893.12	2477.58	1847.86678571428	1875.78	1935.96	1745.79033333333	1978.4725	1825.39689655172	1625.45000000001	1320.23944444445	2230.74	1830.47799999999	2018.26642857142	1803.36	1923.55681818181	1817.64	2293.76285714285	1790.72678571428	1804.99	2264.34478260869	1688.09999999999	1506.97441176471	1772.2225	1654.81720930232	2636.50499999999	1575.78823529412	1908.42
81	139.001812829504	139.000249581967	139.010289405758	91.829	88.761	93.875	21	21	282.566806451613	387.771612903226	388.7866875	384.7049375	272.460580645161	363.280774193548	291.738451612903	198.918870967742	1159.57155555556	1380.42426923077	1359.02670967742	897.842	382.66935483871	362.13328125	392.73609375	360.219419354839	251.039032258065	395.87264516129	283.685548387097	280.526612903226	550.951875	706.92496875	525.34828125	598.910419354839	469.333548387097	424.440774193548	462.191516129032	246.949290322581	276.542387096774	288.73959375	443.65921875	348.928258064516	391.704774193548	325.585806451613	294.910516129032	264.296967741935	786.7573125	447.90346875	1009.89580645161	785.6165625	275.426129032258
82	139.042795302666	139.042795302666	139.042795302666	236.695	236.695	236.695	1	1	1339.62928125	1879.0126875	1701.829125	1760.30859375	1270.48359375	1725.876875	1192.48959375	1048.00380645161	1195.769625	1242.892875	2520.0175	1178.64140625	1674.58921875	1750.07451612903	1698.008	1781.3565	1211.871375	1781.4110625	1394.5056969697	1220.032125	1834.4095	1257.77559375	1310.57953125	1696.72771875	1814.337875	1374.5293125	1413.384	1208.013	1364.8854375	1340.1568125	1741.62009375	1307.7601875	1113.12684375	1701.09283870968	1292.45878125	1259.81227272727	1140.6744375	1194.350625	2312.97759375	1171.282875	1364.11603125
83	139.989301597601	139.987122437301	139.992672027751	1072.28	1071.23	1073.34	13	13	2159.07571428571	3072.29535714285	2630.48071428571	2622.35185185185	2097.85428571428	2831.49107142856	2002.98703703703	1969.28928571428	1782.48593749999	2085.9	4019.23888888888	2202.95107142857	2749.86249999999	3171.31111111111	2918.21999999999	2683.62	2084.58964285714	2781.53999999999	2390.88	2077.44714285714	3080.51571428571	2133.84	2362.12678571428	2657.09999999999	2663.21999999999	2169.3074074074	2298.86464285714	2096.1	2112.87857142857	2107.32	2677.41714285714	2233.56178571428	2030.51071428571	2596.76444444444	2112.42	1389.19214285714	1674.45115384615	2038.98	3862.48296296296	2062.40585365854	2204.22
84	140.954088100717	140.950366132239	140.963035223086	1076.38	1075.33	1078.41	143	143	2249.88749999999	3392.68749999999	3103.92642857142	3293.71285714285	2280.49821428571	3150.94499999999	2165.19785714285	2180.30222222222	2293.73517241379	2062.44	3550.84285714285	2128.74	3033.41903225805	3222.28785714285	3171.18	3244.73571428571	1725.4964	2934.54	2288.88	2358.01689655172	3254.98148148148	2173.62	2508.00758620689	2924.38148148148	3126.29999999999	1997.88518518518	2174.304	2278.68	2201.73777777777	2230.74	3083.48206896551	2268.28333333333	1909.27045454546	2800.95576923077	2221.56	2390.57000000001	2114.2074074074	2264.4	3401.10814814814	2346.68296296296	2211.36
85	140.990058846758	140.989247336882	140.993494716984	1074.325	1073.18	1079.45	4	4	3385.39687499999	4849.54531250001	3255.88366666666	4197.56562499998	3383.35624999999	4022.28312499998	3293.56875000001	3229.25750000001	3312.94875000001	3400.67999999999	4819.95624999998	3196.63906249999	2851.53522727273	4788.32656250001	4236.05999999998	4083.05999999998	3266.02031249999	3828.05999999998	3554.70000000001	3301.73125000001	4626.49312500001	3098.68906250001	3414.98593750001	3803.57999999999	4016.97031249998	3426.20937499999	3299.69062499999	3288.46718749999	3415.01124999999	3171.18000000001	3956.77187499998	3352.74687499999	3110.93281250001	3880.41624999998	3281.34000000001	3332.34062500001	3250.71562499999	3190.55999999999	4544.84312500001	3440.52687499998	3300.72000000001
86	141.017313684626	141.017313684626	141.017313684626	66.322	66.322	66.322	1	1	474.2709375	680.256625	756.0515625	645.81825	291.7915	781.27494117647	277.621333333333	236.701866666667	456.596	415.2671875	1641.58225	381.5735	851.922666666666	542.80625	713.15475	763.4088	435.64675	781.22425	517.1083125	405.0640625	644.014375	364.22925	348.9255	461.153	682.296375	364.22925	428.375294117647	336.6825	431.56575	367.425	617.2890625	349.94575	284.6671875	726.1955	466.25425	376.47225	298.93325	433.60625	2519.25470588235	263.4352	411.311875
87	141.958342905929	141.954395088439	141.966998084455	1078.445	1078.32	1079.48	144	144	10585.9583333333	14744.837	16300.8453333333	15198.8853333334	9640.21793103446	16453.1466666666	10280.8786666666	9732.7594736842	9472.77466666664	9920.70099999997	9173.81699999997	9246.29999999999	16204.4527272727	15369.1425641026	15755.94	15553.9613333333	9699.00060606056	15870.18	9581.87999999999	10309.448	15326.427	9381.19874999999	10201.2926666666	17783.6999999999	16274.3166666666	9697.24800000004	10287.4608333333	10719.622	9963.39842105263	9801.18000000001	16542.4899999999	10076.9255172414	9774.7933333333	16318.7731249999	9835.85999999997	9331.87032258061	9542.01161290319	9633.89999999996	9098.22266666663	9912.37210526315	9301.39933333331
88	142.963014874188	142.960702849467	142.963967565359	1078.425	1077.36	1080.53	42	42	1484.61964285714	1766.23821428571	2307.02749999999	1329.06	1368.29892857143	1942.41928571428	1300.95535714285	1369.79857142857	1292.7925	1444.82571428571	1340.74928571428	1339.26	2187.41600000001	1895.82357142857	1628.94	1701.97777777777	1419.31678571428	2106.3	1371.9	1300.95535714285	1710.07866666666	1398.89275862069	1532.04	2170.27344827586	2162.08633333333	1423.39821428571	1411.64785714285	1431.06000000001	1403.48214285714	1293.36	2153.97392857142	1420.33714285714	1298.91464285714	2207.03249999999	1290.3	1238.71357142857	1279.52785714285	1421.88	1286.1	1438.70357142857	1383.67206896551
89	142.990737134308	142.989298007189	142.995738371126	157.117	155.068	158.145	4	4	606.144	943.602777777777	881.502171428572	808.950628571429	570.323742857143	849.898	600.0288	567.181777777778	621.349166666666	577.562571428571	1073.31051428571	527.487714285714	917.365285714286	932.381555555555	866.077028571429	906.8562	526.541142857143	866.222571428572	649.922	547.725083333333	850.894457142857	664.309333333333	681.436342857143	852.952222222223	838.815771428572	700.936285714286	644.820571428571	535.725	642.762	620.229485714286	945.7975	618.293142857143	528.417555555555	843.517027777778	664.110416666667	633.29925	617.359285714286	565.143314285714	1036.75542857143	586.647857142857	617.151857142857
90	143.960703753209	143.955833704543	143.970136658686	1075.4	1073.25	1078.33	140	140	4630.79999999999	6475.87162790699	7573.49999999997	5086.74	3880.14657142858	5755.34459459459	3866.88285714286	3565.92	4822.82536585365	4653.24	5642.812	5945.58000000001	5845.8716	6049.69750000003	4999.02000000001	6840.05176470589	3597.9304	4828.67999999999	3912.76527777778	3683.644	5959.80689655175	6485.4925531915	4738.04099999999	4803.0228	7280.27130434784	4346.61999999999	4463.03235294118	3812.80771428569	4322.0672	3732.14864864865	5099.74499999999	3668.05818181819	3732.14864864865	5616.03459459459	4335.16027777778	4475.4744	4445.64241379309	3694.44	5779.91354838712	4277.21485714286	4359.48000000001
91	143.959506020743	143.956231553446	143.96850555543	1130.43	1118.27	1138.58	140	140	11832.8974137931	17702.5079365079	17389.9347619048	7578.59999999999	8194.67999999998	17132.7747619048	4490.93347826087	13001.8607692308	12620.72	14793.3217460317	26604.3055714286	10583.52	16166.6259322034	15671.4762068966	15698.82	18742.5746478873	12344.8829032258	15307.3038596491	12223.705862069	10032.6082352942	17646	12596.0847457627	13420.14	15542.326724138	16252.2751666667	9862.23549019607	13692.5371875	13223.2341538461	13187.6693548387	12523.4685714286	16726.1480645161	13390.284057971	12870.151875	13984.6523636364	12430.7652542373	13376.3212698413	11612.7	12889.7055555556	33493.6948760331	8181.6075	9354.24085106384
92	143.959345500358	143.956376661591	143.967842531241	1168.205	1157.92	1169.28	26	26	3023.28	0	4080.01461538461	5306.03999999997	3115.38769230769	3977.93769230769	6093.48000000004	0	0	0	5695.8923076923	2909.375	4036.12153846153	0	4100.42999999999	4017.78	0	4076.94	0	0	0	0	0	0	0	722.159999999987	3112.02	2972.28	3103.86	0	3859.52846153846	2878.44	0	5840.51999999996	5772.18	0	0	3048.78	0	3126.61615384615	466.139999999992
93	143.958602263934	143.956075329795	143.966785415053	81.608	77.539	84.669	15	15	5806.70617391304	8949.83615686274	7138.7184	7045.80195652174	4607.06673913044	6896.96347826087	4525.8772173913	3290.34130434783	5300.152	4742.93473333333	13465.6898695652	4239.75243478261	8126.56947826087	6919.69219565217	7735.81393478261	7860.05843478261	5323.38143478261	8438.6987826087	5780.51673913043	5644.38169565217	8457.96260869565	5129.34213333333	5666.52886956522	6842.54379069768	8583.66586956522	5548.17860869565	6669.75491304348	4689.11895652174	5727.74452173913	5681.65982608696	8230.55541304348	5922.72965217391	2900.29263043478	6291.84245454545	5185.6728	4420.79034782609	3038.7512	2763.94558695652	10565.385173913	2926.8896	5263.52582608696
94	143.958853276459	143.957565777896	143.968723589135	103.0455	91.829	111.208	20	20	14490.2540816327	19173.7072244898	18392.4892857143	12222.739375	12380.3646326531	17106.0976326531	11862.434877551	9736.28959183674	13043.6295102041	12147.4246530612	27027.5168571429	12046.3929489796	25923.114459854	10542.1134	19256.5446428571	18761.82665625	13204.1776836735	20162.6725714286	14503.3662857143	13565.7893571429	20124.9204897959	13236.6183673469	14197.302	19247.2853061224	21290.1032666667	14037.6524081633	13159.8211764706	11862.6247142857	14558.0189387755	14084.548877551	25221.872203125	14243.9008163265	9374.17510204082	17200.8128571429	13524.7721632653	12426.5568163265	10164.3949285714	9928.72542857143	23639.3852142857	9979.81379591837	13504.2315918367
95	144.070274774014	144.068462540618	144.07208700741	267.3125	267.31	267.315	2	2	27.547448275862	25.5112068965517	30.614	36.7296	47.9525333333334	51.0233333333333	46.9231724137931	135.696689655172	621.221999999999	708.062631578947	371.229793103448	846.817380952382	35.7023333333334	35.7096551724137	31.6282666666667	29.594	111.168724137931	64.2768	31.6221379310344	83.6795862068964	36.7296	21.4257931034483	22.4460689655172	30.6134482758621	32.6554482758621	24.4912	18.3618620689655	33.6688	23.4663448275862	35.7156896551724	33.6759310344828	25.5025	57.135448275862	31.6285517241379	21.4301379310345	25.5025862068965	31.6344666666667	39.7904	24.4907586206897	32.6366896551724	38.7783448275862
96	145.055386329361	145.052707605909	145.058065052812	60.1885	58.136	62.241	2	2	471.311076923077	455.965788461538	181.649	117.330961538462	489.729230769231	213.212153846154	523.5165	530.54	337.530884615385	130.636307692308	727.465673076923	429.492865384615	237.700326923077	284.628288461538	268.356096153846	151.016923076923	212.216	170.388173076923	126.513384615385	185.71	89.804	221.377557692308	101.018076923077	117.344230769231	263.169923076923	135.667673076923	112.219038461538	390.718923076923	112.229615384615	267.365961538462	157.139230769231	311.246634615385	360.114307692308	219.312403846154	213.236269230769	299.959153846154	187.729538461538	638.833	615.152769230769	192.849057692308	97.9458461538461
97	145.952898447717	145.952898447717	145.952898447717	1127.37	1127.37	1127.37	1	1	3784.86590909092	4753.23886363637	4824.70909090908	5217.58409090908	3882.11999999999	4810.3715909091	3577.14000000001	3527.71136363637	4254.27500000001	4353.30977272728	8433.35999999998	3577.13999999999	4889.94931818183	5055.33181818183	4975.55999999999	4701.20727272726	3644.04318181819	4736.95000000001	3840.13545454546	3751.37568181819	4916.34866666668	3631.79772727273	3445.56000000001	4858.32227272728	4792.98000000001	3675.87886363635	3655.47431818181	3420.82204545454	3537.36000000001	3720.76886363637	4933.89772727274	3962.56272727274	3801.19318181819	5128.68249999999	3560.59318181819	3877.88386363637	3743.40000000001	3685.88181818181	8317.72500000002	3695.26318181817	3801.19318181819
98	146.063908501957	146.061500124272	146.072378555993	91.823	84.681	94.894	25	25	345.823461538462	624.412615384616	634.69517948718	671.446820512821	715.30758974359	973.349076923077	1264.8	907.91125	572.133692307692	602.208461538462	516.262717948718	942.740615384616	785.724210526316	1774.03657377049	975.2395	767.356631578947	777.572153846154	899.888769230769	623.470666666667	751.834487179487	287.719538461539	138.737435897436	115.27695	145.877875	370.362384615385	194.873871794872	168.321153846154	1171.28379487179	612.252631578947	513.201871794872	603.7512	428.518461538462	1621.97666666667	1372.4517948718	635.731564102564	1327.54947674419	1667.10017142857	2073.874	1001.67776923077	1883.44066666667	754.894871794872
99	146.061822580703	146.060259195964	146.065929118973	142.8365	142.831	144.872	4	4	444.841674418605	819.06	566.319418604651	563.271069767442	437.759581395349	493.747534883721	379.587069767442	811.010930232558	2496.62288372093	2231.32675609756	1623.042	1694.69457142857	538.707348837209	978.202302325581	563.194046511628	396.888558139535	473.409488372093	474.548720930232	388.682023255814	528.432279069767	438.72	355.05711627907	244.833488372093	308.00488372093	579.59776744186	306.118604651163	209.185813953488	1154.92958139535	483.612279069767	492.66	578.34	258.095302325581	2058.64158139535	1422.07451162791	507.009348837209	844.444465116279	1818.90879069767	1730.15665116279	1346.95255813953	1850.28	1644.87730232558
100	146.165399956673	146.161917473464	146.174027284874	44.884	42.838	46.931	70	70	930.468	1466.08214285714	1512.41628571429	2005.9098	1343.69918181818	2385.79147058824	1977.78	2423.74404761905	78.5225	101.008285714286	25.5059523809524	171.367636363636	2109.44616666667	2121.147	2050.22817391304	1948.773	885.615294117647	901.120695652174	540.902857142857	873.353454545454	1073.32323076923	746.849142857143	476.606857142857	752.124521739131	1158.6064	818.1202	626.455428571429	1791.58826666667	1324.33085714286	998.315727272727	1213.75281818182	734.796	2132.3852	1788.06	1253.91903448276	1195.97272727273	987.628888888888	1251.47947826087	808.254857142857	1159.74	1567.104
101	147.04614577847	147.04614577847	147.04614577847	283.629	283.629	283.629	1	1	177.5235	338.78525	339.81609375	379.544625	99.9875625	438.788125	190.79429032258	110.170125	1381.2069375	1758.2138125	1265.14875	1607.92670967742	293.787	370.4188125	343.77159375	333.740419354839	123.4124375	283.6381875	241.80665625	164.26528125	228.578	173.4478125	175.456125	219.36046875	250.0071875	204.0875	163.215	346.895625	186.707225806452	114.289	289.80425	120.394258064516	98.9642499999999	438.7075	227.599375	251.96315625	482.68171875	139.80421875	376.41459375	535.54921875	196.90825
102	147.047230140122	147.047230140122	147.047230140122	292.833	292.833	292.833	1	1	179.564	356.142035714286	345.876857142857	420.269428571429	82.64025	475.453142857144	176.509428571429	78.55925	1407.945	1785.8125	1234.54571428572	1627.29875	308.126285714286	377.571785714286	347.844357142857	319.349428571428	117.308214285714	256.037928571429	231.604857142857	166.306571428571	213.277035714286	153.069642857143	161.171285714286	212.219428571429	260.172857142858	176.50325	131.61225	363.298	185.6855	89.7662857142857	288.791392857143	107.14875	93.8662857142857	421.36325	212.174857142857	252.968857142857	487.799	135.7265	375.307428571429	537.690571428571	185.653
103	147.044576369066	147.044576369066	147.044576369066	217.293	217.293	217.293	1	1	64.295	106.108888888889	106.103111111111	103.048055555555	54.06	105.082888888889	84.7107222222221	48.9733333333334	101.0075	146.968	141.818611111111	82.6199999999999	93.8962222222223	101.0075	109.169722222222	113.250833333333	53.04	108.149444444444	88.7641666666667	60.1963888888889	104.102333333333	84.7107222222223	67.3163333333333	87.7152222222223	110.154	72.4397222222223	70.3991666666667	60.2127777777778	76.5208333333333	62.2166111111111	94.855105263158	64.2774999999999	71.4184210526317	103.048055555556	90.7750555555556	71.4427777777778	100.019888888889	62.2369444444444	147.940277777778	106.074222222222	79.5556666666667
104	147.075375968078	147.070920328723	147.085173709829	56.1125	52.038	60.206	92	92	1477.19036363636	1976.80404545455	1420.46104615385	1591.60258064516	1168.20533333333	1373.12937777778	1040.808	2613.33633333333	3830.67437288136	4407.02907272727	4371.81782608696	2416.689	1696.51306521739	2110.74511764706	1773.43391836735	1463.17109589041	3163.850625	2558.03535714286	3426.08880851064	2877.16474576271	726.61147826087	658.086333333333	634.683391304348	796.9324	731.355586956522	462.130466666667	449.87752173913	1169.09439130435	1272.26530434783	760.280777777778	917.3396	753.0552	2479.95920930233	1657.67567567568	1028.4512	1625.47484210526	3248.50167741935	1722.42734883721	5233.04542857143	2967.56386206897	1507.97876666667
105	148.060745021897	148.056937337771	148.070977249409	57.128	53.052	61.224	94	94	1207.68	2395.2168125	2395.96628571429	2488.47685714286	2083.36696774193	3083.98321153846	1782.56221917808	3663.26863636364	1323.5124137931	1835.09751020408	1288.58477142857	1437.41483333333	2402.72338235294	2533.36942857143	2458.10259574468	2471.4088	1268.35141860465	1616.12204651163	1307.96795348837	1284.67774418605	1398.085	1056.79023728814	1155.09819047619	1263.23269090909	1761.44131428571	1325.05794	1197.66677272727	2267.72464285714	1858.90609302326	1417.54395	1799.97825	1398.00196969697	3399.66	2626.99047619048	1372.28428571429	2201.73546666667	2376.220475	2981.6088	3693.38727272727	3548.1626	1045.781875
106	149.04988396862	149.045568665462	149.054199271778	844.7415	841.695	847.788	2	2	86.7212499999998	186.717187499999	170.38175	160.1301875	106.106	175.42925	93.8670588235295	148.929125	172.479411764706	200.989249999999	103.0515625	143.8111875	149.97675	170.438235294118	193.99	160.1890625	91.7943750000004	141.814750000001	97.9139999999998	90.8022499999998	171.591	110.15325	136.805625	138.7115	138.805	126.5575	106.145	98.9642499999997	117.292812500001	114.275	151.00625	117.3790625	93.8975000000002	171.402000000001	131.6203125	170.38175	128.512125000001	106.106	115.286588235294	145.89575	177.458250000001
107	150.0578886009	150.056141112374	150.068181411534	87.7445	83.655	88.774	22	22	224.46	348.933272727273	452.113142857143	573.534380952381	411.279818181818	474.553636363636	366.18	761.141037037037	453.798863636364	404.244	226.500545454546	465.244363636364	483.717	603.866909090909	484.521590909091	433.615909090909	214.314545454545	226.561090909091	114.301090909091	222.36	196.905952380952	99.9644545454546	92.8448181818182	178.507954545455	190.791	106.108363636364	51.0136363636364	317.389636363637	122.432727272727	195.892363636364	169.282272727273	151.034	925.200466666667	404.226	140.829	170.385545454545	510.142857142857	530.541818181818	248.891090909091	412.310857142857	255
108	151.03474209881	151.034343385161	151.035143408837	45.905	45.898	45.917	4	4	234.661333333333	406.0595	410.29125	363.209	310.161066666667	444.9925	322.399	381.71375	274.469666666667	305.059733333333	329.5609375	294.7619375	363.09775	379.6725	421.5439375	429.532266666667	307.100266666667	300.06375	225.478933333333	257.208	395.857	261.188266666667	275.56875	471.52875	362.055625	264.249066666667	286.69025	404.019	330.561	292.919375	395.1028125	286.807333333333	463.201066666667	465.2625	242.823466666667	295.8725	411.16075	414.526	422.53875	437.5531875	216.211733333333
109	153.998889383709	153.998889383709	153.998889383709	64.281	64.281	64.281	1	1	117.305	170.303695652174	272.409652173913	395.857	130.598956521739	238.63125	137.770434782609	103.050739130435	38.7418260869565	60.2415652173913	148.958086956522	45.9117391304348	142.83652173913	127.505208333333	128.558347826087	172.468173913043	34.6888695652174	62.2226521739131	39.7918695652174	32.6483478260869	560.266434782608	1103.92226086956	1207.976	941.700782608696	307.033086956522	378.436130434783	317.232958333333	98.9440416666667	73.4619130434782	127.565217391304	236.70052173913	174.464608695652	42.8509565217391	78.54	134.674434782609	79.5837391304348	40.8104347826087	54.0622083333333	107.104375	59.1902608695652	51.0260869565217
110	154.967320255159	154.967320255159	154.967320255159	1148.79	1148.79	1148.79	1	1	1215.4155	1748.85133333333	1786.8955	1917.91333333333	1299.48	1857.00666666667	1292.55116666667	1290.72166666667	1391.73466666667	1457.81816666667	2687.119	1297.44	1833.2395	1787.916	1806.42	1845.783	1314.18933333333	1782.52233333333	1356.82166666666	1275.20833333333	1840.08	1296.83672131148	1423.92	1840.38066666667	1798.55383333333	1373.94	1371.9	1306.8335	1371.328	1292.55116666667	1847.105	1251.949	1313.3835	1722.04133333333	1332.33766666667	1339.47883333333	1311.72	1283.36966666667	2735.9605	1379.49066666667	1335.39816666667
111	154.96800016832	154.966758737949	154.977756541559	1075.33	1075.28	1075.42	10	10	1645.88038461538	2471.33703703703	2465.34	2408.10769230769	1687.71615384615	2466.23518518518	1737.69074074074	1758.09814814815	1902.99074074074	1994.1	2796.87423076923	1800.97884615384	2382.59807692307	2361.13703703703	2355.18	2368.44	1659.12222222222	2338.86	1845.18	1696.87592592592	2297.87407407407	1753.38	1916.25555555555	3096.57192307692	2372.52	1862.20192307692	1826.15615384615	1751.34	1883.31923076923	1752.36	2426.47461538461	1703.02192307692	1740.75185185185	2312.19153846154	1879.86	1785.64814814815	1852.96857142857	1661.58	2810.17769230769	1885.36076923077	1811.88185185185
112	155.001513136785	155.000908715784	155.002117557785	1078.905	1078.4	1079.41	2	2	1746.83034482758	2590.62633333332	2600.85896551723	2529.60000000001	1825.39689655172	1697.36866666666	1831.49833333333	1875.98533333333	1956.61799999999	2057.01517241379	2854.9248275862	1821.72	2513.10931034482	2563.07733333332	2486.75999999999	2484.53965517241	1800.88833333333	2467.19379310344	1935.95999999999	1793.74599999999	2430.43399999999	1876.39299999999	1983.89999999999	2893.63483870967	2491.68206896551	1906.00413793104	1923.99999999999	1851.92586206897	1898.48275862068	1854.35999999999	2590.62633333332	1794.78655172413	1847.82366666666	2452.90896551723	1922.69999999999	1864.14899999999	1879.08965517241	1809.48	2956.87133333332	1924.37034482758	1859.87199999999
113	155.074211400131	155.074211400131	155.074211400131	292.816	292.816	292.816	1	1	53.0533714285714	89.7977142857142	99.988	92.846	98.9649428571429	110.187771428571	98.9669444444443	155.057371428571	2058.87891428571	2710.25828571429	1808.96657142857	2509.88333333333	85.7015999999999	98.9815714285714	81.6091428571428	63.2559428571429	128.5344	113.251714285714	152.048114285714	157.124	74.4912857142858	91.8385714285714	61.2068571428572	74.4808571428571	65.2964571428571	56.1157142857143	40.8171428571429	98.9677142857144	56.1152777777777	65.2964571428572	70.4115428571429	79.5934285714285	213.233742857143	60.1867428571429	59.1649714285715	80.5890285714286	56.1251428571429	223.436314285714	45.89875	66.3185714285715	40.8102857142857
114	157.011311334921	157.008881476539	157.014889717102	62.217	61.215	64.298	3	3	387.633529411765	541.589657142857	658.176428571428	717.260857142857	619.300676470588	780.365571428571	546.956470588235	773.494411764706	434.419764705882	464.447941176471	456.054942857143	458.018485714286	480.473828571429	652.873142857143	575.521714285714	498.995735294118	200.006470588235	311.180735294118	186.708441176471	234.701470588235	611.236714285714	1208.80042372881	861.121142857143	657.145176470588	417.156628571429	542.702588235294	376.411628571429	648.792685714286	307.0974	380.679411764706	478.514	329.555	819.107235294118	785.490588235294	361.184117647059	412.183885714286	450.966285714286	705.017428571428	542.6856	451.029428571428	278.532264705882
115	157.974974680062	157.971797074238	157.985929917659	89.7765	86.704	90.82	60	60	450.890514285714	1153.7331	1073.48037209302	1228.62374193548	796.967111111111	1286.39595348837	790.608139534884	881.526857142857	687.441485714286	676.771457142857	1374.32485714286	685.626666666667	1060.22528571429	1195.57022222222	896.686545454546	981.652285714285	840.843529411765	969.263888888889	626.552888888889	864.078285714286	1010.17358490566	893.581473684211	802.865204545455	1074.36970588235	1060.06995348837	722.350615384615	765.39	800.7	661.129714285714	774.396857142857	980.193305555556	667.266857142857	784.465444444444	1078.7742	723.483857142857	668.380714285714	574.501285714286	526.452685714286	1034.42083333333	694.931314285715	753.845205882353
116	158.960316665166	158.956644100276	158.970106022312	1081.41	1080.36	1081.54	144	144	11254.68	14735.2188372093	13731.8175675676	14367.8606818182	10863.4362790698	14264.2161904762	11091.0714634147	10987.3479069768	10519.7617777778	10982.8630952381	11853.0004545455	10145.94	13823.3672500001	14599.6431818182	13579.26	14027.1774418605	10882.8206976744	14644.4181395349	9998.22727272724	10845.3256410257	14541.4772727273	10606.2827272727	10500.2334883721	13566	13573.5810526316	9958.54404761908	10236.7435714286	11243.4846511628	9926.06418604654	10972.14	13960.9380952381	11192.3454545455	10984.9035714286	14249.6272727273	10137.78	10359.4413953489	10296.3863636364	10989.3888372093	11959.8905555556	9991.71549999998	10339.74
117	159.074518868631	159.073917992313	159.083620420825	57.131	56.101	57.145	4	4	207.087681818182	271.326045454545	427.599022727273	474.426818181818	284.656090909091	441.719045454545	292.857409090909	303.05475	67.305	69.4048181818182	101.007	67.3305	559.034727272727	578.494636363636	608.150272727273	758.163954545454	216.321909090909	247.931795454545	163.243636363636	245.918590909091	103.061318181818	62.2366363636364	48.9796363636364	66.3265909090909	157.08	61.2095454545455	60.1893863636364	167.302363636364	119.371909090909	115.319068181818	108.163363636364	112.2575	185.664818181818	121.396227272727	88.7637272727273	75.5001818181818	152.020636363636	145.93475	335.66225	211.219977272727	63.2569090909091
118	159.96642559952	159.963443384017	159.967942470819	1080.435	1077.4	1081.5	50	50	1478.36131578948	2134.42111111111	1962.94926829269	2073.23764705883	1431.42921052632	2198.10571428572	1469.17894736842	1414.44947368421	1438.57105263158	1548.75947368422	1598.75236842105	1341.64605263158	2165.96547619048	1822.21611111111	2021.13179487181	2063.46	1520.19210526316	1415.76	1460.64	1441.63184210526	2029.77450000001	1427.34815789474	1454.89526315789	2158.82380952382	2143.69774193549	1420.20631578947	1473.64	1560.40648648649	1414.44947368422	1407.6	1858.00741935483	1493.03000000001	1499.78684210526	2157.28666666667	1433.1	1465.09789473684	1418.53157894738	1439.22	1529.76894736842	1385.87473684211	1357.62
119	160.073629734843	160.071179638459	160.081470806165	271.8985	266.289	274.469	12	12	146.918918918919	271.435027027027	224.495135135135	398.925675675675	998.844594594594	1160.23167567567	906	2330.2972972973	14602.9530540541	16127.9345945946	8368.54831578949	13697.7607586207	390.701405405405	568.290540540541	369.279135135135	330.620108108108	1908.36943243243	2234.39189189189	1880.35810810811	2241.53378378379	383.682594594594	285.675675675675	182.628378378378	238.781189189189	316.334054054054	212.249945945946	151.996108108108	388.722972972973	573.483027027027	300.007135135135	315.30527027027	194.840648648649	1568.15540540541	939.668918918919	379.600864864865	634.507243243243	1378.5677027027	830.5	428.513513513513	914.891513513513	1158.19081081081
120	160.075740838035	160.073714349209	160.083423165118	525.4335	524.423	530.551	6	6	16.3272258064516	37.7504062500001	35.7158064516129	22.4499354838709	20.4058064516129	36.7425	16.319	28.5726451612903	851.056645161291	1379.9754375	55.0956774193548	1859.98771052632	34.6953548387096	27.5478387096774	34.6953548387097	34.6953548387096	80.602935483871	39.7976129032258	60.17446875	67.3498064516129	33.6579375	20.4090322580645	28.573125	45.91125	31.63453125	29.58815625	29.5874838709677	18.3652258064516	15.3067741935484	26.5267096774194	31.62290625	22.4414193548387	27.5417419354839	34.6887741935484	21.4294838709677	27.54759375	25.5161290322581	23.4577741935484	21.4294838709678	20.409375	26.5317419354839
121	160.079871273107	160.074556736272	160.085572839421	371.899	368.311	372.427	4	4	44.892	78.5504999999999	64.2698	67.3464	66.3259999999999	65.2814222222222	53.0480888888889	156.084340909091	1843.63281818182	2179.5744	1036.73563636364	2509.18595454545	60.2041363636364	76.5	55.0873636363637	49.9866818181818	112.2025	92.8422444444444	84.6939545454545	85.68	88.7748	49.9866818181818	44.892	68.367409090909	72.4310444444444	34.6890666666666	38.7608636363637	68.3668	47.9473111111111	58.14	60.2041363636364	43.8772	134.661	95.9056363636364	36.7347272727272	63.2738181818182	118.3664	71.428	49.9866818181818	77.52	107.128636363636
122	160.074764436888	160.074764436888	160.074764436888	395.842	395.842	395.842	1	1	41.8246857142857	44.8925714285714	42.8436	48.9819428571429	36.7292571428572	48.9654857142857	37.7558571428571	46.9251111111111	856.139571428571	864.182000000001	414.305599999999	1037.77585714286	46.9318285714286	48.9654857142857	37.7558571428571	38.7643428571429	48.9654857142857	49.9926	33.6741428571429	58.1546571428571	45.9128571428572	41.8118	36.7354285714285	44.8988571428571	43.8575428571428	26.5400571428572	24.4868571428572	32.6427428571428	21.429	33.6581666666666	41.8375714285715	29.5924285714286	47.9373888888889	52.0331142857143	24.4905882352941	47.9534285714285	58.1546571428571	32.6491428571428	24.4861714285714	32.6482285714286	59.1749142857143
123	160.074371285115	160.074371285115	160.074371285115	237.704	237.704	237.704	1	1	523.4139	819.3009	588.54	826.6455	489.599999999999	735.012	435.54	1086.56625	2287.4005	1737.99665	1868.1693	1386.51975	1359.3726	1093.708	1352.8515	1327.4103	1745.22	1099.8295	933.300000000001	1628.319	1500.8613	1309.68	1744.713	2395.63085714286	1407.33845	1369.5781	1157.37571428572	1535.5515	1010.0475	1051.37452380952	1352.52	1110.72555	2355.75725	1870.66815	930.468	1316.82	1732.4694	1743.6118	855.98975	1808.9919	1261.029
124	161.081988553153	161.077675008943	161.089707704348	270.8775	267.298	273.454	18	18	50.0016176470589	80.6148529411765	76.5340909090909	102.026470588235	185.688176470588	194.90103030303	134.655529411765	368.31555882353	2346.24864864865	2744.90045454545	1572.24692307692	3202.60605263158	97.9312941176471	125.492558823529	116.293411764706	106.125882352941	295.782941176471	341.788676470588	238.700647058823	326.484705882353	102.042424242424	78.5626470588236	62.2361470588235	83.6761764705882	72.4513235294118	76.5340909090909	60.1869411764706	103.047545454545	87.7301176470589	66.3286764705882	70.4104411764706	49.9857647058824	198.951617647059	163.242352941177	79.5944117647059	97.9312941176471	206.131818181818	156.101727272727	101.009117647059	145.851588235294	182.658970588235
125	161.095640293138	161.095640293138	161.095640293138	384.624	384.624	384.624	1	1	73.4482285714286	129.554514285714	156.073114285714	192.8664	114.288	164.2108	107.145	236.659885714286	274.502971428572	353.018857142857	173.477714285714	348.0246	114.2688	163.218285714286	118.353142857143	78.5488	114.272	154.058828571429	91.8385714285715	162.220885714286	211.199142857143	316.235428571429	244.861714285714	259.188857142857	144.835942857143	156.103714285714	127.496527777778	163.241142857143	80.6138571428571	123.413277777778	142.84	116.332114285714	155.031314285714	101.005457142857	91.8397058823529	82.6547142857142	116.309314285714	133.676142857143	61.2154285714286	115.253722222222	39.7900285714286
126	162.045190795022	162.039639432542	162.05012054333	187.734	184.65	188.731	6	6	315.25725	764.2047	661.3164	796.854299999999	102.055	791.714	481.581599999999	97.944	311.283	355.98	221.32915	299.02115	469.315	590.72475	631.53475	480.5613	70.4006999999999	971.3256	493.679999999999	665.3986	183.645	93.84	112.266	125.49075	212.2224	100.0139	101.03445	842.7265	283.6434	97.8911999999999	340.7635	182.67845	1417.08866666667	891.479999999999	281.589	383.52	682.5807	404.0388	746.823	648.879	155.0856
127	162.072967671902	162.072967671902	162.072967671902	59.168	59.168	59.168	1	1	102.011428571429	165.230742857143	140.796529411765	176.510882352941	239.803676470588	216.264228571429	170.403852941176	340.768411764706	418.996885714286	720.697636363636	407.085617647059	486.580885714286	270.370147058824	374.372382352941	268.329617647059	265.314705882353	90.8192647058824	81.635294117647	63.2577142857143	75.5017647058824	189.802058823529	125.492558823529	128.557058823529	187.728705882353	242.7464	124.472294117647	87.7301176470588	645.734470588235	205.079117647059	234.742058823529	279.504176470588	231.640147058823	649.814941176471	402.945142857143	202.018235294118	299.957823529412	331.595588235294	796.826735294118	541.588764705882	482.668676470588	89.8
128	163.068227320643	163.067161761314	163.069292879972	59.1795	59.179	59.18	2	2	192.78756	230.4748	183.69	169.368416666667	145.90004	132.6364	129.608791666667	131.61096	162.11004	233.64412	396.87725	145.87144	100.98396	132.6325	121.4395	108.17512	67.33848	90.80492	45.9126	47.96256	170.430458333333	101.00772	60.1972083333333	136.7135	146.8512	74.47752	55.08432	157.124916666667	53.05456	92.88825	124.4705	107.1294	120.39304	116.28456	82.64268	69.37904	97.948	190.794541666667	329.47292	95.927	33.66924
129	163.075100557086	163.071992904666	163.083659463004	197.412	196.871	199.972	10	10	86.7301612903226	119.381516129032	108.157612903226	167.28	148.987016393443	138.744524590164	107.139590163934	320.366096774194	3838.266	4578.9895890411	3130.21501639344	2661.10059016393	126.524721311475	133.655919354839	145.911573770492	111.21037704918	400.930868852459	243.846606557377	298.916709677419	414.231322580645	110.189612903226	145.899209677419	114.250838709677	129.574822580645	120.392885245902	102.027868852459	88.7556885245902	200.027483870968	85.6949032258065	119.336225806452	120.39235483871	105.097147540984	408.109677419355	144.867483870968	97.9277419354839	144.878935483871	137.750901639344	283.664819672131	273.430295081967	155.082360655738	105.078274193548
130	163.110667832863	163.109448682081	163.111886983646	385.163	384.624	385.702	2	2	70.3859142857143	114.2528	141.795885714286	153.064285714286	101.022428571429	116.273485714286	94.8998571428572	161.169028571429	115.308428571429	119.373428571429	142.86	117.349285714286	108.150285714286	123.433828571428	106.091885714286	89.7675428571428	87.7421142857143	92.8434	105.104142857143	113.251714285714	202.016571428571	267.269942857143	192.861	195.927771428571	140.752114285714	128.574	115.253542857143	127.535714285714	64.2870000000001	73.4358857142857	115.292285714286	96.9407142857144	134.636228571428	98.9649428571429	86.7364285714285	85.7160000000001	81.6228571428571	127.535714285714	123.433828571429	85.6752	53.0548571428572
131	164.077228663518	164.077228663518	164.077228663518	197.932	197.932	197.932	1	1	18.3687096774193	33.6695806451613	25.5120967741935	27.54759375	36.7304516129032	32.6492903225807	25.5112903225806	57.1362580645162	551.043870967742	599.005096774194	368.25384375	321.452419354839	29.5884193548387	30.6077419354839	24.48675	21.42525	79.5673125	41.8305806451613	36.7234838709678	64.2884516129032	26.5225161290322	31.629	24.48675	35.716935483871	24.4905	21.4291875	19.38534375	23.4703870967742	13.26365625	18.3549375	20.4051612903226	20.4090322580645	133.653806451613	33.6631935483871	18.3646451612903	24.4861935483871	29.5930967741935	90.8029677419354	35.70984375	27.5478387096774	22.4420625
132	165.021940118725	165.021940118725	165.021940118725	256.058	256.058	256.058	1	1	38.77	69.3778947368422	64.2832105263158	83.6788421052632	48.9785263157895	59.1996842105263	49.984298245614	51.0184210526316	52.0287931034483	79.5887368421053	54.0590701754386	62.2424736842106	62.2371228070176	86.7313157894737	57.1416140350878	63.2563157894737	32.6422456140351	75.4994736842105	35.7061403508772	54.0748771929825	58.156	40.8068965517241	45.9031578947368	66.3182456140351	64.2898421052632	36.7402105263158	39.7793157894737	46.9321052631579	32.6484210526316	42.851052631579	53.0591578947369	32.6422456140351	46.9318965517241	69.385052631579	42.8554736842105	36.7231578947369	51.0131578947368	42.8643157894737	47.9573157894737	52.0235789473684	44.8962105263158
133	165.054483333104	165.054483333104	165.054483333104	110.188	110.188	110.188	1	1	85.68	121.373736842105	98.9669444444445	115.291388888889	77.5622222222222	126.512631578947	63.24	201.897473684211	439.596055555555	464.219736842105	372.401388888889	460.145277777778	144.84	139.776052631579	128.59	91.82	284.653421052632	242.835157894737	173.444736842105	307.086888888889	163.297777777778	278.444833333333	258.130277777778	320.180842105263	218.268111111111	189.761333333333	154.02	165.285	83.6901111111111	75.5005555555556	176.405368421053	127.611111111111	301.92	141.78	75.5005555555555	130.595555555556	155.031555555556	157.122777777778	128.553157894737	159.068	98.9669444444444
134	166.015145172944	166.015145172944	166.015145172944	256.058	256.058	256.058	1	1	39.78975	59.1745	60.19475	48.9750000000001	45.91125	64.3230000000001	30.609375	30.6075	39.78975	32.648	72.4421874999999	31.62775	69.4024999999999	68.35675	55.0935	56.134375	41.8328125	61.2149999999999	48.954	34.690625	58.1542499999999	31.6413125	31.6296875	56.1343749999999	56.1171875000001	42.8505	39.78975	37.7515625	49.9922499999999	50.9970588235294	72.4421875000001	38.743375	31.6181764705882	62.2390625	38.7695	39.7921875	36.73125	26.546	69.4025000000001	40.8125	38.7695
135	166.087638802196	166.082598828894	166.093911391475	154.06	153.033	157.086	8	8	1185.57735483871	2110.58022580645	1775.30516129032	2358.46374193548	1304.95132258064	1899.78058064516	1321.23419354839	2759.27451612903	1463.0833125	1658.93961290322	863.302064516129	1926.30812903226	1419.44819354839	1608.69261290323	1427.34103225806	1271.04058064516	1582.77048387097	1633.43316129032	1321.23419354839	1826.55466666667	1383.46993548387	1478.35393548387	1241.41851612903	1592.37106451613	1477.61393548387	1286.54541935484	1030.49322580645	1565.42225806452	1090.65587096774	941.519548387096	1431.69361290323	1023.35119354839	2061.9415483871	1329.95380645161	941.549322580645	1323.58316129032	1343.72235483871	1648.42425806452	516.348516129032	1599.76464516129	931.348354838709
136	167.061198664219	167.05556970111	167.066827627329	845.252	842.716	847.788	2	2	21.4261764705882	63.2470857142856	92.8307058823529	73.4463529411765	28.5682352941177	110.169529411765	31.6288571428572	60.1869411764705	155.105142857143	137.759558823529	20.4017647058823	91.810588235294	74.4793235294117	80.6138571428572	101.038235294117	93.8643529411764	26.5184705882353	43.8713823529411	61.2176470588236	30.6034285714285	53.0889411764706	60.2060294117646	114.2688	79.5806470588235	53.0629411764705	77.5535294117648	36.7538823529412	21.4292647058824	94.8709411764708	27.5519117647058	37.7563235294117	43.8789705882354	24.4868571428572	113.268970588235	96.9251470588234	154.064411764706	91.8238235294117	42.8511176470588	38.7643428571429	152.01944117647	101.994117647059
137	167.087903077399	167.087903077399	167.087903077399	155.046	155.046	155.046	1	1	160.131277777778	305.063055555555	272.414166666667	345.761166666667	158.143055555556	272.414166666666	178.5	485.652222222222	68.3586111111111	157.122777777778	38.7705555555556	222.420555555555	188.813055555555	231.603055555555	199.974444444444	151.971722222222	245.967277777778	255.069444444445	143.859166666667	255.922388888889	179.510222222222	134.676666666667	129.54	209.088611111111	206.163444444444	110.184	113.287833333333	246.987888888889	80.6019444444445	141.857222222222	180.658	130.595555555556	338.732222222222	186.599	82.6155	152.9	120.392777777778	276.495277777778	40.8111111111111	168.290833333333	92.8452777777777
138	169.034830122945	169.034793439007	169.034866806883	82.6455	82.64	82.651	2	2	338.690521739131	729.408804347826	750.031935483871	992.840739130435	428.568	608.010695652174	336.693260869565	606.047869565217	723.953043478261	781.962451612903	523.393826086956	401.982782608696	343.871869565217	438.665434782609	332.56252173913	341.874782608696	135.712043478261	171.385565217391	89.7854222222222	133.639934782609	330.571565217391	243.817177777778	186.711717391304	309.139043478261	367.254782608696	194.870933333333	140.781	211.1985	123.454195652174	221.424913043478	316.21347826087	261.186782608696	230.554391304348	242.853130434783	148.9784	104.082130434783	112.243043478261	163.245217391304	174.423717391304	115.333695652174	154.060266666667
139	171.137975499565	171.136728392427	171.138135620916	364.247	361.146	365.273	3	3	78.5739705882353	158.118235294118	143.857323529412	215.310428571428	45.9198529411765	140.775771428571	51.0058823529412	44.8916470588235	80.6032352941176	91.8397058823531	105.087264705882	71.4308823529412	158.168382352941	120.353058823529	166.279176470588	141.816794117647	33.6629117647059	124.493823529412	54.0740294117647	34.678	155.107058823529	59.1668235294118	84.6844117647059	121.4115	147.917058823529	101.006205882353	99.9484705882353	83.6761764705882	73.4484705882354	37.7443529411764	107.146323529412	39.797205882353	39.7903235294117	138.78	80.6148529411765	47.9607352941176	85.7170588235295	44.8994117647059	96.9279411764706	71.3835294117648	52.0425
140	171.989848328426	171.988625564497	172.001249118542	116.2975	113.236	116.331	10	10	167.321	338.5404	335.752333333334	376.467857142857	445.98035	658.287	440.64	496.74	410.1405	442.68	441.763095238096	296.89275	245.82	222.36	222.4799	211.189285714286	115.28825	74.50015	94.8879	96.9237499999999	179.570285714286	246.7674	256.15805	174.371142857143	152.01725	236.7676	188.74625	348.937714285715	199.9788	167.287809523809	222.2946	165.3777	497.9064	470.22	268.32575	356.079714285714	531.271142857143	445.864857142857	652.992	497.783238095238	187.7904
141	172.093749148852	172.093694249372	172.093804048332	250.9795	249.97	251.989	2	2	78.562	141.799857142857	145.898365853659	269.389463414634	293.872390243902	405.21112195122	274.412804878049	494.907857142857	1642.43	1747.902375	1045.5	3132.22365853658	272.450707317073	338.774380952381	303.063146341463	251.970121951219	347.868714285714	450.958585365854	272.378142857143	439.671309523809	200.992853658537	205.048714285714	151.98	168.343214285714	235.715780487805	218.400048780488	140.76	382.600609756098	295.877804878049	270.3	297.923428571428	176.46	1331.28642857143	710.218285714286	272.378142857143	436.621142857143	832.538926829269	782.863804878048	464.288658536586	790.610714285714	764.194
142	172.976908007066	172.975828709378	172.980348309342	64.275	63.261	65.301	5	5	276.446225806452	716.991967741935	688.804838709677	908.029677419355	383.617032258065	771.168774193548	414.30335483871	533.594967741935	285.425	255.208333333333	390.771193548387	190.758096774193	712.16264516129	534.530709677419	649.904387096774	697.988903225806	266.337870967742	447.822483870968	281.591225806452	255.064516129032	1075.556	2325.24164516129	3079.19255172414	1353.92525806452	1036.22167741935	2042.2276875	1573.04289473684	471.269806451613	749.889677419355	556.146129032258	868.10235483871	565.365935483871	276.446225806452	544.731677419355	852.942933333333	495.845419354839	286.692516129032	196.916032258064	314.179870967742	447.978258064516	564.309741935484
143	175.038883315786	175.036016482171	175.049988892401	297.7065	293.831	298.966	60	60	1259.00906666667	2366.41066666667	2427.273875	2684.80819354839	1875.26127272728	2555.77702702703	1868.11936363637	2779.92745098039	66.3175000000001	90.8039615384617	103.027769230769	71.4181481481481	2089.98	2448.07045454546	2335.0525	2201.01307142857	935.59009090909	1103.93509090909	725.776434782609	909.265499999999	1437.6027	1087.80454545455	815.011959999999	1299.53539130435	1487.5245	1113.11373076923	918.6	1953.77875	1083.54342857143	1275.35	1486.83936	1175.66836363636	2696.586825	2234.38961538462	1210.04944444444	1533.20090625	1825.3167	2146.32045714286	1353.54	1984.25907692308	806.855954545456
144	175.116036650111	175.114353168482	175.125626598041	54.583	52.031	58.142	12	12	115.272555555556	180.535083333333	117.351111111111	146.92	140.798333333333	173.418888888889	116.3275	358.176	865.814916666667	1105.49545714286	445.861388888889	262.168555555556	247.887	273.389777777778	293.88	217.354666666667	6076.70826666667	3837.26472222222	4643.28416666667	5530.87771428571	285.716666666667	237.719914285714	143.882666666667	305.104583333333	298.843722222222	110.172342857143	98.9507777777778	203.002111111111	225.481388888889	128.5935	232.655	163.266666666667	547.799666666667	222.390277777778	212.213485714286	260.170833333333	631.551944444444	367.3	886.476555555556	493.881666666667	189.771666666667
145	176.075452353738	176.075452353738	176.075452353738	433.614	433.614	433.614	1	1	14.2836842105263	20.4084210526316	23.4593947368421	17.3471578947368	13.2671842105263	18.3590526315789	16.3242105263158	20.4084210526316	322.403157894737	490.607342105263	28.5673684210526	694.585076923076	24.4864864864865	25.5026315789474	29.5792368421052	22.4495135135135	22.4492631578947	21.4255263157895	12.2432432432432	19.3795	33.6591315789474	12.245052631579	12.2442162162162	11.2246315789474	12.2434736842105	11.2197105263158	13.2654736842105	23.4660526315789	14.2836842105263	14.2858947368421	19.3882162162162	16.3267368421053	19.385	29.5861052631579	13.2634210526316	15.3063157894737	26.5309473684211	8.1621052631579	17.3444736842105	18.3675789473684	10.2010810810811
146	176.102444087758	176.101476736575	176.112611039268	56.108	55.081	57.134	3	3	180.546807692308	225.3775	342.888	307.101038461538	237.722730769231	357.094230769231	247.9815	261.188923076923	87.6881481481482	121.41332	74.4796538461538	53.044	404.955269230769	464.2225	508.209	624.498923076923	1056.99892307692	611.141269230769	442.796846153846	845.962615384615	92.8655	31.6283461538462	39.7905	80.6012692307692	119.322	43.8715769230769	44.8833846153846	156.101192307692	109.168807692308	96.9694230769231	84.6823461538462	72.4391153846154	199.972769230769	114.244307692308	74.4796538461539	75.5027692307692	194.871423076923	132.635	354.986769230769	213.2845	53.054
147	176.968324387988	176.968324387988	176.968324387988	231.6	231.6	231.6	1	1	168.345	356.011727272727	306.081818181818	387.761212121212	424.509090909091	556.25765625	446.811529411765	724.522727272727	234.662727272727	294.9064375	330.568363636364	293.836235294118	347.975	393.895454545455	407.161363636363	265.270909090909	788.553696969697	714.190909090909	598.900090909091	746.728727272728	280.575	322.348727272727	278.443941176471	277.464727272727	286.696636363636	195.927272727273	182.537882352941	365.257636363636	247.924323529412	211.121181818182	242.788848484849	195.857454545454	752.961272727273	454.102272727273	263.144363636364	276.444636363636	633.589363636364	504.089575757576	533.59844117647	516.179529411765	304.041272727273
148	177.040415865746	177.040415865746	177.040415865746	65.301	65.301	65.301	1	1	58.14	418.0975	796.8543	791.714	51.015	924.12	51.0289473684211	58.158	48.9312	45.9135	672.353421052632	44.891	769.2685	337.7193	483.6222	690.91235	36.729	304.98	43.8729	52.0353	333.71985	132.6325	143.85525	131.613947368421	113.22	77.5428	67.32	86.72125	45.9135	56.13025	230.5878	60.19475	68.35675	403.9002	46.9315	48.9744	52.03275	365.2495	3610.8	57.1508	31.6386
149	177.049462777909	177.046480064878	177.053621148344	267.834	266.289	270.348	4	4	164.262933333333	198.9845	197.987034482759	260.223103448276	148.960275862069	197.966965517241	147.9145	285.674666666667	1338.32746666667	1531.45577419355	878.9814	1716.09872727273	184.632482758621	208.1344	191.811862068965	180.5872	233.595266666667	228.541793103448	184.668266666667	240.830133333333	228.541793103448	250.9856	189.7696	234.661333333334	201.028310344828	154.092896551724	142.814	165.284689655172	124.472533333333	125.5379	167.356533333334	134.6532	169.364266666667	174.4656	113.2718	112.211	126.514206896552	130.590896551724	127.560344827586	154.0049	104.0876
150	177.053945406709	177.053945406709	177.053945406709	295.895	295.895	295.895	1	1	189.774	291.803032258064	342.806709677419	374.434709677419	337.705419354839	452.994580645161	348.994451612903	444.762193548387	390.771193548387	445.93735483871	280.579838709677	430.562516129032	292.758516129032	346.964516129032	368.24329032258	369.275032258064	183.617419354839	189.774	141.842774193548	172.423612903226	263.276516129032	225.519806451613	153.014516129032	242.821419354839	236.699870967742	192.834870967742	157.17935483871	379.536	210.179806451613	204.01935483871	282.665096774193	206.131225806451	556.058225806452	404.034967741935	271.345741935484	301.996387096774	435.739266666667	404.034967741935	294.705419354839	520.331612903226	158.145
151	178.034028077041	178.034028077041	178.034028077041	610.116	610.116	610.116	1	1	26.5312432432432	43.8588378378377	43.8658108108108	42.8581621621621	24.4897297297297	46.9391666666667	23.4587567567568	24.4864864864865	32.6443243243243	24.4871351351351	37.756	17.3445945945946	44.8930810810812	44.899027027027	43.8913783783783	44.8857894736842	24.4903783783784	32.6486486486486	48.9807567567569	55.0945945945946	51.0067567567568	23.4624864864864	28.5675675675676	33.6787297297297	46.9324324324324	66.3175675675676	27.5429189189189	30.6129729729729	27.5516756756757	32.6486486486486	43.8716216216216	22.4489189189189	29.5925405405405	45.9121621621622	30.6121621621622	27.5516756756757	33.6742702702702	30.6081081081081	35.7104054054054	38.7754054054054	21.4194473684211
152	178.034408059241	178.031163952252	178.046735794633	303.538	299.93	309.13	16	16	300.921071428571	386.688285714286	247.932	240.829571428572	83.6634285714287	156.09825	53.0641428571428	193.813571428571	283.639428571428	242.828	114.268	319.349428571428	221.309	449.02	296.903142857143	225.388428571428	172.42225	235.686	392.96125	507.17075	267.307925925926	42.8595	76.5053571428572	90.80225	585.6235	180.590571428571	36.7444285714285	762.161333333333	599.012535714285	328.532	592.88975	23.4706785714286	949.886	697.875428571428	158.111071428571	400.958249999999	1187.58177777778	963.832500000004	610.894428571428	951.072714285715	1098.8272
153	179.047968816533	179.045933303299	179.060579613341	87.7445	85.69	88.774	20	20	243.842347826087	591.751304347826	523.539818181818	927.675818181818	502.096695652174	877.424347826087	400.86	630.528545454545	361.003043478261	335.909	451.980818181818	244.862608695652	1023.60709090909	947.618708333333	1009.845	1020.27272727273	721.4935	1066.44738095238	481.686260869565	810.087130434783	576.454090909091	140.76	118.351636363636	391.784727272727	668.299347826087	232.629391304348	175.526	397.906363636364	312.199826086956	563.190545454545	694.471956521739	461.266	1063.86	1233.94936363636	380.654608695652	261.189818181818	152.020636363636	816.218181818182	628.346782608696	232.622181818182	176.46752173913
154	179.039576722499	179.038297129612	179.052390914302	304.011	301.993	305.048	3	3	276.561391304348	424.537043478262	367.293913043478	370.449391304348	259.157304347826	377.49652173913	283.572086956521	227.518173913044	293.910260869565	280.583695652174	616.237565217392	323.353782608695	442.566782608696	386.678869565218	367.293913043478	372.300000000001	285.673043478261	398.939	305.136	307.177043478261	384.638347826086	333.625304347826	304.050695652174	435.855608695653	413.205652173913	293.847652173913	270.438260869566	307.098521739131	326.497391304348	265.279130434782	428.619130434783	253.089391304348	258.1865	431.588739130434	340.694521739131	301.997217391304	345.868434782608	291.732434782609	563.915739130435	304.115478260869	302.074434782608
155	179.073029253064	179.067832748345	179.079890137594	294.834	293.848	296.908	6	6	142.838888888889	250.002083333333	213.236486486486	224.497777777778	177.528333333333	205.07025	175.487777777778	243.806555555555	2361.75690789474	2588.85926470588	1821.19583333333	2829.90676923077	220.344	252.049777777778	241.766333333333	212.217777777778	274.409888888889	277.500444444444	292.859583333333	358.1175	179.591351351351	183.675	178.519444444445	206.096111111111	179.564	194.873055555556	162.250666666667	203.066054054054	156.1025	178.519444444444	231.634583333333	177.5525	287.718333333333	218.339444444445	151.996555555555	168.318333333333	181.639111111111	179.567567567568	215.178972222222	168.345833333333	186.710833333333
156	179.105237009294	179.105237009294	179.105237009294	385.651	385.651	385.651	1	1	120.367866666667	190.758096774193	215.234066666666	261.239466666667	159.1928	214.214	160.213266666667	236.655466666667	720.449466666666	795.833999999999	365.327066666667	808.0512	203.033066666667	192.798290322581	193.818387096774	174.4314	200.9597	196.911466666667	177.5612	240.782933333333	279.553066666667	307.1103	254.0962	303.083379310345	182.591933333333	193.888666666667	167.290933333334	198.952	133.681133333333	171.3432	179.5376	184.668266666667	201.9402	174.4656	109.189933333333	124.498896551724	144.877866666667	156.1059	114.247466666667	166.303466666667	122.432
157	180.039004634669	180.032984051499	180.04502521784	302.5005	300.973	304.028	2	2	108.1498125	173.4796875	158.14359375	130.62	82.64278125	127.53125	68.3567499999999	80.5874062499999	94.88615625	97.947	158.13875	89.7682499999999	124.4285625	133.68140625	130.596	132.6121875	82.6402499999999	133.65684375	119.413125	120.4153125	129.57175	87.757625	94.8687187500001	121.4320625	174.46275	97.947	72.4643749999999	153.0421875	118.37075	104.0686875	164.2904375	73.4715	136.7176875	178.54921875	97.9289999999999	104.0655	197.9345625	175.488375	176.44378125	181.637875	190.79259375
158	180.058589717758	180.058589717758	180.058589717758	187.734	187.734	187.734	1	1	329.548090909091	922.490909090909	186.743181818182	83.6351764705882	610.118294117647	632.569090909091	568.291909090909	2053.443	616.336242424242	717.145212121212	367.231764705883	521.452272727272	430.477235294118	330.509454545454	189.770727272727	44.892	840.554909090909	448.92	570.230818181818	1007.18863636364	77.5269090909091	39.7835454545454	37.7500909090909	42.8590909090909	85.7156363636363	42.8578181818182	40.8109090909091	1322.27345454545	275.431764705882	269.256	113.250272727273	188.781617647059	2880.22990909091	164.234636363636	286.696636363636	382.545454545454	872.326323529412	1819.14627272727	738.677454545454	805.89294117647	67.338
159	181.060656583736	181.058647385217	181.062665782255	186.192	184.65	187.734	2	2	45.9132352941176	96.9279411764706	94.9181250000001	82.6402499999999	67.3612499999999	54.0732499999999	81.6199999999999	244.870588235294	121.45	108.1465	89.7544999999999	91.8562499999999	49.9953125	64.2785294117647	68.3609374999999	31.62775	96.9237499999999	123.45025	53.0369411764706	116.34705882353	32.65	24.4785882352941	19.391875	14.2841176470588	20.405	12.243	10.20625	168.34125	46.9315	37.7247647058823	38.7711764705882	18.37125	372.385882352942	91.7947058823529	21.4261764705882	40.795294117647	118.349	232.617	81.6249999999999	80.6046874999999	16.318
160	182.040734260131	182.040734260131	182.040734260131	74.455	74.455	74.455	1	1	149.978684210526	101.968421052632	113.249210526316	92.843947368421	137.778157894737	162.171631578947	147.945789473684	268.329210526316	121.3443	118.460421052632	144.877368421053	179.566315789474	177.534947368421	282.54	167.323157894737	119.370789473684	205.136368421053	253.103578947368	160.181315789474	213.235	58.173	60.1955263157894	52.0334210526316	51.0131578947369	84.6818421052632	56.1144736842105	40.8105263157895	166.251421052632	85.7021052631578	91.8236842105264	92.8152105263158	85.7286315789474	434.654526315789	259.160210526316	103.051894736842	197.931052631579	341.788157894737	497.888421052632	413.1	341.788157894737	84.6818421052632
161	182.057442389355	182.048916205675	182.059288933572	186.714	184.673	187.734	3	3	23.4676666666667	27.549	23.4676666666667	10.2033333333333	57.1607272727273	8.16266666666667	67.3365	276.465166666667	45.91125	45.91125	15.30375	30.6225	18.3645	16.324	24.486	9.18225	88.80525	7.14175000000001	15.30375	119.42775	6.122	9.1785	7.14525	10.2033333333333	8.162	11.22275	9.183	76.51875	6.1215	34.6573333333333	21.42525	18.3747272727273	336.6825	17.3371666666667	22.4455	54.04675	12.244	194.86775	81.6266666666667	29.58725	12.238
162	182.079334562939	182.078608905838	182.090651812004	114.269	114.263	115.289	7	7	160.1871	282.4569	188.80175	327.5163	164.313210526316	244.938947368421	172.38	546.566857142857	1061.82	1180.14	686.6619	1177.3685	247.86	321.28425	303.10335	181.6134	608.0988	493.934736842105	427.490263157895	710.1288	346.885	607.7412	524.577578947368	654.687142857143	439.62	447.0228	335.66225	368.31025	227.589105263158	166.3089	410.9391	241.939578947368	622.383	310.08	170.3901	323.41925	398.82	418.3025	193.8475	417.18	221.45935
163	182.961506412877	182.959841286319	182.971603791178	43.8725	41.829	44.896	16	16	1147.80681818182	1566.11863636364	1776.61136363636	1720.16629411765	1493.41309090909	1972.53863636364	1538.29709090909	1784.139	1557.44745454545	1641.32627272727	1598.0540625	1609.70345454545	1512.04054054054	1880.36263636364	1805.13048484849	1867.09909090909	1704.62254545455	1482.80851515152	1101.07045454545	1488.57790909091	1605.41333333333	1252.48776470588	1279.65	1911.25460606061	1587.99845454545	1186.15427272727	1133.523	2033.76590909091	1353.90190909091	1398.2303030303	1682.72954545455	1416.37235294118	2558.844	2381.91227272727	1364.10463636364	1737.83409090909	2208.59151515152	2402.578	2590.43288571429	2317.03936363636	900.900818181818
164	182.972951327643	182.963910531307	182.978026259369	1080.47	1071.26	1082.51	31	31	2221.3175	2033.5472413793	1508.12846153847	2990.66678571428	2099.89499999999	3152.90357142856	2212.16296296296	2070.30464285714	2095.84074074074	2467.38	2603.95142857142	1313.76	1347.87551724138	1602.08260869565	2992.67999999999	2009.4	2088.67107142857	3139.55999999999	2129.76	2080.53518518518	3257.09928571428	2047.14	2141.72964285714	1510.62000000001	1464.23148148149	2214.17499999999	925.593500000004	2140.98	2194.53571428571	2062.44	3071.27499999999	2130.50571428571	2141.7574074074	2984.56857142856	2115.48	2070.33148148148	2226.41928571428	2206.26	2583.49481481481	1128.288	2193
165	184.072672088845	184.070518613031	184.085097668218	54.073	52.032	57.128	31	31	543.725	661.98	508.166487804878	524.414619047619	346.891219512195	553.937571428571	416.325142857143	555.100190476191	2082.91707692308	2197.63110810811	2466.03057142857	938.531428571429	417.238428571429	448.925714285714	379.594243902439	326.532682926829	324.484097560976	341.795714285714	301.999414634146	259.185317073171	491.839853658537	322.404780487805	408.161904761905	515.304404761905	412.08	390.716048780488	397.855714285714	479.455952380952	346.889047619048	276.565414634146	418.365952380952	377.553414634146	578.409146341463	560.058428571429	351.99256097561	452.996285714286	664.194658536585	528.650585365854	1044.77257142857	553.064731707317	366.276317073171
166	184.114344568487	184.112144557726	184.125939353568	204.053	200.997	205.095	5	5	42.8602222222222	85.7048888888889	64.2903333333333	98.9687407407407	156.105333333333	174.464333333333	124.491615384615	316.349259259259	130.62162962963	124.498740740741	59.175037037037	65.2847407407407	91.8266666666667	158.140185185185	108.171037037037	102.025925925926	199.892	131.613444444444	102.007407407407	158.17462962963	34.6888148148148	52.0351111111111	34.6824285714286	40.8103703703704	81.6385185185185	48.9831111111111	29.5875185185185	411.254037037037	171.409777777778	104.021111111111	128.552666666667	86.7409259259259	1268.2282962963	572.365444444444	198.914444444444	415.245518518519	917.412851851852	819.268185185185	511.149888888889	910.859999999999	193.814074074074
167	184.984809650708	184.981522049608	184.995315311651	1073.33	1073.25	1075.35	40	40	3237.14978260868	5008.53483870968	3833.15999999999	4018.79999999999	3147.08181818181	3860.34133333334	3222.88200000001	2976.35999999999	3675.7153488372	4290.12	3832.5111111111	3525.12000000001	4129.83999999999	4510.44000000001	4001.45999999999	3827.8556521739	3233.08422222223	3982.80296296296	3408.84000000001	3119.83955555556	4278.60708333333	3486.0670212766	3562.96645161289	3764.61999999999	3586.31999999999	3582.71404255318	3429.59183673469	3165.73456521738	3247.02347826087	2991.29155555556	3647.35119047618	3174.60266666666	3128.00133333334	3841.93695652173	3547.31266666667	3342.54000000001	3568.59599999999	3047.38934782608	4546.7205882353	3616.52837209301	3408.28444444445
168	184.985578942849	184.983061025155	184.996671336038	1123.31	1115.1	1135.6	52	52	3456.15125	4668.36734693878	4445.91836734694	4650	909.840000000001	4282.83458333334	3469.02	3245.94541666667	2159.94769230769	4171.73093023255	6314.81999999998	3341.51999999999	4237.96382978724	4596.83755102041	4474.74	4583.67346938776	3259.21083333333	4397.01361702128	3753.33081632653	3381.97653061225	4677.8226	3811.22448979592	4075.92	4524.48979591837	2143.02	2136.62785714285	3651.31040816327	3436.73469387755	3557.76	3354.43102040816	5318.10142857142	3345.263125	3358.16326530612	4489.91816326531	3682.922	3685.99734693878	3618.67895833334	3319.38775510204	6199.20000000001	3810.46224489796	3697.95918367347
169	184.98562838603	184.983304438883	184.996738295957	1169.19	1168.15	1169.25	31	31	1250.51999999999	0	1744.18529411764	1760.51999999999	1047.25285714285	1753.37058823531	0	0	0	1747.26000000001	2986.93380952382	1471.59894736843	1761.53529411764	0	1702.34117647058	1746.23999999999	1141.01764705883	1696.25999999999	0	0	1579.97999999999	1462.68000000001	0	1828.86000000001	2221.56	1311.71999999999	1294.37999999999	1261.73999999999	1362.48529411764	0	1637.02352941178	1227.76764705883	0	1712.57999999999	0	0	1433.10000000001	1235.21999999999	0	1357.38235294117	0
170	185.985060012425	185.984465116317	185.985654908534	1077.38	1077.38	1077.38	2	2	934.581714285715	1468.17972222222	1599.80799999999	1466.15057142856	790.721428571424	1753.31444444444	871.317222222223	747.046666666667	760.106944444445	811.127142857144	678.489999999996	711.139142857139	1708.97857142857	1613.05916666667	1610.57999999999	1557.53999999999	755.005555555556	1656.48	680.34	814.181666666667	1573.69666666667	692.768611111111	674.403611111111	2929.43999999999	1709.99885714286	732.565142857139	734.60571428571	956.007714285715	641.939428571429	768.060000000001	1834.37813953488	806.251428571429	790.715277777778	1715.58057142856	747.660000000001	692.768611111111	735.626000000001	781.319999999996	717.450555555556	660.309714285715	682.38
171	186.07802767144	186.077690177807	186.083302207562	515.241	515.237	515.27	3	3	16.324	39.7827857142858	27.5525357142857	27.5535000000001	16.324	32.6625185185185	17.3376551724138	25.5125	792.900750000001	1910.19242857143	28.567	3227.8415	27.54675	27.5467500000001	32.656	30.6139285714286	82.6431428571428	36.7367142857143	69.3648571428573	59.1889999999999	21.417	19.3854285714286	18.3683571428572	26.5274285714286	26.5265	22.4415714285714	20.4057142857143	16.324	23.4706785714286	17.3448571428571	36.7150344827586	18.3574285714286	22.4368571428572	29.5882857142857	13.2660357142857	23.4665714285715	28.568	15.3042857142857	20.4057142857143	21.42975	22.4502142857143
172	186.960719262616	186.953540559	186.969930984456	1079.44	1077.38	1081.5	88	88	5342.17444444445	8840.81632653061	7509.50000000002	7742.82000000002	5437.29903225804	7960.56590909092	6362.13727272725	6141.10062500002	5465.55483870966	6514.69531250002	6934.59780487804	6171.00000000002	7438.07812500002	7809.98461538461	7230.78000000001	7581.94218750002	5222.93121212119	7626.83593750002	5531.45999999998	5057.68906250001	7587.04375000002	5734.21290322579	6124.07999999998	6647.33999999997	6327.23464285713	5854.55312500002	5342.45526315789	5528.2282758621	5688.96375000001	6693.23999999998	7626.83593750002	7063.8648	5415.03535714284	7602.34843750002	5938.43999999998	6056.57499999997	5961.47062500002	5856.84000000002	7269.87238095236	5226.09225806453	6109.96749999998
173	187.090496780623	187.090496780623	187.090496780623	515.237	515.237	515.237	1	1	60.2045833333334	76.5083333333333	55.1024999999999	78.5720833333332	39.7908333333333	61.235	49.9707297297297	45.91125	385.665	813.047702702703	60.1959459459459	1376.56335135135	56.1152777777777	73.4479999999999	64.2862499999999	59.176111111111	59.1664444444444	66.3288888888889	55.086	53.0616666666667	73.438	51.0208333333333	45.91875	56.1244444444445	66.3180555555556	45.8914864864865	48.9733333333333	48.9733333333334	40.8244444444444	38.7705555555556	63.2383243243244	42.8388333333333	44.8787777777778	62.2364864864865	46.9404444444444	49.9936111111111	39.79625	43.8779166666666	35.6990277777778	46.9468333333334	40.8177777777778
174	187.984275319097	187.984275319097	187.984275319097	83.649	83.649	83.649	1	1	687.680378378378	949.569675675676	894.905416666667	981.667555555556	581.653333333333	727.339222222222	484.631944444444	468.29475	428.306666666667	474.658714285714	893.763333333333	454.02027027027	658.186666666666	686.534777777778	613.086777777778	675.644555555555	413.26875	314.245555555556	254.049166666667	312.161351351351	993.750555555556	532.5705	670.3225	944.777222222222	724.391891891892	532.581081081081	567.181777777778	549.929722222222	351.995833333333	575.436666666667	755.778833333333	539.815111111111	337.655783783784	608.168333333333	384.703027027027	496.86175	302.051555555556	335.671388888889	652.782702702703	313.267916666667	339.705
175	188.068159644529	188.064690057365	188.071758362676	193.816	191.815	194.881	3	3	186.70575	394.83675	343.916523809524	466.25425	304.030952380952	434.6265	309.1509	1096.0707	725.592428571428	821.30125	478.5207	1046.06375	299.95	376.47225	345.9834	250.9938	458.9775	459.1125	360.04235	640.9054	362.1	478.38	387.6	476.45675	373.5396	292.9122	230.5765	439.866285714285	306.09	262.12715	352.0035	246.02485	956.0211	545.83375	256.0953	333.54	576.44125	522.368	306.075	558.096285714286	481.5816
176	188.111174443835	188.108598051237	188.120542705631	172.401	170.372	173.451	6	6	68.3595416666666	147.9725	119.37276	169.2868	156.10284	214.2525	221.40076	456.866666666667	140.7945	160.14628	67.33848	97.9720000000001	72.45692	142.805833333333	95.88376	73.44288	283.62672	155.04608	122.43	182.587458333333	66.3182	148.9565	88.78524	47.9635	77.5390000000001	104.0655	80.60212	322.54752	224.4088	123.45025	113.252375	63.24248	1071.30882352941	594.562833333333	239.768541666667	397.644	1140.62832	681.54704	430.55816	861.11632	218.342416666667
177	188.113834191058	188.10735659392	188.120311788196	290.7815	290.77	290.793	2	2	76.5208333333334	150.005333333333	107.129166666667	119.38875	101.0075	108.149444444444	96.9263888888888	249.927222222222	394.8475	378.584888888889	197.933888888889	440.76	65.2871111111111	104.085333333333	71.4077777777778	96.9263888888888	49.9854444444444	58.1558333333333	34.6941666666666	52.0341666666666	71.4291666666667	168.373333333333	74.4681111111111	60.19475	70.3991666666667	95.906111111111	67.3493333333333	92.8604444444444	56.1152777777777	65.2871111111111	75.5108333333332	55.1024999999999	505.0375	188.751388888889	64.267	92.8301111111111	331.635416666667	294.860277777778	197.842277777778	318.326666666666	211.1975
178	191.101022029658	191.100420216204	191.112876848293	57.134	57.128	58.165	3	3	61.2026086956522	97.924	98.9863913043478	127.532608695652	106.111652173913	112.228695652174	77.5596521739131	136.744086956522	94.8155217391304	133.654173913043	76.5228260869565	118.324833333333	69.3629565217392	88.7664782608696	76.5391304347826	69.3970909090909	150.998608695652	87.7434545454545	68.3603913043478	133.6855	28.5746086956522	22.4457391304348	35.7091304347826	32.6497391304348	38.7520833333333	17.3444347826087	15.300652173913	47.9522608695652	29.5875652173913	44.9144347826087	34.6962608695652	33.6686086956522	84.681652173913	44.88	19.3849565217391	33.6686086956522	59.1751304347826	68.3574782608695	52.0222173913044	44.9029565217391	26.5267826086957
179	191.141149883991	191.140579137255	191.141722323816	382.1245	381.615	383.603	4	4	168.334137931034	319.32475862069	362.197931034483	473.44	107.136206896552	391.737379310345	128.570689655172	186.697862068966	132.617931034483	155.081931034483	96.9327586206896	133.672701149425	245.900333333333	460.082206896552	302.001655172414	237.708206896552	113.236586206897	592.813666666667	403.058908045977	130.570298850575	647.911666666667	822.082942528736	509.180747126437	656.968827586207	411.064632183908	431.659344827586	371.355310344828	404.02924137931	217.316310344828	91.8248275862069	294.912873563218	91.8362068965517	135.696689655172	319.364333333333	236.72	147.95	265.271724137931	89.7903448275862	132.644827586207	373.315793103448	58.159
180	191.141782691442	191.141782691442	191.141782691442	249.954	249.954	249.954	1	1	81.6222222222223	193.821111111111	208.136666666667	191.843555555556	49.9854444444445	138.818222222222	75.4882222222222	110.190857142857	104.068333333333	98.9804166666666	76.4958333333333	118.352222222222	97.9626666666666	112.230555555556	103.048055555556	92.8301111111111	73.45	107.129166666667	63.2468888888889	94.9013333333333	102.025	130.574222222222	106.091555555556	119.3725	81.6355555555556	71.4408333333334	83.6355675675676	79.5816666666667	53.0544444444444	75.48	75.5005555555556	59.1567777777778	86.7094444444444	70.4095714285714	55.095	66.3070270270271	83.6627777777778	64.29675	50.0017777777778	78.5485555555556	65.2977777777778
181	191.178632492347	191.175777110556	191.191959556598	617.2235	610.104	618.3	30	30	290.816923076923	2624.395675	1443.6991025641	2665.3501	1005.9981025641	1847.989675	1526.11179487179	1850.75736842105	1168.04679487179	1707.94035	354.091256410256	1139.48320512821	1385.3341025641	1560.20728205128	1318.372	742.653333333335	939.821461538462	260.171923076923	216.359589743589	473.410871794871	1001.7658974359	869.280307692309	260.132692307692	1065.33507692308	303.016153846154	153.042307692307	240.786564102564	623.573736842106	125.491538461539	601.966410256409	192.833307692307	926.416102564104	3547.89687804878	1179.44605128205	193.877948717948	1159.21517948718	870.419157894736	2283.37545	430.548205128206	450.000923076924	230.548974358975
182	192.048985416728	192.048985416728	192.048985416728	657.054	657.054	657.054	1	1	8.16222222222223	23.4587222222221	26.5358888888889	16.3244444444445	10.2027777777778	18.371	15.2941666666667	10.2088888888889	14.2838888888889	9.1825	13.2636111111111	12.2433333333333	19.3852777777778	21.4258333333333	20.4055555555556	21.4258333333333	10.2027777777778	20.4055555555556	11.2230555555556	14.2877777777778	22.4461111111111	9.1825	10.1994444444445	17.3390555555556	21.4258333333333	18.365	6.12199999999999	12.2433333333333	12.2433333333333	12.2433333333333	20.4111111111111	11.2193888888889	20.4055555555556	19.3852777777778	11.22	10.1994444444445	9.1825	11.2267222222222	17.3503888888889	11.2193888888889	6.12166666666667
183	192.063267760807	192.063267760807	192.063267760807	357.071	357.071	357.071	1	1	27.553	91.8233333333332	66.3168518518518	68.3722592592593	28.5682962962963	39.7901111111112	19.3807037037037	56.1162962962963	158.077037037037	244.924444444445	119.374666666667	220.392	28.5734814814815	46.9234074074075	43.8631851851852	39.7987777777778	32.6365714285714	78.5599629629629	68.3573703703703	94.8467142857142	55.106	40.8029629629629	34.6888148148148	47.9434814814815	95.9078518518518	45.9133333333333	20.4014285714286	135.724037037037	81.6029629629629	66.3312962962963	78.5628148148148	13.2638518518519	128.5515	73.4746666666666	25.5071428571428	33.6758888888889	85.7204444444444	64.2926666666666	30.6144444444444	87.7077142857142	207.157740740741
184	192.143773842054	192.138466594888	192.15029048265	173.451	173.439	174.465	3	3	208.136275862069	283.694206896552	184.669931034483	262.104551724138	15.3041379310345	196.911466666667	60.1957333333333	37.7425517241379	1185.56055172414	1190.4567	663.173333333334	555.025066666667	197.973655172414	243.7561	214.214	119.348068965517	24.4866206896552	153.041379310345	101.007310344828	14.2780689655172	454.02275862069	284.656965517241	216.342344827586	233.643172413793	510.224137931034	277.512533333333	202.055586206897	966.560448275862	432.508266666667	26.5271724137931	564.326965517241	217.2742	45.9124137931034	867.931965517241	321.386896551724	603.6624	853.970896551724	28.567724137931	422.394206896552	752.963586206897	770.301333333333
185	193.046479570319	193.045097245567	193.051626565502	212.215	212.181	215.275	3	3	58.1641818181818	103.047545454545	89.7973333333334	108.148909090909	76.5204545454546	115.273294117647	76.5340909090909	166.314333333333	3122.22	3139.8975	2257.84579411765	812.130705882353	127.534090909091	203.070454545455	175.518181818182	78.561	185.629294117647	83.6623636363637	92.8307058823529	234.620909090909	230.581636363636	150.002363636364	102.009090909091	131.591727272727	287.714647058823	161.201823529412	168.319411764706	995.963636363637	225.480272727273	196.848647058824	317.248272727273	208.135636363636	792.751909090909	502.994454545455	273.343757575758	410.222727272727	226.540909090909	652.070454545455	121.412454545454	456.999529411765	52.0339090909091
186	193.0482911354	193.045812024208	193.059711489592	254.046	250.962	255.094	25	25	487.6944375	828.464	1356.94322580645	1437.83753333333	1224.30967741935	1677.238	1262.90564705882	2232.375375	335.611838709677	382.669354838709	272.31496875	205.071870967742	2315.40470967742	2995.454	2748.5984	2581.47111764706	429.52525	217.314967741935	284.60615625	361.234875	1349.83044	452.922967741935	95.9035000000001	601.9659375	1847.68735483871	1264.35525	847.697906250001	4222.89864864865	2163.00571428571	2245.26455555556	2262.94711764706	1725.84	4291.53440625	3494.13677419355	2371.12110344828	2968.624375	3509.03935211268	3564.168	2113.35529032258	3532.95525	210.1779375
187	193.049959961034	193.046877342026	193.06105676321	356.578	353.019	360.148	14	14	69.3787586206897	99.9768965517242	116.322508474576	113.270796610169	77.5483389830508	105.08793220339	78.5678793103449	126.514206896552	350.903724137931	415.257271186441	188.751034482759	202.031689655173	106.119448275862	100.988534482759	106.088965517241	102.01724137931	83.6456551724138	78.5758448275862	94.895275862069	108.118172413793	91.8244067796611	92.8168620689654	73.4660689655172	90.7876724137931	82.6423448275863	82.6351016949153	61.2041379310345	121.424372881356	77.5396551724138	80.6017931034483	83.6696896551724	65.3031724137931	175.50524137931	109.17874137931	82.649327586207	103.056568965517	129.574440677966	117.33313559322	85.7031724137931	128.504793103448	76.5284482758621
188	193.089042534826	193.089042534826	193.089042534826	205.089	205.089	205.089	1	1	26.5350526315789	23.4660526315789	26.5268421052631	49.9928947368421	42.84	34.688947368421	44.9054736842105	122.437894736842	3824.96657894737	726.652210526315	1390.61868421053	784.38	39.8025789473684	51.0157894736842	76.5197368421052	19.385	158.1	30.6078947368421	47.9548421052632	213.235	45.9142105263158	111.243105263158	53.0372631578947	74.46	34.6782105263158	79.5805263157894	119.376947368421	816.463157894736	68.3576315789473	156.051947368421	32.6383157894737	180.586578947368	472.381842105263	76.5236842105263	106.074526315789	376.593631578947	106.140210526316	389.740526315789	85.7065263157895	64.2566842105263	26.5186315789474
189	194.052946528362	194.052946528362	194.052946528362	212.232	212.232	212.232	1	1	19.3931538461539	15.3046153846154	23.4670769230769	30.6092307692307	15.3034615384615	18.3572307692307	14.2896923076923	31.6271538461538	416.285538461539	396.058461538461	219.349615384615	61.1907692307691	22.4450769230769	22.4450769230769	26.526	17.3452307692307	25.5057692307692	13.264	9.18207692307691	34.6878461538462	21.4345384615385	24.4966153846154	17.3452307692307	20.3876923076923	28.5556923076923	24.4763076923077	21.4151538461538	106.104	25.5076923076923	21.4167692307692	38.7541538461538	32.6498461538462	48.9747692307693	60.1936153846153	28.5427692307692	43.8897692307692	30.6230769230769	40.8123076923077	19.3843846153846	45.8930769230769	8.15876923076922
190	196.039102360234	196.038794059186	196.039410661282	90.816	89.799	91.833	2	2	1214.91762295082	2582.07640983607	2996.06767213115	4031.44495081967	158.158442622951	5853.33883606557	124.462	130.583081967213	3175.41216393443	4441.46570491803	2496.58183606557	1173.20737704918	5292.61072131148	8596.3688852459	6649.53537704918	5449.25114754098	198.970327868852	4045.405	2712.16219672131	112.228852459016	1079.54157377049	268.316049180328	263.231901639344	303.003295081967	1887.15163934426	694.809786885246	419.25368852459	6884.3733442623	3157.04659016393	124.496	3069.18	120.390950819672	191.793901639344	11366.7422295082	4107.972	3333.57181967213	15033.8064754098	156.087590163934	7144.65409836066	14749.3132786885	1052.92760655738
191	196.047496179953	196.041561943124	196.059782312895	91.834	84.686	100.994	57	57	1522.01761904762	2020.89641860465	1956.16157142857	2207.1355	3443.86607142857	3277.08123809524	3793.03134375	5320.98871794872	3572.40610666667	4323.88833802817	2563.93013333333	5653.33118181818	3316.91921276596	6289.32	4259.08255813953	3580.60030952381	2610.77053846154	4110.63521428571	3368.35611904762	3426.57988095238	658.068928571429	252.995428571429	243.846697674419	243.813348837209	1174.32145238095	465.250285714286	385.612744186047	4811.20845238095	2827.39570422535	1757.91126190476	2109.11953488372	1174.34885714286	4764.95382857143	7340.59471698113	4081.14285714286	7044.48837209302	11776.9797297297	16051.8955813954	7117.51353488372	11635.1621621622	2766.62742857143
192	196.058567799593	196.041241356266	196.070515465311	60.707	56.119	74.489	36	36	20.4018181818182	117.29303030303	44.8986666666667	15.3040909090909	2033.40354545455	28.5625454545455	1884.94045833333	3253.11248484849	218.228121212121	87.789875	231.601909090909	1273.07345454545	17.3420606060606	25.5030303030303	7.1429696969697	16.329696969697	9455.25103030303	6765.38826666667	4121.90181818182	7976.89318181818	37.7568181818182	66.31828125	21.4257272727273	38.7703636363636	62.2144545454546	26.5231515151515	25.5022727272727	524.326727272727	67.338	1361.48848484848	22.446	853.968272727273	5906.99548484848	89.768	26.5270909090909	2005.85618181818	140.797636363636	8124.40388461538	30.6027272727273	3149.15278571429	458.102454545455
193	196.073158288311	196.070794165299	196.074887828508	64.7855	61.226	66.31	8	8	277.4655	111.16978125	41.8385161290323	11.2228387096774	2183.35225806452	28.5618064516129	2186.82780645161	3359.70980645161	305.8125	85.7504516129032	234.666774193548	1642.35580645161	12.2434838709677	13.2612580645161	7.1418064516129	15.3067741935484	3903.03	6675.51329032258	3938.165	3078.14453333333	29.5930967741936	71.4196875	26.5267096774194	34.6898709677419	69.35575	26.5224375	27.5426129032258	638.560387096774	133.653806451613	1427.61180645161	44.8842580645161	893.972129032258	6464.33409375	87.7280625	27.54759375	2267.01341935484	139.77535483871	8416.37487096774	30.601935483871	8.16361290322581	529.614387096774
194	197.04960839884	197.046052161606	197.062688359043	91.835	88.756	97.944	11	11	208.104	226.537941176471	238.783235294118	281.641764705882	368.379264705882	375.457411764706	440.677028571429	576.366470588235	340.611235294118	411.368176470588	323.426454545455	541.760558823529	332.668181818182	605.947885714286	420.287085714286	366.343181818182	363.27705882353	437.693558823529	328.582058823529	321.33705882353	123.452029411765	93.8481176470588	83.6493714285715	101.007	165.287647058824	131.617941176471	81.6211764705882	515.233676470588	270.372272727273	243.843264705882	211.128171428571	142.837058823529	1248.588	712.38303030303	339.806911764706	585.740909090909	1335.7575	1506.98757575758	1100.70694117647	1291.65511764706	315.216352941177
195	197.064054092626	197.046207829996	197.064277545626	58.1535	58.137	62.223	6	6	17.34	35.69825	24.486	61.218	164.262368421053	44.8932	107.163	410.1405	68.2998	31.6297894736842	14.2835	63.2369	25.5075	130.592	39.78975	36.7416	1198.79375	884.55675	387.7	1115.1879	31.6386	14.2836842105263	4.0812	18.3645	39.7683	14.2836842105263	13.26	413.2215	26.5278	114.3352	73.458	88.76175	660.1341	98.94	54.073947368421	182.62475	296.9073	520.353	8.16	279.6307	104.099052631579
196	197.079622048229	197.079622048229	197.079622048229	60.199	60.199	60.199	1	1	19.3822352941176	43.8575428571429	43.8777058823529	83.6610857142857	188.754411764706	65.2873142857143	204.085714285714	432.661714285714	89.7237647058824	61.2458823529412	245.888857142857	132.637142857143	41.8246857142857	154.037257142857	61.2264705882353	51.0220588235294	1266.3675	935.582735294118	446.888823529412	1176.56867647059	41.8380882352941	19.3850294117647	14.2836	31.6288571428572	57.1168	23.4620294117647	19.3821714285714	422.327314285714	37.7505714285714	125.535970588235	95.9041714285715	101.022428571429	697.760470588235	137.711571428571	71.4185294117647	230.584571428571	341.788676470588	813.150970588235	807.930514285714	283.682647058824	119.370970588235
197	198.046518512493	198.039767594122	198.053610945471	91.823	87.735	97.944	9	9	105.074372093023	250.954325581395	249.996860465116	304.077813953488	105.100720930233	383.624930232558	174.423976744186	102.013953488372	324.323863636364	463.386186046512	348.935441860465	466.267534883721	409.187860465116	759.9	529.452418604651	425.504860465116	75.510976744186	449.943069767442	311.220581395349	138.738976744186	118.365860465116	131.600522727273	107.114651162791	120.376465116279	146.920186046512	145.899906976744	91.8125581395349	558.079930232558	279.588325581395	63.2573023255814	234.573255813954	64.2775813953488	124.457023255814	824.49823255814	355.105674418605	608.155627906977	1488.55323255814	103.045837209302	1164.99934883721	1463.08018604651	278.498093023256
198	198.049604090666	198.03981472391	198.058352678182	59.681	58.137	62.218	4	4	46.92	123.3837	146.916	256.08275	222.4145	337.70275	159.2058	442.7885	96.843	153.045	132.639	118.32	248.9532	322.399	364.22925	250.03475	912.1482	652.8	318.318	739.68125	103.078473684211	106.1112	115.28825	74.4819	100.9503	115.28825	69.36	484.61875	150.997	169.4113	146.916	114.2848	799.9152	603.84	151.0044	224.455	464.21375	538.7184	70.37655	458.22695	155.1236
199	198.07126806861	198.07039103734	198.072145099881	59.168	59.168	59.168	2	2	34.6830909090909	67.316	50.0007878787879	61.2163636363636	214.2590625	72.4393636363637	118.372727272727	451.027515151515	89.73525	109.17009375	108.148909090909	92.8310303030303	55.0849090909091	43.8782424242424	43.8782424242424	44.9	865.184470588235	529.537272727273	267.3136875	763.28725	33.675	24.48675	13.2659090909091	28.5727272727273	24.4778181818182	20.405	14.281696969697	45.9122727272727	17.3446363636364	165.338181818182	30.6181818181818	100.0059375	781.528909090909	53.0447272727273	19.38534375	35.7095454545455	28.5676363636364	529.694545454545	53.0526060606061	42.8578181818182	104.067818181818
200	198.935903419606	198.933798074609	198.941178831247	45.3945	44.872	45.917	6	6	3179.15093333333	4614.66613333333	4979.83266666667	5421.69706666667	2301.7216	4998.2864	3629.08853333333	3047.71066666667	1137.22566666667	1152.90133333333	1055.976	1612.12666666667	4949.41293333333	4865.65173333333	5053.32066666667	4973.8	37.7498666666667	2387.424	1513.05546666667	1800.3384	5590.04106666667	4814.72551724138	4371.74266666667	6201.57066666667	5345.17706666667	4308.58613333333	3955.57386666667	3726.01386666667	3263.83306666667	2890.41546666667	5052.23786666667	3949.98	2118.0736	4236.1472	3581.136	2991.61733333333	2069.1008	2542.29	2171.8368	2698.60533333333	3163.8332
201	199.940371899602	199.93978724091	199.946673944783	45.902	44.872	45.911	4	4	694.814571428571	1009.06257142857	1101.90857142857	1155.98371428571	33.6670714285714	1040.69142857143	152.075785714286	27.5477142857143	192.7665	228.544	225.483142857143	260.154642857143	1096.80714285714	1088.64485714286	1088.64485714286	1092.6495	21.426	481.574857142857	292.8015	18.3648	1272.74164285714	1036.61028571429	938.991428571429	1299.36928571429	1174.34885714286	968.233066666666	856.98	840.715428571429	696.806357142857	24.4868571428571	1163.08171428571	28.58	38.7708571428571	918.891285714286	775.402666666667	597.845571428571	401.992571428571	27.5689285714286	424.409142857143	575.441142857143	655.817133333333
202	200.163744622089	200.163744622089	200.163744622089	966.168	966.168	966.168	1	1	30.6022222222223	76.4892857142858	139.719703703704	88.7464444444442	91.8233333333331	83.6430370370372	61.1777777777777	358.267	63.2560740740741	60.1952962962964	553.121037037039	56.091851851852	163.211851851852	121.437296296296	142.867407407407	121.437296296296	54.0524285714284	123.45137037037	58.1674444444444	73.4586666666667	154.059148148148	191.773428571429	71.4324999999999	140.795777777778	175.522814814815	53.0765925925925	118.384444444444	61.2288888888891	67.3517777777778	87.7107857142858	116.334888888889	83.6642962962963	40.8028571428572	115.314407407407	69.3794285714285	65.2982857142857	65.2681481481483	208.132888888889	309.015111111111	113.273444444444	59.1771851851852
203	200.939895514286	200.937757373014	200.945171218982	44.89	44.872	45.911	3	3	675.449052631579	1094.74236842105	1109.40427777778	1293.76042105263	36.7294736842105	1218.50842105263	426.338	40.8231578947369	166.199947368421	145.897631578947	230.579473684211	262.126473684211	1157.64026315789	1296.75447368421	1149.17189473684	1200.84973684211	107.127631578947	480.692684210526	313.317736842105	155.128	1252.83288888889	1137.59086956522	1079.6559375	1426.76936842105	1331.70757894737	977.412105263158	922.317894736842	852.952222222222	738.670526315789	26.5373333333333	1274.13866666667	191.858947368421	147.938157894737	905.993684210527	868.243947368421	634.603684210526	406.070555555556	25.5222222222222	409.252157894737	528.36	711.160105263158
204	200.970872084438	200.970024164576	200.9717200043	45.911	45.905	45.917	2	2	131.642111111111	117.334074074074	265.32	227.520038461538	904.805703703704	252.0635	546.978074074074	979.236923076923	462.093555555556	498.906777777778	357.094230769231	449.852666666667	136.689925925926	134.675538461538	166.3415	233.647851851852	393.748592592593	352.0725	280.632407407407	398.92137037037	195.972923076923	77.5087407407407	51.025	229.6125	158.111481481481	91.8066666666667	130.594461538462	468.303576923077	229.566666666667	904.163	174.538384615385	730.664740740741	702.95862962963	475.354518518518	48.9724444444444	385.742	574.5415	637.932692307692	510.134615384615	669.144296296296	96.907037037037
205	201.04813280514	201.044592145897	201.052008658006	429.026	428.485	433.631	6	6	66.3197826086958	75.5186086956521	133.59152173913	105.136130434783	52.0466086956521	143.826130434783	59.1751304347826	67.3372173913044	54.0738260869565	69.3777391304348	56.1167391304349	46.9100000000001	136.714956521739	112.228695652174	112.176086956522	101.005826086957	152.057739130435	136.714956521739	55.0800000000001	233.639739130435	106.08	414.367130434782	839.842107142857	143.893565217391	212.16	157.04652173913	1056.979	146.923826086956	85.7019130434783	55.082347826087	253.089391304348	94.9085217391304	55.0940869565218	155.079652173913	57.137043478261	52.0466086956521	55.1081739130434	55.0964347826087	54.0738260869565	73.4775652173914	52.0200000000001
206	202.128937917353	202.127980843498	202.129894991209	644.799	644.787	644.811	2	2	17.3445	35.6978787878788	31.6327647058823	28.5674117647059	32.6437647058823	31.6336764705883	17.3389696969697	47.9528181818182	32.6487272727273	79.5554117647059	15.3044117647059	117.313529411765	28.5674117647059	22.442	18.3621176470588	28.5723529411765	17.3446363636364	22.4425882352941	20.4090909090909	12.2410909090909	18.3649090909091	23.4704545454546	8.16096969696969	23.4662727272728	22.449705882353	8.16218181818181	8.16218181818184	19.3883823529412	18.3647647058823	13.2635454545454	23.4620294117647	10.2011764705882	50.0022727272727	19.3850294117647	18.3649090909091	25.5068181818182	28.5682352941177	52.0424999999999	16.3267878787879	10.2044117647059	15.2991176470588
207	202.123943240281	202.119457689269	202.133141669254	204.069	203.015	208.146	21	21	206.126571428571	424.438857142857	291.842571428571	500.960285714286	879.486285714286	1288.40434285714	896.956714285714	1729.62642857143	881.650285714286	726.545142857143	306.077142857143	542.792	596.867142857143	873.364571428572	863.282571428571	727.443342857143	1226.17737142857	947.845428571429	652.873142857143	875.527714285714	222.416057142857	224.462857142857	151.002285714286	106.091885714286	534.629714285714	282.611228571429	204.022857142857	2108.20542857143	1314.128	823.093885714286	1007.84468571429	696.0492	4890.09248571429	3380.20657142857	1546.23337142857	2596.61578125	4676.28817105263	3889.3836	3027.18771428571	4433.29251428571	1262.90148571429
208	202.124822898997	202.121460434219	202.135948581495	344.8735	341.8	349.929	6	6	117.332857142857	339.755142857143	173.477714285714	261.229714285715	260.165571428571	270.413571428572	216.330857142857	507.082	1240.04205714286	1160.03237142857	693.774857142856	1116.00502857143	122.451428571429	198.922285714286	207.0774	148.961714285714	106.074057142857	112.247142857143	85.716	92.8018000000001	57.1447058823529	163.218285714286	82.6547142857144	92.8147999999999	119.373428571429	130.592914285714	103.045971428571	243.889257142857	175.459657142857	192.861	187.764114285714	53.0548571428571	2251.12845714286	858.180428571428	222.416057142857	369.374457142857	1566.13857142857	1660.00485714286	1462.02848571429	1537.05388571428	996.986628571429
209	203.049422827522	203.049289050023	203.049556605021	53.0585	53.047	53.07	2	2	115.264913043478	271.389391304348	282.68452173913	255.072916666667	184.675086956522	269.417739130435	188.756304347826	286.766608695652	231.490652173913	247.923391304348	254.04225	193.8	180.54	212.264	271.453	220.395130434783	214.254782608696	193.849565217391	124.503652173913	170.427130434783	226.497913043478	392.716739130435	521.486608695652	307.177043478261	236.591666666667	364.233130434783	330.5745	341.787391304348	179.573565217391	182.726454545455	172.518272727273	183.693913043478	378.516782608696	295.875652173913	233.639739130435	292.814869565217	293.835130434783	288.878681818182	258.1865	382.695652173913	154.065956521739
210	203.133736085173	203.126742645149	203.142168597386	204.0615	202.024	205.073	8	8	31.6355	79.5822857142857	47.9626896551724	107.13	147.941428571429	222.422285714286	142.865	293.893714285714	143.885464285714	136.742214285714	74.47825	108.150285714286	105.089428571429	154.063142857143	152.059821428571	114.268	198.872142857143	154.063142857143	115.268071428571	153.069642857143	62.2368275862069	62.2374285714286	18.3612857142857	35.71	90.8213214285715	69.3915714285715	44.8925714285714	384.722	188.752857142857	131.561571428571	176.50325	120.419	965.190285714286	587.684571428572	240.736857142857	436.667	883.753	684.611714285714	551.974571428572	853.799785714286	194.833642857143
211	203.143191940308	203.143191940308	203.143191940308	345.848	345.848	345.848	1	1	28.567875	58.15603125	56.1257812500001	46.940125	45.91265625	45.9196875	51.0234375	73.4580000000001	211.08178125	204.05625	121.41346875	186.67715625	34.6959375	47.94440625	47.94440625	44.892375	24.4778181818182	29.59359375	24.49125	29.5729696969697	27.5518125	41.83153125	36.736875	35.69671875	30.6075	31.62871875	22.4461875	42.8596875	37.74346875	28.5726451612903	37.7561875	32.649	334.708129032258	123.47671875	39.79096875	65.3089032258065	243.83975	221.39425	216.299625	271.303375	148.983875
212	204.096823843618	204.091218118831	204.098862854741	320.364	316.265	320.364	3	3	129.619375	291.89875	330.58125	398.91775	178.54375	254.04225	157.070941176471	400.95825	111.20725	134.673	39.78975	33.6580588235294	104.0655	82.6453124999999	118.313176470588	112.266	48.972	32.65	23.46575	46.934375	101.9875	34.665125	44.8909999999999	105.124375	85.7010000000001	24.4785	16.318	134.68125	38.78375	74.4782500000001	76.4953124999998	63.2555	247.9359375	128.5515	35.70875	44.891	90.7744375000001	125.444625	73.4580000000001	58.1756249999999	15.3046875
213	204.122284821496	204.121902029855	204.122667613137	204.059	204.053	204.065	2	2	38.7767647058823	78.5603823529411	57.1447058823529	79.5800571428572	89.7851428571428	164.262617647059	74.4912857142857	208.17	116.330294117647	158.168382352941	73.4590588235294	196.916764705882	82.6414411764706	88.7655882352941	96.9419117647059	105.089428571429	112.212571428571	106.106742857143	82.6295294117647	80.6148529411765	48.9741176470588	52.0335	53.0533714285714	44.8851764705882	70.3982647058823	44.8994117647059	51.0142857142857	197.965588235294	97.9446857142857	64.2562941176471	78.546794117647	70.4218181818182	490.747323529412	291.804117647059	117.310147058824	259.147235294118	391.849411764706	373.414114285714	306.085714285714	401.925028571428	117.310147058824
214	205.044573125955	205.040446465052	205.055514667446	269.359	267.298	272.434	12	12	44.8928333333333	53.066	56.1275	57.1479999999999	30.60875	85.7219999999999	42.84175	41.8319583333334	1575.01623529412	1955.13749333333	1079.16	2137.46621621621	61.2025	56.1160416666666	46.9315	62.2504999999999	35.6927083333333	141.820541666667	116.28475	28.574	41.8319583333333	62.23708	63.2580833333332	64.27575	61.2299999999999	35.7175	42.84	35.7102083333333	53.0551666666667	44.9019999999999	60.2119583333333	46.9315	34.6895199999999	70.4001250000001	46.943	42.84175	72.4554999999999	35.70875	50.0044999999999	50.9895833333334	70.417375
215	205.096162287051	205.093442532385	205.106133942711	193.867	191.804	194.865	5	5	106.106	261.1968	213.3054	331.5975	187.728421052631	278.5419	196.9179	799.09065	565.3847	676.458899999999	269.346	878.693549999999	207.04985	232.617	211.25385	182.62475	332.52	309.139736842105	194.82	419.44605	230.5087	345.78	277.44	308.1306	242.8909	202.0689	158.13875	327.5163	199.9788	188.7	237.71825	164.355578947368	826.443	337.70275	185.6855	287.64	423.431052631579	373.416315789474	197.9285	416.16	329.54075
216	206.052428941237	206.047752224669	206.063254264231	269.849	267.298	273.449	12	12	62.2358148148147	87.7614074074074	114.292	112.231428571429	80.59975	106.132	72.4226296296296	205.072111111111	1542.24	1773.16107692307	1036.0152	2054.82927272727	67.3223571428572	78.5599629629629	78.55925	79.599	106.064592592593	141.81475	86.7062962962962	133.683074074074	97.9474285714287	55.096	48.9742222222221	73.4746666666666	70.4145	56.1255357142857	45.9033333333334	81.6228571428573	62.2358148148147	52.0445555555555	92.8638148148148	55.0838571428572	147.937592592592	108.147481481481	59.1879259259259	59.1642962962964	86.7425	93.863	53.0641428571429	87.7072592592591	67.3517777777778
217	206.064896387411	206.064592600775	206.080763446535	407.065	404.026	409.111	3	3	19.38534375	25.50703125	36.730125	36.723375	16.3245	30.598125	28.57225	49.98459375	48.9735	47.94440625	21.42984375	40.81875	31.62775	34.6895625	42.8596875	40.81125	31.62871875	29.583625	33.6744375	31.62775	35.70984375	25.49375	28.57225	32.643	44.875875	28.58275	28.567875	34.6831875	34.694875	25.5120967741935	37.7561875	18.367875	44.892375	40.81	20.401875	21.42590625	58.15425	26.5273125	23.47078125	48.972	57.1339999999999
218	206.989835633452	206.989835633452	206.989835633452	299.953	299.953	299.953	1	1	107.157272727273	175.486909090909	220.378909090909	5069.84400000001	187.730181818182	207.115363636364	148.958086956521	195.892363636363	24.492	17.3446363636364	29.5879090909091	27.5470434782608	130.532173913043	70.4176363636364	2568.02645454545	248.824545454545	56.1149999999999	120.392181818182	40.8199999999999	83.6847272727273	116.311090909091	65.3119999999999	49.9933636363636	54.0889090909091	135.696272727273	78.5609999999999	41.8423636363636	173.446363636364	74.4599999999999	101.007	70.4176363636364	97.9679999999998	166.348909090909	96.925909090909	55.08	51.0136363636364	106.108363636364	216.297818181818	82.6023913043478	117.3575	82.6411304347826
219	207.063230753247	207.05729283073	207.07704075297	297.912	292.811	308.132	82	82	7751.27117647059	2670.70084	21791.2622857143	17321.3905714286	15650.8176190476	3166.41483098592	2954.70981818182	5863.00098461539	615.221780487805	906.1152	679.596146341463	647.77743902439	19434.06	21431.7685609756	18312.6469756097	3891.32493150685	10461.3506097561	7300.14428571428	5621.61044117647	6505.73773913043	15284.6429285714	10015.0556065574	8435.25042105263	13743.7822894737	9324.13845161291	13711.2997380952	11888.850902439	16346.8842857143	13612.4195609756	12248.6042682927	8961.40371428571	11961.3003414634	19649.3470487805	20092.1434878049	2739.00511363636	3651.564225	6061.47795348837	16700.6671190476	13244.8394634146	6531.6385909091	10664.8644634146
220	207.056072489886	207.055097317059	207.070903858249	206.064	203.003	207.102	9	9	1341.04073684211	2406.80078947369	2362.899	3330.096	2105.1768	3086.25625	1986.0876	4788.095	864.15175	1044.02265	364.2471	787.4014	2121.09975	3095.47842105263	2605.8462	1967.1384	1531.9649	1788.49825	1178.40394736842	1527.33394736842	1717.1649	1727.79115	1410.66	1700.60321052632	1300.8825	1358.0193	1039.32905	2380.94315	1048.8684	1163.82	1300.5	841.7475	2813.8495	2008.89815789474	1180.14	1240.00342105263	2227.86065	1858.8955	1143.70025	1920.66	766.02
221	207.069191037641	207.06592719184	207.07835969545	355.047	354.051	358.091	3	3	177.553263157895	456.069394736842	573.476631578947	612.246153846154	478.512282051282	818.24564102564	550.006947368421	1227.37657894737	88.7239736842105	128.555538461538	67.3373684210526	101.021684210526	530.632631578947	571.273684210526	474.361184210526	481.573128205128	1030.33289473684	655.119846153846	675.518736842105	970.864631578948	217.347384615385	395.811052631579	318.371368421053	238.673842105263	252.991794871795	484.621794871794	173.417894736842	650.008210526316	512.104358974359	200.00252631579	254.084842105263	201.02082051282	1323.48610526316	611.232210526315	494.827631578947	673.477894736842	1534.69702564103	528.572512820513	160.210236842105	1363.70481578947	307.146736842105
222	207.072811146921	207.072811146921	207.072811146921	376.484	376.484	376.484	1	1	179.540114285714	319.295771428572	360.100342857143	425.530628571429	443.898857142857	474.287083333333	461.165555555555	980.329828571429	70.4115428571429	97.9474285714287	55.1031428571429	89.7977142857142	306.083333333333	394.773171428571	303.016371428571	312.154	596.766857142857	329.543057142857	370.425942857142	611.048457142857	189.773142857143	354.999771428572	266.294571428572	206.126571428571	203.002111111111	296.900833333333	159.111085714286	549.9186	315.214333333333	218.267771428571	182.656714285714	237.766514285714	957.887314285715	364.242	264.291	407.1624	702.957171428572	408.171428571428	94.8706285714286	711.920114285714	192.82725
223	207.073183719983	207.073183719983	207.073183719983	236.696	236.696	236.696	1	1	567.324842105263	1068.12368421053	1194.72815789474	1767.27810526316	2686.63005263158	3110.42957142857	2634.36477192982	4561.04684210526	730.445614035088	983.727571428572	593.690172413793	981.510035087719	1605.20510526316	2039.71647368421	2040.73684210526	1548.62172413793	5028.44473684211	4499.43789473684	3321.69122807017	4956.01228070176	1654.04564912281	1664.0778245614	1058.84948275862	1357.85350877193	1198.8298245614	810.172526315789	681.336965517241	2327.46036842105	1195.76898245614	741.527245614035	1098.72894736842	967.963350877193	5228.30921052632	2013.18689473684	1079.14143859649	1341.64605263158	3756.99652631579	3363.82821052632	1910.12968421053	2720.52393103448	1742.45964912281
224	207.099209998841	207.099209998841	207.099209998841	384.681	384.681	384.681	1	1	166.279176470588	275.431764705882	326.437647058824	362.256617647059	379.604117647059	396.757117647059	407.156029411765	905.838352941178	65.3082352941176	92.8440882352942	50.0016176470588	76.5330882352941	238.74194117647	312.147	264.24855882353	257.069647058823	504.010764705882	264.256176470588	294.9075	518.294470588235	182.627382352941	332.558352941176	255.073529411765	193.883823529412	182.569470588235	253.025647058824	150.951294117647	498.90944117647	280.621323529412	205.008176470588	167.323411764706	220.415294117647	844.511294117647	305.067941176471	224.497058823529	345.929558823529	567.267176470588	358.174852941176	85.6898823529412	588.506058823529	162.222088235294
225	207.425652788396	207.425652788396	207.425652788396	296.925	296.925	296.925	1	1	704.973555555552	509.09088888889	627.504999999999	689.670222222219	1407.13999999999	692.730888888886	1544.61644444445	3070.86888888888	3.06266666666666	2.04044444444444	2.04044444444445	8.16177777777779	469.30222222222	570.676888888888	514.248	458.849999999998	303.005999999999	109.163777777778	43.8743333333333	286.713666666666	177.5148	171.416	102.022222222222	139.785666666667	193.842222222221	182.619777777778	96.9316666666666	1665.1296	187.618666666667	604.991777777775	165.384	477.775999999999	2791.32800000001	495.828000000001	226.341333333333	344.83511111111	693.826666666666	1861.9392	138.674666666667	877.486666666666	63.2193333333331
226	207.494192620624	207.494192620624	207.494192620624	297.9	297.9	297.9	1	1	372.327037037037	1177.39069230769	1335.56785185185	1542.968	909.051000000001	1471.21385185185	958.232111111111	2128.88907142857	8.16207407407408	11.2228518518519	8.16059259259258	10.2025925925926	970.055222222222	1254.17174074074	1164.11581481481	1018.832	146.917333333333	152.024148148148	69.4070769230768	136.741846153846	272.468555555555	250.017962962963	117.308518518518	221.348037037037	322.401925925926	228.54637037037	126.570615384615	1036.62103703704	307.109185185185	300.976481481481	321.4575	216.342074074074	1910.94559259259	1043.76311111111	359.053037037037	719.282777777777	1169.21711111111	1233.49344444445	918.886518518519	1250.83785185185	87.7454814814815
227	207.98466980573	207.98466980573	207.98466980573	298.91	298.91	298.91	1	1	110.2005	794.941678571429	914.256	1076.495625	206.097714285714	914.255999999999	163.228571428571	250.963928571429	85.7025	143.872875	113.249732142857	120.381071428571	684.396035714286	802.014749999999	803.886642857143	745.894125	129.549071428571	247.929428571429	112.24125	111.220875	292.847625	148.959107142857	121.40125	270.423035714286	394.885125	141.832125	115.292285714286	184.668482142857	91.8257142857143	135.709875	345.943446428571	104.07825	274.477818181818	639.719142857143	144.89325	163.228571428571	188.769375	191.813714285714	171.354	196.915142857143	104.07825
228	208.071519143039	208.065838110352	208.085243182432	297.9	293.813	298.966	89	89	2845.57685714286	5535.89338235295	5818.48575	6178.10699999999	3950.56412903226	6236.93807843137	3950.3555	5561.73897435898	97.9470769230769	180.591236842105	103.062526315789	102.026315789474	4999.36386206896	5742.35349999999	5611.78758139535	5096.26455172414	1983.22105263158	2739.44583333333	1874.41065079365	2115.02536363636	3382.2282	2827.19224590164	2322.8942	3098.20823529412	3638.73507936508	2779.92745098039	2293.89209756097	4115.85658333333	2921.55296774193	2729.44653846154	3459.37392857143	2592.975	5324.83646511628	5313.5736	2962.476	3813.34635294117	4697.88549019608	4152.10442307693	3117.82375862069	4806.06209302326	2040.74576271186
229	208.086086562127	208.086086562127	208.086086562127	297.9	297.9	297.9	1	1	2855.7264	5505.40855172413	5826.74293333332	6180.77546666667	3967.81706666667	6256.4796	4071.662	5077.0216451613	90.8066999999999	167.351066666667	94.8848	93.8645333333334	5005.5918	5751.35013333333	5621.7711	5222.74133333333	2120.7879	2750.63893333333	1918.5075862069	2123.19406896552	3429.78846666666	2837.9178	2345.13326666666	3130.17813333333	3651.6537	2818.9968	2347.50689655172	4159.6272	2888.37493333333	2723.667	3482.90765517241	2609.33326666667	5361.50133333333	5313.7009	3007.2548	3724.99359999999	4594.14093333333	4227.98506666666	3178.0084	4688.12533333333	2036.45226666667
230	209.042325784232	209.042325784232	209.042325784232	144.871	144.871	144.871	1	1	93.8932631578947	259.08	261.200842105263	318.519157894737	37.7516842105263	279.350210526316	52.0656315789474	47.93765	161.201578947368	301.070789473685	179.52	46.9321052631579	183.647368421053	260.1	245.82	163.25052631579	45.9000000000001	112.228947368421	35.69825	32.6501052631579	439.846842105263	384.738421052631	451.976578947369	471.24	271.404	301.997894736842	280.5	273.515157894737	129.573421052632	32.6282105263158	203.98947368421	25.4986842105263	40.7747368421052	256.099263157895	188.748684210527	54.0739473684211	164.262368421053	25.4986842105263	148.958421052632	283.633157894737	36.7389473684211
231	209.07226438289	209.070556426966	209.074064409411	297.4025	296.869	297.952	6	6	469.3104	921.295565217392	1008.10788732394	1159.33533333333	709.07375	1094.74787804878	699.042500000001	1038.40072	39.7994999999999	69.3826666666667	37.74148	47.9517500000001	886.191086956521	1040.91	1015.19020833333	993.277083333334	364.244125	565.172333333333	353.107416666667	355.133999999999	661.122	506.168	408.016	600.944919999999	655.0005	527.469250000001	411.36225	720.325916666666	522.496	459.1125	677.625279999999	412.282	956.9945	827.473437499999	516.16048	607.073541666667	758.076708333334	749.88375	558.8504	831.528199999998	322.412166666667
232	209.133514700391	209.127754782426	209.140956904363	117.831	115.3	119.37	4	4	11.2229615384615	17.3374814814815	17.3488148148148	16.3277037037037	10.2048148148148	20.4007407407408	13.2633703703704	21.4168888888889	19.3807307692308	13.260962962963	12.2408888888889	13.2633703703704	15.3011111111111	12.2408888888889	16.3288888888889	11.2228518518519	9.18233333333334	11.2252962962963	11.2208148148148	12.2432307692308	11.2252962962963	5.09903846153846	8.16385185185186	24.4711111111111	12.2432307692308	8.16400000000001	6.12155555555556	10.202962962963	6.12288888888889	9.18066666666667	11.2163333333333	7.14337037037037	22.4366153846154	19.3807037037037	10.2025925925926	8.16237037037037	7.13896296296296	17.345037037037	17.345037037037	13.2580740740741	5.10365384615385
233	209.153394593187	209.153394593187	209.153394593187	343.853	343.853	343.853	1	1	60.1960909090909	112.23	115.311363636364	152.047727272727	80.6015454545454	87.7590909090909	81.6363636363637	199.973454545454	58.1261818181818	62.2366363636363	51.0136363636363	52.0246363636364	80.6135151515152	151.998060606061	118.330545454545	68.3582727272728	172.369757575758	143.879818181818	130.618181818182	204.971272727273	128.577272727273	226.460181818182	175.51296969697	128.508545454545	90.8042727272727	105.088090909091	87.7434545454547	121.434090909091	76.5090909090909	77.5522424242424	104.086363636364	76.5204545454545	159.190909090909	95.9198787878787	82.6420909090909	63.2681818181818	127.534090909091	118.351636363636	43.8717272727272	123.409	33.675
234	210.062261901761	210.059446644409	210.074689952395	120.373	118.361	121.433	9	9	73.4451428571429	159.097714285714	157.154148148148	237.720407407407	258.177464285714	321.39	283.579857142857	592.537	251.958296296296	299.901	164.2315	263.233714285714	221.3555	325.402785714286	287.775777777778	214.254444444444	337.714571428571	293.904	242.76	274.456857142857	114.293925925926	68.3300740740741	56.1142592592593	64.25325	156.103714285714	160.2185	97.9474285714286	425.448111111111	229.604464285714	215.235071428571	240.635714285714	101.025964285714	1368.63353846154	585.521	290.781428571429	370.354111111111	1175.79645714286	729.485370370371	450.9505	847.501285714286	468.491464285714
235	210.073308454956	210.073308454956	210.073308454956	146.923	146.923	146.923	1	1	96.9266	187.68736	126.51472	170.384961538461	128.55528	201.9204	101.03148	392.623	1004.9758	1239.9318	579.382719999999	925.39396	96.9228	146.92032	115.264346153846	99.9863846153846	689.70928	362.1994	173.4068	542.78896	424.53632	359.22304	321.3126	372.3146	354.03716	339.75324	342.73344	317.315692307692	190.78488	197.805384615385	328.38848	231.548730769231	579.1328	288.73924	250.92984	223.44132	384.5545	370.287923076923	195.93216	372.3876	168.3396
236	210.987813476563	210.987813476563	210.987813476563	296.898	296.898	296.898	1	1	24.4859999999999	52.0359375	43.87075	60.1938823529412	24.486	39.7921875000001	29.58725	34.6885	565.460875000001	629.49425	819.009812500001	640.75625	57.1364705882354	58.1756249999999	41.8302499999999	56.0967647058824	44.89375	49.9915294117647	36.7425	47.969375	42.8505	26.53625	22.4455	32.638	37.7508823529412	16.324	19.3930625	23.46575	24.486	27.5484375	47.969375	27.556875	31.62775	34.6885	22.438625	25.5078125	21.4265625000001	24.495	18.358875	29.5872499999999	15.2990625
237	211.093386690892	211.093386690892	211.093386690892	208.112	208.112	208.112	1	1	39.7977272727273	83.6472352941176	54.0840909090909	73.4596363636364	42.8514545454546	64.2771818181818	61.2254545454546	90.82171875	107.128636363636	127.55303030303	73.4596363636364	82.6420909090909	55.1045454545455	72.4522727272727	56.125	44.892	49.9844545454546	48.9730909090909	38.7703636363637	56.1064705882353	56.1233333333333	71.4318181818181	39.7764545454546	43.8639090909091	37.7444848484849	35.7159090909091	29.5782424242424	76.5340909090909	43.8717272727273	31.6181764705882	38.7706875	19.3817272727273	75.511393939394	53.054625	28.5583529411765	30.6127272727273	62.2458787878788	50.0007878787879	29.5879090909091	39.7835454545455	40.8048484848485
238	212.058670561558	212.055394951376	212.071524054161	72.426	67.336	76.525	19	19	8.16105263157895	20.3994871794872	17.3498421052632	17.344358974359	17.3471578947368	25.5032051282051	13.2653333333333	42.8518461538462	17.3319473684211	18.3727894736842	25.5070512820513	31.6239743589744	16.3220512820513	26.5233333333333	19.3855	19.388	2324.51358139535	1949.00421052632	923.481052631579	1572.42828947368	21.4288421052632	11.2234736842105	8.16205128205128	19.385358974359	19.3795128205128	10.2028947368421	8.16105263157895	7.14089743589744	8.16225641025641	8.16463157894737	23.4629487179487	15.3065384615385	21.4255263157895	25.5032051282051	14.2858947368421	17.3447948717949	20.4052631578947	26.5254736842105	18.3595384615385	13.2654736842105	9.18378947368421
239	212.850764365613	212.846998700444	212.86440261205	50.5065	48.971	52.037	10	10	248.961333333333	496.86175	417.48675	377.523333333333	334.642	479.713333333334	371.219333333333	291.9345	469.085	693.77	146.916	891.425375	280.43125	390.75575	366.44925	350.966	1686.47325	1756.71075	1276.95825	1948.61175	215.27275	12.243	12.244	101.05425	333.322	145.89575	90.80225	428.54	510.125	281.865	361.3455	314.237	795.795	787.633	435.64675	615.21075	961.154	822.388666666667	533.59075	908.6715	376.503
240	213.080325338443	213.073347167257	213.087303509629	51.009	51.006	51.012	2	2	22.4387058823529	40.8125	27.556875	32.648	18.3652941176471	39.804375	12.24375	27.556875	149.922705882353	241.809705882353	38.7695	39.777705882353	39.775125	84.68075	61.2375	57.1375	1747.74942857143	656.261875	893.046875	1353.431625	59.178125	25.5058823529412	29.5963125	29.598125	54.0381764705882	23.4667647058824	9.1828125	42.8505	42.853125	27.567	47.969375	31.62775	52.03275	44.891	29.5885294117647	39.7921875	52.03275	30.61875	92.8484375	48.972	23.46575
241	213.964595776378	213.959344227824	213.978415778741	103.046	94.878	106.118	107	107	3085.63152173913	4532.20676923077	5177.67416216216	4465.46488888889	3344.92583333333	4156.20557142857	2724.14368965517	3767.35228571429	185.6570625	312.1965	282.615545454545	190.79259375	2619.05637209302	3153.96620408163	2913.88892307692	2864.2628	361.1795625	679.3824375	627.5690625	400.82315625	2901.61131428571	2251.9392	2671.05813333333	3070.63	2223.90418604651	2241.46728	2270.76064864865	2487.80485714286	1678.55034883721	2145.64416666667	2678.14485714286	1899.123625	2627.71081481481	3681.85125	2414.02103703704	2436.8384516129	1551.80025	2836.22774193548	2950.11987096774	1537.57057142857	1158.87777777778
242	214.913444388866	214.911130235174	214.917057067692	45.8985	44.872	45.917	8	8	4489.15789473684	6721.49368421053	6985.86289473684	7743.17652631579	4452.42842105263	5717.84968421053	4356.85152631579	4680.96736842105	460.02	501.969473684211	435.652368421053	997.817368421053	7211.02789473684	6514.38026315789	6655.19531578947	6386.84736842105	1344.70684210526	1786.01315789474	1260.025	1570.671	8891.28378947368	7316.51154166667	7053.83424	9185.5205	8321.26631578948	6610.285	6445.00236842105	3188.48684210526	3912.70921052632	5159.02657894737	7075.82142105263	4933.9902631579	2132.35	3562.67615789474	4368.76684210526	2417.00342105263	798.907263157895	1751.76505263158	860.081842105263	1250.84263157895	5537.58
243	215.958693648228	215.953806766565	215.972724843815	103.046	94.878	106.106	81	81	1492.36089655172	2199.736	2477.26816666667	2061.98588	1539.88060714286	1957.85975	1292.44136	1610.58	674.247541666667	719.2974	641.763458333333	452.991	1261.07314285714	1404.63835714286	1454.89832653061	1276.60640625	246.90776	392.7154	382.609375	236.649666666667	1420.21963636364	919.213071428571	1102.89025	1452.48	960.06547826087	1109.2155625	977.226068965517	1078.69147826087	834.680086956522	968.241793103449	1116.389	907.865925925926	1281.12	1800.7942	1082.53205882353	1239.786	1401.8235	1307.97237037037	1378.38026666667	1371.272	782.371958333334
244	215.978419079944	215.977039937223	215.991744891001	116.303	113.26	116.321	7	7	349.951466666667	549.708133333333	619.504200000001	618.249857142857	678.7275	1107.01	794.787733333333	867.963266666666	618.2816	609.880266666667	179.570285714286	363.214933333333	298.818142857143	295.761333333333	297.007071428571	294.862571428572	144.877866666667	72.4707142857143	102.026666666667	116.3104	266.2896	301.880533333333	362.353571428572	249.867333333333	182.568066666667	248.945066666667	262.208533333333	592.786	323.430571428572	267.314857142857	304.940133333333	251.183571428571	779.483733333333	781.524266666667	384.640533333333	478.514	505.849142857143	735.626	397.904	772.176047619047	193.926666666667
245	217.971445099828	217.971445099828	217.971445099828	113.237	113.237	113.237	1	1	205.074818181818	355.89275	349.953545454545	393.825272727273	460.143	726.434181818182	445.620818181818	480.291545454545	430.555090909091	417.291545454545	296.899363636364	266.291181818182	197.827090909091	126.513818181818	203.034272727273	169.365272727273	95.9056363636364	48.9730909090909	81.6218181818182	97.904	152.020636363636	227.419454545455	226.621636363636	118.288363636364	141.817909090909	259.149272727273	174.373363636364	389.952545454545	227.642454545455	195.892363636364	144.801272727273	175.580727272727	442.607666666667	509.909090909091	291.798	304.041272727273	486.409909090909	425.453727272727	476.467363636364	457.082181818182	211.196454545455
246	218.104993604794	218.100491003133	218.118347006072	364.235	360.166	365.238	15	15	280.576388888889	537.512263157895	658.069736842105	706.032222222223	370.481833333333	616.046444444446	393.827222222222	776.43308	684.596578947368	576.456944444445	261.187368421053	157.174111111111	371.381111111111	316.182777777778	447.901944444445	476.443777777777	89.7877894736843	84.6784444444443	38.7705555555556	69.3564210526314	215.278611111111	44.88	92.8402222222221	211.205368421053	202.968944444444	49.9936111111111	32.6298947368421	348.93	121.373388888889	200.991842105264	200.039777777778	190.854277777778	701.977263157894	422.371999999999	110.188421052632	162.221842105264	262.211388888889	457.233777777777	238.745	223.299315789474	41.8313888888889
247	218.105761524826	218.105761524826	218.105761524826	248.945	248.945	248.945	1	1	32.6491428571428	67.3388571428571	89.7809523809524	120.393714285714	117.327380952381	173.5445	124.469047619048	252.010571428571	990.419999999999	1081.50285714286	380.37119047619	2450.69509090909	109.196047619048	172.428285714286	131.616857142857	126.48	148.954761904762	176.50119047619	84.6599999999998	193.845238095238	79.5822857142858	84.7074285714285	70.3997142857143	92.8459999999998	99.9867272727273	109.170571428571	52.0345714285715	212.219428571429	128.554363636364	112.2	117.332857142857	80.5800000000001	886.173095238096	360.160857142857	121.38	227.523714285714	493.818285714286	409.344619047619	127.565476190476	390.66	348.937714285714
248	218.916618216974	218.916618216974	218.916618216974	44.872	44.872	44.872	1	1	351.9	512.183428571429	511.282428571429	536.670285714286	295.869047619048	438.825238095238	284.646428571429	324.526571428572	52.0054285714286	68.3582727272727	151.002285714286	96.9	493.68	456.067714285714	467.421714285714	470.329761904762	91.8257142857143	177.571142857143	108.175523809524	101.031857142857	721.308333333333	598.900090909091	589.862761904762	715.420571428572	644.489523809524	481.574857142857	522.361904761905	207.118	261.180952380952	371.574666666667	578.799	362.285952380952	121.414	244.868571428571	306.085714285714	195.885714285714	80.6025714285714	120.455523809524	129.606523809524	105.089428571429	396.891142857143
249	219.025168990258	219.023027652525	219.037805852653	53.058	52.015	55.098	19	19	256.03004	399.94976	375.55136	367.296923076923	156.10284	335.67212	204.096	429.63892	346.669230769231	437.6955	246.90776	298.87172	265.21	279.553769230769	280.632	242.88376	224.4616	258.13084	258.13084	299.01236	281.594307692308	457.097846153846	726.61024	287.77536	291.6628	516.26168	461.057384615385	663.175	263.23224	204.144	253.13856	180.62496	456.04728	443.7174	334.63872	347.91548	525.438653846154	382.695	197.887461538462	533.71104	242.82664
250	219.04943955965	219.04943955965	219.04943955965	167.341	167.341	167.341	1	1	44.9093333333333	41.8473333333333	37.7498666666667	50.9766666666667	130.594133333333	41.8309333333333	221.397866666667	232.5296	204.053333333333	206.093866666667	26.5356	144.9252	29.5974	39.7748	28.5674666666667	25.4983333333333	48.9728	29.5761333333333	37.7498666666667	42.8372	21.4256	91.824	77.5402666666667	24.496	19.3850666666667	42.8512	32.6485333333333	183.792857142857	52.0336	44.9093333333333	17.3445333333333	17.3445333333333	227.445133333333	49.9734666666667	45.912	164.209266666667	320.363733333333	186.7088	24.4864	424.597333333333	35.7093333333333
251	220.082805700469	220.079772752543	220.097377164864	173.439	170.377	174.47	17	17	140.803578947368	221.465631578948	204.06	271.1604	242.8314	246.903684210527	314.237	446.621684210527	230.57947368421	233.56855	91.8236842105264	137.742631578948	144.9252	217.26	156.06	126.5172	378.51275	264.24475	200.991842105263	260.167105263158	89.7864	229.559210526316	147.97975	77.5600000000001	123.451842105263	164.262368421053	147.9435	397.0912	313.14	206.0299	207.113421052632	172.38	830.491037037037	744.369473684211	361.173157894737	523.395000000001	838.6455	706.042536585366	626.4642	743.961857142857	310.16
252	220.083310545459	220.077880545692	220.095180978545	458.078	454.025	460.124	5	5	7.14350000000001	14.2805833333333	35.710652173913	8.16382608695652	6.12286956521739	19.3855416666667	9.18469565217391	31.6280869565218	91.8234782608696	125.524173913043	10.2078260869565	97.944	12.2457391304348	12.2373913043478	13.2605652173913	11.2257391304348	26.5267826086957	27.54	46.9199999999999	60.1799999999999	18.36	13.2633913043478	14.2770833333333	9.18273913043478	44.9029565217392	16.32	8.16208695652174	81.6417391304349	121.442086956522	54.0623043478261	77.5431304347826	8.16034782608694	77.5233043478261	47.9537083333334	17.3407391304348	16.328	136.714956521739	14.283652173913	11.2204583333333	118.380521739131	31.6277500000001
253	221.085424284038	221.085424284038	221.085424284038	455.034	455.034	455.034	1	1	63.2687857142858	89.7660689655172	111.232620689655	91.8434482758621	67.3518620689655	98.9667586206897	79.5922758620689	72.4395862068965	83.6626206896552	79.5815172413792	68.3723448275862	86.7205172413793	84.7000689655172	100.986827586207	106.108689655172	82.6591034482758	69.3787586206896	95.8864827586207	75.4851034482759	70.3728620689655	106.06924137931	73.4598620689654	79.5651999999999	101.007310344827	96.9458620689655	72.4273448275863	74.4801379310345	95.9253793103448	95.9253793103448	69.3646896551724	98.9868275862069	78.5612413793104	82.6255862068965	95.9059310344828	59.164	67.353	74.4801379310344	71.4193103448275	74.4527	77.5540689655173	80.6017931034483
254	222.031749812858	222.027806289323	222.037536176046	51.0115	51.005	51.024	4	4	294.764789473684	458.098157894737	322.513111111111	300.977631578947	269.349473684211	342.914526315789	215.275526315789	283.720947368421	1032.94010526316	1033.52657894737	411.166052631579	637.467105263158	311.1	327.50025	291.885578947368	258.206473684211	139.776052631579	211.19447368421	154.059736842105	176.560157894737	280.572368421053	86.7223684210526	114.269473684211	252.07	287.536105263158	148.958421052632	124.4705	305.074421052632	246.903684210526	190.906222222222	300.059666666667	240.794526315789	363.232421052632	437.692894736842	246.916421052632	355.051578947368	472.406210526316	435.652368421052	395.857	340.884111111111	155.08
255	222.079211802965	222.079211802965	222.079211802965	454.008	454.008	454.008	1	1	25.512037037037	33.6623571428572	31.6343928571428	21.42975	23.4706785714286	33.6697777777778	28.573	24.4868571428572	36.7302857142857	35.71	28.573	38.7684444444444	36.7367142857143	33.6623571428572	33.66825	29.5934642857143	26.5274285714286	35.7025	27.5419285714286	33.6552857142857	28.556	19.38475	25.5064814814815	25.5071428571428	32.648	26.5218571428572	17.3448571428571	38.7776428571429	38.7776428571428	24.4817142857143	38.7776428571429	20.405	31.6222142857143	40.8114285714286	20.4014285714286	17.3481851851852	31.6288571428571	18.3651428571428	20.3972413793104	29.5945	24.486
256	222.104177223062	222.104177223062	222.104177223062	319.343	319.343	319.343	1	1	285.746666666666	774.577571428571	864.182	1040.98285714286	431.560714285715	592.786	372.31659090909	1191.69371428571	392.81	365.245238095238	83.6868571428572	85.68	209.044090909091	223.432142857142	222.36	212.219428571429	105.089428571429	102.028571428571	35.71	113.251714285714	228.48	49.966	67.3357142857141	203.141095238095	164.266	40.8	25.5	292.822	79.6045714285715	113.251714285714	140.76	113.246428571429	807.008333333334	280.565476190476	89.7767619047618	78.562	221.402	321.224999999999	149.94	141.859428571428	36.7388571428571
257	223.052839059541	223.052839059541	223.052839059541	156.117	156.117	156.117	1	1	238.743818181818	434.558727272727	316.284545454546	451.899088235294	270.372272727273	404.028	326.545454545455	517.201454545455	499.933636363637	543.805363636364	289.809090909091	332.608909090909	301.034090909091	332.559515151515	361.176545454546	319.288454545455	292.870454545455	344.852181818182	282.615545454546	276.395363636364	338.727882352941	572.373	434.571636363637	402.935909090909	360.220454545455	462.183545454546	412.190181818182	331.647727272727	292.818272727273	268.291878787879	332.658303030303	254.047909090909	442.732606060606	341.679696969697	338.670181818182	352.836121212121	429.534818181818	265.231515151515	196.947727272727	466.264636363637	257.062909090909
258	223.063491013893	223.062462504684	223.07720327487	845.257	839.689	847.88	6	6	210.196419354838	417.212983870968	447.863619047619	400.972285714286	226.479387096774	442.764	207.096016129033	327.445887096774	431.610096774194	371.479612903226	143.856387096774	304.065741935484	382.633064516129	397.906935483871	449.983596774194	429.569387096775	218.317967741936	341.759435483871	294.859241935484	236.703612903226	415.396016129032	286.719709677419	411.1315	410.150225806451	345.872951612903	297.948322580645	220.476774193548	236.743111111111	313.164758064516	247.973661290323	352.027983870968	296.89979032258	237.746435483871	471.403935483871	330.568838709677	458.103112903225	313.224177419355	291.824412698412	162.208209677419	363.217612903226	377.429838709677
259	223.078327016361	223.078327016361	223.078327016361	923.277	923.277	923.277	1	1	86.7224999999999	123.455588235294	173.475	121.394	93.8643529411767	128.553352941176	103.046735294118	154.064411764706	132.657352941177	87.7579411764707	74.4664411764706	77.5535294117648	134.698235294117	126.516470588235	168.372794117647	168.343676470588	91.8397058823531	129.596029411764	118.333647058823	93.8805882352942	143.861470588235	91.8397058823528	106.141176470588	150.004852941176	119.391617647059	106.107529411765	76.5330882352942	101.009117647059	106.070823529412	117.33044117647	148.96294117647	135.699117647059	88.778382352941	189.802058823529	125.43105882353	128.575588235294	92.8146470588235	121.3905	92.8601470588237	104.067	107.146323529412
260	223.078084099871	223.078084099871	223.078084099871	755.964	755.964	755.964	1	1	73.4605714285716	160.184857142857	163.245714285715	149.940000000001	87.7445714285711	157.116666666666	84.6797619047617	104.04	133.65119047619	167.326857142857	55.1082857142855	225.546285714286	128.586	170.387714285714	134.677714285715	134.671428571428	62.2693809523807	99.9599999999998	85.7039999999997	90.8054285714288	144.914380952381	93.8881904761902	95.9068571428568	131.610714285714	115.292285714286	91.8257142857145	86.7202380952384	93.8619047619051	111.205952380952	79.5377142857142	130.627047619047	82.639285714286	90.7799999999998	131.653714285714	116.307142857143	144.87380952381	149.982	187.732571428572	39.7800000000001	148.961714285714	130.596571428571
261	223.102251615401	223.102251615401	223.102251615401	316.282	316.282	316.282	1	1	160.225041666667	288.813291666667	310.168666666667	301.0475	188.7925	221.403291666667	170.346958333333	329.54075	173.449583333333	148.962583333333	76.51875	111.184541666667	171.33312	179.571333333334	199.928166666667	172.424086956521	142.835	170.388708333334	133.6855	131.6445	185.647583333334	157.086416666667	103.049458333333	178.63125	177.53075	113.224625	116.337	152.023458333333	106.134260869565	149.982875	136.685583333333	136.719083333333	275.47875	199.977166666667	124.4705	127.53125	161.1995	146.85	86.6822916666667	127.5625	133.690958333333
262	223.994198983999	223.994198983999	223.994198983999	44.872	44.872	44.872	1	1	644.812363636364	1024.38556521739	1277.6932173913	1274.30582608696	922.08	1554.87756521739	979.700869565217	1254.65347826087	1046.56460869565	1003.93669565217	927.417130434783	1026.42617391304	979.241739130435	1341.7002173913	1138.90226086957	1202.88756521739	1092.46656521739	953.984565217391	591.751304347826	916.194260869565	929.893347826087	682.240625	692.934260869565	1118.49182608696	1018.22034782609	727.291	643.784608695652	1535.49260869565	834.573391304348	803.965565217391	1055.4892173913	890.91547826087	1854.83426086957	1699.39243478261	788.670818181818	1113.3892173913	1496.08486956522	1714.84173913043	1699.75460869565	1752.80817391304	533.482739130435
263	224.079350972347	224.079350972347	224.079350972347	847.788	847.788	847.788	1	1	31.6283783783784	75.4780000000001	97.9303783783785	68.3490540540541	43.8716216216216	99.9705945945947	31.6240789473684	58.1461621621622	83.6754594594596	92.8593513513513	30.6089189189189	62.2265945945946	78.5608108108108	64.2765789473686	76.5425675675675	83.6643783783786	41.8188918918919	71.4189189189189	46.9324324324324	32.6434594594595	72.4833243243244	67.3378378378378	65.2972972972973	77.5425945945945	56.1237837837837	67.3467567567567	53.0863783783784	36.7355675675676	56.0985135135134	45.9194594594594	52.0406756756757	46.9386486486486	38.7702702702703	97.9615135135134	71.4189189189189	83.6621621621622	56.1148648648649	58.1554054054054	27.5429189189189	77.5405405405405	70.3762702702702
264	224.121758705057	224.121758705057	224.121758705057	345.848	345.848	345.848	1	1	20.4054545454545	26.5270909090908	20.4054545454546	23.4788181818182	35.7095454545455	39.7906363636362	38.7876363636362	46.9325454545455	20.3745454545455	26.5270909090908	15.3040909090908	23.4662727272728	31.6284545454546	29.5879090909091	26.5152727272728	24.4974545454544	118.349	56.1450000000002	44.9119999999998	108.091090909091	16.3243636363636	21.4257272727273	15.3040909090908	22.434	20.4054545454546	12.2432727272727	15.3040909090908	34.7078181818181	23.4662727272726	22.456	19.3851818181817	22.4459999999999	93.865090909091	42.8743636363636	23.46575	27.5473636363637	54.0744545454546	44.8920000000001	23.4662727272726	54.0455454545454	21.4371818181818
265	224.136162865048	224.136162865048	224.136162865048	168.349	168.349	168.349	1	1	31.6294347826087	57.1492173913044	63.2588695652173	44.8726666666667	44.8914782608696	51.0152173913044	42.8509565217391	76.5032608695653	46.932	28.56	26.5267826086957	41.8324782608696	47.9635	47.9420434782609	46.932	41.8217083333333	38.7715652173913	59.16	29.5875652173913	31.62	52.0355217391304	52.0333043478261	36.7293913043478	40.8121739130435	35.7182608695652	28.5673043478261	30.6091304347826	43.8917826086957	36.72	33.6700434782609	46.932	36.7215652173913	38.7699130434783	47.94	25.5065217391304	38.7425833333333	43.8730869565218	43.8712173913044	33.6700434782609	39.7901739130435	24.4862608695652
266	224.988568110721	224.987718403978	224.989417817464	45.908	45.899	45.917	2	2	299.0065	533.595592592593	607.1975	644.827259259259	373.347111111111	655.149111111111	397.901111111111	493.715851851852	420.255259259259	474.425192307692	365.252814814815	510.018518518519	477.394666666667	770.295740740741	587.797333333333	539.722423076923	488.597740740741	416.356444444444	306.080769230769	418.310384615385	381.753307692308	263.110384615385	218.383037037037	446.970888888889	369.266814814815	276.430423076923	212.213925925926	594.9515	334.645037037037	339.832666666667	480.764192307692	378.6055	737.654653846154	735.446703703704	339.762461538461	428.61	637.956730769231	706.319076923077	629.499962962963	720.329185185185	269.290153846154
267	225.075904592647	225.072650816641	225.09121380264	296.904	292.811	297.946	31	31	741.598159999999	1251.87463636364	1572.26738709677	1492.90544117647	999.863846153848	1546.72426666667	964.19076923077	1720.89815625	116.31192	230.580846153847	69.3627200000001	182.628192307692	1120.00575	1464.25192307692	1489.59307692308	1159.5126	526.464479999999	647.895384615385	593.038319999999	483.70752	790.902999999999	758.246359999999	697.728857142857	573.262480000001	682.564551724137	809.046588235296	663.467999999999	1158.02703389831	937.857879999999	580.542571428571	842.004166666668	553.121839999999	1669.16618181818	1282.41933333333	913.955839999999	1113.1473	1590.86779411765	1069.25942857143	1048.36230769231	1650.6836	482.573520000001
268	225.074401347454	225.071684219728	225.086493178377	234.1565	231.622	236.679	6	6	94.8858333333333	221.364111111111	207.118	288.781285714286	740.851885714286	1016.5176	760.983942857143	2000.07111111111	1372.23625	1836.93913043478	924.352971428572	1793.61205714286	344.904857142857	529.610666666667	532.678628571429	310.158171428571	2247.30477777778	1504.87928571429	1211.892	1880.11597222222	289.761142857143	290.731666666667	196.849277777778	276.450111111111	268.327628571429	156.129942857143	126.455888888889	571.344	344.797555555556	174.4105	272.377083333333	142.816	2746.58777777778	643.900444444445	343.730638888889	423.346111111111	1807.89565714286	1134.07705714286	584.623714285714	1025.21485714286	570.335277777778
269	225.985204415552	225.983840964658	225.986567866446	45.908	45.899	45.917	2	2	193.854285714286	295.882857142857	365.270153846154	362.181923076923	291.801714285714	446.885142857143	288.740857142857	390.777846153846	302.897571428571	354.039142857143	286.706461538462	328.532	314.254769230769	344.864	348.945230769231	382.607142857143	354.039142857143	283.639428571429	191.813714285714	318.329142857143	318.312	247.929428571429	206.179846153846	385.850769230769	327.511714285714	202.016571428571	202.005692307692	467.265692307693	275.477142857143	267.314857142857	326.769230769231	271.491	598.907714285714	520.127142857143	248.949714285714	391.789714285714	576.430384615385	513.640384615385	593.022230769231	580.555076923077	125.442428571429
270	226.070621081761	226.064023245002	226.082993788241	145.892	142.831	146.906	15	15	773.3731875	1365.83821739131	1279.40713043478	1701.36	1100.89470833333	1547.73573913043	975.618782608695	2437.8	1273.28556521739	1646.10156521739	818.273916666666	1725.26113043478	1105.99616666667	1244.4	1196.508875	977.409913043479	1266.47004761905	620.477217391305	246.903130434782	1063.90534782609	2194.60663636364	2487.01147826087	2051.30379166667	2500.65939130435	1675.26834782609	1652.82260869565	1524.2535	1701.43252173913	920.303083333333	1048.34583333333	1434.54791304348	1129.41675	2093.07062686567	1437.23870833333	1043.50447826087	1052.941	1309.3015	1156.72725	671.503304347826	1569.17013333333	702.808708333333
271	226.194729394028	226.193371543644	226.19525242387	445.834	445.829	445.88	3	3	45.9	139.74	94.9087142857142	90.826619047619	572.540571428572	85.6800000000001	239.755952380953	913.347500000001	185.692	311.1	74.4600000000001	86.7202380952381	67.3388571428571	130.633142857143	95.8800000000001	71.4166666666667	373.529142857143	74.477380952381	81.6190476190477	245.774095238095	70.3635714285715	172.420238095238	222.484571428572	88.7648571428571	74.4808571428571	86.7242857142857	80.6213809523811	330.649714285715	113.246428571429	314.244	78.5803333333333	310.152380952381	994.74375	69.3632380952382	121.442333333334	170.379761904762	84.6837142857142	813.355826086956	74.477380952381	128.554363636364	65.2952380952381
272	227.126978291799	227.126978291799	227.126978291799	825.399	825.399	825.399	1	1	18.3672857142857	34.6840476190475	28.564	31.6325476190476	17.3468809523809	34.6889047619048	22.4426190476191	17.3468809523809	214.285	696.930023255813	28.5713333333333	501.023585365853	43.8774047619047	46.9386190476191	35.7141666666666	45.9182142857144	20.4	42.8458604651163	14.2836666666667	21.4255	36.7302857142858	24.4868571428571	27.5515714285714	36.7242857142856	42.84	19.3849761904762	21.4285	18.3677142857143	26.5237142857143	18.3672857142857	37.7452857142857	17.3493095238095	18.3672857142857	27.5470714285714	13.2655714285714	26.5237142857143	20.4028571428571	17.3472857142857	34.6945714285714	26.5237142857143	11.2231428571429
273	228.050277966497	228.050277966497	228.050277966497	164.251	164.251	164.251	1	1	26.5278	37.76035	33.6699	36.7092	32.6496	30.6085714285714	32.648	35.7	31.6293	31.62	40.822	31.6288571428571	27.5562	36.72	24.4872	21.42	27.54675	46.9177	28.568	28.552	29.5887	33.6699	32.648	32.6496	36.7398	34.6880952380953	27.5481	27.56295	14.2793	22.4521	26.5265	22.4466	42.8505	32.64	21.42525	25.4857142857143	32.648	32.648	39.7917	28.5684	27.5464285714286
274	228.196650595517	228.193189098156	228.199230364087	1023.31	1019.27	1027.41	4	4	265.209285714286	401.962947368422	462.003375	428.475	273.355214285714	448.776842105264	250.928631578947	277.354105263158	358.026157894737	364.177578947369	990.697428571426	329.604196428572	702.816910714286	379.413894736841	469.298571428572	590.704071428572	283.628280701755	760.920000000001	639.275999999998	347.81401754386	775.173333333335	307.041122807018	632.400000000001	552.000333333334	950.803508771931	387.674642857143	368.207107142857	440.524285714286	574.260000000001	470.31705263158	831.400087719299	382.434210526316	257.088631578948	617.26205357143	374.307807017545	338.60505263158	318.333052631579	461.007714285715	333.494105263158	303.056678571429	343.698614035089
275	228.208772347284	228.198507466447	228.210928715215	499.932	498.889	500.974	7	7	271.427837837838	288.690594594594	277.513513513513	289.799578947368	1117.21697368421	319.344594594595	938.524324324325	1916.08166666666	820.41852631579	1069.24324324324	336.689189189189	385.72345945946	269.351351351351	301.912210526316	306.081081081081	317.304054054054	1058.73268421053	266.332864864865	452.999999999999	492.863368421053	292.685702702702	725.425815789473	724.487837837839	320.415783783784	283.597567567568	489.50918918919	383.618947368421	795.825789473685	531.715702702702	922.198947368421	271.312810810811	1073.17842105263	3382.37101538462	257.148972972973	422.399842105263	751.720081081081	481.564210526316	2317.35169230769	377.390263157894	620.406486486485	281.639351351351
276	228.965890481248	228.962839396195	228.967682327049	103.051	101.57	105.098	19	19	976.2038	1147.79779411765	1400.83875862069	1235.57881481481	888.660275862069	1322.496	758.803034482759	1030.06068965517	83.6482	114.270896551724	57.1354482758621	74.4801379310345	723.375586206897	833.565379310345	811.266923076923	808.222344827586	181.609103448276	265.217931034483	196.91324137931	206.0198	823.3552	496.6913	692.767310344827	867.997605263158	682.564551724138	589.719448275862	591.52	815.503482758621	444.915448275862	582.577517241379	771.015724137931	535.735344827586	773.0842	1078.59708108108	555.030068965517	560.226103448276	382.603448275862	769.288	445.860551724138	373.420965517241	270.327413793104
277	230.994831276122	230.992639759609	230.997022792635	88.2595	86.721	89.798	2	2	102.027272727273	229.527272727273	312.259090909091	315.311090909091	151.027272727273	316.284545454545	138.736	237.721676470588	525.268787878788	700.260484848485	230.579823529412	770.305909090909	207.1488125	199.943058823529	215.244823529412	194.9035625	125.512181818182	168.345	106.127272727273	116.290363636364	222.419454545455	425.377909090909	199.973454545455	203.032676470588	167.324727272727	309.142636363636	132.635454545455	164.263909090909	120.392181818182	145.899	219.287352941176	130.594909090909	251.962454545455	300.058181818182	124.491757575758	173.4796875	692.86806060606	171.405818181818	149.957818181818	674.520454545454	223.399909090909
278	231.975663267471	231.970176972148	231.991861840883	297.8945	291.797	299.924	104	104	1619.39802439025	2367.01866666667	2485.36482352941	2368.01682857143	1774.24032352941	2327.24924137931	1794.97438709677	1462.83933333333	69.38	115.309852941176	100.003235294118	74.4793235294118	2374.22742857143	2456.18086486486	2436.45329032258	2376.85888888889	1266.978	1774.21475	1339.818025	1348.80722222222	2038.76770212766	1541.16090909091	1485.21393548387	1992.897	2087.4844137931	1701.81490909091	1572.49985294118	1768.11605263158	1628.38335483871	1586.26810810811	2093.92735135135	1587.75835897436	1779.33894736842	2316.04857142857	1723.92071428571	2008.63243589743	2063.33205882353	1801.83941176471	1862.31711111111	2101.07037837838	1498.783975
279	231.973831326183	231.969652450248	231.989067877673	68.3595	64.281	70.398	58	58	1446.52205714286	2322.31964516129	2366.41955172414	2706.83022580645	1488.56620588235	2514.58171428571	1555.51414285714	1171.27668965517	838.8839	828.94	1265.1472	667.2544	2097.68717241379	1793.29022222222	2033.69915789474	2203.41371428571	392.872586206897	553.916172413793	442.795733333333	348.9312	3139.92961290323	1856.911875	1893.66588235294	3471.97972972973	2588.93503448276	1518.83514814815	1932.05218181818	1364.88948387097	1066.18827586207	1657.152	2493.11651612903	1987.96351515151	885.417866666667	1769.90411764706	1318.18453333333	1343.70331034483	967.221517241379	886.619724137931	2288.96976	1030.86172413793	637.791666666667
280	231.975916053141	231.971950131447	231.989361939	99.985	95.92	103.058	23	23	535.550806451613	750.043	806.156774193548	788.809096774193	529.6222	795.964	518.110838709678	620.101161290322	392.662741935484	500.946709677419	218.342129032258	463.201066666667	535.737096774194	610.017870967742	576.354677419355	529.614387096774	546.875612903226	282.620419354839	438.800666666667	482.505774193548	683.572903225806	668.142258064516	725.403483870968	852.800903225806	524.4342	517.3766	502.907709677419	450.104516129032	408.18064516129	407.095838709677	525.250161290322	431.582806451613	489.646451612903	655.1396	409.207133333333	497.980387096774	355.049806451613	488.610903225806	462.103838709677	382.608870967742	366.203161290323
281	233.039474677503	233.039470457485	233.044419659122	64.27	63.255	67.319	3	3	231.565942857143	328.4308	389.864705882353	430.551705882353	225.485	430.488228571429	206.129117647059	221.403823529412	187.585371428571	162.305272727273	316.282058823529	188.721142857143	362.193970588235	338.679058823529	334.656470588235	373.481470588235	90.8192647058824	150.004852941176	85.704	87.7554117647059	428.585294117647	385.660058823529	396.882970588235	471.403058823529	366.159485714286	297.873371428571	246.868470588235	203.003411764706	182.627382352941	206.164764705882	352.960705882353	239.803676470588	177.499885714286	288.684257142857	180.585514285714	207.119705882353	234.660882352941	133.654676470588	593.606742857143	275.519117647059	157.147941176471
282	233.970240034027	233.968129281386	233.972028432799	297.924	296.902	298.933	12	12	674.385249999999	1060.07685714286	838.66675862069	981.5	759.082909090909	944.772545454545	740.837625	701.824500000001	46.9315	61.2272727272727	47.95321875	56.115	993.382599999999	1014.31852941176	870.116866666666	1017.89951515152	569.212312500001	716.959571428569	604.117499999999	631.55409375	884.734090909091	721.4493125	689.583375000001	811.104428571429	927.432499999999	780.508636363636	713.416874999999	747.85990909091	730.515272727272	744.668437499999	875.562187499999	657.172727272726	798.88021875	1015.14875	774.274875	795.819375	891.877272727273	833.562818181819	783.173818181818	904.98946875	635.63521875
283	233.96941936714	233.967486518012	233.971352216268	66.5015	65.296	67.707	2	2	745.68853125	1100.5125625	1215.3410625	1254.9459375	748.8864375	1265.93634375	715.3266875	625.5281875	480.30225	507.3438125	830.5089375	467.2029375	1115.9825625	974.18953125	950.0273125	1119.625625	6760.1765	4890.20803125	4997.3375625	6376.90921875	1439.8373125	871.2935	953.96296875	1571.233125	1213.6884375	781.3918125	820.155375	802.81378125	594.82396875	857.325	1186.55075	938.63	529.42865625	1060.8975	660.10175	744.8053125	631.55409375	452.921625	1106.80171875	641.8551875	359.139
284	233.977250281615	233.968925929434	233.984970433233	98.971	95.92	101.022	5	5	300.928548387097	549.002967741935	512.266709677419	575.534709677419	344.91264516129	504.119032258065	286.592806451613	407.018612903226	234.54064516129	236.699870967742	186.713129032258	277.518967741936	324.503612903226	405.985677419355	314.189806451613	353.076258064516	384.649451612903	212.220387096774	271.440129032258	311.129516129032	425.461064516129	316.22	409.058806451613	451.902870967742	297.924774193548	329.605870967742	274.406032258065	287.76735483871	219.397096774194	246.910258064516	305.970967741936	262.206322580645	314.25935483871	412.262451612903	255.112903225806	264.296967741935	290.773548387097	324.442064516129	305.008935483871	299.96535483871	252.984
285	233.981236316879	233.981236316879	233.981236316879	82.628	82.628	82.628	1	1	139.770444444444	287.702666666666	217.31325	286.69025	115.285111111111	187.598222222222	125.506125	153.0375	97.884	105.266	128.5515	189.7665	112.24125	141.7105	87.7414999999999	128.56725	143.961	47.95175	119.366	101.00475	207.136125	127.546875	235.67775	269.346	159.154666666666	131.537	156.09825	140.7945	76.5187499999999	123.45025	119.2815	112.31	83.6126666666666	164.273666666667	65.3013333333333	106.106	73.4580000000001	92.854125	47.95175	78.5592500000001	43.87075
286	234.018242354602	234.012790217779	234.032835675392	59.165	57.127	68.351	32	32	794.65303125	1245.30553125	1295.9953125	1373.2565	791.73825	1326.121875	753.082875	712.1563125	499.585625	515.507258064516	833.56978125	485.653875	1145.56528125	1029.27459375	962.12521875	1158.1965625	6632.84484210526	4621.62	4908.57309375	6361.01775	1496.9818125	888.700967741935	1010.0475	1644.693375	1254.4846875	819.13528125	854.8385625	870.13996875	609.10790625	904.27375	1221.05221875	979.65	563.09175	1120.0629375	671.3450625	758.06896875	651.95971875	489.72	1109.862	667.366125	360.2144375
287	234.094945570702	234.094813422093	234.095077719312	205.078	205.072	205.084	2	2	183.686666666667	334.645037037037	269.348444444444	253.033481481481	416.190222222222	571.241481481482	466.3685	308.129481481481	544.818444444444	472.482925925926	409.123962962963	400.961888888889	465.238222222222	544.838222222222	497.886518518519	554.000777777778	754.694285714286	794.781962962963	582.589185185185	610.247925925926	230.586962962963	145.928851851852	157.091	108.127851851852	515.230925925926	249.963518518519	219.315925925926	729.644259259259	823.349222222222	576.341851851852	806.849296296297	598.892185185185	1090.65714814815	1370.25792592593	864.802962962964	1159.26696296296	1447.04274074074	1164.11581481481	1447.80044444444	1396.47778571429	919.253592592594
288	234.097702321353	234.084912253062	234.110277103845	503.027	502.976	516.234	17	16	13.26676	15.3006	53.0524800000001	14.2843076923077	8.16224	15.3078	11.22044	59.1762399999999	366.28052	483.726480000001	8.16224000000002	493.912319999999	22.44616	25.506	12.24624	13.26364	102.004	74.4804400000002	268.33364	403.0106	38.7615200000001	11.22528	17.34884	13.26624	180.54708	83.6071999999998	12.24288	442.796846153846	836.00244	215.27908	354.90432	16.32064	272.2866	120.39304	54.0748399999999	54.07484	574.41764	25.512	9.17819999999998	838.83456	29.5881199999999
289	234.099349654831	234.09611439098	234.113240374379	205.073	202.007	206.105	39	39	186.743657142857	337.714571428572	272.462057142857	258.134411764706	421.378	574.324342857143	470.423382352942	319.340485714286	554.015142857143	476.540142857143	412.183885714286	405.115147058824	466.270571428571	551.974571428571	501.0655	560.125323529412	758.735333333333	797.841085714286	586.565714285714	618.379714285714	236.706285714286	149.982	160.153457142857	113.232685714286	522.386285714286	254.044028571429	222.384914285714	732.667714285714	827.434676470589	579.327542857143	808.950628571429	601.032428571429	1098.81694285714	1322.15926153846	868.991314285714	1172.27545714286	1417.35875	1140.65995121951	1417.13717142857	1375.09825641026	838.681764705882
290	235.024090593389	235.024090593389	235.024090593389	57.117	57.117	57.117	1	1	227.476518518519	209.107884615385	241.8585	248.945692307692	223.438961538462	252.0065	221.4485	347.9905	181.494074074074	190.790346153846	213.236269230769	166.266269230769	213.188038461538	261.188923076923	207.1615	224.501538461538	685.620923076923	524.418384615385	502.992730769231	708.227	235.726615384615	168.344423076923	194.871423076923	256.1455	218.248296296296	138.755259259259	140.765307692308	297.918615384615	136.716076923077	182.710807692308	256.1455	177.526846153846	373.418538461538	293.771076923077	167.322518518519	159.162	204.053846153846	226.499769230769	390.674730769231	202.059	106.108
291	235.097748218389	235.096646144205	235.098850292574	505.0165	502.976	507.057	2	2	6.12299999999999	13.2604814814815	22.4459230769231	16.3249230769231	14.2837692307692	14.287	7.14026923076925	13.2635	89.7836923076923	154.0955	17.344576923077	201.0385	21.4256538461539	23.4661923076923	13.26676	14.2837692307693	23.4617692307693	23.4661923076923	40.8107692307692	51.0153846153848	18.3606923076923	11.2250769230769	6.12299999999999	12.2455384615385	33.6612692307692	13.255	7.14188461538463	57.1350769230769	124.529153846154	24.4873846153847	66.2899999999999	12.2404615384615	47.9327692307692	16.3243076923077	10.2026923076923	20.4076923076923	68.3580384615384	8.1636923076923	13.2580740740741	98.9885000000001	13.2635
292	235.115735702515	235.115735702515	235.115735702515	508.077	508.077	508.077	1	1	6.12311999999999	14.2805384615385	23.47104	18.36504	12.24336	11.22836	8.15871999999999	12.24336	74.48044	137.7054	16.32448	190.82976	19.38076	22.44088	13.26624	13.26364	24.48096	23.4710400000001	31.62868	54.0854399999999	19.3851153846154	9.18431999999998	6.12311999999999	12.24336	33.66132	9.1782	6.12168000000002	57.13568	95.95144	22.44616	64.2499199999999	12.24048	46.91264	15.3042	10.2048	19.3851153846154	51.0020000000001	9.18467999999999	8.16032000000001	76.521	13.26624
293	235.175026136663	235.171692270761	235.189852780334	258.132	255.054	262.208	31	31	3132.3127027027	5474.81055555555	5636.01444444444	6382.70625	4553.37575	6603.23175	2125.20339130435	6474.80664864865	4058.1125	4511.38488888888	3577.49632432432	4813.67055555555	5631.93333333334	5500.29027272727	5781.8512	5715.59611111111	4980.29972972973	5614.58861111111	4156.94054054054	5069.43	5751.30583333333	5301.51744444444	4447.35810810811	5817.27664583333	5775.71555555556	5077.59333333334	4135.08	5004.66511111111	4370.87	4412.28166666666	5499.02541666666	4557.85644444444	6269.60288888889	5868.55720588235	4281.66833333333	4175.41310810811	4736.12944444445	4622.22191666666	2968.39208333333	1857.31594285714	5071.47083333333
294	235.192478953158	235.190801082201	235.194544161283	260.667	260.15	262.22	6	6	3125.0768	5474.75093333333	5629.9146	6394.24413333334	4554.4704	6604.24453333334	4576.91626666667	1700.78880769231	4058.9779	4523.8624	3567.9303	4817.6992	5631.78806666667	5579.8384	5818.58080000001	5718.7815	4981.1483	5622.6896	4157.79173333334	5069.6784	5747.16213333333	5305.36673333333	4446.32213333333	5845.2987	5778.90273333334	5090.08773333333	4239.208	5017.67146666667	4386.1264	4413.51833333333	5494.01306666667	4556.6378	2265.0216	5945.09386666667	4283.91906666667	4179.01226666667	4749.4965	4629.744	2965.47613333334	5337.98213333333	5080.90353333333
295	235.968254833015	235.968254833015	235.968254833015	304.011	304.011	304.011	1	1	150.001894736842	188.777894736842	198.951315789474	190.818736842105	114.272421052631	191.814421052631	141.798289473684	128.536578947368	40.8168421052632	40.8115789473684	30.6086842105263	42.8455263157895	194.81497368421	200.002526315789	191.779789473684	180.558631578947	104.069526315789	139.776052631579	96.94	137.756842105263	190.764605263158	105.070842105263	116.31	157.144842105263	181.611526315789	117.315131578947	111.225894736842	170.383947368421	136.736421052632	140.799947368421	171.404210526316	110.205473684211	167.326256410257	191.80947368421	136.690578947368	148.962263157895	148.958421052632	191.784736842105	174.4155	179.594105263158	126.512631578947
296	236.015055829629	236.015055829629	236.015055829629	59.157	59.157	59.157	1	1	160.160657894737	245.813657894737	260.207368421053	255.072368421053	174.4965	275.478157894737	189.798315789474	244.863157894737	140.696307692308	129.636108108108	185.687894736842	138.734315789474	226.498421052632	231.563894736842	235.680789473684	242.86647368421	1112.25894736842	840.826947368421	807.048973684211	1114.15610526316	302.044631578947	369.287631578947	457.089684210526	299.957368421053	287.632578947368	432.591578947368	372.405657894737	218.308157894737	183.652105263158	171.457263157895	242.785052631579	181.634947368421	242.791315789474	290.7375	241.839789473684	186.708157894737	183.652105263158	178.550657894737	286.612605263158	168.369473684211	182.655368421053
297	236.022800552322	236.01570437277	236.034415159024	58.664	57.116	60.189	12	12	142.813548387097	225.398612903226	238.7424	230.580266666667	163.246451612903	263.184967741935	162.2542	218.337066666667	129.478548387097	124.542322580645	172.425066666667	126.488	212.215466666667	221.354	219.357333333333	221.441266666667	1073.51818181818	831.510322580645	790.725	1060.02738095238	284.706	356.070064516129	436.674133333333	287.7152	268.234548387097	416.186322580645	361.114258064516	195.858580645161	174.46964516129	158.203333333333	216.260516129032	169.397466666667	221.361	276.446225806452	223.436516129032	170.383096774194	163.246451612903	166.302064516129	265.225161290322	145.926733333333	168.374516129032
298	236.09572325465	236.092852672291	236.112033081055	507.057	502.976	508.077	3	3	5.10227272727272	18.3616363636364	18.3681818181818	14.2859393939394	8.16218181818183	24.4901818181818	13.2588181818182	19.3851818181818	46.9325454545455	57.1352727272727	9.18245454545454	64.2886363636364	18.3649090909091	17.3410303030303	16.3272727272727	7.14190909090909	18.3621818181818	21.4295454545454	19.3851818181818	34.6954545454545	21.4224705882353	12.2454545454545	15.3068181818182	14.2859393939394	25.502205882353	15.2963636363637	11.2233333333333	45.9122727272727	84.7103030303029	21.4219090909091	58.1348181818182	10.2009090909091	53.0352727272728	18.3676363636364	17.3477272727273	10.2027272727273	57.1352727272728	10.2042424242424	12.2389411764706	73.4737500000001	8.16363636363635
299	236.112497716157	236.10726227519	236.123444962369	363.2125	361.163	364.259	14	14	694.936178571428	1725.96085714286	1898.68525	2180.35057142857	1265.37571428571	1887.13214285714	1048.63342857143	3451.62657142857	2318.008	2004.262	599.928000000001	440.856	993.932214285715	816.905571428573	1332.21328571429	1480.12364285714	147.910357142857	159.192428571428	63.2577142857143	135.6125	532.682357142857	43.8630714285714	107.12625	474.432857142857	476.373357142857	92.846	38.7545714285715	937.60975	287.660142857143	408.028571428572	447.9995	453.102	2842.516	1088.60675	287.770928571428	363.298	673.506428571428	1441.9665	592.76525	585.398000000001	58.1562857142858
300	236.18364124548	236.176702862308	236.195581731559	258.105	254.022	259.159	57	57	684.607879999999	1399.82416	1351.11917241379	1734.45769230769	1161.06638461539	1762.17696	1098.83372727273	1869.15296	935.340000000001	1026.39436363636	885.997639999999	1095.8022	1477.01569230769	1477.36544	1493.67415384615	1428.38181818182	1311.77144	1407.97153846154	918.257142857144	1281.748	1458.01969230769	1347.58109756098	1081.4968	1404.87048	1488.62892307692	1320.527	842.599935483871	1366.1405	1022.30976923077	1047.82756	1438.9332	1126.94214285714	1941.13612	1452.87872	1076.58982142857	980.48908	1176.39629166667	1238.09976923077	724.555	1299.2252	1256.26012
301	236.197059567734	236.196050276223	236.19758199056	259.142	258.098	259.17	9	9	692.765181818182	1401.85472727273	1395.08563636363	1736.50418181818	1129.44190909091	1769.547	1136.58381818182	1849.76013793103	895.56	991.705090909092	501.594000000001	1101.89454545455	1485.12	1482.45627272727	1495.71981818182	1463.7	1284.23245833333	1410.01690909091	695.826000000001	1326.65	1471.23327272727	843.765545454545	755.001818181818	1416.13854545455	1490.9505	825.621272727274	625.427181818183	1372.92	680.52190909091	1014.4764	1439.98963636364	1172.03222727273	1927.31971428571	1453.88863636364	723.566727272728	694.805727272728	938.650909090909	1197.78626086957	368.416909090909	1057.45718181818	817.45690909091
302	236.95578802314	236.95578802314	236.95578802314	66.316	66.316	66.316	1	1	743.630275862069	1137.18465517241	1170.2564137931	919.237482758621	707.051172413793	1054.53737931034	651.056214285715	598.907714285714	512.799827586207	432.843428571429	1050.89428571429	448.921379310345	945.77175	712.008137931035	815.200413793104	926.581571428572	462.2865	411.088785714286	453.002482758621	465.245793103448	1153.10655172414	939.674068965518	903.933862068966	1411.05514285714	1183.28	742.610206896552	933.363103448276	720.168689655173	610.130857142857	858.210464285714	1102.69455172414	899.029035714286	448.830344827586	947.676103448276	677.440275862069	702.976857142857	498.914896551724	405.049517241379	1146.55751724138	429.615464285714	393.906344827586
303	237.066646677415	237.062737396009	237.072195001497	269.373	267.31	272.434	7	7	74.492205882353	164.288303030303	174.497727272727	173.446363636364	285.676363636364	357.148484848485	228.506352941177	1027.40655882353	11421.0782068965	12322.10625	7115.10964705882	16245.838825	133.631909090909	165.282882352941	144.857212121212	105.103696969697	603.805176470589	737.657181818183	538.608	830.502	123.471333333333	109.169181818182	88.7630294117647	110.209090909091	101.022	79.5954545454545	64.2676363636364	120.392181818182	116.293411764706	73.4705454545454	102.045454545455	61.2070588235295	479.528181818182	236.701411764706	79.5954545454546	114.253575757576	390.834090909091	219.358636363636	113.250272727273	210.107882352941	245.926323529412
304	237.075048350018	237.073950877159	237.076145822878	413.1915	412.177	414.206	2	2	22.44616	37.75924	30.6012	29.59508	34.68952	40.8016000000001	31.62868	54.07484	37.75036	71.4028000000001	31.63612	38.77064	28.56784	34.68136	25.507	31.63612	37.75036	23.46644	20.4056	26.52624	22.44176	26.51584	23.47104	31.62868	16.32064	27.56052	17.34476	36.72144	24.48672	24.49152	21.43596	16.32832	69.3953599999999	25.512	16.32064	30.6084	57.14688	30.6012	15.3042	42.86016	22.44088
305	237.11731473844	237.111780886579	237.129933118133	363.216	360.148	364.259	9	9	107.128	286.694933333334	315.268285714287	344.850133333333	181.607466666667	265.182666666666	149.9792	528.508	344.856571428571	344.850133333334	86.7226666666665	72.4673333333333	146.9184	146.8608	199.972266666667	223.4384	21.4260000000001	35.7093333333334	14.2837333333334	18.3587142857143	80.6063333333334	15.2978571428572	22.4458666666667	80.6025714285714	75.4701333333333	13.2634666666667	9.1787142857143	164.266	40.7946666666667	53.0548571428571	61.24	63.2813333333333	469.331428571428	173.445333333334	46.9298571428572	44.8925714285714	91.8239999999998	203.0994	89.8186666666667	80.5687142857144	14.2837333333334
306	238.036507122333	238.035448092859	238.043410893592	292.3145	291.796	294.886	4	4	60.19652	75.50072	55.0945384615384	67.3250769230769	44.8918461538462	78.5607307692309	55.1080799999999	65.2825599999999	1882.4166	2167.011	1849.40504	2232.38514285714	75.499923076923	66.3338000000001	80.5860769230769	57.1113846153847	52.0322399999999	123.452576923077	129.63144	130.59584	84.6983076923078	55.10592	53.0420800000001	62.22488	89.7836923076923	62.236423076923	56.1395999999999	66.3175000000001	41.83148	51.014	73.47456	48.98304	71.4196	88.76436	39.78156	49.9917599999999	71.4215384615385	66.3175	81.5876923076924	63.2548800000001	62.2224399999999
307	238.074585964322	238.067108124304	238.083386830387	269.35	267.298	271.396	11	11	17.3446363636363	32.648347826087	31.6361739130435	44.902	49.9927826086957	61.2327272727273	47.9528181818181	163.243636363636	2072.78514285714	2553.24096	1272.414	3039.399225	27.54	46.9325454545454	28.5676363636364	30.6081818181818	92.82	120.392181818182	77.5407272727274	141.8495	41.8306956521739	34.6888695652174	16.3243636363636	30.6095454545455	21.4314545454545	21.4314545454545	17.3407391304348	33.6700434782609	29.5879090909091	22.458	20.41	20.4	83.6613913043479	46.9325454545454	14.2876363636364	17.3446363636364	61.2163636363637	42.8509565217391	17.3492727272727	44.8679999999999	23.4725454545455
308	238.081688429668	238.081600284824	238.081776574512	412.1715	411.157	413.186	2	2	9.18234782608696	29.5958181818182	20.4	24.4925217391305	27.5470434782609	24.4810434782609	31.6294347826087	57.1346086956521	16.3241739130435	22.44	21.4309565217392	12.2431304347826	18.3654782608696	22.4409565217391	21.4314545454545	23.472	33.6686086956522	15.3045652173913	9.1827391304348	33.6700434782608	18.3607826086957	19.3758695652174	12.2431304347826	16.3243636363637	19.38	22.4457391304348	16.3241739130434	36.7215652173912	15.3045652173913	13.2679130434783	18.3698181818182	15.3078260869565	64.2928695652173	23.472	13.26	20.4054545454545	45.9234782608695	17.34	9.18234782608696	33.6772173913043	15.3006521739131
309	238.086609726978	238.086533791108	238.086685662848	272.417	272.411	272.423	2	2	18.36504	34.69768	30.615	50.0045	52.0348750000001	65.3146666666667	51.0019999999999	167.32592	2093.12208	2582.35820833333	1301.0096	3071.04279999999	26.5210833333333	46.93288	30.60875	32.648	93.8436799999999	123.45388	80.60212	143.88768	42.8522499999999	36.73008	18.36504	32.65664	22.4519166666667	21.4305	17.34068	32.648	29.5881199999999	24.49728	21.43008	20.4008	86.7203999999999	52.0342799999999	15.3072	17.34068	62.23525	43.8725416666666	18.369	45.8909999999999	25.512
310	238.122291686043	238.108968203243	238.126393473255	363.215	360.148	364.259	7	7	77.5437499999999	189.778125	245.890882352942	247.917176470588	125.496176470588	226.426941176471	134.678823529412	412.180999999999	285.665882352941	223.444411764705	60.19475	54.0911764705883	93.8670588235292	91.7947058823529	176.50325	143.861470588235	21.4261764705883	23.4667647058823	7.1420588235294	24.4785882352941	61.2352941176469	16.3190588235294	14.284375	59.1744999999998	63.2363529411765	11.2225882352941	10.19875	128.557058823529	26.5276470588236	43.8734375	54.07325	54.0911764705881	348.925499999999	113.252647058823	37.7487058823529	37.74925	83.6592941176473	172.479411764706	67.3653750000001	69.356	9.18211764705882
311	239.0723745651	239.062066478318	239.078936602618	267.304	266.295	271.396	6	6	21.4258333333333	37.7605555555556	36.7420000000001	57.1542222222222	40.8111111111111	58.1716666666667	40.7977777777777	106.108888888889	1076.1	1116.18388888889	634.837	1445.72645454546	37.7379444444444	54.0747222222222	35.7097222222222	27.5475	76.496052631579	85.7033333333331	82.6425	79.6104705882353	31.6286111111111	60.1963888888889	39.7908333333334	24.48	33.6783333333333	27.5565	29.5783888888889	32.6488888888889	23.4663888888888	23.4804444444445	22.4534444444445	22.4534444444444	72.4397222222223	31.628611111111	18.37	25.5	51.0138888888889	28.5677777777778	24.4866666666667	29.58	34.7007777777777
312	239.091317323422	239.084787049179	239.103863932814	296.926	295.832	299.958	7	7	80.6030416666666	140.80025	142.840833333333	148.993	97.9440000000002	115.28825	94.8871250000001	173.407083333334	2664.96555555555	6578.57200000001	3006.67675	3489.90871428572	155.008333333333	202.06725	135.698791666666	132.572916666667	685.62816	715.224458333332	758.231500000001	893.958000000001	109.16675	92.8654999999999	91.8262500000001	142.87	142.835	91.8262500000001	74.51475	127.536458333333	63.2580833333334	62.23525	86.7425000000001	85.7220000000001	138.788	134.6785	64.2625200000001	75.4977600000001	69.377	108.1465	61.1874999999999	87.7630000000001	41.8319583333334
313	239.964308089039	239.962977554998	239.972791666319	45.899	44.872	45.917	3	3	454.021363636364	668.278636363636	748.880181818182	806.087272727273	495.852545454545	723.373363636364	489.730909090909	531.846272727273	115.229181818182	132.635454545455	133.655727272727	171.405818181818	732.555818181818	770.305909090909	705.385363636364	738.677454545454	215.277545454545	293.838545454546	174.466636363636	189.770727272727	832.542545454545	716.274	698.177454545455	1013.67245454546	780.508636363636	724.393636363636	680.521909090909	506.055272727273	527.481	566.251363636364	800.749090909091	495.052727272727	373.419818181818	551.967545454546	537.683727272727	387.703636363636	276.493909090909	368.679454545455	273.579272727273	344.852181818182	500.730727272727
314	239.982267744619	239.982267744619	239.982267744619	63.261	63.261	63.261	1	1	34.68	60.16525	60.1977	81.6228571428572	45.9135	66.3	57.1508	36.7308	48.9312	37.7511	48.972	31.62775	53.053	54.0751428571429	66.3185714285714	58.17135	42.8505	36.72	32.6496	29.5887	158.18525	904.96175	1315.14828571429	179.564	83.64	371.3892	313.14	42.84	35.7105	59.1919	66.3195	81.62	42.8505	50.9975	65.296	49.9947	35.70875	30.6075	77.52	32.6576	35.721
315	240.045870858209	240.044853884339	240.050977132002	155.068	155.046	156.111	3	3	266.20695	579.5304	658.0935	661.98	486.6831	924.3465	520.2	826.4025	74.47825	117.3345	38.7828	94.88325	456.18585	495.8415	509.1297	466.14	894.0018	1237.56325	673.365	1054.38457142857	1402.5	710.094	1721.76	2616.3	998.0979	822.3215	938.906	2100.66392307692	971.3256	932.7827	1341.0027	924.3465	3844.302	2672.6337	1185.24	1807.48485	2712.84475	2915.8745	980.5083	2619.1101	527.4951
316	240.098643437309	240.087453414637	240.100886511281	294.811	293.837	296.875	3	3	18.36075	27.54675	37.7507916666666	46.9334166666666	27.54675	34.6885000000001	25.5125	46.9219166666667	1398.67830434783	1860.936	1143.46670833333	1756.85328	36.729	36.7379999999999	28.5681666666666	36.7128	105.090041666667	102.029166666667	131.67675	139.8085	31.6355	30.615	22.4409166666667	39.781625	32.648	21.426125	17.35275	29.5884583333334	12.246	23.46575	21.431375	21.4309565217391	31.6277500000001	33.661375	13.26	26.5275833333333	20.4058333333334	19.38475	21.42084	23.4667083333334	17.34425
317	242.956721527136	242.956721527136	242.956721527136	758.079	758.079	758.079	1	1	8.162	21.42525	14.287	25.5017857142857	9.18257142857142	18.369	10.2025	12.243	176.509428571428	291.801714285715	18.3683571428571	236.747714285714	21.426	31.62775	19.3854285714286	20.4014285714286	20.4135714285715	21.426	16.324	12.2455714285714	16.328	10.2046428571429	9.18257142857146	18.3645	35.71625	7.14349999999999	21.42975	15.3042857142857	19.3854285714286	11.2188214285714	19.3895	12.2434285714286	12.2404285714285	14.2835	12.2455714285715	20.405	8.16057142857143	12.2434285714286	16.3211428571429	33.662357142857	10.2028571428572
318	243.883332220644	243.882592626934	243.890600415773	916.756	913.132	920.284	6	6	5166.0736119403	4826.2943283582	6275.20298507463	5143.24953731343	3195.48143283582	7965.23740298507	3949.42164179104	3544.98367164179	2808.02579104478	2645.7888358209	2846.34134328359	2686.60316417911	9708.11286956522	5078.52588059702	5576.2576119403	5333.41235820896	3473.29934328358	8497.54316417909	2911.5911641791	4074.2903283582	5072.20065671642	2614.3871641791	3115.42701492537	8173.06925373135	6548.09184126983	2946.79450746269	3031.48423880597	4881.98552238806	2748.16146268657	3426.36286567164	10571.1308759124	4073.26997014926	3442.68859701492	7684.31767164178	2958.84680597015	2864.14549253731	2806.30741791045	3395.50376119403	3068.21713432836	2838.63653731343	2913.12268656717
319	244.092101896164	244.087354118799	244.108068404885	60.195	59.168	61.224	31	31	789.568457142857	1301.39651612903	1053.1216	1012.07341176471	871.309923076923	1165.15145454545	815.3295625	1352.88163636364	4096.18125	5564.59013953488	4548.3488	4278.53788235294	499.847419354839	676.4368	473.496533333333	410.221548387097	214.260967741935	362.203064516129	172.423612903226	254.092451612903	474.51	280.579838709677	260.168	347.967766666667	387.563225806452	200.990838709677	127.512096774194	216.260516129032	354.029548387097	269.4472	386.756866666667	289.762451612903	724.406129032258	589.615935483871	241.808806451613	339.745935483871	401.994387096774	838.67864516129	1011.936	459.21	446.873032258064
320	245.098108035571	245.098108035571	245.098108035571	58.159	58.159	58.159	1	1	112.2	193.756818181818	141.855818181818	182.626695652174	153.040909090909	211.196454545455	133.691454545455	235.680260869565	632.09	817.238454545454	755.025217391305	609.987181818182	92.8239565217391	131.613652173913	99.9855652173913	60.2121818181818	49.9933636363636	61.2190909090909	45.9122727272727	53.066	85.7258181818182	58.1607272727273	58.1548695652174	79.5837391304348	83.6176363636364	46.9325454545455	36.7215652173913	60.1960909090909	81.6218181818182	69.4150476190476	95.9056363636364	58.1555454545455	122.432727272727	108.12	53.0541818181818	68.3582727272727	82.6420909090909	146.919272727273	182.58	70.4145	79.6025454545454
321	246.059203361978	246.057580514388	246.059382120768	58.164	58.153	59.19	5	5	41.82	67.3011428571428	78.55925	60.1977	81.62	85.704	89.8128	92.84275	206.9382	296.9073	284.64975	177.48	61.218	88.76175	59.1745	61.2347368421053	25.5075	38.7708571428572	29.58725	25.50625	57.1536	56.1165	24.4872	108.1465	52.0054285714286	24.486	28.56	94.8879	31.6288571428572	38.7923	49.99225	37.7505714285714	148.9638	116.28	29.5887	64.275	99.9894	167.3292	257.04	106.1372	32.6576
322	246.860301533309	246.857622218818	246.860523040816	1079.42	1078.39	1079.5	14	14	1784.60464285714	2298.83689655172	2527.42464285714	2327.40655172413	1492.7825	2817.10344827585	1611.12448275862	1512.66206896551	1238.69862068965	1258.08517241379	834.652142857141	1231.14	2572.32035714285	2200.81406250001	2328.65999999999	2490.63366666666	1519.29344827586	2888.63999999999	1399.44	1709.07758620689	2367.19999999999	1255.02413793103	1477.98	2798.80586206896	2655.95758620689	1388.68931034482	1502.49142857142	1778.88000000001	1339.17714285714	1532.04	2764.11413793103	1690.71137931034	1515.21206896551	2712.10928571428	1293.36	1285.63448275862	1285.04827586207	1507.56	850.234482758618	1286.67035714285	1355.12172413793
323	246.864251946532	246.860773045303	246.88018586279	1079.36	1078.32	1080.41	83	83	1626.32277777778	2290.64833333333	2538.58933333333	2394.74931034482	1429.52035714285	2851.57333333332	1597.86	1418.57222222222	1238.69862068965	1255.03928571428	847.906551724136	1257.66	2583.48399999999	2299.8572413793	2395.97999999999	2526.37379310344	1427.4624137931	2885.47225806451	1245.42	1677.42799999999	2418.24642857142	1248.91714285714	1348.8664516129	2819.27999999999	2572.28931034482	1388.68931034482	1406.44903225806	1729.92	1339.17714285714	1113.84	2748.77799999999	1642.68787878787	1376.46178571428	2712.07655172413	1293.36	1285.63448275862	1277.48714285714	1356.6	850.234482758618	1325.42793103448	1355.12172413793
324	247.044414532657	247.038783624396	247.054548271928	61.214	59.156	62.235	16	16	479.433571428571	687.407785714286	766.381592592593	1008.01405714286	70.4004444444444	1241.38680769231	1411.3515	123.454571428571	651.543333333333	1118.93481481481	153.0375	1194.55011111111	508.0845	1020.11428571429	680.537629629629	599.0335	48.972	131.616857142857	85.7048888888889	66.3192592592592	591.879259259259	1967.20266666667	1773.21059259259	725.473928571429	382.446428571429	1080.21922222222	789.535285714286	606.9425	633.597428571429	56.1387037037037	475.353285714286	52.03275	53.0437142857143	1007.85561290323	684.593962962963	378.526	934.557481481481	66.3046428571429	263.178428571429	1012.31762962963	1279.41
325	247.058770489249	247.057383738234	247.059703944236	61.217	61.208	62.24	4	4	63.24248	34.6747692307692	12.24336	16.32384	1270.2486	75.48296	1499.08512	1921.17944827586	194.7436	20.42	126.51472	707.90776	58.15596	28.56112	45.9126	22.451	114.272666666667	75.48296	46.9334166666667	82.64025	24.49152	82.64268	11.22264	26.52728	38.7541538461538	17.34068	17.34068	431.47692	8.16224	642.9276	29.5858	411.16075	1575.9	15.300625	71.4168	367.3008	163.2384	886.38	207.06812	122.4624	308.191
326	247.989086703133	247.987393242016	247.990780164249	142.845	140.796	144.894	2	2	91.852105263158	208.069263157895	144.879444444444	116.381333333333	79.5805263157894	87.72	74.5214736842106	135.66	300.977631578948	308.198947368421	346.782105263158	317.301842105263	101.006052631579	183.6	99.9548421052633	88.7628947368422	31.6183684210527	55.0942105263158	55.08	51.0131578947369	52.0511666666666	28.5762105263158	24.4863157894737	28.56	79.5805263157896	44.8938947368422	19.379	131.613947368421	71.4184210526315	89.7322105263158	65.2732631578947	32.6484210526316	267.074526315789	223.437631578947	62.236052631579	103.046578947368	321.382894736842	263.16	419.457947368422	287.803263157895	419.198368421053
327	249.035498753067	249.035498753067	249.035498753067	56.114	56.114	56.114	1	1	178.507291666667	325.3162	474.5325	406.076083333333	109.16675	433.60625	157.160347826087	78.55925	159.0485	188.753958333333	131.61225	188.707708333333	259.09016	231.59675	230.633	275.535	42.85225	210.180083333333	181.6045	109.1935	487.818916666667	655.02725	723.386791666666	556.03625	376.3062	344.8445	363.14848	314.249833333333	204.05	118.405739130435	316.2775	196.916291666667	70.400125	343.754041666667	212.220666666667	261.184	480.557375	152.023458333333	235.62924	558.2135	160.2185
328	250.016031298814	250.012682806385	250.026485128275	62.24	60.177	68.351	7	7	84.6683	146.8656	175.484387096774	197.936322580645	90.8037333333333	179.531733333333	109.189933333333	101.005548387097	71.3683870967742	61.252	95.9042580645161	64.2642	141.8217	141.788967741935	136.714580645161	121.435533333333	1132.718	918.06	1008.02346666667	875.3888	230.62935483871	296.904483870968	311.188548387097	367.292903225806	156.0447	166.275774193548	166.275774193548	105.069967741935	81.6213333333333	79.5964	156.069870967742	103.073866666667	69.3668	116.2914	92.8442666666666	91.824	113.252225806452	96.9275806451613	108.130258064516	122.454193548387	51.0233333333333
329	250.865922113735	250.863287001592	250.868557225878	1070.735	1070.24	1071.23	2	2	1065.26666666666	1446.86642857143	1729.92	1592.79814814815	1321.37962962963	1743.81296296296	1193.81785714285	1387.68571428571	1261.16142857143	987.359999999999	2236.65185185185	1108.12222222222	1604.02222222222	1434.62214285715	1675.86	1690.14	1029.5537037037	1841.1	1297.44000000001	1399.93	1483.13629629629	1320.9	1330.54571428571	1726.23296296296	1779.9	1126.48888888889	1239.75	996.539999999999	1009.51259259259	1420.86	1802.99444444444	1055.06296296296	1307.0775	1765.88148148148	1251.54	1309.11821428571	1154.03888888889	1321.92	1816.87142857144	1168.74814814815	1270.92
330	250.972109107598	250.972109107598	250.972109107598	64.281	64.281	64.281	1	1	124.44	402.787142857143	451.986571428571	471.372	210.169047619048	525.182954545454	150.0282	217.31325	101.942857142857	115.351476190476	622.345238095238	98.9677142857143	431.580857142857	328.532	389.730952380952	387.799047619048	113.251714285714	168.3	87.72	87.7445714285714	376.590857142857	127.535714285714	164.266	386.670238095238	266.22	104.064285714286	103.024590909091	213.18	110.185714285714	147.975952380952	327.511714285714	148.961714285714	154.063142857143	409.02	94.8865714285714	113.246428571429	148.961714285714	177.529714285714	1164.89190909091	131.68965	66.3340476190476
331	251.068334264429	251.067403003423	251.069265525434	88.7555	88.744	88.767	2	2	69.3781333333334	216.3036	78.5747741935484	132.662903225806	140.8244	235.679612903226	102.009677419355	223.436516129032	342.6864	291.958333333333	185.686967741935	202.0128	208.172129032258	169.336064516129	131.592483870968	118.376129032258	33.6754	55.093935483871	31.6344666666667	47.9431333333333	149.954225806452	24.4824	12.2434838709677	42.8508387096774	169.364266666667	65.2970666666667	43.8710967741935	494.840806451613	92.8434838709677	193.849032258065	136.667032258065	91.8261290322581	796.672066666667	631.772033333333	202.0524	258.174258064516	254.100483870968	596.869838709677	139.753258064516	262.256064516129	40.8026666666667
332	251.092884505646	251.086169341104	251.100432434117	230.59	227.518	231.612	5	5	66.3237301587302	109.160380952381	108.148603174603	147.952936507936	127.53373015873	146.94735483871	96.9256349206349	279.580031746032	156.086714285714	143.883677419355	125.471714285714	189.770190476191	108.158698412698	181.624984126984	157.136222222222	125.481140625	114.2505	108.148603174603	68.3527619047619	102.01746031746	105.089428571429	198.955714285714	128.52	138.745904761905	103.047693548387	92.8532222222222	90.77165625	144.891841269841	76.5202380952381	89.76	99.9771111111111	84.66	282.588365079365	147.952936507936	70.38	142.837777777778	183.665714285714	170.430126984127	113.260523809524	190.75753125	116.299904761905
333	252.103327064823	252.100944468897	252.105709660749	228.5245	227.501	229.548	2	2	19.3857826086956	20.4	20.4052173913044	32.6566956521739	23.472	25.5130434782609	20.4008695652174	50.0055652173913	46.9334166666667	50.0055652173913	19.3849565217391	39.8003478260869	21.4309565217391	26.5335652173913	30.615652173913	20.4060869565217	27.5411739130435	14.283652173913	17.3444347826087	26.5210833333333	27.5470434782609	33.653125	26.5132173913044	18.36525	19.3890869565217	26.5403478260869	23.4552083333333	30.6091304347826	58.1548695652173	13.2605416666667	23.4667083333333	7.14	109.197958333333	53.0671304347826	48.972	99.9640833333333	226.507565217391	53.0671304347826	29.5875652173913	186.715695652174	44.8914782608695
334	252.111629650649	252.10757159849	252.124254178368	207.621	203.038	210.146	6	6	339.784058823529	822.246431372549	599.022211538462	1010.07176470588	1636.85115384615	2591.49725490196	1725.44998039216	3977.48862745098	1498.78325490196	1426.48082352941	559.044307692307	896.924705882353	1142.70153846154	1746.91137254902	1625.48470588235	1271.26203921569	2420.83223529412	1804.89028846154	1269.0751372549	1816.08862745098	425.452269230769	431.576117647059	303.97168627451	246.877960784314	893.760470588235	571.419607843137	412.14337254902	4416.14138461538	2615.98384313725	1482.99447058824	1753.85188235294	1207.115	891.734916666666	6948.28839215686	2998.97294117647	5234.00823529412	10246.7023076923	8268.17653846154	5682.92901960784	9603.7283076923	2666.74129411765
335	253.111643058331	253.108980302457	253.126115784204	204.053	201.983	204.065	3	3	68.3723448275862	145.899448275862	87.7615172413793	196.911466666667	258.127466666666	406.066133333333	276.546466666667	732.681862068965	237.772482758621	271.444133333333	91.8269999999999	208.1752	172.425066666667	325.468	283.680466666667	191.8164	401.906266666667	270.370666666666	200.953133333333	270.418793103448	78.5612413793103	110.189793103448	71.4186666666667	56.1151724137931	147.967666666667	90.8185666666667	92.8442666666667	799.038	422.3904	243.7561	281.586620689655	195.968	2533.34496551724	1269.22317241379	467.270551724138	914.167172413793	2145.02093333333	1779.34506666667	1120.2528	1981.35786666666	448.844
336	253.214455185553	253.211673623468	253.232029235319	617.247	611.124	619.32	29	29	498.980615384616	2383.74	1524.08372727273	2418.73197368421	1088.64094871795	1915.42910526316	1147.640625	1752.86529411764	938.517948717951	1413.288625	487.768358974358	1448.5775	1089.49692307692	2010.93417391304	1417.370325	888.485325	689.797333333334	319.348282051283	265.346666666667	754.894871794871	842.625897435897	943.737179487179	471.297750000001	1318.33096	424.434399999999	277.474	261.15282051282	822.678	263.226153846154	494.898974358975	288.737825	735.62335897436	3583.7187368421	1059.05276923077	303.0588	1095.92061538462	1071.45769230769	2225.22583333333	409.133102564102	834.666750000001	451.981824999999
337	254.081815914232	254.081368893874	254.082656896142	304.051	301.976	304.068	3	3	820.4016	1129.7304	1507.97769565218	1755.91717777778	932.523733333333	1315.11418518518	1022.1736	2523.80986666667	81.6213333333334	114.2848	66.3259999999999	84.6710666666667	53.0411555555555	69.3872	59.1690222222222	52.0336	30.604	44.8917333333334	27.5508	20.4057777777778	23.4666444444444	45.918	29.5845111111111	33.6768666666667	22.4458666666667	25.5033333333333	24.4864	20.4078260869565	25.51	26.5234666666667	27.5478	23.4692	43.8714666666667	34.6890666666666	22.4429333333333	24.4832	21.4284	31.6247173913044	24.4773333333333	31.6324	24.4864
338	254.108668024632	254.106576531688	254.121194075865	202.015	199.984	205.079	4	4	55.1123999999999	78.5630999999999	80.6251428571428	125.4969	202.98	294.8667	223.50045	543.95315	174.51405	167.3702	68.35675	122.436	122.436	211.19175	197.9867	156.09825	322.2252	224.466	136.68	219.41825	66.3185714285715	84.6849	60.18	36.7416	128.5893	59.1919	55.0962	577.643428571428	320.3742	166.2111	205.07025	158.144285714286	1852.774	1013.1579	366.26975	682.74795	1652.27045	1308.0246	914.1888	1554.87511111111	309.1509
339	254.99025688472	254.984685974406	255.005469594901	103.046	94.878	107.127	99	99	3080.73555555556	4383.18352941176	5065.4265945946	4189.94488888889	3070.13021052632	3956.60407692307	2671.13446875	3684.91035483871	188.717903225806	279.553066666667	266.2983	165.2886	2637.36471428571	2958.44130434783	2818.55084210526	2789.88617647059	387.701333333333	653.996827586207	605.136733333333	398.782161290323	2823.11821875	2299.17016	2758.808	2909.80784615384	2036.45945945946	2275.20038461538	2063.0202173913	2414.89733333333	1926.704	1951.82681481481	2736.26974545455	1838.9398	2725.18141935484	3622.65666666667	2379.541	2568.42843243243	1569.18722222222	2658.84968	2543.59323529412	1428.392	1066.77057142857
340	255.006212114521	255.005780216008	255.006557414074	103.5495	99.984	105.086	8	8	3122.33337037037	4467.58061538462	5116.65019230769	4136.95107692308	3209.767	4173.92142307692	2667.91753846154	3661.58882352941	178.506481481481	269.351076923077	237.722730769231	159.162	2660.4435	2984.0625	2865.39607692308	2832.80123076923	381.580692307692	692.606115384615	599.0335	397.814444444445	2826.25230769231	2397.08703703704	2753.70665384615	2983.725	2111.93666666667	2292.52255555556	2111.08153846154	2525.19276923077	1962.4215	2022.17361538462	2729.10830769231	1932.38992307692	2573.56092	3749.17569230769	2433.34211538462	2621.6645	1668.14019230769	2762.68076923077	2445.67753846154	1551.8295	1182.22292592593
341	255.088676531461	255.088676531461	255.088676531461	299.964	299.964	299.964	1	1	158.141029411765	220.377176470588	283.641764705882	338.727882352941	161.201823529412	289.755176470588	197.968181818182	466.180323529412	45.9119117647058	78.5739705882353	39.7972058823529	40.8109090909091	52.0170857142857	59.1855882352941	48.9656470588235	36.7178823529412	28.5624705882353	32.6487272727273	21.4292647058823	38.7700588235294	43.8789705882353	47.9607352941176	30.6035294117647	42.8511176470588	38.7700588235294	32.6494117647059	24.4948235294117	37.7508823529412	18.3649090909091	33.6638823529412	35.7154411764706	30.6136363636364	48.9741176470588	44.8916470588236	19.3822352941176	24.4863529411764	32.6541176470588	41.8308529411765	38.7524	31.6336764705883	15.3044117647059
342	256.08006355934	256.075924178464	256.096537442815	62.235	60.177	68.361	11	11	158.123085106383	245.830255319149	258.160145833333	285.675833333333	312.24370212766	477.42970212766	293.876425531915	389.78629787234	1067.6128125	1291.10744680851	1065.16275	1384.34210638298	181.589666666667	283.636893617021	179.587404255319	219.386914893617	260.197659574468	512.242936170213	290.778829787234	332.651787234043	379.58725	164.263604166667	164.285085106383	386.72514893617	249.905212765957	178.548404255319	128.538375	205.0493125	239.765	226.553361702128	379.582468085106	214.307234042553	584.618489361702	568.222957446809	205.075595744681	349.954872340425	364.2366875	452.086212765957	434.583446808511	377.546458333333	482.590829787234
343	256.099180349855	256.099180349855	256.099180349855	303.025	303.025	303.025	1	1	57.1508	79.6068000000001	120.3895	122.466	91.827	95.9082	95.9081999999998	204.05	18.3699	26.5278	27.54675	21.4262999999999	15.2964285714285	15.3045	7.14174999999999	15.3	9.18225000000001	11.2228947368421	10.2055	19.39045	15.3045	19.39045	25.5075	17.35445	13.2639	9.18225000000001	12.2502	13.26325	6.12179999999999	13.2639	9.18495	10.2057894736842	26.5356	13.2639	14.28	12.243	11.22275	22.44	20.394	15.30825	13.2678
344	256.262072604246	256.257652404113	256.279147847783	880.457	872.332	881.56	48	48	414.304545454546	826.420909090909	786.625600000002	658.165588235293	643.906818181817	748.746727272728	447.979545454546	1884.90365217391	613.183909090909	553.069939393941	2685.13588405797	439.894272727273	901.936645161291	799.015909090908	1027.49165079365	738.80909090909	471.366	854.120454545454	586.65681818182	560.029909090909	853.968272727272	477.558545454545	569.312181818182	932.541142857144	766.239041666666	546.963636363636	500.95390909091	650.947647058824	572.373	703.988181818181	765.340909090908	683.582727272729	606.149999999999	707.062124999999	622.255454545455	595.945454545454	514.217454545454	578.597727272728	1553.46	568.393181818183	530.447272727271
345	256.977651593828	256.971057673793	256.992988676402	103.046	98.976	107.127	91	91	2253.27204166667	3221.0565483871	3702.17244444444	3210.90830769231	2227.56958333333	2998.01914285714	1810.22692307692	2555.87748387097	133.628733333333	202.0128	149.980551724138	111.209066666667	1777.75247619048	2246.04	2062.99145454545	1956.263	293.8368	531.454733333333	451.046266666667	291.739066666667	2089.50211764706	1654.20828571429	1779.34164705882	2133.34275	1559.98773333333	1580.42257142857	1647.53071428571	1827.6035625	1377.675	1518.1568	2062.2378	1269.20929411765	1729.75587096774	2778.59458333333	1558.95860869565	1685.76882352941	985.596	1763.008	1510.044	902.90423076923	930.3008
346	258.109439430221	258.105246389198	258.124678786083	54.061	52.026	56.108	15	15	70.38	85.7029090909091	72.4555	77.5407272727273	90.8042727272727	55.0947272727273	105.116181818182	191.854	571.9395	703.988181818182	651.954272727273	223.38	136.686090909091	142.838181818182	96.9475	102.077272727273	1999.73454545455	1198.940625	1216.18057142857	1682.74107692308	110.189454545455	479.528181818182	141.817909090909	143.858454545455	110.130545454545	88.7637272727273	148.92	99.9855652173913	71.4190909090909	114.326545454545	139.8085	145.899	165.284181818182	95.88	74.4799090909091	84.6826363636364	236.70052173913	93.864	398.82	117.3575	199.973454545455
347	258.125769620629	258.125769620629	258.125769620629	55.087	55.087	55.087	1	1	71.4051851851852	91.7866666666667	76.5375	83.6620769230769	94.8850384615385	59.1756153846154	111.2345	193.851153846154	577.110370370371	433.630769230769	631.546653846154	230.536740740741	140.765307692308	145.8985	98.9885	104.083153846154	2018.07281481482	1193.715	693.783076923077	1715.42688	111.2345	461.161692307692	144.878230769231	147.939038461538	116.263111111111	83.662076923077	153.011538461538	102.026923076923	73.4593846153846	115.342576923077	144.878230769231	146.918769230769	174.464333333333	104.043777777778	61.2161538461538	89.787076923077	241.803807692308	96.9255769230769	400.890230769231	124.501	207.114653846154
348	258.874760547739	258.874593597001	258.875628309723	1078.41	1077.37	1078.43	3	3	2340.9	3302.63916666667	3513.83666666667	3183.26666666667	2170.13083333333	3720.94555555556	2318.07111111111	2232.97555555556	2005.86611111111	1920.14864864865	2087.48833333333	2063.46	3536.28277777778	3475.06611111111	3337.55083333334	3192.6	2217.06361111111	3749.52	2033.88	2270.11805555556	3338.23722222222	1975.25777777778	2206.86083333333	3657.69583333334	3366.89189189189	2005.86611111111	2270.73611111111	2500.70083333332	2073.76888888889	2195.04	3704.62861111111	2340.13388888889	2168.09027777778	3545.41	2108.34	2015.04861111111	1987.50111111111	2156.86722222222	2108.46777777778	2073.76888888889	2041.02
349	258.881876499325	258.876098196519	258.898597555213	1077.46	1076.29	1079.47	113	113	1732.98	2377.49615384615	3022.04054054054	3058.92709677418	2112.06774193548	3375.27354838708	1352.52	1803.60214285714	1412.54499999999	1353.54	2014.11677419354	2022.2793548387	2537.98350000001	3281.14461538461	3027.36	2799.89999999999	1772.25088235294	3048.52615384615	1242.36	1779.50285714285	2189.24062500001	1888.02000000001	2127.37258064517	3142.62000000001	2472.48	1936.57225806451	2023.36821428571	2201.72789473684	1139.11714285714	2108.34000000001	2642.51944444445	1595.76875	1375.47846153846	2148.37575757576	1352.51999999999	1547.86310344827	1068.37625	1946.15999999999	1999.44387096775	1482.69173913044	1174.02
350	259.107109223595	259.107109223595	259.107109223595	100.002	100.002	100.002	1	1	15.3010344827586	34.6964137931034	34.6964137931034	44.9004285714286	20.4096551724138	38.7783448275862	34.6753103448276	61.2041379310345	47.9254137931034	51.0137931034483	17.3446896551724	32.6488275862069	20.4089655172414	30.608275862069	28.5628965517241	20.4089655172414	40.8110344827586	22.4460689655172	21.4301379310345	30.6020689655172	16.3244137931034	28.5619310344828	26.5217931034483	22.442275862069	17.3446896551724	23.4703103448276	16.3244137931034	25.5125	22.4506206896552	11.2230344827586	19.3773793103448	20.4055172413793	52.0375862068966	32.6543448275862	17.3476206896552	27.5530344827586	28.5725517241379	38.7708571428571	23.4623793103448	36.7299310344828	20.4013793103448
351	259.85678908785	259.85592683115	259.85765134455	1083.535	1083.52	1083.55	2	2	1469.62285714286	1897.73142857143	2035.45416666667	1764.074	1433.49027777778	2137.07657142857	1454.92742857143	1343.71628571429	1329.80457142857	1222.30228571429	2053.76325	1361.05055555556	1967.11085714286	1730.88914285714	1833.96	1809.48	1255.30285714286	2068.11914285715	1290.3	1289.64114285714	2002.36114285714	1308.00628571429	1334.16	1897.73142857143	2045.67285714286	1254.95142857143	1320.00088235294	1488.59685714286	1148.14285714286	1286.22	2082.98628571429	1400.85228571429	1377.38571428572	2123.21457142857	1133.53742857143	1246.78914285714	1236.93257142857	1414.116	2023.79314285714	1196.78583333333	1298.09628571429
352	261.221517463656	261.221517463656	261.221517463656	757.058	757.058	757.058	1	1	12.2432	25.5066666666667	35.7163333333334	23.4615333333334	26.5277999999999	34.6958666666666	22.4458666666666	23.4661333333333	165.2832	169.364266666667	20.4093333333333	178.575833333334	27.5521935483871	27.5472	24.4872	25.5066666666666	25.5158333333334	28.5674666666667	19.3850666666666	22.4502666666667	26.5321333333334	21.4298	17.3445333333334	28.5674666666666	33.6754	21.4297999999999	19.3888666666666	18.3648	27.5472000000001	17.3383000000001	35.7163333333334	19.3850666666667	19.3812666666667	31.6282666666666	17.3479333333334	15.304	18.3618	27.5472000000001	29.5829000000001	30.603	28.5674666666667
353	263.015873933962	263.010017107408	263.030664209344	61.215	58.16	65.29	105	105	2926.67679310345	3460.86	4515.36315789474	4790.16403846154	5573.84603225806	5673.93525	6350.28863636364	9333.73265853659	6270.00353571428	7873.09686486486	505.030263157895	10106.4435526316	2425.15625925926	5549.37190243903	3768.40590697674	2992.97213157895	1873.51394594595	2022.2346	3970.84438709677	2336.81777777778	1721.42391891892	2564.98907692308	2488.80694736842	1382.67052631579	1671.78	4054.5976875	3112.38321428571	6163.49318918919	5683.05037037037	3203.56159459459	2101.78857142857	2150.05113513514	10408.7837241379	6456.19248387097	5960.46277777778	7713.36	10554.7537931034	8674.69610810811	1166.99070967742	11309.0932	5791.95925
354	263.031376883865	263.030863014563	263.032750924504	62.2375	61.214	64.28	8	8	3015.43115789474	3677.00513157895	4555.21037837838	4944.22972972973	5559.49361111111	5736.06789189189	6416.47913513514	9234.91351351351	6422.76683783784	7970.016	502.993243243243	10276.5690810811	2518.71364864865	5641.3472972973	3788.76527027027	3032.72518918919	1806.15225	2117.06081081081	3936.23166666667	2340.89955555556	1725.55124324324	2684.33108108108	2592.91881081081	1539.79175675676	1741.09507894737	4283.54743243243	3174.57643243243	6203.2774054054	5753.30405405405	3216.72595348837	2311.27945945946	2222.165	10414.2546315789	6438.07283783784	6066.52702702703	7828.53378378378	10562.8581081081	8765.51459459459	1387.34702702703	11303.0306756757	5896.14189189189
355	263.863683322838	263.863683322838	263.863683322838	1078.42	1078.42	1078.42	1	1	1035.67592592592	1239.75	1411.17222222222	1375.98	1061.18518518518	1396.37333333333	905.068518518517	919.687407407406	825.479629629628	815.275925925925	643.853703703703	849.659999999999	1380.56111111111	1200.97592592592	1359.66	1301.99259259259	921.394444444443	1416.78	877.199999999999	961.188888888887	1234.64814814815	782.624074074073	956.759999999999	1400.96851851852	1368.31666666666	938.740740740739	968.682962962961	1045.5	785.992307692307	967.979999999999	1369.33703703703	987.718518518517	944.862962962961	1436.68148148148	899.639999999999	876.498148148147	836.703703703702	1007.76	735.954074074073	853.029629629628	871.783333333332
356	264.019927270643	264.017318301731	264.028774721518	59.6785	59.168	63.238	6	6	281.539034482759	332.486275862069	444.915448275862	526.462344827586	563.192275862069	580.41924137931	646.986068965517	932.689724137931	638.325724137931	775.540689655172	108.14924137931	1028.2545	235.643896551724	527.482620689655	341.850172413793	287.82475862069	188.744655172414	230.582344827586	334.650482758621	180.625448275862	202.055586206897	243.837689655172	230.582344827586	190.791586206897	165.217655172414	389.745379310345	309.080896551724	543.69675862069	518.300137931035	295.99	223.478172413793	230.582344827586	1105.97903448276	628.362482758621	567.273379310345	728.476965517241	1065.168	937.633517241379	184.632482758621	1075.58592	544.827310344828
357	264.037101005913	264.037101005913	264.037101005913	60.205	60.205	60.205	1	1	261.085866666667	304.039466666667	410.1405	466.261866666667	514.2144	498.7148	597.09	828.456533333333	465.743933333333	556.045333333334	64.2768	847.8416	205.0736	484.626666666667	309.1408	252.104666666667	169.375333333333	184.595866666667	273.431466666667	158.141333333333	167.323733333333	181.619333333333	183.648	164.262933333333	137.682	294.857066666667	250.8872	481.558	384.640533333333	267.3972	200.98925	211.1952	986.597866666667	563.0032	436.674133333334	537.680533333333	897.82	773.396875	131.5628	844.0362	409.287333333334
358	265.016378629722	265.013309447233	265.032300267901	60.1965	59.163	63.238	10	10	382.53515625	552.7891875	592.8741875	613.18903125	728.4585	695.7039375	796.98609375	1147.9921875	751.53271875	942.036875	270.37453125	1045.65769230769	370.29403125	750.927	485.743125	388.7866875	211.19821875	271.3948125	446.8695	259.191125	329.6013125	362.19984375	331.59140625	350.02078125	264.1638125	496.86175	432.51975	758.94975	685.608	384.78740625	310.213	315.26690625	1086.6195	764.05021875	674.40590625	860.07075	1181.45692307692	933.549545454546	392.73609375	1330.70951724138	634.6149375
359	267.12349870841	267.120134414482	267.140056309504	549.9115	543.792	550.957	12	12	312.258193548387	1094.94458064516	919.426903225804	1084.53432258064	957.032322580642	1194.72219354839	626.458258064516	1853.14012903226	713.318225806451	932.51587096774	928.464193548388	670.182387096773	513.206032258065	1123.51722580645	965.011548387098	877.116774193547	433.623387096774	368.324806451613	379.476000000001	244.904	742.747870967743	635.74135483871	711.892451612902	844.479870967741	392.811774193549	540.736774193547	278.583290322581	862.145322580646	527.573483870966	467.278193548388	453.943064516128	681.661677419355	1831.39861111111	867.082258064517	451.974322580646	609.09406451613	665.334451612903	998.674741935482	653.880093750001	1000.71493548387	940.677935483872
360	267.938074409855	267.938074409855	267.938074409855	256.058	256.058	256.058	1	1	111.216333333333	157.1185	136.7135	132.643333333333	113.24775	158.13875	102.033333333334	94.8910000000002	114.277333333333	74.4782500000001	254.958333333333	59.1793333333335	161.212666666667	118.349	149.97675	130.538666666667	98.9642500000002	141.826333333334	102.025	102.033333333333	143.85525	111.20725	123.45025	186.79725	116.3085	110.187	126.511	83.6673333333333	89.7893333333335	80.5982307692308	165.294	102.952666666667	86.6869230769231	153.05	101.976923076923	97.9520000000002	89.7893333333333	90.8022500000002	238.8555	97.904	117.32875
361	268.109393779658	268.101813975448	268.116973583867	123.4455	121.411	125.48	2	2	159.16225	251.919416666667	183.67125	321.3853125	185.70970212766	263.196857142857	159.183063829787	441.571632653061	621.2688125	742.761361702127	659.014208333333	593.797625	136.699541666667	229.5375	191.808	120.391958333333	63.2567916666667	62.2446595744681	46.9267083333333	51.0135416666667	96.935625	120.377208333333	104.067625	143.808489795918	80.6013958333334	56.1222340425532	49.986	171.409	61.2225	57.1154285714286	89.7416666666667	41.8357021276596	188.684583333333	95.8937083333333	59.1696666666667	65.2986666666666	190.747791666667	245.860166666667	179.587404255319	279.485708333333	60.2038510638298
362	270.092509573132	270.092509573132	270.092509573132	107.122	107.122	107.122	1	1	62.2312615384615	103.02	124.496307692308	129.596661538462	176.538390625	234.645303030303	201.981	245.845560606061	474.3	599.005984375	275.474769230769	698.886818181818	76.5207692307692	110.169818181818	109.167984615385	115.301723076923	133.655727272727	279.576953846154	135.694784615385	192.817227272727	116.311569230769	102.009230769231	99.9871384615385	128.521909090909	112.230461538462	121.422107692308	128.552953846154	298.968184615385	184.686830769231	133.644184615385	151.943878787879	121.422107692308	941.473984848485	476.507828125	199.992369230769	335.701476923077	675.311292307692	593.801169230769	341.760909090909	736.573292307692	298.968184615385
363	270.277169478567	270.272633022732	270.281538723387	892.741	886.564	893.786	33	33	587.774117647058	848.053565217391	858.191029411766	862.262142857144	577.469823529411	866.081071428572	562.3506	597.971142857143	584.607342857144	575.425028571428	869.265529411767	515.322794117646	967.20947368421	881.521919999998	872.344285714285	880.640735294119	555.019885714285	809.199857142858	513.203714285713	599.928000000001	891.854571428572	556.133571428572	526.541142857143	802.964857142855	988.737000000001	542.874705882354	572.364257142856	587.68457142857	523.305264705882	562.177428571429	825.549828571429	613.285147058822	526.541142857143	844.782923076924	543.629542857144	554.015142857143	548.902411764707	625.422264705882	1126.36622222222	569.399142857143	560.136857142856
364	270.883564570626	270.883564570626	270.883564570626	1075.38	1075.38	1075.38	1	1	898.000000000002	1187.80909090909	1165.86	1179.64545454546	845.95681818182	1166.37954545455	810.240909090911	838.813636363638	711.25681818182	728.280000000002	954.106521739131	828.906521739132	1225.56590909091	1159.23636363637	1171.98	1195.94956521739	789.83181818182	1201.56	747.993181818183	855.780000000002	1189.85	731.340000000002	793.560000000002	1232.16	1246.44	738.809090909092	849.018181818184	916.980000000002	771.463636363638	799.680000000002	1246.99545454546	821.100000000002	815.343181818183	988.801304347827	727.260000000002	707.175000000001	772.484090909093	840.480000000001	970.884545454547	738.809090909092	754.463636363638
365	271.273115326616	271.265866375671	271.289438204889	933.548	925.38	934.647	143	143	3915.5276	5771.88538461538	5561.0420625	5589.12514285713	3798.88582978723	5484.48944262295	3662.77027027027	3471.96746666666	3619.447475	3512.85665789473	3099.17427272727	3826.00961538462	5580.24153846154	5583.9873488372	5820.66462500001	5647.2498	3706.633125	5340.7325490196	3736.26320588235	3943.143	5818.68942857143	3652.6049122807	3813.34898611111	5421.252375	5521.249125	3704.58826666667	3311.33161764706	3823.25936619719	3283.29425806452	3884.69134883721	5566.55977777778	3811.23230769231	3762.16965306123	5521.65495	3798.96785714286	3716.35009756098	3672.144	3919.45472	3405.93535211268	3541.38865116279	3650.91964
366	271.973432164428	271.973432164428	271.973432164428	66.321	66.321	66.321	1	1	145.873838709677	501.808258064516	530.634838709677	439.731225806452	212.253935483871	523.21190625	168.363870967742	276.49621875	260.954838709677	233.772064516129	1964.04140625	230.578322580645	543.797548387097	388.65571875	520.348064516129	500.021290322581	216.335741935484	758.06896875	239.768225806452	332.61464516129	363.280774193548	185.686967741935	150.998193548387	305.06409375	391.717161290323	180.557129032258	150.973875	260.12390625	166.307322580645	169.394967741935	449.86134375	170.415419354839	263.184967741936	569.196	189.768	195.895741935484	312.198967741935	197.930064516129	1512.52096875	233.683419354839	267.366774193548
367	272.269883580919	272.269328020806	272.270439141032	933.023	932.537	933.509	2	2	836.618666666665	1405.92746666666	1225.34026666666	1328.3872	852.970799999998	1195.75253333334	849.882133333332	835.625700000001	849.882133333335	806.326666666667	717.130299999999	799.784533333334	1155.96213333334	1295.73866666666	1274.56286666667	1340.6742	789.52993548387	1177.38773333334	832.700800000001	963.068800000003	1291.6576	782.697933333331	775.554666666665	1180.44853333333	1175.1168	831.517333333332	840.864533333331	876.409066666665	789.686400000002	880.490133333332	1226.4006	846.987333333331	831.517333333332	1290.89033333333	838.412600000001	804.127733333331	813.019699999999	845.966866666668	748.002066666667	793.785870967742	856.003733333332
368	272.276732738088	272.2710691971	272.295354283685	933.501	925.335	934.602	83	83	850.900764705884	1334.08525714286	1150.842	1342.51191666667	815.20325	1234.442	823.362986842106	761.279185185185	859.087647058822	813.174411764704	726.323764705884	813.033764705884	1169.25705882353	1287.59716981132	1261.24042105263	1361.03311764706	796.709257142859	1245.83228571428	844.925294117648	890.69503846154	1306.95908823529	794.923676470589	786.760147058825	1188.72363636364	1213.19157692308	737.648608695652	860.231911764707	886.635588235295	772.243227272729	890.691088235293	1209.02916666667	859.211470588236	837.637323529414	1157.0202	734.306086956522	815.332500000001	698.700000000002	824.28568888889	645.844625000002	690.73342857143	863.282571428572
369	275.052618294399	275.052618294399	275.052618294399	351.987	351.987	351.987	1	1	51.0090909090909	73.4596363636364	71.4254545454545	108.168181818182	65.3032727272727	84.6826363636363	43.8717272727273	110.189454545455	94.8698636363636	96.925909090909	73.4596363636364	86.7231818181819	60.2017846153846	62.2264696969697	45.9040298507463	56.11	41.8237272727273	54.0832878787879	37.757076923077	39.7805909090909	68.3582727272727	73.4410909090909	73.4661818181818	60.1907272727273	40.8109090909091	48.9687272727273	37.7405606060606	59.1810909090909	39.7906363636364	26.5270909090909	64.2819545454545	39.7941818181818	84.6901818181818	48.9774545454545	43.8756363636364	53.0589090909091	54.0744545454545	65.2974545454546	46.9283636363636	70.3758181818181	35.7123846153846
370	275.091127321493	275.091127321493	275.091127321493	115.301	115.301	115.301	1	1	12.2431304347826	26.514347826087	28.5746086956522	33.6686086956522	16.328347826087	38.7715652173913	24.4810434782609	30.6	19.3849565217391	20.4008695652174	16.32	19.3849565217391	29.58	21.4209130434783	27.5540869565217	20.4052173913043	39.7901739130435	18.3693913043478	22.4390434782609	34.6888695652174	28.5673043478261	22.4352173913043	26.5335652173913	23.455	24.4862608695652	15.3078260869565	7.14182608695652	38.7715652173913	13.2633913043478	12.24	16.312347826087	18.3693913043478	33.6614347826087	32.64	19.3849565217391	17.3451739130435	24.475	28.5685217391304	16.3241739130435	29.58	14.290347826087
371	276.00756274315	276.000602736812	276.018574621541	91.822	89.794	92.832	7	7	148.936685714286	191.813714285714	235.719	221.4392	240.821142857143	266.28525	294.812111111111	422.326	283.5044	356.239257142857	250.990285714286	432.601142857143	271.4416	383.562971428572	274.410742857143	270.421142857143	224.497058823529	283.637222222222	218.371714285714	194.841828571429	113.251714285714	80.5890285714286	83.6493714285715	85.704	110.190857142857	90.8054285714286	62.2374285714286	339.755142857143	207.1122	144.876514285714	174.4105	117.331944444444	718.140342857143	491.923529411765	251.032457142857	454.090714285714	938.820571428571	1022.32628571429	612.066666666667	920.271942857143	198.922285714286
372	277.030053933784	277.029149558327	277.031716199425	81.603	80.594	81.649	3	3	322.377454545454	1128.30098181818	1639.91374074074	1993.8037037037	955.066666666667	2369.042	1348.65632727273	3737.20966666667	1838.60105454545	2091.17847169811	337.711944444444	1958.71418181818	772.350277777778	1279.289	1140.54633333333	811.282777777778	674.464814814815	783.573333333333	1609.12407407407	1156.98927272727	568.284407407407	886.524833333333	642.775	438.719444444444	483.514472727273	1728.342	672.289833333333	2757.81083333333	1814.02096296296	624.534666666667	652.835555555556	533.605277777778	3660.41236363636	2312.15925925926	2038.737	2405.01296296296	4243.79738888889	1479.40277777778	424.342690909091	3939.05851851852	2003.81563636364
373	277.048615636544	277.048615636544	277.048615636544	64.28	64.28	64.28	1	1	214.215	762.853142857143	1068.42610714286	1287.60057142857	826.431428571429	1604.57235714286	768.422555555555	2772.08951724138	1316.35892857143	1421.08285714286	287.708068965517	1287.28507142857	534.629714285714	738.554896551724	727.463714285714	537.8035	710.243142857143	559.097	1172.30828571429	888.668857142857	422.472214285714	594.826571428572	506.061714285714	330.561	345.731571428571	1280.18964285714	555.937586206897	1802.46186206897	1230.46457142857	520.558888888889	445.771214285714	396.891142857143	2149.14	1518.88635714286	1337.59457142857	1449.77525	2603.76914285714	673.247142857143	291.739724137931	2507.28075	1445.99789285714
374	277.16379527315	277.163789788071	277.163800758228	214.2525	213.235	215.27	2	2	570.449148148148	867.22037037037	432.589925925926	824.369481481481	379.467555555556	738.53362962963	173.481851851852	1266.14174074074	95.9252592592592	147.969814814815	45.9133333333333	147.937592592593	348.928666666667	229.566666666667	361.184888888889	217.323111111111	1471.59277777778	196.910037037037	222.368074074074	812.155851851852	1461.0642962963	2265.46888888889	1857.55488888889	3616.16259259259	507.068851851852	413.205	459.033333333333	78.5770740740741	75.4991851851852	186.673555555556	305.002148148148	297.915703703704	196.910037037037	77.5397037037037	83.6278518518519	40.8192592592593	105.109592592593	64.2763333333333	34.6888148148148	41.823037037037	403.002407407407
375	277.96992721818	277.965895861406	277.985612916823	66.327	65.655	68.35	31	31	1086.56625	1159.57757142857	1582.6907027027	1780.38137931034	1110.07085714286	1731.12345945946	1186.75842857143	706.019407407407	290.547321428571	289.923428571429	246.911703703704	258.1865	1029.43225	1035.3725	950.916148148148	1213.33203571429	103.0705	159.131142857143	142.84	92.846	2101.29529166667	1020.2962962963	1076.37351851852	3090.33725	1320.9	671.207	812.996928571428	874.171740740741	347.917428571429	895.982740740741	1475.30052631579	1271.276	561.039285714286	992.5295	509.10475	696.855142857143	582.568037037037	789.680666666667	644.685142857143	655.149111111111	157.1515
376	277.987627754959	277.98740663572	277.989573865834	68.328	66.31	68.362	3	3	1152.94391304348	1074.80504347826	1530.39130434783	1731.36425	1050.91347826087	1686.73541666667	1173.6	650.954173913044	243.665695652174	254.229	197.930608695652	237.781565217391	893.74852173913	1012.901375	898.888130434783	1098.08139130435	85.7238260869565	135.665782608696	129.54552173913	77.5431304347826	2066.55652173913	1026.38243478261	916.1845	2720.01547826087	1191.66469565217	550.8	737.490125	820.1135	298.949173913043	878.482043478261	1447.439125	1207.2772173913	483.500608695652	844.56	430.550086956522	597.898347826087	501.968347826087	782.540086956522	569.18325	555.176727272727	123.451565217391
377	278.033195621365	278.030195126937	278.045412770684	198.4415	194.87	198.969	10	10	24.4925217391304	56.114347826087	30.6156521739131	45.9117391304347	28.567	42.8509565217391	32.6566956521739	66.3339130434782	1503.22852173913	1608.37963636364	1954.48422857143	1237.57643478261	49.99225	51.0130434782609	50.0055652173913	39.7918695652174	115.236458333333	137.735217391304	231.54	221.453217391304	57.1346086956522	73.4587826086957	60.1824583333333	62.2359130434782	38.7798260869565	47.9645217391304	40.8104347826087	66.3339130434783	29.5875652173913	24.4747826086956	43.8712173913043	30.6156521739131	45.9136956521739	57.1346086956521	38.7699130434782	41.8413913043478	34.697	42.8509565217391	38.7699130434782	75.4985	33.6614347826087
378	279.045341519646	279.045341519646	279.045341519646	53.053	53.053	53.053	1	1	116.28456	225.48188	282.68404	291.78864	126.51472	271.453	149.98116	261.19168	166.2274	196.91404	282.61756	144.84568	231.557461538462	167.32592	154.0955	210.17768	89.78464	159.16368	148.99592	129.60604	300.9826	176.50152	173.485	347.9905	242.7124	193.8532	153.042	242.81712	112.2308	91.8675	204.15	150.01056	224.4616	244.809230769231	174.46788	178.549	256.08024	178.63125	290.854375	260.1714	79.58184
379	279.961232041971	279.957908027063	279.978659886293	304.028	302.996	305.048	5	5	72.43996875	121.43578125	111.21065625	106.12875	62.23715625	79.5794999999999	48.972	103.032242424242	92.8598125	73.46025	71.4175	79.5673124999999	63.2341875	101.02640625	70.39940625	46.9243125	56.115	79.5819375	81.6500000000001	97.9649999999999	96.9237499999999	30.613125	36.7232727272727	58.1649375	120.3895	42.8518125	20.4125	127.53515625	94.9006875	81.6218181818181	128.575125	31.6335625	195.892363636364	127.53515625	44.8839999999999	62.2366363636363	143.85965625	156.10303125	146.8665	101.0233125	222.4213125
380	280.025057064526	280.023270897892	280.031238090701	198.9545	194.87	199.983	8	8	37.7578148148148	68.3573703703704	67.3517777777778	91.8225	40.8114285714286	76.51875	38.779	93.8842962962963	717.398481481481	760.245892857143	853.979142857144	609.110571428572	68.35675	64.2786666666667	66.3325	54.0751428571429	110.167714285714	94.88325	132.604642857143	129.601148148148	68.3573703703704	76.5194444444444	46.9232857142857	85.7017777777778	73.476	67.353	54.07325	77.5565925925927	35.71	47.9332857142857	85.7048888888889	65.325037037037	87.7422962962963	91.8233333333333	59.1771851851852	55.096	44.9011851851852	61.215	45.91125	73.4451428571429	32.6422857142857
381	280.261626338546	280.261626338546	280.261626338546	831.475	831.475	831.475	1	1	22.449705882353	239.727647058824	202.047352941177	70.4104411764707	59.1668235294117	192.802235294117	19.3816764705882	184.641294117647	67.348	97.9792941176471	655.123235294119	34.6840000000001	213.302941176471	181.612352941176	227.558382352941	106.125882352941	28.5624705882353	71.3958823529414	38.7633529411765	37.7508823529412	164.376264705882	27.5479411764705	46.9402941176471	206.057823529412	72.4283529411764	30.6132352941176	20.4088235294117	52.0334999999999	36.7178823529412	89.7988235294116	79.5806470588235	56.1242647058824	40.8176470588235	193.855882352941	79.5806470588237	103.046735294118	27.5423823529412	32.6494117647059	196.916764705882	37.7508823529412	43.8650588235294
382	281.061181538812	281.05316603156	281.069197046065	845.252	842.716	847.788	2	2	210.175268292683	178.5	133.639170731707	137.716463414634	273.399219512195	224.432195121951	242.794829268293	255.036585365854	260.205731707317	159.184682926829	109.168707317073	237.694097560975	189.769902439024	186.709097560976	186.758195121951	141.817292682927	261.12	127.518292682927	164.263195121951	241.774682926829	225.635609756097	202.013121951219	122.432195121951	136.715951219512	213.236073170731	155.103024390244	134.749463414634	192.858365853658	133.635975609756	225.511634146341	201.021682926829	262.24656097561	278.539902439024	149.97943902439	176.506414634146	285.67512195122	160.18212195122	228.540097560976	128.55687804878	163.246829268293	211.14
383	281.956860212559	281.953990104947	281.974777730985	304.028	303.014	305.032	3	3	64.2847058823529	117.35862745098	111.209921568627	111.209921568627	45.9123529411765	104.068	51.0076923076923	77.5319215686275	134.676235294118	170.405490196078	119.383588235294	127.519230769231	103.025826923077	136.732549019608	108.126115384615	107.126764705882	41.826431372549	128.554588235294	82.6501764705883	68.3583921568627	123.453215686274	43.8675882352941	52.028	106.130980392157	116.311294117647	83.6528627450981	59.1816078431372	92.8449803921569	75.507568627451	48.9675294117647	117.331568627451	39.79482	92.8449803921569	135.696509803922	45.9070588235294	57.1287843137255	74.4800392156863	91.8141176470589	91.7948076923077	83.6705490196078	130.595137254902
384	282.276911987779	282.27192344264	282.290226794743	894.826	887.624	896.847	58	58	355.114666666667	2238.70275	1589.79162162162	878.602666666667	587.691243243243	1883.3815	410.2745	1792.92088888889	838.668333333334	999.867272727272	11243.4305	435.729777777778	2590.49270175439	1323.53291428571	2039.0751627907	1291.86745945946	495.936	954.089583333334	550.860000000001	551.970277777778	1862.31111111111	818.396444444444	612.266666666668	1658.99823529412	917.229722222223	796.936621621621	580.538055555556	619.308611111111	618.187333333334	1052.898	1020.25	697.87	450.00375	1674.27047058823	766.893777777777	1009.04972727273	510.054054054054	445.861388888889	1752.83245	529.59625	455.043888888889
385	282.295431849	282.293354966573	282.296555598893	896.784	895.786	897.782	5	5	381.637473684211	2151.07156756757	1639.04978947369	938.666315789473	616.238947368421	1967.06736842105	445.993	1510.24	877.584736842104	996.822815789473	11323.1725789474	462.250736842106	2497.66863157894	1441.85494736842	2078.91931578948	1350.01705263158	510.202702702703	973.49254054054	568.200216216217	594.828763157894	1903.05608108108	834.713729729729	641.844842105262	1748.74324324324	945.815594594594	823.479789473683	600.950499999999	660.110263157896	631.461447368421	921.308324999998	1060.05342105263	727.447631578949	491.84294736842	1608.96621621622	778.115648648648	1069.23578947368	524.347631578947	480.48197368421	1850.75736842105	539.808756756758	482.587837837838
386	283.278939274562	283.273470317898	283.284836865725	894.798	889.699	896.822	8	8	216.394923076923	663.312962962963	491.769769230768	346.963703703704	274.389962962962	576.446481481482	229.658333333333	524.41325925926	310.170074074074	330.576	2809.82432432432	223.493555555555	675.436148148148	528.494296296297	597.89362962963	458.196185185185	235.739777777778	317.312148148148	251.958296296297	236.700148148148	560.264666666666	296.960111111112	259.155259259259	518.310518518519	373.428444444444	313.219592592592	265.277037037037	256.085074074074	239.717407407408	369.414296296296	381.576962962963	329.543740740741	234.659629629629	525.452592592593	303.915851851852	349.948925925925	241.757555555556	261.188923076922	517.271444444445	261.243259259259	230.578592592593
387	284.294767464157	284.287980415252	284.312836184858	963.102	953.908	965.176	133	133	770.188823529414	1327.80564	1438.36480519481	1273.15854545455	902.944137931033	1300.66558441558	851.78723880597	1535.51585526316	1042.6955	945.715378378379	4091.30802631579	1052.81491525424	1353.41158064516	1229.44428571429	1469.41150684931	1329.57577083333	905.858666666666	1489.6	1082.40723529412	863.153379310347	1412.88886363637	1092.609	1109.12689830509	1454.91215	1479.21219512195	1036.86344186046	1044.97887179487	1011.21867816092	927.539372093022	1043.19477777778	1377.135	1023.20328571429	812.006054054055	1250.01041666667	1111.08776086957	973.340181818182	993.501173913044	1154.05183636364	1639.57827272727	1037.70822413793	992.622166666666
388	286.148500721314	286.148500721314	286.148500721314	138.749	138.749	138.749	1	1	24.496	35.6978125	59.1744999999999	58.1969999999999	52.03275	65.276	51.046875	106.073882352941	34.6885	61.2375	25.4984375	32.648	44.891	73.4355000000001	28.5565	40.81	77.5105000000001	83.6604999999999	34.677875	65.2970666666667	50.0106249999999	81.6500000000001	40.8125	56.0967647058824	38.7701333333333	27.5484375	18.35775	64.2993749999999	29.5890625	27.5383125	30.598125	22.4455	144.777875	59.1744999999999	24.486	43.8734375	65.2959999999999	96.8940624999999	23.46575	66.3406249999999	26.5265
389	287.052214854021	287.047682328658	287.069182934126	265.269	263.217	266.296	11	11	109.184790697674	220.407428571428	288.774547619047	285.678139534884	431.578046511628	523.594046511628	469.264186046512	547.889860465116	143.840142857143	205.099465116279	158.107209302325	167.32576744186	424.378046511628	349.955720930233	384.592604651163	465.363906976744	155.04	115.291534883721	190.74	271.396	225.507372093023	184.667404761905	171.40688372093	194.897309523809	316.322558139535	222.446186046512	155.061714285714	640.735255813953	314.202976744186	287.713857142857	306.128571428571	267.276558139535	815.094142857143	613.191714285714	348.978428571428	461.104571428571	628.663813953489	640.895906976744	550.938139534883	733.38	113.266465116279
390	287.885216834712	287.88281125684	287.887918260961	1080.44	1079.4	1081.5	39	39	1239.705	1328.44687499999	1823.3164516129	1628.49	1074.411	1782.0464516129	1151.94419354838	1094.15466666666	1077.80129032258	1262.15233333333	879.52733333333	1106.7	1744.66216216216	1586.57121212122	1583.04	1638.621875	1105.021	2076.33593749999	1171.98	1172.35064516129	1701.91599999999	1015.22096774193	1267.24064516129	1806.05555555555	1620.27225806451	1174.39129032258	1276.854	1274.38290322581	1094.15466666666	1075.08	1943.71451612903	1184.607	1122.35483870967	1597.809375	1143.42	1083.58258064516	1039.03866666666	1085.28	819.578064516126	1173.38333333333	1116.54677419354
391	288.010009349713	288.010009349713	288.010009349713	178.523	178.523	178.523	1	1	99.9861333333334	177.5612	197.936322580645	249.876290322581	163.272258064516	219.355483870968	169.362838709677	298.831645161291	80.6003870967742	99.9694838709677	64.2782903225806	76.5483870967742	200.008516129032	247.883516129032	221.361	191.778193548387	114.290580645161	130.572387096774	119.370193548387	105.0703	121.414548387097	180.557129032258	130.617806451613	156.1314	127.532258064516	134.674064516129	102.025806451613	257.202580645161	124.451806451613	135.694322580645	129.573866666667	92.8610967741935	369.275032258064	246.816580645161	141.82035483871	183.547741935484	363.211870967742	285.672258064516	258.125290322581	338.736387096774	107.110161290323
392	288.064714225209	288.054158056936	288.074963415897	265.272	265.252	265.281	4	4	16.324	45.9208928571429	69.3915714285715	64.2915	78.55925	98.9850357142857	74.4652142857143	119.36925	54.0637857142857	62.2374285714286	45.8860344827587	57.136	80.5856428571429	62.23525	74.47825	77.5417142857143	24.4817142857143	31.6288571428571	29.5882857142857	43.8799642857143	38.7708571428572	34.6897142857143	27.5477142857143	21.426	38.7776428571429	28.573	36.7225714285715	86.7242857142857	22.4462857142857	43.8891785714286	38.7776428571429	39.7827857142857	127.53125	69.377	44.9004285714286	84.6659285714287	89.7851428571429	122.43	105.107821428571	146.865103448276	39.7987777777778
393	289.0748418611	289.067254166885	289.084841304025	240.2465	237.716	240.811	6	6	105.088611111111	231.565222222222	194.874571428571	234.705142857143	67.3482857142857	135.7398	40.8045714285715	85.715	59.1765714285714	76.5321428571429	47.9520857142857	64.2870000000001	52.0418571428572	58.16375	65.3074285714286	40.8114285714286	45.905	42.852	20.4022222222222	48.9653333333334	40.8102857142858	47.9440285714285	25.4993055555556	33.67375	32.6537142857143	25.5107142857143	29.5735555555556	56.1157142857143	24.4868571428572	26.5185555555556	28.5677777777778	20.4022857142857	59.1761111111111	40.8166666666667	30.6033333333333	46.9251111111111	49.994	48.9970285714286	35.709	46.9331428571429	24.4866666666667
394	289.969413576935	289.969413576935	289.969413576935	116.331	116.331	116.331	1	1	49.9905	94.8467142857143	121.462384615385	120.393714285714	230.681428571428	337.856428571428	255.053571428571	260.063571428571	210.178857142857	276.381285714286	84.6837142857142	168.335357142857	45.8935714285714	49.994	54.0940714285714	36.7302857142857	35.71	25.5160714285714	32.6491428571428	36.7302857142857	58.1562857142857	98.9261428571429	92.885	99.946	64.251	71.42	88.7959285714286	182.631142857143	48.9737142857143	58.1522142857143	87.7077142857142	91.8964285714286	259.152571428572	242.811	49.9905	82.6431428571428	183.651428571429	225.483142857143	82.6431428571429	168.276428571428	43.8907142857143
395	289.978541568058	289.974367105736	289.998312724829	91.8025	86.727	92.849	34	34	81.6068571428571	194.874571428571	181.638529411765	410.223771428572	300.006	445.852371428571	378.4624	242.7872	1582.79494736842	1515.80314285714	1085.57925	1336.57428571429	105.107085714286	141.795885714286	105.071771428571	135.7208	198.983571428571	110.190857142857	136.737428571429	159.133371428571	624.42	1338.38183783784	956.870352941176	1047.82009090909	523.391914285714	873.340114285714	968.251142857143	313.227714285714	119.370085714286	259.145314285714	407.977142857143	531.568857142857	500.876114285714	384.7662	200.004	377.558571428571	1128.60794117647	508.102285714286	695.717942857143	1221.2478	323.376228571429
396	289.997519383859	289.996484327686	290.009352834601	212.232	212.22	215.287	3	3	31.6343928571429	39.7911428571429	41.8346428571428	49.994	31.6222962962963	62.2243571428572	39.7995	57.124	577.360428571429	489.84	551.974571428572	127.535714285714	44.891	47.9618214285714	49.99225	44.8925714285714	43.8630714285714	32.6491428571429	24.486	67.3388571428572	77.5389999999999	50.00275	52.0236428571429	54.0637857142857	105.089428571429	53.0548571428572	73.4322857142858	170.4235	68.3591428571429	52.0236428571429	77.5254285714286	62.2380740740741	112.231428571429	107.12625	77.5091428571429	91.845	59.1879259259259	102.048148148148	52.03275	143.830071428571	33.6694285714286
397	290.091282928149	290.084963615717	290.09242136277	239.734	237.716	239.79	5	5	22.4466666666667	68.3460909090909	44.892	78.575	34.6944242424242	48.9905454545455	28.5625454545455	73.4727272727272	40.8109090909091	64.2886363636364	28.5676363636364	46.9395151515152	25.5106060606061	32.6545454545455	27.5522727272727	24.4865454545455	25.5022058823529	24.4865454545455	21.4219090909091	31.6228181818182	19.3851818181818	70.3862727272728	53.0369411764706	39.7906363636364	26.5318181818182	35.7159090909091	29.5731764705882	29.5879090909091	23.4662727272727	11.2193333333333	30.6081818181818	19.382303030303	37.7500909090909	21.4295454545454	25.5068181818182	24.4821818181818	29.5879090909091	30.6236363636364	14.2838181818182	37.7500909090909	29.5879090909091
398	291.017185269073	291.014083829503	291.024678400011	64.269	62.217	66.31	11	11	201.96825	404.8606	532.56528	782.55476	391.776	709.949	447.9995	437.68296	151.911708333333	161.2785	473.40992	105.06412	347.91548	329.55044	310.16512	397.995	97.948	142.805833333333	73.458	93.863	837.84692	2292.55281818182	2321.137	1471.46356756757	470.14624	971.278	844.62624	329.47292	272.40675	303.100875	490.73544	414.27225	217.322125	267.250916666667	475.455916666667	385.65072	260.1714	250.92984	383.55008	489.8496	127.5625
399	291.076353109524	291.076353109524	291.076353109524	238.719	238.719	238.719	1	1	32.6484705882353	47.9455294117647	44.8916470588235	53.0629411764706	45.9198529411765	58.1752058823529	38.7633529411765	59.1855882352941	38.7700588235294	50.0016176470588	41.8308529411765	43.8789705882353	22.4497058823529	33.6745588235294	41.8380882352941	35.7092647058824	21.4224705882353	25.5066176470588	22.4425882352941	36.7242352941176	28.5674117647059	54.0662352941177	29.5782941176471	17.343	22.4497058823529	25.5110294117647	21.4150588235294	39.7903235294118	18.3647647058823	21.4188	17.3445	14.2816470588235	52.0335	40.8176470588235	20.4017647058823	24.4821176470588	41.8308529411765	40.8305882352941	34.69	56.1145588235294	23.4660882352941
400	291.093148245261	291.083218883607	291.097232836528	241.284	238.753	241.831	4	4	31.6279714285715	51.0057142857143	48.9737142857143	56.1235714285715	46.9397142857143	64.3086000000001	42.8448	66.3278571428571	44.8913142857143	54.0827142857143	44.8925714285714	46.9397142857143	25.5107142857143	40.8171428571429	42.8592	34.6887428571429	25.5028571428572	30.6077142857143	25.5028571428571	39.7844571428571	31.6288571428572	57.1264	31.6182285714286	30.6137142857143	24.4902857142857	26.5356	21.4194	44.8913142857143	17.3443714285714	25.4985714285715	22.4456571428572	12.2393142857143	55.0938857142858	40.8171428571429	21.426	24.4827428571429	37.7495142857143	46.9554857142857	32.6491428571429	46.9318285714286	24.4861714285715
401	291.969464305768	291.967705039638	291.972001287287	91.817	90.78	91.84	7	7	71.4065625	106.126967741935	109.188322580645	237.765225806452	147.965483870968	259.145548387097	224.421290322581	147.914032258065	999.355	889.122419354839	666.249580645161	744.811935483871	67.351935483871	70.3866774193548	80.5876451612903	83.6796774193549	141.842774193548	85.7043870967742	86.7383870967742	131.59209375	374.446548387097	795.673125	586.537096774194	680.53364516129	290.78015625	544.8301875	538.713290322581	163.272258064516	69.3775483870968	165.281806451613	220.299096774194	318.330580645161	296.84728125	233.727741935484	113.270129032258	172.456322580645	564.309741935484	317.31029032258	344.792709677419	589.709161290323	172.39584375
402	292.018551276704	292.016035316278	292.021067237131	63.2665	62.235	64.298	2	2	107.107777777778	134.620444444445	155.113185185185	236.708740740741	152.024148148148	188.754814814815	128.580666666667	126.512148148148	83.6096296296297	92.846962962963	193.849259259259	77.5256296296296	118.324296296296	144.876814814815	138.785481481481	151.031259259259	64.2763333333333	89.7828148148148	39.7915555555556	86.7409259259259	240.838	618.277111111111	587.690666666667	390.759296296296	150.938074074074	271.388962962963	219.315925925926	143.830444444444	88.7657777777778	118.40162962963	171.403555555556	152.01862962963	114.269037037037	134.644888888889	138.755259259259	111.212296296296	112.232592592593	133.653962962963	183.613333333333	160.215592592593	63.2583703703704
403	292.096811442491	292.096811442491	292.096811442491	236.695	236.695	236.695	1	1	26.5291549295775	52.0299166666667	44.8952777777778	72.4446527777777	46.9321388888889	68.3744305555556	53.0537222222222	88.7706338028169	97.9386666666667	101.022625	83.65025	113.249291666667	53.0580555555556	67.3432394366197	63.2623888888889	42.8481666666667	44.8812222222222	44.8916111111111	41.8245555555556	38.7733802816901	49.9936111111111	103.048055555556	66.3027083333333	54.0704507042253	55.09875	32.6537777777778	41.8217083333333	41.8342361111111	32.6484444444444	34.6814166666667	34.6890985915493	32.6435555555556	75.4995277777778	43.8751408450704	33.6637183098592	42.8512394366197	44.8952777777778	37.7590138888889	38.7731944444444	56.1022916666667	32.6485633802817
404	292.988542575281	292.988542575281	292.988542575281	112.228	112.228	112.228	1	1	66.3046428571429	104.047285714286	127.558035714286	279.558285714286	291.863	535.74375	476.372206896552	402.845517241379	272.359071428571	322.341793103448	161.205142857143	188.752857142857	64.2645	98.9466896551724	86.7394642857143	67.353	149.982	85.701	57.136	132.637142857143	46.9331428571429	136.660857142857	107.12625	55.0855862068966	54.0637857142857	71.4337037037037	81.6228571428571	409.12025	65.3097142857143	71.42	65.2733793103449	60.2073928571428	417.296857142857	243.797071428571	135.698	192.86775	509.10475	375.465142857143	466.25425	552.762571428571	83.6780714285715
405	293.01496283836	293.012065627428	293.017860049293	64.287	63.255	65.319	2	2	146.88576	218.2372	255.0625	331.591	210.17768	297.86336	255.13	157.11696	111.13204	110.23776	242.82664	121.38476	232.62384	266.29308	244.8672	238.80168	114.27136	139.77836	73.46016	88.76436	328.60744	621.35052	551.97148	560.13372	231.50368	260.1612	286.64248	154.025807692308	115.29164	155.154	268.33364	211.19796	147.9406	195.84768	158.1434	193.8456	153.042	199.927538461538	446.79504	221.4485	67.35168
406	293.094437974223	293.094437974223	293.094437974223	62.223	62.223	62.223	1	1	158.127950819672	193.815573770492	222.461733333333	173.462333333333	123.464366666667	184.668266666667	134.7016	181.607466666667	149.89662295082	628.664542372881	304.044433333333	108.139114754098	126.502733333333	176.491716666667	139.776533333333	128.5662	52.0336	196.930766666667	369.372733333333	63.2631186440678	151.029066666667	162.19325	106.118133333333	175.485866666667	150.972131147541	164.249032786885	103.046933333333	217.2955	185.688533333333	142.865333333333	138.769866666667	148.988133333333	362.164016393443	231.581616666667	128.5662	208.1344	401.985066666667	315.3242	1204.71680327869	330.5988	108.147803278689
407	293.97592797412	293.97592797412	293.97592797412	353.007	353.007	353.007	1	1	50.0072222222222	104.072210526316	124.472105263158	151.045684210526	59.1752631578947	115.295684210526	49.98	122.431578947368	103.02	82.6668947368419	85.7021052631578	39.7897500000001	63.2758947368422	64.2600000000001	98.9400000000002	68.3787894736843	10.1968421052632	19.385	11.2228947368421	13.2558947368421	36.7408421052631	10.2026315789474	17.3453684210527	42.8510526315789	45.9118421052631	22.4457894736842	9.18236842105263	71.4405263157896	28.56	30.6094736842105	43.8713157894737	28.5673684210526	94.8844736842108	68.3787894736843	20.4052631578948	28.5762105263158	57.1524210526316	61.2157894736844	78.5805263157897	41.832947368421	29.5876315789474
408	295.146133200906	295.139943921638	295.152322480173	193.348	191.82	194.876	2	2	24.4823225806452	33.6695806451613	38.7777333333333	61.2058064516129	29.5877333333333	41.8319032258064	19.3855161290323	54.0651290322581	44.8998709677419	68.3464838709677	46.9229677419355	70.4111612903225	24.4815483870968	39.7837741935484	31.628	28.5672258064516	34.6832903225806	31.6282666666667	24.4823225806452	24.4908387096774	31.6220666666667	25.5024193548387	31.629	26.5275483870968	31.634	29.5930967741935	65.2965161290322	42.8526	23.4637096774194	15.2985483870968	19.3849032258065	21.4291	59.1768387096774	32.6430967741936	20.4051612903226	26.5225161290322	33.6699	29.5877333333333	23.465935483871	42.844064516129	18.3646451612903
409	296.150349348906	296.144208156235	296.156638766107	192.8265	191.82	195.896	4	4	30.612	41.8364	42.8568	43.8609555555555	30.608	49.9941555555555	32.6513777777778	58.1488666666666	63.2648	58.1552	61.208	53.0550222222222	41.8318444444444	42.8465333333333	43.8714666666666	30.608	41.8263777777778	44.8917333333333	23.4635777777778	26.5304	45.912	36.7296	30.608	34.6936	36.7344	32.6528	29.5883777777778	35.7178888888889	27.5436	21.4176666666667	47.9525333333333	30.612	53.0538666666667	49.9876222222222	29.5838666666667	28.5674666666667	42.8568	40.8106666666667	25.5066666666667	28.5637333333333	20.4031111111111
410	297.008949586092	297.008949586092	297.008949586092	73.441	73.441	73.441	1	1	103.032242424242	128.512363636364	157.122	105.088090909091	117.348787878788	145.873	129.586181818182	178.547727272727	258.938058823529	181.704625	1192.69881818182	218.299454545455	87.7434545454545	100.989	105.088090909091	103.062848484848	105.106818181818	105.088090909091	74.4799090909091	101.007	150.002363636364	177.527454545455	114.270545454545	103.047545454545	123.412666666667	111.189909090909	87.7278181818182	161.174363636364	68.3582727272727	112.25	87.7278181818182	87.764303030303	185.662060606061	154.033727272727	92.8448181818182	113.250272727273	220.378909090909	160.182818181818	366.147363636364	216.336363636364	82.6568181818182
411	297.08183721563	297.080556054688	297.083132711354	753.4815	747.847	756.055	4	4	288.740857142856	560.027057142857	490.743685714285	509.12257142857	369.343428571429	557.060400000001	304.962914285714	419.196514285714	444.906857142858	536.670285714286	161.227714285714	702.074514285714	440.825142857143	531.390228571428	530.637714285714	479.520857142858	262.250142857143	410.143371428571	304.087714285715	369.405485714286	451.986571428572	435.723	394.850571428572	499.926000000001	411.175142857142	430.620857142858	331.583571428572	359.190857142857	379.535657142857	328.4768	411.175142857143	333.624085714285	416.276571428572	535.725	413.146285714286	525.270571428571	478.433599999999	541.756542857142	162.198171428571	529.528285714286	463.274571428572
412	297.082432505751	297.081784607934	297.100535176935	844.793	838.668	847.788	6	6	333.623846153846	548.745842105263	639.721499999999	545.770394736842	348.883846153847	646.763421052631	343.828684210526	463.127789473684	644.906105263159	701.029263157894	163.241025641025	489.65052631579	559.114564102563	567.266315789475	674.602684210525	555.023157894738	342.764210526317	476.401447368421	428.510526315789	396.882368421052	549.298	398.933184210526	551.976605263159	637.66447368421	491.779526315789	488.781684210527	347.122105263157	351.024842105263	532.508684210526	350.004421052631	496.94505263158	430.617684210526	356.071842105263	622.456842105262	490.759236842105	652.968421052631	515.242435897437	450.964666666666	174.465	605.016052631579	562.0055
413	297.103067578368	297.103067578368	297.103067578368	651.919	651.919	651.919	1	1	334.651111111111	555.885270270271	512.249166666667	529.610666666667	422.326	589.720555555556	383.509555555555	432.656666666666	315.265833333333	354.940666666666	195.888	436.678888888889	443.893333333333	493.747222222223	519.250694444445	476.534583333334	307.10361111111	450.962777777778	275.52	333.575351351352	497.882000000001	311.235555555555	328.475777777777	500.888194444445	424.424	317.358222222222	300.981944444444	410.2075	279.556111111111	337.711944444445	474.351666666666	374.319611111111	500.806361111112	523.4025	282.570777777777	370.280166666667	349.945749999999	513.283555555555	179.593333333333	361.178333333334	327.402166666666
414	297.101317357814	297.101317357814	297.101317357814	756.984	756.984	756.984	1	1	283.631485714286	565.222457142856	484.703571428572	513.189342857144	377.558571428572	559.210514285714	312.102514285714	406.062342857144	427.490911764705	531.568857142858	163.268571428572	715.320428571429	433.755	538.605257142857	523.391914285715	469.331428571428	264.291	413.215714285715	305.056885714285	366.338382352942	439.743142857142	427.559571428572	399.952	497.885485714285	399.952	433.621428571428	340.765885714285	355.109142857142	380.566571428572	316.235428571429	393.896457142857	332.613142857143	399.8736	522.459428571429	417.226742857144	536.565085714285	462.111771428571	536.655257142858	157.0976	519.238171428572	457.1648
415	297.164982133472	297.153015269983	297.169725776358	194.876	191.82	194.876	3	3	6.1218947368421	12.2431578947369	32.6585263157895	45.9118421052632	22.4457894736842	75.4994736842106	10.2026315789474	33.6791052631579	16.3292631578947	17.3444736842105	12.2431578947369	22.4527368421053	13.2634210526316	12.2437894736842	16.3315555555555	9.1825	11.2167	8.16210526315789	5.10000000000001	2.04115789473684	8.16	12.24	30.5985	11.2263684210526	10.2061111111111	4.08244444444445	142.838888888889	4.08231578947368	5.10131578947369	4.08000000000001	11.2228947368421	5.1028947368421	5.10131578947368	10.2031578947369	10.2026315789474	6.11968421052632	3.06078947368421	8.16210526315789	13.2636111111111	7.14221052631579	5.10131578947369
416	297.251090118648	297.241876632701	297.260303604595	616.2315	615.245	617.218	2	2	73.4774400000001	1072.06204	631.404759999999	1116.9438	442.801519999999	729.643199999999	692.770119999999	770.311400000002	432.49696	664.202279999999	111.21052	386.686119999999	683.587600000002	496.973759999999	651.066239999999	236.648923076923	389.823360000001	146.92032	95.9025599999999	174.46788	431.47692	346.895200000001	86.7237999999998	353.099920000001	131.584961538461	70.3826538461537	109.16996	242.817120000001	56.1153999999999	295.881199999999	98.9671599999998	359.223039999999	1568.53924	560.001959999999	108.14968	413.310600000001	253.08896	935.596760000002	221.400760000001	98.9884999999998	54.0640769230768
417	298.084459577288	298.084459577288	298.084459577288	842.716	842.716	842.716	1	1	139.77836	217.26852	229.536	210.15296	124.45952	248.88976	131.61612	167.289647058824	223.46322	246.93196	84.6732800000001	184.68878	224.4572	217.31964	274.5145	242.82664	134.663294117647	198.9546	160.18396	140.78208	216.395755102041	167.32264	203.05562	277.51072	214.2546	179.5904	131.67288	138.77168	186.66732	129.58826	207.1615	166.32194	138.75808	246.93196	168.3462	235.68468	182.63012	165.30156	92.8345600000001	200.994078431373	191.767372549019
418	298.094425142728	298.094425142728	298.094425142728	181.607	181.607	181.607	1	1	249.972058823529	277.56	329.5835	408.996411764706	406.140909090909	406.065352941176	370.359	808.953294117647	336.745588235294	356.010794117647	109.169181818182	440.901818181818	374.495696969697	404.986705882353	329.548090909091	368.262470588235	346.954545454546	290.733529411765	235.647176470588	325.417529411765	309.149117647059	302.974941176471	243.888636363636	260.2125	294.8565	366.275029411765	240.784363636364	548.071676470588	363.152363636364	374.383176470588	308.11994117647	338.790909090909	1079.28447058824	404.916647058824	337.707617647059	480.392294117647	970.279363636364	640.731272727273	153.040909090909	895.959090909091	387.633529411765
419	298.102709505255	298.102709505255	298.102709505255	846.768	846.768	846.768	1	1	94.8847999999998	135.6733	166.303466666666	128.5326	82.6416000000002	175.4572	78.5623548387097	111.194533333333	184.704466666667	202.052399999999	53.0538666666666	139.749133333333	148.958933333333	163.272258064516	199.03	172.425066666667	82.6281000000002	121.411733333334	111.209066666666	76.5199999999999	149.070866666667	110.1924	150.999466666667	190.789866666666	140.8244	131.6402	82.7036999999999	85.7192000000001	138.7336	87.7601333333334	129.599266666667	102.046666666666	90.8037333333335	170.417933333334	117.3345	185.688533333333	142.842	101.0064	63.2565333333335	158.141333333333	134.6488
420	298.102151763004	298.102151763004	298.102151763004	756.984	756.984	756.984	1	1	95.9041714285716	190.788085714285	164.289	190.788085714286	108.165428571429	171.4368	82.6153714285714	136.714457142857	137.735735294118	170.387714285714	72.4504285714286	248.984571428572	138.8016	167.294057142857	172.423457142857	156.103714285714	110.206285714286	128.556	97.9446857142856	88.7783823529413	145.900857142857	128.574	154.063142857143	153.038571428571	140.799428571429	112.231428571428	123.451114285714	90.8181428571426	124.474857142857	98.9510857142859	137.761714285714	121.414	126.490628571428	176.534142857143	125.474057142857	158.113285714286	135.6752	178.545	64.2671999999999	189.741257142857	143.884457142857
421	298.860523425726	298.858245574676	298.860553623475	1082.52	1082.5	1083.45	3	3	1150.88228571429	1624.29485714286	1432.48114285714	1342.70705882353	1222.30228571429	1481.86971428572	1173.32857142857	1140.99885714286	1158.34857142857	1148.84171428572	2091.58571428572	1205.64	1293.72228571429	1439.00571428572	1442.28	1274.33685714286	1256.32342857143	1433.50142857143	1129.45628571428	1305.96571428572	1520.22571428572	1280.45857142857	1122.31428571429	1385.16	1562.05742857143	1058.045	1202.23314285714	1279.44882352941	1200.192	1245.42	1444.72457142857	1270.25571428572	1250.87028571429	1374.32485714286	998.580000000001	1185.572	1243.056	1273.32705882353	2130.83076923077	1051.91457142857	1207.34171428572
422	299.074439709596	299.074439709596	299.074439709596	156.1	156.1	156.1	1	1	53.0205000000001	43.87075	84.6911249999998	31.6083749999999	37.7538749999999	31.631625	28.5475555555556	34.70975	36.7334999999999	52.0313333333334	35.7077777777778	35.70875	76.5166666666668	63.2632500000001	40.808888888889	30.61125	31.651	65.3439999999998	29.58725	40.7850000000001	48.9419999999999	34.6885	28.5662222222223	33.647625	46.9315	18.3645	26.546	81.6199999999998	19.38475	32.652	44.924	17.34425	56.11375	64.2285000000001	30.6075	30.6075	72.4377499999998	75.4984999999998	35.7116666666668	30.6075	42.8610000000001
423	299.090638121004	299.081578876897	299.09969736511	844.7415	841.695	847.788	2	2	72.438794117647	126.472914285714	134.67494117647	94.8709411764705	76.5066176470588	136.695764705883	74.4787714285715	98.9485588235294	130.614857142857	130.616470588235	43.8713823529411	99.9686470588235	125.496176470588	112.228285714286	121.4535	120.391235294118	58.1467058823531	87.7301176470587	81.6211764705884	75.4990285714285	116.387294117647	82.6438235294116	95.9068571428572	111.208852941176	84.6844117647057	113.268970588235	72.4555	83.6761764705883	107.112352941176	69.3899999999999	101.023676470588	71.4308823529413	61.2154285714285	133.677794117647	102.026470588235	134.655085714286	97.9454117647058	94.8846176470587	45.9115714285714	109.168323529412	107.093823529412
424	301.116497427903	301.115951264386	301.117043591421	366.792	365.285	368.299	2	2	22.4464166666666	34.6814166666667	41.83025	37.74925	25.5135416666667	34.6814166666667	24.486	43.87075	40.82	30.60875	29.58725	30.615	29.5884583333334	39.7735	30.6075	35.7014583333333	41.8217083333333	32.656	34.6885	39.7816250000001	35.7175	87.7235833333333	67.3392500000001	55.0957499999999	34.6814166666667	37.74925	37.7322916666667	39.78975	28.567	28.5611666666667	30.615	37.7585	26.5275833333333	23.4667083333334	26.533	16.324	36.7290000000001	28.574	26.5275833333334	32.6346666666667	20.4058333333334
425	301.859029576398	301.857643309205	301.861593532832	1083.55	1083.52	1084.47	3	3	1284.89942857143	1667.14685714286	1457.98828571429	1552.87485714286	1281.47885714286	1676.79885714286	1254.95142857143	1259.03257142857	1255.30285714286	1218.21166666667	1898.66309523809	1265.15428571429	1700.272	1715.58057142857	1622.82	1408.62	1319.59885714286	1598.77527777778	1237.26	1238.62685714286	1574.74171428572	1244.74857142857	1097.52	1733.46542857143	1622.24166666667	1116.19257142857	1222.98685714286	1303.92514285714	1243.03666666667	1365.78	1615.56457142857	1340.645	1228.424	1517.16485714286	1220.26171428572	1241.68771428572	1273.67314285714	1324.33085714286	1993.65470588236	1194.75457142857	1220.598
426	301.979122027229	301.979122027229	301.979122027229	101.005	101.005	101.005	1	1	133.635878787879	257.15025	210.207393939394	301.034090909091	315.311090909091	198.988636363636	230.506303030303	482.417	101.993939393939	143.858454545455	48.9730909090909	121.390818181818	157.15	239.728484848485	207.078454545455	171.436363636364	230.581636363636	87.7434545454545	141.83896969697	180.555617647059	82.6420909090909	159.110545454545	111.209727272727	84.6675454545454	63.2569090909091	108.168181818182	94.8684545454545	240.86303030303	154.084060606061	148.959818181818	99.9540606060606	124.473272727273	421.297545454545	253.0685	141.84515625	239.799696969697	241.804636363636	334.609696969697	37.7433636363636	204.054545454546	212.184470588235
427	302.858508216906	302.85235534385	302.859558429549	1083.55	1083.45	1084.56	5	5	1372.66857142857	1891.595	1476.35342857143	1366.16257142857	1439.62314285714	1542.05944444445	1426.34833333333	1391.01722222222	1358.35944444444	1189.64388888889	2383.2509090909	1417.17685714286	1579.84457142857	1603.29277777778	1575.9	1357.62	1477.76444444444	1497.76777777778	1243.38	1399.82111111111	1703.86388888889	1379.41555555556	1305.6	1476.34194444445	1561.025	1222.30228571429	1140.29742857143	1381.46685714286	1216.50222222222	1375.98	1454.29166666667	1378.39527777778	1489.60555555556	1463.08971428572	1183.2	1351.86805555556	1286.92055555556	1439.62314285714	2315.71470588236	993.758285714287	1411.29555555556
428	303.046799331809	303.04462982139	303.064009689758	246.905	244.887	247.924	5	5	69.377	153.0140625	171.402	177.553818181818	118.351636363636	172.5173125	135.672090909091	198.9853125	96.9415625000001	130.62	115.27059375	89.7847499999999	76.5318181818182	103.04840625	77.5545454545455	74.4666363636364	174.43603125	92.8448181818182	225.44071875	190.78675	123.453	199.938375	178.484090909091	132.6609375	104.084625	102.0625	79.5551249999999	153.0421875	59.1740606060606	50.996875	69.377	77.5015757575757	143.85525	115.3094375	60.1965937500001	92.82853125	96.925909090909	92.877909090909	66.3275757575757	115.27059375	54.07490625
429	303.05137601296	303.044927681275	303.058931414779	308.6105	307.082	309.192	4	4	61.2264705882353	81.635294117647	93.865090909091	103.064558823529	61.2176470588235	107.130882352941	71.4082352941177	103.031882352941	90.8192647058823	99.9888235294118	86.725	99.9715294117648	67.3161176470588	77.5535294117647	73.4463529411765	59.1651176470588	73.4611764705882	60.1956176470589	51.0220588235294	64.2877941176471	71.4082352941176	83.6641176470588	67.3374705882353	101.023676470588	67.3394117647059	63.2472941176471	47.9607352941176	69.3785454545454	45.9198529411765	45.9119117647058	54.0740294117647	54.0833823529412	78.5603823529412	61.2158823529412	47.9455294117647	44.8929411764706	69.378	62.2271764705883	43.8574705882353	64.2877941176471	41.8308529411765
430	303.065799786912	303.065799786912	303.065799786912	313.228	313.228	313.228	1	1	47.9590540540541	62.2463783783784	71.4189189189189	86.7367567567567	48.972972972973	95.9054054054054	40.8043243243244	79.5810810810811	58.1646486486487	72.4391891891892	44.8918918918919	51.0054054054054	55.0785789473684	69.3894054054054	64.2685135135135	52.0253684210526	49.9932432432432	47.9517500000001	40.8172972972973	59.185081081081	63.2467027027028	70.3874594594594	52.0337837837838	76.5445945945946	60.1959459459459	45.9060810810811	30.6129729729729	66.3175675675676	33.6691666666667	35.7094594594595	41.8310810810811	36.736	64.2872432432433	44.8918918918919	32.6434594594595	39.7905405405405	55.0945945945946	46.924972972973	31.6191621621622	43.8785945945946	34.6901081081081
431	303.873012273191	303.866683091308	303.87553106612	1084.55	1078.31	1088.61	11	11	1916.58	2398.96040000002	2574.43038461538	2528.58	1966.28115384615	2361.1104	1627.538	1737.7412	1662.88320000001	1643.8644	1812.20307692308	1720.36846153846	2555.1	2456.0448	2521.44	1485.12	1676.5172	2312.2264	1569.78	1738.08	2292.8388	1641.8236	1651.38	2320.3896	2309.28	1597.9464	1800.63692307692	1965.2904	1565.9072	1704.42	2331.614	1667.3336	1652.4	2462.18807692307	1603.0484	1639.14	1655.0888	1962.19961538461	1693.864	1863.04171428572	1630.98
432	303.882811541333	303.875721191586	303.902042483495	1078.38	1074.35	1087.59	139	137	2423.29166666666	2539.58290322582	2222.18228571429	2631.46931034482	2023.36821428571	3188.63448275861	1691.79769230769	1567.62352941177	2425.00499999999	1718.7	2250.93703703703	1920.66	3195.68399999999	3390.40942857143	2663.22000000001	2427.6	1107.72	2607.12	1511.64	1544.8856	2649.64189189189	1441.26	2048.82933333333	2748.69454545455	3316.16071428571	1888.65827586206	1179.0625	2410.955	2113.71437499999	1949.22	2900.9972	1714.61999999999	1547.92346153846	2796.83518518518	2228.69999999999	1992.68999999999	1445.98409090909	1920.66	2132.38692307692	2188.69444444444	1486.14
433	304.148485821792	304.146958832048	304.156005859375	55.075	54.067	55.099	5	5	299.9136	445.715028571429	396.951617647059	445.868529411765	280.578571428571	413.146285714286	271.437352941176	610.223823529412	2465.46444444444	2723.10790909091	2611.88266666667	363.150514285714	345.809911764706	487.686529411765	370.420147058824	164.291029411765	310.158171428571	366.272314285714	354.039142857143	335.721	150.004852941176	152.018314285714	139.800441176471	105.105441176471	115.253542857143	95.9041714285714	95.8880571428571	324.397411764706	194.874571428571	129.618441176471	130.639058823529	102.045714285714	519.325428571429	365.200914285714	173.448571428571	267.307371428571	681.556470588235	426.605882352941	1369.18508571429	643.898382352941	135.698
434	304.858363356937	304.851540418175	304.880402584	1086.55	1072.27	1089.66	45	44	1584.06	2026.48384615384	1651.31176470588	1812.15428571428	1617.30961538461	1654.62074074074	1533.63807692308	1460.17038461538	1427.03538461538	1507.10807692308	2736.50516129033	1382.58392857143	1829.88	1712.95833333333	1924.74	1222.98	1451.53384615384	1064.87999999999	1302.54	1501.44	1655.06384615384	943.902173913036	1431.06	1495.88384615384	1287.80892857143	1406.09	1501.55153846154	1448.94615384615	1470.37423076923	1510.62	1189.96777777777	1871.15025641025	1460.64	2031.58576923077	1328.54076923077	1536.12	1360.17269230769	1610.16692307692	2545.19263157895	1487.16	1380.06
435	304.882366732354	304.881059364036	304.88289869826	1073.77	1073.28	1075.37	6	6	1341.156	1823.93133333333	1069.98	1723.98642857142	1277.04	1663.68666666666	1341.3	1174.78733333333	1175.808	1347.42	1588.14	1297.44	910.286000000004	1743.17999999999	1612.62	1463.7	1178.1	1801.31999999999	1199.52	1291.14333333333	1773.77999999999	1244.4	1178.87	1764.466	1644.29399999999	1148.52	1249.296	1237.26	1286.04	1187.28	1847.21999999999	1269.9	1199.28333333333	1740.12	1196.46	1246.234	1146.20866666666	1103.64	1585.09533333333	1176.68571428571	1230.33533333333
436	305.10211489146	305.10211489146	305.10211489146	370.368	370.368	370.368	1	1	20.406	48.9648	49.9930666666667	62.2473448275862	32.6543448275862	40.8026666666667	21.4221	76.52	332.672133333334	484.721666666667	199.972266666667	580.645533333333	36.7368	45.8955	36.7296	36.7236	31.6169	35.7168965517241	30.614	42.8358	51.0241379310346	70.3869	53.0538666666667	56.1146666666667	30.608	44.8917333333333	27.5364	34.6890666666667	20.402	30.603	37.7572666666667	27.5526	46.9322666666667	44.8917333333333	18.3684	31.6344666666666	28.5735172413793	28.5735172413793	27.5481	44.8756	24.4864
437	306.066669449496	306.066669449496	306.066669449496	345.848	345.848	345.848	1	1	12.243	27.54675	22.4521	36.7416000000001	19.38475	28.5754	34.6987	29.5887	48.9335999999999	80.5997500000001	33.6699	59.1774	36.7398	18.3645	25.49875	21.42525	23.46	16.3288	12.2466	16.3161904761904	20.405	38.7694999999999	13.26715	19.3743	21.4263	17.3451	19.3857	21.43155	11.21945	13.26715	22.4532	8.16480000000001	86.74675	20.411	8.16228571428573	23.47265	71.4385	66.3194999999998	49.9922500000001	39.78	41.84255
438	306.110059809685	306.097138977051	306.115127149321	136.72	134.663	136.726	3	3	24.4911428571428	37.7360357142857	50.0035925925926	47.9730740740741	46.9413571428572	41.8229285714285	42.8685	121.3885	68.3591428571429	84.68075	47.9433571428572	94.8865714285714	37.7426428571428	60.1778928571429	52.03275	45.9133333333333	86.7060714285714	54.0865	69.3648571428571	77.5417142857143	31.6349259259259	37.7505714285714	21.42525	45.8935714285714	29.5882857142857	22.4502142857143	23.46575	36.7306666666667	32.648	28.556	26.5107142857143	23.4665714285714	104.025428571429	39.7911428571429	27.5477142857143	48.972	84.6659285714286	56.1078571428572	36.729	98.9469285714286	30.6203571428571
439	306.116511367567	306.116511367567	306.116511367567	288.723	288.723	288.723	1	1	317.311470588235	569.406176470588	327.514411764706	231.600088235294	123.455588235294	199.971882352941	68.3597058823529	484.635714285714	116.310176470588	158.168382352941	81.6205714285714	116.313529411765	48.9656470588235	140.820882352941	71.4061764705882	53.0629411764706	36.7179428571429	57.1265882352942	77.5423529411765	82.6295294117646	77.5535294117648	39.7972058823529	41.8246857142857	64.2766764705883	44.8994117647059	46.940294117647	37.749794117647	121.415	87.7452941176471	56.1242647058823	104.085	25.5110294117647	198.957352941176	95.9068571428571	33.6677647058823	33.6629117647059	113.268970588235	117.350735294118	74.4557058823529	88.7623714285714	142.841176470588
440	306.88777068279	306.88595115165	306.888413486212	1073.27	1072.34	1074.3	3	3	1013.27375	1363.27666666667	1504.5	1360.21541666667	1007.15125	1546.95166666665	1005.11041666667	992.865416666667	1062.25375	1206.66	1333.68458333333	1181.16	1393.88916666667	1378.02	1429.02	1366.8	1039.80458333332	1424.94	1136.28	930.240000000001	1510.83333333333	1101.6	1112.25416666667	1485.53291666665	1370.88	1058.76	1162.8	907.150416666667	1086.74375	961.860000000001	1434.70583333333	1021.02	1000.00833333333	1492.45833333333	1065.9	1082.66208333333	1104.09083333333	1021.02	1317.35791666667	1035.125	1065.315
441	306.993614527122	306.990418807854	307.001807870081	64.298	62.217	66.31	17	17	428.428965517241	711.887793103448	1052.11772413793	1644.62688	644.814344827586	1162.87862068966	674.516310344828	536.665103448276	150.9156	185.8025	171.406344827586	145.869862068966	708.947931034483	588.579793103448	620.327724137931	764.341586206896	73.4598620689655	115.291172413793	83.6626206896552	89.8024827586207	2226.83018181818	6246.55103448276	7259.36564516129	3549.02442105263	1190.17903448276	2942.97046875	2438.82	407.007517241379	408.110344827586	613.41375862069	1001.91277777778	828.464	245.82	392.739827586207	799.896275862069	487.691862068966	210.176827586207	208.094068965517	328.462206896552	390.831689655172	247.977310344828
442	307.070418691108	307.070418691108	307.070418691108	115.278	115.278	115.278	1	1	672.28544	1158.90176	1254.1945	982.7415	936.70884	1358.9933877551	2659.24428	3304.9296	882.4384	1434.48556	113.23776	1735.47128571429	432.59024	1213.9666	995.67616	493.86392	1587.36896	582.57988	1684.28955102041	1328.24423529412	268.32838	487.57912	378.51646	659.90194117647	259.14604	708.163265306122	298.94204	1731.7885	1950.96656	412.14464	251.872196078431	414.23368	4968.58023529412	1008.14310204082	1108.00812244898	2505.0329	6404.56448	2803.67448	535.6365	6620.8384	2886.65502
443	307.078554654284	307.07107200509	307.097618720812	116.936	112.228	119.371	85	85	684.591039215686	1157.79153225806	1211.2148	737.8215	946.9312	1394.6062987013	2611.25818181818	3302.70511864407	790.547839506173	1388.60463043478	115.277725490196	1677.1586440678	437.697764705882	1162.96285714286	975.374933333333	497.9552	1581.40789473684	578.48742	1587.34228571429	1218.06995454545	267.342745098039	487.588117647059	385.66584	662.961764705882	261.190274509804	727.52562745098	303.97168627451	1640.93528571429	1862.17095588235	415.155653846154	249.827941176471	413.2053	5087.67545762712	1030.5636	986.601351351351	2552.98903448276	6219.07856818182	2697.59459459459	546.867137254902	6961.72946478873	2919.28681355932
444	307.580301891877	307.576163489047	307.594879949772	116.309	112.228	117.341	22	22	195.891692307692	312.172961538462	376.521923076923	256.169634615384	238.77	384.6415	738.673928571429	948.653653846154	260.144134615385	389.742846153846	17.3426153846154	508.094076923077	122.432307692308	362.120480769231	305.026	140.813076923077	444.795461538461	155.083846153846	528.439692307692	396.847326923077	71.4269230769231	137.707788461538	121.412038461538	190.729211538461	71.4188461538461	204.076923076923	77.5316923076923	490.8605	508.151538461538	120.364538461538	67.3009615384615	127.533653846154	1461.41198076923	278.565	364.236115384615	742.84	1844.20109090909	817.189442307692	130.594461538462	1914.85283333333	785.696153846154
445	307.59833229154	307.597965248062	307.598550316271	117.306	115.289	117.318	3	3	192.803048780488	295.835365853659	361.223285714286	243.876738095238	231.631880952381	362.150714285714	780.518571428572	921.06	250.955142857143	375.465142857143	16.3222857142857	498.911195121951	110.175428571429	345.828428571429	289.761142857143	132.652619047619	426.409761904762	152.022571428571	521.293	375.404878048781	62.2374285714286	130.578285714286	117.332857142857	186.633857142857	67.3377073170732	188.776707317073	73.4588571428571	476.529023809524	502.050857142857	109.160380952381	62.2043953488372	123.45169047619	1460.58115068493	263.190714285714	357.093902439024	723.466976190476	1923.98942857143	798.883714285714	125.496	1935.211	770.50512195122
446	308.03013161471	308.026723812548	308.040099912701	205.068	203.038	208.139	9	9	79.6051578947369	184.667631578948	138.755789473684	185.687894736842	238.667684210526	320.362631578948	234.727777777778	135.695	747.852894736842	669.484444444445	566.254166666666	507.9351	223.437631578947	286.693947368421	289.754736842105	274.450789473684	346.783	334.646315789474	260.167105263158	303.018157894737	156.100263157895	92.8726842105264	90.78	100.995631578947	247.923947368421	132.634210526316	108.114421052632	369.449578947368	345.874166666667	290.7	359.04	268.343052631579	544.820526315789	684.596578947369	405.960000000001	422.519684210527	571.524210526316	594.813421052631	728.467894736842	603.84	397.779473684211
447	308.047614706716	308.047614706716	308.047614706716	205.079	205.079	205.079	1	1	108.171037037037	216.302814814815	169.399925925926	230.586962962963	281.540444444444	351.925555555556	277.570962962963	297.980592592593	800.057481481481	717.398481481481	626.439185185185	631.425851851852	257.112	326.482962962963	324.513111111111	304.037259259259	414.062	376.489333333333	293.781333333333	383.701037037037	183.653333333333	127.537037037037	108.127571428571	123.428962962963	267.31762962963	160.180703703704	130.569481481481	404.110666666667	380.570518518518	320.233481481482	385.574	293.842285714286	685.614222222222	725.430666666667	436.496592592593	575.551555555555	755.156296296296	642.786666666667	932.550814814815	732.386592592592	449.950666666667
448	308.08010703329	308.077789603158	308.089524534655	114.773	114.269	115.278	4	4	215.247763157895	560.037789473684	556.137564102564	1107.17294871795	553.076256410256	1182.32858974359	920.04	1426.94412820513	463.127789473684	625.338589743589	114.254358974359	592.788184210526	702.974333333333	982.432846153846	743.897769230769	748.981128205128	893.744615384615	790.698717948718	724.291025641025	960.936615384615	365.260974358974	163.195789473684	130.596102564102	322.32	383.628842105263	373.474105263158	181.58282051282	768.368923076923	617.348205128205	421.312948717948	419.093538461538	366.281256410256	1950.18968421053	1117.20884615385	555.03747368421	728.572923076923	1548.32107692308	1200.87197435897	489.726315789474	1342.4845	651.028631578947
449	308.08891894775	308.079581606085	308.105569550577	87.73	83.649	89.776	115	115	2070.10174285714	7821.0165	6741.0344117647	15733.5476	6972.67455882353	16675.2008372093	4928.35576470588	14175.3049038462	5510.00941666667	5180.30625	3721.92564705882	2936.25072	14198.464	12305.6003333333	13570.5381111111	13654.5671111111	12112.4871428571	14902.1772222222	6688.99191176471	14857.4962608696	7948.98416666666	885.480555555556	561.157142857143	5057.57912903226	9296.84342857143	3864.79309090909	1999.69	7380.56084	4485.14111111111	7695.89864864865	9709.04	7124.59972222222	13954.7562045455	19625.3532	5601.1814375	3543.0675	1593.90942857143	11370.7658571429	7010.28376923077	4298.01347368421	1881.09074285714
450	308.106138431546	308.105736390792	308.107154351893	88.762	87.741	90.803	7	7	2077.29425641026	7881.51051282051	6827.56502564103	15725.5424615385	7090.83087179487	16636.6062	4947.62179487179	13047.038974359	5560.06143589744	5234.11015384615	3783.20584615385	3031.25797435897	14209.3631578947	15081.528	13615.9611	13766.5004210526	12158.363875	15149.1478974359	6730.62605128205	14742.8928205128	8033.49897435897	956.880256410256	567.1895	5096.30884615385	9350.885	3876.05151282051	2049.431125	7259.12435897436	4550.45794871795	7731.69738461538	9822.35925	7137.71384615385	18090.9535897436	19503.3075789474	5645.92994871795	3638.82147368421	1797.96287179487	11530.2074615385	7043.94735	4446.9478974359	1926.00205128205
451	308.293116098821	308.293116098821	308.293116098821	911.067	911.067	911.067	1	1	60.200486111111	151.010684931507	170.411902777778	135.695097222222	119.3725	126.504111111111	89.8052222222222	388.725833333334	94.8922916666667	96.9329861111112	642.722500000001	79.5935833333333	203.049097222222	136.717222222222	191.840944444444	124.484055555556	66.3279861111111	179.595777777778	74.4741944444444	88.7702083333332	149.980833333333	129.594680555556	103.063486111111	204.072222222222	170.397986111111	94.8935833333334	134.685833333333	96.9263888888889	86.7070833333334	119.37205479452	123.453611111111	104.075416666667	68.3688472222222	155.092777777778	129.526082191781	86.7295138888888	67.3282500000001	153.039583333333	623.389722222223	96.9329861111112	86.7306944444445
452	309.017548934273	309.017548934273	309.017548934273	75.509	75.509	75.509	1	1	320.29162962963	452.814222222222	446.8695	464.217962962963	372.39462962963	483.409777777778	320.431185185185	552.980518518519	455.691666666667	409.376444444444	462.194222222222	335.677481481481	342.807111111111	526.358222222222	458.113037037037	370.434777777778	631.678037037037	492.695777777778	356.070481481481	461.157185185185	331.656481481481	444.849185185185	485.643407407407	315.271555555555	286.640814814815	309.082444444445	303.982074074074	455.955964285714	307.098037037037	284.708769230769	342.744	298.935962962963	492.677888888889	569.201333333333	364.232555555556	394.840333333333	407.07975	288.73337037037	621.225111111111	279.606461538461	294.919148148148
453	309.091682934738	309.086487113559	309.109745207783	87.747	84.68	88.779	61	61	332.608909090909	1246.00788888889	961.265419354839	2462.24994871795	1174.55953125	2619.72685714286	691.621636363636	1901.78836363636	873.042181818182	811.5459375	671.379333333334	473.406545454545	2510.29333333333	2786.896125	2405.43741176471	2574.67477777778	1881.68675	2968.97029411765	1158.23203125	2393.25514285714	1245.54631034483	130.571636363636	64.2771818181818	745.819363636364	1499.82677419355	486.670090909091	248.946545454545	1046.79981818182	697.866545454545	1209.02318181818	1695.14502857143	1151.18666666667	3064.35309090909	3615.81263157895	778.606818181818	569.413636363636	247.970454545455	2129.30918181818	1275.14705882353	623.497727272727	257.062909090909
454	309.112429294198	309.111634819756	309.114309001855	88.761	86.71	89.776	15	15	331.59140625	1265.97042424242	1050.04772727273	2463.37727272727	1130.66038709677	2488.44518181818	691.621636363636	2161.71457894737	873.042181818182	811.5459375	717.251727272727	472.37575	2567.38739393939	2803.29309090909	2444.21042424242	2640.93636363636	1772.50632352941	2993.48018181818	1158.23203125	2269.70227272727	1290.415	130.571636363636	64.2771818181818	745.819363636364	1547.71925	486.65925	248.946545454545	1046.79981818182	697.866545454545	1176.37445454545	1761.43533333333	1208.00290909091	3183.87514583333	3542.589375	843.9018125	569.413636363636	247.970454545455	2055.91326086956	1271.07103030303	623.497727272727	258.083
455	309.159661396669	309.154037173882	309.167393551841	228.5445	227.501	230.574	4	4	26.5309473684211	49.986447368421	35.7094594594595	29.5925405405405	39.7968648648649	37.75	79.5810810810811	77.552	18.3647368421053	25.5148648648649	20.4054054054054	24.4864864864865	12.2451891891892	22.4492631578947	20.4081081081081	23.4662162162162	22.4428947368421	15.3040540540541	10.2028947368421	24.4831578947368	18.3677837837838	36.7304210526316	31.6191842105263	44.8857894736842	24.4864864864865	22.4489189189189	22.4365263157895	27.5472972972973	13.2635135135135	13.2596578947368	17.3417894736842	15.3016216216216	24.4901052631579	21.4288421052632	9.17976315789473	13.2634210526316	8.16345945945946	17.3473513513514	12.2432432432432	22.4423783783784	12.2412631578947
456	309.171790719681	309.171790719681	309.171790719681	230.592	230.592	230.592	1	1	21.4290810810811	39.7842162162162	35.7094594594595	26.5312432432432	36.736	35.7208108108108	62.2364864864865	64.2872432432433	20.4054054054054	32.652972972973	18.3653513513514	27.5472972972973	14.2862222222222	22.4495135135135	20.4086486486487	24.4864864864865	21.4228378378378	17.3445945945946	11.222972972973	21.4228378378378	14.2860540540541	35.7037837837838	28.5592432432432	28.5584864864865	19.3856486486487	19.3882162162162	21.416027027027	30.6089189189189	10.2027027027027	12.2393513513514	16.3221621621622	10.2010526315789	23.4662162162162	20.4086486486487	8.15978378378379	14.2834054054054	7.14175	15.30625	13.2635135135135	22.442972972973	13.2635135135135
457	310.039538281938	310.029357201034	310.049719362843	207.615	207.091	208.139	2	2	43.8825238095238	103.048857142857	69.3761904761904	102.028571428571	112.205238095238	174.42	124.509714285714	97.9428571428572	260.172857142857	228.608	228.544	156.103714285714	105.113952380952	143.860285714286	127.535714285714	158.144285714286	156.06	166.306571428571	37.7488095238095	173.448571428572	58.1725714285714	33.6772857142857	20.4	60.18	117.3	39.78	24.48	212.268952380952	53.0548571428571	107.1	178.5	127.535714285714	215.280285714286	251.99880952381	57.104	80.6251428571429	161.250285714286	288.740857142857	87.7404761904762	135.66	63.24
458	310.08559072633	310.0827638694	310.097192496308	87.747	85.684	88.774	33	33	161.2044375	692.64365625	597.9946875	1277.57657142857	608.199375	1343.46346875	374.37440625	953.96296875	444.679125	438.949375	368.31025	233.63725	1252.20927272727	1474.06514285714	1204.72736363636	1257.21493333333	1017.3761875	1569.15690322581	605.13796875	1079.2591875	637.556818181818	72.42665625	64.27771875	418.3025	741.751064516129	269.346	150.997	495.8566875	360.15928125	641.73725	830.4835	593.8036875	1645.41121875	1852.05976744186	472.4625625	281.649375	128.5790625	1117.20796875	640.618875	348.989625	127.51171875
459	310.107155370485	310.103231053443	310.109715004234	88.7695	87.73	89.777	10	10	162.224166666667	692.655444444444	601.032428571429	1323.49585714286	611.236714285714	1370.20534285714	378.409694444444	1017.19637142857	446.735666666667	440.973257142857	369.343428571428	235.684166666667	1411.29222857143	1523.03062857143	1281.26354285714	1352.06785714286	1044.91885714286	1608.99057142857	606.134571428571	1051.75932432432	638.680971428571	74.4681111111111	66.3167142857143	418.317142857143	809.080277777778	277.515555555556	152.022571428571	532.574228571429	363.211542857143	643.800285714286	975.065371428571	594.826571428571	1630.19385365854	1863.6156	474.506666666667	281.638285714286	135.717	1093.708	645.730333333333	360.211285714286	129.554111111111
460	310.15829598797	310.15707119694	310.159066001138	178.529	177.514	178.569	3	3	94.8846176470588	170.415909090909	223.439727272727	181.549529411765	131.636911764706	246.904058823529	172.429705882353	344.799764705882	16.3243636363636	29.5834117647059	13.2634411764706	23.4701470588235	15.3066176470588	19.3816764705882	15.3039705882353	22.4419411764706	25.5110294117647	44.8851764705882	7.14205882352941	25.5066176470588	17.3445	13.2611818181818	11.2248529411765	15.3068181818182	14.2861764705882	12.2435294117647	7.14185294117647	30.6185294117647	12.2414117647059	16.3214117647059	10.2027272727273	10.2044117647059	22.4426666666667	13.2592352941176	11.2229117647059	11.2157941176471	13.2634411764706	26.5276470588235	14.2837058823529	13.2634411764706	9.18105882352941
461	310.156009034183	310.156009034183	310.156009034183	233.651	233.651	233.651	1	1	29.5875652173913	45.9019565217392	58.1697391304348	53.0535652173913	61.2313043478261	53.0535652173913	72.4385217391305	106.134260869565	118.350260869565	46.932	26.5267826086957	43.8712173913044	36.7293913043478	40.8208695652174	27.5540869565217	18.36	37.7416086956522	34.6888695652174	31.6280869565218	154.026565217391	22.4466956521739	41.8306956521739	30.5934782608696	39.7816956521739	36.7293913043478	22.4514782608696	17.3363043478261	36.7293913043478	26.5267826086957	16.32	20.4060869565218	37.74	53.0671304347826	43.8712173913044	36.7121739130435	33.6686086956522	34.6899166666667	28.5746086956522	32.648347826087	28.5612173913044	35.7091304347826
462	310.171827288687	310.171827288687	310.171827288687	245.878	245.878	245.878	1	1	31.6280869565217	45.906847826087	40.8156521739131	49.9991739130435	76.5293478260869	53.0746666666667	70.3905	145.915956521739	110.174086956522	34.6940434782609	22.4409361702128	28.5709565217391	19.3874347826087	36.7340869565217	16.3262608695652	23.4634255319149	46.9268510638298	24.4862608695652	21.4231956521739	162.224934782609	29.5881956521739	37.7456304347826	19.3804042553191	24.4867826086957	29.5913478260869	17.3488695652174	14.2805957446808	20.405652173913	18.3646956521739	18.3603913043478	22.4486086956522	31.6206739130435	39.7850869565218	28.5709565217391	29.5881956521739	19.3828913043478	25.5070652173913	27.5570217391304	16.3262608695652	21.4208936170213	34.6888695652174
463	310.178256042491	310.177224367739	310.179287717243	232.5945	232.586	232.603	2	2	23.4666774193548	26.5225161290322	26.5275483870968	38.7771612903226	53.0634838709677	40.8270967741935	62.2259032258064	90.823064516129	107.127096774194	27.5521935483871	14.2836129032258	18.3681290322581	13.2662903225806	24.4908387096774	12.2454193548387	7.1418064516129	28.5618064516129	16.3246451612903	10.2029032258064	146.889290322581	21.4254193548387	32.6430967741935	15.2985483870968	15.3014516129032	18.3646451612903	13.2658709677419	9.17767741935484	15.3043548387097	14.284064516129	13.2612580645161	13.2612580645161	25.5024193548387	12.2454193548387	24.4916129032258	26.5174838709677	16.3215483870968	23.465935483871	19.3885806451613	13.2637741935484	14.284064516129	27.5478387096774
464	310.177267699574	310.177267699574	310.177267699574	179.561	179.561	179.561	1	1	104.057653846154	187.750769230769	246.933076923077	197.872538461538	147.939038461538	270.372745098039	192.830884615385	378.519884615385	52.0386346153846	37.7456923076923	28.5675384615385	42.8553461538462	23.4661923076923	27.5415576923077	26.527	34.6852307692308	32.6486153846154	55.0945384615385	14.2824705882353	35.7053846153846	27.5410384615385	33.6650769230769	17.3445769230769	25.506862745098	21.4302941176471	21.4280769230769	15.3057692307692	41.8405	20.4038461538462	24.4837647058824	23.4688461538462	23.4684038461538	49.9941346153846	28.5584150943396	31.6285098039216	25.4962264150943	23.4666346153846	46.9323846153846	29.5878076923077	29.5878076923077	13.263568627451
465	310.308822114589	310.300796514948	310.325597132051	965.171	958.035	966.264	63	63	192.8016	1105.64902857143	2015.40708571428	824.229257142859	1224.34285714286	1106.98933333333	785.356	4789.59758333333	831.441739130437	613.091547619046	11600.232	635.531199999999	2696.72891428571	1177.57457142857	1991.93234285714	1437.686359375	488.486861111111	2360.92277777777	1069.22948571428	921.317999999998	2099.6745	3033.81044444444	1292.82730769231	2347.63734146341	2873.653	579.7008	2505.75674074074	1095.97097142857	876.609499999999	1470.0572	1867.26	1183.1275	284.603914285714	1741.92034285714	1351.87857142857	868.263142857144	798.616499999999	2868.02314285714	7871.91897142859	1603.12424137931	732.561040000002
466	310.327352620234	310.325701271152	310.329691932815	966.23	966.157	967.263	13	13	197.901555555556	1104.59983333333	2046.00855555556	824.252342857142	1210.04944444444	1170.89622222222	789.436999999999	4760.59254545454	886.621388888889	640.525111111112	11601.4328888889	638.589555555556	2697.82652777777	1178.595	2016.34333333333	1455.11416666667	490.593277777777	2365.63766666667	1073.33222222222	925.391944444445	2157.535	3035.93333333334	1307.15375	2401.6685	2868.00083333333	582.768944444444	2563.42622222222	1099.00157142857	954.089583333334	1439.47348571429	1936.75083333333	1218.86680555556	284.611	1742.87166666667	1356.96944444445	873.357777777778	797.596555555557	2838.39872727273	7873.95885714285	1658.22222222222	829.372916666667
467	310.603560014205	310.603560014205	310.603560014205	236.696	236.696	236.696	1	1	5.1012962962963	8.16059259259259	10.2018518518518	12.2457777777778	4.08192592592593	11.2301538461539	4.0802962962963	10.2048148148148	9.18233333333333	8.16385185185186	5.10148148148148	8.16385185185186	12.2457777777778	13.2662592592593	12.2457777777778	13.2633703703704	10.2007142857143	7.14181481481481	10.2007407407407	5.10018518518518	6.12177777777777	9.18066666666667	7.139	9.18233333333333	11.2252962962963	4.08266666666667	3.05967857142857	11.2228518518519	3.06077777777778	6.11911111111111	6.12155555555556	4.08014814814815	12.2431111111111	22.4505925925926	5.10148148148148	7.14025925925926	8.16207407407407	8.16740740740741	5.1012962962963	7.14181481481482	3.06088888888889
468	310.661343365324	310.659662801753	310.663023928896	177.5195	176.51	178.529	2	2	25.50625	62.2483214285715	71.42	46.9035714285714	39.7981071428572	99.9845	55.0954285714286	86.6908928571429	11.22275	7.1405	5.10142857142857	11.2274642857143	6.12278571428572	4.08028571428572	8.16057142857143	5.10035714285714	4.08185714285714	12.2408571428571	0	7.142	4.08114285714286	2.0405	3.06139285714286	8.16371428571429	6.1215	5.10142857142857	1.02025	5.10339285714286	4.08028571428572	3.06021428571429	7.142	3.06139285714286	7.1405	5.09928571428572	3.06085714285714	8.16057142857143	5.10125	5.10125	7.14175	4.082	8.16057142857143
469	310.940008108082	310.931011659632	310.949004556531	228.0345	226.498	229.571	2	2	37.7502068965517	36.723724137931	49.9935172413793	47.9626896551724	27.5521034482759	36.7299310344828	29.582	34.6952413793103	41.8313103448276	31.6349655172414	36.7274482758621	24.4866206896552	48.9815172413793	52.0428620689655	53.0651034482759	51.0034482758621	24.4816551724138	51.0137931034483	32.6488275862069	35.7024137931034	65.3108965517241	28.5628965517241	40.7958620689655	62.2136896551724	49.9935172413793	27.5530344827586	34.668275862069	32.6488275862069	40.8179310344827	30.6020689655172	39.7826896551724	37.7438275862069	21.4301379310345	56.1151724137931	37.7348965517241	34.6823448275862	32.6422068965517	30.6144827586207	31.6285517241379	34.6823448275862	41.8313103448276
470	311.035442965985	311.024441894531	311.044635529993	113.26	111.19	114.291	9	9	51.0018518518518	94.8462222222222	64.289076923077	136.716076923077	55.1049230769231	110.188	75.4827407407407	99.9454814814815	78.5428518518519	115.264185185185	89.7836923076924	52.0351111111111	58.1443846153846	82.626	77.558	76.5201923076923	135.694481481481	78.5785	52.0332222222222	58.1547777777778	28.574	75.4690370370371	39.7905	55.072	40.8103703703704	59.1879259259259	32.6486153846154	64.2769615384616	52.0455	33.6625384615384	37.7262962962963	40.8292307692308	89.7828148148148	61.2044444444444	43.8711481481481	65.2972307692307	97.9052307692308	81.6215384615385	61.2177777777778	108.103692307692	50.0063846153846
471	311.140789154409	311.126949666746	311.143835846563	58.151	56.096	60.189	6	6	19.3788125	18.3645	20.405	29.5890625	26.5269333333333	45.9140625	26.53625	67.3365	24.4605	18.365625	11.22275	8.159	24.486	39.78975	18.3645	17.3513333333333	3746.48914285714	3066.8715	1909.9392	3069.9824	18.365625	17.3453125	18.365625	21.42525	22.4309411764706	18.3645	5.0996875	40.8125	10.203125	23.483	13.26325	16.324	44.8917333333333	29.576375	10.203125	21.42525	29.5890625	53.05625	23.4585625	31.639375	21.434
472	311.16474671579	311.16474671579	311.16474671579	234.66	234.66	234.66	1	1	13.2636666666667	28.5635897435898	28.5671794871795	36.7347692307692	16.3265641025641	21.4321578947368	35.704375	77.5531282051282	60.1951282051282	25.5108974358974	25.506875	44.891282051282	17.3469743589744	26.5313333333334	23.4700256410256	16.3245128205128	38.7648717948718	14.2835897435897	17.3421794871795	37.7447435897436	15.3042307692308	17.3421794871795	19.379525	21.4226923076923	20.405641025641	13.2656666666667	25.49625	21.4253846153846	18.3636	21.4194615384615	16.3220512820513	21.4226923076923	36.7292307692308	20.4087179487179	12.24	15.3015384615385	14.2839487179487	21.4345384615385	16.3245128205128	16.322	12.2433846153846
473	311.177926799475	311.168784984661	311.184828016493	234.1535	231.611	237.733	4	4	13.2637631578947	27.5434615384615	28.5681052631579	36.7351578947368	16.3267368421053	22.4527368421053	34.6835789473684	75.5131052631579	61.216923076923	26.530947368421	23.466052631579	44.8985263157895	17.3476052631579	25.5105263157895	22.4492631578947	18.3647368421053	38.764	14.2840526315789	17.3421794871795	37.7447435897436	14.2836842105263	18.3623076923077	17.3395526315789	21.4226923076923	20.4052631578947	13.2654736842105	26.516	22.4457894736842	18.3637894736842	21.4194615384615	16.3220512820513	21.4227631578947	36.7301538461538	20.408947368421	12.2396923076923	15.3019230769231	14.2836842105263	21.4354736842105	15.3043421052632	15.3039473684211	12.2434736842105
474	311.312559960468	311.307996749878	311.330649568955	965.1485	958.035	966.237	24	24	52.0218214285715	248.853857142857	504.846964285715	219.315357142857	316.288571428571	297.860857142857	188.680178571429	1329.66496428571	206.097714285714	139.749785714285	4164.2524	132.581428571428	649.6175	294.914178571428	457.168	344.916928571428	122.387142857143	567.284740740741	265.330000000001	229.564285714286	558.096285714286	754.852857142854	319.338249999999	584.758956521739	754.985	177.598071428571	630.646928571431	294.9245	236.751703703704	365.98767857143	509.122571428573	326.354285714285	73.4451428571429	446.970888888889	336.694285714286	217.313249999999	222.329931034482	677.310181818183	2318.98565217391	431.656392857143	166.271642857143
475	311.333642881383	311.333374110506	311.333911652261	966.165	966.134	966.196	2	2	44.8832592592591	246.857925925926	497.687703703703	218.295851851852	307.042296296297	292.697481481481	186.707444444445	1291.89545454546	206.092370370371	136.71474074074	4166.62588888889	131.613444444444	675.141925925927	296.906222222222	462.194222222222	336.758888888889	117.283571428571	563.183111111109	268.328185185184	223.436777777777	561.142592592593	753.834740740739	316.291851851852	608.206962962963	750.747259259258	172.498925925926	636.664888888889	294.919148148148	232.652888888888	358.766222222222	508.107555555556	327.372444444444	66.3046428571426	444.929925925926	334.645037037036	219.363703703704	221.307851851851	691.735777777776	2296.70637037038	429.622703703704	165.252
476	311.442722598862	311.440612959914	311.444832237811	229.5595	229.548	229.571	2	2	11.2225882352941	17.339	10.2023529411765	14.2835	12.2470588235294	14.2890588235294	16.3191111111111	12.2512941176471	11.2264705882353	18.365625	8.16141176470589	13.2630588235294	14.2882352941176	18.3705882352941	13.268125	16.3190588235294	11.2225882352941	13.2638235294118	12.2435294117647	8.15952941176471	14.2841176470588	15.2991176470588	14.2742352941176	20.4058823529412	13.268125	16.336	12.2350588235294	18.3652941176471	10.2023529411765	11.2193529411765	10.2023529411765	10.1994117647059	14.2890588235294	13.2638235294118	14.2832941176471	12.2392941176471	10.2029411764706	14.2890588235294	6.1215	14.2841176470588	9.18211764705882
477	311.806420069628	311.806420069628	311.806420069628	229.571	229.571	229.571	1	1	7.14149999999999	9.17871428571428	20.4128571428571	17.3448571428571	11.2278571428572	12.2485714285714	4.08114285714286	8.16857142857144	4.08257142857143	6.12171428571429	7.14200000000001	7.14150000000001	8.16228571428571	13.2692857142857	14.29	12.2382857142857	4.08085714285714	10.2021428571429	5.10142857142857	11.2184285714286	16.3245714285714	5.10107142857142	17.3302857142857	18.3651428571428	12.2477142857143	7.148	5.09928571428571	5.10142857142857	8.16171428571429	4.07971428571428	19.3840714285714	4.07942857142858	3.06214285714286	7.142	7.142	5.10142857142857	6.12171428571429	3.06085714285715	13.2637142857143	5.10142857142858	6.12171428571428
478	312.148272778614	312.148272778614	312.148272778614	58.148	58.148	58.148	1	1	14.2805833333333	70.365625	61.2313043478261	68.3574782608695	53.053	55.0940869565217	57.1492173913043	103.046347826087	51.996625	62.2359130434782	60.1953913043478	58.142375	24.4810434782609	27.5470434782609	34.6888695652174	29.5951304347826	722.3665	514.21147826087	344.8445	571.492173913043	18.3693913043478	21.4263913043478	26.5279130434783	30.6078260869565	29.5739583333333	17.3444347826087	14.28	34.690347826087	15.3039130434783	24.4977391304348	21.4254782608696	22.4457391304348	58.156625	27.541125	13.2639565217391	18.3646956521739	32.6497391304348	77.5431304347826	47.94	23.472	11.2257391304348
479	312.172358671567	312.164026710652	312.179207116647	229.571	228.539	231.611	5	5	8.16232258064517	19.3812258064516	15.3043548387097	19.3885806451613	7.14316129032258	23.4755806451613	14.2813548387097	32.6544516129032	24.4869677419355	24.4908387096774	22.4456774193548	18.3681290322581	12.2458064516129	21.4294838709678	9.18406451612903	14.2836129032258	11.22103125	15.3043548387097	4.08103225806452	15.3014516129032	15.3038709677419	22.4421290322581	12.23925	13.2608387096774	18.3646451612903	11.2249677419355	13.25675	12.2434838709677	11.2231935483871	11.218935483871	8.16077419354839	14.2813548387097	16.3246451612903	15.3067741935484	8.16077419354839	18.3617419354839	18.3646451612903	15.3067741935484	4.08116129032258	8.16232258064516	6.12154838709678
480	312.320911792928	312.320911792928	312.320911792928	958.051	958.051	958.051	1	1	10.1972727272727	28.5243636363637	59.1178181818181	21.4257272727272	18.3747272727272	37.733272727273	12.2367272727273	98.9664545454552	32.6487272727271	28.5803636363638	590.724749999997	24.4865454545454	46.9074545454545	27.5473636363635	61.2163636363634	31.6453636363634	15.3040909090908	69.3785454545459	33.6840000000002	27.562090909091	63.2569090909088	117.216363636365	35.7095454545457	74.4799090909096	81.6218181818187	20.4145454545454	96.9259090909087	13.2706363636364	26.5270909090911	24.4734545454545	64.2771818181822	35.7087499999998	9.1824545454546	50.0200909090911	38.7703636363639	32.631272727273	27.5326363636363	29.5747272727275	361.176545454544	60.2282727272723	36.7494545454543
481	312.915551556481	312.914857276927	312.920259050382	45.905	44.89	45.917	3	3	304.026222222222	417.3027	506.085333333333	450.987333333333	464.201111111111	600.8978	455.0092	475.49475	333.4419	363.199111111111	269.338666666667	443.787	389.724888888889	539.697555555555	532.5966	519.293111111111	513.227666666667	452.007666666667	264.237555555556	428.54	325.450888888889	344.872666666667	281.765333333333	449.185	361.1862	311.201666666667	232.610666666667	683.623333333333	411.1406	367.272	476.807	430.815111111111	817.198	766.270333333333	407.113	550.908	578.529	740.76875	559.447111111111	732.599333333333	268.318444444444
482	313.022521701389	313.022227240881	313.024300883729	113.265	113.249	114.263	3	3	28.5688421052632	39.7683	31.6379473684211	58.1571	42.8631	38.7809	35.7105	49.9653	33.6582631578947	46.9177	26.5278	28.5684	31.62	31.62	35.71925	24.4872	73.4616	50.00695	20.405	32.6501052631579	20.405	27.5314736842105	18.3699	27.5319	27.54	18.3704210526316	17.3451	32.648	20.411	18.3654	24.4728	23.4784	43.8713157894737	28.56	25.5075	25.50625	45.9	21.42525	16.324	31.62	22.4527368421053
483	313.025608576062	313.01653745264	313.029349129358	293.8595	292.81	294.835	4	4	23.465935483871	33.6685161290322	54.0732499999999	53.054625	29.58815625	39.79096875	22.449935483871	30.6029032258064	1044.74425806452	1161.0800625	1412.83403225806	1209.00580645161	30.5970967741936	50.0021290322581	42.844064516129	42.835935483871	68.3594516129033	56.1141935483871	95.9406451612903	67.3391612903225	35.71640625	27.5521935483871	25.5016129032258	40.8116129032258	37.7507419354839	19.38475	23.4748387096774	22.4455	29.5874838709677	13.2633548387097	25.5112903225806	21.4301612903226	16.3241290322581	32.6482580645161	22.4421290322581	26.5275483870968	24.4869677419355	16.3245	30.5912903225806	24.4869677419355	15.3038709677419
484	313.047658884493	313.047658884493	313.047658884493	115.301	115.301	115.301	1	1	29.5877333333333	40.7946666666667	33.6798	35.7093333333333	37.7646666666667	26.5373333333333	32.6485333333333	46.9169333333333	25.5066666666667	22.4370666666667	15.305	27.5472	30.598	28.5562666666667	29.5974	26.5286666666667	55.0944	44.9093333333333	15.304	29.5877333333333	25.5066666666667	25.4966666666667	15.31	24.4768	25.4983333333333	16.3242666666667	11.2229333333333	26.5269333333333	13.2634666666667	20.4053333333333	24.4768	22.462	45.912	25.5066666666667	18.3648	21.4256	40.7975	32.6485333333333	15.304	23.4584666666667	18.372
485	315.016800402109	315.007241305939	315.029781920802	99.968	94.9	103.058	11	11	44.8831428571429	65.3108148148148	52.0345714285714	95.9252592592592	82.659	72.4541851851852	103.005037037037	229.508333333333	57.12	72.441037037037	26.5267407407407	75.4991851851852	43.8807037037037	51.0037037037037	53.0419259259259	39.7987777777778	146.917333333333	29.5821481481481	65.3131851851852	98.9471851851852	39.78975	41.8229285714286	29.5885925925926	25.5009259259259	25.5064814814815	35.7168518518519	24.4808888888889	77.5706666666667	46.9438518518519	37.7495925925926	27.536	26.520962962963	137.74	69.3927407407407	51.0240740740741	74.4951481481481	55.096	91.8066666666667	23.465962962963	73.4586666666667	43.8631851851852
486	317.012165242509	317.005066058928	317.027968282497	99.4695	94.9	103.058	8	8	27.5420769230769	56.1275	53.054	81.64	86.7392307692308	87.76128	118.302814814815	153.011111111111	39.783	44.8918461538462	14.2837692307692	52.0337307692308	30.6156	52.0219615384615	44.8833846153846	39.80028	112.2264	28.5621538461539	50.0045	82.6262307692307	15.3040384615385	28.5610769230769	18.3606923076923	20.4007407407407	31.6283461538462	22.451	14.2805384615385	77.558	42.86184	51.0153846153846	27.536	44.8832592592593	106.108	55.107	34.697	63.26976	74.4796538461538	77.5404615384615	27.5472692307692	71.4215384615385	59.1644615384615
487	317.96358803379	317.962772080623	317.963871348988	66.31	66.305	67.359	3	3	381.518689655172	424.262620689655	541.766482758621	643.772310344828	381.583172413793	536.556275862069	424.506482758621	245.886482758621	123.3595	136.794857142857	514.219034482759	114.270896551724	318.326068965517	331.522413793103	289.758344827586	469.406206896552	53.0651034482759	106.087172413793	54.0746206896552	75.5004137931034	800.031448275862	764.194	677.440275862069	986.60675862069	466.092724137931	361.104413793104	377.425517241379	287.659448275862	130.595310344828	327.574965517241	441.689862068966	408.220689655172	213.201620689655	369.264965517241	233.63725	248.947310344828	204.055172413793	261.190620689655	452.910620689655	239.813448275862	71.4313793103448
488	321.959330448136	321.956867268521	321.979176993535	66.67	65.655	68.35	11	11	713.057666666667	731.237571428571	1052.92468965517	1145.73106896552	719.301428571429	1175.89528571429	773.511928571429	495.854068965517	200.834464285714	218.463428571429	168.345517241379	189.813	683.5675	741.590137931035	630.530482758621	782.696107142857	73.476	106.087172413793	65.2982857142857	68.3591428571429	1324.55337142857	786.640285714286	644.792551724138	1913.01724137931	866.040642857143	432.510285714286	493.713379310345	555.937586206897	205.077428571429	585.757103448276	997.627448275862	770.450535714286	389.667285714286	672.227071428572	371.371	451.986571428571	332.609931034483	528.502896551724	412.107862068966	387.783448275862	94.9031785714286
489	322.209829417667	322.208307730571	322.217988507594	290.759	288.729	291.797	3	3	14.2837333333333	27.5508	24.4896	29.5916	17.3445333333333	38.7752	21.4256	41.8262391304348	34.6898222222222	29.5916	23.4605	22.4458666666667	28.5643555555555	22.4488	30.6046666666667	35.7093333333333	25.5005434782609	26.5269333333333	16.3264	22.4488	28.5712	31.6324	22.443347826087	35.7091304347826	25.51	14.2856	16.3264	16.3242666666667	14.2837333333333	15.306	19.3903636363636	18.3696	33.6732	28.5643555555555	18.3672	13.2619782608696	18.3672	16.3242666666667	17.3403777777778	27.5442	11.2244
490	322.965945923415	322.96407554506	322.967371957877	66.67	66.305	68.35	7	7	590.631088235294	595.645647058824	834.696823529412	979.454117647059	607.062272727273	1049.70105882353	615.326029411765	479.593529411765	191.680242424242	248.051454545455	240.789411764706	270.331176470588	567.185411764706	647.774705882353	529.608970588235	609.211363636364	144.898470588235	212.221176470588	161.203090909091	179.594666666667	1043.91132352941	499.933636363636	439.734088235294	1423.48736842105	638.483176470588	313.167909090909	349.900352941176	625.314088235294	256.086441176471	461.319176470588	768.259323529412	595.834588235294	659.997088235294	765.066176470588	368.318454545455	449.936735294118	534.618705882353	698.881323529412	518.219764705882	661.245882352941	167.323411764706
491	322.956022669057	322.956022669057	322.956022669057	300.973	300.973	300.973	1	1	77.5565925925926	144.876814814815	115.293481481481	183.686666666667	87.7422962962964	138.755259259259	106.128285714286	138.730074074074	158.17462962963	225.493666666667	220.376	228.536	93.8268571428571	115.314407407407	78.5628148148148	81.5881481481482	117.334074074074	74.4789259259258	66.3312962962963	124.498740740741	159.160444444445	173.481851851852	150.970962962963	210.181037037037	147.937592592593	95.9043703703705	68.3871481481482	120.394962962963	56.1255357142857	70.397888888889	123.482740740741	61.2288888888889	126.512148148148	106.106962962963	87.7231851851852	69.3776296296297	101.005666666667	113.248777777778	53.0325714285715	77.5565925925926	79.5822857142857
492	323.040598392363	323.038045301254	323.060371409363	549.897	543.792	550.951	28	28	283.689733333334	1364.36393333333	1086.797	1389.6032	18.3654	1572.26028571428	25.5072580645161	35.7163333333334	504.110533333332	1219.20838709677	1324.2845	322.340387096774	628.484266666668	1434.79875862069	1184.33235483871	1130.05277419355	12.2432	509.113066666668	462.103838709678	32.6538666666667	974.354666666669	504.110533333334	901.594451612902	1019.90322580645	459.130645161291	699.897032258063	261.239466666667	995.812800000001	699.019666666665	6.12160000000001	597.776709677418	14.2865333333333	22.4458666666666	1038.45851612903	556.040645161291	239.760645161291	862.294333333334	11.2211	847.675400000002	1309.80425806451	275.472000000001
493	323.060538371225	323.058927069477	323.061867453835	141.782	139.764	141.816	3	3	42.8554	62.2250833333333	79.5877627118644	85.6954	86.7311666666667	87.7343333333333	114.281066666667	331.527083333333	84.6853220338983	150.999466666667	62.2372833333333	286.699616666667	54.0743728813559	128.541	79.5821	65.2917333333333	96.9253333333333	68.3645666666667	87.7343333333333	118.329666666667	74.4872203389831	77.5326666666667	61.21	72.4259166666667	74.4867666666667	78.5682333333333	48.9784	93.8743050847458	60.1937666666667	56.1045833333333	61.205	62.2433833333333	308.034966666667	102.008333333333	47.9486166666667	83.6386333333333	249.940833333333	166.303466666667	87.7529666666667	166.289883333333	154.075366666667
494	323.076748906597	323.069827883097	323.089910601579	295.355	292.794	296.897	10	10	971.30656	2079.33064	2148.70968	2228.317	1702.84732	2440.50976	1675.03317647059	3360.01176	91.8252	164.26508	85.6833599999999	98.96716	1605.92072	2095.01806666667	1933.99584	1800.3706	551.97148	455.04488	397.06008	536.66728	730.66368	781.718320000001	473.298560000001	561.021999999999	833.56876	795.8184	483.84024	1840.572	909.06948	825.40652	757.19616	705.179320000001	3154.70576	1636.531125	970.058039999999	1463.07109090909	2459.89508	2028.79376	1978.412	2493.53173333333	409.03604
495	323.061731955564	323.060816604748	323.062698661822	550.908	549.874	550.928	6	6	132.635862068965	21.4257931034483	16.3277241379311	14.2838620689656	1252.89875862069	11.2230344827586	879.299448275862	2283.8090625	536.755793103448	10.2027586206896	38.7704827586206	616.121655172414	8.16055172413793	19.3891724137931	24.4808275862069	13.2586551724138	600.948285714285	12.2433103448276	48.9649655172413	271.4435	15.3042857142857	248.947310344828	5.09948275862069	10.1986206896551	27.547448275862	10.2027586206896	69.3915714285714	231.641758620689	5.10241379310346	650.942285714285	14.2809655172414	950.069448275864	2162.97818181818	10.2006896551724	9.18248275862068	676.442896551726	19.3845862068965	1264.88551724138	67.3247142857143	16.3244137931034	913.146896551723
496	323.093858605783	323.093235882756	323.094900476283	296.88	296.864	296.925	3	3	979.447741935483	2102.16133333334	2163.036	2345.20248387097	1708.93225806452	2475.14606451613	1725.31093548387	3173.51165625	135.695466666667	280.624193548387	109.1721	142.836129032258	1632.41290322581	2176.62329032258	1964.70638709677	1818.8325483871	558.996533333333	473.399741935484	400.022933333333	550.962	751.063466666666	794.078666666667	482.505774193548	583.592533333333	853.956	807.024129032258	489.824	1927.66153333333	916.191741935483	829.314199999999	769.431866666666	714.316129032258	3085.35793548387	1729.33741935484	974.163666666666	1498.47793333333	2477.73483870968	1967.08581818182	1989.83119354839	2567.9895483871	423.340161290322
497	323.563173883612	323.563173883612	323.563173883612	140.762	140.762	140.762	1	1	9.18254716981132	21.4192075471698	27.5501886792453	17.3448113207547	13.2649056603774	24.4840754716981	20.4075471698113	28.5615849056604	18.3657735849057	37.7497735849057	26.5244150943396	75.5009433962264	14.2823773584906	25.5037735849057	17.3448113207547	18.3630566037736	11.2229056603774	14.2852830188679	12.2418113207547	22.4412452830189	19.3853773584906	19.3828679245283	6.12090566037736	16.3193962264151	12.2445283018868	11.2241509433962	8.16316981132075	19.3853773584906	6.12158490566038	9.18050943396226	15.3008490566038	8.16316981132075	65.2763773584906	21.4211886792453	6.12101886792453	13.2592641509434	55.0881509433962	28.5673962264151	19.3875283018868	33.6618679245283	32.6520754716981
498	324.06118202005	324.06118202005	324.06118202005	139.742	139.742	139.742	1	1	31.6279714285714	46.9173714285714	52.0433142857143	59.1765714285714	34.6945714285714	56.1062857142857	39.7967142857143	92.8148	51.0128571428571	65.2982857142857	32.6436571428572	81.6205714285714	34.6897142857143	79.5689142857143	49.994	37.7495142857143	38.7697714285714	44.8988571428571	40.8045714285714	50.001	40.8114285714286	46.9321764705882	40.8045714285714	39.7777714285714	33.6684857142857	39.7967142857143	29.5866285714286	61.2068571428571	31.6288571428572	27.5338285714286	41.8118	32.6436571428571	88.7350285714286	49.9926	29.5833142857143	35.71	81.6091428571428	58.1465142857143	30.6128571428571	63.2470857142857	41.8375714285714
499	324.102102265716	324.096898988449	324.109845370753	187.734	185.67	188.771	4	4	236.698	732.5395	634.7821	788.65325	514.371789473684	725.39775	482.57825	1583.428	246.9731	322.399	63.24	204.11	333.54	516.2465	566.2665	353.0238	673.365	1030.4525	467.1371	864.4482	64.2757499999999	37.73815	34.6987	45.91125	78.58235	40.824	21.42525	1073.28276923077	204.05	186.61425	239.7705	97.9755789473684	2178.3405	1147.44375	216.3036	313.14	796.81525	1415.08675	700.91175	664.2153	51.015
500	324.964794138536	324.961993694017	324.965583236129	66.328	66.305	67.359	11	11	3996.82094117647	4016.41252941176	5134.86	6319.71525925926	4090.35911764706	5626.96894117647	4468.51191176471	2054.81311764706	711.6808	734.950588235294	850.900764705882	591.770588235294	3040.88302941176	3373.43179411765	2916.42088235294	3979.68648648649	239.803676470588	262.208029411765	172.429705882353	190.8225	8162.40814285714	5650.18405714286	4193.28794117647	11131.0879411765	4573.41623529412	2676.70491428571	2777.78035294118	2410.538	1068.24794117647	3213.92497058823	4807.67585294118	4637.90514705882	1427.14458823529	2458.41264705882	1832.39541176471	2349.73735294118	1419.22911764706	2309.87929411765	3555.11	1921.49073529412	374.437147058823
501	324.971052096835	324.965784445837	324.990814305763	66.322	63.255	69.382	88	88	3939.69435294118	3982.87029411765	5068.46871428571	6428.59525	4023.00474193548	5551.08242857143	4330.85042857143	1933.42275862069	702.4785625	721.710161290323	840.719225806452	569.214	2982.754125	3238.84324324324	2765.96786206897	4014.45664516129	191.844903225806	219.362419354839	163.241290322581	159.190451612903	8192.07225	5571.78028571429	4148.37414814815	11118.9872222222	4522.25090322581	2615.46314285714	2768.46717241379	2292.595375	1013.10825	3115.90223076923	4775.94206451613	4617.43928571429	1295.49769230769	2374.76541176471	1771.23058823529	2295.59558823529	1315.10225	2137.42375	3491.97667924528	1855.19108571429	345.933096774194
502	325.055536621318	325.05220852698	325.066539073021	298.4225	295.854	300.99	16	16	731.544857142857	1293.72228571429	1349.838	1547.75	1074.3525	1033.52758490566	1018.41622857143	1564.85531428571	589.725142857143	768.382714285714	365.313428571429	713.179714285715	1052.66345454545	1179.61542857143	1344.54305555555	1207.81155555556	554.942171428572	407.094	418.375714285715	615.215057142857	709.217714285714	850.0408	673.275428571429	707.157000000001	810.099617021276	833.566944444445	626.6484	1077.41469767442	724.385217391305	757.944914285715	744.912857142858	691.850571428572	1512.02108571429	1111.08628125	833.433371428572	870.154777777777	944.7978	1174.34885714286	643.497305555555	1094.755075	619.296085714286
503	325.057898637266	325.052853975682	325.068606859333	252.011	251.994	254.058	6	6	119.372275862069	161.202133333333	373.34524137931	225.526689655173	345.87351724138	419.489275862069	341.723103448276	774.389379310345	380.484866666667	596.96224137931	333.494896551724	848.869517241379	730.527263157895	690.72675862069	674.402344827587	454.95075862069	124.473655172414	89.7842758620689	81.6080000000001	124.496933333333	288.728310344827	151.989933333333	33.6679655172414	141.8217	481.570206896552	320.366620689655	222.374533333334	1666.11048275862	639.712965517241	614.080133333334	589.714133333334	557.977724137931	1851.1185	1086.81413793103	626.443733333334	875.217200000001	1091.935	1272.757	287.776137931035	1161.74745714286	88.7640000000001
504	325.07645271828	325.073685542987	325.096462340925	92.838	88.778	97.944	11	11	80.6043076923077	95.9053076923077	90.8245	71.435	144.911	158.147692307692	186.666777777778	295.878076923077	132.575	201.121846153846	166.302259259259	228.540307692308	147.9754	305.002148148148	196.874296296296	161.2548	132.665	167.324153846154	147.9725	96.9073076923077	27.5410384615385	20.4007692307692	19.3849259259259	11.2228518518519	62.2364230769231	23.4661923076923	15.3040384615385	199.972769230769	119.376	82.6449230769231	79.5484444444445	48.984	603.862769230769	316.426538461538	114.296	258.128115384615	609.2385	831.519423076923	477.378	584.7465	103.027769230769
505	325.074803503594	325.072883260316	325.077762128372	299.945	298.926	301.981	7	7	735.626	1368.20314285714	1417.18852941176	1237.58108823529	1068.21714705882	1368.17497058823	1016.35941176471	1126.23054545455	570.327970588235	758.187794117647	367.354285714285	707.063823529412	1189.25141176471	1175.54823529412	1340.43458823529	1063.98270588235	555.962285714285	406.077058823529	418.375714285714	619.296085714286	714.308823529412	850.0275	675.315657142857	705.116142857142	836.617058823529	828.478823529412	624.617999999999	1215.17029411765	857.047058823529	754.88457142857	744.912857142857	691.859117647059	1518.19764705882	1270.25571428571	832.413257142856	1013.12285294118	1127.5875	951.815500000001	641.4542	1268.39271428572	618.280411764705
506	325.072841990239	325.071792961101	325.074024215168	255.055	255.038	255.088	3	3	113.24664	144.878230769231	355.12704	202.01544	334.63872	376.73424	319.34764	719.289807692308	185.64728	307.10428	121.361692307692	508.07952	684.74208	670.297679999999	649.91836	437.68296	93.8647692307693	67.33584	71.4026923076923	98.9885000000001	265.2728	137.7702	30.6080769230769	116.310692307692	465.24768	315.26652	216.297076923077	1650.81304	639.69048	607.942923076923	569.42784	540.6212	1743.30207142857	1067.24184615385	622.387692307693	867.261538461539	1023.34084	1194.2892	275.5296	1077.97738461539	67.3358399999999
507	325.10642930264	325.097802157426	325.115056447853	185.693	183.652	187.734	2	2	47.94	129.576285714286	130.6304	144.84	88.78785	134.677714285714	94.8865714285715	316.2	560.293714285714	761.940000000001	435.54	278.603	80.5988095238096	122.4	140.799428571429	81.6228571428571	106.139428571429	218.341142857143	86.7000000000001	153.042857142857	25.50625	24.48	30.6171428571429	29.5882857142857	28.568	14.284	13.2630952380952	188.7555	43.8640952380953	44.8674285714286	43.8722857142857	23.47265	439.743142857143	194.82	49.994	64.26	168.347142857143	231.604857142857	110.185714285714	132.637142857143	15.3
508	325.104379580002	325.104379580002	325.104379580002	293.836	293.836	293.836	1	1	732.544102564102	1377.57375	1425.324175	1234.71425	1082.511775	1378.391525	1023.335825	1578.133375	617.266375	821.442125	375.5164	746.8413	1195.4107	1183.6758974359	1345.544875	1071.26923076923	560.048625	408.11	424.4968	626.448850000001	717.358775	858.177425	679.419900000001	713.277075	843.767424999999	841.726874999999	632.654358974359	1229.431375	866.213474999999	768.267075	753.07365	695.929849999999	1525.27375	1277.3843	845.683625	1019.104875	1141.855575	1180.458175	646.5849	1271.26265	619.295641025641
509	325.104859908769	325.104859908769	325.104859908769	365.238	365.238	365.238	1	1	104.05632	250.95936	324.48084	349.011	213.2636	307.10428	204.08	543.80924	631.40476	845.81212	480.55188	760.198	287.74716	301.93184	299.92704	245.85856	176.47038	173.485	136.747	161.14736	248.97272	301.96736	227.54474	271.33064	233.64412	267.31336	176.46692	424.47808	218.31424	214.2588	265.33	219.386	631.61522	369.37756	243.8756	239.794	387.7444	364.2828	156.10284	379.37304	186.72954
510	325.112208786107	325.103388122987	325.129798415969	59.157	55.099	60.188	9	9	510	685.44	562.320545454545	492.786	351.994090909091	471.36052173913	382.695652173913	471.36052173913	258.953	315.264272727273	533.596434782609	326.4	281.532	338.726608695652	266.288086956522	236.766545454545	135.696272727273	194.872090909091	73.4596363636363	158.184545454545	347.9905	133.655727272727	111.213173913043	299.956695652174	273.301739130435	108.148909090909	71.4	356.075181818182	104.066608695652	179.656	272.412818181818	254.047909090909	437.697	340.695181818182	161.203090909091	159.160695652174	217.318090909091	496.872818181818	346.8	255.136363636364	73.4792727272727
511	325.970501938235	325.969346566459	325.97149999594	66.3185	66.305	67.359	6	6	550.83724137931	573.162482758621	713.148724137931	821.322068965517	540.746206896552	673.268275862069	545.958275862069	330.558206896552	164.136724137931	145.983275862069	144.879172413793	155.050482758621	470.347172413793	529.415793103448	412.191448275862	552.081172413793	88.779	82.6423448275862	96.9262068965517	71.4193103448276	1020.48275862069	1120.26289655172	1328.39917241379	1361.25686486487	610.918034482759	656.924413793104	686.529620689655	333.562551724138	341.792413793103	511.365517241379	632.44275862069	568.293655172414	255.01724137931	333.562551724138	398.927862068966	380.550034482759	203.034896551724	286.697517241379	406.001172413793	288.796620689655	394.913482758621
512	326.059443132165	326.055604932403	326.063281331926	373.404	371.366	375.442	2	2	35.704375	61.209	71.40875	107.142	62.2444	77.5181000000001	47.9588	131.596538461538	1459.18666666667	1538.5747	1023.48231578947	1611.251075	67.33815	87.7199999999999	71.41925	73.4508	80.5901282051283	66.3178750000001	75.5095999999999	102.01282051282	68.368475	84.6706410256411	81.622	71.4305128205128	62.2276249999999	74.480075	49.9787435897436	103.047775	42.8568	77.5180512820513	69.3889	59.1832	116.294615384615	87.7436500000001	61.2246153846154	60.2042051282051	92.8450249999999	110.2059	48.9672	96.8975641025641	36.7299
513	326.066513162131	326.066513162131	326.066513162131	254.074	254.074	254.074	1	1	95.9068571428571	147.934523809524	176.558857142857	243.848285714285	282.619142857143	306.157142857143	277.517714285714	528.508	49.98	67.3357142857142	27.5245714285714	82.6431428571428	475.319999999999	614.212	513.203714285713	378.42	92.8200000000001	67.3388571428571	43.8722857142858	67.3545714285715	213.239714285714	60.1940476190476	23.4665714285714	89.7809523809523	284.659714285714	179.620571428571	83.6634285714286	952.934727272728	224.462857142857	441.886809523809	445.989714285715	380.46	1019.26542857143	755.011428571428	243.916571428572	346.897142857143	379.546285714286	828.433333333333	60.2137142857142	454.792571428571	46.9462857142858
514	326.109982797027	326.109982797027	326.109982797027	187.734	187.734	187.734	1	1	35.7090740740741	97.9662222222222	112.252962962963	126.462285714286	76.5361111111111	114.269037037037	79.5831111111111	214.215555555556	38.7797037037037	189.733777777778	96.9033928571429	71.4337037037037	60.1968571428571	88.7432222222222	98.9651481481481	66.3192592592593	99.9854074074074	173.45037037037	77.5256296296296	154.092703703704	29.5875185185185	18.3613333333333	24.4924444444444	19.3891481481481	33.6697777777778	17.3481851851852	11.2252962962963	185.72762962963	38.7627142857143	27.536	41.8306296296296	24.4910769230769	297.926518518518	162.191777777778	36.7293333333333	39.7828888888889	108.147481481482	188.754814814815	82.641	101.00475	11.2232592592593
515	326.167455299372	326.163115850284	326.17652840544	229.559	229.542	231.594	3	3	11.2248888888889	24.4826666666667	17.3447222222222	32.6533333333333	20.4088888888889	13.2679444444444	15.3041666666667	38.7768888888889	20.4055555555556	27.55125	18.365	27.5475	21.4293333333333	17.3475555555556	16.3271111111111	14.2835	18.362	16.3244444444444	7.14194444444444	11.2212222222222	22.4491666666667	30.6033333333333	19.3789444444444	13.2592777777778	22.4461111111111	15.3066666666667	17.3366944444444	19.3852777777778	10.2027777777778	14.2792432432432	13.2618055555556	18.362	25.5069444444445	18.368	9.17975	18.3645	20.405	27.55125	12.2433333333333	23.4631944444444	15.3041666666667
516	326.181910200485	326.181910200485	326.181910200485	231.612	231.612	231.612	1	1	12.2430857142857	27.5430857142857	23.4646	35.715	21.4292647058824	18.3708	18.3615428571429	47.9601428571429	17.3443714285714	25.5107142857143	17.3443714285714	27.5469428571429	22.449705882353	22.4500571428572	23.4705142857143	16.3241142857143	16.3218285714286	17.3443714285714	6.12068571428572	15.3017142857143	22.4462857142857	30.6034285714286	18.3589714285714	19.3821714285714	22.4456571428571	15.3068571428571	16.3168	19.3848857142857	10.2025714285714	15.2991428571429	14.2816	23.4625555555555	27.5469428571429	18.3677142857143	8.15977142857143	17.3414571428571	25.5066176470588	23.4782647058824	12.2434285714286	25.5028571428571	15.3042857142857
517	326.96009094512	326.96009094512	326.96009094512	66.339	66.339	66.339	1	1	1944.25144827586	2016.26731034483	2330.70386206897	3066.94924137931	1980.35544827586	2641.53206896552	2063.41613793103	1240.65544827586	658.452206896552	629.871896551724	567.273379310345	490.752689655172	1434.50786206897	1715.756	1499.80551724138	1985.79234482759	272.468896551724	276.485413793103	275.418620689655	265.271724137931	3819.66696551724	2574.156	2136.45765517241	5158.51475862069	2079.92062068965	1337.3104137931	1302.62806896552	1320.01386206897	651.93424137931	1565.31475862069	2181.92751724138	2148.11620689655	939.483517241379	1394.43427586207	947.836275862069	1245.75682758621	897.84275862069	1099.85737931034	1769.46068965517	1056.41379310345	334.707034482759
518	326.958956013353	326.958956013353	326.958956013353	103.029	103.029	103.029	1	1	1212.86807407407	1764.4445	2030.33576923077	1806.285	1236.846	1861.392	1175.88261538461	1663.74546153846	82.6262307692308	99.9863846153846	30.6080769230769	89.7836923076923	729.6575	1053.69973076923	881.346461538461	946.0035	90.8039615384615	135.695807692308	109.1935	124.444692307692	887.634230769231	767.068923076923	805.830384615385	1050.63961538462	570.352	695.954769230769	593.662384615385	1143.9805	496.9835	682.585846153846	866.836538461539	582.463923076923	980.478730769231	1514.422	726.596	789.867	445.857653846154	1039.65434615385	619.186692307692	486.686769230769	275.410384615385
519	326.974492794683	326.960709995792	326.987105667591	66.321	65.272	70.368	20	20	1920.85479310345	2006.07773333333	2278.661	3037.36124137931	1913.989	2400.28059375	2022.56021428571	1151.85251724138	637.306034482759	579.745428571428	604.003310344827	468.212785714286	1274.136125	1671.21186206897	1450.106	1970.51653571429	240.787428571429	225.483142857143	232.617	220.420285714286	3801.29827586207	2502.71413333333	2145.64013793103	5144.23089655172	2070.397	1357.71179310345	1301.652	1229.18310344828	616.231	1516.72835714286	2144.54737931034	2125.25514285714	848.877714285714	1335.27027586207	936.61324137931	1202.87475	865.193931034483	1060.87172413793	1836.18620689655	1012.31889655172	321.44625
520	326.967372774791	326.96349307469	326.986364309285	103.046	99.985	105.092	13	13	1202.62716	1710.358	1997.00338235294	1799.10624	1211.08620833333	1781.87236363636	1162.572	1621.86625	84.65668	98.9682916666666	24.486	84.68075	721.4935	1027.18195833333	861.9338	924.573	70.400125	117.304791666667	96.9277083333333	103.024208333333	877.4064	748.70936	794.79812	1037.34	560.11725	672.372208333334	572.22	1110.576	489.86	670.32396	855.605208333333	568.14	935.378208333334	1473.602	722.337	742.898	428.5176	998.851944444444	610.1095	474.4302	262.150708333333
521	327.196912147259	327.196912147259	327.196912147259	217.328	217.328	217.328	1	1	37.7498666666667	63.2606666666667	208.1344	367.32	52.054	322.277866666667	41.8309333333333	136.715733333333	23.4569333333333	14.2837333333333	26.5269333333333	21.4256	74.4794666666667	36.744	43.8714666666667	39.7904	29.5877333333333	45.912	24.4864	33.6556	72.4673333333332	28.5674666666667	230.595333333333	62.1915333333334	22.4370666666667	13.2582666666667	496.675066666667	35.7093333333333	30.62	16.3242666666667	38.7549333333333	19.3850666666667	31.6282666666667	57.1349333333333	21.4102	11.2229333333333	14.2837333333333	18.372	15.304	9.1788	12.244
522	328.895024220311	328.890532266567	328.905579276379	45.3945	44.872	45.917	6	6	1437.6203125	2108.94794117647	2212.92225	2269.175	1638.5215	2197.71352941176	1624.835	1732.490625	233.566529411765	256.0984375	197.9285	426.482941176471	2229.24625	2317.1296875	2245.375	2188.43625	546.688470588236	817.208470588235	455.0315	587.664	2438.4224375	2066.03761904762	1797.14242857143	2603.614375	2288.42075	1756.8705	1595.76875	1527.31425	1436.57411764706	1736.54058823529	2195.15	1679.94875	1175.4	1683.92288235294	1466.09925	1246.79941176471	516.2465	937.220625	474.4453125	751.92425	1444.2315
523	328.956898972658	328.954362783859	328.958715703499	66.8235	66.305	67.359	4	4	475.33864	511.95968	542.78896	733.58132	508.09944	606.781	473.52128	308.12456	250.81176	214.4016	219.3516	181.60272	337.71268	415.17256	422.37936	473.52128	108.17088	136.68536	95.90632	125.49444	865.40096	662.16172	467.28824	1158.99264	486.55908	342.74688	361.09416	360.07412	199.97488	341.8608	543.70264	504.01832	258.04988	325.39276	289.75952	381.58472	333.63156	275.4756	448.8176	292.94664	107.1546
524	330.059074697865	330.059074697865	330.059074697865	106.107	106.107	106.107	1	1	32.6422857142857	81.6371428571428	97.9474285714286	91.845	63.2677931034482	79.5949655172413	62.2136896551724	139.721103448276	33.6611785714286	69.3787586206896	15.30375	88.764	75.5143571428571	181.572275862069	83.6456551724138	69.394	84.6828965517241	111.191275862069	29.5934642857143	110.171172413793	46.9331428571429	40.8028571428571	36.7302857142857	57.1238620689655	55.0954285714286	26.533	26.5217931034483	162.287892857143	48.984	55.0935	77.5095172413793	45.9032142857143	250.9815	140.829	22.451	50.00275	114.272	235.6365	22.4460689655172	138.754	32.6422068965517
525	331.139471013983	331.139471013983	331.139471013983	298.92	298.92	298.92	1	1	234.683333333333	442.871470588235	561.199275362319	618.339565217392	371.380231884058	615.269739130435	415.21668115942	745.7662	174.452217391304	278.554956521739	167.296637681159	225.461637681159	462.073130434782	512.221884057971	469.253333333333	475.44831884058	181.580342857143	225.480855072464	159.175058823529	185.706911764706	245.886362318841	290.753695652174	278.5107	248.968405797101	283.656695652174	210.176724637681	139.776264705882	465.245565217391	185.705942028985	213.252695652174	246.92768115942	184.698695652174	701.949449275362	448.92115942029	211.194	268.313362318841	417.292623188406	438.681014492753	124.443536231884	433.617028985507	84.6900724637681
526	332.061135788178	332.060883973774	332.061387602583	82.635	82.635	82.635	2	2	27.54675	34.6768125	38.776625	58.1649375	21.4291875	46.9243125	23.46575	40.81125	56.08453125	45.9365625	461.167125	31.62871875	34.6959375	26.5224375	35.70328125	32.653	60.20765625	77.55325	67.3385625	76.51875	39.7970625	18.3645	17.34425	43.87209375	26.5273125	12.243375	14.2813125	37.74925	21.42525	16.3235	27.53746875	14.2865625	49.98459375	61.228125	24.49125	21.42590625	45.91125	23.46646875	331.46953125	47.95321875	18.3616875
527	332.130489707768	332.128683111045	332.150600905794	110.191	108.129	112.234	20	20	186.67715625	375.4635	423.476060606061	419.394363636364	23.4697575757576	208.135636363636	117.29303030303	79.5552727272727	607.974181818182	858.916545454545	41.8311818181818	544.8301875	153.040909090909	392.746666666667	207.115363636364	75.511393939394	89.784	1214.12454545455	840.86625	440.679272727273	203.034272727273	149.953363636364	172.426090909091	164.210242424242	214.2196875	112.2309375	105.050636363636	369.404545454545	152.047727272727	24.4865454545455	221.287393939394	107.147727272727	63.2574375	325.5195625	151.998625	177.559090909091	360.156272727273	33.669	19.38475	284.605363636364	108.129636363636
528	332.151939641416	332.151561710006	332.154155839593	112.223	111.208	113.237	5	5	201.979161290323	385.657548387097	428.508387096774	423.487419354839	177.5612	215.276266666667	172.369096774194	464.055967741936	622.259032258065	858.044266666667	46.9333548387097	553.0026	158.141333333333	396.883733333333	210.179806451613	80.6168666666667	1279.43828571429	1212.89506451613	836.782666666667	1021.08673333333	204.058064516129	159.135096774193	176.50464516129	168.284032258065	220.340903225806	116.3104	110.149548387097	370.423935483871	161.233733333333	186.713129032258	221.28575	130.617806451613	577.466064516129	327.5698	154.0653	178.581666666667	363.211870967742	468.298451612903	26.5269333333333	287.667290322581	125.4682
529	335.059992557908	335.059992557908	335.059992557908	381.563	381.563	381.563	1	1	167.325415384615	343.801272727273	369.306830769231	478.589246153846	274.479323076923	366.213138461539	281.592184615385	755.9568	738.613661538462	920.373046153846	546.917907692308	1016.37969230769	192.846876923077	252.982545454546	210.158030769231	157.122646153846	147.913384615385	190.791784615385	118.361046153846	166.275046153846	218.355723076923	429.426476923077	247.945984615385	329.549446153846	185.6596	157.162923076923	130.573575757576	193.867230769231	88.7627538461539	123.431169230769	155.096123076923	151.026030769231	256.043169230769	165.297323076923	112.240615384615	102.035384615385	114.279630769231	202.033107692308	92.8452	174.42	116.320338461539
530	335.114634217025	335.114634217025	335.114634217025	370.368	370.368	370.368	1	1	71.405	150.970571428571	159.131142857143	205.1205	137.7675	144.849793103448	123.454571428571	397.8975	644.956	794.660586206897	499.9225	912.295071428571	83.6634285714287	112.203928571428	89.782	61.2042857142857	94.8666428571429	111.230607142857	64.2914999999999	96.9067857142857	111.211142857143	195.853714285714	103.048857142857	154.090107142857	75.4852857142857	58.15425	45.8935714285715	86.72125	39.7827857142857	56.1039285714286	59.1869285714286	52.0436785714285	142.81	94.8865714285714	57.146	38.7708571428571	52.03275	89.8008571428571	51.0035714285714	80.5687142857143	71.4200000000001
531	335.259999582979	335.256173270089	335.264005584617	759.571	757.058	764.217	4	4	75.5008125	130.596	96.9415625	113.2130625	98.96728125	127.55859375	74.4668437499998	89.7819999999998	835.584749999998	981.5105625	186.7400625	964.3134375	131.660625	121.40975	126.514875	121.41346875	95.9406451612903	110.190375	93.865875	84.6963125	121.4320625	78.5736875	94.88615625	134.677125	134.69775	91.8421874999999	86.7371875000003	109.17009375	95.9064375	106.07025	121.43578125	76.52109375	94.8687187500001	117.3503125	98.9854687500003	104.0686875	106.08975	90.8022500000001	223.40053125	140.7729375	79.5819375
532	336.02218924028	336.020680118615	336.044621686238	507.057	502.976	508.077	3	3	14.28728	27.5410384615385	25.5070000000001	17.34476	12.24624	25.513	13.26052	17.34476	30.6084	57.1491199999999	9.18251999999998	48.98496	14.28392	25.506	15.304375	21.4258800000001	9.18035999999999	10.2028	20.4056	23.46644	27.54108	6.12287999999999	9.18467999999999	17.34816	24.48096	17.33252	7.14167999999999	36.73008	65.3260800000001	18.36504	37.7326	10.2004	35.693	17.34408	9.18251999999998	16.324	40.8112	18.36864	8.15846153846152	56.1275	11.22308
533	336.104471663983	336.102413306365	336.124824102057	370.369	367.291	371.406	5	5	22.4409565217391	58.1424782608696	39.7901739130435	56.1286956521739	78.5801739130436	72.4230869565218	48.973090909091	260.166521739131	2080.84382608696	2929.2937826087	1377.35217391304	3080.8895	26.5270909090909	77.5199999999999	44.8914782608696	28.5600000000001	112.204782608696	86.7443478260871	90.8083181818182	91.8039130434783	53.0558260869566	45.9019565217392	36.7293913043478	35.7091304347826	32.6487272727273	32.6487272727273	30.5921739130435	57.1346086956522	25.5	35.7015217391304	39.800347826087	12.246	118.350260869565	92.8437391304346	21.4309565217391	25.5076086956522	95.9045217391305	51.0260869565217	35.7106521739131	68.3254347826086	74.4799090909092
534	336.265647018523	336.26244792565	336.268846111395	758.0635	757.058	759.069	2	2	36.7292903225807	58.1547096774194	61.2270967741936	62.2259032258065	31.628	85.717935483871	35.7101612903226	35.7090322580644	182.631967741936	248.942967741935	69.3907096774194	242.867483870968	62.2593548387099	59.1768387096774	63.2559999999999	57.1362580645162	37.7638709677419	77.5396129032259	43.8710967741936	36.7362580645161	55.1043870967742	42.8589677419354	35.7101612903225	64.2782903225807	57.1452903225807	33.6749032258065	41.8398387096774	25.5072580645161	38.7710322580645	39.7762258064516	65.3089032258065	40.8116129032258	39.7837741935483	62.2475483870968	40.8193548387097	47.9536451612903	44.8842580645162	33.6685161290323	70.3844516129031	49.9847419354838	30.6087096774193
535	336.325090348927	336.325090348927	336.325090348927	970.261	970.261	970.261	1	1	133.63228125	302.912156249999	457.937906250001	298.887468749999	240.779	348.807937499999	214.22625	391.775999999999	256.074906249999	226.4191875	3031.7198125	229.56328125	588.503937499999	334.65225	456.051749999999	382.6640625	187.703	649.799718750001	315.26690625	240.801125	560.031468749999	568.192218750001	398.92996875	528.6028125	697.872375	216.379125	559.097	281.64075	301.0290625	274.211875	536.6515	261.096	127.515625	441.8494375	273.435375	260.16375	287.613562500001	439.74121875	1258.5643125	479.6203125	259.1038125
536	337.061760307889	337.061760307889	337.061760307889	61.215	61.215	61.215	1	1	38.76152	156.036461538461	212.21824	236.69568	114.27136	241.749115384615	124.49856	268.33364	47.9212	58.19472	34.68952	49.9818846153846	109.168807692308	184.626961538462	131.61612	87.763	71.4196	147.905576923077	225.48188	97.94688	164.29728	258.13084	171.40032	178.549	113.202923076923	135.66532	137.705192307692	177.48696	162.222807692308	78.58004	99.9796	105.08472	164.22644	118.32928	154.05624	210.175461538462	278.52552	171.37344	38.7614615384616	340.85368	64.29276
537	337.113868751311	337.108721352563	337.119016150058	369.3395	369.331	369.348	2	2	70.398975	139.757125	185.663333333333	189.801076923077	141.84058974359	195.835076923077	133.636375	300.936875	1035.731375	1013.31136363636	640.8269	1187.74075	179.5948	185.64	206.09555	180.562125	129.536825	125.510461538462	107.144625	134.64	157.143179487179	191.7835	133.656025	154.0804	149.958375	143.859769230769	88.7399999999999	273.428717948718	124.45525	128.53575	153.06	138.779282051282	343.782125	248.9471	163.26	177.58005	254.082153846154	254.082153846154	119.354625	219.3	121.412725
538	337.276013705281	337.272190303239	337.282001244288	896.8035	893.775	897.849	6	6	61.222641509434	120.405384615385	117.35641509434	120.391169811321	66.3171698113207	114.256905660377	59.1889999999999	87.7613461538462	2204.03076923077	3213.90865384616	128.541396226415	3037.70745098039	118.352830188679	106.12	130.62279245283	89.7932075471699	103.058846153846	116.337	97.9366153846154	88.7734615384616	114.283076923077	91.8432692307693	62.249326923077	115.303461538461	139.792692307692	80.6098113207548	84.6928867924529	93.874716981132	114.246339622642	68.3580384615386	126.515769230769	74.4889245283019	79.599	136.733094339623	75.458653846154	168.344423076923	97.9363018867924	79.573245283019	117.330961538461	142.853846153846	80.6103846153845
539	338.018721849978	338.018721849978	338.018721849978	502.976	502.976	502.976	1	1	7.14363999999999	13.2605	16.32448	16.32448	11.22572	14.28728	5.10019999999999	16.32448	20.4056	25.513	9.18251999999998	30.6156	15.3042	15.3036	10.2029166666667	18.36504	6.12023999999999	15.3042	10.2028	16.32448	15.3006	7.14335999999999	8.16415999999999	10.2048	14.28056	11.21516	2.04048	25.507	29.60088	13.26364	10.198	5.10020000000001	16.3168	19.38456	8.16223999999998	11.22275	21.42588	9.18432	4.07923076923076	24.492	7.14195999999998
540	338.140282004889	338.140282004889	338.140282004889	325.471	325.471	325.471	1	1	7.13999999999999	13.26325	24.4872	29.58725	20.405	18.3645	14.2793	36.7308	418.302499999999	643.619999999999	240.779	486.540000000001	20.405	19.38475	19.38	14.28	22.4466	27.54675	22.4433	21.4263	21.42	18.3546	23.47265	25.49875	18.3645	17.34	15.29925	10.203	18.3699	11.22275	12.2436	3.06071428571429	28.567	19.38475	12.243	17.3451	20.4	14.2793	7.14174999999999	18.36	26.5265
541	338.341749918565	338.333493168348	338.360516345677	942.759	936.601	944.81	121	121	3777.53474358974	5784.56738461538	5287.68	5463.68378947369	4039.84694736842	5122.06371794871	3915.265	17.3471578947368	3948.49153846153	3860.7206	1888.25730769231	3768.36605263159	5475.02807692307	5637.93692307692	5531.783	5464.3547368421	26.5227368421053	5255.51107894736	3948.61994736843	3986.88786842106	5753.22589743589	3959.20215	3910.29708108108	5114.57921052631	5343.18017499999	3890.8243076923	3937.86212820513	3828.02736842105	3429.16797435898	11.221447368421	5340.00107894736	4012.3111	12.2431578947368	5237.53497435898	3861.62292307693	3845.44305128206	3920.35269230769	4062.76312820513	1764.28933333334	3867.81763157895	3830.66063157894
542	338.339777617689	338.335643582985	338.35635934897	1024.39	1019.18	1027.45	17	17	441.682016949153	962.067779661018	1017.84159322034	860.088610169492	28.5595254237289	994.467500000002	32.6383728813559	18.3546	379.452610169492	644.713733333335	8252.70097959184	379.60393220339	1611.70533333334	878.176220338982	1245.68903389831	1340.56952542373	15.30375	1897.231	1390.48433333333	49.9800000000001	1822.53151666667	399.872666666667	1413.83360655738	1175.4048	2371.92625	774.334372881356	978.164016666668	419.157305084746	1104.67805	11.2235423728814	2039.04663333334	32.6352	36.7267118644069	1454.88254237288	759.77372881356	529.33675	650.951400000001	25.4987288135593	1933.34545454545	684.677216666668	330.4476
543	338.36104125728	338.360761106014	338.363085656879	944.74	943.734	944.829	12	12	347.864868421053	5.09907894736843	4.07989473684211	2.04026315789474	4039.84694736842	3.06031578947369	3948.92934210526	4043.98746153846	1482.44236842105	3.06173684210527	81.6231578947367	2929.81789473684	2.04026315789474	7.14202631578947	5.10210526315789	4.08168421052631	3931.47528205128	28.5673684210526	24.4903783783784	4007.19347368422	6.12157894736842	229.529605263158	1.02043243243243	7.14075675675674	7.14184210526315	2.04084210526316	3.06126315789473	1584.46868421053	3.06078947368421	4017.1638974359	4.08168421052631	3941.88652631578	4043.349825	3.06126315789474	4.08052631578948	2317.01763157895	1.01997368421052	4028.10284210527	90.8174736842104	0	2336.72837837838
544	338.361838416856	338.361838416856	338.361838416856	1026.33	1026.33	1026.33	1	1	112.165625	19.3800000000001	28.56	11.2234375	513.2171875	25.4921875000001	510.000000000002	514.942187500002	228.410000000001	17.350625	43.886875	417.3078125	9.18	7.14218750000002	18.36	4.08125	681.568750000002	9.18281249999999	7.13781250000002	677.280000000002	13.2559375	286.620000000001	9.18000000000003	16.325	15.3046875	14.28875	16.32	576.3	7.1421875	1038.678125	27.5484375000001	846.859375000002	501.993750000001	9.18281249999999	20.3937500000001	262.140000000001	45.9140625000001	1231.7825	67.3000000000002	3.0609375	262.140000000001
545	339.049970400578	339.049970400578	339.049970400578	176.466	176.466	176.466	1	1	36.7292903225807	58.1657419354839	70.4111612903225	84.6519677419355	58.1657419354838	76.5217741935484	51.0145161290322	126.492	78.5747741935484	103.029774193548	84.6814193548387	95.9406451612904	62.2475483870968	86.7082258064517	69.3775483870968	49.9831612903226	45.9217741935484	46.9244516129032	34.6898709677419	64.2884516129032	70.3978064516129	80.58740625	65.3089032258064	85.717935483871	46.9333548387097	81.6232258064517	53.0534193548387	68.3832258064516	36.7234838709677	29.5828064516129	48.9723870967742	32.6544516129032	74.4670645161291	66.2937096774193	29.5874838709678	43.8558387096774	75.5014838709677	59.1768387096774	32.6482580645161	81.636129032258	55.0852258064516
546	339.064821460131	339.064674134238	339.065482977414	297.929	297.89	298.944	3	3	1413.06661764706	2424.56823529412	2584.3305	2713.25626190476	1895.65182352941	2679.21511764706	2041.54967647059	2961.31614705882	212.215058823529	245.926323529412	133.658529411765	215.275852941177	2228.95705882353	2479.67205882353	2303.42564705882	2271.7365	875.235705882353	1142.63058823529	811.250735294117	920.305294117647	1474.5375	1330.65529411765	1084.38505882353	1344.70888235294	1544.68076470588	1279.41194117647	1104.11735294118	1958.90823529412	1345.72914705882	1288.37144117647	1479.63970588235	1203.10014705882	2387.40171428571	2225.19732352941	1381.19947058824	1568.89570588235	2005.16691176471	1875.24652941177	813.772235294117	2248.72823529412	979.454117647059
547	339.071009316149	339.065961830689	339.092269844865	297.9095	293.837	299.941	60	60	1367.15733333333	2325.18326470588	2538.45975	2721.0512	1790.60951612903	2511.94342857143	1934.45088	2786.95222857143	178.546666666667	211.1952	125.4723	210.173161290323	2162.18068965517	2374.54627027027	2190.49662962963	2202.04915151515	869.2672	1014.14506666666	767.495757575758	809.355625000002	1386.55063636364	1296.99772727273	972.125724137931	1277.40516666667	1453.89310344828	1200.84265714286	1058.20088888889	1865.03686956522	1267.16051612903	1197.56385714286	1407.24572413793	1164.28183333333	2347.65475862069	2121.09975	1237.37371875	1517.92533333333	1983.76363636364	1839.52744444444	750.614857142857	2056.86276923077	818.258727272728
548	339.109482800236	339.098469081951	339.11976735892	373.402	370.368	374.472	5	5	25.50703125	59.1654375	64.2659062499999	62.2466875	38.7778125	75.4869375000001	51.0140625	81.6206451612903	2021.45410526316	2107.91980645161	1608.93425	3013.3519375	39.79096875	52.01521875	58.15603125	43.86403125	85.688129032258	67.348875	104.0878125	138.728774193548	37.7561875	47.9445483870968	44.892375	45.9203225806451	65.2860000000001	51.0125	25.49765625	54.0749062499999	32.649	29.5828064516129	38.776625	42.858375	61.2058064516129	45.91265625	35.7158064516129	42.8508387096774	51.0140625	48.9810000000001	23.46215625	46.9155483870967	21.42590625
549	339.34131513585	339.335978260685	339.343133966973	943.765	942.782	944.789	8	8	477.421578947368	1498.11633333333	1355.54502631579	1422.02673684211	48.9802105263157	1412.84578947368	41.8252564102564	39.797447368421	281.590769230769	925.665105263159	336.695526315789	143.838552631579	1358.81526315789	1520.22025641025	1380.62968421052	1517.36610526316	32.6441025641025	1373.27421052632	970.410153846155	47.9604871794872	1464.07763157895	562.090641025642	1004.08369230769	1300.66346153846	1348.78789473684	980.624631578946	1035.72736842105	274.450789473684	894.770789473684	43.8644102564102	1395.936	72.449894736842	56.1155128205129	1352.05789473684	876.29012820513	159.16	807.819157894735	41.8318684210527	302.041435897435	1133.54160526316	112.246315789474
550	339.341951194201	339.340184190538	339.341951194201	1026.4	1025.41	1026.4	3	3	76.498880597015	294.814507462687	253.961417910448	224.459104477612	30.6045454545455	235.616552238806	42.8393731343284	17.3384776119403	35.6984328358209	159.138626865672	2721.96636363636	119.387863636364	440.67223880597	222.353492537314	342.790208955224	332.588119402985	20.404776119403	482.51647761194	349.634746268657	22.4422985074627	492.616746268657	91.8080597014925	384.54	305.07371641791	603.99904477612	201.007626865671	219.319253731343	117.287985074627	219.306417910448	26.5277611940299	503.865253731343	31.6162985074627	27.5452388059702	382.596590909091	178.492164179105	73.4357014925373	102.005970149254	19.3794328358209	491.596835820896	127.544776119403	51.0037313432836
551	340.070123205422	340.070123205422	340.070123205422	297.907	297.907	297.907	1	1	4159.13341666666	6413.24074468085	7257.22742553191	7376.44595744681	4870.8004680851	7811.23761702127	5336.01645833334	7021.83157446808	188.751170212766	248.97344680851	120.405191489362	169.347666666667	6188.59279166667	6720.32695833333	6571.10841666667	6240.01165957446	2509.61872340425	3596.475	2244.84255319149	2699.65187234042	4140.28242553191	3303.24225531915	2934.9595625	4133.06808510638	4589.20412765957	3431.7810212766	2985.64059574468	5403.38485106383	3618.3534893617	3380.63255319149	4562.67693617021	3371.34536170213	6151.24759574468	6488.95914893617	3759.24882978723	4143.08404255319	5132.52638297872	5197.65882978723	2586.50866666667	5337.581625	2370.08914583333
552	340.077764877626	340.07121991651	340.099634716689	296.926	293.809	298.966	98	98	4090.32542857143	6375.83606349207	7187.66125	7224.55118181818	4773.87972222222	7713.33230769231	5223.8441025641	6889.54579310346	123.45403125	174.46809375	79.5675483870967	112.228387096774	6080.69800000001	6621.61893750001	6483.80713513513	6172.69233333334	2438.44346153846	3497.5884	2173.99551724138	2634.37771428571	4057.42848	3132.97836363636	2825.86166666666	4048.21530909091	4527.02439473684	3414.82078947369	2917.84775	5361.47438461539	3464.173125	3336.56171052632	4476.93726829268	3295.09359375	6044.22235294118	6431.74520754717	3629.01636231884	4027.63041509434	5030.48808510638	5091.14864864865	2531.48957575758	5168.47071428572	2229.80096296296
553	341.08458303633	341.078637103645	341.104908763634	296.9125	292.817	298.904	62	62	1913.654	3636.27	4163.66025490196	4390.05300000001	2898.59481818182	4375.35070967742	3083.85026666666	4675.68	334.738909090909	519.318818181819	229.5	362.196818181818	3280.15733333333	3805.73889473685	3838.2980625	3470.8473125	1150.82030769231	1495.71981818182	984.099399999999	1135.56354545455	1933.77982142857	1777.74584	1363.931	1777.47873333333	2094.68482608696	1823.22111538461	1330.94933333333	3162.775	2024.26785185185	1672.20492592592	2128.003125	1647.16036363636	4321.26026315789	3509.85846153846	2010.95754545455	2598.63463636364	3355.66550000001	3115.80714285714	2227.5435	3613.7582962963	1097.77619047619
554	341.106238804393	341.106238804393	341.106238804393	298.92	298.92	298.92	1	1	1977.28378378378	3760.23541666667	4350.43243243243	4670.51924324325	2992.53197297297	4514.69594594595	3162.83783783784	4666.08184210526	706.027027027027	1151.04778378378	420.354444444445	506.054054054054	3516.77362162162	4002.136	4011.06508108108	3640.32432432432	1235.35091891892	1537.5472972973	1047.99644444444	1195.76555555555	2076.58	1902.08605405406	1439.37254054054	1882.72	2253.77702702703	1941.57432432432	1412.25666666666	3367.42702702703	2119.10135135135	1700.56527027027	2243.95733333333	1676.57048648649	4414.70945945946	3717.86486486486	2158.60594594595	2767.5532972973	3624.576	3238.42362162162	2274.17810810811	3890.29054054054	1273.2972972973
555	341.135749802616	341.133425809493	341.145760179603	282.614	280.59	283.651	6	6	1210.0165	2120.5340625	2325.60922580645	2659.79175	1689.58575	2698.119375	1793.5995	2352.3361875	495.689625	795.965624999999	320.3094375	286.69903125	2092.21228125	2302.77478125	2344.1754375	2192.3025	801.670874999999	989.642499999999	815.20471875	761.106500000001	1230.6853125	1512.0568125	1051.71665625	1145.56528125	1401.10359375	1465.34825	1040.686875	1624.25083870968	1660.967	988.834218749999	1416.36725	1004.1105	2293.59225	2320.0485	1684.03125	2235.02540625	2936.819125	1286.54541935484	2202.38240625	3000.09571875	1005.1309375
556	341.157464394203	341.157464394203	341.157464394203	284.654	284.654	284.654	1	1	2026.26517647059	3805.04235294118	4377.48235294118	4745.27219230769	3068.9857254902	4563.19372549019	3275.06423076923	4976.32517647059	835.508470588235	1191.81803921569	547.719346153846	619.303423076923	3544.01446153846	4055.03843137255	4052.12746153846	3678.67476923077	1346.45176470588	1572.23488461538	1074.45229411765	1297.93882352941	2109.15058823529	1979.56078431373	1476.16698039216	1924.05282352941	2288.72269230769	1981.60156862745	1457.12	3426.08180392157	2134.40323076923	1799.97176470588	2303.24637254902	1743.64011538461	4689.18164705882	3745.4277254902	2172.16443137255	2809.512	3641.70962745098	3331.58039215686	2297.42976923077	3922.04788461538	1296.76890196078
557	342.085105753288	342.081386008054	342.109226760044	297.901	294.845	298.904	9	9	436.676727272728	757.033565217392	805.012058823528	827.445277777776	592.778454545455	933.542205882352	607.224545454545	1002.92809090909	166.304454545455	304.041272727273	177.487565217391	289.757454545454	705.008454545455	713.384684210527	679.510285714285	694.650954545456	273.433090909091	363.12	205.129636363637	245.830954545454	427.5895	390.8515	302.94	434.538521739131	476.467363636364	408.10909090909	297.986	726.434181818183	447.899727272727	351.994090909091	478.614499999999	371.478545454545	775.51512195122	760.103181818181	441.66	534.599090909091	720.312545454546	635.799818181818	407.909090909091	745.82559375	286.62
558	342.11593977765	342.11335017963	342.11852937567	187.734	187.734	187.734	2	2	348.854869565217	901.910608695651	909.2655	1097.80069565217	635.799818181818	969.289130434782	638.683304347826	2388.53247826087	388.818782608695	412.08	111.184739130435	292.889739130435	477.380347826087	652.994782608695	766.215913043478	491.765739130434	884.566173913044	1434.50345454545	642.627391304347	1042.9732173913	90.8042727272727	52.0222173913043	34.6985454545455	39.7918695652174	105.113739130435	66.3339130434782	36.7309565217391	1516.12527272727	306	277.380869565217	316.280869565217	146.958545454545	3417.87391304348	1462.74234782609	325.463217391304	467.16	1116.17836363636	1973.20745454545	814.202869565217	933.549545454545	62.2359130434782
559	342.112335734285	342.112335734285	342.112335734285	297.9	297.9	297.9	1	1	444.840275862068	816.220689655171	861.112827586206	924.182482758621	601.96275862069	975.383724137932	617.392068965517	887.487	360.157379310345	429.608724137931	268.332551724138	420.353655172414	721.335034482758	815.365724137931	782.419344827585	710.988068965517	278.48824137931	377.502068965518	214.2975	249.97	439.813206896552	407.158862068965	310.100266666666	448.921379310344	493.813517241379	420.353655172414	304.162214285714	736.639172413794	454.02275862069	360.084344827586	488.802392857142	379.60675862069	832.545103448276	779.3564	450.870482758621	545.847586206896	730.665655172414	648.895448275861	411.018310344828	816.193103448276	297.860137931034
560	342.139942364701	342.126860443577	342.153440079599	58.1615	56.107	59.185	22	22	15.3	98.9189130434783	134.706	139.775739130435	46.932	121.411043478261	61.2313043478261	88.7664782608696	88.7021739130435	133.654173913044	26.5267826086957	76.5032608695652	67.3372173913044	115.294391304348	109.172565217391	92.8595652173913	1421.26629166667	582.593782608696	535.636956521739	1128.42163636364	66.3354545454546	42.8546086956522	26.5267826086957	65.3050434782609	35.6923913043478	30.6091304347826	29.5812608695652	83.6623636363636	31.6280869565217	21.4362272727273	46.9325454545455	32.648347826087	75.4993043478261	129.54	25.5065217391304	48.9746086956522	111.209727272727	135.696272727273	59.1625217391304	98.9885	25.5130434782609
561	343.093145801157	343.0893594651	343.096932137215	120.396	120.39	120.402	2	2	63.2569090909091	42.8457272727273	46.9377727272727	44.904	173.465681818182	62.2283181818182	159.183818181818	495.664772727273	283.597909090909	317.304818181818	26.5241363636364	250.987090909091	31.6248222222222	48.96	45.9122727272727	28.5708181818182	59.1679090909091	57.1352727272727	46.9262727272727	84.6826363636364	41.8367727272727	76.5102272727273	41.8309333333333	51	39.7906363636364	48.9796363636364	22.4435	278.565477272727	46.9388181818182	45.901	31.61225	41.8311818181818	634.369318181818	62.2283181818182	92.8448181818182	224.49	457.019733333333	395.820355555555	23.4662727272727	616.093422222222	34.6985454545455
562	343.116559916657	343.106672755827	343.126447077487	186.2035	184.673	187.734	2	2	65.2980512820513	198.985	179.592205128205	222.3273	154.06258974359	213.238948717949	138.754871794872	535.567307692308	184.694256410256	178.517948717949	86.7239743589743	158.187435897436	104.068769230769	145.878333333333	153.042307692308	118.3345	198.925	261.152820512821	129.556282051282	208.163692307692	43.8655128205128	53.0466666666667	39.79	45.9196153846154	45.9184615384615	31.6327179487179	28.5678974358974	337.806717948718	54.066625	82.6179230769231	65.2980512820513	52.0409230769231	671.244358974359	302.94	88.7645384615385	124.455641025641	248.942564102564	405.041794871795	128.555538461538	224.492631578947	35.7089743589744
563	343.126739874712	343.126739874712	343.126739874712	239.762	239.762	239.762	1	1	32.6493658536585	71.4085365853658	80.6031219512195	98.9802195121951	76.5310975609756	108.1942	102.014285714286	255.103658536585	1182.49095121951	1679.60248780488	888.544428571429	2409.17564285714	77.5496585365854	106.123121951219	103.061878048781	72.4301428571429	89.7704761904762	126.513268292683	109.153048780488	133.639170731707	96.925487804878	120.374390243902	71.4	91.8373170731708	81.632380952381	77.551512195122	49.973	140.797024390244	78.5620000000001	71.4	90.8060487804878	68.3320238095238	228.512780487805	122.449756097561	68.3481707317073	91.8131707317074	128.553804878049	128.609121951219	43.8767804878049	126.497714285714	113.249780487805
564	343.141536349227	343.116327657462	343.144789832613	59.168	58.137	59.18	10	10	181.550111111111	225.481388888889	183.7	154.061944444444	105.088611111111	94.8858333333333	116.349666666667	134.676666666667	77.4693333333334	145.902058823529	212.206222222222	108.114111111111	56.1152777777778	84.6830555555556	60.1963888888889	44.9068888888889	837.646482758621	670.3225	379.543333333333	815.168	92.8756111111111	36.7305882352941	23.4663888888889	81.6311111111111	67.2943333333334	21.4258333333333	10.1994444444444	81.6222222222222	24.4866666666667	52.0653333333333	80.6019444444444	93.8655555555556	31.6286111111111	65.2764444444445	30.6083333333333	37.7502777777778	48.9733333333333	111.210277777778	115.253722222222	54.0894444444444	19.3916111111111
565	343.148210399031	343.148210399031	343.148210399031	58.16	58.16	58.16	1	1	180.514714285714	219.361428571429	179.570285714286	148.958933333333	102.028571428571	96.8864285714286	120.435857142857	133.657428571429	72.3540714285714	139.769357142857	210.178857142857	105.089428571429	54.0713571428572	84.6821333333334	58.1552	45.9321428571429	858.060285714286	643.529857142857	224.462857142857	824.390857142857	93.8597142857143	38.7708571428572	24.4864	81.6228571428571	67.3105714285714	21.426	15.298	76.5160714285714	27.5477142857143	59.2001538461539	70.3997142857143	89.7788571428571	79.5767142857143	61.1914285714286	35.7075	38.7708571428572	41.8287857142857	116.312571428571	115.244933333333	36.7449230769231	18.3728571428571
566	344.102522286196	344.102522286196	344.102522286196	183.652	183.652	183.652	1	1	47.95175	136.721875	119.36925	155.0875	84.7137058823529	150.997	82.6453124999999	331.58125	59.1781250000001	108.113375	28.5583529411765	46.94875	63.2582352941176	92.8427500000001	105.08575	47.95175	110.23425	161.206470588235	78.5640624999999	143.908125	19.38475	17.3389375	14.28875	18.3645	17.3453125	15.3046875	6.1215	187.7375	32.6381176470588	44.86075	41.83025	18.3716470588235	451.9984375	198.8878125	47.95175	54.0566875000001	133.658529411765	267.317058823529	101.00475	119.367529411765	13.2591875
567	344.122297305815	344.122297305815	344.122297305815	186.714	186.714	186.714	1	1	49.9954736842105	143.857105263158	125.531210526316	159.161052631579	83.6855555555556	154.067684210526	83.6615789473685	338.744842105263	61.2347368421052	117.330263157895	32.6484210526316	50.0083684210527	71.3999999999999	96.925	112.228947368421	53.0536842105263	113.249210526316	163.242105263158	83.64	150.025105263158	25.5078947368421	22.44	21.4321578947369	23.4672631578947	23.4733157894737	18.3704210526316	12.2437894736842	190.789210526316	37.7497368421053	46.9054736842105	43.8713157894737	19.3916111111111	460.138684210526	200.94	48.9726315789473	56.0971052631579	136.715263157895	271.39	99.990947368421	120.391052631579	14.2836842105263
568	344.872418872257	344.868366652269	344.88114745553	44.89	44.872	45.917	3	3	2334.85824	3715.82053846154	3843.39476	4239.21865384615	2058.43761538462	2820.02415384615	2072.16680769231	2073.81638461538	144.850923076923	130.59584	139.8085	240.792615384615	4036.29219230769	3255.58584	3566.5776	3411.78030769231	284.601461538462	609.100730769231	321.384807692308	319.344269230769	5254.66656	4148.39142857143	4272.75596296296	5477.0235	4883.00853846154	3780.40507692308	3592.36796153846	1240.95232	1708.95096153846	2619.03111538462	4043.14176	2451.241	592.776423076923	1341.40115384615	2214.0076	873.548	201.08184	447.07536	177.526846153846	345.9495	3033.70876923077
569	346.05491566222	346.05491566222	346.05491566222	110.188	110.188	110.188	1	1	46.9247586206897	86.7234482758621	136.716965517241	106.130206896552	89.7994482758621	147.938666666667	112.189	151.9651	135.669172413793	144.877866666667	54.0746206896552	143.858896551724	64.2768	104.0672	73.4598620689655	70.4109310344827	124.472533333333	96.9095	54.0746206896552	85.6856	68.3584827586207	74.4650344827586	49.9935172413793	103.026733333333	72.4248965517241	66.3156896551724	63.2338	124.498896551724	59.188	60.196275862069	63.2214	57.1470344827586	199.940275862069	103.047862068966	53.0543448275862	84.7000689655172	102.027586206897	149.980551724138	36.7296	124.452620689655	67.3244
570	346.29256703563	346.2915397238	346.295286098203	615.2595	615.171	616.232	6	6	70.4122000000001	1629.8101875	854.983466666668	1505.57466666666	583.592533333332	1060.26486666666	946.621866666669	1040.672	667.125103448276	998.016400000001	55.0962000000001	587.577600000001	841.554999999999	790.847413793102	837.775766666665	368.256099999999	522.487172413794	131.6144	99.9861333333335	208.17848275862	628.38372413793	484.631034482758	82.6281000000002	554.103413793103	147.9435	64.2641999999999	133.683241379311	291.8058	46.9322666666668	325.468000000001	101.0064	533.704066666667	1963.40882758621	704.889099999999	85.7192000000001	637.801724137932	415.329933333334	1347.77226666667	105.088413793103	115.308966666667	43.8642999999999
571	346.316368571139	346.316368571139	346.316368571139	616.198	616.198	616.198	1	1	71.4291666666667	1650.27011111111	861.114444444445	1567.14666666667	585.639444444445	1064.29458333333	949.723444444446	1045.78472222222	761.000648648649	1128.61155555556	58.1653333333333	654.911333333334	843.631888888887	794.895810810811	840.823333333334	369.280222222223	524.508444444446	132.636111111111	120.409166666667	211.197499999999	634.526388888887	544.813499999999	97.9306666666668	561.320833333333	154.061944444445	70.3991666666667	144.879444444445	293.936000000001	57.1340000000001	328.574166666667	106.108888888889	537.774222222222	1934.68864864865	709.093055555556	96.9395833333334	715.331555555558	471.445333333333	1348.80722222222	124.473888888889	127.552083333333	48.9586666666667
572	353.014302151735	353.010676375679	353.026702394394	296.88	292.817	297.946	47	47	1133.3022962963	1639.99706666667	1595.6996097561	1584.44825	1196.77990909091	1700.79463636364	1173.52272727273	1118.01963636364	45.9122727272727	59.184606060606	73.4596363636365	36.7298181818182	1584.9343125	1737.66501315789	1688.51375	1565.61472222222	980.307363636364	1336.54173913044	857.551578947368	1011.09027272727	1395.94036363636	1159.9641971831	1094.55754545455	1348.89902777778	1449.9275	1128.42163636364	1100.27866666667	1206.9642	1226.36781818182	1115.97945454545	1478.58375	1151.03854545455	1270.23954545454	1692.64297674418	1206.76754545455	1355.70081818182	1506.08088	1273.311	2037.84247058824	1527.34827272727	941.528370370369
573	353.036380204138	353.032121538557	353.039725949411	296.897	296.869	298.966	21	21	1173.3044117647	1672.50308823529	1687.51782352941	1658.99823529412	1172.30172	1702.82179411765	1090.68542857143	1024.12183333333	46.9321764705882	66.3286764705882	73.4590588235295	37.7495142857143	1628.84874285714	1728.62735294118	1779.07931428571	1619.89611428572	867.251851851852	1364.0838	929.621911764706	992.737999999999	1456.16955882353	1219.42720588235	1098.63502941176	1386.77955882353	1468.1609117647	1195.75023529412	1126.72941176471	1231.4595	1233.49088571429	1077.1904	1524.53911764706	1105.15984615385	1274.34028846154	1721.18655882353	1210.87964705882	1359.81682352941	1462.29220588235	1254.8255	2074.21508571428	1536.51864705882	1018.22417647059
574	353.037783171934	353.037783171934	353.037783171934	60.194	60.194	60.194	1	1	111.187517241379	260.0745	279.555586206897	262.202034482759	182.629379310345	240.735733333333	201.028310344828	267.312275862069	137.630172413793	142.920689655172	155.081931034483	138.729066666667	176.507724137931	216.254133333333	209.156551724138	169.397071428571	93.8844137931034	99.9665333333334	57.1354482758621	77.5409655172414	269.398344827586	353.015448275862	343.821344827586	232.622896551724	196.8407	234.615862068966	145.869533333333	242.776413793104	83.6618666666667	106.130206896552	184.632482758621	145.926392857143	247.87675862069	187.699034482759	130.590896551724	178.546666666667	239.764827586207	204.055172413793	165.2508	203.076068965517	82.6591034482759
575	353.07938877487	353.07938877487	353.07938877487	56.114	56.114	56.114	1	1	151.971235294118	293.844705882353	282.719235294118	339.738352941177	205.079117647059	221.475625	234.667647058824	480.714375	38.7555294117647	63.2582352941176	33.6697058823529	28.5583529411765	196.86	292.824411764706	211.261764705882	162.226764705882	92.8414117647059	203.026823529412	179.633882352941	128.601529411765	172.429705882353	171.399529411765	103.0768125	198.00125	180.471166666667	222.424117647059	171.409411764706	423.397647058823	206.099411764706	196.032	164.320625	171.399529411765	664.211470588235	337.697882352941	237.728529411765	368.326176470588	580.513882352941	522.541176470588	229.566176470588	653.970823529412	90.8061764705882
576	355.013940608428	355.0115964498	355.016284767055	295.8855	295.86	295.911	2	2	415.292625000001	666.304875000001	669.283999999998	594.805749999998	454.011250000002	665.203000000003	465.234000000002	340.554750000002	18.3644999999999	25.5062500000001	23.4657499999999	7.14262500000001	651.939750000003	675.902	733.559749999998	737.640750000003	419.322750000002	541.819124999997	260.163750000001	400.958250000002	681.527000000003	276.487750000001	268.358625	541.738000000001	586.643750000002	284.684625	337.702750000001	440.747999999999	354.070125	398.966625000001	593.785500000002	428.82	315.257249999999	627.530625000001	326.480000000001	359.128000000002	330.560999999999	386.911624999999	447.5605	289.750999999999	268.161375000001
[truncated: 1,565 more rows]
[truncated: 103 more columns]
