# Supplementary material for: iMet-Q: A User-Friendly Tool for Label-Free Metabolomics Quantitation Using Dynamic Peak-Width Determination
Source: PLoS One. 2016 Jan 19;11(1):e0146112. doi: 10.1371/journal.pone.0146112 (PMC4718670; doi:10.1371/journal.pone.0146112)
Supplement: S3 File — (ZIP) [file pone.0146112.s003.zip › XCMS_Arabidopsis_Data_Positive/XCMS-AraPos-fp-pw_25_40-ppm10-sn10.csv]

mz	mzmin	mzmax	rt	rtmin	rtmax	npeaks	Arabidopsis_Positive_mzXML	ATME01_1_2_POS	ATME01_2_POS	ATME01_3_POS	ATME01_4_POS	ATME07_1_2_POS	ATME07_2_POS	ATME07_3_2_POS	ATME07_4_2_POS	ATME09_1_2_POS	ATME09_2_2_POS	ATME09_3_POS	ATME09_4_2_POS	ATME10_1_POS	ATME10_2_POS	ATME10_3_POS	ATME10_4_POS	ATME101_1_2_POS	ATME101_2_POS	ATME101_3_2_POS	ATME101_4_2_POS	ATME12_1_POS	ATME12_2_2_POS	ATME12_3_2_POS	ATME12_4_POS	ATME13_1_POS	ATME13_2_2_POS	ATME13_3_2_POS	ATME13_4_2_POS	ATME14_1_2_POS	ATME14_2_2_POS	ATME14_3_POS	ATME14_4_2_POS	ATME15_1_2_POS	ATME15_2_POS	ATME15_3_2_POS	ATME15_4_2_POS	ATME16_1_2_POS	ATME16_2_2_POS	ATME16_3_POS	ATME16_4_2_POS	ATME19_1_2_POS	ATME19_2_2_POS
1	100.508473553946	100.505456882966	100.515268401083	1075.34	1073.27	1080.47	110	110	5197.92000000001	7526.8727272727	6989.57704545456	4847.27026315789	5380.41296296298	4794.72352941177	4980.52763636365	5281.73437499998	5889.80255813952	6009.64062499997	9747.30186046514	5521.25999999998	4021.86000000001	5422.43085106381	4549.20000000001	6123.26489795918	5057.94254545456	5515.32133333334	5833.38000000002	5269.47386363635	6122.92682926828	5195.3376470588	5484.17968749998	5122.44000000001	5057.64212121213	5567.74500000001	5631.18906976745	4984.654	5545.15000000001	5134.80386363635	7175.0666	3787.85391304346	5092.74763636365	6693.58545454547	5845.90227272726	3991.35771428569	5366.89677419353	5253.00000000001	9735.13636363633	5079.65062499998	4755.06400000002
2	101.50667857188	101.50667857188	101.50667857188	1075.28	1075.28	1075.28	1	1	850.949032258061	1329.48032258064	1214.18387096774	1212.14322580645	921.351290322577	1142.10193548387	852.989677419358	927.766451612899	1009.41806451613	1000.62	1669.24774193548	963.184516129029	1256.01709677419	1268.2484375	1244.4	1193.4	911.148064516126	1178.1	950.640000000003	874.4164516129	1243.14580645161	973.38774193548	934.615483870964	1180.14	1206.02129032258	960.123548387093	893.802580645158	827.481612903223	906.332903225803	831.299999999997	1187.65548387096	861.152258064513	845.847419354836	1164.55612903225	1027.14	880.538387096771	994.814516129029	887.399999999997	1593.2270967742	1059.42967741935	1051.62
3	104.105803403009	104.105171328325	104.106372305278	62.7425	61.22	64.276	6	6	889.524387096774	1616.54661290323	1677.59925	2770.06359375	2130.36619354839	2265.63493548387	1603.18016129032	2525.13870967742	2924.99177419355	2925.72374193548	929.44775	2615.44541935484	1756.93993548387	3145.969125	2652.73125	2226.69580645161	772.481870967742	934.556387096774	443.82629032258	634.620580645161	1869.49875	1773.20851612903	1778.35021875	1636.49393548387	1512.51648387097	1256.71948387097	1969.80103125	2825.6596875	1657.97177419355	1407.46967741935	2257.46746875	1103.10819354839	3594.82103225806	2771.60293548387	2067.04283870968	2314.9655483871	3194.481025	3671.99221875	1874.9323125	4185.834625	878.608838709677
4	105.070150823361	105.068119080457	105.076988979359	549.922	544.813	551.971	20	20	508.191214285714	1401.8235	1515.38946428571	1591.63333333333	1721.222	1997.6495	1112.11142857143	2954.15189189189	1177.61578571428	1504.86875	1239.64714285714	1141.45992857142	807.896571428572	1867.44964285714	1555.60892857143	1396.18442857143	760.08625	623.394571428571	610.002714285715	406.144785714285	1196.75325	1003.96114285714	1103.48542857143	1454.31628571429	565.238285714288	913.12375	435.753499999999	1524.30685714286	813.310035714285	821.330000000003	839.518785714286	1131.69489285714	2695.65292307693	925.204785714286	784.57225	1115.13325	1077.42171428571	1567.84978571429	858.900142857143	1450.00297435897	1475.2815
5	108.961951573035	108.961951573035	108.961951573035	1076.43	1076.43	1076.43	1	1	984.300000000002	1384.74311111111	1264.05533333334	1355.87533333334	1007.97955555556	1201.06311111111	979.41333333333	975.332444444446	955.136000000001	931.462888888891	1509.92888888889	1008.78	1232.42844444445	1357.91577777777	1306.62	1334.45066666667	1004.91888888889	1255.14666666667	980.433555555553	984.514444444446	1355.15022222222	944.72577777778	1052.86933333334	1214.06444444445	1262.01488888889	1006.95933333334	1032.91466666667	1010.24	939.829333333335	995.736888888886	1249.77222222222	956.156444444446	1045.72777777778	1189.83822222222	998.797555555552	957.988666666668	981.667555555557	938.80888888889	1543.93244444444	1024.52622222222	915.960000000002
6	111.018297364763	111.016975505178	111.025906528646	1074.365	1072.22	1080.48	14	14	1084.6029032258	1902.92166666666	1987.58838709677	1884.55566666666	1501.91483870967	1432.98580645161	1086.655	1406.47866666666	1342.17666666666	1861.49999999999	4502.73100000002	1214.18387096774	1128.436	1433.60178571428	1930.85999999999	1969.61999999999	1439.67516129032	1707.47999999999	1304.58000000001	1192.76966666666	1837.19999999999	1289.70133333333	1037.679	1839.05999999999	1912.08451612903	1393.77533333333	1007.05838709677	1356.023	1349.2929032258	1246.44	2134.51483870967	1016.24129032258	1486.62566666666	1660.31476190476	1250.52	1363.16533333333	1307.047	1237.26	7308.99400000003	1517.6993548387	1428
7	112.956857379335	112.956189973014	112.964408104427	1079.925	1078.48	1081.53	10	10	1871.27161290323	2508.97322580646	2282.46161290323	1566.72	1901.88129032259	2453.63096774194	1969.22258064515	1823.31645161291	1525.86451612904	1230.50903225807	1307.03322580646	1350.9070967742	2531.64000000001	2500.58064516128	2417.40000000001	1620.21371428572	1760.05645161291	2398.77838709678	1311.72	1831.47903225807	2571.00516129033	1440.69548387097	1491.24000000001	2320.2135483871	2341.64032258065	1415.20233333334	1348.69838709678	1809.05100000001	1446.25419354839	1788.05999999999	2470.20096774194	1825.3570967742	1727.40612903226	1770.27833333334	1409.06548387096	1341.72419354839	1317.65290322581	1761.07677419355	1291.11612903225	1423.35	1436.72548387097
8	113.962123791813	113.959320575954	113.968871931021	1078.41	1076.34	1082.5	67	67	7668.03700000003	10236.3966666667	9229.98000000001	9932.76000000004	7116.96700000003	7576.14923076922	7065.94200000003	7278.03619047621	5591.42666666665	4823.63454545456	6541.22343750002	6380.10000000003	10563.1955	8269.08148148147	8151.83999999997	10082.7	5012.99769230769	6964.56	5317.25999999997	7360.32000000003	7800.95533333331	6462.72000000002	6929.88000000002	7387.85999999997	7963.13999999998	5973.17071428575	6825.10400000003	7530.66000000003	6547.52800000003	4822.55999999997	10664.9966666667	5591.63999999999	5149.26333333332	9280.20882352948	4684.86	5082.28033333332	6276.94904761907	7056.36000000003	5395.02374999998	5270.64772727274	6388.33619047622
9	113.963594249188	113.962160327423	113.969449071419	1091.63	1089.65	1094.78	11	11	3688.39545454546	5016.83000000001	5041.79393939395	3103.82129032259	3375.16242424243	5212.23515151516	3472.0912121212	3475.15212121213	3017.03606060607	2606.87424242425	3496.56000000001	3119.06636363637	5242.31696969698	5123.4424242424	5019.42000000001	2226.41928571428	3444.54545454546	5084.6593939394	3194.56878787877	2864.7704347826	4945.4087878788	2985.27272727273	3360.90000000001	5352.50969696971	4520.64	3277.24375000001	3306.76363636364	2304.18000000001	3213.95454545455	3551.64000000001	5080.57696969698	3575.14181818183	3282.31484848486	5141.82000000001	3116.10000000001	3100.80000000001	2909.90424242425	3534.3296969697	3788.38515151513	3200.76000000001	3026.21878787879
10	114.035870413026	114.035870413026	114.035870413026	307.095	307.095	307.095	1	1	1419.43822222222	1728.63288888889	1837.52027777778	1550.01291666667	1087.61611111111	1864.0475	1158.84281081081	1053.91825	1004.09	1121.28527777778	1008.03444444444	1055.81189189189	1931.82881081081	1774.55288888889	1888.22010810811	1730.10844444444	1130.437	2110.95472222222	1234.70416666667	1376.57955555556	1797.43577777778	1009.91	1317.17861111111	2142.20441666667	2144.62388888889	1151.70544444444	1312.07722222222	1477.36222222222	1298.77825	1183.52222222222	2291.54388888889	1165.31583333333	1390.86577777778	2150.74555555556	1116.00155555556	1102.92027777778	1483.28194444445	1394.49188888889	1391.24313513513	1506.135	1614.06756756757
11	114.968782855205	114.967421164327	114.977551025503	1080.43	1078.42	1086.58	8	8	2132.49666666668	2762.07344827585	2756.94066666668	1936.98	2069.23600000001	2906.85866666668	2075.38137931034	2040.66666666668	1901.5448275862	1774.35966666667	2184.53366666668	1916.18600000001	2783.58000000001	2731.36551724137	2784.60000000001	2787.66000000001	2113.11033333334	1521.37222222222	1863.54	1989.6724137931	2736.56482758622	1874.37344827586	1956.35999999999	2728.37133333334	2814.07933333334	1898.84033333334	1991.97100000001	2203.92000000001	1896.39866666667	2124.65999999999	2834.48600000001	2053.93100000001	1966.20448275862	2749.79833333334	1807.03068965517	1857.02758620689	1909.66733333334	2070.60000000001	2166.19206896551	1867.21000000001	1941.44533333333
12	115.965131492445	115.964050120509	115.973295051259	1079.43	1077.35	1083.44	15	15	3707.78121212122	5012.70500000001	4630.13515151516	3953.52000000001	3650.64424242425	4759.08606060607	1259.70000000001	3620.02647058824	3599.61470588236	2708.90454545455	5063.76393939395	3724.10606060607	3374.16000000001	5005.98529411765	4719.54000000001	4525.74000000001	3631.31636363637	4428.11515151516	1979.35428571429	3735.29676470589	4921.89882352942	3861.81323529412	2351.09999999999	3970.16172413792	4693.39393939395	3732.26848484849	3599.67757575758	4128.11000000001	3653.7696969697	3607.74000000001	4413.83783783784	3620.03515151516	3677.14000000001	4736.24666666668	3724.02000000001	3728.15470588236	3452.71030303031	3688.39545454546	4978.42941176471	3599.6290909091	3682.15794117648
13	116.069409191726	116.069409191726	116.069409191726	64.27	64.27	64.27	1	1	859.965375	1099.56	1287.75774358974	1685.50594871795	1094.755075	1322.082	1129.62253846154	1604.08492307692	909.5724	1194.24	978.425897435898	536.5989	1402.671875	1795.42	1332.65579487179	1333.695475	2503.0412	2344.59195	2023.205325	2054.115525	604.098051282051	1008.03866666667	414.286564102564	755.10358974359	724.18225	476.41005	346.851	1399.6158974359	599.9217	655.202153846154	745.807435897436	608.164512820513	1631.179875	1293.5185	693.787	961.09905	1346.77230769231	1658.20833333333	1579.1535	1458.16625641026	485.6509
14	117.960145003515	117.959246079518	117.961043927512	1073.295	1073.28	1073.31	2	2	1753.07583333333	2467.3272	2173.62	2175.52833333333	1806.1375	2315.32541666667	1829.5772	1535.702	1824.4752	1360.68	1730.62666666667	1810.5	2096.95625	2257.1248	2070.6	2171.58	1622.4625	2089.98	1810.1896	1834.98	2279.61083333333	1794.18	1876.5156	2141.125	1973.7	1773.48416666667	1882.66875	1696.26	1837.77041666667	1814.58	1969.40416666667	1781.94	1693.864	2064.30291666667	1861.5	1857.128	1661.23833333333	1713.6	1739.4432	1795.64583333333	1795.2
15	118.086163126326	118.084224106075	118.093962285872	69.881	64.269	73.47	16	16	522.302060606061	1041.35812121212	1100.87427272727	1431.44263636364	1183.69212121212	1483.21218181818	1113.21672727273	1571.22	1739.13775757576	1951.80436363636	1398.79390909091	1902.46954545455	1237.59081818182	1601.54272727273	1439.60481818182	1323.49024242424	1152.09318181818	1093.73236363636	644.812363636364	1116.17836363636	853.074666666667	660.116454545455	537.683727272727	918.245454545455	916.925515151515	532.487454545455	435.578818181818	1334.27890909091	685.623272727273	865.345454545454	976.227	822.535212121212	2663.53648484849	1453.62954545455	626.447454545455	1020.27272727273	1578.36190909091	2165.01872727273	1625.73509090909	1453.12727272727	652.070454545455
16	121.065489724418	121.062667167187	121.072848615646	549.88	542.767	551.966	63	63	990.888758620688	2937.87058620689	2606.31296551725	2922.09828571428	2760.86648275862	3566.8844137931	1847.34489655173	4114.31180487805	1969.444375	2751.68400000001	2327.20487179487	2028.98575862069	1401.57475862069	3079.869	2715.4235862069	2448.68882758621	1291.68171428571	1005.992	1074.13262068966	733.739499999999	1955.83470967742	1767.13485714286	1976.55951724138	2272.32951724138	1120.18717241379	1364.76	712.284071428571	2227.25536363637	1562.30631034483	1441.61325	1295.49769230769	1634.90775	4373.90918181819	2375.74062068965	1285.56	1996.67986206896	1531.86056	2650.13917241379	1569.88992857143	2442.05733333334	2686.38634482758
17	125.964923895823	125.964040881985	125.967040154992	1076.37	1075.36	1078.42	3	3	1238.67161290322	1631.51299999999	1547.84566666666	1674.36700000001	1235.62366666666	1505.48333333333	1151.95633333333	1183.97333333333	1061.49333333333	1147.8629032258	2257.99766666666	1078.14	1584.56096774193	1609.06566666666	1698.29999999999	1637.63499999999	1180.52566666666	960.144482758618	1075.08	1114.204	1614.16733333333	1151.95633333333	1154.64	1539.68299999999	1620.27225806451	1186.64766666667	1206.428	1228.48133333334	1141.08129032258	1182.18	1504.99166666666	1202.96032258064	1143.79366666666	1556.00833333333	1080.18	1093.79733333333	1072.72066666666	1185.24	2064.80866666666	1160.119	1097.16133333333
18	128.952909384465	128.95073541042	128.954827267587	1081.435	1079.43	1082.51	4	4	2493.52315789474	3426.02102564104	3189.10256410256	2938.35789473684	2382.31447368421	3221.80157894739	2406.78487179487	2387.01105263159	2310.44102564104	1534.47578947368	3618.87342105263	2160.91736842105	3154.65368421052	2766.61025641025	3033.48	2511.24	2477.19894736843	3246.47736842105	2211.36	2586.35000000001	2921.76684210528	2318.03789473684	2089.49894736842	2956.72263157896	3042.4247368421	2251.72078947368	2374.7647368421	2438.03736842105	2113.51	2501.04	3001.61421052633	2409.46263157896	2370.05564102565	2941.15684210526	2330.7	2321.08333333334	2214.54210526317	2320.5	3641.18974358974	2146.16684210526	2259.30000000001
19	129.021729633234	129.021729633234	129.021729633234	86.721	86.721	86.721	1	1	389.740526315789	500.882948717949	497.965473684211	505.108421052632	391.841684210526	567.191282051282	456.054615384615	591.752631578947	1590.91263157895	1783.18128947368	1119.22868421053	1402.89802631579	457.148631578947	532.508684210526	574.334078947368	443.888108108108	373.474105263158	554.013153846154	346.895897435897	406.012368421053	561.144736842105	794.6825	628.482105263158	658.069736842105	517.286763157895	457.089684210526	432.524631578947	523.395	326.482051282051	363.213684210526	524.26682051282	464.228333333333	950.738105263158	619.395578947368	289.799578947368	402.045894736842	1296.95515789474	968.254710526316	943.476282051282	1206.13768421053	363.15747368421
20	130.063607408139	130.062520329588	130.06469448669	269.8605	268.353	271.368	2	2	384.728499999999	638.810642857142	341.8675	280.578571428572	178.55	324.507642857143	166.27124137931	863.161714285714	3684.498	4473.71542857143	2470.10593103448	5185.04193103448	102.007142857143	186.712285714286	136.689571428571	87.7599285714287	222.328857142857	242.828	292.7605	394.850571428571	161.233357142857	64.27575	58.1562857142857	110.187	139.803607142857	96.9475	44.8831428571429	180.590571428572	148.930068965517	84.6985357142857	144.911	69.3787586206896	346.897142857143	203.036857142857	84.6985357142857	122.408571428571	312.262071428572	170.387714285714	166.304965517241	222.329931034482	260.2275
21	130.064565783329	130.063694323765	130.071305478307	206.1075	205.078	207.085	4	4	1596.09923809524	2440.52342857143	2282.27261904762	2863.942	2025.72	2718.04114285715	1919.69485714286	3067.85595238095	1066.19857142857	1158.34857142857	729.504285714286	1037.34	2216.98451724138	2723.01547619048	2503.78114285714	2134.43771428571	1330.08	1804.88542857143	1366.09880952381	1494.04685714286	1978.334	1919.60528571429	1683	1990.39161904762	1595.72685714286	1651.28457142857	1465.74	2015.62857142857	1273.31657142857	1425.96	1590.18	1138.63885714286	1939.56314285714	1890.50119047619	1442.28	1376.75085714286	1704.17076923077	1557.97628571429	1441.59642857143	1677.9	1067.21885714286
22	130.086338763013	130.084669144697	130.091564848153	69.893	67.342	73.446	4	4	1407.75333333333	1121.93888888889	331.583571428571	693.788888888889	1666.38577777778	1775.04166666667	1318.41422222222	3442.3235	2004.28238888889	1858.78575	2015.04861111111	3061.35344444444	1613.05916666667	1636.52031372549	1993.58245714286	1032.68977777778	2039.81291666667	196.940416666667	570.428444444444	1846.70277777778	695.951771428571	773.370555555555	519.321388888889	610.126111111111	1957.32669444444	532.5705	609.022916666667	4688.43066666667	1753.8575	1496.1996	3169.48522222222	2543.968	4944.26611111111	4812.88422222222	1530.66666666667	3049.52725	2646.62114285714	5657.48428571429	4156.38680555555	3290.88214285714	1769.4025
23	130.967547871073	130.965665840096	130.975513407195	1083.54	1081.47	1086.57	17	17	2587.07027027027	3637.26351351351	3399.54054054054	3401.58108108108	2585.36486486486	3707.57210526316	2605.77027027027	2513.59135135135	2232.9427027027	2107.86368421053	1881.37837837838	1774.8	3504.53621621622	3500.45405405405	3442.5	3407.58486486486	2298.22526315789	2703.67948717948	1822.2027027027	2567	3590.30605263158	2017.07432432432	2085.9	3503.58368421052	2611.19999999999	1933.41216216216	2001.81	2523.12837837838	2006.3827027027	2546.94	3770.8447368421	2654.7247368421	2338.45945945946	3791.32432432432	2035.92	1828.32432432432	2034.92947368421	2539.4527027027	1923.71891891892	1913.00675675676	1956.875
24	135.1166002043	135.115745492999	135.125562591682	617.28	615.223	617.286	5	5	217.344209302326	1645.29665909091	1118.21890909091	2027.50770454546	755.001818181817	1292.96107843137	1257.83204651163	1437.54044186047	879.377136363635	1328.40334883721	335.710069767442	852.83665116279	1079.30762790698	1195.75963636363	1086.72104651163	605.935255813954	732.643860465117	214.257272727273	184.716813953489	358.115727272728	740.619000000001	696.846272727274	230.551534883721	811.207159090908	273.434790697674	130.592744186046	219.329318181819	514.354909090909	139.777363636363	506.055272727272	153.038372093023	726.434181818183	2650.35654545455	940.675860465116	155.100093023256	892.845930232559	666.35681818182	1517.15497674418	406.068545454545	344.88576744186	179.544558139535
25	137.964626601639	137.961915857652	137.969155032897	1075.38	1074.34	1076.37	10	10	1373.38413793103	1997.85928571428	1973.34689655172	1923.37321428571	1453.99137931034	1801.56071428571	1374.42107142857	1372.86071428571	1283.60928571428	1247.88172413793	2384.57464285714	1361.7	1906.00413793103	1742.77	1951.26	1833.58178571428	1294.83321428571	1548.72142857143	1326	1410.13357142857	1900.92535714285	1312.17928571428	1287.24	1092.41999999999	1591.6	1370.33964285714	1202.149	1333.14	1308.52413793103	1297.44	1822.35785714285	1419.29965517241	1357.075	1865.21285714285	1215.84	1292.7925	1296.87392857143	1378.02	2358.87071428571	1351.95689655172	1268.43571428571
26	138.984773657392	138.984773657392	138.984773657392	1075.26	1075.26	1075.26	1	1	1603.0484	2149.9828	2111.2076	2110.38	1596.926	2055.0856	1609.1708	1587.7424	1509.1716	1258.68	2182.6356	1460.64	2148.9624	2127.534	2076.72	2080.5956	1595.9056	2012.46	1522.86	1628.5584	2167.3296	1502.46	1501.44	1941.8212	1882.92	1492.8452	1577.136	1521.84	1471.9936	1583.04	2015.29	1474.478	1528.5592	1987.7392	1483.08	1470.3964	1447.9476	1625.88	2244.7392	1487.7432	1518.1844
27	139.001176912578	139.000342405917	139.006912166356	91.829	88.761	92.854	3	3	258.127466666667	352.0035	333.6926	314.303733333333	235.7278	333.624387096774	243.803129032258	172.423612903226	1286.0939	1451.625	1308.99109677419	1023.32746666667	356.137612903226	330.51135483871	353.973580645161	306.145161290323	202.0524	360.151096774194	235.7278	226.4548	486.5877	592.6781	473.414709677419	565.222967741935	434.6336	358.1136	431.569161290323	197.936322580645	236.699870967742	266.28735483871	389.603032258065	341.797258064516	352.943066666667	281.6948	239.809666666667	223.478903225806	710.2448	414.237870967742	975.212516129032	700.040133333333	229.515
28	140.953372227366	140.951302344998	140.962544863128	1077.35	1075.37	1079.43	19	19	2629.46035714285	3093.61806451612	3555.94464285713	3582.23999999999	2799.85999999999	3133.59285714285	2362.12678571428	2383.36785714285	2381.51357142857	2686.56793103448	3674.30607142856	2480.64	3604.92178571428	3335.54749999999	3660.77999999999	3570.22964285713	2285.59999999999	2782.39218750001	2582.63999999999	2384.57464285714	3311.05892857142	2334.57714285714	2476.56	3352.85310344827	3572.2272413793	2705.98714285714	2593.63499999999	2594.88000000002	2598.73857142856	1855.38	3489.57931034482	1863.10903225807	2268.25392857142	3318.20142857142	2420.46	2446.81642857142	2542.53793103448	2725.43999999999	3500.02928571428	2681.49857142857	2358.43392857142
29	141.956589099631	141.954323335586	141.967008748986	1079.36	1077.33	1082.49	73	73	7756.47500000002	10170.7972413793	11478.3065384615	10888.5	9982.03344827584	11857.3517241379	6308.73099999995	9572.25857142855	9305.62758620687	6795.50096153846	9173.92034482756	9117.77999999998	12991.0303448276	11927.4556	11760.6	13429.1111764706	9481.15857142855	10543.7399999999	9579.83999999998	10276.9131034482	9440.5864285714	9200.4493103448	6984.96	11329.14	9505.38000000001	9697.35724137936	10135.448275862	6952.32000000008	9788.41379310342	9807.29999999998	13403.7209090908	10449.3513793103	7039.35896551722	14378.8308571429	9562.49999999998	6305.88888888888	9402.59310344825	6404.58	8974.92413793101	9798.37137931032	9128.97275862067
30	142.963282635984	142.9631944006	142.963370871368	1078.385	1077.36	1079.41	2	2	1275.46296296296	1849.93148148148	2115.22777777777	1870.68000000001	1133.63148148148	1942.46962962963	1239.75	1137.71296296296	1236.68888888889	1309.13518518518	1224.44444444444	1217.30185185185	2004.3	1904.01111111111	1965.54	1969.62	1170.36481481481	1890.74629629629	1287.24	1239.75	1867.95555555555	1210.15925925926	1334.16	2028.49629629629	1994.82407407407	1275.46296296297	1277.9674074074	1251.99444444445	1240.2	1226.04	1954.00925925926	1231.58703703703	1219.34259259259	2024.41481481481	1229.54629629629	1159.14074074074	1172.83111111111	1174.02	1217.7437037037	1317.29814814815	1204.18259259259
31	146.063795882517	146.063524302361	146.064067462672	96.9235	95.915	97.932	2	2	326.442105263158	560.211157894737	589.797128205128	657.144205128205	652.049052631579	952.052842105263	1115.85194871795	874.118025641026	547.655210526316	583.680842105263	486.674538461539	883.547894736842	750.001538461538	1166.88	873.229743589744	725.511692307692	766.336210526316	834.575263157895	605.109684210526	729.394078947368	277.509743589744	120.372421052632	93.8635897435898	147.91858974359	362.193421052632	191.814421052632	164.240641025641	1142.01123076923	611.225743589744	499.938205128205	552.756615384615	419.388615384615	1701.31610526316	1330.62905263158	630.620210526316	1087.75733333333	1669.16308333333	2160.68584615385	1194.57012820513	1850.79164102564	746.736315789474
32	147.076138678173	147.074778700863	147.08510871633	61.214	59.157	64.287	6	6	1644.48530434783	2146.17147826087	1588.9358	1756.8992	1200.00573913043	1538.58617391304	1061.216	2803.0388	4094.92313043478	5012.42282608696	4367.7616	2541.19906521739	1751.56395652174	2344.25973913043	2035.698	1650.00789130435	3506.06452173913	2712.2232	3483.24482608696	3061.23913043478	727.5452	680.4415	645.899133333333	802.0344	760.936217391304	485.65452173913	449.9474	1185.42075555556	1347.79332608696	764.379466666667	939.6656	756.1164	2727.88691304348	1773.02447826087	1088.75752173913	1735.5007173913	3675.00053333333	1889.7808	5568.29867391304	3415.2788	1707.95308695652
33	150.061617336909	150.056885224802	150.066349449017	88.7535	88.745	88.762	2	2	192.829736842105	340.767894736842	444.9598	565.3847	408.22	463.3297	355.98	764.16725	441.523263157895	395.857	213.2427	456.0741	480.7026	598.9161	484.5	432.7132	212.2744	223.4457	111.23995	219.28925	197.88	91.7952631578947	89.782	175.4916	186.717789473684	90.8268421052632	51.015	313.30885	121.40975	190.7961	165.24	150.0282	969.35	402.1952	131.654684210526	165.2805	486.80235	530.686	236.64	399.03505	253.96755
34	154.972595362557	154.96814262777	154.977934176736	1075.42	1074.33	1077.36	5	5	1718.3037037037	2555.99464285714	2549.90555555555	2501.94814814814	1757.07777777777	2548.72357142856	1802.97107142857	1836.265	1956.70928571428	2075.7	2846.83333333333	1842.12	2465.21481481481	2531.50607142857	2449.02	2441.74629629629	1739.70892857142	2410.26	1909.44	1745.83107142857	2389.67642857142	1827.45964285714	1961.12642857142	3228.40999999999	2455.14	1897.88888888889	1882.24592592592	1815.6	1929.2	1809.48	2548.85214285714	1750.95555555555	1350.95285714285	2394.80925925926	1928.82	1844.80571428571	1890.72178571428	1726.86	2911.07714285714	1923.39814814814	1857.78928571428
35	157.974371619727	157.973256705464	157.982886851213	89.77	88.768	89.788	6	6	426.475310344828	1206.49682758621	1069.44906666667	1171.48181818182	755.157241379311	1245.74320588235	831.354333333334	829.4768	639.453517241379	589.037413793104	1296.8013	621.348	1019.46227586207	1144.5522	982.3563	943.946551724138	900.035379310345	918.248275862069	580.654689655173	816.070588235294	1126.1536	918.062068965517	832.5376	1168.2435	1069.24910344828	892.711206896551	852.950620689655	939.6656	702.970068965517	748.9002	928.109	760.259655172414	722.208827586207	1025.75844827586	681.682482758621	622.368275862069	530.642666666667	499.930666666667	903.781103448276	665.344266666667	851.757586206896
36	158.960503223453	158.95657583721	158.969830524469	1082.49	1080.45	1083.57	119	119	7162.64465116277	14419.9427272728	8279.34000000005	11370.3735294118	6718.03142857147	13905.7575757576	8233.77352941178	7982.63400000003	7174.44307692307	7539.84	9638.56416666667	8458.86000000002	10829.3400000001	13989.4472727273	11737.14	11725.92	9864.69	12431.8442553192	7604.10000000001	5830.31999999999	13468.0735135135	8528.63852941178	7171.62000000002	13453.5982352941	12060.9029166667	8854.03942857144	6603.65549999999	7766.69548387099	9407.21157894736	7543.91999999997	10988.0925	5942.52000000005	7957.08783783784	13195.1554054054	7682.64000000004	8559.8463414634	10082.5672727273	6894.76904761907	9457.29806451609	9802.05121212123	9410.51999999999
37	159.966592354658	159.966241687097	159.967075670619	1079.5	1078.42	1083.48	7	7	1494.7578125	1585.51166666667	2061.03125000001	2079.78000000001	1446.803125	2166.78687500001	1476.40677419354	1415.63483870968	1402.3664516129	1554.95625	1598.8296875	1349.46	1761.04303030303	2016.79483870967	2110.38000000001	2113.06718750001	1526.3875	2127.35156250001	1436.16	1446.81741935483	2080.41718750001	1409.06548387096	1455.53999999999	2184.48906250001	2206.93593750001	1424.35625	1480.359375	1574.35774193549	1422.75125	1411.68	2123.27031250001	1492.7171875	1491.71161290322	2175.30625000001	1408.62	1442.73612903225	1415.606875	1446.36	1496.26580645161	1395.7875	1365.36156249999
38	160.076431636124	160.076431636124	160.076431636124	368.311	368.311	368.311	1	1	24.4915555555555	53.0437142857143	42.852	43.8815	46.9331428571429	44.8831428571429	32.6422857142857	135.698	1255.70792857143	1561.365	714.2	1795.09207407408	42.8602222222222	56.1039285714286	39.7827857142857	31.6349259259259	87.7261428571429	64.27575	70.3997142857144	59.1517142857143	64.2915	32.6422857142857	27.54675	45.91125	54.0637857142857	22.4462857142857	26.5172142857143	54.0846071428572	36.7212857142858	39.7911428571428	41.8405	26.5320714285714	117.32875	72.4529642857142	21.426	36.738	79.5962142857144	61.23	35.7100000000001	55.0722857142857	73.4586666666667
39	160.073903476613	160.073903476613	160.073903476613	525.416	525.416	525.416	1	1	20.4091428571428	41.8317142857143	40.8171428571429	26.5311428571429	22.4456571428571	43.8845714285714	17.3366	31.6336764705882	883.691142857144	1420.8202	59.1765714285714	2100.76828571428	38.7773714285714	32.6491428571429	37.7563235294118	38.7773714285714	83.6634285714285	42.858	63.2364571428571	68.3687142857142	36.7190000000001	21.429	30.6128571428571	47.9520857142857	34.6945714285715	31.6235428571429	34.6897142857143	19.3848857142857	19.3881428571429	30.6085714285714	33.6590571428572	26.5192571428572	30.5991428571429	38.7708571428571	25.5110294117647	30.6085714285715	28.5768	25.4985714285714	26.5274285714286	24.4909714285714	28.5728
40	161.084985048115	161.080666284838	161.089303811391	271.388	270.365	272.411	2	2	44.8921379310344	75.5131724137931	71.4326666666666	94.8848000000001	180.5872	191.847733333333	130.568533333333	356.076275862069	2269.65344827586	2704.23666666667	1644.02506666667	3109.7728	91.8060000000001	112.230344827586	108.148266666667	97.9648	291.690413793103	334.647466666667	231.555655172414	316.349655172413	96.9253333333334	70.3990344827586	53.0543448275861	76.5336206896551	63.2689333333333	72.4531333333333	53.0453793103448	99.9861333333334	81.6213333333334	63.2677931034482	65.3108965517241	41.8241	190.791586206896	153.041379310345	74.4952413793103	91.8093103448276	198.991	152.019733333333	92.8624666666668	134.6268	174.502551724138
41	167.055503009702	167.055503009702	167.055503009702	842.716	842.716	842.716	1	1	9.18245454545451	36.729818181818	68.3582727272724	48.9730909090912	11.223	81.5781818181817	9.18245454545451	36.7101818181818	134.748000000001	123.453	6.1216363636364	76.4795454545453	40.8109090909089	46.9576363636361	61.2818181818183	68.3582727272724	14.2838181818181	21.4257272727274	43.8528333333331	13.2635454545454	22.4840000000001	46.9325454545457	97.9898181818178	49.9666363636363	29.5879090909093	61.2490909090905	19.3938181818181	9.18245454545451	79.5458181818179	19.3851818181817	12.2432727272728	25.5068181818181	11.229	85.7029090909096	73.4596363636368	135.696272727272	77.5061818181815	24.4865454545454	14.2761818181818	136.716545454545	89.7359999999999
42	172.979540459463	172.978613517951	172.980467400975	64.2695	64.258	64.281	2	2	274.40521875	693.53625	654.1004375	847.82775	382.59375	695.7039375	400.0115	511.14525	249.7928125	249.07825	397.9096875	170.35565625	665.101125	523.30809375	610.1281875	676.5500625	264.2933125	426.4775625	243.83975	238.782375	1060.2345625	2017.09356	3079.2088125	1299.8383125	988.3194375	1988.16271875	1380.258	457.002	696.83075	552.158125	844.637625	560.13440625	275.4253125	508.0066875	812.143875	473.396	285.67875	221.40103125	381.5150625	452.06765625	523.4844375
43	175.038602293772	175.036173623335	175.049649099024	296.904	294.834	298.966	13	13	1310.83293103448	2294.95254054054	2384.35207142857	2684.80819354839	1635.48746666667	2623.1056	1939.93772413793	1752.47453333334	74.4794666666667	102.026666666667	112.230344827586	79.5815172413794	2135.6706	2523.56858620689	2391.60744827586	2232.5611	588.693866666666	1099.854	783.863172413793	927.5739	1487.8404	1166.3934	921.1503	1348.80468965517	1477.322	1093.74016	968.63448275862	2034.4782	1159.2684137931	863.145599999998	1443.91189189189	1221.51786206897	2364.97813333333	2311.94510344828	1249.58166666667	1518.9289	1975.23626666667	2134.07908571429	1409.49703448276	2023.20703448276	839.658655172413
44	175.116478191035	175.116478191035	175.116478191035	62.229	62.229	62.229	1	1	122.418666666667	189.724133333333	127.565340909091	162.223363636364	152.040954545455	184.648155555556	119.387863636364	369.379863636364	902.365666666667	1144.17602325581	461.163272727273	281.562933333333	250.953545454545	282.577772727273	302.041090909091	228.571636363636	8133.49970454545	4483.57768181818	4859.18809090909	5744.852	301.020681818182	255.068181818182	148.976409090909	315.306409090909	310.086755555556	125.495533333333	103.036068181818	216.268909090909	233.642454545455	135.732545454545	244.865454545455	169.387909090909	565.227733333333	232.5904	223.4676	273.433090909091	659.096181818182	380.595636363636	896.599533333333	525.510681818182	203.033066666667
45	177.040558817492	177.040558817492	177.040558817492	65.301	65.301	65.301	1	1	48.9568	351.854	605.018133333333	635.626133333333	41.8309333333333	764.953125	43.8907142857143	47.9500714285714	33.6314	32.6485333333333	650.930133333333	30.608	645.8288	267.327333333333	379.5392	581.742	26.5269333333333	257.0064	34.6777333333333	41.8336666666667	274.559333333333	92.8442666666666	128.5536	119.3712	94.8476	64.2768	56.0965625	64.2768	37.7498666666667	43.8886666666667	179.566933333333	52.0336	54.0741333333333	317.178533333333	37.7498666666667	42.8512	37.7498666666667	253.026133333333	3526.943875	47.9937142857143	24.4944
46	178.033961548056	178.033961548056	178.033961548056	610.116	610.116	610.116	1	1	27.5520789473685	46.9187894736842	45.9059210526317	46.9393684210526	25.5065789473685	47.9672105263158	27.5393076923077	27.5478157894737	35.704605263158	24.4861538461539	39.7964210526315	20.4025641025641	44.8857894736842	44.8985263157896	44.9054736842106	47.9460256410256	25.5105263157894	33.6686842105263	47.9597894736842	57.1435789473684	48.965052631579	24.4831578947368	30.603947368421	36.7408421052632	45.9130263157896	67.339105263158	29.5883947368421	30.6126315789473	29.5922105263158	31.6289736842106	43.8724473684211	23.4696842105264	30.6173684210527	47.9523684210528	33.6791052631579	29.5929736842105	32.6534736842105	32.6492631578947	37.7497368421052	39.7964210526316	24.4793846153846
47	179.048716653803	179.048716653803	179.048716653803	86.727	86.727	86.727	1	1	253.026769230769	589.47437037037	518.394461538461	937.652296296296	503.1065	947.648814814815	387.775384615385	787.640148148148	378.277307692308	343.043076923077	486.663666666667	242.824076923077	1033.52262962963	1060.83851851852	1018.21874074074	1021.482	725.5755	1117.4475	492.697153846154	894.776115384615	591.89	148.959307692308	144.882074074074	404.022666666667	667.256076923077	243.844346153846	175.484592592593	427.411037037037	322.405076923077	543.8035	698.72537037037	471.471	1221.03207692308	1307.73861538462	376.5645	286.692851851852	161.202538461538	809.0735	652.705185185185	246.905153846154	172.4255
48	182.97355369502	182.97355369502	182.97355369502	1080.49	1080.49	1080.49	1	1	797.639999999986	1170.066	1167.89999999998	1193.39999999998	757.859999999986	1091.449	833.136000000003	769.080000000003	670.797000000002	883.320000000004	934.214999999982	762.959999999986	1193.39999999998	1154.64000000001	1038.35999999998	1063.85999999998	723.180000000003	1171.97999999998	734.400000000003	766.020000000003	1122.00000000001	731.340000000003	736.440000000003	1186.26000000001	1098.54	812.939999999986	829.259999999985	762.960000000003	711.637000000003	744.600000000003	1078.14	748.680000000003	809.880000000004	1078.13999999998	734.099000000003	744.600000000003	801.485000000003	937.379999999983	984.300000000004	806.819999999986	820.080000000004
49	186.077707953923	186.07757684543	186.077839062416	514.7455	514.25	515.241	2	2	10.2028571428571	29.5799999999999	19.3899523809524	19.3854285714286	11.2231428571429	26.5410476190476	15.2957142857143	19.3899523809524	780.737142857141	1658.27911111111	25.5071428571428	3215.67052380953	21.426	18.3651428571428	25.5130952380952	22.4462857142857	77.5380952380953	31.6377142857142	65.2982857142859	56.1314285714286	19.3854285714285	13.2637142857143	16.3291428571429	18.3642857142858	22.4525714285714	15.3035714285714	14.2833333333333	14.284	17.3448571428572	15.3042857142857	25.4928571428572	16.32	19.3745714285714	20.4057142857143	9.18514285714284	19.3845238095238	21.4200000000001	12.2462857142857	16.3245714285714	15.3042857142857	16.3291428571428
50	186.956122900415	186.955858994247	186.956386806584	1081.49	1080.48	1082.5	2	2	5900.46718750002	7587.04375000002	7509.50000000002	7742.82000000002	6175.95156250002	7186.22062500002	5785.17187499998	5949.22312500001	5576.69500000001	6355.52656250002	6564.69062500002	6171.00000000002	7104.43593750002	7436.27374999997	7297.08000000002	7581.94218750002	5731.09531250002	7394.20468750002	5624.27999999998	5733.13593750002	7338.08750000002	6100.44843750002	5996.58000000002	6868.74375000002	6942.20625000002	5854.55312500002	5719.4612903226	6174.93125000002	5569.55062500001	5966.99999999998	7331.96562500002	6011.68125000002	5958.62500000002	7602.34843750002	5793.59999999998	5914.75156250002	5813.48000000001	6158.76000000002	6346.24624999997	5578.04843750002	5959.05375000002
51	187.090496215343	187.090496215343	187.090496215343	515.237	515.237	515.237	1	1	48.9832258064516	64.2660967741935	42.8589677419355	67.3391612903226	32.6482580645161	57.1561290322581	41.8161562500001	37.7507419354839	378.527709677419	799.900500000001	48.9723870967743	1316.4046875	46.931870967742	64.2640645161291	54.0856451612903	51.0129032258065	54.0651290322581	58.1657419354839	48.9739354838709	50.0037096774194	61.2058064516129	46.9407741935484	38.7783870967743	48.9816774193548	57.1344516129032	43.8559687500001	42.8508387096775	45.9130645161291	36.7432258064516	31.6290000000001	55.0749374999999	39.7837741935484	38.7563225806451	55.0935	42.8589677419355	43.8710967741935	38.7698064516129	38.7771612903225	33.6568064516129	45.9203225806451	33.6685161290322
52	191.177716618377	191.175493026032	191.191090998805	617.247	609.082	618.301	13	13	306.128571428571	2441.88	1488.38842857143	2216.32854545455	1027.40373809524	1949.24595238095	1539.18	1934.42868292683	1179.28514285714	1408.999775	373.468142857143	1163.95583333333	1400.65614285714	1656.11692857143	1486.93788095238	783.451428571427	945.924365853658	271.389666666667	217.374292682927	480.615292682927	1021.13916666667	875.282571428571	278.4925	1103.08328571429	333.672357142858	158.144285714286	241.809365853658	644.895809523809	140.815857142857	608.090285714285	206.092904761905	934.581714285714	3687.23854761905	1223.32257142857	193.906585365853	1168.37475609756	896.935785714285	1900.75426530612	439.732880952381	478.558666666667	243.785690476191
53	193.052216959524	193.052216959524	193.052216959524	357.083	357.083	357.083	1	1	53.048813559322	81.6149152542373	92.8539322033898	90.8207288135594	58.1612542372881	78.562186440678	66.3235344827586	115.290644067797	295.824576271186	273.432677966102	148.959593220339	155.095034482759	64.2838965517241	77.5264406779661	83.6468333333333	73.4522033898305	68.3445423728813	53.0646779661017	63.2688620689655	88.7385254237289	82.6502033898305	75.4850169491525	65.3038644067797	76.5063559322034	66.3187288135593	59.1757288135593	48.9632542372882	97.9557966101695	60.19	63.2578644067797	52.0437413793103	53.0593898305085	158.157796610169	75.5080689655172	56.1195762711864	75.5063389830508	94.885220338983	102.035593220339	64.2717457627119	75.4712203389831	62.2431379310344
54	196.045077177963	196.042797810507	196.045329147142	68.351	67.347	68.362	3	3	1213.90084745763	2585.10949152542	3032.80006779661	4063.12481355932	151.016137931034	5899.23503448276	118.352	125.481206896552	3172.27088135593	4427.22817241379	2484.37172413793	1159.95198305085	5295.29542372881	8618.53505084746	6664.44193103448	5463.66468965517	182.644810344828	4092.32648275862	2707.06631034483	104.067661016949	1089.75823728814	257.082711864407	254.022203389831	293.839448275862	1888.17686440678	689.703322033898	405.014016949153	6871.52644067797	3144.49020689655	122.455862068966	3098.25474576271	134.676413793103	203.013728813559	11395.4035862069	4094.75637288136	3342.76262068965	14968.8701694915	184.669084745763	7138.54316666667	14673.738661017	1044.67091525424
55	196.051143395994	196.043125875276	196.058794778292	96.9185	84.693	100.994	12	12	336.643421052632	117.348421052632	58.164	16.3267368421053	3234.81815789474	31.6289736842105	4418.526	5324.94947368421	351.836447368421	34.705052631579	208.133684210526	4090.235	20.4084210526316	22.4394210526316	44.8846315789474	24.4913684210526	2528.13184615384	235.680789473684	601.0435	3239.93789473684	23.4660526315789	70.3890789473684	46.9333157894737	14.2814736842105	67.3373684210527	19.385	96.91	971.440842105263	114.290105263158	1686.495	48.9511578947368	1114.12736842105	10150.3092105263	6121.3796	29.5922105263158	2251.04884210526	73.4608421052632	13994.165	41.8243157894737	18.3647368421053	2506.46328947368
56	196.072890589138	196.05594754337	196.074290317038	66.31	65.29	73.446	5	5	8.16	109.116739130435	29.5879090909091	6.12163636363636	2032.35965217391	18.3560869565217	1796.56	1368.16982608696	200.886272727273	56.1575	219.356086956522	1261.04243478261	11.223347826087	9.18039130434783	4.08109090909091	10.2052173913044	2672.45446153846	2551.02	1228.08	1955.899125	24.492	7.14190909090909	11.223	29.5875652173913	52.0333043478261	23.461	10.2	520.2	67.3372173913043	1129.44190909091	19.38	729.517608695652	3731.00095652174	85.683652173913	20.4054545454545	749.891739130435	134.676	6840.12	20.4	1.02077272727273	196.910347826087
57	197.047516515611	197.045892088205	197.052734028038	95.8955	91.835	97.955	4	4	70.3905	197.90952173913	233.669608695652	304.083086956522	104.082130434783	333.589760869565	105.075673913043	130.576695652174	108.096956521739	307.216304347826	153.039130434783	110.188173913043	348.973826086956	641.675717391304	415.201934782609	422.496	109.181869565217	443.81347826087	162.224934782609	112.216739130435	144.898652173913	108.149956521739	100.995065217391	135.680239130435	167.322782608696	138.75547826087	82.6305652173913	176.508891304348	174.490630434783	84.681652173913	195.819130434783	80.6023260869565	144.861608695652	782.540086956522	290.81152173913	121.426565217391	916.330913043478	125.494760869565	267.251391304348	1058.01289473684	123.438413043478
58	198.040973970411	198.038474564141	198.054338420999	95.889	92.854	97.944	4	4	83.6634285714286	207.1615	204.1	255.116071428571	77.5594074074074	341.795714285714	120.368428571429	71.42	296.778428571429	428.788888888889	329.54075	436.667	365.326214285714	670.186928571429	466.172642857143	372.469464285714	54.0855185185185	408.1	289.827259259259	116.288142857143	87.7261428571428	93.8465714285714	76.5214285714286	88.76175	125.49075	110.187	66.31625	501.980571428571	261.193142857143	40.8114285714286	199.899	44.891	90.7863571428571	765.527777777778	328.5895	582.7055	1416.40442857143	59.1765714285714	1140.47565517241	1390.9415	255.017857142857
59	205.048958438205	205.048958438205	205.048958438205	267.31	267.31	267.31	1	1	57.1503333333333	77.5579999999999	72.4584583333333	95.9074166666668	55.0957500000001	97.9680000000001	60.1823599999999	177.53075	1618.806125	1946.0935	1118.7206	2018.11384	72.4229583333333	69.377	61.2025	73.4760000000001	112.177083333333	149.982875	118.324833333333	153.04375	63.2710000000001	77.539	71.4204166666667	82.64025	76.5375000000001	62.2530416666667	48.962	48.974	63.2424799999999	57.148	73.479	59.1914166666667	116.31325	75.5015833333332	50.0044999999999	57.1223333333333	80.6195000000001	61.2174999999999	63.2424799999999	71.3999999999999	76.5374999999999
60	207.063793021294	207.061861125387	207.071258663799	307.0975	306.12	309.129	6	6	12935.0666808511	21054.5823829787	22128.9095	2650.71775	16012.9943478261	22801.8101739131	16469.3048085106	20941.0339574468	607.055217391305	1008.01773913044	683.585319148936	657.996063829787	19801.6730425532	21857.6237872341	18661.5844893617	20240.8392826087	10840.5027173913	13449.3653478261	10285.8386086956	10897.7791304348	15335.8678913043	13683.3011086956	11762.3172340426	14466.9898723404	15893.623826087	13962.8228043478	12032.7106086956	16791.811173913	13937.8217608696	12388.0074782609	15740.9200869565	12067.1475652174	20611.3100869565	2016.04878873239	14557.2613043478	2568.87504545455	20496.8974782609	17095.345826087	13408.1796808511	4501.19734482759	10867.9862978723
61	208.068513539943	208.066920113608	208.085262073263	297.895	294.822	297.952	15	15	2853.05654166667	5348.28606896552	5752.27263414634	6110.75399999999	3957.59191304348	6148.11511764706	4053.51234782608	5448.04254166667	80.6006086956522	152.018869565217	84.6634583333333	81.6208695652174	4838.86847826088	5531.53789473683	5444.14293333332	5215.21458333333	1961.98445454545	2645.45838461538	1913.90625	2044.64112	3415.83339130435	2712.60981818182	2333.85533333333	3121.3275	3635.18947826086	2803.67686956522	2342.62125	4146.34017391304	2872.76869565217	2716.92575	3475.96491666667	2596.20730434782	5010.50621428571	5231.41466666666	2990.64	3691.41525	4553.61830434782	4214.69765217391	3174.36966666667	4684.15904166667	2031.31775
62	210.074696453353	210.074696453353	210.074696453353	120.373	120.373	120.373	1	1	76.5214285714286	160.12375862069	157.149034482759	237.772482758621	260.223103448276	315.201310344828	281.596137931034	577.359034482758	263.231172413793	309.143586206896	166.27124137931	271.393379310345	217.274689655172	326.422068965517	289.758344827586	215.278206896552	338.662896551724	293.899034482759	242.784620689655	273.433931034483	111.210068965517	88.746	57.1451034482758	65.2733793103448	158.14275862069	144.908551724138	97.9464827586207	410.220206896552	234.663448275862	220.334896551724	239.627068965517	102.048275862069	1358.2404	586.539655172414	290.778620689655	373.408344827586	1197.35855172414	735.594034482759	460.144413793103	850.737517241379	472.563344827586
63	212.059448000177	212.059448000177	212.059448000177	69.377	69.377	69.377	1	1	8.16094117647059	20.3988571428571	16.3270588235294	17.3445	16.3272727272727	24.4786285714286	13.2657352941177	39.7903235294118	15.2911764705882	14.2910303030303	23.4667647058824	29.5876764705882	14.2837058823529	25.5029411764706	19.3855882352941	17.3477272727273	2315.34260606061	1972.17167647059	845.956818181818	1572.22791176471	20.4088235294118	11.2229117647059	7.14185294117647	16.3247058823529	18.3621176470588	9.18264705882353	6.12070588235294	6.12052941176471	8.16211764705882	8.1635294117647	21.4224705882353	11.2248529411765	21.4255588235294	23.4620294117647	12.2452941176471	15.3039705882353	18.3647647058824	25.5051470588235	18.3589714285714	13.2657352941176	7.14308823529412
64	213.963965925814	213.959235252363	213.977431283346	103.051	99.962	106.117	63	63	2777.56473076923	4509.60545454546	4986.07281818182	4459.3735483871	2939.14046511628	4075.56168421053	2527.56	3294.51717948718	185.657612903226	312.2016	275.472	188.749333333333	2552.07305263158	2902.77021052632	3070.49129032258	2923.637	355.0644	677.3464	624.4032	397.762258064516	2812.92771428571	2396.77258064516	2345.87222222222	2999.12666666667	2058.94858333333	2139.48704347826	2076.93431578947	2175.63493333333	1757.2436	2192.60390322581	2577.224125	2014.3354	2594.53813333333	3337.23775	2555.768	2187.78957575758	1623.23058064516	2736.3673220339	3141.40106666667	1610.01812903226	1233.3009
65	215.959104085706	215.957450976096	215.967878987018	103.057	99.979	105.092	5	5	1456.476	2130.98823529412	2399.5934117647	1930.95294117647	1541.55577777778	1928.3315625	1263.367	1624.7715	158.090882352941	234.651111111111	509.118611111111	125.496176470588	1268.61961111111	1468.17972222222	1460.56044444444	1302.22888888889	156.1025	332.501888888889	285.764705882353	156.051	1448.81764705882	1127.36	1254.53166666667	1467.70005555556	971.32	1211.08911764706	1095.42033333333	1092.02941176471	815.364703703704	960.096764705882	1274.58333333333	904.690722222222	1268.22558823529	1825.44282352941	1239.65735294118	1337.00055555556	778.708823529412	1267.13223529412	1509.94823529412	712.165294117647	609.924823529412
66	220.079081740764	220.079081740764	220.079081740764	458.078	458.078	458.078	1	1	6.1233	11.2205238095238	35.7105	6.1233	6.12149999999999	17.34425	8.16479999999999	31.62	79.5795000000001	113.2866	8.16680000000001	92.8382000000002	10.2055	12.2371428571429	12.2434285714286	8.16479999999999	26.5265	25.49875	44.88	56.1137499999999	17.33915	12.243	12.24	9.18224999999999	44.8910000000001	16.3192	7.14000000000001	79.6029	112.266	53.04	77.5428	8.15999999999999	76.4999999999999	44.9063999999999	17.3351428571428	16.3296	125.49075	14.2835	9.18000000000001	108.175523809524	25.5075
67	223.077273754142	223.077273754142	223.077273754142	847.788	847.788	847.788	1	1	114.272	261.105371428571	313.175085714286	276.450971428571	144.880571428571	309.094628571429	126.514444444445	225.445257142857	334.700571428572	306.128571428572	89.7851428571429	222.384914285714	263.226342857142	291.793542857143	344.953142857143	322.410285714286	128.5164	211.199142857142	209.158571428572	137.715428571428	272.584114285714	197.929885714285	317.299971428571	294.862571428572	235.718999999999	217.351285714286	139.865257142857	154.084714285714	244.786285714286	158.170857142857	225.514714285714	186.738428571429	141.819714285714	339.802714285713	225.476828571428	385.668	234.659142857143	170.382942857143	115.292285714285	288.740857142857	291.752685714285
68	225.07465523331	225.074384812342	225.074989289794	296.885	292.811	296.898	3	3	742.749913043479	1293.6907826087	1613.03243478261	1557.31617391305	996.837347826089	1590.58669565217	1013.37808695652	1747.26	70.4160000000001	99.9898260869567	65.2827826086955	97.9450434782609	1151.58	1521.59791304348	1446.76514285714	1184.99791666667	525.434347826087	637.690217391304	544.077130434782	482.706782608695	789.681913043479	736.816695652173	724.230869565216	571.199999999999	730.506782608696	877.461739130434	652.280086956522	1185.54313043478	928.674782608695	630.521217391305	869.48452173913	548.032909090909	1673.29913043479	1253.88725	902.73847826087	1122.28695652174	1589.56643478261	1145.80178260869	1039.16770833333	1635.47817391304	472.400913043478
69	225.078924460032	225.078924460032	225.078924460032	233.646	233.646	233.646	1	1	73.476	185.654	163.28	232.621384615384	643.9355	966.194961538461	668.440599999999	1808.326	1350.83646153846	1919.12642307692	921.303115384615	1750.782	303.019961538461	471.471	465.33888	272.350269230769	2060.55538461538	1420.20088888889	1177.39069230769	1774.86692307692	220.428	269.351076923077	177.453230769231	213.147846153846	232.621384615385	129.60096	101.984615384615	508.094076923077	320.437	144.845461538462	249.965961538462	124.444518518518	2468.5895	605.019653846154	317.160192307692	404.026615384616	1740.57930769231	1015.3975	573.391307692307	992.532074074074	557.067
70	228.195799237085	228.195799237085	228.195799237085	1018.23	1018.23	1018.23	1	1	222.315282051282	351.917692307692	405.990615384614	370.353076923076	229.551923076922	396.750076923076	202.990205128205	219.305512820513	300.831923076923	311.139102564102	1036.65866666666	282.646538461538	644.688615384614	315.227538461538	405.98041025641	520.356923076922	232.577538461538	712.979999999999	582.127179487179	298.927615384615	717.186179487178	256.045743589743	573.22558974359	481.536820512819	881.501538461538	344.941999999999	325.445435897435	383.471794871796	526.319999999999	424.447999999999	777.376769230768	335.58	207.06	563.252307692307	311.139102564102	286.64882051282	271.367743589743	413.058461538461	316.13641025641	250.997684210526	281.399692307692
71	228.19342559938	228.19342559938	228.19342559938	1025.36	1025.36	1025.36	1	1	155.04	263.16	325.379999999997	260.28214285714	165.355714285714	320.055714285714	141.78	144.949230769231	137.7	217.26	172.500714285714	146.88	566.099999999999	232.56	332.28714285714	434.519999999996	178.5	625.841428571428	303.959999999999	230.681428571428	631.957142857142	130.56	281.519999999999	407.999999999999	802.739999999998	216.391428571426	216.391428571428	331.267857142859	334.325714285714	353.167142857142	693.599999999999	257.04	137.603571428571	489.942857142856	126.48	121.38	184.490714285714	354.959999999997	44.8799999999999	167.28	138.72
72	228.208285930395	228.198254090525	228.209470296114	499.954	497.875	500.952	5	5	277.551589743589	291.756666666667	280.572368421053	292.857743589743	1118.39774358974	320.368564102564	938.521052631579	1934.40615384615	822.450666666667	1076.40539473684	337.715815789473	387.76	269.356421052632	303.952358974359	312.245538461538	319.350605263159	1062.81328205128	269.391157894737	455.045794871795	492.858153846154	298.814923076923	727.461102564102	726.532102564102	323.470051282051	289.71641025641	493.605538461538	385.656923076923	796.840282051282	532.728473684211	926.27641025641	274.38	1073.17487179487	3183.23641176471	258.166526315789	424.437333333333	758.880000000001	483.613692307692	1944.8824	379.430461538461	628.572717948718	282.653641025641
73	228.966337415907	228.963168186634	228.966372644477	104.083	104.078	105.086	3	3	973.148142857143	1192.714	1134.55136	1292.702	889.844857142857	1233.707	761.833285714286	1046.41007142857	80.5856428571429	106.109714285714	42.8505	68.35675	719.301428571429	834.593714285714	858.210464285714	810.248642857143	177.529714285714	263.178428571429	181.610857142857	201.974142857143	817.22025	492.6945	692.774	911.115142857143	679.367571428571	589.7045	594.597535714286	813.3385	441.8765	579.502	766.932571428571	529.620964285714	775.254285714286	1114.113	558.07675	557.193	384.647714285714	775.417142857143	247.929428571429	374.366214285714	268.278785714286
74	230.992836510957	230.992836510957	230.992836510957	88.778	88.778	88.778	1	1	89.7700571428572	194.874571428571	269.393142857143	262.253382352941	138.778285714286	240.780685714286	134.651314285714	195.861942857143	513.9792	689.001428571429	199.976	755.011428571429	163.268571428571	163.218285714286	167.298742857143	159.186857142857	120.413942857143	110.190857142857	87.7568571428571	97.9309714285715	185.692	423.347428571429	184.640685714286	174.468857142857	138.758857142857	282.619142857143	117.332857142857	153.041666666667	100.002	130.592914285714	180.530166666667	119.373428571429	241.760314285714	256.1706	107.148	169.391142857143	669.419885714286	145.899722222222	97.9309714285715	638.680971428572	190.761371428571
75	231.973323598401	231.970800826067	231.989129842608	68.356	65.301	70.397	20	20	1468.944	2134.6507	2470.0656	2179.30254545455	1627.59116666667	2234.08076923077	1630.5992	1190.6512	840.95	836.0898	1419.19093333333	668.274666666667	2157.864	1891.2036	2058.89813333333	2044.9484	397.982	558.085866666667	439.6631	352.0035	3146.09873333333	2186.43146666667	2361.9945	2802.64890322581	2140.10468965517	1657.60833333333	1384.53396774193	1457.7229	1061.07733333333	1778.5572	2522.62486666667	1986.8486	896.6679	1719.94783783784	1309.00213333333	1352.8736	972.3459	897.834666666667	1784.04246428571	1040.05933333333	631.668866666667
76	231.97572769786	231.972048425371	231.987264348173	297.9	294.823	300.978	16	16	1610.01085714286	2557.85628571428	2179.32365217391	2169.450125	1738.53105882353	2398.64232352941	1571.47375	1716.85234285714	69.3794285714285	115.309852941176	101.022428571429	72.4408823529412	2452.95852941176	2475.59029411765	2491.12729411764	2454.40305882353	1317.98765714286	1774.21475	1293.7357037037	1398.77254285714	2124.55852941176	1741.87157142857	1550.57371428571	1857.2762962963	2166.02197058823	1793.67705882353	1680.9282	1534.7036097561	1850.81352941176	1651.56502857143	1902.05287804878	1623.52191176471	1862.02142857143	2425.21914285714	1818.86377142857	2041.53454285714	2162.31485294118	1816.07117647059	1935.5804	2183.71714285714	1441.64536363636
77	231.985729471842	231.973872864973	231.988232358036	101.028	99.979	103.058	5	5	499.836296296296	673.371111111111	703.978888888889	668.41537037037	502.98325	731.51925	426.315214285714	567.040571428571	351.925555555556	474.41625	108.151407407407	437.707111111111	463.214518518519	564.223851851852	520.237777777778	499.015444444445	538.696888888889	268.278785714286	422.479333333333	464.035	566.264444444444	577.361925925926	589.709851851852	699.769	443.828888888889	444.849185185185	432.419428571429	380.722481481481	371.455259259259	345.867888888889	458.935714285714	374.448740740741	465.153777777778	608.206962962963	387.712592592593	480.646777777778	318.320888888889	470.339518518519	329.543740740741	336.685555555556	339.683785714286
78	233.039874113846	233.039720101047	233.040028126645	66.8145	66.31	67.319	2	2	231.565942857143	323.321885714286	390.828970588235	428.511176470588	231.640147058824	427.355352941176	208.17	224.458235294118	207.969257142857	190.887333333333	317.311470588235	208.14	357.092647058824	334.598588235294	329.555	371.440588235294	95.9214705882353	150.999176470588	86.7375	90.8035588235294	432.667058823529	375.457411764706	400.964029411765	469.335294117647	366.221028571429	293.842285714286	239.727647058823	210.138176470588	181.607117647059	214.292647058823	346.84	238.783235294118	174.465264705882	287.673176470588	180.618088235294	210.174529411765	245.883794117647	138.748	593.605764705882	291.846176470588	160.209264705882
79	233.970125257009	233.970125257009	233.970125257009	296.902	296.902	296.902	1	1	611.118230769232	953.915769230768	936.642461538462	852.977230769228	661.880153846153	811.08346153846	651.92746153846	517.061999999999	32.6621538461539	29.5911538461538	25.5076923076923	21.4248461538461	954.935999999998	931.892076923077	852.998666666665	948.456923076922	530.56	698.602142857141	550.966153846154	591.733846153845	792.719307692306	636.912	637.403846153845	806.698307692307	889.641230769229	682.534384615386	646.875076923077	647.895384615385	646.826307692307	690.696230769232	821.719230769233	582.848250000001	628.462153846155	928.409999999998	694.51523076923	686.667076923077	711.154461538462	692.029384615385	667.99923076923	736.662153846154	580.248692307693
80	233.968925929434	233.968925929434	233.968925929434	99.989	99.989	99.989	1	1	377.507419354839	638.802709677419	638.802709677419	727.582	381.648903225806	576.464032258064	362.06671875	490.75528125	275.373870967742	308.283548387097	277.5165	396.880387096774	415.3180625	459.0421875	394.75209375	459.196875	463.285032258064	220.375741935484	364.301225806452	367.234838709677	621.219290322581	416.186322580645	579.41325	727.46053125	410.156709677419	391.791483870968	405.042451612903	365.252387096774	277.518967741935	336.695806451613	438.5596875	348.928258064516	328.471161290323	464.393548387097	280.624193548387	335.728580645161	301.033225806452	305.057161290323	294.807967741935	309.196838709677	238.70264516129
81	234.026169083002	234.026169083002	234.026169083002	65.29	65.29	65.29	1	1	890.5764	1347.44935555556	1403.25	1498.94756818182	875.511	1433.48318181818	817.347681818182	797.853272727273	603.629511111111	615.466674418605	915.184636363637	620.254577777778	1231.33202272727	1119.08959090909	1051.78402272727	1255.10318181818	6896.94504545455	4964.29022727273	5163.27	6509.1316	1602.04227272727	1004.87909090909	1171.27309090909	1768.95586363636	1357.62	927.4224	931.509	936.485181818182	695.826	952.147704545455	1312.76925	1041.83768181818	640.643733333333	1200.861	792.840204545455	854.988545454546	745.819363636364	541.764818181818	1267.88762222222	757.126681818182	437.7516
82	234.097256597955	234.084912253062	234.110272511368	503.529	502.976	508.071	14	14	13.26624	15.3006	53.05456	11.22308	9.18215999999999	14.28784	11.21824	60.1941600000001	356.07772	473.502720000001	9.18252000000002	481.685440000001	21.42588	25.5069999999999	11.22528	14.28392	100.98396	75.50072	260.1714	404.030880000001	39.79092	10.2048	17.34816	13.26676	181.56712	81.5679999999998	9.18252	441.76392	812.493119999999	216.299360000001	354.90432	15.3012	271.27744	120.39304	53.0545600000001	51.014	559.11344	25.513	9.17856000000001	818.42496	29.5881200000001
83	234.098204554586	234.096234181935	234.100151084451	204.058	202.012	205.073	6	6	185.7253125	337.71309375	273.485625	258.13115625	420.355875	572.27259375	469.40125	313.22634375	549.93159375	476.5443125	412.181	403.01109375	466.26853125	546.87075	501.0348125	560.11725	756.6545	797.8599375	586.55390625	615.3238125	235.68496875	147.94078125	159.134625	111.19021875	519.32315625	253.022	221.36034375	731.676093749999	830.5089375	578.28684375	807.939	600.94565625	1094.72825	1372.27828125	868.98675	1170.4418125	1469.43	1169.421375	1404.89408571429	1237.43328571429	923.35453125
84	235.098759490473	235.096579683744	235.115412723435	507.057	502.976	507.057	3	3	5.10285714285713	13.26	20.4047619047619	12.2434285714286	10.2028571428571	10.2057142857143	6.12000000000002	12.2428571428572	73.4605714285714	135.698	16.3245714285715	185.735333333333	18.36	21.426	11.2257619047619	11.2231428571429	22.4400000000001	22.4452380952382	29.5882857142857	49.9940000000001	19.3851818181818	6.12314285714287	3.06171428571428	11.2226190476191	31.62	8.15580952380952	5.10142857142858	56.1157142857143	95.9605714285714	22.4462857142858	62.2054761904761	12.24	45.8892857142856	13.2637142857143	7.14166666666669	18.3649090909091	49.98	8.16419047619047	8.16000000000001	74.4808571428571	13.2668095238095
85	236.103718751037	236.095709938454	236.11172756362	506.0365	502.976	509.097	2	2	5.10225806451613	18.3611612903226	18.3652258064516	13.2658709677419	7.1418064516129	23.4674193548387	13.2587419354839	17.344935483871	44.8913548387097	56.1248387096774	9.18232258064517	64.2904838709678	17.3443870967742	16.3215483870967	15.307	7.14180645161291	16.3215483870968	19.3855161290323	18.3646451612903	33.6695806451613	19.3818387096774	12.2458064516129	14.2863225806451	14.2863225806451	23.4614838709678	15.2956451612903	11.2231935483871	45.9116129032257	83.6929032258064	21.4220322580645	57.1145806451612	9.18087096774193	52.015064516129	18.3681290322581	16.3272258064516	8.16213333333334	57.1344516129032	9.18406451612902	12.238875	72.4531333333333	7.14316129032258
86	236.955815412476	236.955815412476	236.955815412476	66.316	66.316	66.316	1	1	757.909533333333	1149.4273	1183.50933333333	923.341333333333	721.328533333333	1068.82026666667	668.416206896552	614.206068965517	517.922933333333	437.949827586207	1050.88413793103	449.9523	955.998482758621	712.006533333333	816.213333333333	930.680275862069	473.504	424.348689655172	459.12	472.383466666667	1154.1478	947.8587	919.260266666667	1438.58896551724	1193.478	742.6328	947.641933333333	732.407866666667	610.124965517241	866.360586206897	1122.07333333333	910.239862068966	455.9698	961.9543	684.598933333333	709.091724137931	512.173866666667	413.2215	1148.59506666667	438.79275862069	399.002466666667
87	237.07304332441	237.07304332441	237.07304332441	270.33	270.33	270.33	1	1	86.7223684210526	184.696210526316	191.839157894737	188.753552631579	299.957368421052	375.514947368421	238.747736842105	1043.56768421053	3238.5	13987.9317894737	7112.2765	16433.3786842105	146.895157894737	175.485263157895	160.160657894737	120.409684210526	620.144	748.873157894738	546.875157894736	848.880842105262	130.613894736842	129.573421052632	98.9527631578947	118.350526315789	112.246315789474	70.409052631579	66.3085526315789	129.576763157895	115.3165	83.6745263157895	106.126526315789	72.4293421052632	484.5625	248.944210526316	76.5315789473683	119.355394736842	392.862105263158	225.478157894737	115.289736842105	206.034684210526	246.941894736842
88	238.081749626178	238.081749626178	238.081749626178	411.157	411.157	411.157	1	1	8.162	31.6355	21.42	25.5125	28.567	25.5010416666667	32.6493333333334	57.134	17.34425	22.4409166666667	21.4309565217391	12.243	20.4058333333333	23.4609583333333	21.431375	22.4514782608695	33.66825	15.304375	9.18234782608696	33.669625	18.36075	20.3958333333333	13.2665	17.3449583333334	18.36075	22.4455	17.34425	37.7415416666667	17.3449583333334	13.268125	18.3693913043478	15.3075	65.3120000000001	23.472	14.2805833333333	22.4455	46.9429999999999	17.3407083333333	10.2025	33.677875	15.3006
89	239.088411077417	239.088411077417	239.088411077417	410.142	410.142	410.142	1	1	16.3243636363637	25.5136363636364	28.5676363636364	28.5676363636363	26.5270909090909	37.74	17.3446363636363	47.9528181818181	69.3785454545455	92.82	36.7388571428572	80.6213809523809	22.446	23.46	33.678	27.5541428571428	13.2635454545454	14.2838181818182	14.284	19.3851818181818	21.42	27.5326363636363	24.4865454545455	23.4662727272727	17.34	28.5829090909091	20.4063636363636	30.6	30.6081818181818	16.3287272727273	14.2913333333333	13.2670909090909	40.8218181818182	21.432	23.46	23.4662727272727	32.6574545454545	29.58	10.2027272727273	31.6369090909091	16.32
90	244.090906831245	244.090906831245	244.090906831245	63.238	63.238	63.238	1	1	832.394181818182	1308.58224242424	1055.99109375	1100.88346875	921.470454545455	1210.66806060606	840.86625	1446.7588125	2654.50181818182	2186.52763636364	3335.19725	3207.73745454545	496.87696875	684.503875	476.45675	408.1875	230.615878787879	367.30125	124.495454545455	265.270909090909	474.51796875	164.263909090909	181.6100625	350.966	385.605818181818	124.473272727273	81.6075	217.27996875	196.912636363636	273.47725	395.796375	295.926875	741.738272727273	592.672818181818	154.088636363636	198.953181818182	278.53678125	851.93484375	849.609515151515	318.435	214.295454545455
91	246.861008040738	246.856939501616	246.875168568004	1079.43	1078.34	1080.49	41	41	1244.73888888889	2035.6125	2202.85468750001	2382.72000000001	1514.17466666667	2180.4288	1576.43275862069	1487.1448275862	1203.39310344827	1222.37310344827	843.81566666667	1242.36000000001	2160.09607142857	1936.05588235294	2018.58	2077.15319148936	1483.58137931034	2839.61965517241	1367.82	1674.38586206896	1920.22812500001	1227.4748275862	1450.44	2409.97812500001	2595.7572413793	1359.09931034483	1126.89777777778	1778.46103448277	1308.52413793103	1490.22	2695.75103448275	1660.10103448275	1472.35758620689	1974.41666666666	1275	1260.12586206896	1259.53103448275	1503.48000000001	816.551724137929	1300.92500000001	1317.39448275862
92	246.877451245761	246.875552491916	246.87855545847	1078.885	1078.4	1081.43	8	8	1658.10185185185	2157.06296296296	2403.99259259259	2234.82000000002	1407.09074074074	2621.26222222222	1514.22962962963	1419.33518518518	1159.14074074074	1175.46666666666	797.929629629628	1173.42592592592	2407.2	2166.24629629629	2241.96	2339.88	1403.00925925926	2726.42962962962	1313.76	1598.92037037037	2318.10222222222	1189.75185185185	1402.5	2608.06666666666	2466.23518518518	1293.82962962964	1436.18222222222	1658.10185185186	1268.78074074074	1010.82	2581.53703703703	1440.71066666666	1401.98888888889	2547.86481481481	1220.36296296296	1221.38333333333	1210.59851851852	1417.8	801.28148148148	1208.11851851852	1269.43888888889
93	250.016042862413	250.016042862413	250.016042862413	65.296	65.296	65.296	1	1	89.7685161290323	155.030193548387	174.497225806452	198.95484375	94.902	184.60303125	115.303741935484	110.190375	84.6064516129032	78.6045806451613	99.9875625	72.4383225806452	154.05775	149.95378125	137.73796875	124.495096774194	1137.8035483871	924.3748125	920.301870967742	882.551129032258	228.581161290323	289.753290322581	314.246625	370.36209375	162.195387096774	165.255677419355	169.3355625	109.15003125	82.6435161290322	79.5952258064516	159.134625	102.045161290323	76.5072580645161	123.427806451613	91.8232258064516	103.049322580645	109.167612903226	98.9650322580645	123.40865625	120.413290322581	50.0037096774194
94	251.068331980482	251.067428588867	251.069235372098	88.7555	88.744	88.767	2	2	71.4205882352941	218.305176470588	79.5944117647059	137.759558823529	142.863636363636	237.721676470588	103.028911764706	241.802735294118	344.730176470588	293.986909090909	186.713823529412	202.014	209.190441176471	169.339529411765	131.595176470588	118.371176470588	35.7148484848485	58.1567647058824	32.6545454545454	49.9857647058823	150.973058823529	28.5624705882353	13.2634411764706	45.9132352941176	169.363941176471	67.3374705882353	43.8726470588235	507.071558823529	93.8643529411764	195.896470588235	137.692058823529	91.8238235294117	804.872823529412	633.796363636364	202.05	260.2125	255.110294117647	602.976441176471	139.756117647059	263.273823529412	43.8650588235294
95	253.214268690703	253.211450847144	253.23182715515	616.232	615.24	619.32	13	13	495.928285714286	2076.54295652174	1550.79085714286	2417.67085714286	1083.54342857143	2020.44857142857	1136.40731428572	1346.78823529412	843.634514285716	1307.2056	462.267085714284	1349.6112	1083.36137142857	1598.99978947368	1409.25131428571	875.258057142859	678.59338235294	311.187142857143	245.923285714286	750.914823529411	831.39588235294	851.914714285713	422.327314285714	1345.9619117647	420.357714285715	257.0688	236.708235294117	818.498285714286	240.780685714286	491.763942857144	281.598857142857	730.504114285715	2649.05575	1055.96614285714	278.577	996.971029411763	980.494571428572	1788.5859	376.488529411764	769.381600000001	416.264914285715
96	254.989923329433	254.984661584613	255.005384552316	103.0565	99.979	107.127	52	52	3155.99459259259	4260.58827906977	4415.47576315789	3894.33573913043	3086.875	3870.92662068965	2696.4882962963	3659.22844444444	173.406538461538	268.340923076923	108.148538461538	158.140185185185	2655.76080769231	2863.99482352941	2764.49297297297	2832.80123076923	380.560423076923	685.465846153846	595.837230769231	392.714259259259	2841.44980769231	2096.2644	2752.79015384615	2909.80784615384	2036.45945945946	2304.76566666667	1898.96414814815	2365.85548387097	1879.80104347826	2026.25469230769	2734.22281481481	1939.9705	2704.11818518518	3576.414375	2351.97431034483	2463.2456	1497.727	2533.35524	1023.35718518519	1573.25515384615	1181.24577777778
97	255.005982128145	255.005482811056	255.00651792784	103.5495	99.984	105.086	8	8	3165.46828947368	4529.06497368421	5202.1822051282	4214.29435897436	3259.22484210526	4243.93115789474	2730.47135897436	3385.38	210.114578947368	295.881794871795	295.881794871795	179.566315789474	2693.47692307692	3030.16153846154	2896.14397435897	2878.57733333333	401.991128205128	729.501666666667	615.313894736842	411.049394736842	2858.75846153846	2429.57731578947	2786.39028205128	3013.45871794872	2134.39052631579	2321.45789473684	2143.28935897436	2585.78456410256	2006.12656410256	1951.82681481481	2753.93076923077	1964.5858974359	2489.91764	3801.06842105263	2476.56189473684	2667.41943589744	1737.54033333333	2807.8162051282	2812.49346153846	1616.12676923077	1195.59421052632
98	256.080568550832	256.078907407036	256.082229694628	68.3595	66.316	70.403	2	2	159.143234042553	246.850083333333	258.156893617021	285.677446808511	314.284510638298	479.478333333333	293.876425531915	389.78629787234	1066.56391489362	1294.16936170213	1064.12629787234	1390.48716666667	183.62625	286.696104166667	179.587404255319	223.468531914894	262.238425531915	512.242936170213	294.896829787234	336.726382978723	378.569978723404	164.264531914894	164.285085106383	386.72514893617	252.970333333333	179.564936170213	130.581333333333	205.049936170213	242.824458333333	226.553361702128	379.582468085106	214.309565217391	588.699595744681	575.36225	205.101255319149	351.9934375	364.238744680851	452.086212765957	434.582125	377.54170212766	483.611106382979
99	256.261524106918	256.257870521074	256.277199446464	880.534	879.473	881.48	5	5	418.380882352942	856.139571428572	930.474514285716	667.360285714286	654.102794117646	770.186285714287	465.328457142857	1941.60371428571	631.539171428571	562.263088235295	2677.80882352941	449.071764705883	974.352794117646	815.322428571427	989.827941176472	746.962941176469	489.723428571428	873.486857142858	597.887428571429	577.384685714285	882.423571428572	492.867	582.566828571428	979.474285714287	902.927571428573	546.956470588234	505.027285714287	660.124857142858	572.368499999999	719.301428571429	780.649714285714	687.678235294119	614.298000000001	824.367771428573	630.412971428571	611.151142857143	515.233676470588	587.77411764706	1645.16782857143	578.583000000001	543.720914285714
100	256.97632242924	256.974905949405	256.988123214062	103.057	99.979	105.092	8	8	2304.41368965517	2880.2128	3831.91275862069	3273.59806896552	2307.864	2356.25753333333	1931.61875862069	2632.353	133.629034482759	200.994344827586	148.960275862069	111.210068965517	1972.52651724138	2287.22655172414	2184.04148275862	2047.01924137931	292.819172413793	530.435862068965	449.012413793104	291.739724137931	2180.32951724138	1712.40631034483	2062.99779310345	2231.98634482759	1560.00179310345	1682.43489655172	1716.83410344828	1907.60451724138	1437.86020689655	1523.27186206897	2059.17113793103	1370.23048275862	1825.55310344828	2854.19382758621	1816.39793103448	1854.21717241379	1156.99282758621	1920.02937931034	1510.00827586207	1140.6684137931	929.282827586207
101	258.883171411888	258.878210865939	258.887466254601	1078.38	1076.36	1078.45	3	3	2215.19535714285	3071.23793103447	3246.77642857142	2933.52000000002	2063.16214285714	3506.06896551723	2067.24357142857	2089.35172413792	1789.31214285714	1746.83034482758	1855.00928571428	1871.335	3319.22178571428	3114.12999999999	3091.61999999999	1900.26	2072.32034482758	3476.35678571428	1819.68	2157.00896551724	3108.99068965516	1831.51896551724	2045.1	3454.88758620689	3162.04862068965	1836.64285714287	2107.77499999999	2356.00464285716	1888.32142857142	2101.19999999999	3441.62310344827	2183.53793103448	2040.68965517241	3293.71285714285	1972.68	1838.66137931034	1844.38620689655	2018.58	1857.7	1938.67857142857	1899.61758620689
102	261.221409269508	261.221409269508	261.221409269508	757.058	757.058	757.058	1	1	5.10133333333332	11.2229333333333	17.3445333333334	10.1993333333333	15.3040000000001	17.3456666666666	12.2472	12.2384	122.432	132.634666666667	7.14466666666669	147.938666666666	10.2033333333333	10.2026666666666	12.2432	12.2392	13.2686666666667	13.2634666666666	9.18239999999998	9.18239999999998	13.2686666666666	9.18540000000005	11.2229333333334	11.2229333333333	19.3850666666666	13.2634666666666	9.18239999999998	9.18239999999998	15.3040000000001	8.15626666666667	14.2837333333333	7.14186666666665	8.16213333333332	13.2634666666667	8.16213333333338	11.2229333333333	8.16213333333332	12.2432000000001	9.1788	18.3648	17.3445333333334
103	263.014235446849	263.010081081296	263.030392562389	62.2375	60.189	66.31	36	36	2894.03348275862	3705.56439473684	4615.41589189189	4552.115925	5654.29842105263	5809.49947368421	6464.43945945946	7780.61931818182	6476.01442105263	8059.53031578948	522.378378378378	10419.6239473684	2549.3177027027	5380.98685714286	3526.51710638298	3070.48118918919	1943.90210526316	2173.21657894737	4039.22184210526	2095.633	1745.95989189189	2714.99028947368	2598.62837837838	1556.11824324324	1751.24963157895	4327.39815789474	3198.03891891892	6088.17381818182	5842.02684210526	3263.77508108108	2107.66433333333	2245.97178378378	10566.5228947368	6143.0045625	6146.22378947368	7942.74868421053	10716.9189189189	8847.78378378378	1394.48389473684	11461.4970810811	5981.80289473684
104	263.031066541066	263.030610283199	263.032765612742	63.249	62.246	63.26	4	4	3008.18337931035	3679.78675862069	4588.18055172414	4999.30666666667	3549.09441176471	5666.35365517241	6454.55344827586	9396.656	5329.85586206897	6682.56310344828	502.991466666667	8761.10882758621	2521.10165517241	5678.71113333333	3813.7568	3049.20248275862	1918.5075862069	2160.5012	3803.5884137931	2386.42524137931	1726.59848275862	2404.79020689655	2543.5248	1546.72426666667	1713.71586206897	3688.56937931035	3119.36386666667	6282.5906	5022.81806896552	3122.628	2331.8724	2239.88396551724	10513.8508275862	6396.04862068965	5307.29565517241	6707.29351724138	9996.66289655172	8820.28482758621	1316.90606666667	10691.597862069	4963.62813793103
105	264.01725769043	264.01725769043	264.01725769043	63.238	63.238	63.238	1	1	279.491416666667	318.188	419.339875	484.638541666667	561.160416666667	520.09375	625.5665	890.714625	458.802	491.121913043478	85.701	808.038	209.15125	484.519791666667	309.13575	267.381916666667	188.74625	221.349041666667	291.803416666667	183.6525	191.854	166.307541666667	181.611916666667	177.5235	150.966166666667	279.491416666667	219.308958333333	511.040875	374.447041666667	286.7605	212.168666666667	224.455	1067.983625	545.722291666667	420.343	532.59225	836.639166666667	903.756916666667	142.805833333333	895.19775	395.970166666667
106	267.122755735178	267.12083990542	267.123799372813	544.813	543.775	548.888	3	3	305.123962962963	1084.77181481481	903.126111111111	1078.41403703704	943.739814814816	1178.65611111112	617.144814814816	1862.3787037037	701.070777777778	923.167037037038	925.375148148149	657.947777777776	506.158814814815	1110.52562962963	959.887214285715	867.220370370371	433.625925925926	361.171777777778	373.346142857143	239.76962962963	736.493481481482	635.759962962963	700.641857142858	830.163714285716	384.637740740741	535.425000000001	274.459703703704	851.916481481479	515.343148148148	464.234814814815	447.812518518519	674.391370370371	1823.26948148148	863.170666666667	445.853296296297	607.07	653.108148148148	983.137185185187	648.767111111112	984.764629629629	928.46962962963
107	270.277589816684	270.276962977818	270.27821665555	892.728	892.72	892.736	2	2	637.741477272728	1079.5832	924.593590909091	934.569818181817	646.852909090908	976.292250000001	615.3682	671.4232	656.1172	631.548818181819	1037.61736363636	577.615863636364	1003.94836363636	1060.1956	960.333272727273	957.143727272725	610.1992	881.633454545455	572.232466666668	662.153066666667	751.103999999999	621.4236	588.847733333333	883.550933333334	1027.40853333333	597.946409090908	625.510772727273	652.974545454545	575.292818181818	607.058666666667	901.021227272728	678.572045454546	593.937466666667	794.866397058824	610.913444444444	610.119466666667	600.860318181818	687.57190909091	1347.77226666666	638.7704	620.322133333334
108	271.273406917026	271.265698073143	271.286987141	933.5255	925.38	937.708	18	18	3071.11608695652	5058.44540740741	5201.106225	5517.97156097561	3798.02185	5097.29389999999	3707.67935	3805.724175	3633.6444	3549.53672499999	3240.937125	3724.47637500001	5362.56539999999	5578.86370000001	5481.37405	5538.0527	3729.57700000001	5123.42839999999	3579.12469999999	3822.51205	5715.44050000001	3609.24322499999	3019.93940540541	5145.24682499999	5281.5904	3744.40925	3602.5415	1334.6832	3467.404875	3683.19275	5158.51039999999	3787.57875409836	3644.9581	5189.75439999999	3704.5492	3714.347	3332.5249245283	3819.9096	3204.1345	3626.05735	3696.999775
109	272.273145869598	272.272556989273	272.291125952029	933.509	931.519	933.583	7	7	831.50375	1403.90528	1213.07725	1326.05416666667	846.842083333332	1186.59920833333	843.74675	835.609320000002	385.6545	539.844499999999	200.997458333333	482.479708333333	1151.86225	1288.57575	1269.55383333334	1333.52120833334	784.410759999999	1173.33541666666	588.701559999999	866.208576923078	1293.71504	509.119719999999	539.855079999998	1078.41277419355	1177.12616	566.23875	608.242833333332	870.095541666667	534.632833333333	879.481359999998	1217.50620833334	845.008499999998	830.507919999998	1288.628375	583.600159999999	522.506239999998	530.421666666667	841.912499999999	201.046708333334	567.275680000001	604.005759999999
110	277.969677485079	277.968039247759	277.984753022199	66.333	65.295	68.35	11	11	1161.86135714286	1159.57757142857	1273.48547368421	1830.3285	1110.07085714286	1817.38542857143	1066.53446428571	715.220285714286	296.669482758621	289.923428571429	266.294571428571	258.1865	1029.43225	1035.3725	956.007714285714	1213.33203571429	103.0705	159.131142857143	142.84	92.846	1955.06027272727	1229.4324137931	1080.44475	2986.27175	1369.95592857143	673.245517241379	812.996928571428	878.2815	347.917428571429	900.0495	1504.60535714286	1240.67466666667	561.039285714286	992.5295	515.221896551724	696.855142857143	597.887428571428	795.795	644.685142857143	660.240392857143	157.1515
111	277.985520788741	277.985520788741	277.985520788741	68.357	68.357	68.357	1	1	1163.10692307692	1088.18192592593	1424.618	1619.16726923077	992.909076923077	1587.90933333333	1091.9136	668.301538461538	253.836346153846	261.366153846154	211.195730769231	249.965961538462	909.051	951.694555555556	850.904538461539	1017.40015384615	96.9475	146.918769230769	147.911153846154	85.7026153846154	1907.3145	964.154423076923	857.026153846154	2727.17965384615	1111.07319230769	525.319807692308	706.911333333333	802.800538461539	299.959153846154	843.762653846154	1354.66215384615	1118.48992	506.978230769231	800.730192307692	416.269846153846	572.371038461538	520.337307692307	767.242461538461	539.50162962963	585.767	133.660307692308
112	278.030965928826	278.028229887625	278.033701970027	199.972	199.955	199.989	2	2	29.593962962963	59.175037037037	39.7995	45.9121153846154	30.6080769230769	51.012962962963	40.82	74.4978518518519	1537.86559259259	1675.661	1605.90376923077	1245.51044444444	56.1148076923077	52.0351111111111	54.0865	42.8513076923077	117.282962962963	143.857961538462	236.657185185185	229.608333333333	62.2387692307693	76.5194444444444	62.2223461538462	66.3048148148148	37.7495925925926	51.025	40.8107692307693	64.2915	31.6283461538462	26.5161481481482	47.9434814814815	31.6283461538462	48.9724444444444	62.2380740740741	40.802962962963	42.8602222222222	38.779	44.8918461538462	38.7702307692308	78.5459230769231	36.7293333333333
113	282.290255236245	282.284002249581	282.296345504739	896.761	890.69	897.867	3	3	408.172972972974	2210.28266666667	1673.50918918919	988.641891891892	647.768648648649	2027.33072972973	454.159583333333	1860.21958333333	921.461333333333	1015.00756756757	10366.9662162162	491.822378378377	2533.33108108108	1511.03138888889	2150.05113513513	1399.99621621622	545.937777777778	1011.24854054054	607.886888888888	615.2275	1944.96711111111	847.989333333333	668.372916666667	1789.56722222222	996.974222222222	877.548648648649	655.117621621623	703.986486486486	668.082297297296	1115.31541666667	1093.72972972973	757.040540540541	510.222222222222	1647.73648648649	807.818000000001	1086.56625	557.999135135136	509.033945945945	1673.25555555556	559.188333333334	515.310416666667
114	284.294040312101	284.291234553904	284.302701190076	961.5765	958.045	963.165	8	8	749.802558139535	1330.08	1505.52	1326.19024390244	965.167761904762	1318.86	894.540000000001	1524.71809756098	1092.70734146342	969.139024390244	4137.68243902439	875.136810810812	1521.62685714286	1343.72546341463	1538.78526829268	1450.00919512195	946.42419512195	1534.30009756098	1134.53834146341	979.457560975608	1492.65251219512	1168.03963414634	1162.25226829268	1538.56458536585	1361.04941538462	1097.10304878049	907.181483870968	1030.6187804878	1010.21048780488	1105.23053658537	1416.33551219513	1059.93204878049	938.534634146339	1425.51924390244	1095.76814634146	1047.81553658537	977.160000000001	1176.53807317073	1944.39892682927	1115.28653658537	1048.68536585366
115	287.055357531023	287.055357531023	287.055357531023	266.313	266.313	266.313	1	1	93.8647692307693	213.260384615385	262.238846153846	280.574038461539	422.391461538461	510.298076923077	460.141423076923	557.004	110.164153846154	141.833461538462	132.6075	139.776884615385	306.046153846154	290.809615384615	356.040403846154	317.333634615385	143.825423076923	62.236423076923	125.481288461538	263.229461538462	104.079230769231	173.465384615385	119.36025	135.698365384615	241.831153846154	163.261538461538	157.106653846154	618.291509433962	296.898346153846	288.736192307692	253.055384615385	253.002923076923	825.226673076923	556.046730769231	337.747307692308	468.250615384616	528.55923076923	647.057961538462	530.54	686.485884615385	99.9976923076923
116	287.885760806785	287.884875468719	287.887213554935	1080.43	1079.4	1081.45	6	6	1245.81387096774	1700.87774193548	1935.55193548388	1806.99129032259	1084.60290322581	2030.10599999999	1152.96451612903	1110.46193548387	1038.68838709677	1268.26096774193	886.660322580648	1116.9	1981.4664516129	1741.22064516128	1783.98000000001	1819.23516129033	1122.35483870967	2129.41322580644	1154.64	1175.41161290322	1702.91838709677	992.773870967738	1245.42	1616.16	2050.84838709677	1178.47258064517	1287.0335483871	1287.6470967742	1104.33806451612	1087.32	1442.73612903225	1191.73677419354	1127.4564516129	2030.44193548388	1141.38	1065.21677419354	1026.79066666666	1092.42	814.474838709674	1180.51322580646	1084.93677419355
117	289.978385159647	289.97544309828	289.998076489226	91.8165	86.727	92.855	12	12	89.771282051282	205.078184210526	196.944128205128	425.526552631579	314.289684210526	474.422368421053	396.769763157895	254.006210526316	1934.59951282051	1202.397	1104.94364285714	1421.22657894737	113.266736842105	147.919078947368	117.315131578947	138.777263157895	207.145473684211	115.289736842105	147.961052631579	171.377684210526	652.980512820513	1527.13192307692	1127.24539473684	976.206	542.78	925.378684210526	1008.02	342.814769230769	152.042736842105	274.448974358974	427.315538461538	559.118631578947	533.528815789474	396.943789473684	238.778526315789	443.883157894737	1274.52443589744	552.992871794872	838.548157894737	1352.86	360.106447368421
118	291.01679203882	291.014583106377	291.021120017723	64.7885	63.255	66.31	6	6	195.828705882353	383.365176470588	497.882	741.7671875	373.406117647059	651.7400625	428.68875	407.07975	134.539058823529	128.559375	386.67475	88.7655882352941	313.2359375	308.1155	279.5485	380.693125	83.6641176470588	94.848375	57.116705882353	82.6438235294117	812.46725	1721.2671875	2326.3125	1467.1195	452.827764705882	740.7015	770.005625	302.0125	235.67775	290.8425	465.234	399.938	197.937058823529	244.785882352941	367.3125	351.98625	223.4484375	234.671875	328.39975	435.967	87.7415
119	291.968943003062	291.968943003062	291.968943003062	91.8	91.8	91.8	1	1	49.9936111111111	73.48	76.5458333333333	178.597222222222	116.349666666667	175.545111111111	178.490277777778	91.825	739.459722222223	713.174166666667	392.806944444444	592.781388888889	43.8838888888889	41.8313888888889	48.9573333333334	59.1922222222222	105.088611111111	53.0544444444444	50.0099444444445	60.1767222222223	320.262555555556	636.48	501.976666666667	608.085555555555	232.623333333333	407.223833333334	450.962777777778	93.8962222222222	42.8516666666667	119.3725	181.56	282.524611111111	182.629722222222	171.509333333333	71.4427777777778	115.329055555556	377.605555555555	256.089722222222	233.567277777778	390.894055555555	119.3335
120	292.217280516998	292.217280516998	292.217280516998	286.689	286.689	286.689	1	1	9.18245454545454	20.4088235294118	23.4660882352941	30.6079411764706	8.16235294117647	20.4052941176471	11.2229117647059	28.563294117647	17.3445	21.4292647058823	19.3850294117647	15.3044117647059	21.4261764705882	23.4697575757576	22.4425882352941	27.5519117647059	16.3218823529412	17.3445	10.2044117647059	10.2026470588235	16.3270588235294	7.14308823529413	14.2816470588235	12.2431764705882	14.2837058823529	13.2634411764706	13.2639393939394	16.3242352941177	6.12158823529412	7.14185294117647	13.2657352941176	14.2861764705882	11.2232352941176	16.3247058823529	10.2011764705882	10.2011764705882	12.2452941176471	13.2657352941177	10.1994117647059	15.3039705882353	7.14082352941177
121	297.082309860896	297.082114037486	297.082505684306	842.211	841.706	842.716	2	2	365.30843902439	606.899999999999	652.971707317072	596.785609756098	365.203658536586	683.498048780488	373.363571428572	480.477439024391	692.854833333333	726.743609756098	183.674634146341	519.242073170732	604.085463414634	619.298976190476	718.47492682927	597.962975609756	374.392428571429	520.274634146342	463.198904761905	426.469476190476	581.87268292683	436.733238095238	578.502	669.30742857143	511.093317073171	490.81943902439	366.320097560976	370.401658536585	559.040195121951	370.406928571428	530.615609756097	441.839536585367	388.719785714286	652.987317073171	507.073341463415	679.415142857143	532.580048780488	464.222073170731	184.667404761905	623.380023809524	617.1
122	297.083279617357	297.083279617357	297.083279617357	749.888	749.888	749.888	1	1	290.773285714285	560.027057142857	493.804457142856	512.169085714285	365.252057142858	564.217999999999	304.962914285714	426.348388888889	444.906857142858	543.808055555556	162.248142857143	693.891428571429	437.763857142858	531.390228571428	535.733333333333	479.534285714285	271.430833333333	407.094	304.087714285715	369.405485714286	451.986571428572	435.723	394.850571428572	499.926000000001	423.415277777778	430.632914285713	331.583571428572	359.190857142856	373.424571428572	328.4768	419.334166666667	333.633428571428	416.276571428572	535.725	420.285777777778	525.270571428571	478.433599999999	546.857828571428	162.198171428571	526.452685714287	463.274571428572
123	297.260590077765	297.260590077765	297.260590077765	617.218	617.218	617.218	1	1	29.5951904761904	15.3	4.08095238095239	6.12000000000002	430.560571428572	8.16228571428573	660.124857142855	752.935714285713	171.367636363637	10.2028571428572	42.8519999999999	221.402	9.18214285714284	2.04114285714286	14.284	35.7000000000001	379.634857142858	18.3651428571429	33.6694285714285	134.671428571429	11.2231428571428	52.0345714285713	14.284	14.288	33.6600000000001	3.05999999999999	30.6085714285715	156.103714285714	15.3042857142857	285.676363636364	33.6678571428571	280.644047619048	1348.80054545455	9.18214285714289	39.7911428571427	197.981619047619	40.8114285714284	912.092857142855	17.3448571428572	14.2833333333333	19.3800000000001
124	298.860290275963	298.860290275963	298.860290275963	1082.52	1082.52	1082.52	1	1	1196.07351351351	1664.06081081081	1451.84459459459	1392.0172972973	1261.05405405405	1506.31783783784	1228.40540540541	1189.95027027027	1182.80648648649	1160.0472972973	1526.31368421053	1256.64	1340.99027027027	1448.14702702703	1505.52	1309.00675675676	1289.96324324324	1449.80405405405	1124.04	1354.91891891892	1567.13513513513	1298.80405405405	1136.28	1422.25675675676	1601.82432432432	1094.75	1234.16027027027	1347.77702702703	1197.09405405405	1291.32	1498.15351351351	1312.06756756757	1313.08783783784	1436.53052631579	1020	1211.06081081081	1277.71675675676	1329.41216216216	2220.69621621622	1069.24324324324	1224.69540540541
125	302.854676628422	302.854676628422	302.854676628422	1085.58	1085.58	1085.58	1	1	1271.33533333333	1671.30600000001	1288.681	1192.76966666666	1282.559	1374.83800000001	1276.43700000001	1229.50166666667	1177.84933333334	985.641999999997	2275.34333333333	1264.193	1380.511	1425.87133333334	1429.01999999999	1158.72	1304.41200000001	1267.254	1097.52	1260.72000000001	1308.06733333334	1214.19666666667	1093.44	1253.98966666666	1363.74	1055.02466666666	991.089655172411	1252.96933333333	1105.382	1221.96000000001	1276.854	1240.72533333333	1312.74000000001	1289.70133333333	1084.61433333334	1173.00000000001	1160.119	1314.18933333333	2170.95800000001	872.099999999997	1234.20000000001
126	303.065851140195	303.065851140195	303.065851140195	313.228	313.228	313.228	1	1	35.7168518518518	50.0035925925926	60.1974814814815	70.4132222222222	38.7698518518519	64.2763333333334	32.6411851851852	69.3625185185185	47.9521851851852	54.0737407407408	33.6685555555556	41.8215185185185	46.9134285714285	52.0351111111111	48.9635555555555	34.6891538461538	35.7090740740741	37.7584999999999	22.4505925925926	51.025925925926	51.0018518518518	54.0521481481482	35.709074074074	62.262925925926	41.8306296296297	36.7226666666667	24.488	59.1771851851852	26.532	21.4254444444445	30.6022222222222	31.628037037037	55.096	31.6280370370371	26.5267407407408	28.5672592592593	45.9033333333334	38.7543703703704	25.5018518518519	30.6144444444444	27.553
127	303.87980004254	303.877411080606	303.898935467946	1076.39	1075.34	1078.47	19	19	2242.09631578949	2779.99333333332	3060.00000000002	2883.06944444446	2109.48833333332	3035.1322222222	2094.17999999999	1909.45944444443	1958.4461111111	2009.39999999999	1789.0338888889	1910.49368421054	3020.75789473686	2034.90000000001	2777.45999999999	1972.46541666667	2000.21999999999	3073.25999999998	1847.21999999999	2051.21999999999	2738.15055555554	1863.53999999999	1905.35999999999	2168.25892857142	2228.46	1141.79444444444	1179.0625	2160.36000000002	1833.88578947367	2000.21999999999	2388.03157894735	2131.79999999999	1953.34333333332	3054.5227777778	1894.13999999999	1834.95888888888	1839.0411111111	2065.50000000001	1721.67722222221	1802.3011111111	1773.83333333332
128	304.858662439657	304.855457145289	304.85903075605	1084.47	1083.52	1085.58	3	3	1677.9	2228.62956521739	2064.30291666667	2135.88	1714.3	1913.10956521737	1621.44208333333	1521.46826086955	1492.89608695652	1665.32	1895.7593548387	1660.21791666667	1992.06	2187.64583333333	2146.08	1783.98	1488.81434782607	2111.24208333333	1465.74	1577.93999999999	2017.39956521737	1516.36608695651	1469.81999999999	1981.68434782607	1958.4	1526.54333333333	1619.04166666667	1562.25791666667	1613.9375	1582.02	1984.7456521739	1681.64666666667	1464.71999999999	2202.05916666667	1411.26130434783	1595.27999999999	1521.44125	1684.02	1857.53749999999	1587.12	1500.41999999999
129	306.994267564114	306.99400967363	306.994569916323	64.281	63.244	65.301	3	3	434.558727272727	725.176909090909	1067.39545454545	1683.4	659.096181818182	1176.16481818182	683.693125	771.320117647059	164.151696969697	215.386242424242	196.911088235294	163.214545454545	727.343882352941	600.831970588235	629.508272727273	778.606818181818	88.7795454545454	124.473272727273	89.784	98.9840909090909	2301.05666666667	6297.12327272727	7209.31297435898	3548.98687179487	1234.09	2743.98551724138	2476.77423529412	663.076470588235	418.311818181818	622.58125	1079.25335294118	837.793181818182	261.143272727273	411.108848484848	809.076272727272	506.055272727273	231.608787878788	446.879454545455	340.709470588235	417.365909090909	255.113636363636
130	307.08388231102	307.073424330269	307.094764394208	116.303	113.232	118.327	18	18	633.487135135135	1101.71675675676	1197.98767567568	745.971962962963	898.944578947368	1304.74828947368	2607.45631578947	3179.25797368421	843.651756756757	1141.45717241379	107.113815789474	1687.5152631579	408.042105263158	1167.03052631579	968.379578947369	473.475368421053	1511.00973684211	546.875157894737	1628.13	1261.90276315789	232.621621621622	451.848027027027	366.283921052632	631.265973684211	240.783783783784	662.260648648648	284.653421052632	1551.16	1576.518	388.680157894737	235.577447368421	393.821578947369	4687.67156756757	963.999473684211	1055.97236842105	2232.36777777778	6197.36010526316	2481.11188059701	522.374736842105	6432.78378947369	2786.14945945946
131	307.579895863724	307.577944840343	307.594975973036	116.309	112.228	116.321	5	5	182.601829268293	290.741707317073	348.981804878049	236.736195121951	225.511634146341	361.130571428572	770.1	898.640976190476	243.814975609756	368.271571428572	15.3018292682927	485.647707317073	104.067365853659	335.62012195122	278.573195121951	127.551829268293	411.177951219512	143.861268292683	511.091571428572	371.324390243902	64.2769024390244	128.52	113.249780487805	180.54	66.3174390243902	181.6312	68.3498048780488	463.334682926829	480.615292682927	106.092682926829	56.0842857142857	121.411926829268	1394.30665853659	256.087341463415	339.749341463415	712.249414634146	1888.02	775.403902439024	123.452463414634	1622.02714285714	759.1962
132	308.077789603158	308.077789603158	308.077789603158	115.266	115.266	115.266	1	1	170.346423076923	491.769769230769	471.364384615385	914.195692307692	439.818923076923	997.823307692307	777.093461538461	1198.31923076923	387.614615384615	521.357576923077	93.8647692307692	506.053538461538	573.391307692308	784.616615384615	609.215538461538	619.420153846154	686.641192307692	652.824615384616	617.262884615384	751.768346153846	299.959153846154	138.725230769231	108.148538461538	270.371346153846	335.605307692308	329.546961538462	155.016615384615	629.6485	511.2705	341.790192307692	335.592653846154	292.8835	1705.50430769231	921.303115384615	475.445461538461	622.505	1369.20130769231	1037.61380769231	432.594153846154	1530.11538461538	562.041192307692
133	308.089331276234	308.083343014878	308.105433717479	86.7125	82.634	89.788	36	36	2076.9745	7900.84451219512	6831.578	10215.306122449	7098.0763	10516.9305849057	4690.70947058823	13063.6011	5575.51995	5249.4601	3785.22025	2887.35926829268	14220.6428	15108.006097561	6968.42364705883	13780.6405128205	12199.180875	15160.1665609756	6757.39843902439	14769.36975	6292.02190909091	769.275481481481	570.248170731707	5100.354725	9355.92175	3885.2072	1736.47765714286	6852.18555555556	4332.00871794872	7735.72505	9829.74	7145.10965853659	18117.42	9722.54846511628	5671.3832	3309.24985714286	1825.4956	11542.371075	7048.2	4187.808	1703.62567567568
134	308.107498266725	308.106419542442	308.109169005141	83.66	73.463	87.747	5	5	2077.29425641026	7891.687	6827.56502564103	15725.5424615385	7093.8208	16636.6062	4951.68675	8527.548	5560.06143589744	5234.11015384615	3785.22025	3033.277575	14213.6516153846	15081.528	13615.9611	13769.1049230769	7689.66886956522	15150.063475	6730.754175	14811.194875	8033.49897435897	956.880256410256	567.1895	5100.354725	9350.885	3876.05151282051	2049.431125	7259.12435897436	4552.46705	7731.69738461538	9822.35925	7138.864175	7939.77185714286	19536.036625	5645.92994871795	3654.0524	1797.96287179487	11530.2074615385	7043.94735	4446.9478974359	1928.03625
135	309.091304386492	309.089389631483	309.109352212607	87.753	86.704	88.774	21	21	333.633428571429	1269.02217142857	1051.04142857143	2470.48808823529	1177.57457142857	2133.08807692308	696.620971428571	1904.83420588235	874.091028571429	817.615028571429	718.287058823529	476.473428571428	2570.49132352941	2677.828125	2444.05691428571	2640.90176470588	1909.19041176471	2617.06	1162.26814285714	1977.02427272727	1291.64554285714	132.611142857143	65.2969411764706	745.835	1484.52118421053	501.980571428571	248.951764705882	1072.29025714286	698.881323529412	1211.07914285714	1680.86844444444	1209.00471428571	3149.0928	3330.81	851.037428571428	570.426617647059	253.066285714286	2136.41845714286	1275.14285714286	634.706571428571	260.129142857143
136	309.11278593555	309.111904496649	309.114293808161	88.7615	85.69	89.776	6	6	332.549636363636	1268.199	1051.06818181818	2423.50757575758	1173.52272727273	2322.14072727273	690.478454545455	1750.788	874.088060606061	819.692666666667	716.231454545455	476.467363636364	2570.44866666667	2801.16963636364	2441.15006060606	2639.83751515152	1829.675	2998.58154545455	1160.25681818182	2104.44754545454	1292.68554545455	128.535272727273	65.2858181818182	745.819363636364	1552.85509090909	471.366	246.906	947.833363636364	700.927363636364	1211.06372727273	1762.45527272727	1208.03878787879	3090.08483333333	3473.12242424242	852.079545454546	566.352272727273	239.799696969697	2055.91326086956	1275.15151515152	602.981181818182	249.922272727273
137	309.156818647217	309.153887561607	309.159749732827	228.5445	228.539	228.55	2	2	29.5919782608696	55.0882173913043	38.7707391304348	38.7756956521739	43.8768260869565	46.944	85.7037391304348	83.6738695652174	24.4862608695652	36.7387826086957	23.466	32.6490434782609	20.4104347826087	24.4893913043478	25.5097826086957	28.5673043478261	26.5233913043478	20.405652173913	13.2619782608696	31.6247173913043	25.5097826086957	65.2980869565218	46.921	55.0882173913044	26.5267826086957	30.6117391304348	29.5774782608696	33.6736304347826	15.3022826086957	16.3182608695652	19.3828913043478	19.3828913043478	30.6084782608696	27.5511521739131	11.2202391304348	16.3245217391304	11.2245434782609	21.4336956521739	17.3448043478261	30.6045652173913	16.3224347826087
138	309.170978003055	309.170978003055	309.170978003055	230.592	230.592	230.592	1	1	23.4694358974359	39.785	35.7071794871795	28.5714871794872	36.7351578947369	37.7608717948718	62.235641025641	66.3266666666667	22.445641025641	34.6939487179487	18.3650769230769	28.5671794871795	16.3267368421053	23.4700256410256	22.4495897435897	25.5064102564102	22.4428205128205	19.3848717948718	12.2415384615385	23.4629487179487	16.3269743589744	36.7246153846154	29.5792564102564	29.5792564102564	19.385358974359	19.3882820512821	22.4366153846154	30.6084615384615	11.2228205128205	14.279641025641	16.3220512820513	11.221375	25.5064102564102	23.4694358974359	8.16	15.3034615384615	8.1621052631579	16.3317894736842	14.2839487179487	25.5032051282051	13.2636666666667
139	310.084875801591	310.084799642224	310.097098118888	87.725	86.71	87.753	5	5	160.182269230769	681.261037037037	590.8695	1287.871	594.93984	1281.45815384615	366.193807692308	942.764307692308	441.576730769231	436.97088	361.175307692308	232.619111111111	1395.0235	1504.55673076923	1267.90780769231	1337.57296153846	1009.2745	1598.04276923077	598.00128	1073.32323076923	636.648	65.2824615384615	58.1553461538462	417.290115384615	799.891076923077	253.026769230769	144.878230769231	483.607615384615	356.073961538462	636.6	963.754615384616	586.7875	1623.95792592593	1797.55836	468.4095	278.544	118.351230769231	1102.91103846154	634.463037037037	345.871269230769	127.509259259259
140	310.104115001623	310.104115001623	310.104115001623	87.747	87.747	87.747	1	1	178.528	720.23296	620.386509803922	1359.16235294118	628.55408	1459.87252941176	400.92288	1246.63168627451	475.18952	470.4966	386.684039215686	257.11056	1439.75618	1546.37945098039	1308.86125490196	1374.6135	1066.318	1629.19050980392	621.33834	1187.46624	655.079176470588	86.7136	77.5334117647059	435.606980392157	829.48764	310.16512	157.086039215686	597.880862745098	389.78516	659.097333333333	995.462588235294	606.04632	1769.9429	1896.70052	495.90468	303.05286	190.791333333333	1144.748	674.245921568628	421.421960784314	146.90304
141	310.167306449213	310.159627327981	310.16814656414	260.144	258.127	260.167	3	3	17.344675	33.674025	27.5508	24.4864390243903	45.912375	35.720125	26.5238048780488	87.7436500000001	23.46	16.3264	19.38	27.5479024390244	18.3627	28.5677	14.2817073170732	26.53105	30.6	25.5073170731707	18.35955	32.6488	21.428925	19.385225	17.344675	30.61275	20.4085	13.2652	13.261625	17.344675	12.241756097561	11.223025	12.2448	14.2817073170732	40.805	16.3244	9.1836	12.2415	13.265525	21.43155	13.263487804878	14.28	12.2448
142	310.163927237015	310.162760607382	310.165093866647	245.3645	244.869	245.86	2	2	16.3241739130435	26.5211304347826	17.3444347826087	33.6772173913043	49.9927826086956	26.5471818181818	58.1424782608695	67.3544347826087	22.4514782608696	15.3078260869565	11.2233478260869	13.2633913043478	13.2667826086956	18.3646956521739	7.14182608695651	8.16243478260869	23.4609583333333	12.2431304347826	12.2405217391304	92.8437391304348	16.3248695652174	21.4209130434783	10.2004166666667	9.18234782608696	16.328347826087	11.2281304347826	6.11875	14.283652173913	7.14182608695651	9.17804347826088	12.24	27.54	15.3039130434783	17.3488695652174	8.16208695652174	8.16	12.2431304347826	14.2909565217391	10.2026086956522	12.2431304347826	16.3241739130435
143	310.163575905856	310.163575905856	310.163575905856	272.416	272.416	272.416	1	1	15.3041860465116	32.6526511627907	35.7146511627907	32.6489302325582	45.9125581395349	43.877	33.669	83.6628837209303	28.5639069767442	16.3263255813954	19.3778409090909	26.5270909090909	24.4833488372093	27.5506744186047	24.4838181818182	36.7298181818182	31.6207209302326	26.5241363636364	14.2839069767442	29.5921395348837	31.6322558139535	26.5302790697674	18.362511627907	29.5840465116279	21.4283023255814	15.3062790697674	18.3646046511628	13.2636279069767	13.2635454545455	16.3263255813954	16.3285581395349	16.3285581395349	37.7503255813954	18.365023255814	15.3038372093023	15.3020930232558	14.2855348837209	24.4900465116279	17.3403863636364	12.2416744186046	13.2633255813953
144	310.308834574129	310.304662488652	310.314729695208	962.092	962.07	965.21	3	3	198.925	1110.75207692308	2047.08853846154	830.384358974358	1232.50071794872	1182.18	791.500102564102	4800.73353846154	890.683846153845	645.741153846153	11612.2687179487	643.700897435897	2704.632	1185.56774358974	2021.48351282051	1463.30507692307	493.6074	2368.07464102564	1078.40425	931.517512820512	2162.99794871795	3038.952375	1311.26012820513	2410.909825	2876.76153846154	582.742102564101	2556.19192307692	1101.02266666667	956.100384615384	1479.38751282051	1943.93038461538	1227.21423076923	287.676153846154	1752.08843589744	1363.09682051282	874.375675000001	804.759769230769	2876.10282051282	7884.57089743589	1658.16666666667	839.562875000001
145	311.173557000315	311.168000855538	311.187043177067	240.777	235.692	243.843	5	5	16.3242448979592	32.6452244897959	36.72975	45.9174489795919	19.3873673469388	29.5947959183674	40.8057142857143	83.6717959183674	67.329625	30.6116326530612	30.6012244897959	51.0132653061224	18.3669795918367	31.6320204081633	29.5918367346939	23.4632857142857	41.826693877551	19.3850408163265	21.4234285714286	42.8468571428571	21.426125	20.4033333333333	26.5210612244898	25.5040816326531	23.4661020408163	19.3877551020408	27.5377959183673	26.5270416666667	21.4255714285714	24.4809795918367	22.4435918367347	24.4809795918367	42.846125	30.6116326530612	15.2990816326531	16.3222857142857	19.3850408163265	25.515625	21.4281428571429	18.3607346938776	13.2634489795918
146	312.174105627411	312.174105627411	312.174105627411	235.658	235.658	235.658	1	1	4.08114285714286	10.2	12.2434285714286	14.288	5.10142857142857	16.3375238095238	8.16000000000001	19.3908571428572	13.2674285714286	12.2462857142857	16.3245714285714	12.2434285714286	9.18514285714286	15.3042857142857	6.12314285714286	7.14200000000001	9.18000000000001	8.16228571428571	2.04057142857143	9.1827	13.2637142857143	16.3207619047619	8.15809523809525	9.18214285714286	14.288	9.18728571428572	12.2365714285714	9.18257142857142	7.14200000000001	6.11863636363636	5.10142857142857	11.22	17.3448571428571	8.16457142857143	5.10119047619047	12.24	14.284	7.14366666666666	4.08114285714286	4.08114285714286	3.06085714285715
147	315.02150270743	315.013197238794	315.029808176066	101.513	99.968	103.058	2	2	25.4986111111111	43.8862777777778	36.742	69.3977777777778	70.3981578947369	52.0483333333334	87.7154736842106	195.84	36.73	62.236052631579	13.2636111111111	59.1761111111111	28.5755555555556	39.7886666666667	30.6	27.555	129.573421052632	23.46	52.0341666666666	81.5955555555556	25.5069444444445	29.5783888888889	18.359052631579	14.2838888888889	11.2224444444444	20.4055555555556	16.3244444444445	54.0923888888889	39.7902631578947	22.4461111111111	20.4	16.32	116.273666666667	47.9842352941176	34.6875555555556	59.1954444444445	45.925	77.5411111111111	13.2636111111111	56.1152777777778	37.7379444444445
148	317.962296898685	317.962296898685	317.962296898685	67.359	67.359	67.359	1	1	374.440090909091	408.928863636364	511.156636363636	611.143363636364	370.359	504.765	410.368909090909	226.500545454545	98.9135454545455	118.441272727273	423.413181818182	97.9461818181818	296.899363636364	311.113863636364	275.473636363636	446.998909090909	46.943	89.76	45.9	63.2569090909091	768.470727272727	574.413545454546	550.947272727273	947.833363636364	445.859181818182	284.592681818182	314.16	273.36	111.209727272727	322.406181818182	429.439136363636	399.946909090909	186.643363636364	333.554863636364	190.791	223.439727272727	180.588272727273	245.885727272727	381.48	210.279181818182	59.1758181818182
149	321.959325066625	321.959225521812	321.959757045434	66.328	65.301	67.337	3	3	741.595923076923	727.122884615384	1043.70552	1141.68126923077	715.208730769231	1171.80323076923	769.457	490.7495	197.760615384615	215.414769230769	164.263346153846	184.7105	679.499307692308	733.407653846154	626.45192	779.632615384615	73.476	98.9437307692308	65.2849230769231	66.32	1293.994	745.816807692308	627.465576923077	1853.06290909091	864.992615384616	409.035423076923	478.398038461539	552.881692307692	196.911961538461	577.56904	994.5375	768.4365	385.589076923077	667.105153846154	358.1145	442.796846153846	322.40848	522.38336	400.875115384615	371.55664	92.862
150	322.964988964358	322.96453819954	322.965439729176	67.8405	66.31	69.371	2	2	543.593375	467.9791875	711.11425	822.3215	432.586	848.588	468.639	285.67	94.8104	133.654933333333	134.68125	95.909375	446.896875	488.69975	398.91775	493.9825	42.853125	66.2959375	36.7155	36.729	971.635	414.228266666667	337.70275	1434.559375	536.660266666667	221.397866666667	276.4030625	381.5735	133.65275	366.26975	653.98025	514.2375	268.3421875	448.7725	221.397866666667	227.51575	171.402	314.237	337.578625	226.648125	51.0125
151	323.040667708838	323.039391575412	323.060366783613	549.914	543.792	551.987	13	13	282.611814814815	1194.71275000001	1083.75133333333	1395.71466666667	17.345037037037	1435.542	24.4817777777778	37.7578148148148	428.602222222222	1107.02148148148	1222.31496296296	319.282357142857	625.305407407408	1455.20659259259	1178.14277777778	1126.94214285714	12.2435555555556	508.107555555556	433.515740740742	31.6349259259259	970.301777777778	500.965481481481	829.139555555554	1016.79229629629	456.039333333332	647.888148148148	234.710740740741	990.671740740742	678.620185185185	6.12155555555556	594.703185185186	11.2252962962963	18.3646666666666	1033.33235714286	514.229333333333	239.76962962963	838.653111111112	9.18066666666668	738.53362962963	1203.94962962963	267.307925925926
152	323.061315260568	323.061101906712	323.061477761652	550.928	549.874	550.957	3	3	132.6325	24.486	16.328	14.284	1250.87028571429	12.243	876.241357142858	2283.83755555556	416.356444444444	11.22275	39.7911428571428	514.206	7.1405	14.2867407407407	20.4014285714286	12.2357142857143	599.912444444443	12.2434285714286	21.4215	269.416888888889	17.3444074074074	250.937571428572	8.15885714285715	8.15885714285715	28.568	12.2434285714286	70.4132222222222	229.612500000001	6.1215	647.864629629628	12.2408571428571	948.011321428571	1899.73288235294	10.2007142857143	10.2028571428571	523.296642857143	19.3895	1263.11371428571	68.3424814814813	17.3448571428571	839.695142857142
153	323.563177862597	323.563177862597	323.563177862597	139.742	139.742	139.742	1	1	7.14187804878049	20.3970731707317	22.4491219512195	12.2432195121951	10.2041463414634	18.3621951219512	17.3470487804878	24.483512195122	17.3445609756098	34.6899512195122	21.4230731707317	69.3782439024391	12.2414634146342	24.4829268292683	14.283756097561	14.283756097561	9.18241463414634	10.2056097560976	11.2216097560976	20.4053658536585	16.3242926829268	18.36495	4.08058536585366	12.24	8.16214634146341	10.2041463414634	7.14290243902439	17.3424878048781	4.08117073170732	7.1389756097561	11.2197317073171	8.16214634146342	58.14	16.3223414634146	5.10060975609756	11.2232195121951	49.9859756097561	24.4858536585366	18.3674634146342	29.5835365853659	28.5716097560976
154	324.96373243115	324.962019110421	324.964863252793	66.322	66.305	67.359	7	7	3957.88740740741	3982.52148148148	5117.62044444445	6231.96977777778	4034.10511111111	5595.92711111111	4401.49637037037	1986.44477777778	698.333035714286	676.8975	822.328962962963	569.304666666667	2986.40725925926	3263.09848148148	2824.07762962963	4005.38981481481	175.522814814815	200.947296296296	158.111481481481	143.861777777778	7713.70753333333	5268.81007407407	4154.64651851852	11117.7651481481	4545.28503703704	2575.68035714286	2736.75937037037	2356.37111111111	1031.48211111111	3180.60988888889	4779.89355555556	4609.51485185185	1343.43755555556	2412.47518518518	1720.17392307692	2312.92774074074	1358.01437037037	2202.8197037037	3500.76711111111	1850.53581481482	332.676962962963
155	324.969585194224	324.965465323186	324.990711062604	66.327	63.255	69.382	60	60	3847.44845454545	3908.86145833333	4950.21077419355	6427.63333333333	3916.78147826087	5479.90417241379	4398.27518518519	1886.49006896552	696.255259259259	706.478769230769	833.551814814815	567.387703703704	2988.33937037037	3134.23644444444	2673.055	3915.35557894737	174.502333333333	201.974666666667	158.111923076923	142.841481481481	8166.041	5419.70537931035	4180.00218518519	10853.1300487805	4547.49022222222	2173.77785185185	2627.69765517241	2355.35103703704	945.7872	2885.32138461538	4621.93248275862	4375.75085714286	1347.51785185185	2213.28578947368	1787.51169230769	2233.35944117647	1369.20130769231	2138.46340740741	3511.09496296296	1856.70926923077	332.670461538461
156	325.053417681327	325.053417681327	325.053417681327	298.972	298.972	298.972	1	1	747.863611111111	1397.97083333333	1186.57432432432	1665.36533333334	1074.3525	1403.864	1022.31833333333	1560.77	605.024722222223	792.86375	378.523055555556	727.458055555556	1246.57577777778	1440.86755555556	1416.93433333333	1302.89472222222	567.181777777778	653.962444444444	520.4125	639.714166666667	945.92625	892.864583333334	714.077777777779	828.465555555556	926.387	856.013055555556	653.084444444444	1232.69688888889	877.438888888889	764.063222222222	881.64	705.107916666667	1503.88944444445	1304.93527777778	852.812888888889	1012.97033333333	1173.51111111111	1172.29916666667	659.814194444445	1307.99611111111	623.389722222223
157	325.105019551634	325.105019551634	325.105019551634	291.796	291.796	291.796	1	1	736.636909090909	1375.48081818182	1431.44263636364	1233.67459090909	1079.44854545455	1376.50120454545	1029.45518181818	1580.22643181818	621.346090909091	830.5945	377.450454545455	767.245090909091	1204.64684090909	1196.95102325582	1353.75111363636	1075.37413953488	565.092590909091	416.252727272727	425.510590909091	628.488	722.433545454545	865.287636363636	685.531636363637	714.286363636363	846.920681818182	852.041590909091	639.78225	1235.55027272727	884.576454545454	776.514022727273	760.204772727272	699.985045454545	1542.85854545454	1290.645	851.927727272727	1028.32036363636	1157.14390909091	1186.57718181818	652.728888888889	1293.70581818182	622.45534883721
158	325.969747288342	325.969315999849	325.969900344659	66.31	66.305	68.38	3	3	506.978230769231	519.082115384615	645.81192	761.12888	505.0188	628.22144	503.11636	312.19344	148.830153846154	128.646	124.47416	144.87976	413.2134	471.25848	356.07772	493.91232	85.72032	77.52304	88.74348	65.29792	925.61164	822.34568	1025.3814	1381.45912	553.880884615385	514.099384615385	479.4188	307.03204	265.2624	445.93228	570.20236	520.3428	241.758230769231	309.071653846154	298.94204	351.9828	195.89376	267.31336	377.4148	261.31456	288.79584
159	326.960071355495	326.960071355495	326.960071355495	67.359	67.359	67.359	1	1	1888.02	1948.6467	2243.52975	2999.682	1878.28025	2539.053	1982.0052	1081.465	586.155	540.8915	536.6515	435.64675	1364.1411	1611.995	1409.9855	1911.49015	215.27275	210.1097	212.16	194.8773	3764.9934	2505.734	2056.9248	5097.169	2029.7005	1285.515	1245.35895	1182.18	583.583	1490.87745	2118.039	2083.4526	800.9355	1272.96	886.6407	1166.14575	820.3212	1028.4624	1731.8751	978.99515	282.69235
160	326.963488550839	326.963488550839	326.963488550839	103.062	103.062	103.062	1	1	1185.29533333333	1720.60314285714	1897.70727272727	1778.275	1198.83571428571	1823.25057142857	1144.11942857143	1487.83261904762	69.36	83.6634285714286	20.4047619047619	79.5785714285715	710.085714285715	1011.98171428571	838.674857142857	916.430380952381	56.1157142857143	105.06	77.5417142857143	84.66	859.040476190477	705.84	655.023428571429	1028.16	543.812285714286	623.394571428571	563.928333333333	1078.69366666667	410.269714285714	654.003142857143	846.6	565.238285714286	910.859999999999	1454.85952380952	578.502	617.445714285714	405.053428571429	1021.21066666667	40.8114285714286	446.885142857143	246.84
161	326.963331245648	326.960714164989	326.983076191435	66.3245	66.305	67.347	6	6	1908.50134782609	1983.47717391304	2262.96490909091	3019.97217391304	1911.03004347826	2565.77304347826	2019.61252173913	1164.16726086957	609.674	570.763304347826	561.14347826087	450.955304347826	1382.45347826087	1641.24995652174	1437.54756521739	1949.19652173913	226.497913043478	226.449652173913	235.690304347826	210.173739130435	3509.4995	2598.60443478261	2107.85895652174	5000.44945833333	2048.24730434783	1327.07656521739	1285.2547826087	1228.13234782609	602.999869565217	1510.40727272727	2132.37	2106.83869565217	857.019130434782	1317.84	917.21452173913	1193.75608695652	843.765545454546	1053.70491304348	1774.87565217391	999.381	303.094956521739
162	328.958063844001	328.958063844001	328.958063844001	66.305	66.305	66.305	1	1	460.02	490.482571428571	523.406571428572	724.369047619048	485.656	586.363095238095	463.447523809524	300.984285714286	217.199142857143	170.53205	191.813714285714	168.347142857143	325.471142857143	399.84	399.952	463.317809523809	102.028571428571	124.44	82.62	113.246428571429	858.260523809524	539.71225	417.277380952381	1150.88228571429	473.412571428571	286.62	318.24	342.72	183.651428571429	325.471142857143	528.458666666667	496.879142857143	243.848285714286	312.12	226.4955	354.039142857143	296.889285714286	255	415.14	262.348047619048	95.902380952381
163	332.130517803045	332.12959955609	332.148522212172	111.197	110.188	112.228	3	3	184.632928571429	371.384	419.337428571429	415.328964285714	18.3645	202.014620689655	114.224551724138	72.4126551724138	600.822071428571	850.910068965517	32.6491428571429	536.6515	149.97675	388.71525	199.934	73.4734285714285	83.6626206896552	1208.78172413793	828.472	431.490214285714	193.8475	145.870214285714	167.326857142857	161.203586206897	209.114642857143	110.187	105.049344827586	365.339	147.967321428571	20.4057142857143	217.230620689655	103.0705	59.1641428571429	321.37875	147.93625	174.5055	355.059428571429	29.5882857142857	14.284	278.538	104.047285714286
164	335.25977701026	335.256314533148	335.263749309501	760.081	757.058	765.238	4	4	78.5592499999998	122.430967741936	97.9650000000003	107.0934375	104.0655	127.55859375	69.3775483870969	86.7219354838711	829.496032258065	979.47870967742	198.99140625	964.326774193545	121.43578125	116.309419354839	132.633548387096	116.3120625	94.92	103.04840625	86.7219354838711	79.5952258064516	118.376129032258	79.5952258064516	93.8667096774194	126.512	131.638258064516	90.8189375	84.6974838709678	107.14921875	94.88615625	99.9536774193546	124.499032258064	77.541375	91.8058064516128	106.106838709678	95.9224516129033	96.9245161290324	104.0495625	88.76446875	216.260516129033	136.692967741935	72.4406129032258
165	336.02221823737	336.02221823737	336.02221823737	502.976	502.976	502.976	1	1	12.2465454545455	26.52	23.4662727272728	16.3250909090909	8.16218181818181	25.5068181818181	13.26	17.3446363636364	30.6	54.0889090909092	8.16218181818183	45.9245454545453	12.2432727272727	22.446	13.2637142857143	20.4054545454546	9.18040909090911	9.18245454545456	19.3851818181818	23.4662727272727	26.52	6.12300000000001	7.14381818181816	17.3485	23.46	16.312	7.1419090909091	34.6892727272727	64.3115454545454	18.3649090909091	37.7399999999999	10.2	35.6904545454545	15.3040909090909	8.16218181818183	16.3238095238095	40.810909090909	18.369	7.13847826086956	54.0877619047619	9.18245454545456
166	336.26240982453	336.26240982453	336.26240982453	758.079	758.079	758.079	1	1	32.6491428571428	51.0142857142859	55.1050714285714	53.0437142857143	27.5477142857143	77.5552857142857	32.6525714285713	31.6288571428571	179.564	244.86	66.3324999999999	233.686321428571	59.1879999999999	51.0142857142857	59.1765714285714	54.0751428571428	36.7444285714285	72.43775	39.7911428571428	28.568	51.0232142857144	33.6753214285714	32.648	59.1765714285714	51.0142857142857	30.6139285714285	36.7367142857143	18.3645	35.70875	32.6354285714286	60.2073928571428	36.729	39.7827857142857	57.136	39.7981071428571	41.8317142857144	41.8229285714286	28.567	59.1641428571429	45.8999999999999	27.54675
167	337.278338587426	337.272926648458	337.279494166329	898.87	898.847	899.833	3	3	60.20242	112.244	115.3165	116.31192	63.2561199999999	108.14756	57.1480000000001	86.7425000000001	2204.99796	2965.60512	124.45952	3076.506	112.2308	103.05838	126.54448	88.77306	101.018823529412	116.337	102.01568627451	86.734	111.2236	97.9689411764705	64.2852	110.202352941176	136.7336	76.5285	81.632	91.8342	111.18436	69.3786666666667	125.47968	73.46016	79.599	132.652	75.4596862745098	164.279980392157	94.8748799999998	76.5120000000001	117.3322	144.892901960784	78.5686862745098
168	338.018909021574	338.018909021574	338.018909021574	502.976	502.976	502.976	1	1	2.04138461538462	5.10107142857141	7.14215384615385	6.12184615384616	4.08123076923077	5.10153846153846	2.04046153846154	5.09923076923076	14.2778461538461	20.4138461538462	6.1213846153846	19.3858461538462	9.18207692307695	11.2174615384615	9.18276923076924	7.1416153846154	2.03969230769231	8.16246153846154	7.14161538461537	9.18276923076924	6.11861538461539	3.06207692307692	1.02030769230769	4.08276923076923	7.13892307692307	6.1163076923077	1.02023076923077	14.2843076923077	21.4442307692307	9.18276923076924	5.10115384615384	2.04046153846153	7.14161538461537	10.2023076923077	5.10153846153846	7.14161538461537	17.343923076923	5.10115384615384	1.01942857142857	21.434	4.08092307692307
169	338.340693657653	338.333318161036	338.360286428145	943.7505	938.609	946.817	110	110	3573.60491111111	5137.14035714286	5066.44568085107	5571.69902083333	21.4284	4256.02213953488	3065.56744444445	20.408	3871.93499999999	3664.2564	2018.08746666667	3146.15446153846	5377.20504255319	5265.67854347826	5515.17	4481.17614634146	29.5838666666666	4487.1873488372	3563.66914285714	3821.85391304348	5840.74575000001	3900.06820454546	4133.62352083334	4795.34285714285	5394.17189583334	4290.782	3103.10042105263	3910.10757446808	2831.263125	13.2620222222222	5216.70497826087	3545.90654761904	13.2617333333333	5206.64527659575	4190.25128888889	3408.78517777778	3287.93165853659	20.4054545454546	1883.41226666667	3361.79863636364	3315.29507142857
170	338.360981033178	338.360501212328	338.362892081472	944.7625	944.696	945.849	12	12	403.974	6.11933333333333	5.10011111111111	2.04057777777778	3465.23209090909	3.06040909090909	4149.90240000001	3435.64088636364	1579.38218181818	4.08209090909091	87.7551818181819	3115.56586363637	2.04027272727273	7.14202222222222	5.10204545454546	4.08218181818182	3752.10778723404	29.5879090909091	24.4925454545455	4221.4324090909	6.12163636363637	305.061545454545	2.04081818181818	7.14286363636364	7.14190909090908	2.04081818181818	3.06122727272727	1668.136	4.0810909090909	3313.40290909091	4.08163636363636	4185.71809090909	4217.33768181818	4.08209090909091	4.08054545454545	2501.70872727272	1.02	4244.33454545454	101.0064	0	2534.35745454546
171	339.049794549608	339.049794549608	339.049794549608	177.486	177.486	177.486	1	1	82.6354285714286	155.081015873016	180.60180952381	219.279523809524	134.677714285714	199.972888888889	137.723571428571	262.188952380952	149.993666666667	180.570904761905	137.736428571429	189.787904761905	141.830746031746	183.634285714286	179.567492063492	148.94780952381	90.8054285714286	98.9661746031746	80.5950476190476	119.362285714286	146.893714285714	149.9675625	114.259555555556	160.197317460317	131.639380952381	167.339873015873	102.036507936508	154.087111111111	104.05780952381	77.5272380952381	110.199428571429	89.792126984127	137.736428571429	127.501984126984	71.4133333333334	111.169619047619	126.51346031746	122.432380952381	71.4255555555556	170.385063492064	92.8358888888889
172	339.064801986085	339.064801986085	339.064801986085	298.944	298.944	298.944	1	1	1421.43148717949	2454.08666666667	2595.59753846154	2618.41055	1923.218375	2722.0937	2065.05087179487	3025.70025641025	259.145128205128	334.6502	171.428923076923	318.32	2247.004925	2504.08676923077	2326.905125	2289.51292307692	888.531666666666	1161.05179487179	838.777230769231	934.578358974359	1483.67651282051	1377.55384615385	1108.87935897436	1367.3841025641	1555.919375	1316.15475	1132.65538461538	1972.50258974359	1371.22461538461	1297.60307692308	1495.95902564103	1218.36984615385	2418.06846153846	2246.60461538461	1404.71653846154	1614.82235897436	2045.92256410256	1899.76517948718	828.118200000001	2316.33128205128	998.856128205128
173	339.075918811107	339.066536076464	339.092095830172	298.927	295.866	299.941	15	15	1406.67510344828	2249.73	2571.09517241379	2722.556	1888.53062068965	2675.16331034482	1796.3374	2697.24893023256	216.29848275862	267.312275862069	154.061655172414	264.254	2083.64865517241	2295.35438888889	2285.44	2122.56571428571	866.214206896551	1123.33457142857	811.420862068965	905.137620689656	1449.812	1331.73	1082.29317241379	1337.58165517241	1528.37324137931	1277.38537931035	1112.51413793103	1809.21985714286	1223.29085185185	1273.30427586207	1469.44551724138	1066.35283333333	2385.40496551724	2217.05944827586	1377.09310344828	1564.08289655172	1992.59875862069	1720.12464	781.24075862069	1997.05326666667	961.0755
174	339.342732823957	339.342336317165	339.343129330749	943.7655	942.742	944.789	2	2	495.799116279069	1534.925	1399.47190697674	1537.56055813954	51.0197674418605	1480.22246511628	62.2285116279071	44.8973953488372	281.597023255814	951.138511627905	350.976000000001	176.483590909091	1417.00097727273	1566.12837209303	1438.79023255814	1581.61279069768	36.7250232558139	1436.55293023256	1000.12418604651	54.080953488372	1535.52	568.295441860465	1024.47693023256	1352.05465116279	1401.86344186046	1019.37495348837	1078.58246511628	295.880930232559	924.372837209301	52.0271162790698	1457.15776744186	77.5518139534884	61.2083720930232	1410.37920930232	902.823488372093	160.183813953488	849.678931818181	44.8912558139535	311.18511627907	1169.37306976744	127.53488372093
175	339.346211707643	339.346211707643	339.346211707643	1027.45	1027.45	1027.45	1	1	63.2336176470587	283.654029411764	245.795550724638	213.229176470589	34.6845000000001	244.789411764706	43.8581029411764	20.3947058823529	38.7611176470588	148.932882352941	2717.82847058824	114.266352941177	446.785764705882	219.258897058823	334.622705882353	306.098507462687	23.4647352941176	482.536514705881	352.772441176471	17.34	493.630176470588	92.8266911764704	379.461882352941	304.043264705882	604.955926470587	204.064705882353	218.308323529412	121.36425	212.16	27.5515147058823	496.797294117647	33.6556323529411	25.5040441176471	370.340073529412	175.44	76.4933823529411	100.991647058823	20.4020588235294	490.570485294117	128.562617647059	42.8424705882352
176	340.076602959783	340.0717052556	340.098231927793	297.906	294.835	299.941	29	29	3992.90757894737	6268.28862790698	7185.9729	7203.12545454545	4586.08985294118	7499.17777777778	5270.79344827586	6794.17463414634	122.432	166.303466666667	74.4794666666667	111.209066666667	5917.4598	6308.39727777779	6428.78428	6119.37931034483	2409.79576470588	3557.7861	2213.7537	2620.09371428571	4011.78205	3250.18633333333	2787.86244444444	4095.3504	4550.38933333333	3377.193	2829.15211764706	5306.48278125	3362.86171428572	3348.51519999999	4465.81219047619	3329.83524137931	6054.2624	6442.984	3588.20650724638	3935.69213793104	4783.03854545454	5118.67786666667	2571.17603225806	4878.85113333334	2337.373
177	341.083947163524	341.078637103645	341.104839895057	296.932	294.845	297.946	19	19	1937.88125	3633.26735294118	4068.79392592593	4509.505	2881.27072	4285.08888888888	3016.89359999999	4595.28106666666	258.228666666667	410.165625000001	184.668266666666	302.0125	3280.15733333333	3896.65079999999	3779.00599999999	3533.866875	1201.87413333333	1480.94925	1011.48066666666	1162.08373333333	1949.7296	1826.99333333333	1379.9698	1774.28487096774	2170.07174999999	1865.04746666666	1368.5352	3126.11563636364	1984.83896551724	1670.17653333333	2186.268	1620.7525	4246.22545454546	3509.85846153846	2096.98293333333	2690.4432	3507.67679999999	3106.75640625	2238.625625	3617.8350967742	1206.5860625
178	341.106284049137	341.106284049137	341.106284049137	297.9	297.9	297.9	1	1	1951.80657142857	3720.80833333334	4274.99714285714	4576.24228571429	2948.4880952381	4449.25833333334	3121.05400000001	4476.97950000001	312.280285714285	509.09880952381	210.12	345.876857142858	3456.78	3943.488	3930.14057142857	3567.98028571429	1219.24142857143	1495.59923809524	613.35055	1162.4634	2012.92976190476	1030.72904761905	857	1816.134	2198.6130952381	1524.30685714286	840.159549999999	3298.58371428571	1636.53828571429	1684.41309523809	2171.7304	1641.00228571429	4378.04714285714	3648.54171428572	1206.66	1476.35342857143	2658.86457142857	3214.77023809524	832.086857142857	2956.788	929.480285714288
179	346.291967424665	346.29175902576	346.292916170596	614.225	614.219	616.294	3	3	70.4101875	1648.1685	858.049363636363	1208.13344680851	583.596	1063.295875	946.647000000001	1040.686875	728.346937500001	1068.43078125	57.1445	616.136625000001	842.597437499998	791.8595	837.7791875	369.2739375	522.464000000002	132.635454545454	113.24775	210.1779375	630.417937499998	515.24203125	89.7682500000001	559.302499999999	147.94078125	67.3261875000001	143.85965625	288.7838125	53.0541818181818	325.529531250001	103.04840625	534.718181818181	1963.32175	708.0751875	89.7985	681.673125000002	455.115125	1347.79153125	117.33234375	121.4320625	44.884125
180	353.014017573749	353.012480581402	353.026129183264	296.898	293.814	297.929	7	7	1175.35418181818	1568.37729268293	1689.58575	1669.16618181818	1200.861	1421.24694444445	1184.74772727273	1138.42145454545	41.83153125	66.3177272727274	63.2569090909091	32.6487272727273	1627.82327272727	1731.71136363636	1691.40263414634	1621.70363636364	996.806454545454	1373.28709090909	933.854545454546	1029.45518181818	1355.11333333333	1219.4228125	1097.61781818182	1386.55063636364	1476.33463636364	1202.90154545454	1129.84445454545	1236.580875	1238.61109090909	1118.21890909091	1529.61593939394	1153.11363636364	1277.392125	1631.42971875	1217.98854545454	1185.56536	1488.57790909091	1288.60445454545	2075.20666666667	1562.31590909091	1023.33354545454
181	353.037867582105	353.037867582105	353.037867582105	298.904	298.904	298.904	1	1	1198.92543103448	1719.48439655172	1740.73768965517	1718.28972413793	1234.53379310345	1759.13393103448	1218.08586206896	1198.7025862069	76.5129310344827	109.180586206896	94.8760344827586	57.1296551724138	1680.90317241379	1785.63362068965	1828.14896551724	1662.16981034483	1038.44775862069	1420.224	963.238068965517	1093.82813793104	1495.87606896552	1270.24344827586	1140.57203448276	1430.54762068965	1508.12062068965	1248.94427586207	1156.99282758621	1288.58663793103	1269.22317241379	1138.74331034483	1554.16898275862	1184.76046551724	1142.81762711864	1768.13806896552	1256.08693103448	1421.10017241379	1555.03179310345	1336.56137931034	2100.109	1623.25889655172	1042.81003448276
182	355.070357711227	355.070357711227	355.070357711227	750.908	750.908	750.908	1	1	2.0406	86.7254999999998	84.6766	63.2585999999998	7.14210000000006	121.4157	8.1576	62.2033636363635	88.7574	112.23	11.2288000000001	224.465999999999	31.6634000000002	79.5756	73.4596363636361	54.1077000000003	7.14209999999998	15.3045	34.6901999999999	17.3451	40.808	73.4975999999998	88.7660999999998	68.3534	31.6284545454544	64.2788999999999	28.5656	20.4059999999999	49.9946999999999	14.2828	21.4242	18.3654	43.8686	85.7555999999995	49.9898	78.5554	102.03	104.0604	16.3248	114.2736	102.027272727272
183	355.113276306284	355.113276306284	355.113276306284	292.8	292.8	292.8	1	1	419.380826086956	854.0748	1019.24060869565	1133.67889130435	700.919217391305	986.613282608695	726.425739130434	1571.03434782609	1022.32317391304	1164.14245652174	506.049391304347	1181.46208695652	858.858304347826	1090.79830434783	998.72897826087	801.007173913043	406.996978723404	440.752695652173	408.151111111111	427.498413043478	599.990086956522	796.942586956522	543.741108695652	738.785688888889	612.247826086956	638.683304347825	414.278869565217	1298.79208695652	582.568956521739	590.743630434783	732.6472	553.052086956522	2105.81843478261	1171.25947826087	552.92247826087	818.159446808511	1304.06008695652	1273.28556521739	435.493586956522	1399.97686956522	665.295130434782
184	358.092861536181	358.092861536181	358.092861536181	61.203	61.203	61.203	1	1	12.24	813.778636363636	985.583454545454	1659.98372727273	1691.61218181818	2506.48963636364	1173.62727272727	3767.86718181818	734.04	908.26619047619	147.939545454545	906.002181818182	1872.20045454545	2537.41827272727	2610.87790909091	1812.48872727273	2109.924	1983.9	1011.09027272727	2050.74818181818	361.265428571429	29.5869047619048	47.9528181818182	99.9867272727272	637.5	176.507181818182	98.94	4113.66	954.975272727273	1113.3655	1010.07	694.805727272727	6559.33336363636	4989.04231818182	1230.44890909091	1909.95054545455	4652.44363636363	5657.41227272727	88.74	4084.041	986.867454545455
185	358.108273778514	358.092469374297	358.11417634207	95.396	88.761	98.97	12	12	1328.2136	1686.2804	1647.946	1811.21	3423.442	2721.77502222222	3519.42073170732	5565.84746666667	2697.60611111111	3805.04533333333	2594.53813333333	5026.92301754386	2966.3028	5997.73066666667	3929.5536	3215.2804	2564.2652	3562.7712	2770.386	2180.07242222222	473.4656	120.378355555556	123.454955555556	160.160933333333	967.2128	377.498666666667	297.878933333333	4129.5588	2005.086	1520.19733333333	1782.76577777778	970.2736	12649.9288888889	6573.4168	2624.4688	5587.7104	13012.8128780488	18920.8250888889	15027.66	12581.9285333333	2006.5648
186	358.111451560602	358.106511095301	358.127771607499	298.944	295.866	299.958	7	7	2065.05828571428	3892.39000000001	4346.41714285714	4463.97942857143	2945.52736363636	4629.03628571428	2955.79205882353	3983.1	34.6978095238095	68.3582727272726	29.58	36.7302857142858	3604.68	4165.97257142857	3902.59285714286	3604.69000000001	1128.38333333333	1377.25714285714	987.867047619049	1003.22171428572	2041.59171428571	1877.76380952381	1649.802	1907.93428571429	2264.92857142857	2198.68772727273	1481.19461904762	2803.77422222222	2076.28142857143	1828.352	2126.77161904762	1717.54157142857	3704.50142857143	3479.17428571429	2050.2	2560.79761904762	3310.67261904762	3030.24857142858	1145.13914285714	3556.1105952381	1138.63885714286
187	358.11780704032	358.117499666185	358.118114414454	92.3385	89.793	94.884	2	2	1328.23813043478	1716.91610869565	1691.8087826087	1858.13256521739	3482.6697173913	2772.76480851064	4193.84558695652	5610.81914893617	2705.82930434783	3837.65217391304	2596.61923913043	5428.80808695652	3003.0372	6176.35765957447	4037.7494893617	3271.4024	2588.73273913043	3611.72347826087	2781.64595652174	2190.2667173913	483.66547826087	121.398108695652	124.458565217391	167.304425531915	989.653043478261	378.524847826087	302.946319148936	4167.76565217391	2009.1676	1550.82956521739	1847.06587234043	986.592260869565	12717.217	6643.7677826087	2642.81347826087	5608.1184	13527.6388695652	15635.4731481481	15028.9934893617	12690.2750869565	2468.76826086957
188	358.13354383963	358.131621547463	358.134218559176	299.941	299.924	299.969	3	3	2054.95133333333	3880.01075	4317.03033333332	4493.181	2882.27045454546	4667.64375000002	2973.25133333334	3929.20492307693	20.415	48.9720000000002	17.343923076923	26.5286666666667	3588.21925	4130.97524999999	3886.13225	3576.26325000001	1118.194	1361.4775	895.852666666665	997.885999999998	2032.33800000001	1629.117	1458.9575	1891.5435	2245.57025	1954.95866666667	1269.813	2842.64866666667	2066.175	1820.126	2113.97324999999	1704.6525	3631.13666666667	3462.92430769231	1772.3255	2249.65125	2942.401	3022.44075000001	1138.041	3168.83676923076	1127.93566666667
189	359.107355429262	359.10309458992	359.108437821447	90.808	88.756	97.945	3	3	224.424444444444	248.907111111111	272.45125	309.18625	563.285333333333	447.901944444444	644.622918918919	959.061111111111	450.827722222222	624.699	488.713055555556	877.438888888889	483.683142857143	981.344	640.594888888889	510.214285714285	469.391666666667	533.605277777778	503.079111111111	381.521555555555	93.8655555555555	30.6033333333333	31.6233513513513	30.6083333333333	147.940277777778	56.1152777777778	52.0341666666667	686.62825	354.036388888889	239.765277777778	288.652351351351	149.980833333333	2252.40533333333	1093.0626	437.75875	978.591	2332.6725	3331.11625	1841.35069444444	2175.58755555556	419.265666666667
190	359.12253301916	359.12253301916	359.12253301916	93.874	93.874	93.874	1	1	226.4733	247.890375	270.412625	313.27382051282	555.1112	449.941275	616.08	958.941	453.822125	625.6891	490.752275	876.416225	480.620175	950.6167	627.376875	510.2125	469.384	526.4619	504.08995	389.68775	91.82475	30.60375	35.704375	32.644	152.020975	57.134	55.08675	695.822975609756	358.169175	236.7038	280.459756097561	151.0007	2274.87875	1093.8956	438.78275	986.750975	2349.67787804878	2624.13004878049	1848.4665	2191.5507	418.25125
191	360.091771649094	360.091768878544	360.091774419644	97.4255	96.924	97.927	2	2	191.782926829268	236.669	230.6104	288.780275	433.67	435.593375	494.760625	747.751625	403.862048780488	584.8611	404.0289	684.604525	397.96575	810.999375	545.766875	443.884875	357.14875	506.0564	424.4864	304.003609756098	77.5523	41.825	43.86645	47.952925	128.553804878049	75.4998536585366	42.85155	546.8674	275.508	197.93335	210.11485	151.0007	1765.87331707317	914.4352	369.39385	801.014	1800.0297	2456.8222	1516.702825	1677.3321	325.426682926829
192	363.06851893956	363.06851893956	363.06851893956	298.921	298.921	298.921	1	1	361.186199999999	727.454454545455	711.149099999998	790.732499999998	512.9091	724.342	571.368000000002	601.692727272728	21.4368000000001	29.5858	20.404	37.7511000000001	622.322	703.4001	644.829599999998	686.2581	210.181799999999	279.562199999999	162.223363636364	189.7758	428.484	206.201599999999	233.642454545455	387.703636363637	387.676	309.150900000001	187.7352	490.764300000001	262.217100000001	325.4438	413.424000000001	316.448000000001	635.958400000002	657.073200000002	314.104	272.420099999999	461.175599999999	537.961600000001	358.9344	497.906399999999	188.6445
193	366.096587376853	366.095812587111	366.101575785958	97.944	96.918	101.022	3	3	128.536578947368	54.0823157894737	58.164	73.4703157894737	362.24947368421	71.4179487179487	632.4	723.16182051282	673.078421052631	722.569894736842	26.5268421052632	389.750578947368	33.6738947368421	82.6179230769231	49.9864473684211	25.5111842105263	68.368972972973	36.7301538461538	33.6738947368421	68.3488157894737	22.4463684210526	98.9527631578947	52.0334210526316	31.6239743589744	27.5478157894737	204.057894736842	94.8719230769231	705.220052631579	84.6949473684211	65.2968421052632	22.4360512820513	72.440552631579	961.959263157895	51.0210526315789	481.638736842105	1498.99852631579	2590.48227659574	869.152105263158	27.5434615384615	3893.32421052632	49.9851578947368
194	371.006711691843	371.006711691843	371.006711691843	64.269	64.269	64.269	1	1	149.94	290.61	324.443684210526	331.602631578947	167.323157894737	212.16	178.601315789474	214.255263157895	180.4338	184.724789473684	175.485263157895	95.9047368421053	149.978684210526	141.816578947368	152.019210526316	172.468947368421	56.1144736842105	59.156947368421	33.66	29.5891578947368	248.000684210526	154.059736842105	137.742631578947	249.964473684211	155.032	115.291388888889	110.154315789474	228.48	64.2765789473684	104.088315789474	189.768947368421	123.451842105263	136.715263157895	171.351157894737	87.7438888888889	150.998947368421	165.291157894737	130.593684210526	362.081315789474	215.408789473684	31.6286111111111
195	371.099028924779	371.097607858514	371.101166539661	753.478	749.876	756.055	4	4	41.8314800000001	627.472200000002	515.362600000001	450.85768	100.01096	742.909439999998	53.0670399999998	393.828079999999	507.079159999999	818.232479999999	38.7797599999999	1120.48704	243.90428	483.612719999999	489.734400000001	353.016879999999	43.89096	96.9038000000003	176.46692	128.55528	302.062080000001	365.346160000001	439.72344	341.793799999999	236.704960000001	399.949759999999	148.96088	193.8532	256.090280000001	96.881	208.17792	170.38676	349.87372	414.233679999999	284.658119999999	441.781240000001	500.859279999999	854.994640000002	27.5410800000001	690.567079999999	518.281919999999
196	371.099609846462	371.099609846462	371.099609846462	842.716	842.716	842.716	1	1	34.6930769230769	200.951365384615	376.443865384615	239.754230769231	45.9077884615384	375.416615384615	34.6858846153847	168.328557692308	548.966923076924	632.769615384614	48.9729230769231	292.789673076923	265.325	238.743	367.338461538461	286.728076923077	38.7621509433962	118.324461538462	219.357884615385	73.4510769230769	224.585490196078	216.321538461538	392.759230769231	339.749653846154	140.783884615385	348.971538461539	97.9883076923077	76.5288461538462	339.679211538462	71.4349999999999	175.506153846154	147.955769230769	68.3580384615384	304.074615384615	353.013153846154	584.614269230769	337.709115384615	149.979576923077	85.6945384615384	485.654716981133	401.857698113208
197	371.122234641856	371.122234641856	371.122234641856	847.788	847.788	847.788	1	1	27.5470714285714	191.76	369.283095238095	225.451571428571	40.8047619047619	359.090285714286	30.6041860465116	163.219047619048	546.936952380953	624.487714285714	44.8925714285714	281.552857142857	255.071428571428	222.415767441861	358.212214285714	276.497428571429	35.7	110.175428571429	212.214476190476	69.3680952380953	217.462857142857	212.219428571428	389.749142857144	328.532	131.616857142857	340.81519047619	90.8584047619047	71.4300000000001	335.626999999999	65.3059047619047	169.387190476191	145.917880952381	61.2157142857143	295.917380952381	346.897142857143	574.407452380952	332.613142857143	143.856928571429	75.4888095238094	481.563619047619	395.704571428571
198	371.123496837571	371.123496837571	371.123496837571	925.318	925.318	925.318	1	1	189.768714285714	287.720571428571	1380.60764285714	366.231285714286	207.118	710.118857142857	207.142166666667	1167.20685714286	1165.30223809524	482.651452380952	353.981309523809	214.285	868.242880952381	274.418428571429	1018.36395238095	842.756	213.264595238096	399.998666666666	559.038285714286	311.223452380953	567.278857142857	430.610809523809	720.50661904762	998.99957142857	562.16430952381	601.954523809524	280.598214285714	345.876857142857	843.540000000001	619.298976190476	809.086571428571	1199.996	174.489214285714	1699.99433333333	1112.66414285714	1392.8525	302.947071428571	267.308619047619	441.897119047618	610.116619047619	510.202380952381
199	372.10079049802	372.099485405816	372.124452413818	756.055	750.908	756.984	4	4	16.324	260.174375	169.370521739131	166.266791666667	35.7174999999999	291.863	23.4724583333333	156.104625	183.6525	216.293	9.18487499999998	362.277500000001	111.239041666667	181.611916666666	214.2525	128.55675	20.415	47.9419583333333	67.32275	52.0327500000002	111.2345	115.321208333334	109.16675	125.495875	79.5795	131.617625	47.9537083333333	84.6842083333332	93.8668333333336	25.4947916666666	71.4349999999999	56.1160416666666	142.805833333333	155.084333333333	96.9277083333332	136.719083333333	184.63448	341.797708333334	12.24	205.07025	154.05775
200	373.101572836222	373.101572836222	373.101572836222	842.716	842.716	842.716	1	1	16.3242926829268	70.3884146341464	103.034780487805	70.3884146341464	17.3445609756098	111.18	21.4256341463414	63.2414761904762	151.017756097561	152.041780487805	34.6841463414634	59.1840487804878	51.0134146341464	68.367780487805	102.053658536585	94.8849512195122	24.4868571428572	42.8522926829268	61.2157142857143	38.7646341463415	68.3869000000001	58.162243902439	98.9802195121951	90.8038780487805	35.7145121951219	88.7760731707319	29.6040487804878	25.5103658536585	76.5091463414633	29.5920243902439	73.4803902439024	42.8574146341463	20.4053658536585	94.8985609756097	82.6417317073171	173.445609756098	102.026829268293	39.7961707317073	33.66	117.332857142857	105.06
201	373.123320073667	373.123320073667	373.123320073667	923.277	923.277	923.277	1	1	60.1952258064517	78.5598709677418	346.953548387097	82.6278387096772	41.8305806451613	208.13264516129	34.6953548387097	311.188548387097	307.155935483871	128.580967741935	73.4469677419356	53.0651612903226	250.018548387098	53.0550967741936	265.317419354839	221.396	61.2290322580645	104.086064516129	117.311129032258	52.0430322580645	112.231935483871	128.576903225806	167.385806451613	257.153806451613	125.515548387097	149.977935483871	66.3293548387097	68.3594516129033	189.702	146.917161290322	205.071870967742	288.733032258065	53.0651612903226	450.033387096776	271.242774193548	337.769483870967	83.6479354838711	63.2459999999999	106.126967741936	158.145	136.740516129032
202	373.124311782042	373.124311782042	373.124311782042	755.964	755.964	755.964	1	1	12.243	149.97675	136.742214285714	139.749785714286	32.6548571428572	204.1	23.4659629629629	108.1465	126.512148148148	228.544	28.5730000000001	324.507642857143	55.116642857143	133.65275	132.6325	101.008285714286	18.3722142857143	46.9232857142857	43.8615357142858	41.83025	65.3119999999999	127.558035714286	109.170571428571	83.6634285714285	59.1765714285714	136.718285714286	59.1765714285714	69.3794285714285	94.8865714285714	28.557	66.3325000000002	38.7708571428571	97.9268571428568	124.496642857143	80.6025714285717	156.103714285714	147.910357142857	222.4145	25.5017857142857	224.415714285714	154.063142857143
203	376.302914239051	376.301711671808	376.305090982247	622.382	622.313	623.368	6	6	9.18225	1170.02192857142	496.86175	2017.70128571429	156.09825	1005.1925	1296.78314285714	694.79025	632.444285714286	1073.11514285714	16.3245714285715	114.248	1463.413	290.8425	741.903499999999	184.62	906.172285714289	115.292285714286	28.573	54.07325	738.686857142857	222.4145	20.4014285714286	182.592785714286	42.852	38.7695	86.7242857142857	72.4554999999999	18.3651428571428	398.91775	37.74925	726.418	1671.5205	449.93025	16.3274285714286	508.0845	103.048857142857	1429.37025	51.0142857142857	19.38475	15.3042857142857
204	376.327229614258	376.327229614258	376.327229614258	624.4	624.4	624.4	1	1	11.224675	1179.12	512.165500000001	2028.0085	164.240125	1013.26738461538	1303.91145	698.785625000001	684.503874999999	1162.629	20.405	132.61625	1605.67675	299.96085	755.003499999999	194.872525	914.3008	120.39245	33.674025	62.2276249999999	746.749800000001	240.8203	27.543375	186.710325	48.9731999999999	41.825125	101.007225	76.531875	21.425775	405.049175	47.9400000000001	733.577725000001	1681.6192	463.204849999999	20.408	554.090775	127.53125	1437.567475	56.1151249999999	24.4896	23.459425
205	377.141760419505	377.141760419505	377.141760419505	233.641	233.641	233.641	1	1	10.2025	30.6	38.7695	42.8631	21.42525	52.0817368421052	27.54	30.6165	56.13025	155.128	82.6443	76.51875	22.4521	60.19475	38.7809	31.6293	22.44	21.4263	14.28	21.42525	27.5481	31.62	57.104	56.1164999999999	26.535052631579	26.5418947368421	30.591	30.609	13.2630952380952	8.15799999999999	24.486	22.44	29.58725	50.00695	30.6075	16.32	33.6699	25.51375	11.2226190476191	46.9315	21.42525
206	378.017460351386	378.017460351386	378.017460351386	99.997	99.997	99.997	1	1	16.32	27.554625	22.4514782608696	50.0065416666667	34.697	36.738	34.6814166666667	74.4630416666667	92.8237916666667	148.962583333333	25.5072916666667	75.4830833333334	19.3902916666667	35.7102083333333	22.4409166666667	22.4519166666667	55.0935	24.487	17.3485	26.52	19.3855416666667	32.6413333333333	16.3206666666667	37.7507916666667	20.405	33.6765	20.4058333333333	58.1685	19.38475	22.44528	17.3407083333333	26.5210833333333	81.62	35.72625	14.287	34.697	59.1877391304348	58.156625	12.2405	64.27512	20.4008333333333
207	381.076484459911	381.071159731694	381.087977283828	60.188	58.153	62.218	9	9	3581.54915625	7295.38940625	8187.88412121212	9552.81354545455	6085.97765625	8295.402375	6714.684375	10040.28025	6220.4316969697	8265.5188125	927.40725	4102.58397368421	4500.77478787879	5056.74084848485	4162.3645625	3674.70796875	2117.4078125	3086.25625	3527.11228125	2191.89975	4004.26363636364	3543.40718181818	2576.18863636364	2686.31825	4200.99384375	5743.1278125	4854.61263636364	5089.23354545454	4832.052	3340.505625	4094.35445454546	3263.87971875	5430.646375	4803.62146875	6014.55796875	6007.416	7255.15936363636	7295.97027272727	1887.16818181818	8566.5728125	1774.26909375
208	381.098634160833	381.097709893522	381.099558428145	61.2085	61.203	61.214	2	2	3543.7116	7293.32796774194	8177.89922580645	9547.57496774194	6070.58666666667	8281.90380645161	6713.55116129032	10037.2988387097	6083.5302	8079.89583333333	888.644774193548	10280.2101935484	4489.44590322581	5051.51922580645	4153.47058064516	3514.4872	2091.95666666667	3067.916	3438.29866666667	2174.61446666667	3995.06806451613	3455.7561	2478.28519354839	2643.48864516129	4187.72264516129	5628.9118	4741.25987096774	5069.88096774193	4672.78193548387	3340.46603225806	4075.28661290323	3255.74641935484	5372.34	4773.03280645161	5740.2078	5673.65509677419	6891.04083870968	7287.93377419355	1712.68832258065	10276.9681935484	1563.35493333333
209	384.345124622774	384.338594714	384.365042441848	942.759	938.609	944.828	65	65	815.079874999999	2754.64311627907	3049.8	2708.82409090909	19.388075	2604.4004	18.3621951219512	26.5307804878049	1877.32571428571	2499.29409756097	568.28943902439	40.8058536585366	2664.59618181818	3114.95356097561	2813.26786363637	2839.41216216216	23.4633658536585	2849.60934146342	1892.07482926829	1921.64429545455	2714.96840625	1775.29076923077	2307.15748780488	2982.31551219512	2738.45694736842	1779.7197037037	2373.48443902439	26.5269756097561	2313.9837	33.6640243902438	2367.04744186047	1669.38219047619	31.6290731707317	2973.80034782609	2104.51158536586	1571.21621621622	1894.14	34.68935	451.023268292683	1814.06148717949	20.4082926829268
210	384.368575765687	384.365498564749	384.370157278183	944.766	943.751	945.797	19	19	1461.86471428571	114.223609756098	9.18000000000001	10.2011904761905	1800.015	28.564	2151.47427906977	1803.37075	2408.85343902439	183.698571428571	302.03980952381	2460.52714285714	75.4905714285714	33.6688536585366	126.533142857143	31.6362380952381	1951.499125	143.860285714286	515.309390243902	2242.87136585366	25.5065476190476	2216.02273170732	69.3865365853659	42.8512682926828	37.7505714285714	173.468809523809	45.9192857142858	2228.31921951219	140.799428571429	1926.01173333333	116.328857142857	2148.00214285715	1851.57031914894	15.3082142857143	305.023756097561	2465.98846341464	646.68	2064.01172727272	399.945170731707	147.958690476191	2464.00682926829
211	385.02272383372	385.02272383372	385.02272383372	68.34	68.34	68.34	1	1	146.896941176471	156.051	166.331911764706	153.044117647059	187.728705882353	168.314558823529	156.1275	194.904264705882	190.697257142857	197.012060606061	434.632764705882	227.479676470588	114.249882352941	169.334647058824	150.004852941177	98.982794117647	91.8238235294118	82.6414411764706	62.2361470588235	52.0425	111.224882352941	123.455588235294	143.861470588235	125.514264705882	89.7548235294118	102.008823529412	74.4664411764706	166.279176470588	83.6617058823529	104.103	134.674941176471	92.8440882352941	218.305176470588	173.42	94.8853636363636	119.370970588235	182.632647058824	280.532352941176	381.513	211.231323529412	32.6494117647059
212	386.186787449118	386.186787449118	386.186787449118	120.372	120.372	120.372	1	1	11.2231428571429	40.7942857142857	29.593962962963	28.5734814814815	23.4710740740741	31.6222962962963	13.2638518518519	48.9635555555556	15.3044444444444	16.3241481481482	9.18066666666667	21.4262222222222	14.281037037037	13.2604814814815	18.3646666666667	8.16237037037038	15.3011111111111	22.4505925925926	10.2003703703704	17.345037037037	15.3038888888889	18.3613333333333	8.16385185185186	18.3574285714286	19.3856296296296	11.2252962962963	6.12177777777778	14.2867407407407	10.2025925925926	9.18066666666667	13.2558214285714	12.2457777777778	27.5361428571429	13.2638518518519	9.18266666666667	7.14181481481482	13.2551851851852	17.3444074074074	11.2228518518519	17.3412592592593	7.14492592592593
213	387.169500985791	387.168648905533	387.170353066049	549.9135	549.897	549.93	2	2	6102.11789473685	18907.6567435897	16821.0544210526	18695.3021052631	16506.8376315789	21553.0592105263	11616.487974359	27900.0572307692	13460.5699230769	16324.7445263158	13070.9284473684	12461.6058947368	9472.3674736842	19676.0449743589	17401.3469230769	15758.5934210526	8200.00684615386	7122.64081578947	7098.05205128205	4618.49287179487	14015.5414102564	11446.2566666667	12115.56	15038.5019487179	7071.62634210526	10357.3959210526	5184.70451282052	15222.6412631579	9860.32863157894	8951.62500000002	9290.30756410256	12168.6786842105	26794.9941025641	15661.06	8379.57648717948	12290.5046153846	11814.2218947369	16029.9064210526	9301.52897435899	17021.0621052631	15969.5708421052
214	387.178010291148	387.171789043207	387.19988316167	548.9245	544.778	550.962	134	134	5981.96164285714	18627.2113888889	16322.91825	18597.9730588235	15968.2681285714	21051.4795641026	11326.08	24816.0148837209	12797.1004210526	15897.0388043478	12667.8674285714	11973.78	9357.98777777778	18752.270952381	17118.2062153846	15647.5330285714	8193.79054054054	7016.0532631579	6678.37646666666	4533.06099999999	13754.2966363636	11148.9494594595	11827.8857272727	14910.3834482759	6993.03828571429	10126.5849473684	5096.97109756097	14935.8183448276	9518.98582539683	8950.83108108108	8438.44266666666	11767.8818181818	24080.3338666666	15595.8259459459	7779.46071428573	12021.8735454545	11609.5872	15989.1281	9194.62669230772	16889.9030243902	15480.5783857143
215	387.201133615097	387.20069516378	387.201943225445	550.4265	549.891	550.956	6	6	6103.20637837837	18913.7151351351	16827.9512432433	18707.6756756757	16517.1554054054	21558.8818918919	11611.9247777778	27921.0722162162	13458.4833513514	16339.5044594595	13049.2899459459	12472.1721621622	9477.29054054054	19684.1416216217	17408.6060810811	15759.6024054054	7975.52148837209	7124.16983783785	7103.20094594595	4619.49762162162	14019.5337837838	11444.3716216216	12121.3588108108	15046.2425945946	7072.56555555556	10349.6977777778	5184.40521621622	15231.9949189189	9867.32027027027	8655.00013793102	9287.09155555554	12177.5181081081	26820.8648648649	15668.8605405406	8386.62162162162	12292.3027027027	11818.4854054054	16034.9951081081	9266.66205405406	17015.9111111111	15982.5337837838
216	388.174849151453	388.174849151453	388.174849151453	549.897	549.897	549.897	1	1	1563.20442105264	5331.89526315789	4394.61294736841	5146.20736842105	4498.34026315789	6156.13221052634	3129.14710526316	8369.76794736845	2869.86799999999	3713.9494736842	2941.41868421054	2861.98578947368	2447.73757894736	5426.0555263158	4759.52763157895	4193.00363157895	2142.55263157896	1807.90631578947	1490.22	1146.83494736843	3856.5947368421	2294.57184210526	2710.32063157895	4085.87463157895	1808.92657894737	2282.64221052632	1033.52657894737	4163.69394736842	2172.70052631579	2350.80757894738	2343.96	3270.9555263158	8171.70915789472	4286.12552631581	1760.97421052631	2774.23863157894	2628.19789473684	4350.40210526316	2012.35615789474	3948.41842105263	3744.36578947368
217	388.183617866575	388.175641491503	388.205444629333	548.91	543.792	550.997	111	111	1586.82566666666	5341.12253333332	4379.66084848485	5057.43313043478	4448.40275862069	6197.16722222223	3075.10884999999	8544.36739999998	3553.22272727272	4396.75256410256	2996.47425	3284.7903030303	2233.8876	5326.70294117648	4713.28	4147.68928	2183.37066666666	1644.65792592592	1700.39209375	1159.25013333333	3679.05058064515	2954.93971830986	3104.70605714286	4022.51024999999	1847.68735483871	2714.90670967742	1350.0774	4162.65777777778	2552.18713333334	2382.4005	2277.66	3312.43479999999	8338.91190000001	4056.80513333334	1654.86935294117	3233.30003225807	2930.96303030303	4332.25459259258	2198.7338235294	4714.65226666668	4271.88190909092
218	388.206439672543	388.205541479019	388.208329143581	550.917	549.971	551.886	11	11	1588.62320689655	5414.421	4455.42772413794	5203.40689655172	4604.50496551724	6237.96662068965	3187.71551724138	8386.07135483871	3136.91453333334	3842.35889655172	2959.82027586208	2925.13089655172	2484.972	5526.84746666665	4810.64524137931	4242.78517241378	1998.76044444444	1839.55737931034	1522.96296551724	1161.30937931035	3921.94041379311	2522.62486666666	2748.52827586207	4144.8595862069	1842.61820689655	2341.53310344827	1154.166	4242.14682758621	2200.08648275862	2202.84430769231	2374.8008275862	3314.52800000001	8138.71554545454	4346.51386206896	1804.868	2843.02831034482	2697.13593103449	4447.38248275861	2105.4864	4034.17075862068	3807.66951724137
219	389.137082201723	389.137082201723	389.137082201723	756.984	756.984	756.984	1	1	15.3035294117647	120.394705882352	80.6032352941178	83.635176470588	15.3035294117647	93.8670588235295	10.20625	48.9571764705884	110.191764705883	154.055529411765	12.2477647058824	215.344117647059	38.7845882352941	79.5783529411767	75.4974117647056	64.2785294117648	9.18529411764707	16.3237647058823	37.7508823529412	16.3237647058824	42.8647058823527	60.2181764705882	88.7655882352942	63.2582352941177	38.7689411764704	91.8264705882354	30.6088235294118	29.5885294117647	72.4408823529413	14.2742352941176	29.5885294117647	19.385588235294	48.9741176470589	66.3191176470589	68.359705882353	97.9482352941172	120.387764705882	136.719411764706	8.15952941176468	126.552941176471	94.8818823529414
220	389.192275406061	389.192275406061	389.192275406061	549.886	549.886	549.886	1	1	285.742857142857	1086.71295918367	892.839285714286	1074.48979591837	929.46169387755	1230.46457142857	603.864163265306	1732.61840816327	734.591020408162	899.783999999999	731.530224489797	618.21893877551	530.537959183674	1123.35704081632	971.195428571427	862.020714285716	436.673551020409	372.396836734694	339.673591836734	255.09693877551	733.409346938775	619.375367346939	667.106693877551	844.407918367347	402.032775510203	566.247244897959	265.300816326531	843.860673469388	501.020408163265	437.650040816327	516.202612244897	666.23324489796	1625.31514285714	838.574204081632	413.207448979592	636.658285714286	595.01693877551	906.816285714285	464.1728	959.164489795917	884.570020408164
221	389.212183009811	389.212183009811	389.212183009811	547.861	547.861	547.861	1	1	281.638285714286	1077.56	879.609428571429	1063.13771428572	920.297714285715	1218.22114285714	598.807085714285	1134.73422222222	729.606428571429	887.499428571427	722.342057142856	613.088685714285	524.412171428572	1113.28757142857	964.005000000001	848.735085714287	431.568771428571	364.242	331.536111111111	247.971085714286	730.399555555556	609.110571428572	656.844222222222	841.454166666666	396.880028571428	559.100914285714	260.209285714286	836.751428571427	493.887428571429	432.589028571428	511.062942857143	657.156000000001	1614.0468	830.349771428571	408.111111111111	628.388444444445	588.803771428572	900.634771428573	456.9984	947.978142857144	875.38062857143
222	390.318793447964	390.3185322588	390.319054637129	622.9	622.387	623.413	2	2	15.3067741935484	829.338677419356	305.066806451613	1244.522	72.4389333333332	680.641225806452	821.307741935482	395.872645161291	419.259774193548	738.666838709678	17.344935483871	76.5072580645162	966.031645161292	219.397096774194	469.407741935484	107.110161290323	503.08264516129	74.4811935483871	29.5930967741935	32.6554838709677	503.911870967741	157.124709677419	13.2612580645161	111.21164516129	33.6685161290323	20.4019354838709	54.083935483871	44.8917333333333	14.2836129032258	284.660999999999	31.6289999999999	432.603096774194	1122.49677419355	252.984	15.3067741935483	316.35	82.6578000000001	990.701903225807	18.3646451612903	17.3476774193548	17.3443870967742
223	395.031394749211	395.031394749211	395.031394749211	188.754	188.754	188.754	1	1	243.846388888889	500.956388888889	543.896888888889	526.463333333333	313.320588235294	552.960444444445	358.1175	534.625555555556	177.586333333333	209.088611111111	100.9745	162.268333333333	319.346944444445	394.8475	422.395	318.326666666667	364.239166666666	680.525277777777	319.26	448.922222222222	71.4194444444445	27.54	25.5152777777778	30.6066666666667	121.413055555556	49.9936111111111	24.4933333333333	514.22	195.829894736842	199.854666666667	276.495277777778	152.067647058823	541.7675	715.019999999999	193.852777777778	220.308	330.57	456.064166666666	341.793055555556	354.031315789474	47.9373888888889
224	396.050602600749	396.049037586559	396.050968395748	64.263	63.255	64.264	3	3	399.899652173913	766.036326086956	922.551652173913	1240.79582608696	1361.231	2136.4717826087	992.861891304348	3036.29634782609	1410.18919148936	1785.146	324.442956521739	2374.91426086957	1256.82747826087	1954.56991304348	1643.6752826087	1314.292	1511.19952173913	1919.35604347826	2535.72641304348	1629.56491304348	378.573239130435	214.231956521739	171.40747826087	268.300021739131	568.152108695652	409.124608695652	224.462173913044	2507.53404347826	1966.08458695652	889.894956521739	790.516847826087	534.685043478261	5037.51143478261	3588.25747826087	2092.82256521739	4061.74506521739	6931.80004347826	4082.1507173913	403.937217391304	6902.94717391304	2484.38815217391
225	396.07673388634	396.07673388634	396.07673388634	65.284	65.284	65.284	1	1	123.43688372093	170.34	206.119860465116	163.266976744186	1354.09548837209	1753.85972093023	1000.01023255814	3029.13951162791	1334.67425	1109.49054761905	36.7300465116279	2272.87088372093	545.923953488372	459.062790697674	670.231674418605	241.839209302326	1528.55223255814	591.829302325581	2345.94237209302	1646.73041860465	56.1230232558139	99.9736744186047	36.7300465116279	38.7706046511628	83.64	72.4385952380952	164.264930232558	2485.39981395349	1862.00930232558	853.167162790697	153	499.993720930233	5046.63027906977	1671.21711627907	1933.66702380952	4030.01046511628	6968.50604651163	4096.42046511628	217.264953488372	4893.81609302326	2511.21611904762
226	396.610216808447	396.606221756349	396.632127600523	356.59	354.039	360.148	8	8	5.10228571428572	20.4022857142857	14.2837058823529	13.2657352941176	8.1635294117647	11.2209705882353	9.18231428571429	20.4051428571429	22.4349714285714	41.8380882352941	22.4456571428571	25.5107142857143	16.3273142857143	15.3017142857143	14.2816	14.286	13.2614857142857	12.2452941176471	43.8784285714285	24.4745142857143	11.2248529411765	13.2614857142857	14.284	17.3419428571429	9.18102857142857	10.2025714285714	9.17948571428571	14.2861764705882	5.10057142857143	11.2247142857143	11.2247142857143	6.12264705882353	9.18411428571427	9.18411428571429	2.04051428571429	4.08171428571429	6.12264705882353	10.2044117647059	2.04057142857143	13.2570285714286	9.18411428571429
227	396.990644023834	396.987467483594	397.009156896338	67.336	65.296	68.367	11	11	1030.2946875	1154.72232727273	1699.08046875	1910.92825	1813.03978125	1772.918	1831.6853125	2077.292625	957.3691875	1011.6251875	528.5056875	838.514727272727	1067.04678787879	1828.00290909091	1390.64334375	1153.1296875	322.45825	534.627375	278.53678125	261.232	1083.704625	1030.515625	879.4555	1175.364	839.385181818182	720.1861875	622.255454545454	1458.71	682.562454545455	1232.915	1125.16340625	1063.31058064516	1845.34959375	1400.46	984.54125	1165.15145454545	1214.1346875	1677.291	1432.20763636364	1284.7308125	357.1640625
228	397.00467013983	397.003429291868	397.005910987792	298.417	297.901	298.933	2	2	3062.25117948718	4798.74365	4616.744375	4758.5626	3383.2319	4623.8863	3536.27315	3459.243875	71.41925	216.3301	149.9988	76.520625	4368.66	4867.47923076923	4699.71587499999	4503.3835	2174.9065	2937.371725	2584.6732	2237.463075	3472.506275	3391.8927	3123.62275	3302.54543589744	3605.65185	3530.1515	2568.4586	3577.08415	3582.185525	2844.1085	3592.8284	2821.475125	3869.903075	4500.433025	3574.518	3813.22725	4202.0072	3612.793775	4933.03214634146	4330.62112820513	2830.24285
229	397.028062543108	397.027707222872	397.028417863344	301.4945	300.979	302.01	2	2	3058.77763636363	4785.93181818182	4609.59218181819	4751.09527272727	2894.50675675676	4613.67327272727	3530.77272727272	3433.626	66.3177272727274	203.034272727273	141.817909090909	70.3988181818181	4357.18109090909	4859.40454545454	4690.19372727272	4498.6009090909	2162.97818181818	2930.22327272728	2577.0303030303	2230.64739393939	3462.80563636363	3373.62272727272	3113.40993939394	3296.06818181818	3598.50190909091	3520.96118181818	3051.70272727273	3571.97481818182	3576.69318181818	2836.35818181818	3586.89772727272	2819.51590909091	3843.36736363637	4482.05809090909	3563.17754545455	3794.39427272727	4193.32090909091	3607.68436363637	4923.24745454546	4326.72727272727	2825.13518181818
230	397.037490090822	397.037490090822	397.037490090822	385.672	385.672	385.672	1	1	229.52109375	402.93703125	620.217000000001	713.307656250001	18.367875	515.069393939394	26.5321875	36.723375	38.7778125	58.1555454545454	35.71640625	26.5321875	369.3305	459.0421875	397.9096875	283.5860625	16.3245	373.419818181818	325.52953125	27.54675	767.2515	316.2871875	1187.607375	1000.02875	544.68	595.84425	489.570000000001	388.72715625	222.4621875	16.3185	465.24825	57.14625	20.398125	286.69903125	302.05875	106.12875	329.55084375	26.5273125	123.43134375	392.66390625	37.74925
231	397.015970635998	397.015970635998	397.015970635998	69.371	69.371	69.371	1	1	1037.46327272727	1435.05472727273	1703.1101875	1923.17125	1817.12090625	1767.82246875	1849.03275	2116.0633125	978.647272727272	1018.76483870968	530.54625	845.65771875	1066.19390625	1826.98790625	1399.825875	1153.094375	319.40671875	533.59075	280.56875	259.1435	1081.66375	1033.54490625	900.88075	1173.3234375	848.589575757576	712.0254375	627.35765625	1993.2631875	688.66875	1235.78765625	1127.20359375	1066.45515625	1273.11127272727	1837.18884375	1006.98675	1174.34371875	1262.04925	1705.91025	1424.80903125	1335.79359375	360.219419354839
232	397.615607690994	397.615458244021	397.615757137967	356.578	355.047	358.109	2	2	2.04104	11.22308	11.22308	12.24624	7.14195999999998	8.16224	8.16064	18.36504	12.2352	13.26676	15.3042	13.26364	10.205	6.12024000000001	9.18036000000001	11.2255	6.11903999999999	10.2028	19.38532	9.1782	11.22572	10.2024	8.16224	10.2004	10.2028	4.08112	6.12168	7.14336	7.14056	7.14363999999999	7.14196	10.2028	8.16192000000001	7.14364000000001	3.06084	6.12311999999999	6.12288	5.1014	5.1024	7.14027999999999	4.082
233	398.125151734252	398.125151734252	398.125151734252	267.31	267.31	267.31	1	1	13.2665	32.6547692307693	27.5535	46.9323846153846	44.8918461538461	50.0026153846154	24.4817777777778	138.756615384615	1191.40492307692	1409.3105	674.122074074074	1491.61903703704	35.7013461538462	35.7094230769231	28.5621538461538	21.4296923076923	46.9129230769231	66.3175000000001	45.9017307692308	63.2566923076924	26.533	23.4661923076923	34.6891538461538	30.6092307692307	24.4910769230769	17.3485	28.5621538461539	27.5472692307692	21.4215555555556	11.2250769230769	20.41	11.2255	48.9729230769231	32.6486153846154	17.3485	19.3814615384616	32.656	19.3851153846154	13.2605	27.536	31.6355
234	399.002312215704	398.998207541073	399.014952419115	297.907	295.877	300.962	7	7	1237.34365517241	1942.964	2045.63466666667	2082.70443333333	1468.16373333333	1992.5808	1446.02406896552	1432.17682758621	63.2565333333333	104.0672	58.1557241379311	57.1349333333333	1843.62186666667	2150.15717241379	2018.1534	1948.009	851.930344827585	1190.66567441861	1116.59675862069	987.793931034483	1482.44746666667	1402.1212	1310.78862068966	1416.14289655173	1631.4064	1519.17706666667	1349.30613793103	1498.77173333333	1486.84337931034	1211.05653333333	1560.2654137931	1122.49310344828	1688.54133333333	1902.81448275862	1504.59833333333	1435.28430769231	1726.2912	1544.68373333333	2183.91308695652	1635.70986486486	1217.18910344828
235	399.027017863514	399.026137032169	399.02789869486	300.9755	300.961	300.99	2	2	1229.7025	2105.796	2031.40070833333	2070.5945	1366.11475	1970.10275	1436.57066666667	1270.0245	55.107	95.9035000000002	51.0125	44.8928333333334	1941.6992	2117.5375	2012.01516666666	1937.60416666667	853.984124999999	1238.63408333333	1007.2335	978.699458333333	1466.09925	1281.748	1199.814	1398.14208333333	1620.157	1445.75329166667	1224.9	1486.56495833333	1400.86045833333	1203.895	1526.73033333333	1116.427	1669.538	1850.7335	1382.1	1533.43575	1638.5215	1539.55725	2078.3524	1758.3215	1090.69179166667
236	399.127721414364	399.127721414364	399.127721414364	266.289	266.289	266.289	1	1	42.857	99.9996666666667	94.8976428571429	119.373428571429	248.943904761905	351.114926829268	201.988285714286	995.775619047619	17225.7302380952	20334.6260952381	9688.18614285714	24050.4903023256	75.499380952381	125.492214285714	98.9538571428571	102.039024390244	635.46	788.662452380953	605.88	887.627857142858	93.8772380952381	115.308428571429	110.190857142857	82.6547142857142	72.4487380952381	83.6731904761904	73.4502857142858	92.846	120.376465116279	73.4588571428571	74.4895476190477	43.866	485.588	214.255	76.5303571428572	142.82	373.476857142857	202.068428571429	88.7627857142857	273.36	241.835928571429
237	400.133354143165	400.124069607502	400.136579378628	267.27	266.289	267.315	3	3	27.5472692307692	44.902	34.69768	54.0742692307693	66.3175000000001	87.76128	54.0620384615385	195.891692307692	4289.41148148148	5088.21300000001	2361.87461538461	6106.46029411764	40.8015384615385	39.7905	30.608076923077	27.5535	121.361692307692	164.263346153846	161.166076923077	224.51	25.507	45.9126	18.3648461538461	36.7296923076923	41.8405	19.38988	18.3613846153846	34.68952	41.8310384615384	13.2665	28.574	21.4256538461538	52.0337307692307	73.4593846153846	27.5535	34.6826153846154	64.29024	43.87204	21.4305	54.0518461538461	61.23
238	404.20560209595	404.199007521028	404.225334352587	548.905	543.798	551.976	47	47	724.520645161288	2231.97174193549	2098.04851612903	2332.38367741936	2129.27858064516	2770.08822580645	1323.02367741936	4949.121875	1478.3825	1816.08545454545	1021.31441176471	1589.31077419355	1087.42316129032	2406.20029411765	2013.67103225807	1676.78866666667	936.596903225804	850.89522580645	854.786187499999	519.40987096774	1624.25083870967	1402.85483870968	1576.7750625	1873.6251875	852.935741935485	1234.51225806452	627.597580645161	1818.4716	1339.89532258064	1073.34541935484	1131.28732258065	1319.4634	4872.90658064516	1831.13012820513	969.237500000001	1521.23934375	1480.39445161291	1960.564	785.474516129031	2152.74451612903	2077.24541935483
239	404.228986181315	404.226327103175	404.23157654661	550.922	549.88	550.992	13	13	717.23575	2253.75626086957	2076.7175	2317.082375	1994.58875	2826.0925	1313.13169565218	4901.3014	1314.45766666667	1572.222	934.587166666665	1175.34052173913	1080.224125	2420.626	2139.96	1896.8125	928.465416666665	844.801499999999	613.020000000001	514.342956521739	1601.80956521739	1020.29166666667	1154.39391304348	1829.49	829.507434782612	890.687739130435	443.926956521739	1904.88454166667	1107.9915	1070.24225	1100.62691304348	1383.798	4728.89612903226	1925.83866666667	712.142086956522	1127.38826086957	1122.32083333334	1792.98336	642.62625	1550.46608695652	1607.914
240	405.236201546746	405.236201546746	405.236201546746	549.902	549.902	549.902	1	1	188.761666666667	575.414285714285	521.487666666668	657.063999999998	499.940000000001	687.672571428573	339.739285714287	1081.77818181818	377.611428571429	447.90542857143	254.051142857143	367.302857142858	317.234809523809	644.971047619049	590.579999999998	482.324857142857	226.492857142858	233.645428571428	190.739999999999	147.982857142857	388.710714285713	280.578571428571	367.101818181818	520.08409090909	191.804761904762	272.403571428571	121.442333333333	473.412571428572	292.890333333334	230.584571428572	274.392809523809	381.693714285715	1270.25571428572	514.200000000002	216.297818181817	319.345363636362	343.836285714286	494.83857142857	151.98	451.965476190478	486.65357142857
241	408.781808515799	408.779076445152	408.784316943593	1078.455	1076.39	1080.45	20	20	1594.81821428571	1272.71937500001	1445.34000000001	1553.46000000001	1410.13357142857	2045.46206896551	1415.2537037037	1368.81333333333	1179.54814814815	1150.97777777778	1020.35714285714	1303.56	1615.20586206896	2105.02407407407	2108.34	1705.03888888889	1372.39814814815	2429.64	1254.6	1369.33703703703	2001.96666666666	1234.64814814815	1300.5	2234.61111111111	1453.86538461538	1192.7975	1361.63285714285	1543.26000000001	1281.02962962963	1447.38	2256.03888888889	1436.68148148148	1336.68518518518	1830.49862068965	1270.92	1247.91296296296	1189.75185185185	1395.36	908.459259259257	1290.75178571428	1277.59592592592
242	408.807722168542	408.80597406662	408.809470270463	1077.86	1077.34	1078.38	2	2	1480.71095238096	1949.10952380953	2029.80000000001	1989.00000000001	1299.06619047619	2208.31047619048	1290.93249999999	1305.18904761905	1072.5455	1106.7	880.670952380955	1189.78428571429	2034.82952380953	1950.23999999999	1972.68000000001	1986.86714285715	1339.88523809524	2228.70000000001	1143.41999999999	1323.96	1923.59761904762	1157.7	1246.44	2184.84000000001	2077.74000000001	1084.76619047619	1268.45190476191	1429.02	1201.10047619048	1399.44	2178.71666666667	1396.38	1280.69761904762	2179.73714285715	1230.12	1167.42476190477	1132.72857142857	1300.5	763.333999999994	1187.83428571429	1200.54
243	408.988833378007	408.988833378007	408.988833378007	383.603	383.603	383.603	1	1	122.414285714286	283.599714285714	278.4925	413.263928571429	166.325976190476	348.84	159.183142857143	398.866547619048	42.857	54.0751428571428	39.7957857142857	31.6362380952381	216.295523809524	280.539285714285	233.612714285714	147.917261904762	245.888857142857	280.572023809524	151.019904761905	242.822333333333	390.769428571428	528.434	321.4275	460.207	265.2	226.529857142857	190.74	248.943904761905	96.9384523809524	137.7	168.347142857143	152.04030952381	239.7	178.545833333333	103.06187804878	110.203714285714	133.657428571429	175.513714285714	118.350380952381	176.46	47.9534285714286
244	411.006953091903	411.006079349906	411.034206893647	98.97	90.803	101.01	7	7	586.58625	1085.7056	1284.6836	1552.0284	1260.194	1596.926	2101.2	1667.65328571429	445.67445	525.590512820513	387.7045	701.944585365854	1345.940575	1865.58	1494.483125	1232.6734	1169.40705	1377.37125	818.3608	1130.29512195122	385.66395	233.58	233.63725	205.045125	523.401075	438.71825	348.88275	2186.0181	864.2788	683.58425	861.776341463415	484.701875	1838.04	2320.44645	982.6452	1174.4804	1711.001175	2009.74475	784.476125	1911.99535	1095.61097560976
245	415.159680115943	415.159680115943	415.159680115943	549.902	549.902	549.902	1	1	14.2837333333333	12.2411612903226	16.3274666666667	20.406	407.086400000001	16.3242666666666	122.408	1141.9214516129	20.406	8.16213333333335	14.2865333333333	19.3850666666667	28.5618666666666	17.3479333333334	16.3215483870968	15.2985	63.2565333333332	24.4864	9.18087096774192	19.3888666666666	12.2432	13.2617333333333	12.2388387096774	22.437870967742	12.2432	6.12160000000001	13.2660666666667	4.08186666666667	10.2026666666667	70.3845999999999	22.4414666666667	79.5964000000001	1141.6784	12.2408	10.2025806451613	29.5828064516129	5.10200000000001	258.127466666666	9.18059999999999	15.304	49.9930666666666
246	416.18874458118	416.18874458118	416.18874458118	133.653	133.653	133.653	1	1	6.122625	98.93090625	55.1053125	25.5109375	22.4503125	60.18553125	24.4905	92.8143125	16.3245	23.46575	17.3415454545455	11.22309375	8.16225	18.3616875	12.243375	14.2839375	16.3245	16.3275	17.34159375	21.42984375	12.245625	21.42590625	13.2615757575758	15.2990625	15.30421875	10.204375	17.34478125	20.401875	13.2635454545455	7.13830303030303	14.2760625	14.281696969697	25.49765625	22.4461875	12.241125	8.16218181818182	18.3621818181818	21.4225454545455	10.2046875	20.4018181818182	11.2248125
247	416.212219632056	416.212219632056	416.212219632056	136.715	136.715	136.715	1	1	5.10260869565218	93.8439999999999	48.9746086956521	24.4925217391304	20.4060869565217	59.1479166666667	21.4309565217391	84.6419565217392	12.243652173913	14.2873043478261	13.2605416666667	9.18234782608696	7.14175000000001	14.283652173913	7.14029166666667	12.2436521739131	10.2029166666667	14.283652173913	13.26	14.2842608695652	7.14365217391305	14.2873043478261	12.2405	12.2405217391304	12.243652173913	8.16208695652174	17.3407083333333	13.2633913043478	8.16139130434783	5.09895833333334	9.18	11.2204782608696	20.3904347826087	16.3241739130435	10.2004347826087	8.16208695652174	12.2431304347826	17.34	7.14365217391305	13.2633913043478	9.18
248	418.219638933178	418.213625688273	418.234714789376	548.883	544.795	550.923	67	67	1257.2175	3249.11793548387	2929.6760625	3126.1992	2365.95975	3382.2945	1891.2538125	2349.07961290322	2344.8792	2398.66118181818	741.74446875	2012.60614814815	1673.22518518519	2799.14006666667	2525.88108333333	2500.350375	1396.7774516129	1558.942	1513.82361290322	903.099677419355	2216.0391724138	2122.53935483871	2054.0786	2729.269125	1622.21032258065	1617.72	1234.7464516129	2410.273375	1979.709375	1631.44422580645	2023.866	1995.01640625001	2648.67367741936	2799.9	1491.63361538462	2243.52975	2176.23426923077	2421.70256249999	571.254193548386	2633.37911764705	2255.80184210526
249	418.24335977772	418.238556451848	418.247689074091	549.936	548.894	551.971	23	23	1245.76188	3219.9696923077	3009.4545	3255.67911538461	2228.27563636364	3414.87715999999	1869.7822	2333.88349999999	1969.565	2223.19012000001	564.214839999999	1866.09212	1962.55696	3369.691	3019.2	2745.3016	1394.70803846154	1545.7242	1192.46992307692	895.999000000001	2625.15273076922	1674.2618076923	1867.33830769231	2708.60923076923	1613.9564	1656.93472	981.683999999997	2406.339	1560.96720000001	1611.6	2013.55592307693	1962.4215	2635.45476923077	2828.57092	1424.29584615384	1959.9371923077	1904.84265384616	2415.00275999999	459.017307692307	2262.98104000001	2203.8048
250	420.328062958967	420.328062958967	420.328062958967	625.454	625.454	625.454	1	1	12.2431578947368	74.4580789473684	64.276153846154	415.193552631579	21.4226923076923	183.675789473684	169.363684210527	28.5636842105263	42.8455263157895	200.934815789474	12.2431578947368	18.3623684210526	1125.20513157895	39.7902631578947	119.373868421053	26.5268421052631	9.18378947368423	26.5273333333334	20.4084210526316	13.2617105263158	137.714210526316	24.4901052631579	13.2617105263158	22.4457894736842	24.4863157894737	9.18236842105263	13.2634210526316	13.2654736842105	14.2835897435897	53.0550526315791	26.5193157894736	127.535256410257	47.9597894736842	31.6289736842105	10.2042105263158	35.7101315789474	20.4052631578947	46.9321052631579	17.3444736842105	15.3059210526316	15.2996052631579
251	424.095032091086	424.094959635947	424.097920906644	111.185	109.168	112.25	3	3	1100.69357894737	704.910921052631	688.776923076923	1401.03810526316	2303.09031578947	878.71847368421	1851.2522368421	4611.30102631579	122.415384615385	178.523026315789	9.18236842105263	123.451842105263	182.631815789474	441.716973684211	262.207631578947	319.391789473684	121.411315789474	71.4184210526316	113.252131578947	110.174210526316	175.488512820513	171.334153846154	94.8869210526315	122.396842105263	93.8642105263158	390.821263157895	171.377684210526	1615.32652631579	291.840421052632	561.072368421052	182.547026315789	367.351578947368	2730.89223684211	574.497052631579	756.015	1092.87094736842	1014.01078947368	2492.56718421053	65.2985263157895	1671.99565789474	115.295684210526
252	424.120638837912	424.113069985417	424.125208301476	111.7205	108.147	113.243	8	8	1117.04038461538	717.150128205128	688.784210526316	1412.26273684211	1905.16367647059	874.36552631579	1491.24	4551.12558974359	111.193974358974	179.542564102564	9.18115384615385	119.373	185.687894736842	446.816153846154	264.25497368421	323.47347368421	123.455026315789	73.4608421052632	113.245615384615	111.193974358974	176.50552631579	174.415615384615	96.925	121.395256410256	94.8862307692308	395.929128205128	170.36197368421	1601.04063157895	292.860842105263	573.313947368421	182.520333333333	372.405657894737	2728.84294871795	579.593025641026	760.110128205128	1093.89136842105	1005.84973684211	2150.7397	52.0330769230769	1639.09771052632	116.328
253	431.256637029474	431.256637029474	431.256637029474	895.816	895.816	895.816	1	1	31.6322708333334	58.1613750000001	61.2300000000001	61.2162500000001	33.6689375	56.1148958333333	30.615625	28.574	1089.7605	1462.889125	54.0677291666667	1513.24702083333	40.8110638297872	52.0401875000001	45.9224999999999	56.1160416666667	43.8770208333334	46.943	37.7461666666666	34.6934583333334	55.1013750000001	41.8353750000001	38.779	47.9537083333333	56.1206250000001	41.8362291666667	48.978	44.8974166666666	43.8608958333333	35.7094791666667	52.0338125000001	34.69275	44.9029166666667	53.0540833333333	42.83125	49.9932708333334	42.846125	42.8470000000001	57.1351666666666	61.2237499999999	43.8770208333333
254	432.239973170783	432.239973170783	432.239973170783	543.792	543.792	543.792	1	1	246.940833333333	834.723555555555	847.96625	888.807111111111	14.2838888888889	1212.09	104.051333333333	12.2453333333333	464.302222222222	664.092333333334	1392.67916666667	241.766333333334	558.091944444445	957.046611111111	835.468540540539	699.796222222223	9.18225000000001	501.976666666667	337.602108108108	28.5724444444444	705.802594594594	511.242666666667	430.417189189188	975.09416216216	431.636249999999	408.099999999999	214.2875	426.476111111111	429.607111111112	7.14194444444445	613.101216216216	10.2027777777778	12.2433333333333	933.554166666667	390.766388888888	318.317999999999	568.464916666666	21.4194166666666	1160.91805555556	640.72972972973	421.432083333333
255	435.027085539959	435.02259359411	435.031577485809	298.944	297.918	299.97	2	2	823.528555555555	1223.33525925926	1287.57976923077	1214.395	746.837076923077	1377.4	738.667703703704	216.255703703704	33.6771111111111	51.0038461538461	22.4465185185185	21.4262222222222	1332.94637037037	1240.90548148148	1262.0607037037	1212.82403703704	83.6642962962963	937.61825925926	574.531074074074	528.609407407407	987.620615384615	684.767925925925	792.741444444445	1091.91518518519	1137.64307692308	822.337	836.946666666666	980.47873076923	797.842740740742	268.337925925926	1119.46818518519	699.029814814815	541.757666666667	1292.66848148148	781.376740740742	770.323703703704	807.032961538461	626.445307692309	605.792	914.351407407407	598.892185185186
256	435.05138211428	435.051337079049	435.051427149511	301.4685	300.956	301.981	2	2	844.779176470589	1273.51058823529	1360.01285294118	1273.51058823529	827.434676470589	1491.67	842.762941176471	692.74975	226.505294117647	320.363117647059	173.45	175.460235294118	1355.50182352941	1273.51058823529	1281.45247058823	1235.36247058823	547.882147058823	957.008294117646	587.886545454545	641.865909090908	1013.15205882353	746.962941176471	814.030411764706	1114.32176470588	1153.95264705882	859.062882352942	859.350303030302	1021.28497058824	826.557352941176	758.968571428571	1137.79191176471	758.187794117648	834.576529411765	1314.10094117647	813.031085714286	812.130705882352	857.022352941176	890.691088235293	649.702529411765	956.153382352942	625.422264705883
257	436.13451481601	436.13451481601	436.13451481601	90.808	90.808	90.808	1	1	14.28175	22.4433	23.4695365853659	29.5920243902439	25.510625	19.385225	14.27965	62.227625	20.397	33.6831	18.36495	26.52715	20.408	22.4432195121951	24.4835121951219	16.3264	24.4896	19.385225	17.347225	17.342125	19.3876	22.44275	18.3621951219512	21.42315	13.263575	17.344675	7.141925	30.6080487804878	13.265525	13.2634878048781	11.2183902439024	11.223025	31.623875	31.6324	20.408	22.44935	38.775756097561	33.6688536585366	24.4836	43.8715365853659	10.20125
258	437.966786898195	437.965947025072	437.967626771318	92.3415	91.84	92.843	2	2	6.1218	24.4932	53.0701052631579	118.387157894737	23.4738	91.8495	35.7	43.8729	1409.64	1391.6892	271.3865	964.13625	105.11665	399.938	146.8728	92.87005	24.4872	271.3865	29.5974	23.46	90.7753157894737	376.38	269.3592	263.2245	55.0935	115.32215	112.2275	31.637947368421	42.8526	34.6889473684211	89.76	98.96425	85.7052	69.4178	34.6987	46.9476	481.713263157895	173.444736842105	45.89775	632.758947368421	22.44
259	438.027529639824	438.025396270193	438.03204670704	297.411	294.84	297.952	8	8	920.076080000001	1514.09552	1481.38848	1440.91776	86.7238	1421.24427586207	318.396	24.48096	64.27764	98.96716	56.1044	61.2168	1517.15636	1397.0645	1508.99412	1444.9395	11.22308	1121.28772	865.570559999999	191.85024	1116.18388888889	891.934479999999	984.338599999999	1139.38468	1259.03257142857	1125.36884	954.373200000001	1089.61632	1138.9245	11.22308	1207.22784	370.44876	48.97344	1389.62136	980.261782608696	1086.5982	1224.336	82.64268	1430.84415384615	1415.12836	904.961750000002
260	438.052338045544	438.052338045544	438.052338045544	97.927	97.927	97.927	1	1	178.522435897436	179.592205128205	181.633025641026	210.204512820513	392.857948717949	256.12941025641	335.571564102564	731.321615384616	1476.73723076923	1496.14697435897	527.485820512821	1368.19823076923	272.449538461538	540.6	389.688974358974	308.163897435897	274.497256410256	368.32182051282	332.653743589744	242.790512820513	130.592820512821	417.169512820513	286.692051282051	287.676153846154	133.656948717949	158.143717948718	137.717307692308	505.179230769231	278.572	168.346538461539	179.492923076923	169.388102564103	1342.28625641026	719.389230769231	353.061948717949	781.634256410257	2187.48471794872	1621.02446153846	1059.9132051282	2049.74664102564	246.871025641026
261	438.050603300616	438.050603300616	438.050603300616	297.906	297.906	297.906	1	1	968.231205882353	1564.317	1531.44885714286	1491.86657142857	959.068571428571	1547.73008571429	1044.77257142857	1022.12588571429	177.524742857143	260.209285714286	170.387714285714	211.199142857143	1538.28925714286	1531.68220588235	1544.40977142857	1520.9954117647	790.566428571428	1171.288	879.620294117647	775.401176470588	1186.75842857143	938.794285714287	1002.77234285714	1162.10542857143	1326.33428571429	1145.78085714286	973.500882352941	1129.64605714286	1166.18657142857	895.660342857143	1231.6725	936.753428571428	1028.448	1411.02608823529	1080.30102857143	1129.23488571428	1254.10671428571	1043.75228571429	1450.1556	1431.43138235294	933.569117647059
262	439.190453756005	439.190453756005	439.190453756005	351.976	351.976	351.976	1	1	48.9813333333333	96.9263888888888	102.044444444445	124.490833333333	72.4397222222221	108.149444444444	71.4311111111111	165.288162162162	52.0100833333333	66.3180555555555	27.5475	37.7564444444444	82.656	147.916111111111	105.071444444444	75.5128888888889	211.163	184.700444444444	156.128	324.299837837837	178.572916666666	288.691444444444	171.425333333333	180.535216216216	127.513888888889	138.757777777778	116.295405405405	198.986666666667	41.8245555555555	90.8195555555555	86.7354166666667	108.181833333333	129.596444444444	91.84	75.4985000000001	68.3679166666667	72.4495833333334	77.5516666666667	26.5315555555555	96.8948648648649	20.4083333333333
263	440.97896771342	440.973999552062	440.987109173866	89.7955	87.754	92.843	12	12	44.8842580645161	74.4929677419355	82.6565806451613	114.290580645161	167.354064516129	119.392838709677	134.648516129032	230.541870967742	4300.3916	4449.36763157895	1562.06448387097	3320.02470967742	48.9816774193548	62.2259032258065	68.3464838709677	57.1452903225806	37.7579032258065	31.629	41.8385161290323	43.8641612903226	156.099483870968	1002.75512903226	615.11835483871	514.226322580645	116.313096774194	271.397225806452	232.626193548387	151.026838709677	35.7158064516129	79.5826451612903	123.408290322581	179.565419354839	488.610903225806	171.468387096774	61.2270967741935	148.985935483871	1562.31590909091	538.696258064516	274.406032258065	1354.92888888889	58.1455161290323
264	441.001090386507	440.995841617411	441.006012840723	92.854	88.761	92.855	3	3	46.9318709677419	82.6435161290323	94.902	123.47464516129	169.394967741935	134.674064516129	135.668580645161	244.861935483871	4463.09651612903	4607.92032258065	1582.47029032258	3323.08558064516	62.2475483870968	75.4869375	80.58740625	61.2270967741935	42.8589677419355	37.7507419354839	42.8589677419355	46.9244516129032	162.19490625	1014.99629032258	625.418193548387	518.307483870968	115.292806451613	271.397225806452	237.72764516129	151.001625	35.7090322580645	80.60221875	123.40865625	178.550806451613	513.092451612903	194.937064516129	70.4133870967742	161.23135483871	1723.59725806452	548.9113125	291.747677419355	1736.80864516129	59.1637419354839
265	441.015751936832	441.014186485141	441.027702554695	63.261	63.237	64.281	3	3	145.851588235294	179.509647058824	322.399	522.360470588235	183.652941176471	302.922529411765	215.344117647059	162.226764705882	98.8715294117647	88.7604705882353	84.6844117647058	51.0147058823529	139.772235294118	196.9203125	159.16875	225.55	28.5682352941176	68.3360588235294	32.6494117647059	32.6494117647059	704.23125	2581.34411764706	2904.65175	1207.98886956522	334.540705882353	770.32205882353	743.537117647059	124.4705	81.6235294117647	134.7225	277.508	221.391058823529	130.590117647059	168.290294117647	170.379294117647	114.272941176471	87.7414999999999	114.268	260.085	145.949375	31.6382352941177
266	441.136063204467	441.131493584193	441.146266342809	292.834	292.81	295.883	5	5	30.6077777777777	52.0332222222223	40.8118518518518	103.027214285714	109.167740740741	91.8233333333332	52.0445555555555	99.9636296296296	2938.34666666666	3761.49474074074	3289.43525925926	2965.89366666667	109.16675	128.580666666667	112.207857142857	103.005037037037	47.9417407407407	559.102074074073	620.452740740741	67.3395555555555	95.9252592592592	117.35537037037	77.5256296296297	123.428962962963	114.268	56.1162962962963	56.1387037037036	89.7860740740741	54.0737407407408	80.5858518518518	62.2493703703704	57.146962962963	91.8266666666667	48.9724444444445	57.1241481481481	21.4254444444444	33.6758888888889	111.232481481481	26.5172142857143	42.8508888888889	25.5018518518518
267	442.975620273209	442.970701044256	442.997574068805	91.84	86.721	92.854	5	5	21.4256538461538	24.492	38.779	43.8798461538461	41.8405	57.148	63.2445925925926	121.412038461538	2001.958	2054.73103846154	624.404769230769	1357.97834615385	25.512	51.0019230769231	52.0219615384615	38.77824	36.738	30.6080769230769	30.615	26.521	77.5258461538462	415.171307692308	260.168653846154	188.749807692308	39.7905	96.9255769230769	112.229615384615	78.5785	22.4459230769231	41.8310384615385	34.674962962963	76.5201923076923	176.466653846154	63.28464	32.6547692307692	69.39536	680.647846153846	210.183384615385	132.61	690.8785	31.6211923076923
268	445.084960766653	445.084960766653	445.084960766653	198.956	198.956	198.956	1	1	28.567	52.03275	35.7175	23.46575	39.78936	53.053	42.85225	73.458	1444.06645833333	1490.646125	1755.92195833333	1177.657	26.5210833333333	57.134	31.6290416666667	35.7102083333333	263.16	128.55528	244.81	219.4075	35.7014583333333	46.9219166666667	40.8116666666667	35.70875	25.5135416666667	90.8282083333333	25.50625	84.7049583333333	99.9885833333333	23.46	47.9537083333333	18.36975	75.5015833333333	57.1223333333333	77.5421666666666	64.262625	98.96716	59.17624	44.891	175.447166666667	26.5275833333333
269	445.116641138695	445.115822943483	445.119282415393	845.804	842.709	846.86	7	7	42.8377894736843	489.6	1066.23	504.873947368422	42.8516666666667	943.499999999995	24.4863157894737	225.407722222223	1054.25805263158	1103.22055555556	10.2027777777778	500.792722222223	606.045	497.888421052631	977.745444444443	743.7825	41.8329473684212	211.1975	401.983684210528	115.289736842105	535.120444444446	375.573052631578	992.481428571434	829.473947368421	386.790555555556	540.923888888892	119.401578947368	170.436684210527	644.604888888886	134.716421052631	414.368111111111	362.198611111109	97.9452631578947	916.458888888889	537.686388888889	1121.26921052632	604.004444444445	344.866736842105	23.46	907.013947368426	660.96
270	446.120347143636	446.120184420982	446.12050986629	841.7065	841.695	841.718	2	2	25.50625	220.329391304348	478.497250000002	225.429208333333	26.5265	437.597875	17.3444347826087	136.685583333333	640.887652173913	632.710000000002	10.2029166666667	317.232958333333	281.6005	252.068869565217	438.922500000001	331.594791666666	17.3444347826087	110.187	205.072434782609	32.648347826087	227.682999999999	214.309565217391	484.623913043478	370.370478260869	179.608	337.7855	72.4755652173912	68.3762916666665	347.834208333333	45.9234782608695	182.676958333333	189.82075	32.648347826087	409.220499999999	341.797708333333	575.304521739131	363.223833333333	110.187	15.3	489.725217391305	427.397458333333
271	446.14682829039	446.14682829039	446.14682829039	847.788	847.788	847.788	1	1	40.81	237.676642857143	483.513857142857	234.616428571429	32.648	448.831428571429	27.5418620689655	224.407857142857	590.869500000001	588.828499999999	22.4462857142857	296.840785714286	287.720571428571	268.377896551725	449.098571428571	343.836285714286	29.5820714285714	120.393714285714	200.98925	55.0819285714286	246.086821428572	220.428	454.951857142857	381.586857142857	190.8335	323.487178571428	77.6041428571429	78.5785000000002	320.302428571427	75.5143571428571	193.888214285714	194.86775	59.1745	419.425499999999	318.329142857143	528.4895	325.471142857143	158.144285714286	31.6155714285713	459.1125	402.84357142857
272	447.14578670823	447.14578670823	447.14578670823	847.788	847.788	847.788	1	1	22.4421290322581	156.045193548387	324.442064516129	167.295870967742	31.622	311.129516129033	20.405625	168.31064516129	430.630580645161	433.609677419355	27.5521935483871	208.093161290322	209.159516129032	217.31325	370.494193548387	253.032	30.6029032258065	93.8489032258063	159.160258064516	39.7900645161291	180.717	162.195387096774	311.247580645162	244.823225806452	140.800064516129	250.01064516129	61.2329032258063	61.2290322580645	260.124677419354	73.4725161290323	153.067741935484	113.270129032258	53.0534193548386	286.746903225807	258.133451612903	452.922967741936	232.582064516129	140.795612903226	29.5874838709677	411.086000000001	291.692322580645
273	447.254471786397	447.250728762044	447.258214810749	758.574	758.079	759.069	2	2	22.4459459459459	38.7702702702703	47.9603243243244	45.8975675675675	10.2027027027027	31.6334054054055	18.361945945946	19.3851351351351	392.804054054054	241.810459459459	28.5721081081081	507.154918918919	36.7414054054054	49.9932432432432	35.7094594594595	45.9121621621622	27.5516756756757	32.6495135135136	33.6742702702702	30.612972972973	45.9194594594594	26.5312432432432	41.8310810810811	44.8918918918919	38.7764324324325	27.55125	24.4903783783784	23.4693243243243	44.8918918918919	19.3825675675676	45.9194594594594	16.3243243243243	15.3016216216216	45.9194594594594	23.4699459459459	23.4662162162162	31.6241891891892	17.3445945945946	27.5436486486487	47.9463513513514	20.4086486486486
274	448.146947584468	448.146947584468	448.146947584468	847.788	847.788	847.788	1	1	7.14188461538463	67.3225384615386	110.164153846154	60.1845384615386	12.2432307692307	108.128153846154	11.2228518518519	17.3406538461538	121.434923076923	125.5215	15.3040384615385	38.7614615384616	54.0763076923077	61.2155555555554	116.337	89.7836923076921	12.2409230769231	27.5472692307693	33.6688846153847	14.2805384615384	52.0788461538463	50.0026153846155	86.7065384615383	94.8850384615386	50.0026153846155	59.189	21.4434230769231	19.3887692307692	58.1443846153845	16.328	59.189	27.5472692307692	13.2635	111.2345	70.398576923077	119.3715	70.3985769230767	27.5472692307693	6.11907692307692	102.026923076923	84.6472307692307
275	449.269959354343	449.266926807036	449.27299190165	899.3545	897.856	900.853	2	2	51.0186274509804	81.6313725490195	87.762156862745	102.027450980392	20.4054901960784	74.4800392156863	42.8605882352942	27.5535	1573.44470588235	2440.49662745098	48.9684705882353	2224.45490196078	113.263529411765	78.5686862745098	75.5177254901962	134.691764705882	61.2223529411765	74.4965	81.6125490196079	35.7137254901961	83.67116	65.3126274509805	61.2235294117647	99.9984313725492	105.1012	71.4260784313725	57.1419607843137	59.1827450980393	74.4642941176471	39.7907058823529	97.9350588235295	37.748705882353	32.6556862745098	92.8556862745097	60.1638039215686	110.202352941176	76.5117647058822	16.3225098039216	57.1353725490196	116.32332	37.7545098039216
276	450.106115993246	450.106115993246	450.106115993246	261.182	261.182	261.182	1	1	137.736219512195	330.5691	417.28225	388.82955	292.818925	481.7704	370.305375	667.255463414634	127.515625	129.593975	99.9456585365854	76.520625	92.8450249999999	89.7836097560975	79.5814499999999	89.7842	57.1281951219512	54.074575	69.3682926829268	69.3872	64.277325	73.4382	55.094487804878	68.3601	84.7056499999999	64.286775	52.0262195121951	179.542	69.3787	79.59315	83.6605000000001	63.24775	342.7704	160.206725	93.8791	99.9743414634146	148.96015	126.5513	75.51145	154.02	63.2648
277	450.236598263891	450.236598263891	450.236598263891	206.099	206.099	206.099	1	1	24.4899512195122	166.303731707317	171.429658536585	62.2363658536586	51.0207317073171	121.394512195122	30.6124390243903	143.861268292683	129.574073170732	150.000951219512	103.04956097561	125.511	28.5673333333333	31.6328536585366	26.5301463414634	18.3652682926829	26.5231707317073	32.6485853658536	21.4225609756098	25.5073170731707	22.4459024390244	36.7296585365854	28.567512195122	34.6841463414634	36.7296585365854	19.3850975609756	24.483512195122	18.3674634146341	21.4256341463415	29.58	24.483512195122	20.4112195121951	44.8918048780488	30.6080487804878	20.4	18.3652682926829	41.837	39.7961707317073	18.3648292682927	35.7051219512195	22.4432195121951
278	451.104152350192	451.104152350192	451.104152350192	364.236	364.236	364.236	1	1	268.32575	601.947500000002	761.1065	719.334999999998	418.336666666668	825.38225	340.791333333334	854.9695	581.590000000001	609.139000000001	160.179250000001	202.1085	402.991153846155	315.25725	518.287	540.722307692309	75.4676666666667	87.7415	20.4066666666666	41.8131666666667	192.843	16.3173333333333	29.6017500000001	205.07025	204.973615384615	29.5896666666667	19.37525	347.90525	88.7266153846156	148.9565	205.070250000001	180.599	724.3775	460.13275	93.863	105.094333333333	181.6045	417.486749999999	130.656	177.451	16.3236923076923
279	453.779531327505	453.77392750866	453.793673354412	1078.41	1074.3	1080.46	29	29	2177.25675675676	1825.63190476191	2183.37837837838	1980.25133333334	1814.04054054054	2420.68842105263	2040.54054054054	1845.1372972973	1529.79027027027	1424.2972972973	769.283783783784	1512.66	2799.62162162162	2673.10810810811	2300.1	2035.92	1839.53447368421	2968.98648648649	1481.04	1892.60135135135	2731.98702702703	1546.72972972973	1632.43243243243	3049.56657894737	2030.46333333333	1518.16216216216	1703.85135135135	2113.53945945946	1610.41297297297	1912.5	3012.83710526316	2082.92324324324	1766.08783783784	2370.28964285714	1585.08	1515.10135135135	1415.48972972973	1812.53999999999	741.932972972973	1552.24216216216	1528.98
280	453.807568007685	453.802534640377	453.811802795535	1079.39	1074.33	1081.49	11	11	2167.16516129031	2615.11433333332	2720.17999999999	2471.22129032259	1813.11322580644	2862.90967741934	2015.15833333333	1504.37333333333	1368.267	1422.32967741935	760.140322580642	1509.05709677419	2786.50096774193	2651.84633333332	2516.33999999999	2425.55999999999	1830.45870967741	2959.9558064516	1309.68	1877.41333333333	2710.99709677418	1532.52451612903	1619.25193548386	3022.25999999999	2762.01322580644	1513.13838709678	1690.18838709677	2093.04000000001	1604.45419354838	1896.17999999999	2993.62645161289	2081.45806451612	1761.09533333333	2877.30967741934	1385.16	1392.755	1412.5729032258	1808.45999999999	661.391999999998	1547.29806451612	1510.14225806451
281	454.095502570302	454.086683478002	454.104321662603	362.1915	360.148	364.235	2	2	275.54	666.106642857143	645.81825	705.017428571428	474.5325	735.4715	421.2895	1055.95875	828.646	669.424571428572	390.75575	214.301111111111	409.213074074074	289.649571428572	513.18575	520.236428571429	89.7474285714285	84.6985357142858	35.7103703703704	69.3527142857143	230.624928571429	46.9232857142857	54.0751428571429	200.996285714286	187.693142857143	37.7505714285714	18.3574285714286	383.614	106.087428571429	149.9505	158.17462962963	180.6285	877.445714285714	393.83437037037	113.271535714286	138.783142857143	233.686321428572	483.700071428571	325.471142857143	229.475892857143	42.8505
282	454.145168467308	454.145168467308	454.145168467308	90.808	90.808	90.808	1	1	20.4021052631579	24.4831578947368	24.4898461538461	25.5108974358974	42.8576842105263	29.5837179487179	38.7648717948718	95.8920512820513	52.0186578947368	88.8041052631579	28.5678974358974	71.4202631578947	14.2862631578947	26.5233333333333	20.4025641025641	13.2654736842105	17.3471578947368	23.4666578947368	15.3063157894737	18.3618947368421	19.3885	30.6039473684211	14.2817948717949	15.3042307692308	18.3647368421053	22.4457894736842	12.2434736842105	56.1155128205128	18.3647368421053	22.445641025641	20.3994871794872	19.3855	80.5903947368421	17.3498421052632	23.4696842105263	38.776	86.7370512820513	67.3386153846154	21.4194615384615	101.005384615385	15.3015789473684
283	454.320557052541	454.320557052541	454.320557052541	730.468	730.468	730.468	1	1	21.4255588235294	15.3039705882353	14.2837058823529	16.3270588235294	6.12158823529411	20.4088235294117	16.3140571428571	71.4185294117649	45.9052941176472	117.323676470588	12.2452941176471	65.3082352941177	16.3270588235294	14.2791764705882	17.3445	17.3475	23.4620294117647	15.3039705882353	43.8713823529411	40.8181818181819	28.563294117647	32.6484705882354	37.7432647058823	27.5471470588235	29.5825588235294	19.3883823529411	10.2026470588235	29.592794117647	55.0958823529413	17.3475	8.16235294117648	24.4905882352941	10.2045454545455	19.3850294117648	37.7443529411766	11.2209705882353	27.5471470588235	11.2248529411765	5.10132352941176	20.4052941176471	18.3679411764706
284	455.040354710159	455.035015855517	455.045693564801	269.8435	267.298	272.389	2	2	131.6144	207.114133333334	252.094375	245.880249999999	8.16200000000001	250.053125	11.22275	13.2634666666666	226.4104	921.342187499999	1580.986	25.50625	31.6180625	30.6079999999999	35.7109375	20.3975	6.1192	177.5235	182.627733333334	10.2066666666667	29.5890625	20.4053333333334	15.304	14.2790666666666	20.4125	15.309375	13.2634666666667	6.11924999999999	22.4455	8.168	19.3926666666667	13.268125	7.14186666666665	70.3983999999999	10.2066666666667	8.16213333333335	122.43	8.16200000000001	30.6074999999999	55.056375	42.868
285	456.08627354015	456.08627354015	456.08627354015	361.169	361.169	361.169	1	1	125.496176470588	330.575294117648	326.494117647059	411.154823529412	232.627058823529	326.381176470588	180.59205882353	520.349999999999	416.256	367.305882352941	167.318588235294	108.182352941177	177.531176470588	165.231	232.613647058823	246.911176470588	35.7102941176471	38.7711764705882	16.3237647058823	46.9172941176471	107.161764705882	27.5384117647059	38.7711764705883	102.029411764706	90.7747647058823	19.3844705882353	14.2791764705882	193.855882352941	51.014705882353	85.7047058823528	78.5852941176472	91.8529411764704	434.645294117646	210.180588235294	49.9915294117647	87.7402352941176	139.772235294118	279.641176470589	172.489352941176	133.612294117647	22.4451764705882
286	457.201099098799	457.198552903198	457.205811321019	347.41	344.834	347.946	6	6	112.231428571429	191.813714285714	170.405170731707	271.430292682927	135.695682926829	170.409243902439	110.203714285714	397.902142857143	87.7077142857143	106.107902439024	45.9117857142857	108.147761904762	194.89730952381	315.224142857143	191.782380952381	134.677714285714	566.1	443.880365853658	403.059880952381	675.161190476191	346.940975609756	693.6	503.059547619048	425.34	303.019682926829	318.323707317073	265.268095238095	449.992097560976	172.404142857143	160.203547619047	236.733904761905	196.911780487805	352.047857142857	204.080952380952	192.8295	164.285166666667	276.492707317073	264.287390243902	72.448738095238	290.7	53.0622857142857
287	463.128578289896	463.127499218332	463.130358340135	844.793	842.716	846.86	4	4	20.4056	223.38876	498.916919999999	249.9098	10.2028	482.478192307694	10.2028	12.24048	753.143760000001	728.651280000001	21.42504	346.827199999999	293.840639999999	242.874240000001	526.691520000001	370.347120000001	14.28056	101.00772	234.655200000001	36.72864	254.2788	260.232599999999	471.25848	365.260239999999	167.365279999999	389.823360000001	113.3532	81.6416000000001	500.839640000002	20.4096	187.775679999999	95.9025599999999	11.22264	423.515799999999	409.132279999999	700.904879999999	459.126000000001	15.3042	28.56112	654.994080000002	364.15428
288	463.15815482686	463.15815482686	463.15815482686	847.788	847.788	847.788	1	1	18.3642857142857	6.11999999999999	2.04057142857143	3.05999999999999	31.6273809523809	11.22	14.2838181818182	188.7	8.16457142857143	15.3085714285714	7.14199999999998	7.14033333333331	7.14199999999998	18.369	11.2289047619048	7.14199999999998	22.4462857142858	18.3651428571428	11.2226190476191	52.0321428571428	3.06328571428571	19.3908571428571	6.11999999999999	12.2434285714286	19.3908571428571	17.3489047619048	11.2294285714286	13.2674285714286	9.17999999999998	67.3545714285712	13.2674285714285	55.0954285714287	40.8095238095237	7.14399999999997	8.16228571428569	12.24	9.1825714285714	156.103714285715	7.13999999999999	8.16190476190479	32.6399999999999
289	464.13030724142	464.129749504414	464.132329296413	844.283	841.695	846.86	4	4	11.218625	84.6551176470591	241.814062500001	112.193125	11.22275	181.549529411765	13.2630588235294	28.5567058823529	317.421235294118	309.149117647059	12.2415	134.632235294117	132.640624999999	123.491176470588	237.879294117647	159.159	6.12176470588236	35.7102941176469	95.9021176470591	18.3642352941177	101.108117647059	109.171470588235	195.896470588236	173.390000000001	74.5072352941176	165.34125	35.7226470588235	24.4950000000001	188.6884375	22.4529411764706	85.7294117647054	33.6682500000001	4.08094117647057	205.150058823529	196.916764705883	311.08205882353	179.509	11.2234375	14.2791764705882	264.149529411766	150.951294117647
290	464.160581523938	464.160581523938	464.160581523938	846.768	846.768	846.768	1	1	11.22275	16.3206666666667	17.34425	24.481	10.2025	15.300625	5.10140000000001	72.4229583333333	18.369	19.3895000000001	12.2435	29.5812083333333	16.3246666666666	11.22264	15.3075	20.4058333333333	13.2605416666667	20.405	10.2025	22.4455	14.2975	30.615	9.180375	13.2637916666666	15.3075	12.2465	15.318125	18.369	10.2004166666667	21.4305	15.308125	68.3595416666666	25.50625	17.3485	5.10145833333333	22.4455	7.14204166666666	67.3365	10.2004166666667	11.22275	40.8016666666667
291	466.219927374871	466.214214319556	466.234711056524	548.905	543.804	550.969	43	43	715.358413793102	2437.39651612903	2159.47418181818	2321.13194444445	1964.03103448276	2932.25107317073	1475.0164	2651.17239999999	1448.98090909091	1873.74	1624.27917241379	1281.24993103448	1098.61427586207	1939.9705	2270.51999999999	1614.56688235295	506.056827586206	793.774620689654	730.391599999999	464.319655172413	1746.69653333333	1167.1955862069	1289.1536	1990.77973333333	757.037866666668	1068.2192	489.823999999999	2043.60627272728	1088.81831034483	674.402344827585	1076.17033333334	1633.73768965517	3984.17724137932	1887.1275862069	865.186133333332	1370.21813333334	1254.93931034483	2093.18151724138	946.652799999999	2078.2832	1884.44951724138
292	466.246264719016	466.242362716412	466.250744639719	550.897	549.902	551.92	18	18	713.175720000002	2510.90908000001	2190.97056	2455.27487999999	2382.35379999999	2996.56235999999	1415.08675	5960.54580000001	1281.748	1742.63824	1517.09688000001	1203.9304	1095.52296	2583.906	2293.04992	1943.81504	961.103759999998	792.726479999999	683.426800000002	534.731520000001	1741.61796	1013.10825	1195.2056	1984.60864	755.007199999998	995.793279999998	446.987760000001	2145.64884000001	1018.47896	1051.90868	1076.1422	1637.9346	5493.72	1886.05396	793.777840000002	1299.83672	1143.73388	2235.96313043478	895.595119999999	1890.13412	1747.73964
293	467.231386802641	467.231386802641	467.231386802641	549.886	549.886	549.886	1	1	231.615666666667	767.219047619046	687.833047619049	773.376571428569	249.970000000001	933.561428571431	427.479761904763	39.8022857142857	334.747428571429	516.264571428572	508.102285714287	309.146571428572	302.954142857142	854.17842857143	746.639999999999	614.887714285714	77.5417142857144	245.888857142856	222.36	97.9702857142859	517.284857142858	296.903142857142	340.584571428571	650.608095238094	249.958333333333	295.869047619047	123.489142857143	642.780000000001	305.13661904762	156.103714285715	343.756047619047	351.076571428572	227.523714285715	609.082142857145	239.755952380952	331.592857142856	331.592857142858	80.6025714285712	287.640000000001	564.191666666668	474.410714285713
294	467.255489935164	467.255489935164	467.255489935164	550.922	550.922	550.922	1	1	11.2251333333333	15.3015	5.10233333333334	13.2634666666667	551.964266666668	15.304	32.6432000000001	1583.74090322581	17.3445333333333	16.3242666666667	19.3857	37.7498666666667	12.2412	13.2656333333334	12.2407741935484	6.1194	232.6208	2.0406	11.2207096774194	74.4940666666667	11.2229333333334	12.2432	13.2587419354839	11.2168064516129	5.10150000000001	17.3445333333334	19.3888666666667	8.16346666666665	12.2432	170.3567	10.201	161.233733333334	1569.17013333333	6.12059999999999	6.12174193548387	19.3849032258065	4.08186666666666	640.853066666667	12.2412	24.4864	8.16213333333332
295	468.263729410554	468.254050192366	468.273408628742	289.237	288.724	289.75	2	2	9.18225	24.4911428571428	17.34425	22.4455	15.3042857142857	16.3245714285714	25.50625	27.5419285714286	22.4455	21.4305	20.41	19.38475	16.3245714285714	20.4092857142857	14.281	17.3478928571429	21.4215	27.5419285714286	23.4665714285714	24.4817142857143	15.3075	26.5320714285714	11.2207857142857	18.3651428571428	20.4057142857143	19.38475	16.3211428571429	10.2025	3.06075	6.1215	14.287	13.2660357142857	21.42525	16.324	9.18064285714286	24.4817142857143	8.16371428571428	21.42975	12.2382857142857	11.2231428571429	14.2805
296	469.251502645919	469.251502645919	469.251502645919	286.724	286.724	286.724	1	1	156.100263157895	313.269263157895	369.401947368421	451.988236842105	219.356578947368	304.085473684211	245.889763157894	598.89447368421	60.1955263157895	78.5724210526316	97.9452631578947	101.006052631579	123.432736842105	186.737052631579	117.312105263158	110.205473684211	595.664631578948	578.399684210527	394.85202631579	696.857710526316	175.512421052632	387.76	251.9725	206.093157894737	136.736421052632	110.205473684211	88.7628947368421	76.5217105263158	59.1752631578947	61.2252631578947	71.4386842105263	77.5519999999999	128.573052631579	80.6007894736842	52.0414736842105	46.9248421052632	67.3477894736842	71.4302702702703	47.9387631578948	58.146	96.9250000000001
297	472.07700648287	472.07700648287	472.07700648287	293.791	293.791	293.791	1	1	168.34125	221.39425	208.131	263.16	147.9435	275.481	202.0689	252.96	3002.70085714286	3971.0076	2123.2443	3692.28474999999	68.3601	62.25355	51.0000000000001	62.2200000000001	157.1262	172.38	204.11	216.24	63.2741	65.3152	40.798	59.1599999999999	73.4616	46.9314999999999	47.9541	60.1947500000001	51.0124999999999	45.9112500000001	41.84255	54.0918000000001	51.0125000000001	36.7289999999999	49.9799999999999	61.218	41.8323	38.7809	33.6501	53.0556	40.798
298	474.245738516824	474.242349550819	474.260096326217	548.905	543.81	550.969	50	50	129.59953125	2821.07162790698	2550.03221052632	2809.0528852459	2.0405	3331.23285714286	10.2006451612903	10.2045161290322	1844.9212631579	1960.94876470588	188.75203125	2.0401875	1315.85608695652	2690.90338235294	2721.544	2355.03568749999	3.06087096774194	988.622249999997	753.851516129031	8.16361290322581	1657.93333333333	14.2863225806452	1322.81448387097	2242.38027272728	774.375870967743	1134.52696774194	255.112903225806	2235.42861111111	1182.72328125	13.2637741935484	1518.9240967742	14.2865625	4.08116129032258	2393.50650000001	814.165935483869	24.4869677419355	981.480500000001	6.12056249999998	138.733161290322	2482.28787096775	23.46646875
299	474.272823286326	474.260653885967	474.278597691783	549.948	545.821	551.977	21	21	752.956800000002	230.580266666666	33.6754	15.304	2564.95945945946	36.7295999999999	1707.642	4354.10924390244	1735.8138	508.104580645162	633.585600000001	1636.54567741936	51.0049999999999	13.2660666666666	8.16053333333333	9.17767741935483	1179.4668	63.2565333333332	273.3868	616.361866666667	64.2789000000001	1330.16693333333	469.155483870967	33.6568064516129	294.857066666667	427.491733333334	368.388466666667	2414.42413333334	363.286133333332	1230.44890909091	12.2411612903226	1445.028	4537.34431578947	19.3818387096774	294.857066666666	1514.8485	703.101533333334	2352.38354285714	318.271200000001	170.3901	1765.04851851852
300	475.074908758299	475.074908758299	475.074908758299	291.807	291.807	291.807	1	1	35.7095454545455	63.266303030303	58.1555454545454	117.331363636364	74.4793235294118	88.7637272727274	56.115	97.9316363636363	1495.71981818182	1616.37882352941	2027.28190909091	1611.01063636364	48.9741176470588	50.0022727272727	51.0058823529412	32.6487272727273	75.4889696969697	61.2158823529411	83.6772727272728	96.9259090909092	52.0416363636364	71.4296969696969	44.884	46.9325454545454	34.69	33.669	29.5931818181818	57.1454545454546	21.4257272727273	29.5826363636364	35.7159090909091	31.6340909090909	93.865090909091	39.7847272727273	31.6228181818182	39.7847272727273	50.0022727272727	56.115	29.5782941176471	65.2974545454546	28.5676363636363
301	475.086731055369	475.086731055369	475.086731055369	384.641	384.641	384.641	1	1	15.3019736842105	37.744	32.6443243243243	53.0624864864864	25.5108108108108	41.8189210526316	17.3471578947368	33.6644594594595	2958.23362162162	3559.72297297297	2563.32627027027	2561.65315789474	32.6492631578948	31.6233513513513	23.4624864864865	27.5435526315789	98.9662162162162	54.0743243243243	138.777263157895	167.324324324324	24.4864864864865	34.6845945945946	27.5472972972973	42.8581621621621	26.5193157894737	27.5560540540541	18.3595135135135	27.5472972972973	18.3675789473684	15.2983783783784	23.469945945946	13.2656216216216	29.5792162162162	24.4864864864865	22.4495135135135	18.3677837837838	26.527027027027	13.2656216216216	6.12078947368422	23.4587567567568	15.303947368421
302	475.281095429415	475.280778469166	475.281412389664	549.888	549.874	549.902	2	2	273.502933333334	647.953999999998	306.12	139.776533333333	799.889066666667	489.728	547.823533333334	1393.95746666667	621.342400000001	543.731066666667	229.565	559.033066666667	196.915755555555	178.57	280.542777777777	113.237266666666	367.296	60.1970444444445	147.919333333333	187.7536	192.8052	515.302	303.966622222222	320.203244444445	152.023044444444	284.6172	114.2848	754.0756	348.9768	448.809565217392	304.006355555556	627.464000000001	1426.23058064516	260.139666666667	256.086933333333	592.774933333332	342.8992	822.137911111112	126.482695652174	470.4044	792.660866666665
303	476.007928095209	476.006049459579	476.00980673084	64.7765	64.263	65.29	2	2	206.06525	799.6604	1004.08369230769	1190.66915384615	1359.22061538462	1799.77753846154	982.679769230769	2609.8158974359	1034.84325	1307.53969230769	112.228205128205	1845.36553846154	1582.45746153846	2134.10820512821	1959.91256410256	1532.69471794872	1100.00225641026	1407.14574358974	2071.17256410256	1121.28997435897	383.683897435897	159.1395	224.462051282051	121.395256410256	716.022	598.890512820513	291.800666666667	2130.02769230769	2336.4458974359	954.227435897436	892.612179487179	577.552205128205	3963.185625	3042.02230769231	2623.47476923077	3807.59692307692	5779.89782051282	2937.39202564103	276.42	5521.4398974359	2901.02635897436
304	476.005322385051	476.005322385051	476.005322385051	88.745	88.745	88.745	1	1	176.509428571429	434.459142857143	463.307	489.84	523.5165	530.548571428571	852.779714285714	781.538857142857	356.95	491.06537037037	76.51875	1314.082	593.910214285714	1108.81764285714	828.298	641.759714285714	281.648142857143	462.270321428572	631.6895	303.981285714286	188.752857142857	159.131142857143	84.6837142857143	52.0236428571429	335.66225	386.67475	106.106	476.473428571429	944.784571428571	311.17625	448.752857142857	233.686321428572	1036.39257142857	757.3435	1162.30882142857	1424.31885714286	2420.626	1856.92	215.235071428571	2498.09657142857	1576.01035714286
305	476.247742337217	476.247742337217	476.247742337217	248.939	248.939	248.939	1	1	90.8047222222222	145.899722222222	213.238055555555	273.471666666667	130.574222222222	261.312	70.3876666666667	170.386388888889	117.312777777778	108.167111111111	88.7376486486487	120.3895	131.63375	101.0075	101.0075	90.7898888888889	95.8901621621622	91.8225	69.3675555555555	87.7558333333334	92.8452777777777	99.9708888888889	354.036388888889	111.210277777778	98.9804166666666	74.4924444444445	599.744108108109	74.4802777777778	85.701	73.436	86.7236111111111	64.2565	108.1465	127.555555555556	70.4010833333334	62.2284722222223	72.4397222222221	81.6488888888888	65.3066666666666	74.4580270270271	49.9936111111111
306	476.307706690824	476.307706690824	476.307706690824	640.696	640.696	640.696	1	1	10.2027027027027	15.2996052631579	24.4858378378378	16.3243243243243	9.18097297297298	24.4903783783784	11.2211891891892	46.9262162162162	156.100263157895	235.570054054054	14.2837837837838	134.697081081081	33.6635675675675	15.303947368421	19.3851351351351	7.14189189189189	83.6754594594594	27.5472972972973	79.5937297297299	143.838552631579	44.885945945946	37.755	34.6836756756756	23.4662162162162	68.3581081081081	20.4054054054054	16.3243243243243	43.8785945945946	70.3986486486486	22.4457894736842	43.8588378378377	26.5235135135135	25.5105263157894	27.5472972972973	26.5312432432433	15.3040540540541	36.7297297297297	16.3269189189189	14.286054054054	47.9603243243243	16.3195675675676
307	477.982682441101	477.978696335081	477.986668547121	187.2115	186.713	187.71	2	2	1563.27833333333	3508.73527777778	3348.02614285714	3549.574	2391.48274285714	3537.23151428571	2368.48102857143	3891.2335	1624.54755555556	1663.06571428571	847.714971428571	1243.90242857143	2141.51974285714	2831.27083333333	2892.429	2224.22285714286	2774.71085714286	4173.98885714286	2549.25766666667	2926.63466666667	533.594485714285	88.7641666666667	96.9271428571428	158.13875	667.378971428572	215.310428571429	82.6408285714286	3154.14471428571	1450.84628571428	1375.71769444444	1684.47861111111	781.648285714285	4139.26694444445	4173.27455555555	1658.97166666667	1915.06138888889	2949.12114285714	3588.34485714286	4454.44268571429	2697.55988571428	410.084666666667
308	478.0047785454	478.0047785454	478.0047785454	188.755	188.755	188.755	1	1	1521.75223529412	3396.36329411765	3254.5505882353	3415.79394444445	2325.11623529412	3447.37505882353	2285.45882352941	3729.92488235294	1544.63623529412	1596.20794117647	805.756111111112	1184.90294117647	2053.70733333333	2749.69264705883	2803.81829411765	2172.20617647059	2701.49705882353	4088.08282352941	2473.05035294118	2840.49882352942	477.470117647059	31.627294117647	65.3176470588235	101.003294117647	644.825882352941	192.835588235294	46.9308235294117	3034.35470588236	1404.459	1326.94347058824	1644.71411764706	747.070588235294	3943.43676470588	4061.40576470588	1604.92264705882	1857.31288235294	2848.49694117647	3426.97035294118	4394.1534117647	2596.60694444445	379.418117647059
309	478.304218273984	478.304218273984	478.304218273984	673.373	673.373	673.373	1	1	4.08109803921569	14.2838431372549	39.795294117647	24.4894117647059	13.263568627451	19.3852156862745	16.3206274509804	53.0654901960784	224.486274509804	462.184352941176	13.263568627451	314.214352941176	31.6285098039216	19.3852156862745	19.3876	23.468568627451	56.1215686274509	29.5782941176471	104.046	98.9552156862743	40.8062745098039	31.6321568627451	29.578294117647	14.2821960784314	62.2367450980393	33.6729411764706	21.4257647058824	45.9176470588235	101.007176470588	31.6321568627451	47.958431372549	21.4212352941177	18.3589411764706	24.4813846153846	30.6052941176471	31.6285098039216	34.6853333333333	10.2039215686274	12.2432941176471	58.1487692307692	13.263568627451
310	478.983431597059	478.983431597059	478.983431597059	186.713	186.713	186.713	1	1	375.452	772.35290625	765.328125	758.06896875	519.32315625	815.179750000001	513.20146875	868.232750000001	418.3921875	469.329375	247.889454545455	325.5195625	493.816125	633.57525	698.876774193549	542.794451612903	545.75015625	937.63846875	551.87071875	665.345625	175.456125	105.08896875	85.703625	118.37075	168.374516129032	88.7792903225807	75.4985000000001	746.983125	341.669545454546	318.162	383.62575	189.8071875	975.388875	929.30540625	411.17334375	455.0454375	665.345625	856.01596875	945.771750000001	638.6765	124.4514375
311	479.091255199225	479.091255199225	479.091255199225	266.289	266.289	266.289	1	1	39.7972058823529	47.9607352941177	52.0425	76.5198529411765	45.9119117647059	60.2060294117647	46.9252571428571	159.161294117647	1892.31823529412	2279.6655882353	1327.9656	2803.74514285714	31.6227352941177	55.0958823529412	62.2269714285714	34.695	59.1565882352941	76.5198529411765	72.4262647058824	84.6819705882353	53.0537647058824	71.4185294117647	43.8713823529412	57.144705882353	38.7767647058823	33.6745588235294	32.6437647058823	39.7903235294118	23.4659142857143	16.3270588235294	28.5723529411765	32.6436571428571	73.4590588235295	48.9727058823529	13.2657352941176	22.4458235294118	58.1651470588235	31.6336764705882	29.5882857142857	45.8974285714286	24.4905882352941
312	479.99455449964	479.975472050078	480.003447271827	188.754	186.69	189.775	5	5	863.131500000001	1950.79766666667	1868.49888	1966.10204166667	1354.93184	1863.99675	1320.25741666667	2140.46352	935.81684	941.498458333333	466.17656	743.944500000001	1251.58908	1555.88125	1631.37975	1319.237125	1512.72179166667	2436.42864	1376.03620833333	1665.456	316.2124	38.76152	66.3189583333333	63.2555	393.929083333334	122.46	49.99225	1878.33548	750.74944	758.725	902.921250000001	480.66492	2279.30552	2515.41864	918.225000000001	1098.584875	1636.52912	1964.025	2570.00975	1528.31952	224.464166666667
313	480.170144814742	480.170144814742	480.170144814742	247.919	247.919	247.919	1	1	29.5884583333333	49.9927826086956	69.3777391304348	75.5186086956522	44.8914782608696	96.974347826087	44.88	142.842608695652	1768.75539130435	2186.97808695652	1072.82083333333	2969.97939130434	46.932	38.7710833333333	56.1167391304347	48.9725217391304	43.87075	30.6078260869565	32.64	48.9725217391304	44.8914782608696	29.5875652173913	23.46575	36.7293913043478	40.8104347826087	30.6091304347826	29.5888260869565	57.1346086956522	25.5065217391304	22.4409565217391	36.7309565217391	25.5010869565217	128.492608695652	64.2928695652174	27.5411739130435	53.0558260869566	66.3169565217392	65.327304347826	52.0466086956522	78.5432083333332	25.5072916666666
314	481.216181831004	481.216181831004	481.216181831004	344.833	344.833	344.833	1	1	17.3407727272727	35.7095454545454	30.615	40.8218181818182	24.4865454545454	32.6574545454545	32.6647272727273	44.8914782608696	34.663	37.74	13.2635454545455	20.4054545454545	23.4715	28.5676363636364	36.72	20.4063636363636	78.5609999999999	106.132	51.0272727272727	73.4243478260869	58.1555454545455	30.6081818181818	29.5945	93.8199999999999	57.1352727272726	22.446	20.4052173913044	31.6355	19.3851818181818	9.18490909090909	46.9450909090909	26.5270909090909	31.6369090909091	37.7585	20.4054545454545	15.3081818181818	12.2432727272727	22.446	15.3040909090909	25.4945652173913	11.2255
315	482.110291175275	482.110291175275	482.110291175275	82.64	82.64	82.64	1	1	135.694102564103	448.788717948718	344.907333333333	497.972717948718	297.962947368421	572.291923076923	184.667631578947	387.7	166.209846153846	255.184210526316	577.465128205128	136.717794871795	667.355368421053	1200.6908974359	785.498717948718	688.784210526316	136.736421052632	666.231842105263	129.576763157895	197.899897435897	270.415512820513	27.5434615384615	32.6490256410256	180.562692307692	381.585487179487	59.1748717948718	32.6441025641026	171.407384615385	110.188421052632	173.44358974359	462.06	165.308210526316	620.237948717949	1119.40189473684	133.677102564103	103.046578947368	61.2261538461539	871.320871794872	1514.7	123.488256410256	43.8655128205128
316	484.112988130118	484.110155992892	484.115820267345	114.274	113.259	115.289	2	2	106.091555555556	180.559666666667	186.73625	147.964444444444	104.083714285714	249.927222222222	420.21772972973	507.946166666667	142.815555555556	246.866888888889	30.6033333333333	268.32575	88.7496666666667	208.102666666667	180.615857142857	94.8998571428571	146.92	110.190857142857	279.510444444444	212.183111111111	31.62775	68.3362777777778	63.2572222222222	106.056888888889	56.1152777777778	94.9013333333333	51.0054054054054	325.471142857143	233.678142857143	41.8245555555555	50.9902777777778	62.2374285714286	849.636861111111	150.997	160.183611111111	365.323657142857	877.313157894737	480.550833333333	144.879444444445	1188.42944444444	378.584888888889
317	485.144050461453	485.144050461453	485.144050461453	847.788	847.788	847.788	1	1	11.2193125000001	61.1962500000003	134.673000000001	88.7345624999998	13.26325	158.0903125	8.16235294117648	72.4111249999999	180.650624999999	235.677750000001	18.37125	109.126625	104.071875	101.003294117647	182.691875	120.396874999999	19.3859375000001	41.8302499999999	87.7415000000004	21.4252500000001	85.7954999999999	86.7212499999998	161.209375	94.8541875000004	56.1343750000001	119.413125	35.7218749999998	29.5981249999999	149.9308125	41.8456250000001	74.5056249999997	66.3162499999998	15.30375	124.51625	130.6	218.266625000001	109.1333125	46.9315000000002	20.3987499999999	179.498000000001	131.5719375
318	487.154049278167	487.154049278167	487.154049278167	373.441	373.441	373.441	1	1	32.6486486486486	59.1678378378379	57.1260540540541	73.4711351351352	41.8377297297297	65.2765405405405	29.5878378378378	86.7091891891891	4336.72297297297	5740.04054054054	2110.25427027027	5794.01535135135	42.8513513513513	43.8588378378378	48.972972972973	39.7852702702703	105.073918918919	85.7027027027027	108.162972972973	120.372756756757	54.082918918919	64.2685135135135	52.0337837837838	52.042054054054	48.9651891891892	34.6891891891892	25.4986486486486	44.8918918918919	18.3648648648649	33.6644594594595	41.8377297297298	20.4086486486487	66.3087837837837	41.8310810810811	31.6334054054054	32.652972972973	33.6689189189189	28.5721081081081	14.2818918918919	33.6591081081081	23.4662162162162
319	487.183479257532	487.183479257532	487.183479257532	374.472	374.472	374.472	1	1	42.8512682926829	67.3280487804878	62.2287142857143	88.7760731707317	41.837	70.38	30.6043902439024	92.8333170731708	4406.1503902439	5838.81253658536	2131.64617073171	5909.22114634146	45.9131707317073	49.9788048780487	58.1552926829268	42.8451219512195	110.16	90.8017073170731	116.327268292683	129.536902439024	61.2248780487805	74.4706829268292	58.1566829268293	58.1636341463414	54.067756097561	40.8107317073171	33.66	47.9534285714286	24.4835121951219	39.7790487804878	53.0615609756097	20.4082926829268	72.4303902439025	45.9131707317073	34.6940975609756	33.6736829268293	37.7544390243903	29.5920243902439	20.4024390243902	37.7390975609756	29.5877804878048
320	488.262288406191	488.262132909142	488.26244390324	547.3605	544.813	549.908	2	2	344.860148148148	1130.4882962963	991.908	1161.05503703703	1045.76574074074	1374.33911111111	648.767111111112	1827.7155	724.555	919.286962962963	332.604518518519	624.421333333333	579.402074074072	1193.94	1061.85855555555	912.767407407406	428.529230769231	355.050222222221	367.213333333334	230.633	762.169846153847	527.479192307691	656.784592592591	895.429925925924	425.432666666666	513.209037037037	197.977	880.675518518518	509.220259259259	476.465730769232	559.000592592593	740.869555555555	1851.78865384615	919.086740740742	429.533346153845	660.131703703704	619.297370370371	975.190814814812	190.754384615385	970.301777777778	938.672592592593
321	488.291285894042	488.277567392273	488.293906450426	549.947	545.821	550.957	5	5	344.856571428571	1131.48593103449	993.932214285713	1162.10542857143	1047.79675	1376.36542857143	649.7855	1585.78180645161	773.499793103447	919.277428571428	332.6015	624.414857142857	579.400571428569	1193.94321428571	1062.91186206897	912.804107142854	431.576689655172	355.046999999999	370.260000000001	230.621310344827	764.186620689654	529.50975	657.811034482759	895.469172413793	425.459142857143	513.203714285714	210.219448275862	880.660678571428	510.249999999999	479.529655172413	558.999142857143	740.883000000002	1657.94318181818	919.084357142857	460.144413793105	661.138758620691	620.312	975.188285714282	198.913448275862	970.291714285714	938.662857142857
322	489.027355563256	489.027355563256	489.027355563256	257.102	257.102	257.102	1	1	119.371909090909	237.723545454545	278.472409090909	326.56	21.4257272727273	537.947227272727	39.7816956521739	16.3243636363637	95.9056363636364	142.876363636363	118.325043478261	40.8121739130435	434.733	358.115727272727	389.744181818182	450.974521739131	11.223	98.9664545454545	73.44	41.8311818181818	232.622181818182	123.42	128.554363636364	196.965272727273	320.361913043479	209.155909090909	166.26	405.048272727272	258.137	21.42	291.798	88.7210869565217	24.4745454545454	547.012363636364	312.12	362.196818181819	456.061909090908	35.7286363636363	709.2475	537.562913043478	77.5407272727273
323	489.093287181854	489.093287181854	489.093287181854	549.897	549.897	549.897	1	1	589.725142857141	2075.26114285715	1640.05828571429	1967.11085714286	1836.51428571429	2323.08214285714	1252.91085714286	3086.20799999999	1011.38628571429	1465.06190476191	1506.96199999999	1024.36685714286	928.199999999998	1985.01142857143	1751.34	1577.498	864.181999999997	652.982857142855	580.379999999999	470.483428571426	1458.98999999999	886.628285714283	1095.17314285714	1496.94057142857	679.510285714287	869.28342857143	417.394238095237	1734.48571428572	784.563095238098	949.841666666665	892.500000000003	1372.60452380952	3141.45971428572	1579.40228571428	710.118857142855	1094.71547619047	963.149714285716	1805.90571428571	1027.14	1492.26000000001	1399.832
324	489.104634306705	489.095885833031	489.125023761778	548.9075	543.781	551.966	32	32	601.047727272727	2103.15681818182	1666.40227272727	1721.22977419355	1858.93690909091	2122.15466666666	1271.03327272727	3139.93863636363	1384.75681818182	1623.87702325581	1869.13963636364	1314.89718181818	949.873909090909	2024.58181818182	1765.72490909091	1451.31279310345	872.333181818181	665.217818181818	732.44703030303	479.613636363636	1480.41572727273	1265.36363636363	1396.29703030303	1520.68445454545	691.744909090909	1121.27972727273	526.538909090909	1760.28409090909	1023.51590909091	970.279363636363	905.840727272728	1386.79772727273	3181.21036363636	1610.72354545455	918.245454545454	1374.30736363637	1265.32606060606	1835.14354545454	1040.495625	1975.248	1626.52519047619
325	489.136572571451	489.136572571451	489.136572571451	291.796	291.796	291.796	1	1	56.1142592592592	98.9902962962962	116.309555555556	167.292148148148	30.6077777777777	151.003851851852	57.1345185185186	36.7293333333334	42.8524444444444	59.1879259259259	60.1952962962964	33.6685555555556	130.597925925926	172.4645	149.950888888889	144.876814814815	39.7828888888889	80.5858518518519	53.065037037037	39.7901111111111	103.06862962963	133.683074074074	116.284222222222	120.390592592593	83.6642962962963	103.046185185185	76.538888888889	162.221222222222	69.3776296296297	37.7427407407408	101.027666666667	50.0026153846155	29.5875185185185	196.910037037037	84.6661481481482	53.0438518518519	157.154148148148	32.6554074074074	64.2506666666667	194.869518518518	77.5229230769231
326	489.131928162202	489.126546182246	489.136410850786	550.4215	549.88	550.957	14	14	597.89362962963	2093.59246153846	1658.28240740741	1992.56633333333	1635.49718181818	2355.86414814815	1265.91192592593	3132.935	1192.9645	1738.58488888889	1648.73896296296	1208.03081481481	943.568518518516	2012.35015384615	1761.60642307692	1599.1277037037	869.302153846155	664.188777777776	624.263538461537	477.594	1468.22276923077	1029.45165384615	1304.39051851852	1512.44029629629	688.629807692307	952.931461538463	453.102	1755.22814814815	935.781518518518	961.093615384617	898.68525925926	1384.79337037037	3121.021225	1598.45607407408	772.343807692306	1181.5163076923	1152.89296296296	1831.03296296296	1067.00046153846	1772.25466666667	1638.59585185185
327	493.969578077291	493.967776976817	493.970322388196	98.4375	90.78	101.005	8	8	1482.25635135135	3027.62302702703	2959.25405405405	3521.4357948718	3083.74681081081	5187.74108108108	6005.60086486487	3544.40608108108	1854.01605405405	1969.43459459459	2685.35135135135	3239.35810810811	4152.13956756757	5906.50697297297	4813.89016216216	4140.91481081081	4291.93881081081	4495.31081081081	3224.56648648649	3871.41283783784	1002.92567567568	224.423783783784	261.189189189189	297.871567567568	1974.22297297297	967.241837837838	755.900108108108	5814.32740540541	3163.34054054054	2498.64189189189	2893.20327027027	1664.3252972973	4415.02789189189	6528.7267027027	3269.46551351351	4480.71881081081	6685.83108108108	6292.00675675676	4934.26291891892	7316.35810810811	4266.09210810811
328	493.969947403624	493.967789306641	493.972539753674	73.452	69.365	76.535	5	5	1529.0648490566	4153.11130188679	4094.85005660377	4736.62538461538	4617.20754716981	6262.82247169811	7889.99332075472	4124.47026415094	2415.48603773585	3081.20279245283	3154.65675471698	4592.20894339623	6055.93962264151	8981.57501886792	7094.26086792453	6128.95301886792	4887.60754716981	6400.42701886793	3846.46698113208	4405.09324528302	1396.89660377358	296.86941509434	277.486188679245	381.543509433962	2701.35969811321	1024.34520754717	847.745433962264	6704.24527777778	3662.13433962264	3218.15116981132	4090.05148148148	2284.41367924528	5785.383	8857.93335849057	3748.86641509434	5581.46415094339	7998.73811320755	10653.7405555556	5203.30873584906	8461.90777358491	4605.47237735849
329	493.975705857453	493.970543152991	493.997800989496	93.8545	81.614	98.975	38	38	1489.39909090909	3379.75342553191	2948.007825	4114.23404651163	3699.01744186046	4657.11517857143	7178.76	3757.17390697674	2030.50325	2285.29002325581	2900.63536363637	3972.96669767442	4925.44834883721	7309.48665116279	5672.99595348837	4895.85688372093	4485.65795348837	5162.61209302326	3419.42274418605	3664.21810526316	1035.664765625	235.6515	268.333395348837	322.364093023256	2178.28227272727	996.812651162791	800.809534883721	5586.73977272727	3026.13565	2670.0703255814	3323.80104651163	1836.46046511628	5002.74872727273	7196.84839534884	3442.81390697674	4536.58725	7201.1296744186	8961.92581395349	4786.59927777778	7410.15469565217	4086.60853658537
330	494.002966169401	494.000521817587	494.004442584265	95.391	89.77	98.965	4	4	1493.5027826087	3702.13223913044	3562.26193478261	4254.01134782609	3957.1617826087	5577.17193478261	7460.37284782609	3846.99384782609	2104.08060869565	2458.75108695652	3124.0387826087	4238.16365217391	5208.0772173913	7837.84704347826	6018.76956521739	5179.50626086957	4071.51	5478.80086956522	3505.11880434783	4083.66915217391	1162.22569565217	236.675304347826	269.354608695652	326.441739130435	2292.52617391304	1018.24204347826	820.09747826087	6167.24504347826	3400.01626086957	2772.0487826087	3528.89913043478	1927.2727826087	4829.08118644068	7610.07834782609	3524.43156521739	5026.55465217391	7456.22530434782	9749.59432608695	5183.75047826087	7994.76417391304	4472.34713043478
331	494.002232570274	494.002232570274	494.002232570274	80.605	80.605	80.605	1	1	1505.75616	3912.3136	3842.75108	4422.36053061225	4275.476	5821.03296	7744.03456	3944.95872	2172.2166	2716.89044	3140.36028	4523.83284	5509.07348979592	8419.57524	6424.96768	5538.30887755102	4701.91104	5869.55578	3615.87232	4188.77696	1267.31196	249.9392	271.363428571429	347.86774	2444.59088	1023.34084	820.11216	6371.5237	3490.74651020408	2959.83228	3814.58	2046.64156	5472.13824	8050.87166	3620.30824	5182.54940816327	7787.64458	9922.04564705882	5183.84328	8213.10104081633	4548.89344
332	494.173181205617	494.173006978008	494.173355433225	842.721	841.706	843.736	2	2	27.5471052631579	265.185945945946	503.002710526315	288.697236842105	39.7851315789475	488.643026315789	36.7297297297297	273.395263157895	716.324594594594	825.520631578946	26.5268421052631	388.670131578947	340.767894736842	353.013513513513	538.865684210525	421.368684210526	33.6634736842105	146.898947368421	329.547297297297	90.804054054054	337.90627027027	361.175675675676	542.783783783784	405.047297297297	205.072894736842	418.372631578947	159.267567567567	117.348421052631	541.675894736842	118.370162162162	240.819368421053	195.920842105263	84.6824324324324	436.672631578947	473.402105263158	758.060810810811	486.665526315791	236.707157894737	39.7905405405405	669.309894736841	532.426263157893
333	494.202725300872	494.202725300872	494.202725300872	847.788	847.788	847.788	1	1	21.42525	262.150708333333	498.90225	286.631708333333	32.648	472.279291666667	34.6895200000001	276.431291666667	548.008499999999	611.279500000002	17.3449583333333	273.371166666667	337.716541666666	347.90184	523.516500000002	409.136958333333	23.4609583333333	135.69325	269.346000000001	82.64025	327.82125	267.371	414.136916666667	395.873166666666	195.936	330.655500000001	124.587416666667	110.214	393.736083333333	112.255	226.560249999999	186.713375	81.62	427.589499999999	325.473041666666	583.583	366.284708333333	232.617	24.481	516.246500000002	385.57575
334	494.969283440598	494.968859520026	494.96970736117	90.806	90.803	90.809	2	2	362.150714285714	774.288428571429	794.895309523809	939.792785714286	877.548095238095	1195.60353488372	1629.16814285714	929.34711627907	500.761547619048	557.284	596.867142857143	946.803047619048	1109.19070731707	1710.774	1085.45024	1073.47619512195	983.67019047619	1235.53716666667	851.017571428571	869.161714285714	237.754309523809	78.5491666666667	47.9465581395349	93.8528372093023	448.915238095238	195.894857142857	159.14176744186	1338.58361904762	762.249731707317	614.212	749.614534883721	422.388428571429	1090.53271428571	1730.87141463415	822.446238095238	1035.72085365854	1597.95385714286	2149.69183333333	1092.42	1743.66828571429	970.155857142857
335	495.176678362208	495.176678362208	495.176678362208	842.716	842.716	842.716	1	1	12.2431304347826	159.126782608696	276.490695652174	125.465347826087	23.466	251.950739130435	19.3849565217391	134.64	338.813217391304	377.593043478262	23.466	208.08	157.126869565217	120.421565217391	281.736000000001	197.930608695652	12.2435	75.4993043478261	140.7945	38.7699130434783	156.213	142.873043478261	340.767130434783	185.695391304348	110.216347826087	191.858086956522	51.0260869565217	45.9234782608695	242.770347826087	51.0260869565217	102.052173913043	76.5391304347829	37.7496521739131	223.494260869565	204.052173913044	340.694521739131	225.477652173913	117.33	22.44	349.94575	211.148625
336	495.206213096836	495.206213096836	495.206213096836	847.788	847.788	847.788	1	1	12.2430967741936	162.195387096774	286.638129032259	133.632677419355	27.5469677419355	261.144774193548	25.5023437499999	138.728774193549	343.892193548387	382.66935483871	27.5478387096774	213.193483870968	164.266741935484	129.5955625	293.945806451613	205.07835483871	15.3014516129032	84.6814193548388	147.937419354838	40.8025806451614	159.281032258065	150.006387096774	343.837838709678	191.814580645161	116.331483870968	196.947161290322	57.1778064516128	48.9832258064516	249.923709677419	58.1657419354839	111.229225806452	79.5952258064516	38.769806451613	232.662967741936	212.220387096774	354.029548387097	234.666774193548	123.451225806452	31.617	356.070064516128	216.219483870967
337	495.963228835273	495.963228835273	495.963228835273	98.976	98.976	98.976	1	1	880.291962962963	1508.32637037037	1507.30585185185	1890.9865	1620.52459259259	2831.83611111111	2913.73185714286	1848.30711111111	861.774814814815	886.637481481481	944.7515	1355.62922222222	2211.38337037037	2920.088	2485.91407142857	2066.475	2330.27214814815	2251.71218518519	1684.81492592593	2088.01581481481	550.94	136.689925925926	135.6695	150.970571428571	996.793296296296	496.974481481481	372.39462962963	3018.58422222222	1648.07759259259	1231.44175	1483.89214285714	842.581185185185	2152.74703703704	3354.32262962963	1791.96548148148	2125.66292592593	3197.16848148148	2869.04342857143	1172.06511111111	3845.32225	2249.26333333333
338	495.967407304663	495.965771956522	495.968686800477	72.444	71.412	73.452	3	3	904.791173076923	2309.62830769231	2184.64346153846	2646.85886792453	2652.95	3552.23128301887	4291.86813461539	2316.80564150943	1332.63730769231	1719.70451923077	1748.73275471698	2662.90269230769	3393.77509433962	5167.16009433962	3984.70958490566	3349.21788461538	2768.30346153846	3564.47332075472	2233.36934615385	2482.08109615385	744.880769230769	179.547076923077	180.570056603774	238.715320754717	1440.45723076923	584.614269230769	478.459641509434	3667.91745283019	2018.28273076923	1682.60226415094	2303.07479245283	1225.34334615385	3166.61723076923	5012.12923076923	2208.11230769231	3057.07230769231	4353.98115384615	5927.84433962264	2876.55962264151	4801.4525	2590.46357692308
339	495.972830897688	495.966475351553	495.99318347908	93.868	79.579	99.996	27	27	893.656266666667	1975.028	1841.822	2310.20618181818	2164.28768181818	2397.04083870968	3513.454	2095.40677272727	1131.05677777778	1269.69990909091	1547.76665625	2304.79609090909	2750.96163636364	4211.67384090909	3130.21222222222	2682.6555	2558.10861363636	2884.311	1993.87936363636	2277.9645	625.5052	156.0804	151.000363636364	185.668954545455	1204.94209090909	534.634818181818	425.406340909091	2859.54351219512	1905.10377272727	1420.2112	1894.95355555556	991.705090909091	2702.3332	4120.32013636364	1736.776	2673.47181818182	3691.34672727273	5165.9552	2598.04188	3319.96129166667	2120.71412903226
340	495.999522924645	495.996038085166	496.000094607925	92.854	90.808	93.857	3	3	893.64223255814	2029.05122727273	1869.36427906977	2355.10418181818	2247.91115909091	3161.47302272727	4031.12981818182	2120.8635	1134.11069767442	1297.27718604651	1705.896	2403.76254545455	2847.96177272727	4441.08	3314.42304545455	2792.85968181818	2587.75745454545	3005.72345454545	2013.22229545455	2297.39827272727	628.577860465116	155.061209302326	149.963386363636	190.7655	1219.23348837209	533.605953488372	434.578090909091	3341.39318181818	1904.04095454545	1158.00954545455	1925.54545454545	1020.27272727273	2768.65009090909	4198.00213953488	2043.89846511628	2729.53352272727	4006.611	5272.76945454545	2845.8	4536.13254545454	2490.20834090909
341	496.000409230628	495.998494265561	496.000798616357	99.974	98.965	102.025	3	3	888.531666666667	1596.74141025641	1571.4317948718	2152.04523076923	1723.49115789474	2929.62884210526	3095.7	1959.37074358974	935.198923076923	1011.0741025641	1226.37902564103	1577.36752631579	2351.75012820513	3246.53748717949	2624.78987179487	2244.90256410256	2059.14965217391	2360.94984210526	1785.73684210526	2159.28571794872	569.317384615385	147.896282051282	142.835897435897	163.220512820513	1032.52543589744	511.225538461539	399.890256410256	3157.62533333333	1767.35056410256	1288.61623076923	1565.66064102564	875.634157894737	2348.45317948718	3529.63642105263	1868.39094736842	2358.1681025641	3459.68948717949	3288.78225641026	2251.42294871795	4116.83807692308	2333.0332051282
342	496.351229736031	496.340569475163	496.369378485254	727.453	727.447	733.529	3	3	24.4904615384616	25.5072368421052	31.6287435897436	35.714358974359	16.3220512820513	32.6482051282051	7.13784615384616	121.414447368421	115.274487179487	205.104631578948	24.4867692307692	84.6949473684212	34.6895897435897	28.5556923076923	35.7046052631579	31.6279487179487	53.0468421052631	32.6441025641025	151.002842105263	172.428921052632	58.146	60.1970789473685	39.7841052631579	37.7555789473684	63.2384102564102	53.061894736842	39.7902631578947	53.0693333333334	93.8635897435899	41.8372631578948	48.9726315789473	35.7089743589743	29.5922105263158	29.5838157894737	35.7036842105263	18.359052631579	32.6490256410256	20.408717948718	29.5883947368421	58.1565000000001	16.3267368421053
343	497.344598617146	497.344598617146	497.344598617146	727.453	727.453	727.453	1	1	1.02033333333333	1.02025	2.04049999999999	3.06099999999998	3.06100000000001	3.06081818181817	2.03966666666666	11.2282499999999	6.11849999999998	42.8504999999998	5.10125000000002	16.3319999999999	6.12150000000003	4.08099999999998	5.09874999999999	3.06075000000001	5.10166666666668	6.11849999999998	33.6545000000002	5.10124999999997	24.4860000000001	5.10166666666668	9.17774999999997	4.08100000000002	14.2776666666666	7.14175000000003	6.12150000000003	4.08099999999998	19.3847499999999	3.06099999999998	7.14525000000001	3.06225000000001	1.02033333333334	5.09916666666664	4.08099999999998	4.08100000000002	6.12200000000001	1.02075	3.06100000000001	10.2024999999999	2.04050000000001
344	497.374911395824	497.374911395824	497.374911395824	733.529	733.529	733.529	1	1	6.12280000000001	8.16240000000001	22.4466	10.2043333333333	10.2026666666666	8.16373333333334	6.11845161290324	31.6293	25.5024193548387	8.16373333333334	9.18269999999998	16.3274666666667	11.2211	10.199	8.16213333333335	8.16213333333332	19.3812666666667	11.2229333333334	11.2233	33.6759310344828	12.2408	23.4663448275863	9.18060000000003	6.12159999999999	17.3417	11.2251333333333	6.12159999999999	14.2860666666666	12.2432	8.16373333333334	9.18239999999998	11.2251333333333	13.2658275862069	7.14069999999999	7.14046666666666	10.1986666666667	10.2026666666666	5.10233333333334	9.18270000000001	9.18240000000002	9.18420000000001
345	498.258593367404	498.257646780136	498.270227694148	289.7445	288.724	289.773	4	4	21.4253846153846	46.9388717948718	34.6889473684211	30.6126315789474	28.5673684210526	23.4660526315789	48.9726315789474	61.2076923076923	24.4861538461538	30.6126315789474	39.791	16.3242105263158	27.5393076923077	34.6939487179487	33.6643421052632	16.3241025641026	27.5434615384616	25.5052631578948	47.9604871794871	23.4664871794872	18.3675789473684	38.7755897435897	23.4629487179487	17.3474102564102	22.4457894736842	29.5876315789474	15.3061538461538	19.385	21.4255263157895	19.3848717948718	23.4700256410256	19.3875	36.7292307692307	24.4861538461539	17.3421794871795	17.3421794871795	17.3471578947368	24.4863157894737	18.3567692307692	18.3650769230769	9.1823076923077
346	499.265109804662	499.256588533609	499.277005744128	289.7435	289.732	292.833	4	4	28.5675675675676	38.7768888888889	23.4663888888889	20.4055555555556	20.4055555555556	26.5272222222222	21.4258333333333	42.8505	18.365	16.3266666666667	28.5630270270271	31.6286111111111	25.5034722222222	19.3882162162162	17.3418888888889	19.3884444444444	27.5392702702703	22.4430555555556	45.92	19.3852777777778	25.5104166666667	28.5716666666667	26.5228108108108	33.6691666666667	19.3884444444445	20.4083333333333	20.4061111111111	18.365	18.365	24.4906666666667	31.6337777777778	20.4083333333333	22.4461111111111	17.34425	14.2835	21.4223333333333	12.2453333333333	14.2858333333333	13.2596486486487	19.3851351351351	14.2841621621622
347	502.115593331991	502.111740699181	502.124152096835	94.877	93.863	98.964	3	3	143.836785714286	181.584837209302	154.084714285714	129.591404761905	109.184790697674	142.839069767442	324.36	351.956162790698	1427.73333333333	2033.77741269841	314.240666666667	771.313395348837	56.1222619047619	182.58	119.353928571429	71.4283333333333	157.14088372093	98.9648139534884	208.165395348837	140.779255813954	52.0333571428571	287.680285714286	257.112	76.5104651162791	40.8104761904762	168.347142857143	216.269581395349	201.019738095238	194.901857142857	46.9320476190476	65.2725581395349	58.1559069767442	566.177441860465	129.590209302326	196.938119047619	503.071285714286	730.524571428572	526.393714285714	45.9062790697674	863.141571428572	176.484139534884
348	503.175750753235	503.171328235586	503.180173270884	758.0635	757.058	759.069	2	2	24.486193548387	16.3242666666667	31.634	14.2813548387096	35.7090322580646	25.5112903225807	28.5656	29.5877333333333	310.161066666667	401.985066666666	18.3687096774193	384.715933333332	26.5367741935484	32.6496	32.6485333333333	29.5884193548387	30.62	19.3850666666666	23.4661333333334	38.7701333333333	28.5730666666667	47.9603666666666	19.3850666666666	20.406	32.6485333333333	24.4908387096774	30.614	32.6492903225807	23.4666774193548	30.597	27.5526	22.4458666666666	32.6432	31.6344666666667	16.3274666666667	17.3451	27.5417419354838	28.568129032258	19.3812666666667	39.7799999999999	14.2837333333333
349	504.984066198615	504.981404741209	504.988666773682	207.097	204.058	207.125	3	3	1744.36315384615	2746.60914285714	2888.42885714286	3223.92923076923	2099.88585714286	2864.00369230769	1954.62576923077	2608.87057142858	1090.60907142857	1244.22392307692	990.718769230768	876.378230769231	2529.28828571428	2975.076	2762.99323076923	2418.96715384615	1364.55415384615	2108.78292857143	1417.20738461539	1461.04914285714	2071.32985714286	1874.03142857143	1768.43228571428	2128.14346153846	1659.64569230769	1637.59384615385	1409.44257142857	1626.90471428571	1265.62907692308	1357.42985714286	1575.32114285715	1046.81314285714	1485.432	1836.51428571429	1260.08	1215.64453846154	1501.19052380952	1324.23814285714	1670.24369230769	1297.80342857143	1120.72638461539
350	505.023073323568	505.023073323568	505.023073323568	241.809	241.809	241.809	1	1	101.007923076923	214.226923076923	218.340358974359	275.513684210526	54.0823157894737	407.211	146.898461538462	122.452307692308	161.200512820513	224.492631578947	173.44358974359	89.798358974359	194.898358974359	198.985	194.900421052632	238.74	59.1674358974359	77.54	95.8920512820512	118.334871794872	134.677230769231	155.059487179487	121.376948717949	121.419666666667	149.992769230769	154.083578947368	111.163230769231	254.043846153846	168.346538461538	49.9787435897436	133.656948717949	97.9056	188.747435897436	278.579	190.763974358974	172.401666666667	328.522564102564	75.5345263157895	300.985394736842	309.145461538462	106.109333333333
351	507.988527310454	507.986041330587	507.991013290322	119.376	118.361	120.391	2	2	206.09656	378.3458	381.667	526.578	508.209	746.669280000001	564.21484	958.8752	443.8218	596.7234	423.317291666667	527.48476	539.602041666667	738.50896	695.981	509.125541666667	696.859208333334	648.043958333333	532.46088	581.5596	272.40675	160.1086	141.8495	115.2374	376.48332	302.07392	271.397583333333	857.22	613.17025	436.577833333333	504.801	281.658	2130.3622	1324.33858333333	701.952640000001	830.4835	1880.28728571429	1143.70025	1240.61184	1490.280875	1029.93675
352	509.988901212269	509.988901212269	509.988901212269	118.362	118.362	118.362	1	1	94.8853636363636	180.491727272727	195.892363636364	267.3055	293.995636363636	404.028	265.270909090909	540.455454545454	265.270909090909	321.385909090909	227.520818181818	313.223727272727	270.227727272727	381.786	342.994909090909	291.798	365.257636363636	367.298181818182	271.392545454545	312.203454545455	143.858454545455	82.5979090909091	58.1866363636364	55.0652727272727	199.866545454545	166.304454545455	110.189454545455	437.697	304.041272727273	246.906	269.232	135.829272727273	1148.31527272727	707.049	358.115727272727	435.656454545455	1047.28325	680.521909090909	640.731272727273	733.183909090909	498.913363636364
353	513.970988843659	513.965560843665	513.982892247337	63.2525	61.22	65.306	4	4	25.5027027027027	92.8175405405406	122.453333333333	259.148648648649	367.355675675676	566.16	257.148972972973	718.27027027027	682.05454054054	999.31425	48.972972972973	1028.43243243243	217.317567567568	332.564054054054	305.060810810811	281.639351351351	535.727027027027	573.391891891892	2248.67567567568	629.506756756757	65.3066666666667	63.2468888888889	118.351351351351	47.9463513513513	92.8298378378379	122.433333333333	154.060810810811	481.491027027027	1406.9527027027	209.185416666667	124.456486486486	82.6528378378378	1430.19156756757	750.819459459459	907.150416666667	2462.93243243243	3790.33194444444	742.762222222222	70.3781351351352	4620.55764705882	1411.27466666667
354	514.269526323395	514.269526323395	514.269526323395	262.185	262.185	262.185	1	1	15.3040384615385	21.4296923076923	11.2255	17.3485	18.3655384615385	10.205	21.4216153846154	62.2364230769231	16.3212307692308	14.2837692307692	18.3533333333333	33.6688846153846	16.3212307692308	12.2432307692308	10.2026923076923	11.2229615384615	60.1822692307693	15.3040384615385	15.3038888888889	21.4305	18.3648461538461	21.4256538461538	13.2635	31.6283461538462	29.5945	10.2046153846154	10.2007407407407	11.2229615384615	18.3648461538462	15.3103846153846	11.2252962962963	32.6412307692308	57.1350769230769	16.3243076923077	4.08192592592593	21.4215555555556	12.2432307692308	27.5483076923077	14.2864615384615	20.3969230769231	10.205
355	517.179110185218	517.166392799267	517.18239405663	373.418	373.361	375.482	3	3	37.7499107142857	51.0089285714286	77.5322142857143	90.8127894736842	49.998052631579	89.7661754385965	54.073947368421	134.661214285714	25754.4044814815	35721.6718596491	12752.64675	33691.7274666667	62.2424736842105	65.2844912280702	64.271052631579	54.069298245614	507.986678571428	338.727368421052	744.868947368421	931.325214285714	72.4461578947368	84.6659285714286	55.10025	83.6707499999999	65.2844912280702	55.1112631578947	57.124	63.2566071428572	47.9523684210526	46.9232857142857	48.978	40.8189473684211	66.3046428571428	37.7497368421052	35.713125	54.079875	51.0184210526316	38.7746666666667	39.7904464285714	52.0236428571428	37.7503859649123
356	518.168174310212	518.168174310212	518.168174310212	374.462	374.462	374.462	1	1	27.547243902439	40.8048780487805	43.8662926829268	65.3059047619048	22.4491219512195	48.96	32.6446829268292	77.5311219512195	7786.78407317073	10180.676804878	3849.004	9693.93902439024	26.5276097560976	37.7390975609756	34.6891219512195	39.784756097561	151.98	123.449512195122	215.307487804878	291.713024390244	40.8161904761905	34.6849756097561	42.8522926829268	36.7349268292683	40.8058536585366	35.7093902439025	27.54	36.7296585365854	33.6648292682927	20.3995121951219	43.8778292682927	32.6532682926829	38.7655609756098	28.5681951219512	26.5307804878049	20.4082926829268	46.9379512195122	28.5716097560976	21.4225609756097	43.8589512195122	37.7499268292683
357	518.335095624079	518.325585828183	518.344605419975	642.2715	638.689	645.854	2	2	8.16214634146342	31.62	49.9919512195122	13.2638048780488	18.3626341463415	24.4899512195122	12.24	36.7305365853658	187.733853658537	395.703219512196	8.16214634146342	190.794731707317	39.7857073170732	24.4864390243903	21.4256341463415	18.3648292682927	34.6940975609756	23.4633658536585	165.307170731707	124.457853658537	75.4890243902438	54.0806829268291	60.1871951219511	22.4459024390243	93.8646829268293	54.0755121951219	27.547243902439	75.5106829268292	124.472731707317	26.5276097560976	68.3399999999999	27.5439512195122	24.4899512195122	32.6493658536585	27.5511951219512	15.3040243902439	51.0134146341464	12.2446829268293	8.16331707317073	95.9189756097561	7.14000000000001
358	518.3553220948	518.3553220948	518.3553220948	642.736	642.736	642.736	1	1	5.10129032258065	8.15925000000001	4.08090322580645	9.18232258064517	3.06029032258065	4.0818064516129	7.14067741935482	33.6631935483871	45.9116129032259	10.1990322580645	1.02029032258064	51.0145161290323	10.2009677419355	13.26365625	13.2637741935484	10.2029032258065	89.7855483870968	4.08116129032258	3.06135483870968	123.43134375	7.14067741935482	11.2249677419354	6.12058064516128	8.16206451612904	12.2458064516129	6.12154838709678	5.10129032258065	15.3067741935483	16.3241290322581	28.5672258064516	6.11961290322579	29.5771935483871	17.3474375	8.16206451612904	3.06135483870968	9.18261290322581	5.10145161290321	5.10225806451613	2.04045161290323	6.12270967741936	5.09951612903225
359	519.169068316256	519.169068316256	519.169068316256	923.277	923.277	923.277	1	1	93.8648648648649	36.7297297297297	38.7764324324324	31.6241891891892	132.635135135135	36.7297297297297	131.632297297298	420.351351351351	406.121351351353	45.9182432432432	49.9852972972972	129.591486486486	32.652972972973	52.0351621621621	23.4693243243243	48.972972972973	137.75472972973	21.4285135135135	41.8255405405406	140.819675675676	52.0337837837838	85.7163243243243	28.575891891892	25.5108108108108	47.9590540540541	44.8918918918919	53.0610810810811	115.293594594595	41.8177837837838	318.324324324324	38.7702702702703	411.168918918919	148.983135135135	41.8366216216216	56.0895945945947	405.111675675675	55.0785405405406	171.405405405405	52.042054054054	32.6486486486486	146.94227027027
360	520.040385631294	520.026352544005	520.054418718583	318.323	316.282	320.364	2	2	606.032742857143	1504.11171428571	1764.0246	1911.26271428572	57.1360000000001	1220.26171428572	381.522742857142	52.0345714285714	838.792285714286	789.568457142857	245.888857142857	189.741257142857	412.056914285714	363.211542857142	461.091657142857	444.757371428571	14.284	164.2614	53.0637714285714	26.5311428571429	350.919314285714	61.2068571428572	82.6547142857142	404.1576	255.071428571428	74.4683428571428	38.7773714285714	479.520857142857	125.512714285714	9.18231428571429	268.335142857143	92.846	30.6128571428572	607.053	132.614857142857	79.5822857142857	432.528457142857	24.4786285714286	407.0256	270.375714285714	26.5311428571428
361	520.350293808546	520.340636880407	520.360038141336	687.644	685.622	692.775	3	3	20.405	22.4491666666667	58.1653333333333	14.2838888888889	16.3217777777777	21.4258333333333	19.3852777777778	97.9459459459459	333.630833333332	648.891891891892	16.3244444444445	396.832567567568	39.7908333333334	21.4258333333333	23.469945945946	25.5111111111111	85.715	23.4555277777778	113.217	180.530166666666	58.1479166666667	66.3270833333333	38.7589444444445	22.4455	76.5333333333333	44.9049729729731	26.5228888888889	81.6333333333334	123.453611111111	40.8166666666666	78.5608108108108	53.0301621621622	35.7038888888888	27.5385405405405	31.6334054054054	31.6355	43.8647777777778	17.3447222222222	18.362	88.7635135135135	21.4258333333333
362	521.094282926251	521.094282926251	521.094282926251	292.816	292.816	292.816	1	1	32.6484210526316	58.164	81.6210526315789	69.3796842105262	39.7902631578948	72.4386842105264	55.0938461538461	75.4897368421052	3394.41552631579	3777.59873684211	3874.03913157895	3355.62333333333	47.9523684210526	56.1231578947368	44.8857894736842	47.9523684210526	97.9326315789473	99.9857894736842	147.961052631579	148.962263157895	37.7555789473684	59.1844210526316	39.7841052631579	69.3796842105263	28.5717894736842	30.6078947368421	29.5922105263158	43.8713157894737	19.3848717948718	24.4863157894737	45.9189473684211	19.3882162162162	41.8307894736843	46.9260526315789	14.2814736842105	22.4428947368421	29.5922105263158	32.6484210526316	13.2596666666667	40.8115789473684	22.4457894736842
363	522.023065806863	522.023065806863	522.023065806863	316.282	316.282	316.282	1	1	322.5175	805.273125000002	934.549000000001	1083.90375	2.040625	604.025	245.8049375	11.22275	480.5671875	404.04375	136.76375	63.2361250000001	206.988352941177	189.7665	242.745124999999	254.146	22.4455	96.9237500000001	41.83025	45.9112499999999	226.426124999999	27.5383125	66.3203125	230.746	151.00625	50.9968750000001	16.319	336.682499999999	85.736	21.4265625	143.802375	72.4421874999999	9.18224999999997	365.383750000001	69.38125	70.3972500000001	236.698	70.3756875000001	224.38625	137.784375	9.18225000000001
364	522.221233558488	522.200515112884	522.228513778647	124.466	123.456	126.512	3	3	166.304054054054	285.592432432432	280.618918918919	271.435027027027	97.9615135135136	171.382105263158	108.147894736842	394.729815789474	34.6845945945946	47.9523684210526	39.7851315789474	29.5878378378378	19.3825675675676	29.5792368421053	24.4864864864865	16.3243243243243	18.3623684210526	51.0208333333333	23.4624210526316	21.4256756756757	18.3707027027027	20.4027027027027	23.4662162162162	30.5952631578947	23.4662162162162	19.3877027027027	21.4227631578947	16.3269189189189	13.2656216216216	10.1997368421053	26.5111052631579	16.3264864864865	27.5348918918919	27.5435526315789	21.4256756756757	13.2635135135135	22.4388108108108	26.5228108108108	31.6283783783784	18.3595135135135	21.4328333333333
365	523.210956488715	523.210956488715	523.210956488715	123.433	123.433	123.433	1	1	57.1470344827586	93.8308	124.494689655172	104.110344827586	38.7783448275862	68.3446206896552	55.1060689655173	107.0895	21.4272413793103	23.4663448275862	24.4816551724138	13.2635862068966	32.6422068965517	27.5418620689655	30.608275862069	29.588	31.6221379310345	36.7373793103448	21.4214482758621	35.7096551724138	40.8193103448276	41.8228275862069	28.567724137931	43.8557	32.6488275862069	29.594	20.4055172413793	22.4460689655172	17.3441034482759	19.3780344827586	12.2364	23.4711034482759	50.985	18.3649655172414	9.18248275862069	17.3446896551724	22.4415172413793	17.3446896551724	24.4866206896552	23.4615862068966	13.2685172413793
366	525.194321109958	525.194321109958	525.194321109958	381.609	381.609	381.609	1	1	86.7111842105263	144.858684210526	183.618947368421	315.310105263158	121.430105263158	234.593947368421	132.658157894737	265.227368421053	89.7993684210526	132.634210526316	67.3477894736842	72.4611052631579	206.093157894737	357.036842105263	231.599736842105	148.939210526316	305.066552631579	412.196947368421	225.518868421053	361.173157894737	444.834736842105	533.528815789474	317.31002631579	483.679578947368	332.511421052631	248.944210526316	160.135868421053	373.416315789474	121.433236842105	160.135868421052	214.255263157895	176.532842105263	318.231789473684	268.336131578947	138.777263157895	148.985315789474	167.323157894737	195.920842105263	101.008657894737	233.57397368421	51.0131578947368
367	528.266693551991	528.260819744477	528.278420378979	287.7145	284.683	287.727	6	6	18.3646451612903	32.6544516129032	20.4053333333333	34.6890666666667	20.4053333333333	31.6282666666667	24.4864	39.7900645161291	26.5267096774193	37.7572666666667	38.7710322580645	34.6890666666667	25.5066666666667	28.5726451612903	21.4214	21.4298	26.5225161290322	18.3612	31.629	42.8521935483871	21.4298	27.5521935483871	15.3014516129032	20.4058064516129	13.2634666666667	20.4053333333333	15.303870967742	30.608	13.2634666666667	11.2228387096774	19.3885806451613	25.5108333333333	26.5267096774193	22.4456774193549	8.16051612903226	9.18058064516129	17.3473666666667	23.4707333333333	16.3184516129032	28.5681290322581	16.3210322580645
368	530.060462529809	530.055321429433	530.065603630185	279.049	278.55	279.548	2	2	186.7088	528.601733333333	815.340838709676	559.106133333333	1098.85267741936	1521.5158	1141.6784	1233.3009	65.2863999999999	88.7805999999999	76.52	114.2736	1396.51248387097	1149.8781	1244.48133333333	1439.14	510.9699	419.3296	335.667733333333	568.288533333333	915.345096774194	626.443733333334	596.738999999999	666.234133333333	1053.1216	742.875466666667	644.8296	1443.66516129032	989.658666666667	924.542799999999	1223.53953333333	819.274133333333	1587.5868	1759.96	1149.23313333333	1288.3863	1655.17251612903	1417.40729032258	1846.381	1676.0243	521.458466666666
369	530.090705604072	530.090705604072	530.090705604072	280.545	280.545	280.545	1	1	219.362111111111	547.9548	867.34	594.815466666666	1163.12933333333	1621.4156	1210.03626666667	1305.79911111111	86.7018888888888	128.5704	96.9021111111111	164.266511111111	1459.8426	1195.9088	1279.2472	1476.5188	543.671844444445	441.785088888889	353.012266666667	592.774933333333	940.8088	643.788266666666	637.597222222222	683.578666666667	1094.8892	769.3816	671.262355555556	1525.29866666667	1008.04542222222	963.2576	1259.1736	857.024	1517.98643478261	1820.19537777778	1172.4396	1323.14175555556	1740.8024	1494.886	1883.16613333333	1752.39817777778	530.550222222222
370	533.06024723926	533.055038019749	533.064686213313	63.272	63.25	64.281	5	5	464.161486486486	2014.44802631579	2127.57789473684	2265.04263157895	968.236486486487	1474.05621621622	983.670810810811	1330.64389189189	697.550594594595	720.65427027027	470.341315789474	593.701263157895	797.722315789474	899.732842105263	672.457473684211	629.606810810811	141.817567567568	80.6013513513513	84.6824324324324	115.308864864865	1686.756	876.412162162162	862.255789473684	1643.91664864865	1002.63413157895	702.854486486486	630.425052631579	674.306973684211	292.817567567568	647.039837837838	1036.75935135135	869.385405405405	439.678243243243	376.429864864865	549.925675675676	427.490263157895	373.425947368421	526.459459459459	667.252105263158	620.416	30.6081081081081
371	534.052703846689	534.043483940055	534.061923753324	362.7105	361.186	364.235	2	2	287.710500000001	75.48	41.8319583333333	19.3895	1782.8135	55.0822500000001	1535.47625	4021.98975	3310.50199999999	52.0348750000001	72.4407083333334	733.739500000001	29.5884583333334	28.5541666666667	39.7913749999999	10.2	244.81	46.943	84.6842083333334	208.0885	10.2029166666667	42.84175	82.64025	32.6493333333334	15.304375	42.85225	16.3166666666667	599.931500000001	21.42	627.325625	12.246	686.796499999999	3348.59725	16.324	17.3485	520.327500000001	32.6493333333334	2025.77520833333	36.729	35.6927083333334	97.9480000000001
372	534.071446371918	534.071446371918	534.071446371918	364.236	364.236	364.236	1	1	298.938609756097	89.770731707317	56.1160975609756	41.843	1792.86851219512	79.5695121951219	1544.46463414634	4031.1763902439	3328.26	71.42975	84.682268292683	740.821024390244	46.9390731707317	41.82	57.1268292682927	29.5877804878049	258.06	61.2248780487805	94.8985609756097	226.44	25.5103658536585	65.2878048780488	95.905219512195	45.9065853658537	29.5877804878049	55.0944878048781	29.58	608.167121951219	36.7243902439024	638.687951219512	24.4899512195122	692.868575	3358.7232195122	28.5716097560976	25.5103658536585	529.595195121951	43.8767804878048	2034.7067804878	43.865243902439	54.052243902439	102.041463414634
373	534.996002618442	534.990599740185	535.009413186817	271.3875	270.33	273.449	10	10	72.4395862068965	160.215793103448	138.785655172414	190.791586206896	435.657793103448	659.209586206896	382.603448275862	1223.31075862069	6524.77165789473	7753.829625	9664.21296551725	8647.85820689656	160.150827586207	229.562068965517	172.391655172414	128.576482758621	1063.71613793103	1409.00096551724	1134.54675862069	1393.69682758621	173.482068965517	111.209066666667	94.882448275862	104.068137931035	140.821862068965	90.8229655172414	63.244275862069	132.635862068965	265.271724137931	104.08924137931	129.596931034483	73.4722758620689	779.490758620689	450.961931034483	182.666413793103	260.117586206897	728.600068965516	408.110344827587	349.883655172414	464.037241379311	603.105310344827
374	535.021803422851	535.012517428564	535.026794240867	273.4335	270.37	273.442	4	4	73.46016	167.36528	135.7265	184.66525	429.542791666666	658.249375	372.4022	1219.96784	5084.89939999999	5467.04170833333	4381.08232	8688.57423529412	155.046333333333	224.4616	178.507	123.51075	1062.6316	1413.0878	1138.63248	1393.37464	171.451	104.06856	99.96784	108.14968	133.6855	93.8859999999999	70.3827600000001	131.61225	272.46816	106.13408	126.51472	73.46016	779.49392	450.96376	191.85776	269.29056	721.493500000001	403.015208333334	362.1142	464.1182	598.00128
375	536.007193547425	535.999272080114	536.013891520721	269.353	269.31	269.373	4	4	89.784275862069	153.06724137931	173.485	232.622896551724	188.751034482759	276.541482758621	181.609103448276	393.82648275862	1485.25236363636	1785.77205882353	2548.63531034482	1732.4128	57.1238620689655	86.7234482758621	68.3469310344828	50.0036551724138	266.184	345.873517241379	305.062482758621	359.137103448276	62.2483214285714	59.1740000000001	28.5619310344828	51.0137931034482	43.879275862069	44.9012413793103	33.6634137931035	61.2171428571428	74.4801379310344	42.8588275862069	59.188	15.3072413793103	243.845931034482	135.696689655172	44.9012413793103	73.4449655172415	204.092857142857	95.9068571428571	86.7058620689655	139.754172413793	142.867586206897
376	536.043845014874	536.039900641995	536.047789387753	360.6555	360.148	361.163	2	2	512.301039999999	1442.33656	1588.57596	1811.94624	5.1026	1620.84356	17.34476	21.42504	788.861959999999	1623.26548	712.127519999999	107.1504	882.5422	729.185600000001	1139.65276	1232.20832	14.2772	143.89332	31.62868	9.18072	479.6256	27.54108	68.35876	451.98404	403.0106	79.58184	28.5544	311.185399999999	173.4476	8.16032000000001	377.5776	8.16384	4.08112	918.252	264.31468	11.22308	645.83724	8.16384	728.47992	559.892160000001	8.16224
377	536.068579740383	536.068579740383	536.068579740383	364.236	364.236	364.236	1	1	103.07252	21.42084	12.24336	24.48672	1020.52	18.36072	863.972576923077	2109.93904	1106.02688	21.43008	52.03428	390.84384	18.36936	17.33728	14.28336	14.28056	133.62524	13.26364	31.62868	129.51968	26.53248	31.62124	32.64896	18.36504	35.7013461538461	28.56784	8.1584	505.0386	94.863576923077	393.82808	13.26624	370.4415	1910.98444	20.4056	12.24288	325.53312	8.16416000000001	1121.50752	9.18252	11.21824	47.95316
378	536.988076592876	536.986765546519	536.989387639234	272.9105	272.389	273.432	2	2	60.2084827586207	94.9034000000001	92.8639310344829	155.081931034483	244.866206896552	368.381827586207	214.214482758621	662.153066666667	3690.6012	4010.36172413793	5029.1269	4456.56496551724	97.9266206896552	119.3712	90.7892068965518	75.5131724137932	581.343000000001	730.51751724138	612.04	743.7744	102.044827586207	67.3398000000001	58.1552	55.0962	76.5336206896552	62.2494482758621	42.8442	89.784275862069	160.150827586207	50.0028666666666	85.7192000000001	47.9529655172413	461.160533333333	220.3776	87.7601333333334	174.4371	410.234068965518	230.582344827586	178.548275862069	248.8556	310.22675862069
379	536.997301707177	536.991612907817	537.009149424821	270.373	268.318	271.407	8	8	62.2369444444445	96.9395833333333	101.024	163.244444444445	248.947777777778	377.554166666667	220.38	673.383333333333	3268.08	3874.49774358975	4914.00314285714	4300.424	107.111351351351	125.494166666667	100.991	81.6355555555555	585.448111111111	735.620277777777	617.268055555555	747.863611111111	110.205	76.51875	62.2267777777778	62.2454166666666	84.6945833333334	72.4495833333333	47.9465277777778	95.906111111111	165.285	53.0616666666667	89.7991111111111	48.9653333333333	463.206111111111	225.481388888889	93.8808888888889	179.539555555556	417.361777777778	238.745	195.888	258.052972222222	317.358222222222
380	537.020782362292	537.020782362292	537.020782362292	273.436	273.436	273.436	1	1	62.2361470588236	96.9419117647059	96.9419117647059	163.245714285714	248.942742857143	376.538142857143	217.316382352941	672.35444117647	3773.67352941177	4134.77657142858	5036.46952941176	4651.38679411764	107.109	124.472294117647	96.9108571428572	80.6148529411765	584.409441176471	734.585142857143	617.277941176471	746.833764705883	109.187205882353	72.4387941176471	62.2271764705882	62.2469117647059	81.635294117647	68.3695588235294	47.9455294117647	89.7858823529412	162.222088235294	51.0220588235295	88.7783823529412	48.9654857142857	461.159647058823	223.437970588235	91.8397058823529	178.515441176471	415.319558823529	236.701411764706	195.890823529412	251.925470588235	315.316323529412
381	537.996456764583	537.996456764583	537.996456764583	270.376	270.376	270.376	1	1	652.966956521739	1215.44139130435	1344.02713043478	1634.45791304348	664.218130434782	992.967652173912	859.096260869565	1239.61695652174	758.880000000001	839.817826086956	749.891739130435	942.721043478261	64.2627391304348	83.6613913043479	51	45.9347727272727	180.50152173913	220.376347826087	156.099913043478	198.959347826087	23.472	43.8712173913044	33.6686086956522	30.6156521739131	27.5547272727273	26.5335652173913	20.4	35.7091304347826	45.9117391304348	26.5335652173913	31.6348260869565	27.5470434782608	142.873043478261	84.6816521739131	39.8105217391305	51	139.811478260869	62.2385652173914	67.32275	109.14	90.8264347826088
382	538.121525285494	538.121525285494	538.121525285494	140.808	140.808	140.808	1	1	151.001625	332.499625	276.54703125	722.359125	25.5068181818182	458.02209375	161.229125	25.4984375	3523.9435	3708.269875	650.818	1092.72121875	451.98459375	381.5851875	309.087545454545	168.34125	36.729	737.7763125	549.83053125	155.078	66.31828125	51.0125	29.5826363636363	29.58271875	65.31	89.7985	40.81125	166.30584375	178.547727272727	15.2959090909091	182.56321875	39.7847272727273	41.80975	713.04553125	168.31546875	242.824909090909	1376.10263636364	58.1451818181818	585.7490625	919.265727272727	246.945875
383	539.150753245634	539.150753245634	539.150753245634	918.221	918.221	918.221	1	1	93.8666315789473	137.735526315789	217.349684210526	127.513157894736	85.6910526315789	130.593684210526	80.6132631578949	158.140789473684	192.859578947369	154.059736842105	94.8722368421052	101.021684210526	159.185684210527	127.532894736842	189.798315789473	185.692684210527	98.9797948717947	103.06252631579	121.39252631579	73.4703157894738	153.039473684211	134.695578947368	145.942789473684	160.206105263158	123.470947368421	148.962263157895	101.021684210526	78.5602631578947	193.795	117.330263157895	131.596973684211	172.42447368421	115.307578947368	206.125052631579	181.505230769231	194.900421052631	125.472947368421	91.8118421052631	97.9604210526315	132.634210526316	145.920210526316
384	539.183315658569	539.183315658569	539.183315658569	923.277	923.277	923.277	1	1	63.2569090909092	60.1960909090907	69.3785454545455	57.1352727272728	60.196090909091	58.1555454545455	47.9528181818182	125.46	103.047545454546	75.5203636363636	43.8619545454546	61.2163636363637	64.2943636363636	63.2569090909092	64.2771818181819	56.1150000000001	74.4799090909092	36.7396363636364	66.3354545454545	46.9450909090909	58.1555454545455	82.6641818181818	47.952818181818	90.8285454545454	79.6025454545454	84.6826363636365	37.750090909091	56.1150000000001	106.108363636364	78.5609999999997	53.0399999999999	145.899	89.808	55.1094545454545	34.6722727272726	119.3985	83.6437272727274	60.1960909090907	45.9122727272728	52.0339090909092	94.9065000000001
385	543.202720604725	543.198191409299	543.208183727676	381.546	376.468	382.59	7	7	232.62175	472.337166666666	594.745020833333	815.285999999999	319.386531914894	660.987574468085	333.672191489362	780.379687500001	77.5500833333333	129.575127659574	71.4268085106383	62.2433617021277	483.611106382978	898.656708333333	507.022833333333	419.281212765957	822.136791666667	1131.48674468085	657.140340425532	1039.54983333333	1160.17544680851	1578.16560416667	934.573361702127	1259.16845833333	904.758872340426	699.89514893617	553.8713125	1072.30464583333	349.998659574468	392.716041666667	657.054416666667	494.885744680851	1009.84125	816.221276595744	412.239916666666	461.218916666667	758.065510638298	877.529361702128	337.709645833333	887.43625	117.331808510638
386	544.205471072034	544.20212657693	544.209788257965	381.615	378.548	382.611	5	5	85.6907692307692	163.220512820513	160.160657894737	213.268	85.7144615384615	187.675282051282	68.3692051282051	217.287307692308	63.2670256410257	85.7015384615384	42.8572307692308	85.7273846153847	128.555538461538	242.790512820513	184.66641025641	132.616666666667	203.036128205128	328.53082051282	173.474102564103	280.577564102564	351.990789473684	404.990897435898	279.557282051282	403.062051282051	265.193333333333	213.23358974359	164.215871794872	349.950263157895	119.391	96.8999999999999	197.929743589744	138.775794871795	338.631487179487	269.354461538462	104.081846153846	121.431871794872	252.009666666667	231.635578947368	105.089051282051	293.76	43.8721282051282
387	544.265174261958	544.263973316706	544.27245689198	355.07	354.039	356.067	5	5	22.4462857142857	24.4834285714286	33.6736829268293	32.6529523809524	32.6537142857143	27.5470714285714	25.510119047619	101.005928571429	42.8338536585366	45.9128571428572	40.8104761904762	39.7957857142857	30.6121428571428	29.5841428571429	34.6848571428571	31.628119047619	39.784756097561	25.510119047619	99.9996666666667	47.9332857142857	19.3878780487805	33.6648292682927	16.3264761904762	26.52	13.2615476190476	21.4255	16.32	26.5307804878049	14.282	17.3470487804878	14.2876666666667	16.3264761904762	80.6127560975609	16.3264761904762	16.3242926829268	28.5716097560976	29.5917380952381	31.6328536585366	23.4665714285714	16.3158095238095	24.4897142857143
388	544.291626421317	544.291626421317	544.291626421317	359.105	359.105	359.105	1	1	15.3063636363636	22.4426666666667	21.4257272727273	22.45	26.5310303030303	23.4620909090909	17.3420606060606	90.8042727272727	36.7309090909091	34.6954545454546	37.750090909091	23.4704545454546	24.4909090909091	21.4187272727273	24.4829090909091	27.5473636363637	32.6428235294118	20.4090909090909	92.8448181818181	44.8774117647059	12.2454545454545	27.5424545454546	14.2838181818182	22.446	10.2009090909091	15.3040909090909	14.2783529411765	21.4295454545454	10.2012121212121	19.3822352941176	10.2045454545455	15.3068181818182	41.8308529411764	10.2042424242424	15.3063636363636	15.3068181818182	21.4295454545455	18.3681818181818	17.3446363636364	12.2371764705882	14.2863636363636
389	545.270006044338	545.268990017583	545.274235449933	355.071	355.07	358.109	3	3	15.3066666666667	42.8446666666667	34.6941666666667	24.4906666666667	25.5111111111111	30.6083333333333	21.4293333333333	70.40875	38.7526111111111	43.8791111111111	25.5069444444444	37.7564444444444	23.4695833333333	23.4625555555555	19.3821111111111	18.3675	21.4223333333333	19.3879166666666	36.736	24.4753333333333	28.572	23.4625555555555	13.26325	26.5228888888889	15.3016666666667	24.4866666666667	14.2796111111111	29.5924285714286	10.2011111111111	35.7155555555555	13.2657777777778	23.4702222222222	41.8370833333333	20.4083333333333	18.365	26.5315555555555	28.5716666666667	14.2864	11.2230555555556	14.2772777777778	16.3266666666666
390	546.221311362181	546.221311362181	546.221311362181	387.684	387.684	387.684	1	1	17.34159375	39.78975	60.1855312500001	42.858375	25.5109375	37.74346875	25.51171875	64.2657272727273	34.694875	39.78975	26.531375	34.694875	36.730125	41.82384375	38.7635625	28.562625	25.50234375	53.054625	31.63453125	32.649	51.0140624999999	58.1453437500001	37.75040625	59.1853750000001	26.5224375	30.624375	27.54675	26.5273125	21.42984375	9.17945454545455	27.54675	20.405625	29.5781875	28.567875	25.5109375	21.4257272727273	28.567875	41.83025	26.5224375	42.8518125	17.34478125
391	548.341412401058	548.332235133394	548.350589668722	461.161	461.155	461.167	2	2	8.16371428571428	13.2609285714286	18.3683571428571	16.3274285714286	9.18417857142856	11.22275	11.2251071428571	20.4057142857143	1846.71714285714	2218.07785	1031.894	2936.42005555556	17.3481851851852	16.3182857142857	17.3448571428571	9.18433333333333	12.2434285714286	4.08028571428572	2.03978571428572	8.15885714285714	18.3574285714286	16.3245714285714	15.2978571428572	25.50625	15.3075	23.4616428571428	11.2231428571429	18.369	18.3651428571428	11.2207857142857	18.3645	16.3211428571429	14.281	23.4659629629629	14.281	9.1845	12.243	9.18225	11.2207857142857	25.5116071428571	11.2231428571429
392	550.036822278236	550.029511862274	550.054153840215	205.068	203.003	205.09	13	13	338.800275862069	678.483448275863	517.321071428571	632.571034482758	17.3446896551724	1464.81903448276	14.2867586206897	27.5427931034483	283.579857142857	1184.78048275862	821.322068965517	44.8921379310345	1001.91089655172	1162.32986206897	1254.89689655172	1111.0804137931	17.3376551724138	1597.752	1132.50620689655	25.5068965517242	421.359689655172	195.929142857143	287.659448275862	262.157724137931	951.917379310345	545.847586206897	411.101689655172	1445.028	1888.53062068965	9.18093103448276	1660.67227586207	25.5068965517241	9.18257142857143	3286.30855172414	1953.03586206897	193.891724137931	3147.16882758621	8.16386206896552	3733.18937931034	3242.79924137931	76.5206896551725
393	550.064209781929	550.059001020494	550.06913918596	205.0755	205.072	206.081	4	4	15.3078260869565	28.5673043478261	20.4058333333333	11.2232083333333	928.237916666668	22.4409565217391	1018.459	758.086130434783	527.474869565217	47.9645217391304	19.3855416666667	839.665750000001	26.5275833333334	11.2233478260869	18.36525	14.2835	1529.04245833333	6.1215	18.3654782608696	1216.15095652174	19.3855416666667	32.6566956521739	17.34	14.2806086956522	14.28	16.3206666666667	20.3958333333333	189.813	30.6075	1133.22	17.34	1105.951	2189.47982608695	10.2030434782609	49.9672173913044	1192.98991304348	13.2665	2528.20643478261	36.7305	23.4609583333333	1112.82
394	552.034928279956	552.032006999292	552.042291251034	203.038	202	204.069	5	5	188.7925	399.945538461539	264.249730769231	354.033423076923	20.4015384615385	757.917153846153	23.4715	23.4661923076923	664.19526923077	646.997	475.445461538461	459.121153846154	555.026461538461	643.814153846154	644.810153846154	606.039923076923	10.1980769230769	818.255923076923	626.445307692307	17.3485	249.965961538462	195.936	150.965692307692	167.292615384615	524.418384615385	309.141576923077	247.878692307692	850.076500000001	1039.65434615385	16.3212307692308	852.752153846154	18.3648461538461	5.10134615384616	1839.54542307692	1023.88692307692	987.844000000001	1491.84619512195	25.5067307692308	2189.49776923077	1630.06653333333	1056.99892307692
395	552.064942687527	552.063948929675	552.065936445379	206.073	206.065	206.081	2	2	27.5510769230769	21.4253846153846	35.714358974359	20.4051282051282	519.323564102564	41.8252564102564	577.566717948718	388.717692307692	74.4899487179487	76.5326923076923	39.791	46.9388717948718	20.4051282051282	27.5476153846154	23.4664871794872	32.6490256410256	934.413948717949	30.6084615384615	23.4629487179487	748.999948717949	15.3042307692308	29.5874358974359	22.4462051282051	26.5233333333333	29.5881794871795	25.5070512820513	22.4428205128205	46.9388717948718	16.3245128205128	656.863487179487	31.623875	604.173948717949	1219.2346	19.3824358974359	24.4794	493.816512820513	13.2653333333333	1467.16558974359	28.5671794871795	28.5635897435897	45.9057692307692
396	554.009884839574	554.009884839574	554.009884839574	300.984	300.984	300.984	1	1	1125.49160869565	1600.17808695652	1857.93463043478	2092.82256521739	1195.7712173913	1845.65191304348	1276.21036956522	1793.38930434783	165.282260869565	194.894739130435	142.854782608696	124.455913043478	75.4815744680851	103.05952173913	78.5500434782608	69.3796444444445	39.7850869565217	68.3589347826087	48.9787826086956	45.9127173913043	63.2642608695653	54.0738260869565	53.0479130434782	43.8824347826087	39.7901739130435	41.8262391304348	34.6888695652174	46.939	39.7904	23.4635	42.8518695652174	22.4488	42.8518695652174	51.0130434782608	33.6650217391305	28.563652173913	43.8768260869565	35.7053260869565	42.8364255319149	65.3050434782609	20.405652173913
397	554.038864296361	554.038864296361	554.038864296361	304.045	304.045	304.045	1	1	1112.36518518518	1587.86918518519	1834.42614814815	2071.57740740741	1182.52340740741	1831.36537037037	1259.79148148148	1772.19033333334	135.724037037037	156.105333333333	122.431111111111	100.983666666667	67.3105714285714	87.7614074074074	58.1547777777777	55.082	30.6077777777778	51.0153846153847	35.7168518518518	34.6963703703704	53.0534814814814	38.7698518518519	30.6088888888889	31.6418148148148	22.4457037037037	27.548	20.4051851851852	38.7698518518519	29.5820714285714	18.3646666666667	31.6349259259259	14.287	35.7168518518518	37.750962962963	16.3211851851852	16.3241481481482	22.4457037037037	23.4668148148148	28.5558518518519	48.9831111111111	8.16237037037037
398	554.174371574059	554.171629788583	554.177113359536	920.2845	918.238	922.331	2	2	133.654676470589	215.277545454545	1129.62838235294	254.001970588235	140.800588235294	577.486470588236	131.615181818182	968.238818181818	1009.22954545454	559.201764705883	205.043647058823	186.740735294118	720.431470588236	203.034272727273	876.558970588236	679.51588235294	143.884090909091	314.295882352942	488.623545454544	214.295454545454	440.757818181818	341.852272727273	599.113545454544	895.959090909093	414.304545454545	471.362294117647	226.537941176471	249.964852941176	939.365823529415	490.751181818182	605.021727272727	977.413588235296	153.068181818182	1639.84897058824	957.552363636362	1221.44781818182	258.045117647059	171.374823529412	289.809090909091	508.095818181818	360.209757575757
399	554.204041339523	554.199754803778	554.208327875268	922.8065	922.336	923.277	2	2	134.678322580645	211.1952	1131.71661290323	256.044290322581	144.87664516129	575.425548387097	129.595033333334	963.123612903224	1006.18013333333	558.187032258065	200.959064516129	186.707225806451	723.500193548387	199.9788	874.527032258065	678.471612903227	140.822322580645	316.34	488.62635483871	212.257066666667	436.670451612904	338.794933333334	593.911600000001	894.949266666668	408.18064516129	468.298451612904	224.49935483871	247.930548387096	935.399161290325	490.748266666668	603.878193548388	922.319294117646	148.988133333333	1632.72258064516	958.527096774193	1223.53953333333	257.064387096774	170.388483870968	296.897599999999	511.165451612902	365.321677419355
400	555.177175682729	555.177175682729	555.177175682729	918.221	918.221	918.221	1	1	60.1963888888889	102.027777777778	545.006333333333	138.712444444445	78.5613888888889	304.042777777778	63.2537777777779	484.790277777777	542.965111111111	255.069444444445	69.36	90.8047222222217	369.461222222222	70.3991666666667	448.04827777778	354.036388888889	58.1558333333334	144.926777777778	247.9275	92.875611111111	212.217777777778	184.730611111112	295.977222222222	410.285666666669	240.864222222222	243.833111111112	131.658833333333	90.8343888888888	489.573333333334	241.805833333333	334.541777777778	536.607666666665	50.0072222222222	752.190388888888	539.24589473684	628.696444444444	134.676666666666	74.4559444444446	126.514444444445	267.312777777776	175.545111111111
401	556.175297005338	556.175297005338	556.175297005338	918.221	918.221	918.221	1	1	49.9937199999999	68.3587599999999	440.864639999999	98.9438799999999	55.0951200000001	235.68468	49.9937200000001	366.280519999999	392.900200000001	213.28032	62.2224400000002	69.3763199999999	287.775359999999	79.5818400000002	356.147519999999	255.070000000001	54.0742692307693	127.56	157.12312	86.7407999999998	169.359840000001	134.70336	223.48512	321.451199999999	170.42016	165.28536	89.8022399999998	101.00376	389.65528	215.27908	270.3106	429.537879999999	61.2311999999998	612.287999999999	332.457307692307	476.564159999999	119.34468	81.6031999999999	112.2264	214.2588	134.70336
402	556.209220408453	556.209220408453	556.209220408453	923.277	923.277	923.277	1	1	60.1963888888889	78.5592500000001	447.975111111111	114.252444444445	60.1963888888887	244.866666666667	55.1025	374.431749999999	402.044166666667	221.430416666667	72.4278888888888	79.5925	295.920833333333	82.6424999999998	361.2275	267.312777777778	59.1841666666667	136.735833333333	166.282638888889	92.8579166666667	177.5235	142.858333333333	227.590083333333	328.574166666667	176.532083333333	176.508055555556	95.9191666666667	109.169722222222	403.898000000001	224.461111111111	281.589	437.687250000001	71.4311111111111	617.352083333334	343.665111111111	486.752	130.552888888889	89.7844444444445	128.5725	216.298888888888	144.899166666667
403	557.176726172485	557.176726172485	557.176726172485	918.221	918.221	918.221	1	1	20.4056	37.7503599999999	166.344759999999	28.56112	32.6489600000001	87.7440799999998	22.4461600000001	148.96088	156.13956	92.8636799999998	33.6613200000001	49.9917599999999	111.23232	26.5272800000001	142.8672	79.5818400000002	32.6486153846154	50.0035199999999	80.6021199999998	35.7167999999999	74.4775200000002	60.2083199999999	95.9251199999998	132.6624	69.3926400000002	66.3182000000002	46.9420799999999	34.68816	138.72544	70.3993199999998	97.9238399999999	156.10284	27.5540399999999	243.894719999999	131.555192307692	181.64544	38.76152	36.72144	43.8703200000001	84.6832399999998	62.2492800000001
404	557.210827823402	557.210827823402	557.210827823402	923.277	923.277	923.277	1	1	22.445923076923	42.8513076923076	164.263346153846	33.6688846153847	29.5889230769231	89.787076923077	24.492	147.911153846154	116.310692307693	73.4759999999997	23.4608846153847	36.7296923076924	112.246538461539	31.6283461538462	147.939038461539	83.6620769230771	34.6891538461539	52.0455	67.3377692307691	35.7161538461539	71.4188461538463	48.9821538461537	87.743153846154	133.680461538461	69.394	53.0540000000001	45.9224999999998	32.6486153846154	115.290423076923	70.398576923077	99.9675384615386	155.080923076923	28.574	238.797	107.079807692308	161.239	39.7814999999999	37.7585	34.6904615384616	76.5201923076924	56.1253846153845
405	558.204753440313	558.204753440313	558.204753440313	266.289	266.289	266.289	1	1	12.2434285714286	23.4649285714286	26.5385714285714	17.3448571428571	10.2028571428571	21.4335	22.4458666666667	83.6634285714285	7448.01671428573	9671.28828571428	2813.82713333334	11822.8501333334	16.3177142857143	19.3854285714286	20.4057142857143	15.298	33.6552857142858	36.7302857142857	27.5477142857144	65.3211428571431	22.4462857142857	19.3840714285714	11.2231428571429	10.1992857142857	11.2270714285714	6.1242857142857	18.3651428571429	12.2434285714286	4.08106666666667	11.2317857142857	15.3107142857143	9.18642857142859	19.3854285714286	9.18257142857142	6.12428571428572	5.10142857142859	18.3651428571428	12.2434285714286	13.2637142857143	22.4282666666667	12.2485714285714
406	558.276951825985	558.276080703182	558.305002187754	282.6225	280.544	283.645	6	6	11.2228695652174	30.615652173913	32.6497391304348	25.5076086956522	24.4862608695652	34.6888695652173	16.3248695652174	812.940000000001	283.56	890.915478260869	358.203130434782	517.294304347826	16.3241739130434	10.2027272727273	21.42	20.415652173913	98.9400000000002	136.720782608696	112.233478260869	151.98647826087	26.5335652173913	20.4052173913044	11.2204782608696	28.5685217391304	18.3646956521739	19.3857826086956	13.2605652173913	14.2842608695652	11.2233478260869	10.2026086956522	11.2233478260869	10.2026086956522	30.6	19.3849565217391	12.2431304347826	13.26	16.328347826087	10.2052173913044	11.2204782608696	14.283652173913	10.2030434782609
407	558.310134723742	558.307372849274	558.31289659821	284.136	283.606	284.666	2	2	12.2430967741936	34.6964516129032	37.7572666666666	32.6485333333333	33.6688	32.6549333333334	24.4864	819.137709677419	299.851548387096	904.133466666666	382.536290322581	516.254933333333	20.402	8.16213333333334	18.3618	20.4133333333333	100.970419354839	142.837333333333	116.309419354839	156.099483870968	24.4912	22.4463870967742	13.2608387096774	29.5874838709677	20.4093333333334	17.3479333333334	15.3043548387097	21.4256	18.3684	14.2867741935484	14.2863225806452	11.2251333333333	35.7101612903225	28.5672258064516	16.3303225806452	13.2612580645161	15.307	9.1824	10.2006666666667	19.3818387096774	14.2865333333333
408	559.199122825866	559.199122825866	559.199122825866	307.089	307.089	307.089	1	1	53.0659999999999	111.20725	145.90004	203.08348	67.3358400000001	158.1434	84.68324	145.90004	24.49248	63.2424800000001	36.729	40.8112	101.98	135.7265	94.88604	54.0621200000001	98.96716	176.50844	86.7424999999999	123.485541666667	250.97904	445.96724	272.40408	368.415541666667	180.58956	148.96088	149.0295	139.77836	60.19652	79.58184	115.321208333333	102.048	98.98656	85.701	65.2825600000001	61.2168	56.1153999999999	73.4572800000001	36.7128	97.9680000000001	22.4464166666666
409	559.280355633916	559.279936798336	559.281386388296	282.603	280.544	282.642	3	3	15.3042	27.55404	17.34476	22.44616	34.6895199999999	18.36504	16.32448	317.23244	134.64528	368.40772	127.565	186.71124	25.507	17.34476	15.3006	16.33152	57.1222399999999	68.35876	35.7084	49.98392	9.18432	15.3036	12.24048	30.6084	19.38912	8.16224	16.32448	20.4056	9.18252	12.24336	15.3036	17.34476	28.56112	16.32448	6.12168	10.2004	11.22528	12.24624	14.28056	7.14196	8.16224
410	559.309840608358	559.30633159173	559.313349624987	285.1475	283.606	286.689	2	2	15.3042	27.5535	17.34476	22.44616	34.6895199999999	18.36504	16.32448	317.23244	134.64528	368.40772	127.5625	186.71124	25.507	17.34476	15.3006	16.33152	59.1622307692308	68.35876	35.7084	49.9837692307692	9.18432	15.3036	12.24048	28.567	19.38912	8.16224	16.3212307692308	20.4056	9.18252	12.24336	15.3036	17.34476	28.56112	16.32448	6.12168	10.2003846153846	11.22528	12.24624	14.28056	7.14196	8.16224
411	562.046086055023	562.046086055023	562.046086055023	218.313	218.313	218.313	1	1	29.5922105263158	38.7648717948718	51.0223684210526	62.2376578947369	34.6898421052632	70.3999736842106	37.7555789473684	57.1435789473684	69.3796842105263	90.8174736842105	48.9726315789474	70.3999736842106	52.0334210526316	47.9597894736842	47.9597894736842	45.9118421052632	43.8588684210526	44.8927368421053	37.7497368421053	46.9321052631579	38.77	50.0006315789473	33.6539210526316	46.926052631579	31.6289736842105	38.782	26.5158947368421	45.9201315789473	31.6289736842105	29.5792564102564	45.9118421052632	17.3422368421053	39.796	63.2563157894737	38.7590256410256	36.7351578947369	44.8985263157895	27.5513684210526	57.1347368421053	68.347052631579	32.6492631578948
412	562.078222391496	562.078222391496	562.078222391496	219.34	219.34	219.34	1	1	13.2675263157895	17.34	16.3250526315789	22.4457894736842	17.3543157894737	26.5268421052631	27.5556315789474	43.8838888888889	25.5	38.77	26.5268421052631	16.3242105263158	14.2844210526316	15.3086842105263	16.3292631578948	12.2431578947369	22.446947368421	13.2634210526316	14.2844210526316	33.65835	21.4321578947368	20.4063157894737	9.17715789473684	18.3546	13.2593157894737	12.2431578947369	11.22	5.10131578947368	15.3086842105263	11.22275	13.26325	11.2228947368421	27.5471052631579	14.2836842105263	10.197	19.385	16.3242105263158	16.3292631578947	8.16252631578947	14.2792631578947	4.08105263157895
413	565.148375377358	565.148375377358	565.148375377358	261.2	261.2	261.2	1	1	39.78975	80.6195000000001	105.1115	97.9680000000001	108.14968	163.286666666667	127.505208333333	241.79925	68.34	110.1915	97.8800000000001	83.6605	109.14428	96.92375	96.9277083333334	121.40975	44.88	43.87075	36.7305	48.984	69.3798333333334	70.4001250000001	65.2986666666666	63.2580833333334	106.136333333333	79.5990000000001	43.8617916666668	284.661375	79.5795	86.7637500000002	86.7425000000001	65.2826666666667	534.611	200.98925	113.2755	156.066375	368.31025	261.184	130.624	422.193749999999	48.984
414	568.191370837111	568.191248209125	568.19203589209	919.242	918.205	922.313	3	3	97.9458461538459	131.61473076923	646.997	180.546807692307	101.006653846154	368.317192307691	85.7026153846155	573.412923076923	663.325	294.9245	131.584961538462	128.553923076923	437.794499999998	129.574192307693	523.5165	421.371192307693	97.944888888889	211.243499999999	338.729384615384	126.542	292.81726923077	215.3255	401.056499999998	526.578	264.3095	293.837538461539	175.526	121.412038461539	532.460076923076	334.660923076922	395.789846153845	585.656615384616	97.9679999999996	840.891999999997	628.228740740739	772.489384615383	186.667038461538	113.224269230769	155.080923076923	335.668576923077	269.401846153847
415	568.226907942471	568.226907942471	568.226907942471	923.277	923.277	923.277	1	1	102.025	133.657428571429	652.076678571428	184.671714285714	104.069142857143	375.465142857143	83.6810000000002	570.339714285714	663.325000000002	299.0065	98.9469285714286	131.616857142858	433.682142857143	132.637142857143	528.619000000001	426.4645	96.9271428571428	212.264	346.897142857143	125.517107142857	296.903142857143	223.481678571428	405.03925	523.498178571428	270.4325	299.9535	182.6695	124.474857142858	535.5375	336.6825	394.767642857143	588.704857142857	98.9884999999998	838.850999999999	626.192285714287	776.573321428571	181.572714285714	116.332928571428	119.373428571429	335.674000000001	273.484428571428
416	569.22904917901	569.22904917901	569.22904917901	923.277	923.277	923.277	1	1	57.1344516129031	93.8667096774194	388.792064516129	123.43170967742	36.7304516129032	211.200096774194	43.8794193548387	274.458096774194	372.476612903226	176.538129032258	90.7857419354841	69.3797419354839	236.729806451613	84.6840967741936	262.26435483871	224.456774193549	53.0550967741936	132.662903225806	191.814580645161	90.8201935483871	187.733419354839	129.59735483871	232.662967741936	253.072	161.236451612903	184.66670967742	94.905	81.6232258064517	308.069225806451	184.66670967742	218.30070967742	292.823322580644	59.1861935483871	499.000838709678	348.740709677419	409.201096774194	112.207096774193	74.4811935483871	114.272516129032	226.497290322581	173.476774193548
417	570.226341154355	570.226341154355	570.226341154355	923.277	923.277	923.277	1	1	53.0543448275861	61.2165517241379	301.042413793103	78.5479655172413	45.9124137931036	136.716965517241	45.9124137931036	203.034896551724	235.723551724139	124.494689655172	46.9231724137933	64.2773793103447	183.680689655172	60.1942413793103	219.396379310345	198.953793103449	43.8792758620689	68.3700344827585	122.408275862069	55.1060689655173	116.311448275862	83.6795862068964	178.614655172414	197.973655172413	130.617379310345	115.291172413793	54.0837586206896	56.1132758620689	225.43524137931	134.676413793103	164.264413793104	209.156551724138	45.920172413793	339.809275862069	269.198068965517	305.124344827586	90.7677241379311	49.9833793103448	78.5612413793102	176.507724137931	122.457931034482
418	573.265413597272	573.265413597272	573.265413597272	362.179	362.179	362.179	1	1	32.6488275862069	70.3928644067796	61.2165517241379	79.5963103448276	39.7941206896552	60.196275862069	36.7330344827586	88.763593220339	57.1238620689655	45.9077586206897	25.5067796610169	53.0588275862069	45.9170689655173	54.0644915254237	42.846406779661	32.6455172413793	46.9238983050847	77.5566896551724	44.9004827586207	58.1390338983051	39.7947931034483	56.1104310344828	49.9982711864407	69.3726779661017	47.9481034482759	38.7704827586207	24.4816271186441	46.9374482758621	23.4639655172414	27.5473220338983	39.7981551724138	25.5090517241379	75.4991379310344	33.6725172413793	39.7941206896552	33.6723050847458	35.7096551724138	60.2013620689655	40.8074576271186	34.6759661016949	27.5502413793103
419	575.168923372109	575.168923372109	575.168923372109	325.506	325.506	325.506	1	1	47.95175	263.272875	823.518281249999	433.61953125	1147.78125	1623.5160625	1370.48953125	3573.0249375	170.35565625	165.2551875	115.31296875	269.30475	1140.2551875	1118.22825	757.929656250001	970.257750000001	1983.42675	1554.1263125	721.4493125	1925.937	186.67715625	127.48828125	93.88025	92.8626562499999	271.3948125	219.32015625	103.032625	1582.45621875	607.1603125	288.7838125	406.0719375	184.67090625	3169.5759375	1523.23325	512.1655	900.90834375	3352.0280625	998.671781250001	487.6944375	2998.60659375	373.4229375
420	579.170050493759	579.163210191448	579.183793429637	277.5065	276.475	279.564	10	10	1582.443	5475.36883636364	10708.835625	9596.68527272727	22832.574375	28407.944	25249.7094545455	39169.1828181818	412.146109090909	658.146272727273	186.653345454546	284.656090909091	24943.949625	19587.2493818182	21085.1178181818	22439.5193454546	6870.06736363636	4538.17309090909	4162.06327272727	6576.36081818182	10972.092375	7640.61905454546	7439.03323636364	8141.77636363637	17588.008	12382.3333636364	7827.58816	54832.2554464286	16299.8770909091	15387.3578181818	18930.7895636364	14542.9674545455	71184.4281818182	47741.6217272727	25193.5944545454	30629.3930181818	64876.3281694916	49215.6808928571	28192.7245454546	74334.2315625	6143.06209090909
421	580.17742044483	580.17742044483	580.17742044483	278.543	278.543	278.543	1	1	534.622909090909	1766.32813636364	3586.73795454546	3004.70318181818	6409.31520000001	9388.57493181819	6867.45572727273	9607.64427272727	155.060727272727	231.632863636364	112.2025	133.655727272727	8249.81826666666	6480.61813636364	6768.75556818182	8336.64845454546	2169.54	1437.56427272727	1263.23831818182	2203.06322727273	3621.43186363636	2360.20622727273	2416.70304545455	2590.47245454545	5291.72368181818	3646.94209090909	2611.22686363636	14038.9527272727	5519.67545454545	4755.10636363636	5635.3265	4273.94918181818	20721.4474090909	12684.0305454545	6623.4754090909	8265.14481818181	5936.6872	11481.6430909091	6784.17115909091	18995.9592272727	2038.50490909091
422	582.24379904934	582.24379904934	582.24379904934	923.277	923.277	923.277	1	1	26.5270909090909	33.6689999999999	250.987090909091	48.973090909091	23.4662727272728	145.899	28.5676363636364	57.1199999999998	118.351636363637	50.0067272727273	33.6615	31.6284545454546	142.876363636364	44.8920000000001	146.919272727273	119.371909090909	21.4257272727273	91.8490909090909	25.5136363636364	22.452	85.7029090909092	48.9861818181818	39.7906363636362	189.821454545455	107.157272727273	25.5068181818182	25.5068181818182	34.6892727272728	34.6892727272728	67.3379999999997	148.92	105.088090909091	21.4314545454545	305.143090909091	77.5027272727271	152.054499999999	31.6214090909091	24.4865454545454	40.8109090909091	29.5879090909091	36.738
423	583.210940259568	583.210940259568	583.210940259568	918.221	918.221	918.221	1	1	6.1217142857143	20.4057142857143	143.900571428572	30.6085714285713	11.2226190476191	81.6190476190474	14.284	30.6085714285715	102.057142857143	47.9668571428572	56.1000000000002	22.4462857142858	98.9954285714286	14.284	108.175523809524	72.4369047619046	9.18245454545456	48.9851428571427	46.933142857143	17.3489047619047	57.1359999999998	55.1082857142858	21.426	114.304	58.1698571428569	19.3854285714286	8.16419047619049	16.3245714285715	63.2399999999999	38.7690476190475	93.8399999999998	67.3357142857145	11.2262857142857	179.620571428572	67.3019999999999	144.914380952381	25.5071428571429	6.11999999999999	58.1562857142858	29.5882857142858	54.087761904762
424	589.258511622005	589.258511622005	589.258511622005	318.358	318.358	318.358	1	1	48.9771428571428	94.8932142857143	102.035211267606	88.7772857142857	57.1352	92.8525	59.1757428571429	95.9055142857143	51.0057142857143	55.0946571428571	35.7095	44.8881714285714	62.2322	88.7561571428572	74.4673	48.9696	123.433828571428	153.053571428571	89.7977142857143	138.735542857143	107.1285	96.9108571428571	74.4860714285714	141.817728571429	57.1336	38.7670571428571	46.9357714285714	70.4046428571429	39.7905857142857	38.7735714285714	55.0985142857143	60.2002285714286	64.2879	51.0178571428571	37.7468714285714	29.5903571428571	49.9933	46.9285428571429	32.6464	60.1918	31.6310714285714
425	592.211602592649	592.211602592649	592.211602592649	377.499	377.499	377.499	1	1	9.18059999999999	29.5819333333334	34.6834	40.8186666666666	51.0233333333333	62.2139	56.1141935483872	116.2914	44.9005333333334	60.1957333333333	32.6549333333333	65.3205333333334	54.0753870967742	51.005	48.9728	41.8239677419355	120.391466666667	74.4770333333333	62.2484666666667	165.2886	35.7093333333333	34.6822666666667	13.2634666666667	35.7151666666667	17.3416451612903	19.3850666666667	22.4378	54.0759000000001	27.5469677419355	17.3383	32.6549333333333	23.4707333333333	112.207333333333	75.4997333333334	25.5116666666667	25.5116666666666	101.0064	50.0028666666667	18.3612	78.5322999999999	17.344935483871
426	595.166181354918	595.163391516711	595.168887680436	257.13	256.081	258.15	3	3	4264.7495	10827.1583	14692.980275	16120.6078	25025.3052	40502.3967	30753.708375	42727.07645	3739.8699	4850.080025	1858.1667	466.265675	19613.7666	14525.655175	16888.612075	20412.641925	3230.81505	2053.813575	1840.3055	3692.918075	7878.56355	4944.545875	4713.6705	6563.429075	12432.3401	8455.24155	5726.98175	42096.3387804878	14171.61975	10942.7696	12015.778675	9909.49424999999	67872.99675	35324.052225	15841.71	23584.84785	48088.621575	38247.0687	25327.968925	61405.02	2933.65
427	595.196353579992	595.196353579992	595.196353579992	258.139	258.139	258.139	1	1	4266.79005	10820.016375	14689.5595	16123.66945	25039.58905	40517.7072	30767.990125	42739.31975	3738.758125	4849.9612	1856.0815	470.346775	19608.665225	14528.716	16894.733725	20429.9866	3234.816375	2053.813575	1840.3055	3688.746	7878.56355	4945.858775	4717.636	6564.6102	12430.5128	8460.343675	5732.082375	42087.297125	14176.721125	10945.07855	12019.56525	9911.5345	67885.88175	35336.297325	15855.36365	23598.551625	48117.189275	38229.3107179487	25319.805525	61445.33395	2937.803575
428	596.110814768961	596.109954856473	596.111674681449	382.623	382.611	382.635	2	2	30.6027272727273	54.0648181818182	68.3460909090909	122.454545454545	41.8386363636364	111.173393939394	51.0227272727273	44.8853333333334	19.3886363636364	56.1150000000001	27.5522727272727	24.4945454545455	92.8448181818183	137.712272727273	99.9867272727274	80.5871818181818	32.6487272727273	178.547727272727	87.7590909090909	67.338	193.851818181818	207.078454545455	131.615181818182	211.227818181818	149.957818181818	80.6015454545456	64.2561818181817	139.777363636364	51.0227272727273	43.8560909090909	104.086363636364	55.1045454545455	40.8036363636363	112.23	54.0840909090909	45.9204545454546	71.4190909090909	59.184606060606	49.9844545454546	96.8913636363636	20.4054545454546
429	599.122452723112	599.120931335562	599.123974110661	381.5545	381.546	381.563	2	2	53.0474285714286	139.759571428571	148.940857142857	225.509452380952	47.9590238095238	157.08	12.2448571428571	41.8258571428571	33.6733571428572	65.2967619047619	39.7957857142857	37.7602619047619	138.758857142857	230.552285714286	136.715095238095	94.8732857142857	28.5673333333333	282.619142857143	165.305571428572	141.819714285714	288.734119047619	407.037	227.523714285714	340.815190476191	201.96	223.437357142857	135.66	198.955714285714	74.4895476190476	19.3804523809524	150.998761904762	32.6529523809524	47.94	171.408	115.305738095238	89.795619047619	158.144285714286	54.0814523809524	117.330119047619	166.263880952381	33.6694285714286
430	600.123795083177	600.123795083177	600.123795083177	382.567	382.567	382.567	1	1	26.5237142857143	51.0071428571429	63.2488571428571	89.795619047619	24.4897142857143	73.44	27.5509285714285	49.987	43.8774047619048	63.2562380952381	45.9182142857142	36.7397142857143	58.1562857142857	92.833	44.8915238095238	47.9467142857143	20.4052380952381	78.562	44.8978095238095	44.8925714285714	96.924880952381	109.152738095238	84.6837142857142	90.8160238095239	79.5600000000001	70.3980714285714	38.76	57.136	27.5509285714285	15.3003571428571	42.851	16.3264761904762	40.8	60.1968571428571	26.5305238095238	24.4897142857143	61.2171428571429	22.4489047619048	42.851	91.8021428571429	18.3651428571428
431	601.120009597305	601.117359308473	601.122659886137	382.099	381.615	382.583	2	2	23.4625555555555	75.4882222222222	72.4260857142858	110.209371428571	25.5107142857143	90.7775277777778	38.7768888888889	35.7038888888889	8.16355555555555	4.08111111111111	2.04088888888889	8.16466666666666	78.55925	88.7496666666666	79.5816666666667	62.2267777777778	23.4663888888889	129.575277777778	67.3493333333333	41.8313888888888	132.637142857143	214.223333333333	139.778055555556	170.409583333333	101.997222222222	77.5411111111111	79.5578333333333	104.066228571429	53.0631111111111	14.2792222222222	91.825	32.6542222222222	23.4587222222222	76.5208333333334	52.0426666666667	40.8177777777778	90.8028857142857	23.4698571428571	61.2166666666667	91.7949999999999	23.46575
432	601.258209156878	601.258209156878	601.258209156878	404.043	404.043	404.043	1	1	9.1827	16.324	15.3045	17.34	15.3042857142857	21.42	9.18269999999998	37.7511	11.2233	7.14200000000002	8.16239999999998	14.2877	13.2639	14.2835	14.2877	7.14175000000001	11.2233	25.5071428571429	7.14385	20.405	11.22275	20.389	15.30825	21.41895	10.197	18.3808421052631	5.10275	28.56	6.12179999999999	13.26715	19.39045	13.2674285714286	24.4872	11.2233	10.203	13.26	9.18214285714286	12.2436	7.14385	3.06075	3.06075
433	603.084144793816	603.084144793816	603.084144793816	218.347	218.347	218.347	1	1	26.52975	52.0291071428571	47.9584642857143	49.998375	46.9367272727273	74.4808571428571	47.9525892857143	86.7409821428571	160.198875	275.530178571429	205.073839285714	187.749	45.9163636363636	58.161375	56.127	61.2107142857143	86.7060714285714	57.136	54.0694642857143	80.6011607142857	54.0741964285714	45.9080357142857	29.5789642857143	52.0291071428571	39.794625	39.7991454545454	23.4591785714286	54.079875	29.5882857142857	21.419625	35.705625	19.387125	124.48575	51.0178571428571	44.8831428571429	37.7459464285714	72.4393636363637	62.2432909090909	46.9323214285714	56.1088392857143	28.565
434	604.279727961555	604.278124551035	604.281331372075	345.8795	345.854	345.905	2	2	13.2633428571429	28.5672	26.5314705882353	52.0425000000001	18.3651428571428	35.7154411764706	20.4091428571429	68.3591428571428	43.8514	35.71	21.426	22.4425142857143	36.7354285714286	46.9252571428572	34.6780571428571	24.4861714285714	366.169742857143	338.782285714285	223.480114285714	432.383085714286	126.534705882353	38.7643428571429	20.4085714285714	336.581142857143	141.819714285714	41.8317142857143	21.426	34.695	21.4224	43.8784285714285	97.9611428571429	85.704	35.715	71.4300000000001	23.4665714285714	17.3477714285714	18.3647647058823	21.4255588235294	16.3245714285714	25.4985714285714	18.3677142857143
435	605.280391711213	605.280391711213	605.280391711213	345.881	345.881	345.881	1	1	22.4461111111111	27.5475	46.9404444444444	43.8779166666667	42.8513513513513	33.67375	24.49	75.5005555555556	38.7515555555555	51.0135135135135	23.4663888888889	18.362	32.6542222222223	30.6033333333334	32.6435555555556	18.365	126.473111111111	119.392	76.53125	133.594527777778	59.1841666666666	52.0341666666666	54.0835555555556	126.476555555556	59.1761111111111	35.7097222222222	33.6691666666666	33.6746666666667	26.5228888888889	26.5308333333333	53.0631111111112	39.7908333333334	33.6746666666667	39.7973333333334	20.4061111111111	13.2654166666667	20.4055555555556	21.4258333333333	20.4055555555556	28.5584444444445	18.368
436	610.189535862923	610.186296775711	610.189780378745	991.726	987.623	992.667	3	3	242.776604651162	262.157930232558	198.941785714285	181.564238095238	262.14	223.369813953488	302.053904761905	272.358627906976	809.916930232558	865.802302325581	4529.85714285713	964.163720930232	222.385348837209	234.669534883721	298.962209302326	244.850232558139	249.871511627907	186.689790697674	771.699883720931	277.515906976744	234.583953488372	894.560395348837	671.175302325581	246.924418604651	281.564930232558	757.175666666665	796.819790697674	216.275333333333	762.322186046511	228.438325581395	261.078325581395	247.78088372093	216.249860465116	234.712325581395	848.775441860464	961.881930232558	879.179860465116	201.029119047619	7422.40213636364	683.696046511628	792.268953488373
437	611.164093697435	611.153223581143	611.164298020608	238.759	238.736	240.76	3	3	1625.32624390244	3413.32804878049	4052.60253658537	3892.78878048781	3406.14404878048	5304.74917073171	3893.06458536585	7694.94675609756	1670.17919512195	4105.12807317073	1418.17292682927	405.104609756098	701.024853658537	657.147024390244	610.207951219512	987.619707317074	547.805487804878	370.366243902439	578.409146341463	1126.21463414634	280.572023809524	225.452341463415	155.04	214.256341463415	503.98843902439	363.267609756097	211.109707317073	1581.41585365854	595.850926829268	583.44	568.221512195122	493.620975609756	3521.96614634146	1390.82514634146	696.759951219512	718.183024390244	1341.65280487805	932.926487804878	445.921195121951	1450.85619512195	303.019682926829
438	611.16860887543	611.16860887543	611.16860887543	217.327	217.327	217.327	1	1	1660.12107142857	3517.60034285714	4177.34214285714	3992.67775362319	3691.67086956522	5823.62130434783	4300.44407142857	8246.52642857143	1868.27392857143	4314.372	1519.0778	425.488928571428	839.758188405797	808.122857142857	773.434637681159	1119.23775714286	623.289828571428	403.007214285714	615.128914285714	1296.76498571429	320.365228571429	277.490514285714	172.399314285714	254.0298	567.318571428571	377.560869565217	244.806857142857	1910.10857142857	693.784571428571	663.927	657.0088	591.757428571428	4424.91718571429	1717.11681428571	841.594285714286	914.0864	1881.54811594203	1283.81634782609	713.169728571428	2023.0566	401.953171428571
439	611.190114413229	611.186242579732	611.19202102512	990.706	987.623	991.647	3	3	74.4676842105263	105.070842105263	78.5608108108108	78.5420810810811	100.98	90.7987368421053	102.01052631579	113.228763157895	410.071736842106	418.102894736842	2570.00975	504.035999999999	77.53	88.7697631578948	91.8355263157894	84.6796578947368	80.5903947368421	81.6168421052632	334.439157894737	102.015789473684	67.3165263157895	415.26852631579	361.089315789473	55.1027368421052	83.6572631578948	304.113027027027	367.398947368421	94.8801081081082	362.221447368421	133.592421052632	97.9275789473685	120.316526315789	78.5440526315791	96.9299999999998	419.295710526316	496.88097368421	388.589921052631	92.8667297297295	4319.1225	314.314	388.569868421053
440	612.189986638482	612.188971775911	612.191001501052	991.1765	990.706	991.647	2	2	65.2867368421053	72.427282051282	56.1144736842105	62.221605263158	76.5	60.1924210526316	83.6484102564102	88.7468684210527	339.685615384616	287.573210526316	1936.39136363636	376.496526315789	61.2078947368421	82.647	80.6111842105263	69.3761052631579	78.5301282051282	47.9498947368421	260.008461538461	73.4510769230768	70.3764615384616	350.985846153846	258.066487179487	61.2246153846153	48.9701052631579	246.961	310.248	74.4753684210527	276.512710526316	74.4450256410257	64.2486923076924	79.5312631578947	54.062717948718	64.279894736842	336.659230769231	412.193948717948	314.135684210526	61.23	2995.05554285714	220.428	333.498076923077
441	613.163837483723	613.15299151201	613.174469517843	114.268	113.254	115.266	4	4	78.5512291666667	164.243	125.507693877551	80.620306122449	172.445530612245	189.747125	656.985142857143	1216.90869387755	220.350857142857	354.039142857143	42.8468571428571	490.750270833333	65.2982857142857	177.508408163265	99.976	58.1621020408163	447.842714285714	81.6212244897959	309.109469387755	364.1920625	53.0548571428571	76.5107142857143	55.0954285714286	97.91232	58.1554375	73.4685	39.7855714285714	418.400816326531	298.973612244898	56.1089795918367	61.182	66.3172448979592	2369.27036734694	133.669125	142.837916666667	636.721959183674	3066.6107755102	831.532857142857	116.31325	3029.88489795918	697.9365
442	613.184768889602	613.17585213263	613.193685646573	114.263	113.248	115.278	2	2	79.5708837209302	155.061209302326	117.360113636364	78.58025	163.265454545455	186.736604651163	640.602818181818	1177.08	209.128604651163	335.624863636364	43.8658636363636	471.368930232558	65.2974545454545	178.527840909091	92.8448181818182	59.1837272727273	424.433454545455	78.561	308.110232558139	350.928	51.0136363636364	71.3918604651163	46.9325454545455	89.762	54.0747906976744	64.2863720930232	33.669	403.061590909091	291.8305	55.0873636363636	59.1455	65.2974545454545	2339.88	127.549418604651	124.48823255814	619.388318181818	2994.10022727273	806.033409090909	112.228139534884	2995.12036363636	670.399744186047
443	615.240064514297	615.238087661317	615.241579862368	415.233	415.21	415.266	3	3	17.3412592592592	24.4862222222222	41.8321481481481	29.5820714285714	29.5882857142858	31.6222962962963	21.4301111111111	73.4613333333333	23.4668148148148	46.9134285714286	32.6482962962963	21.4301111111111	26.5277037037037	34.6825185185186	26.5325185185185	26.5267407407408	17.3444074074074	43.8630714285714	20.4096296296296	21.4254444444445	41.8306296296297	52.0011111111111	33.6758888888889	58.1442222222223	29.5757037037037	21.4393846153846	18.3653333333333	32.6423703703703	14.2867407407407	17.3481851851852	20.4096296296296	24.492	36.7293333333334	17.3481851851852	9.18033333333333	18.3613333333334	18.3651428571429	23.4659629629629	12.2457777777778	35.7090740740741	8.16237037037037
444	616.240564304978	616.240564304978	616.240564304978	415.266	415.266	415.266	1	1	8.16228571428571	20.41	20.405	30.6075	9.18225	32.6422857142857	17.34425	37.7492499999999	31.62775	37.7425517241379	14.2865	16.3274285714286	17.34425	11.2207857142857	25.5071428571428	19.3888214285714	13.2637142857143	22.4455	21.42525	17.3448571428571	20.4014285714286	35.695	14.2865	34.6897142857143	15.2978571428571	14.292962962963	12.2434285714286	17.3412142857143	8.16199999999999	14.287	12.2455714285714	19.3885172413793	20.4057142857143	32.6548571428571	19.3813571428572	18.3645	10.205	13.2608965517241	7.1435	17.3485	12.2404285714286
445	620.259753315645	620.258708504675	620.260798126615	907.001	906.986	907.016	2	2	12.2454193548387	17.3476774193548	95.9224516129033	12.2434838709677	18.3611612903226	32.6482580645162	10.2045161290323	28.5726451612903	19.3885806451613	14.2813548387097	14.2813548387096	10.2048387096774	131.617451612903	67.3391612903226	19.3885806451612	14.2813548387097	1481.74258064516	46.9392903225807	2208.50951612903	972.490387096774	226.547419354839	291.849161290323	686.763935483871	37.7507419354839	824.524903225807	2224.16258064516	1007.18574193548	968.408580645162	391.642838709677	70.397806451613	268.276967741936	281.591225806451	35.716935483871	34.689870967742	165.198193548387	45.9116129032259	535.550806451612	16.3215483870968	12.2454193548387	310.21729032258	10.2045161290323
446	620.258597631445	620.258597631445	620.258597631445	424.46	424.46	424.46	1	1	2.04053333333333	21.4298	26.5183225806452	15.306724137931	13.2660666666667	24.4816	17.3445333333333	29.5887	11.2229333333333	35.7023333333334	10.2046666666667	15.304	21.4263	12.2412	23.4661333333333	14.2865333333333	83.6618666666667	35.7093333333333	68.3578666666667	66.3173333333334	17.3417	190.7213	71.4303333333333	38.7701333333333	17.3411333333334	57.1461333333333	40.8106666666667	15.3015	12.2432	14.2865333333333	15.31	19.3888666666667	20.4093333333334	15.3065	12.2408	17.3445333333333	34.6958666666667	17.3417	7.14186666666667	28.5730666666667	13.2613
447	620.30157484848	620.30157484848	620.30157484848	907.973	907.973	907.973	1	1	10.2026086956522	14.283652173913	93.8879999999999	10.2030434782609	15.3	27.5470434782609	9.18469565217395	27.5540869565219	14.2873043478261	12.24	12.24	7.14365217391304	124.471826086957	63.2588695652177	11.2257391304348	11.2204782608696	1478.73600000001	39.8003478260869	2191.05339130435	971.536695652173	223.446652173913	278.531217391304	676.75004347826	32.6497391304348	820.499478260869	2164.99356521739	996.029217391304	965.413565217395	387.500869565218	67.3372173913044	262.207043478261	278.531217391304	33.6772173913043	33.6686086956522	164.143	42.8509565217391	531.442652173911	12.2405217391304	9.18469565217391	306.078260869565	8.16417391304347
448	621.268924681316	621.267849490646	621.271310847116	906.519	904.981	907.061	4	4	7.14188461538463	18.36864	224.501538461539	20.4015384615385	12.2404615384615	32.6489600000001	25.5129999999999	50.0054800000001	12.24576	10.1984	12.240923076923	6.12287999999999	403.021538461539	204.048	15.3072	13.26052	4330.91711999999	97.9660800000002	6688.38285185186	2488.02776	579.519039999999	1125.36884	1999.59048	22.4461600000001	1882.7856	7050.13480000002	2884.85253571428	2391.03149999999	1151.3542	164.26508	537.561080000002	664.202279999999	62.2492800000001	49.9937200000001	436.3888	86.7034000000003	1750.452	11.2208461538462	7.14335999999999	878.461079999998	5.10260000000001
449	621.263788210466	621.263788210466	621.263788210466	424.46	424.46	424.46	1	1	14.2835897435897	28.5714871794872	34.6749	35.7147368421053	28.5714871794872	30.5992307692308	25.5064102564103	54.0749487179487	32.6482051282051	24.4830769230769	18.3673846153846	25.5032051282051	21.4259230769231	24.48	33.6642307692307	13.2653333333334	69.3878974358974	21.4253846153846	57.134358974359	44.8924102564103	25.5032051282051	86.6978205128205	47.959282051282	46.9329743589744	19.3824358974359	39.796	30.6076923076923	37.7447435897436	20.4051282051282	12.2452307692308	29.5963589743589	27.5510769230769	19.3877948717949	13.2653333333333	19.3824358974359	16.3241025641026	17.3474102564103	17.3447948717949	10.2041025641026	13.2656666666667	12.2415384615385
450	621.306322560896	621.303635626324	621.309009495468	907.497	907.021	907.973	2	2	7.14364000000001	16.32768	219.4032	15.3012	11.22044	35.7098000000001	26.53352	50.0054800000001	13.26624	11.22264	12.24288	10.2048	394.832880000001	191.81264	15.3084	12.24336	3940.07327999999	98.9865600000002	6778.91738461538	2330.22816000001	553.100160000001	1110.032	1994.01792	19.38532	1804.80456000001	6975.65436000002	3059.39903999999	2144.62856	1146.2552	154.06228	525.444200000001	604.005759999999	60.2094999999999	49.9917600000002	435.4546	85.7035199999998	1723.25292	11.22044	8.16383999999998	863.156879999998	7.14195999999998
451	622.278975310011	622.27211066526	622.285839954762	905.467	903.948	906.986	2	2	13.2675833333333	24.4902857142857	121.432888888889	19.3852777777778	8.16088888888887	25.50625	26.5356	16.3266666666667	7.14300000000001	18.362	12.2413333333333	17.3475555555556	189.771666666667	71.4200000000001	17.3470833333333	20.4055555555556	1731.69422222222	43.8779166666667	2895.08434285714	941.855571428572	205.109333333333	431.641285714286	728.586000000001	23.4665714285715	814.2925	2773.115	1258.17375	943.885416666667	449.7955	63.2665714285715	208.102666666667	263.2245	33.6750857142857	41.8313888888889	187.644222222222	48.9723428571429	679.393999999999	8.1608888888889	17.3443714285714	344.910222222222	10.2025714285714
452	623.288419204946	623.288419204946	623.288419204946	903.948	903.948	903.948	1	1	11.2252962962963	12.2457777777778	28.5734814814815	13.260962962963	11.2204074074074	22.4465185185185	8.16385185185185	18.369	9.18433333333333	5.10018518518517	15.3038888888889	18.3673333333333	45.9116666666667	25.5064814814815	17.3494444444445	11.2228518518519	411.254037037037	10.2048148148148	771.007999999998	281.652888888889	63.2698518518518	161.200962962963	200.01437037037	12.2431111111111	174.502333333333	751.931074074075	328.595037037037	242.830518518519	122.382222222222	23.4668148148148	56.1142592592593	79.5831111111111	17.3481851851852	16.3241481481482	52.0090714285714	8.16237037037037	197.930296296296	7.14025925925924	12.2457777777778	117.32875	7.14337037037037
453	625.17590154536	625.17590154536	625.17590154536	260.145	260.145	260.145	1	1	206.092695652174	465.238956521739	580.676869565218	597.005217391304	609.095739130435	661.298086956521	467.16	1344.70382608695	863.939999999999	1572.289	561.780434782608	171.403826086956	88.7399999999999	87.7424347826087	73.4587826086957	255.065217391304	176.46	123.451565217391	271.400956521739	426.578086956522	57.1370434782608	125.497434782609	57.1370434782608	26.5279130434782	47.9645217391304	46.944	26.5210833333334	107.127391304348	56.1143478260868	58.1866363636363	35.7182608695652	87.7237391304346	711.121826086957	122.431304347826	40.8208695652174	81.6033333333335	145.897304347826	375.456	56.1286956521739	201.916956521739	137.770434782609
454	625.207327168102	625.207327168102	625.207327168102	262.208	262.208	262.208	1	1	225.479292682927	480.615292682927	589.729170731708	607.219268292683	692.762170731707	667.5378	498.78	1499.7943902439	896.708634146341	1608.40409756098	576.3	196.916487804878	104.067365853659	111.209243902439	84.682268292683	271.4663	200.94	140.800390243903	288.66	461.216390243903	70.3985121951219	142.817073170732	79.5828292682927	36.7349268292683	78.5719268292683	66.3269512195122	34.6791707317073	120.394536585366	63.2581463414634	147.938902439024	44.898243902439	123.434756097561	936.494341463414	129.592658536585	55.1023902439025	98.9518292682927	157.121317073171	399.039341463415	63.2657073170732	214.2	149.9988
455	627.994409743206	627.989684571773	628.00600193364	68.356	67.33	69.382	7	7	55.0834838709677	497.712774193548	649.904387096774	558.098806451613	924.5428	703.756875	934.930666666667	319.340774193548	201.870580645161	382.825	84.6814193548387	296.904483870968	704.007	1163.93041935484	896.806838709677	867.396666666667	74.4940666666667	182.626193548387	70.3846	76.5193548387097	430.644193548387	436.684258064516	390.771193548387	431.569161290323	422.400193548387	171.40335483871	182.591548387097	452.922967741936	146.9184	411.216	652.841290322581	364.3066	648.90464516129	952.770387096774	258.182419354839	455.038933333333	666.249580645161	1746.73703225806	111.16978125	657.287866666667	83.6611612903226
456	629.987109297822	629.987109297822	629.987109297822	69.365	69.365	69.365	1	1	62.2273939393939	281.494909090909	348.985090909091	357.095454545455	586.743939393939	396.756424242424	586.761363636364	243.845181818182	184.518852941176	329.7224375	68.3582727272727	206.095090909091	483.609272727273	740.586	556.048636363636	560.212909090909	68.3704545454545	146.919272727273	72.4393636363637	80.6015454545454	169.395454545455	85.6901818181818	31.6284545454546	106.108363636364	237.681181818182	63.2569090909091	62.2366363636364	313.177212121212	142.838181818182	231.629424242424	391.714909090909	220.418181818182	415.251	592.672818181818	169.395454545454	399.946909090909	549.927	1081.48909090909	122.389090909091	615.443727272727	44.8986666666667
457	631.27593582162	631.27593582162	631.27593582162	383.649	383.649	383.649	1	1	14.2816	34.6838857142857	41.8246857142857	21.4296	20.4085714285714	44.8774857142857	23.4698571428571	76.5085714285714	15.3064285714286	22.4462857142857	15.3068571428571	21.4326	36.7292571428572	39.7844571428571	29.5882857142857	15.3017142857143	117.332857142857	145.896771428571	97.9611428571429	168.347142857143	77.5417142857144	56.1062857142857	22.4456571428571	115.308428571428	112.196857142857	19.3854285714286	16.3190857142857	22.4462857142857	21.429	31.6182285714286	79.5822857142857	54.0842285714286	39.7777714285714	53.0533714285714	23.4698571428572	26.5311428571428	19.3848857142857	21.429	17.3443714285714	27.5384571428571	16.3241142857143
458	632.080716777052	632.080716777052	632.080716777052	278.532	278.532	278.532	1	1	74.4797297297297	182.652567567568	333.681405405405	299.959459459459	394.844594594595	681.630810810811	414.22972972973	446.819189189189	118.316864864865	163.269189189189	111.177131578947	77.5405405405405	623.286054054055	451.036444444444	518.228648648649	555.10054054054	181.555189189189	171.405405405405	115.290540540541	218.337837837838	297.966270270271	243.844594594595	254.006918918919	268.29554054054	429.590675675676	293.88454054054	252.993513513514	660.114864864865	366.277027027027	342.856216216216	484.705405405405	331.644444444444	597.783351351351	821.317567567567	423.479459459459	453.960135135135	528.584	532.66572972973	349.897081081081	546.705894736842	172.425675675676
459	632.278026821106	632.278026821106	632.278026821106	386.664	386.664	386.664	1	1	24.4821818181818	48.9642352941176	47.9442727272727	34.6954545454546	29.5931818181818	36.7178181818182	14.2863636363636	44.884	36.7363636363636	35.7095454545455	22.45	23.4739393939394	29.5879090909091	23.4620909090909	28.5676363636364	23.4620909090909	53.0541818181818	65.2974545454546	39.7977272727273	86.7231818181819	37.750090909091	34.6830909090909	22.446	61.2254545454545	61.2072727272728	12.2432727272727	16.3190588235294	25.5068181818182	26.5318181818182	22.4387058823529	41.8386363636364	33.675	27.5375454545454	34.6892727272728	14.2863636363636	16.3272727272727	30.6081818181818	10.2042424242424	18.3616363636364	19.3788823529412	17.3446363636364
460	633.249467396981	633.249467396981	633.249467396981	415.21	415.21	415.21	1	1	23.4622258064516	44.8998709677419	48.9739354838709	66.3062903225806	40.8116129032258	57.1254193548387	29.5940322580646	62.2377096774193	43.8724838709678	68.3335161290323	52.0348064516129	46.9422580645162	43.8710967741935	45.9043548387097	43.8794193548387	33.6759677419355	65.2985806451613	80.5876451612904	41.8385161290323	89.7827096774193	77.5249032258065	53.0349677419355	66.3293548387097	82.6252258064517	54.0548709677419	29.6033870967742	31.629	52.0249354838709	35.716935483871	31.628	46.9422580645161	32.6554838709677	55.0956774193548	38.7771612903226	24.4823225806452	30.6087096774193	28.5672258064516	61.203870967742	18.368129032258	40.8103225806451	17.3416451612903
461	643.155871599697	643.155871599697	643.155871599697	239.78	239.78	239.78	1	1	43.8713823529412	56.1064705882352	73.4590588235295	55.1038235294118	98.9656764705882	83.7051176470588	95.8882941176471	239.838235294118	81.635294117647	126.534705882353	72.4387941176471	54.0740294117647	29.5927941176471	36.7295294117647	60.2060294117647	26.5268823529412	33.6638823529412	36.7295294117647	35.7041176470588	60.1956176470588	25.5071428571429	58.1467058823529	34.678	48.9811764705883	23.4701470588235	33.6794117647059	25.497794117647	42.8511176470588	24.4863529411765	33.6580588235294	21.4255588235294	34.672	89.783294117647	56.1242647058824	17.3445	46.9240588235294	42.8511176470588	81.6470588235295	19.3883823529412	44.8838823529412	22.4458235294118
462	647.120405000835	647.114617437635	647.13344496867	296.892	293.803	297.946	22	22	4121.99569565217	8051.11093548387	10185.3221333333	9927.42483870968	1.0203	11244.6456585366	776.575133333333	31.623	40.8116129032258	49.9947	38.7710322580645	59.1754666666667	7420.5	8895.40793333334	8507.03085	7423.52337837838	20.4051612903226	2774.10506666667	1658.54838709678	185.686967741936	3328.56033333334	3226.668	2356.4235483871	3349.61312903226	4108.62419230769	3329.13013333333	2090.56542857143	8091.91581578946	3360.38889285714	44.8927741935484	4206.3015483871	244.912	10.2025806451613	8192.60749999999	3747.8355483871	5070.68258064516	7109.01961538462	78.5631000000001	2333.16954838709	7858.2061875	1650.79146666667
463	647.152069004383	647.136675567975	647.163732083493	296.897	294.822	297.946	13	13	4334.06133333333	8063.10892592592	10198.8817777778	10334.415962963	6253.29612	11567.6994814815	6922.67895833334	12168.4320714286	131.642111111111	191.822666666667	112.228518518518	181.606148148148	7589.73748148148	8983.29848148148	8723.53333333333	7652.9682962963	2127.31777777778	2802.65218518518	1643.005	2121.53953846154	3438.27370370371	3082.96765079365	2356.365	3353.59218518518	4261.62292592593	3301.55896296297	2204.77846153846	8279.70444444444	3533.92737037037	3364.81503703704	4189.1525	2924.8963	10370.7202380952	8459.98977777777	3691.51403703704	4943.37079069768	7145.89585185186	7252.95725	2254.89244444444	8159.76992592592	1668.18444444444
464	647.264435192024	647.264435192024	647.264435192024	404.043	404.043	404.043	1	1	20.405641025641	49.9938205128205	53.0466666666666	56.1070512820512	30.6075	62.22	30.6123076923077	104.053076923077	33.6684615384615	45.898875	26.5313333333333	30.6123076923077	47.9520512820513	42.8453846153846	47.959282051282	31.6327179487179	64.2777692307692	57.127	23.4694358974359	62.2372051282051	35.7098717948718	48.9513846153846	40.8164102564103	47.9532564102564	31.6152307692308	18.3732631578947	23.4658974358974	37.7447435897436	10.2041025641026	29.5881794871795	44.8980512820513	24.4896	72.4291025641026	45.9184615384615	14.2817948717949	14.2839487179487	20.4055	99.9851282051282	48.980923076923	17.3447948717949	14.2817948717949
465	648.123927307697	648.11823863959	648.138693121415	296.885	293.831	297.912	15	15	1414.07767741935	2566.41777777778	3114.94635483871	3282.65979487179	31.62871875	3721.986	68.3702580645162	28.562625	38.7706875	90.80503125	68.35884375	46.9318709677419	2503.86984375	2796.2248	2848.62176	2466.63634285714	15.30421875	939.657677419354	507.250625	80.60221875	1156.19109375	1094.96296875	769.150687500001	1153.93809375	1344.7306875	1035.55375	707.307096774193	2597.5565	1137.57875	26.5273125	1362.2840625	36.7374193548387	61.215	2755.7274047619	1266.9564375	1530.421875	2251.72078947368	18.3650625	722.980593749999	2557.8315862069	350.968774193548
466	648.162388630656	648.14587514851	648.166652529521	296.926	293.814	297.918	7	7	25.50625	36.735	30.6083333333333	48.9813333333334	2174.21194444444	86.72125	2302.76694444445	3790.77317073171	99.9845	96.9395833333334	66.3180555555556	95.9061111111112	17.3418888888889	15.3064285714286	17.3418888888889	17.3419428571429	670.213	35.7077777777778	23.4702222222222	729.49861111111	19.3879166666667	61.225	40.8044444444444	21.4293333333333	37.74925	24.4866666666667	15.30625	54.0835555555555	37.7502777777778	1021.13122222222	25.5111111111111	938.783333333334	3265.73133333334	22.4455	12.2416666666667	1576.08727272727	14.2862222222222	2422.13944444445	20.3962162162162	13.2636111111111	227.523714285715
467	660.308674205433	660.307999818281	660.331804578955	236.702	234.638	238.747	7	7	15.30421875	32.643	25.50703125	23.4703870967742	14.2863225806452	27.5626451612903	17.34159375	39.7970625	30.6084375	28.5726451612903	27.54759375	23.4700625	20.4090322580645	31.6335625	28.5726451612903	16.3245	23.46215625	25.5064516129032	17.34159375	20.401875	16.3245	20.401875	20.398125	33.66928125	25.5109375	11.2270967741935	10.1990625	22.4461875	14.2835	7.1395625	13.26365625	15.30140625	30.6084375	30.613125	16.324	14.2813125	17.34478125	25.5201612903226	16.3245	26.5273125	23.46575
468	660.34790681764	660.346517144861	660.349296490418	237.713	237.704	237.722	2	2	26.5272558139535	57.1278139534883	52.0345714285714	39.7957857142857	32.6529523809524	54.0890238095238	37.7444047619048	79.5926511627907	56.1140697674418	55.1018571428572	52.0333571428571	62.2359761904762	43.8774047619048	46.9392558139535	41.8375714285714	33.6686428571429	51.0069767441861	47.9523095238095	36.7250232558139	43.866	36.7302857142857	60.1882325581395	40.8	55.0950697674419	39.7902142857143	33.6741428571429	36.7158139534884	46.9320476190476	48.9725714285714	24.48	38.7661860465116	31.6163953488372	53.0533023255814	56.123023255814	31.6207209302326	39.7854418604651	32.648380952381	48.9931428571429	29.5882857142857	45.9064285714286	36.7300465116279
469	664.112609398782	664.112609398782	664.112609398782	241.815	241.815	241.815	1	1	64.278375	109.144458333333	169.368416666667	129.6035	153.075	259.334	166.266791666667	249.012166666667	138.754	187.772	116.3085	140.80025	56.1286	44.902	40.82	31.62775	258.070541666667	140.80025	105.090041666667	255	31.6290416666667	127.505208333333	164.186458333333	24.486	38.779	42.8715	77.5041666666666	74.47825	57.1363333333333	29.5812083333333	30.60875	28.56112	427.5895	85.7255	43.8725416666667	56.1022916666667	193.8456	33.6765	35.7102083333333	116.31325	43.8725416666667
470	676.112760098026	676.110779484432	676.114740711621	279.0625	278.561	279.564	2	2	97.9452631578948	285.717894736842	596.94	544.834578947369	28.5673684210527	1351.03747368421	1080.45868421053	32.6433684210526	39.7789736842105	62.2456842105263	48.9587368421053	48.9726315789473	1332.25747368421	1036.74778947368	1021.15171052632	1282.66926315789	52.0186578947369	239.761842105263	203.037605263158	193.855	553.062358974359	380.558157894737	401.931842105263	457.018947368421	882.709736842106	570.415368421053	441.71697368421	1517.15941025641	799.886315789473	22.4492631578947	983.685894736842	672.457473684211	116.295	1833.41289473684	945.930315789474	1106.81421052632	1504.13942105263	89.7961025641025	1583.20336842105	1652.3147368421	297.962947368421
471	676.14453252473	676.135461482785	676.153603566675	278.028	276.509	279.547	2	2	86.7242857142858	272.463964285714	582.7055	519.330814814815	15.3042857142857	1336.83074074074	1069.25942857143	17.3448571428571	20.3971428571428	39.7987777777778	33.6623571428572	33.66825	1322.01257142857	1018.2095	1011.91085714286	1276.90033333333	42.8340000000001	222.424592592593	191.813714285714	181.610857142857	546.968857142857	366.26975	394.767642857143	447.88975	870.470703703704	558.20337037037	432.510285714286	1493.69828571429	795.822857142857	17.3478928571429	972.5365	668.4275	88.7648571428571	1821.21	932.704357142856	1094.53664285714	1493.95971428571	63.2577142857143	1570.91	1639.25478571429	295.934642857143
472	677.27220249721	677.27220249721	677.27220249721	386.722	386.722	386.722	1	1	24.4808888888889	63.2422962962963	80.5829259259259	80.618037037037	18.3686666666667	61.2044444444445	13.2662592592593	98.9471851851853	16.3277037037037	18.3646666666667	13.2662592592593	13.2633703703704	47.9521851851852	47.9434814814815	57.1365925925926	39.7814444444444	53.0419259259259	93.8638518518519	36.7373333333333	92.846962962963	62.2380740740741	41.8306296296296	37.7495925925926	50.0054074074075	39.7901111111112	12.2435555555556	14.2810370370371	62.2358148148149	21.4301111111111	31.6154074074074	42.8602222222222	27.547	88.7271111111111	51.012962962963	17.3481851851852	8.16385185185185	36.7306666666667	71.4181481481482	25.5009259259259	25.5018518518519	10.202962962963
473	678.086055413119	678.086055413119	678.086055413119	262.231	262.231	262.231	1	1	10.2025	22.4473333333334	23.47725	26.5265	17.34425	28.5810000000001	19.38475	31.62775	26.5134999999999	41.83025	17.3286666666666	17.34425	10.2025	18.3645	7.14233333333335	13.25675	11.22275	10.2025	11.22275	15.31125	10.2025	14.2846666666667	11.22275	7.13883333333333	14.2835	5.10166666666668	6.12199999999999	10.2025	9.18225	12.244	7.14525000000001	2.0405	22.4345	9.18225	14.2846666666667	5.10125	9.18225	14.2838181818182	7.14524999999998	19.3673333333333	14.2835
474	678.108416186316	678.108416186316	678.108416186316	278.556	278.556	278.556	1	1	39.8025789473683	153.086842105263	299.029631578947	228.538947368421	456.057631578947	697.055421052632	508.953736842106	141.816578947368	25.5065789473684	37.7614210526316	20.4052631578947	24.4863157894737	719.062894736843	493.807368421052	534.48	663.547368421053	21.4122631578947	117.330263157895	105.06	106.08	282.700368421053	182.627105263158	216.306947368421	236.774315789473	458.216315789473	288.823842105263	183.6	760.1235	426.338	37.7614210526316	521.381368421052	342.826105263157	33.6791052631579	852.94	479.672105263157	544.651894736843	748.084368421053	13.2634210526316	722.122736842104	768.020368421051	157.169157894737
475	679.144171190014	679.142477477901	679.145864902126	296.379	295.878	296.88	2	2	23.46	1386.55063636364	1879.34236363636	1932.39654545454	5.10136363636364	1902.80863636364	8.16436363636364	12.24	33.669	73.4596363636365	35.701590909091	26.5270909090909	1299.82745454545	1579.80436363636	1482.54433333333	1314.48704545455	10.2027272727273	358.115727272727	127.596590909091	14.2876363636364	483.609272727273	11.226	220.32	438.619545454546	609.102818181817	257.108727272728	118.409636363636	18.3649090909091	513.334363636364	7.14190909090908	657.164117647059	9.18450000000001	7.14190909090908	1365.12490909091	309.06	19.3851818181818	407.088818181818	8.16218181818181	162.187227272728	1238.61109090909	6.12
476	679.191026719878	679.18986348511	679.192189954647	297.892	297.884	297.9	2	2	693.826666666665	47.9556666666668	46.9353333333332	63.2555	1196.75325	222.414500000001	1293.78266666667	2445.62485714286	35.7286363636363	61.2150000000003	26.5265	43.8743333333334	55.0935	23.4772499999999	31.62775	42.8295000000001	328.5205	67.309	124.4705	312.1965	57.1340000000002	222.538363636363	71.4233333333335	133.65275	66.31625	210.188666666667	147.984583333333	1511.11366666667	121.419666666667	549.926999999998	31.6432500000001	520.582500000001	2029.20581818182	153.05	331.445833333333	610.1095	699.8915	1278.99975	67.3034999999998	259.1435	163.173333333333
477	681.205611336915	681.205611336915	681.205611336915	296.88	296.88	296.88	1	1	510.992166666668	1107.00138888889	1345.74638888889	1542.66	991.71	1474.30138888889	1025.71416666667	2191.5252631579	42.8516666666667	78.5613888888889	30.6000000000001	51.0138888888889	806.019444444445	1046.12638888889	1101.84	875.160000000001	245.886944444444	156.0515	179.627555555556	229.6375	334.651111111111	459.25	292.724894736842	326.400000000001	367.3	450.962777777778	210.234444444445	1101.9	444.986444444444	385.665	344.947777777778	349.03	1995.66333333333	883.547894736844	539.550611111111	846.784444444443	1497.68622222222	1133.89894444444	1008.78	1644.68777777778	176.450388888889
478	682.988802834346	682.985153656923	682.994507405916	92.34	89.787	94.884	8	8	54.0759	61.228	62.2473448275862	76.5362068965517	186.7454	106.108689655172	133.6069	152.015965517241	914.8204	1052.47916666667	421.373931034483	1211.05653333333	43.8807586206896	84.665724137931	56.1	63.2742068965517	51.0224137931034	31.6282666666667	63.2689333333333	46.9246	59.164	45.903	32.6488275862069	39.7907586206897	85.7024	40.8106666666667	16.3244137931034	161.203586206897	65.2976551724138	63.2571034482759	192.7548	147.938666666667	600.8389	277.618206896552	115.312733333333	250.009827586207	1339.89386206897	961.099862068966	417.207266666666	1189.84268965517	86.7085
479	683.028054321476	683.015783862533	683.031962638571	92.3325	89.782	93.863	4	4	54.0660571428571	61.2051428571429	67.3491176470588	78.5739705882353	196.945147058824	112.232352941176	148.911657142857	154.064411764706	918.968514285714	1061.59529411765	427.490911764706	1222.26805714286	43.8789705882353	92.8280294117647	58.1416764705882	67.3491176470588	53.0629411764706	33.6684857142857	65.3082352941177	46.9252571428571	64.2674117647059	47.9453714285714	34.684	40.8105882352941	88.7623714285714	43.8710571428571	16.3242352941176	172.424735294118	67.3394117647059	68.3577352941177	193.788823529412	147.938382352941	606.968	284.752323529412	119.390142857143	254.089852941177	1348.00279411765	866.19225	419.266971428571	1211.26367647059	86.7097142857143
480	683.993408973285	683.993408973285	683.993408973285	94.867	94.867	94.867	1	1	25.5075	27.55485	33.6798	36.7398	82.6686	60.21245	58.14	42.8526	401.88	529.5357	174.46275	472.37575	29.59595	59.1745	24.4788	35.71925	39.7917	26.5265	27.5562	22.44	27.54	19.38	26.5278	13.26325	62.23525	23.47265	17.34425	59.1948	34.6902	38.7695	82.62	81.62	199.9788	131.68965	71.4385	133.6986	521.50105	429.5463	144.8329	564.36415	33.66
481	686.000462433387	685.993723017801	686.014404830933	91.834	87.735	94.884	15	15	93.8483636363637	106.127272727273	139.802272727273	193.886363636364	294.911363636364	292.818272727273	371.313090909091	124.454787878788	3295.97458823529	3860.61975757576	2380.29627272727	3910.70536363637	97.9636363636364	240.748606060606	181.581575757576	170.415909090909	132.655151515152	161.203090909091	197.968181818182	127.511363636364	148.958647058824	61.2052941176471	113.230090909091	93.8650909090909	261.189818181818	105.088090909091	84.6826363636364	365.257636363636	136.716545454545	163.243636363636	377.377575757576	329.548090909091	1123.12009090909	638.899393939394	225.513757575758	695.95	3585.87727272727	2138.49163636364	1335.33866666667	2713.5095	198.917727272727
482	686.037916414185	686.023237702596	686.042658957784	91.823	88.761	94.895	7	7	76.5053571428571	100.0055	133.680821428571	180.622178571429	291.863	268.382107142857	356.95	112.231428571429	3268.75660714286	3811.5675	2359.83825	3844.302	85.719	212.167428571429	161.171285714286	162.253821428571	125.517107142857	152.01725	180.6285	124.448714285714	148.930428571429	56.1039285714286	110.167714285714	88.76175	254.04225	96.9271428571429	79.5795	354.1135	124.474857142857	162.223862068966	370.222448275862	328.532	1107.79757142857	616.489857142857	181.642642857143	626.587	3487.94692857143	1789.57471794872	1285.29	3342.42372413793	170.351928571429
483	687.000910299358	686.996568976151	687.002357986902	92.841	91.817	94.884	3	3	27.5418	46.9414666666667	37.7572666666667	51.0224137931034	86.7396666666667	106.128533333333	109.147133333333	115.2713	732.2882	942.075333333333	578.496413793104	949.8993	48.9815172413793	94.8664137931035	71.4072413793103	69.3904827586207	35.7163333333333	69.3804	40.8186666666667	27.5418	58.1571	37.7437	33.6622	39.7907586206897	73.4592	38.7701333333333	22.4460689655172	147.97	31.6282666666667	16.3242666666667	100.970419354839	93.8645333333334	275.418	211.275620689655	76.5325	195.932689655172	996.963366666667	431.576689655173	339.6933	911.098133333334	70.3846
484	687.044390314276	687.044390314276	687.044390314276	92.843	92.843	92.843	1	1	35.7101612903226	45.89578125	42.8589677419355	51.0225806451613	89.7985	108.14735483871	107.10984375	122.430967741935	751.668677419355	956.49564516129	583.606064516129	953.96296875	59.188064516129	96.9091935483871	78.5474516129032	77.5543225806451	37.7567096774194	72.43996875	45.9196875	32.643	58.1547096774194	40.8025806451613	33.6685161290323	47.9536451612903	75.5014838709677	43.8724838709677	27.5478387096774	140.795612903226	41.8305806451613	18.3652258064516	97.911	92.8640322580645	302.96784375	216.374266666667	86.7383870967742	224.456774193548	1002.08348387097	490.744129032258	359.073	886.772451612903	75.4869375
485	687.998188840072	687.989546360498	688.006790273369	91.828	89.793	94.884	11	11	52.0348064516129	84.6974838709677	75.5134193548387	111.229225806452	167.354064516129	205.07653125	212.1405	165.2855625	1894.98019354839	2250.87822580645	1379.42025	2317.00606451613	74.4919375	174.43603125	103.02315625	91.839375	75.5134193548387	112.2309375	121.433741935484	87.7280625	93.845935483871	36.7223225806452	66.30609375	56.11546875	135.698612903226	48.973935483871	51.0140625	177.5235	81.6225	149.982677419355	196.84190625	205.07653125	741.60815625	363.349677419355	158.17	374.5005625	2049.09706666667	1278.37325	827.29603125	1669.17304615385	113.23040625
486	688.030950422726	688.020356894439	688.038884501627	92.843	90.797	93.874	3	3	42.8526	74.4819	65.3152	79.6051578947369	165.3291	167.3702	160.14	148.966105263158	1867.0707	2202.4548	1352.86894736842	2166.03157692308	62.2553157894737	144.8329	89.7553684210527	85.701	58.17135	89.8063157894737	106.1372	78.5631	83.6605	29.57855	61.2157894736842	56.09725	129.57175	43.8729	38.7695	125.531210526316	68.3601	140.7876	193.745714285714	203.095210526316	707.88	338.937052631579	143.89755	347.9223	2070.08725	1250.8265	786.38145	1698.7995	102
487	688.047248216194	688.047248216194	688.047248216194	76.502	76.502	76.502	1	1	25.5066666666667	31.6055333333333	39.7904	34.6890666666667	67.3376	55.0512	84.7153333333333	134.6752	69.33025	86.819	84.6821333333334	157.121066666667	26.5269333333333	108.112933333333	64.2768	29.5877333333333	63.2813333333333	56.1146666666667	32.6485333333333	47.9525333333333	25.5166666666667	10.2026666666667	10.2026666666667	22.4458666666667	15.304	27.5383125	12.2384	76.49	18.3648	27.5472	23.4584666666667	23.4661333333333	195.7888	87.7142666666667	27.5472	62.2362666666667	301.998933333333	326.485333333333	171.3376	279.553066666667	18.3648
488	688.998457789546	688.993135350187	689.008676231454	90.819	89.798	92.843	3	3	24.4816551724138	51.0224137931034	33.6753214285714	61.2268965517241	71.4337931034483	81.6386206896552	92.8074482758621	71.4193103448276	544.62475862069	652.220689655173	377.502068965517	620.327724137931	64.2882413793103	120.368137931035	78.5479655172414	63.2677931034483	31.6349655172414	111.210068965517	113.273586206897	57.1238620689655	44.8845517241379	10.2010344827586	30.6020689655173	18.3649655172414	51.0137931034483	25.5068965517241	22.4460689655172	103.06875862069	53.0543448275862	31.6285517241379	75.4723448275862	65.2976551724138	162.190965517241	210.254965517241	87.7585517241379	152.051931034483	679.629214285715	441.779448275862	283.58875862069	609.104689655173	56.1037931034483
489	693.276579421347	693.276579421347	693.276579421347	386.664	386.664	386.664	1	1	9.18058064516128	43.8641612903226	48.9630967741936	39.7976129032258	21.4294838709678	41.8160322580645	23.4703870967742	60.1838064516129	24.4908387096774	27.5478387096774	15.3067741935484	15.3096774193548	30.6077419354839	39.7837741935484	35.7101612903226	22.4421290322581	37.7507419354839	77.5396129032259	44.899870967742	95.9042580645163	69.3797419354839	44.8842580645162	26.5267096774193	76.5338709677418	28.5627096774193	25.5072580645161	19.3788125	34.6887741935484	20.4090322580645	19.37821875	47.9627419354839	21.4294838709678	28.5627096774193	60.1952258064517	16.3274666666667	16.3272258064516	26.5267096774193	25.5112903225807	23.4622258064516	39.77634375	9.18232258064516
490	697.092568346758	697.085453859031	697.094399731521	258.15	257.095	259.159	3	3	203.03596875	460.14684375	581.649375	590.742843749999	805.997500000001	1346.48625806452	896.79975	911.11115625	631.43803125	486.67415625	621.02775	607.053548387097	725.41996875	585.6414375	694.81153125	830.332516129033	206.0589375	137.73375	117.31078125	228.578	405.05165625	184.70484375	228.543	284.65846875	541.876935483871	355.11225	278.53678125	896.66240625	539.716516129032	461.23775	483.687375	435.578818181818	1026.2143125	1072.31559375	590.8333125	797.859937500001	1154.958375	769.55125	1062.29012903226	1203.489375	172.4539375
491	698.234312276985	698.234312276985	698.234312276985	298.92	298.92	298.92	1	1	888.419999999999	1968.08763157895	2294.6547	2374.2381	1509.0237	2438.3975	1537.96885	2298.06	32.6576	48.9744	17.33915	22.4466	1829.30825	2236.1346	2114.97825	1897.107	484.618749999999	541.7793	416.525052631579	445.993	908.022499999999	974.62525	746.640000000001	762.9226	1046.7765	1124.3706	738.106894736842	1564.1199	1204.249	846.807499999999	974.652894736843	767.4536	2164.0563	1810.0122	1211.76	1582.40775	2324.1295	1699.299	1262.6981	2282.29925	545.699999999999
492	699.083860090595	699.083860090595	699.083860090595	259.136	259.136	259.136	1	1	107.128269230769	276.492961538462	364.277307692308	435.745288461538	463.202230769231	1056.43058823529	548.790452830189	594.884230769231	409.127961538461	341.8675	345.799188679245	413.209038461538	445.857653846154	412.188769230769	400.965807692308	502.02923076923	194.81279245283	129.574192307692	104.045884615385	157.139230769231	225.48375	174.449596153846	153.025471698113	226.521115384615	302.062307692308	176.563134615385	165.233886792453	466.263038461538	310.161846153846	275.441538461538	315.263192307692	251.9495	613.181807692307	642.842307692308	375.501538461538	440.664923076923	635.687634615384	503.1065	574.476538461538	668.137075471698	172.446274509804
493	699.191905839103	699.191905839103	699.191905839103	296.909	296.909	296.909	1	1	340.780199999999	707.067900000002	805.016700000002	952.960199999998	614.950363636361	914.16436363636	593.814600000002	854.5086	13.2704	23.4662727272726	16.3232	26.5278000000001	661.0896	847.347	826.442999999998	703.593	172.4138	211.202099999999	128.5578	167.3292	354.044099999999	304.049400000001	231.608100000001	303.029100000001	425.4234	404.038800000001	202.019400000001	669.316799999998	336.699000000001	304.049399999999	349.113600000001	298.073600000001	816.16	671.357400000002	353.8359	425.4234	770.251	622.749	170.2899	645.849899999998	133.5807
494	700.017346665713	700.013501248838	700.022566042892	68.8635	68.362	72.421	4	4	118.332888888889	460.007472222222	624.512	469.327777777778	66.3288888888889	565.141555555555	213.272888888889	25.5069444444444	365.990527777778	748.20975	63.2555	617.25125	634.612777777778	1622.02083333333	1229.40125	781.660444444444	58.16375	313.225277777778	231.603055555556	81.6222222222222	94.9013333333333	69.3675555555556	105.088611111111	69.3675555555555	188.720555555556	96.9263888888889	90.8047222222222	665.112444444444	312.205	22.4491666666667	416.216666666667	73.47	95.8904444444445	1570.97111111111	436.738333333333	454.023611111111	1071.29166666667	74.4802777777778	225.413861111111	1089.983	112.248888888889
495	703.192469579934	703.192469579934	703.192469579934	298.92	298.92	298.92	1	1	561.150000000001	758.062636363637	41.8311818181817	6.12163636363637	1015.17136363636	203.034272727273	1014.15109090909	1379.49066666667	17.3539090909091	51.0136363636364	32.648	51.0136363636364	9.18245454545456	28.5829090909091	1.02027272727273	3.05918181818183	312.203454545453	22.4359999999999	121.412454545454	313.223727272726	80.6015454545456	312.370363636363	44.8920000000001	88.7637272727269	59.1758181818183	266.291181818182	192.900272727272	1115.15809090909	169.365272727273	591.758181818179	4.08327272727272	492.034363636365	1361.65018181818	2.04066666666667	98.9135454545453	421.372636363635	832.542545454542	1116.67563636364	10.1972727272727	406.0595	246.774000000001
496	706.304632979832	706.300429734257	706.30955973818	357.111	357.087	360.149	3	3	18.3681818181818	24.4821818181818	32.6487272727273	39.7972058823529	19.3883823529412	40.8035294117647	18.3647647058823	70.3988181818183	46.9088484848485	29.5927941176471	26.5270909090909	25.5110294117647	29.5927941176471	19.3822352941177	15.3017647058824	29.5919411764706	24.4821818181818	31.6336764705882	48.973090909091	24.4778181818182	26.5318181818182	31.6237575757576	16.3243636363636	27.5424545454546	20.4017647058823	12.2431764705882	11.2193333333333	24.4909090909091	15.3017647058823	9.18409090909091	22.45	22.4497058823529	33.669	19.3880606060606	9.18245454545456	14.2863636363636	24.4905882352941	14.2863636363636	6.12163636363637	18.3556363636364	11.2248529411765
497	706.339622197468	706.339622197468	706.339622197468	360.132	360.132	360.132	1	1	19.3886857142857	26.5229714285714	34.6897142857143	39.7967142857143	19.3881428571429	41.8235142857143	18.3646285714286	73.4585142857143	50.9900000000001	29.5924285714286	28.5672	25.5107142857143	29.5932571428572	19.3821714285714	15.3017142857143	29.5924285714286	25.5027777777778	32.6546285714286	52.0418571428571	25.4951388888889	26.5311428571428	32.6436571428572	17.3448571428571	28.5632	20.4022857142857	12.2430857142857	11.2193888888889	25.5114285714286	15.3017142857143	9.18385714285715	23.4698571428571	22.4494285714286	35.71	20.4091428571429	11.22275	15.3064285714286	24.4909714285714	15.3064285714286	6.12171428571428	18.3565	11.2250285714286
498	717.141042500985	717.141042500985	717.141042500985	278.556	278.556	278.556	1	1	30.6070588235294	104.1	224.464705882353	199.966117647059	7.1420588235294	516.268823529411	10.2023529411765	13.2630588235294	35.6979411764706	45.9291176470588	64.3007647058824	18.3642352941176	546.877647058823	353.001411764706	391.657411764706	473.716705882353	16.3190588235294	139.772235294118	59.1770588235293	6.11964705882353	230.666235294118	38.7711764705882	47.9372352941176	166.30794117647	297.925882352941	140.792470588235	130.552470588235	34.6894444444445	221.391058823529	1.02023529411765	327.514411764705	17.344	2.03988235294118	680.49694117647	280.564705882353	43.8574705882353	301.073529411765	10.2029411764706	376.358294117647	411.178529411765	72.4367058823529
499	718.023656375528	718.019177272805	718.028239607086	70.408	68.345	73.457	7	7	98.9527631578947	458.988157894737	448.980512820513	329.592512820513	21.4288421052632	465.178461538461	345.922736842105	7.14197435897436	441.4435	885.976736842105	93.8659487179487	569.306842105263	512.172105263158	1475.03123076923	1021.14833333333	554.102921052632	89.7970526315789	441.782128205128	277.55452631579	35.7101315789474	76.5307692307693	59.1661052631579	73.4584615384615	62.2278205128205	116.295	64.2782368421053	54.0749487179487	951.779615384615	261.194105263158	96.9389743589744	272.374230769231	83.6745263157895	27.5435526315789	1673.23157894737	300.003789473684	527.489657894737	1432.476	26.5266666666667	279.472974358974	1212.24738461538	58.164
500	718.067419497867	718.067419497867	718.067419497867	74.472	74.472	74.472	1	1	28.5605833333333	31.6245208333333	16.3261276595745	51.0191489361702	981.620791666667	32.6453333333333	760.101770833333	1285.5485106383	94.8402127659574	9.18574468085106	44.892170212766	343.831270833333	29.5917234042553	2.04029166666667	14.2814893617021	21.4307234042553	281.62925	15.3021875	19.3851458333333	257.07675	29.5880212765957	22.4432765957447	34.6849583333333	15.3041489361702	29.5880212765957	15.3041489361702	31.6245208333333	114.268595744681	35.7094791666667	305.06270212766	19.3807916666667	127.536458333333	2301.496	9.18363829787234	41.8357021276596	230.606553191489	16.3261276595745	3356.64	40.8016666666667	0	120.377208333333
501	720.021618853693	720.019662015732	720.023575691654	70.9045	70.392	71.417	2	2	59.1676315789474	214.19447368421	273.468648648649	184.69827027027	70.407972972973	267.275405405405	188.78	88.7635135135135	269.154947368421	530.79	74.4797297297297	468.304054054054	271.391891891892	897.647567567568	523.315459459459	310.211459459459	39.7968648648649	260.168918918919	142.837837837838	66.3193243243243	71.4302702702703	40.8054054054054	22.4459459459459	45.9048648648649	83.6486315789474	34.6891891891892	34.6891891891892	531.490405405405	137.736486486486	31.6317297297297	207.081945945946	48.9807567567568	47.9461842105263	1024.35135135135	191.843555555556	373.418918918919	783.588324324325	7.14189189189189	210.108864864865	634.809837837838	81.62
502	720.271667561203	720.271667561203	720.271667561203	336.688	336.688	336.688	1	1	10.2026666666667	12.2432	13.2660666666667	21.4298	20.4053333333333	20.4093333333333	17.3476206896552	39.7904	26.5130666666666	17.3445333333333	20.4053333333333	28.5674666666667	20.4096551724138	18.3648	16.3184516129032	9.1824	28.5618666666666	27.5526	23.4707333333334	21.4179	20.4053333333333	20.4013333333333	24.4912	18.3582	17.3451	8.16239999999999	9.1824	19.3888666666667	9.18059999999999	15.307	15.307	15.3045	28.5730666666667	9.18419999999999	9.1824	23.4707333333333	20.4053333333333	25.5066666666666	11.2229333333333	27.5364	5.10241379310345
503	720.331365608746	720.331365608746	720.331365608746	238.737	238.737	238.737	1	1	15.3040909090909	21.4219090909091	21.4257272727273	25.510606060606	23.4704545454546	37.7700625	13.2611818181818	52.0431818181819	30.6081818181818	38.7772727272727	21.4257272727273	25.5113636363636	14.2863636363636	17.3477272727273	19.3886363636364	14.2838181818182	27.5431764705882	31.6284545454545	13.2611818181818	25.5030303030303	28.5676363636363	18.3616363636364	15.2986764705882	13.2635454545455	19.3880606060606	17.3508181818182	21.4187647058823	25.5068181818182	12.2421818181818	15.2986363636364	18.3649090909091	10.2009090909091	26.5270909090909	18.3681818181818	16.3243636363636	18.3621818181818	12.2432727272727	17.3533939393939	13.2635454545454	22.446	11.223
504	722.295759295005	722.295759295005	722.295759295005	333.639	333.639	333.639	1	1	31.6283783783784	29.5925405405405	29.5917567567568	28.5717894736842	22.4457894736842	33.6738947368421	15.3040540540541	61.2162162162162	33.6537567567568	37.7497368421053	27.5472972972973	23.4624864864865	27.5516756756757	20.4054054054054	19.378972972973	33.6742702702702	43.8716216216216	30.612972972973	36.7355675675676	26.5192972972973	25.5027027027027	32.6391351351351	22.4495135135135	41.8255405405406	23.4662162162162	13.2613684210526	18.361945945946	26.5305405405405	12.2432432432432	27.5516756756757	15.3040540540541	10.2027027027027	27.5516756756757	22.4495135135135	21.4256756756757	27.5516756756757	25.5072368421053	25.5026315789474	6.12162162162162	23.4593783783784	9.18389189189189
505	722.335748089711	722.335748089711	722.335748089711	336.666	336.666	336.666	1	1	34.6940975609756	30.612	34.6940975609756	30.6124390243902	26.5269756097561	35.7145121951219	21.4261463414634	67.3381500000001	36.7147317073171	42.8512682926829	27.547425	26.5238048780488	29.5920243902439	26.5269756097561	21.42	35.7145121951219	44.8853658536585	32.6532682926829	36.7349268292683	29.58	26.5231707317073	33.6591951219512	22.4488	41.825	24.4864390243903	14.2820487804878	19.3827804878049	28.5716097560976	17.3449756097561	28.5712	16.3242926829268	13.2634878048781	27.5511951219512	22.4488	22.4459024390244	30.61275	28.567512195122	26.5231707317073	8.16214634146342	26.5231707317073	12.2449756097561
506	723.307925322283	723.307925322283	723.307925322283	334.647	334.647	334.647	1	1	13.2611818181818	31.6284545454546	33.675	21.4289090909091	15.3040909090909	21.4295454545455	12.24525	74.4799090909091	22.4346666666667	37.750090909091	25.5068181818182	25.50625	17.34796875	23.46646875	32.6371764705883	19.3851818181818	44.892	34.6954545454546	27.5514545454546	37.7366363636364	20.4024242424243	27.5383636363636	28.5727272727273	21.4187272727272	14.2838181818182	17.3415454545455	14.281696969697	16.3272727272727	18.3649090909091	15.3068181818182	15.3040909090909	16.3243636363636	52.0431818181818	23.4704545454546	20.4054545454546	12.2450909090909	15.3040909090909	26.5223636363636	11.223	18.3589090909091	6.12281249999999
507	730.124796312909	730.124796312909	730.124796312909	299.986	299.986	299.986	1	1	706.013	1485.484	1549.88633333333	1730.344	1114.113	1632.4	1079.4245	1784.27099999999	15.31125	29.58725	4.081	6.1215	1173.2875	1602.5775	1431.41075	1181.98683333333	326.48	477.243000000001	259.164666666666	387.726666666666	625.401461538463	582.848249999998	478.49725	547.87425	700.91175	602.96775	407.279249999999	1245.79569230769	611.9	603.988	658.383749999998	549.163499999999	1557.6645	1168.18625	580.237750000001	808.038	1118.194	1232.99630769231	413.0325	1263.0695	338.584666666667
508	732.035384085204	732.035384085204	732.035384085204	84.691	84.691	84.691	1	1	116.311813953488	111.195209302326	278.574279069767	258.162404761905	30.6125581395349	389.693302325581	24.4866976744186	71.4195348837209	131.547	317.429744186046	28.5671627906977	92.8432790697674	227.548162790698	740.621302325581	429.478744186047	314.331906976744	47.9585813953488	232.591813953488	215.27888372093	34.6847441860465	64.2775813953488	25.503488372093	21.4258604651163	14.2835813953488	56.1140697674419	49.9925348837209	32.6444651162791	276.493909090909	173.447441860465	43.8717272727273	168.30375	28.5678139534884	36.725023255814	772.439279069767	279.588325581395	94.8989302325581	680.603697674419	38.7703636363636	151.983465116279	884.814785714286	83.6514418604651
509	734.074679237751	734.074679237751	734.074679237751	297.906	297.906	297.906	1	1	894.803099999998	1530.45	1772.26110000001	1793.6874	1020.3	2017.1331	1130.4924	1391.92772727273	19.3951999999999	25.5074999999999	25.5068181818182	6.12180000000002	1437.6027	1617.1056	1561.9262	1384.7526	419.3022	691.763400000002	347.922300000001	520.353000000002	817.260299999998	587.692800000002	547.901100000002	837.270727272729	1041.7263	749.920500000002	504.028200000002	1341.6945	783.590400000002	670.337099999998	962.614400000002	682.915200000002	1304.8358	1577.34163636364	623.0367	742.7056	1007.9576	1049.4852	497.6136	1187.5128	462.9438
510	734.293816977675	734.292705447852	734.299404876485	355.5835	354.039	358.109	4	4	18.3677837837838	29.5839189189189	28.5717894736842	37.7555789473684	24.4869473684211	40.8115789473684	15.3060810810811	64.277027027027	30.5943243243243	38.771	28.5675675675676	16.3269189189189	17.3473513513514	13.2617567567568	32.6443243243243	40.8172972972973	22.4423783783784	26.5309473684211	70.407972972973	39.7726216216216	24.4901052631579	15.3016216216216	32.6486486486486	21.4194324324324	24.4825263157895	13.2637631578947	27.5429189189189	22.4492631578947	17.3417894736842	16.3269189189189	12.2471351351351	11.2260789473684	26.5312432432432	17.3473513513513	19.3851351351351	18.3672972972973	27.5513684210526	19.388	7.14302702702702	16.316972972973	11.2247567567568
511	734.332443351831	734.329603824652	734.33528287901	359.63	359.112	360.148	2	2	15.3065625	25.5030303030303	25.50703125	28.573125	16.327	27.54253125	11.22103125	61.216875	31.62871875	31.6335625	25.5068181818182	13.2656875	14.2865625	14.2791515151515	27.54253125	36.729	20.401875	19.38534375	62.2352499999999	38.7493125	19.38890625	18.3616875	28.5676363636364	21.42590625	13.26121875	11.22240625	24.47775	15.30703125	16.3215	14.2813125	10.204375	13.2656875	22.4461875	15.3065625	14.286125	15.30703125	23.47078125	17.3474375	3.06081818181819	21.4149090909091	9.18421874999999
512	735.080516064365	735.079802225146	735.081229903583	297.915	297.906	297.924	2	2	1995.73125	3556.80937500001	4110.76500000001	4106.6838235294	2251.78911764705	4622.95264705882	2709.90117647059	3640.1569375	21.433125	52.0349999999999	13.258375	44.8929411764707	3473.00836363635	3778.585125	3749.36470588235	3311.558	926.387000000001	1527.38029411765	611.354375000001	1022.66625	1752.86529411764	1146.161875	1058.0640625	1783.397	2210.97735294117	1626.34882352941	1041.42	2991.50235294117	1620.22705882353	1502.9203125	2119.83812500001	1493.1205882353	3444.609375	3687.33408333334	1421.792875	1636.481	2279.20564705882	2601.62935294118	911.827411764706	2526.139	725.175562500001
513	735.121993949244	735.115423561462	735.128564337026	298.4105	297.895	298.926	2	2	2010.99055263158	3596.00389189189	4143.39555263158	4145.97073684211	2274.2252368421	4659.54184210526	2737.43665789474	3708.09297297297	47.9527027027027	71.4294736842105	23.469945945946	64.2782368421053	3497.4897631579	3804.12968421053	3768.36605263158	3324.10310526316	943.599999999999	1537.57623684211	843.897621621622	1041.69594594595	1770.43052631579	1478.6065945946	1346.57368421053	1814.32886486487	2223.15342105263	1703.88342105263	1290.84702702703	3016.44242105263	1705.924	1508.80185	2133.72421621622	1512.264	3491.36486486486	3708.68243243243	1771.97472972973	2018.79394594594	2512.27663157894	2619.08307894737	1245.22721052632	2945.49973684211	963.128421052631
514	735.297265250679	735.292029752536	735.303836322728	358.109	355.071	359.134	3	3	11.2247567567567	26.5235135135135	30.6129729729729	27.5516756756757	22.4459459459459	36.7297297297297	13.2656216216216	58.1646486486487	47.9311081081081	34.6947027027027	20.4054054054054	35.7151351351351	33.6733783783784	23.4631081081081	21.4222702702703	17.3468918918919	23.4624864864865	33.6742702702702	53.0624864864865	40.7924324324324	18.3677837837838	31.6241891891892	24.4864864864865	32.6434594594595	17.3417894736842	13.2635135135135	20.3994594594595	16.3269189189189	23.4630263157895	14.286054054054	26.5354594594595	13.2652702702703	25.5108108108108	18.3672972972973	11.222972972973	9.18389189189189	22.4495135135135	11.2247567567567	14.2837837837838	22.4358378378378	10.2043243243243
515	735.334932625394	735.334932625394	735.334932625394	360.148	360.148	360.148	1	1	11.224675	23.462875	32.6528	30.61275	22.44935	38.77045	14.2858048780488	59.1745	48.96	35.714875	20.4055	35.7145121951219	34.6936	29.58	22.4426829268293	17.3445609756097	28.5593	33.67815	52.044225	42.8337	17.3468	32.644	27.547425	34.6851	15.30225	15.304125	21.42	18.3672	27.5432926829268	15.304125	30.612	14.28595	28.5719	20.4085	11.224675	8.16319999999999	23.4692	14.28595	15.304125	22.4367	10.204
516	736.082146430454	736.082146430454	736.082146430454	297.952	297.952	297.952	1	1	801.092500000001	1398.84184615385	1666.08337037037	1667.497	937.627423076925	1857.91026923077	1083.52592307692	1506.65361538462	23.4715	28.5675384615385	42.8513076923077	16.3249230769231	1403.25538461539	1556.2625	1490.61334615385	1329.11011538462	388.722576923078	607.060192307692	252.0635	445.9585	754.999230769232	479.635	490.749500000001	767.560615384616	899.877461538463	590.735884615386	451.146	1275.33653846154	538.702153846155	664.220307692308	842.933000000001	642.915	1315.37492307692	1469.18769230769	616.126461538463	671.337153846155	857.026153846153	1075.36376923077	263.110384615384	1025.6025	306.08076923077
517	736.127126990893	736.126540976149	736.130099858993	299.924	298.949	299.986	3	3	807.153052631579	1413.31960526316	1694.70081578947	1678.33289473684	931.511074999999	1865.04105263158	1103.07515789474	1531.2175	44.8915789473684	59.1844210526316	78.5724210526315	31.6289736842105	1412.66355263158	1568.42760526316	1500.57484210526	1339.60552631579	396.831184210526	615.234552631579	333.677684210526	452.996842105263	764.295368421053	613.273052631579	607.998421052631	779.722315789473	908.034210526315	701.959157894736	553.153789473684	1281.48357894737	675.431631578947	669.206315789473	850.010736842104	651.028631578948	1281.47425641026	1478.39944736842	777.340263157895	838.656315789473	1023.48231578947	1067.07307317073	515.020263157895	1219.40315789474	399.95347368421
518	736.310778446002	736.304518254207	736.325008827585	356.097	355.059	359.152	9	9	40.8172972972973	98.9504864864866	34.6937837837838	40.8172972972973	20.4086486486486	41.8310810810811	20.4086486486487	115.305810810811	32.6339459459459	38.7764324324325	51.0135135135135	31.6334054054054	16.3266666666666	23.4624864864865	24.4825945945946	61.2249999999999	18.3624324324324	33.6733783783784	286.741513513513	80.5650540540539	23.469945945946	54.0657297297297	16.3243243243243	19.3825675675676	26.5228108108108	23.4662162162162	13.2596486486486	42.857027027027	18.3623684210527	20.4086486486487	13.2656216216216	16.3269189189189	37.756	14.286054054054	41.8310810810811	22.4495135135135	29.5925405405406	19.3882162162162	11.222972972973	25.4952702702703	11.2245833333333
519	736.346917914296	736.346209937279	736.347625891312	359.1195	359.105	359.134	2	2	47.9597894736842	109.153717948718	46.9321052631579	57.1435789473684	35.7147368421053	56.1144736842105	30.6134210526316	203.031025641025	57.12	55.1027368421053	63.2574871794872	47.9597894736842	23.4696842105263	36.7190769230769	34.6844736842105	69.3796842105263	36.7236923076923	47.9672105263158	299.0065	92.8036666666667	35.7147368421053	84.6706410256411	23.466052631579	34.684358974359	34.6835789473684	31.6289736842105	21.4189230769231	57.1435789473684	22.4428947368421	37.7504358974359	27.5513684210526	31.6338684210526	61.2246153846154	21.4288421052632	47.9604871794872	29.5918974358974	36.7351578947369	31.633052631579	23.466052631579	37.733358974359	16.3267368421053
520	737.081946844363	737.07948478689	737.086758402911	297.912	295.866	297.952	8	8	7975.42453333333	15156.0613333333	15994.0710967742	17345.5536	11085.1973333333	16519.37371875	11878.232	16686.2505333334	45.912	41.8309333333333	15.3045	31.6282666666667	12743.3685714286	15881.5227333333	14970.2877391304	13738.053	4202.67466666667	5324.77173333332	4014.51586666666	4288.1808	7465.73413333334	7408.588	5696.2384	6752.84133333334	8253.95733333334	7727.49973333333	5489.14533333333	12358.4901333333	8060.10666666667	7272.2929	7895.35059999999	6227.90806666666	15728.9448	13528.6728571429	8215.8854	10580.1653333333	13082.3826666667	12330.9429333333	9399.5946	13910.4672222222	4928.049
521	737.12655471022	737.118393397541	737.132672651064	298.949	297.946	299.941	7	7	7971.6039	15145.3332	16026.087	17310.42	11037.4508571429	16556.1762857143	11854.269	16493.9718461538	26.5278	28.5680000000001	15.3045	18.3654	12764.9733	15862.40865	15000.12	13723.42725	4197.30849999999	5318.28000000001	4006.6793	4279.7102	7452.88538095239	7376.5354	5686.50000000001	6740.15999999999	8244.64024999999	7713.36	5466.55065	12337.2948571429	8052.2076	7264.536	7885.78985	6226.37555	15674.3266764706	13540.4013	8205.89999999999	10559.5875	13038.2311428572	12287.5699411765	9391.43699999998	14009.05275	4921.49999999999
522	737.311921303109	737.30890139684	737.328730871065	356.056	355.059	358.109	6	6	41.8382222222222	49.9936111111111	28.5728	27.5515714285714	10.2025714285714	25.5064285714285	10.2042857142857	84.6830555555556	43.8516388888888	26.5311428571428	33.66825	27.5515714285715	21.4296	29.5832222222223	17.3418888888889	36.7364571428572	18.362	22.4500571428571	144.899166666667	28.5545555555555	24.4902857142857	42.8446666666667	25.5069444444445	28.5592222222222	26.5229714285714	19.3848857142857	18.362	31.6341714285714	15.3017142857143	19.3884444444444	24.494	23.4698571428571	26.5315555555555	19.3884444444444	24.486	14.2858333333333	26.5311428571429	21.429	11.2248888888889	22.4387777777778	12.2451428571429
523	737.348382929225	737.348382929225	737.348382929225	359.105	359.105	359.105	1	1	37.7578148148148	55.0939999999999	27.547	29.593962962963	20.4059259259259	27.547	20.4007407407407	128.557333333333	43.8536296296296	34.6976296296297	38.7712592592593	29.5896666666666	26.5325185185185	28.5620740740741	27.542	44.9011851851852	23.4575357142857	26.5267407407407	140.795777777778	45.8935714285714	23.4710740740741	37.7427407407407	30.6077777777777	36.7226666666667	36.7306666666667	24.4871111111111	21.4215555555556	41.8397407407407	19.3807037037037	22.4505925925926	19.3856296296296	22.4465185185185	33.6685555555556	22.4505925925926	20.4059259259259	14.2867407407407	27.553	25.5129629629629	18.3686666666667	24.4755555555555	15.3072222222222
524	738.085874381684	738.0829661391	738.090809820506	297.918	294.88	297.924	3	3	2535.32125	5122.67525	5400.18325	5911.21707692309	3560.23816666667	5703.1975	3979.92023076922	5078.77	21.43575	11.22275	23.4676666666667	11.2225384615384	4394.57566666666	5449.78424999999	4982.28766666665	4765.74107692309	1448.87333333333	1891.81461538461	1339.58825	1594.65075	2452.681	2471.23574999999	1889.503	2274.22833333333	2832.37415384616	2526.139	1816.045	3977.95475000002	2727.07684615384	2455.74175	2715.19500000001	2149.6995	5236.94325000002	4658.4615	2608.73366666667	3197.72466666666	4331.31500000001	4000.31925000001	3140.1063076923	4337.08275	1618.34325
525	738.129193567925	738.120918074769	738.132654611914	298.949	297.918	299.941	7	7	2545.5986	5146.14100000001	5434.07341666666	5932.55263999999	3566.8844137931	5719.68968	3998.24064	5088.55354545455	33.66825	20.4096	38.7710833333334	22.44616	4415.77184	5458.76148000001	5013.49659999999	4778.99152	1455.59945833333	1904.48936	1372.29229166667	1597.77675	2466.50016	2632.89	1941.13612	2286.93341666667	2840.45952	2541.51748	1865.474	3987.25424	2743.53292	2464.42066666667	2726.776	2160.35616	5189.96892857142	4674.92296	2744.932125	3480.07275	4349.45624000001	3996.83742857143	3291.02368	4670.84184	1681.02592
526	738.307853418455	738.304147488891	738.314514427463	358.131	355.071	358.137	3	3	14.2865333333333	26.5226	14.2837333333333	20.4093333333333	18.3654	22.4422	11.2207333333333	37.7498666666666	30.596	28.5730666666667	17.3445333333333	22.4502666666666	22.4502666666666	24.4824	25.5025	18.3684	15.301	19.3850666666667	55.0944	19.3781	13.2660666666667	23.4615333333333	18.3648	19.3812666666667	17.3411333333333	18.3648	14.2809333333333	20.4093333333333	22.4414666666667	15.304	15.307	20.4086666666667	14.2837333333333	17.3479333333333	17.3451	10.2043333333333	16.3274666666667	14.2862758620689	6.1228	18.3546	15.307
527	738.324385805079	738.324385805079	738.324385805079	356.067	356.067	356.067	1	1	14.2863225806452	28.5627096774194	13.2633548387097	22.4499354838709	18.3687096774193	24.4823225806452	12.241125	40.8103225806451	30.6029032258064	28.5726451612903	20.4051612903226	21.4294838709678	21.4298	26.5225161290322	25.5024193548387	16.3269333333333	16.3215483870968	20.4051612903226	54.0736774193548	17.3383548387097	14.2863225806452	23.4622258064516	19.3855161290323	17.344935483871	17.3410967741935	18.3646451612903	15.2985483870968	21.4294838709678	22.4420625	14.284064516129	16.3272258064516	20.4090322580645	15.3043548387097	16.3272258064516	18.3646451612903	9.18406451612904	16.3272258064516	15.3067741935484	5.10145161290323	18.3547741935484	15.307
528	738.357467537092	738.357467537092	738.357467537092	359.112	359.112	359.112	1	1	11.22515625	10.2028125	26.5321875	8.1635	9.18224999999999	14.286125	11.2248125	31.62775	20.394375	23.4700625	16.324	16.324	14.2865625	16.3215	8.16075000000001	17.34796875	6.11945454545455	14.2865625	7.1430625	20.3951515151515	3.0613125	12.241125	12.243375	15.2990625	13.2624375	8.16200000000001	7.14063636363637	9.18421875000001	7.14065625000001	11.2249677419355	9.18393750000001	10.2025	19.38890625	9.18421874999999	9.18245454545456	9.1839375	12.245625	5.1021875	5.10234375	10.1990909090909	9.18421875000001
529	739.07901733951	739.076393567287	739.086480053192	297.3875	295.866	297.952	8	8	3744.44857142858	7307.28628571428	7585.6275925926	8313.288	5015.72457142857	8057.30909999999	5440.66628571428	7341.976	32.648	34.6897142857143	27.5477142857143	21.426	6264.55428571428	7568.55771428572	7003.39200000001	6677.94	2040.5	2576.52	1907.5014	1978.8	3542.23814285714	3389.24655	2743.8	3150.78	4014.63690476191	3582.22314285714	2600.3614	5758.49257142857	3897.49142857143	3280.10375	3858.60052380952	2944.21119047619	7097.2068	6708.19071428572	3879.06	4800.12000000001	5999.63707999999	5689.68571428572	4408.43071428571	6456.23505882353	2299.08
530	739.123544023754	739.123226843148	739.126044306945	298.9575	297.918	299.924	4	4	3734.17599999999	7275.997	7602.14885714285	8293.90257142857	4989.08684210526	8066.37885714288	5416.69685714288	7303.06880000001	24.496	21.4245	14.2781333333333	13.2637142857143	6253.33114285716	7560.078	7015.48457142857	6668.84585714287	2036.45226666667	2570.22	1483.02866666667	1972.94866666667	3521.77971428572	2649.4776	2216.0192	3134.25920000001	4000.5402857143	2833.33342857144	2106.7936	5742.168	3171.04800000001	3273.22933333333	3848.934	2942.51335714287	7074.66114285716	6710.29386666668	3094.47773333334	3828.04053333334	4943.28428571428	5682.71058823529	2467.05746666667	5511.48053333332	1740.00626666667
531	740.08354673257	740.079709242209	740.098972430208	297.929	297.89	298.966	3	3	1324.2845	2718.1125	2804.71306666667	2937.29974999999	1783.50625	2880.19188888889	1925.21175	2564.9085	20.4133333333333	18.365625	9.17943750000001	15.3046875	2242.646875	2660.769375	2570.00974999999	2281.460375	743.807812499999	897.820000000001	724.643749999999	705.251874999999	1375.38125	1011.4146	972.298250000001	1123.971125	1505.98125	1219.19875	920.660125000001	2027.26986666667	1278.37325	1210.090625	1304.35875	1100.23375	2654.6905	2373.1015	1284.1013125	1656.9875	1925.21175	2175.97250000001	1201.486375	2139.46424999999	790.451562500001
532	740.116386089997	740.116386089997	740.116386089997	298.927	298.927	298.927	1	1	1323.26425	2716.571	2816.005	2940.780125	1790.173125	2896.48975	1928.29304347826	2572.54508333333	21.42525	25.5125	19.3902916666667	14.2835	2246.5905	2674.78747826087	2572.54508333333	2290.55479166666	745.650458333333	908.0225	731.549124999999	716.06925	1389.921	1274.91675	999.640833333333	1130.437	1507.9295	1267.1505	941.498458333333	2037.9385	1335.50725	1214.82	1314.45766666667	1098.08139130435	2647.54875	2389.4255	1350.53516666667	1775.89254166667	2094.1515	2165.501	1571.49895833333	2298.717125	824.160000000001
533	741.077422253193	741.077422253193	741.077422253193	295.918	295.918	295.918	1	1	822.339818181819	1603.86872727273	1702.83518181818	1890.56536363637	1091.69181818182	1817.10572727273	1181.47581818182	1648.899	11.223	27.5473636363637	37.750090909091	11.223	1458.99	1723.1410909091	1606.92954545455	1525.648	425.453727272728	528.501272727273	432.595636363637	506.055272727271	786.630272727274	808.056000000001	570.078363636365	719.927454545454	934.569818181819	792.75190909091	546.866181818183	1287.58418181818	850.907454545456	691.74490909091	798.873545454547	672.719181818184	1506.13718181818	1467.15218181818	869.272363636365	1065.16472727273	1284.52336363637	1249.48145454545	923.872909090908	1381.44927272727	508.843909090908
534	741.110282626516	741.095483610065	741.125081642967	298.4475	297.946	298.949	2	2	825.180000000001	1621.15833333333	1714.08	1906.914	1109.05057142857	1830.39257142858	1196.05390476191	1693.67428571429	29.5869047619048	42.85	45.9	18.3642857142857	1472.27228571429	1739.9930952381	1624.29485714286	1540.2	437.702571428571	538.585142857144	438.845714285715	509.265142857143	798.0701	817.439571428573	583.44	725.22	939.683142857145	801.944571428573	557.206000000001	1297.77182608696	860.100857142859	701.92380952381	810.295904761906	687.833047619049	1587.56457142857	1477.37371428572	871.080000000001	1068.96	1289.64114285715	1285.92	977.160000000001	1391.66971428571	523.26
535	741.128190774004	741.128190774004	741.128190774004	298.92	298.92	298.92	1	1	829.481727272727	1629.37554545454	1727.32172727273	1923.21409090909	1121.27972727273	1837.51118181818	1208.21818181818	1666.87223529412	34.6892727272728	65.2974545454546	56.115	33.669	1476.87224242424	1752.12045454546	1635.2543030303	1557.44745454546	447.899727272727	545.845909090909	448.054375	516.2465	804.094303030304	825.523212121212	598.791794117647	736.636909090909	948.853636363638	812.13709090909	559.302499999999	1331.45590909091	873.353454545454	702.96790909091	816.35	692.888636363637	1593.666	1488.57790909091	875.238	1082.47721212121	1302.88827272727	1297.78690909091	977.947515151515	1401.08409090909	529.521545454545
536	741.225571484349	741.220080856762	741.243127279767	225.461	224.47	226.522	5	5	1191.82176744186	4029.5511627907	4534.0439047619	6653.99806976744	38.775023255814	28977.0674883721	104.068465116279	23.4693095238095	932.541142857143	2468.73013953488	1038.64409302326	318.327069767442	12403.5809767442	15206.9518837209	16912.0325116279	17178.4386976744	61.2083720930232	2730.26679069768	2261.64934883721	113.235488372093	6662.31306976744	4794.32257142857	4568.6841627907	5599.54590697674	8998.86139534883	6897.87255813954	4862.69469767442	33804.9893571429	10146.6753488372	26.516976744186	9330.22657142857	122.416744186047	17.3444523809524	31567.2417142857	12625.56	19632.8998333333	52662.6039534884	11.2276744186047	30818.867372093	57150.2570232558	4357.01595348837
537	742.229734385854	742.229734385854	742.229734385854	225.461	225.461	225.461	1	1	440.803862068965	1545.55677966102	1599.95475862069	2596.86534482759	44.8966896551724	9640.33774137931	78.5612413793104	60.2079473684211	508.148896551724	1245.98839655172	777.437068965517	331.589655172414	5563.108	5879.42558620689	6001.35770689655	6546.99956896552	53.0382068965517	1014.15420689655	829.316068965518	49.9937543859649	2501.7164137931	1785.30172413793	1602.36582758621	2192.35051724138	3367.19482758621	2497.07912068966	1840.04889655172	12018.0275172414	3830.7474137931	27.5367966101695	3604.26913793103	61.2103448275862	40.8110344827586	10559.9743508772	4934.14991525424	7036.84262068965	18606.6167241379	21.4319482758621	9383.47710344828	19639.6710517241	1619.17779310345
538	742.268040904011	742.268040904011	742.268040904011	228.539	228.539	228.539	1	1	30.6109523809524	34.6859365079365	41.8317142857143	33.6720476190476	6113.552	33.6749032258064	6703.2478125	9653.67401587302	126.51346031746	38.7771612903226	26.524875	79.5819375	26.5290793650794	31.6313174603175	38.773873015873	25.5046875	1300.61953125	21.4256666666667	31.6254126984127	1529.26552380952	28.5675555555555	109.168873015873	39.78	30.6080952380952	14.2851111111111	22.4481612903226	31.617578125	33.6720476190476	11.22309375	3121.2	53.0499047619048	2545.959	24335.6236190476	26.5294920634921	8.16	295.882857142857	23.4683968253968	16662.6105555556	30.6104761904762	20.401875	169.351619047619
539	743.244204252556	743.23797938821	743.250429116903	225.467	224.435	226.499	2	2	142.84	466.173851851852	536.670285714285	839.842107142857	1869.556	3101.66857142857	1927.8675	2757.44103703704	184.666925925926	344.916928571429	175.483	109.170571428571	1750.81028571429	1936.87385185185	1949.155	1990.15935714286	397.827857142857	310.166857142857	272.419111111111	386.594037037037	764.194	543.699481481481	471.174	683.44962962963	1021.27025	714.35	552.665785714286	3277.043	1178.43	928.267407407408	1131.22107407407	780.354642857143	5205.47603703704	3387.99851851852	1441.05066666667	2043.13153571429	4317.698	3945.11492857143	2965.97057142857	4749.45257142857	533.609428571429
540	743.264875530339	743.264875530339	743.264875530339	226.481	226.481	226.481	1	1	11.2249677419355	16.3215	16.3272258064516	22.4456774193548	1838.18193548387	13.2637741935484	1889.87638709677	2710.35946666667	141.815870967742	27.5521935483871	12.2430967741935	43.8710967741935	16.3277419354839	14.2863225806452	30.6145161290323	37.7495483870968	374.446548387097	19.3849032258064	12.2434838709677	363.153375	8.1636129032258	214.301612903226	33.6568064516129	11.22103125	17.3410967741935	26.5325806451613	24.4823225806452	33.6749032258065	37.7495483870968	912.8440625	10.2025806451613	765.072580645161	5116.54438709678	16.3246451612903	19.3788125	884.731548387096	11.2249677419355	3898.12516129032	12.2434838709677	9.18087096774193	276.437483870968
541	745.134093251252	745.128717792729	745.138385509066	89.788	88.762	91.823	9	9	505.02375	177.5235	142.8672	100.01096	11.2255	161.20424	8.16032	9.18216	59.1484	154.164708333333	791.73728	83.66296	634.76344	1213.8476	857.85364	884.8602	11.22528	989.667586206897	345.9495	22.44088	33.66132	9.18036	9.18252	20.4056	96.9277083333333	13.26325	19.38532	42.85176	72.43988	5.1014	319.1974	7.14364	21.42084	1071.7875	199.005625	30.6072	83.68264	3.06084	8368.40816	193.8912	18.36072
542	745.149963822568	745.149963822568	745.149963822568	89.794	89.794	89.794	1	1	538.70784	192.87072	154.0955	108.173	537.79296	205.12452	133.59904	898.86668	101.98	164.25864	816.224	177.52872	650.07124	1212.09264	858.80632	893.94048	188.7962	1022.32056	365.33184	158.1062	47.94188	24.48096	17.34068	37.75036	113.25108	22.45144	25.507	110.214	88.76436	211.200375	328.45288	121.41332	2823.11476	1051.3416	208.18608	243.89472	97.968	3079.869	8406.14964	212.264	46.92184
543	745.179232602272	745.179232602272	745.179232602272	90.811	90.811	90.811	1	1	33.6688	14.2837333333333	7.1442	11.226875	529.726	42.868	119.3765625	891.6985	54.0352666666667	16.3242666666667	28.567	111.209066666667	13.2643333333333	9.1824	11.2193125	18.3648	166.368666666667	2.04133333333333	20.4133333333333	123.452266666667	21.4256	8.15946666666666	5.1015625	13.2591875	16.3242666666667	7.14466666666667	2.04133333333333	59.1745	20.4053333333333	200.98925	10.196875	113.294	2796.55093333333	0	7.14466666666667	220.3776	29.5890625	3054.730625	34.6777333333333	28.567	30.608
544	746.151446247295	746.151446247295	746.151446247295	89.794	89.794	89.794	1	1	168.339285714286	57.1333333333333	51.0261904761905	50.0056666666667	180.632714285714	81.6190476190476	52.02	346.897142857143	174.371142857143	122.525714285714	305.065428571429	74.4808571428572	229.628571428571	365.16	259.08	284.659714285714	50.008	350.039666666667	145.934904761905	62.2345238095238	43.8722857142857	23.46	16.3238095238095	27.5477142857143	46.9331428571428	23.4665714285714	23.4665714285714	50.0056666666667	46.9309523809524	93.8567272727273	102.992454545455	55.1108571428571	856.8	339.945428571429	82.6662857142857	107.13	73.4571428571429	941.723714285714	2097.12	77.5407272727273	24.48
545	747.142270953599	747.134806188027	747.14973571917	89.782	89.77	89.794	2	2	125.4928	33.6688	40.8266666666667	27.558	24.496	36.744	22.4458666666667	9.1824	33.6446	72.4389333333334	242.839333333333	20.4066666666667	145.955333333333	271.390933333333	256.003266666667	212.215466666666	7.14186666666667	270.476666666667	77.5706666666667	10.2026666666667	14.2837333333333	6.1192	10.2026666666667	13.2643333333333	25.5066666666667	10.206	6.124	17.3513333333333	25.5066666666667	11.2229333333333	57.1125333333333	1.0206	7.14280000000001	266.394	34.7004	40.8106666666667	28.5674666666667	0	1680.85013333333	33.6688	3.0608
546	752.299287272135	752.299287272135	752.299287272135	356.097	356.097	356.097	1	1	9.184	30.6033333333333	21.42525	30.6125	16.3271111111111	27.543	13.2614444444444	36.729	31.6234444444444	33.67375	22.4455	15.30625	18.368	20.3994444444444	16.3217777777778	14.2838888888889	21.4188333333333	22.4497777777778	32.6488888888889	36.7190000000001	17.3468918918919	20.4022222222222	18.365	31.6234444444444	16.3244444444444	21.4258333333333	5.09972222222222	21.42875	11.2212222222222	13.2614444444444	14.2858333333333	20.4083333333333	13.2636111111111	23.4702222222222	22.4497777777778	23.4695833333333	13.2657777777778	16.3266666666666	7.14194444444445	10.1980555555556	15.3066666666667
547	768.301923606179	768.301923606179	768.301923606179	355.071	355.071	355.071	1	1	7.14326666666667	27.5472	24.4864	19.3888666666667	9.18239999999998	14.2809032258064	16.3216	43.8714666666667	34.6698	35.7163333333333	22.4458666666667	37.7572666666667	17.3479333333333	26.5217333333333	10.2006666666667	16.3274666666667	28.5628	21.4263	35.7093333333333	30.596	14.2863225806451	37.7437	15.3045	21.4214	12.2412	24.4864	10.2006666666667	28.5730666666666	15.3015	10.2046666666667	6.1216	12.2456	18.3648	18.3684	10.2026666666667	17.3479333333334	12.2452	11.2251333333333	4.08186666666667	19.3781	18.3678
548	777.326293077696	777.325598848012	777.32698730738	344.836	344.811	344.861	2	2	12.243375	129.57571875	62.2485937500001	90.8189375	19.38534375	78.5736875	15.30703125	34.6885	54.04675	37.75040625	23.46646875	33.66309375	78.5760937500001	121.39115625	80.5874062500001	60.19659375	13.25878125	456.14953125	174.50015625	43.84790625	215.3123125	24.48675	30.6140625	316.1709375	213.23225	38.7706875	17.34478125	36.736875	45.90421875	16.3285	160.2086875	13.26365625	30.613125	250.01484375	29.58815625	15.30796875	40.81	23.46575	20.405625	29.5781875	31.6335625
549	778.311871337891	778.311871337891	778.311871337891	384.59	384.59	384.59	1	1	11.2212222222222	17.3418888888889	22.4424444444444	11.2245833333333	14.2862222222222	29.5791944444444	15.3066666666667	23.4625555555555	1208.192	1922.20333333333	325.512916666666	2137.1015	13.2636111111111	26.5236111111111	18.365	18.362	42.8516666666667	31.6286111111111	43.8791111111111	31.6286111111111	19.38475	22.4424444444445	22.4461111111111	28.5716666666667	20.3988888888889	10.2025	12.2393333333333	21.4258333333333	5.10222222222222	5.09986111111111	16.324	17.3470833333333	18.359	21.4258333333333	8.16355555555555	17.3475555555556	21.4258333333333	8.16333333333334	7.14194444444444	12.2396666666667	14.2838888888889
550	790.380593567718	790.378950575646	790.383644967269	545.827	544.813	548.905	4	4	46.9470588235292	568.279250000002	410.158235294118	624.420000000001	598.912647058824	891.707999999996	256.093823529412	3353.56174999999	416.287500000001	667.233882352943	273.43882352941	297.822823529411	111.205647058824	580.735625000002	505.889000000002	408.996411764707	115.28825	59.1770588235295	86.6946874999998	43.8734374999998	267.305499999999	257.118750000001	284.46511764706	331.480882352942	73.4611764705883	198.945882352942	56.1137499999998	436.685882352939	227.591176470589	133.65275	118.313176470589	286.785294117647	2923.98162500002	358.102588235293	120.352625	285.670000000001	316.291176470587	570.147117647061	140.7945	669.274352941178	675.39576470588
551	790.423986766749	790.404038473824	790.427546669825	550.9085	544.801	550.957	4	4	61.2157894736842	618.279473684214	429.663736842104	674.393947368421	741.731315789473	891.985999999998	309.155684210526	4022.13823529412	393.923157894737	627.461842105263	264.248157894737	287.714210526316	112.228947368421	633.975631578949	535.638157894737	431.46	122.431578947368	63.2563157894737	82.6157368421053	45.9118421052631	286.693947368421	234.672631578947	274.280894736843	352.810736842106	74.4830526315788	198.9	53.0536842105263	523.395	210.239263157894	160.181315789474	124.44	346.996842105265	3626.9108235294	379.537894736842	113.255052631579	273.430526315791	297.916842105263	722.16	135.653	625.453578947367	638.717684210529
552	791.384085079665	791.384085079665	791.384085079665	544.813	544.813	544.813	1	1	32.6553599999999	327.509880000001	233.689920000001	329.550439999999	440.760960000001	440.760960000001	160.177680000001	2077.77871999999	192.87828	335.672120000001	128.55528	163.206400000001	69.3654399999999	326.553600000001	270.310192307692	196.8214	57.1334399999999	45.9125999999999	61.2023999999999	16.3283199999999	162.21816	148.96088	167.248461538461	172.354	28.56672	124.46928	22.4514399999999	259.151120000001	98.9904400000001	80.6021200000002	60.1845384615386	162.262679999999	1802.83476	184.67068	75.5007199999998	164.25864	141.81892	367.2144	70.3855199999999	319.272038461539	365.24592
553	791.429712717814	791.427199941551	791.432225494078	550.9085	550.895	550.922	2	2	30.6090000000001	326.496000000001	216.356599999999	309.135750000001	437.687249999999	412.201199999999	157.1185	2029.70346428571	125.52765	223.445699999999	117.32875	120.3954	66.3000000000003	321.473250000001	257.04	191.7036	57.1367999999999	44.8910000000002	42.8526000000001	16.3288	163.248	91.8224999999999	106.0488	162.1323	23.46575	70.4006999999998	20.4110000000001	259.1435	77.5427999999998	80.5997499999999	55.0799999999999	162.26745	1656.248	181.56	55.0962000000002	107.1315	84.6807499999999	367.398000000001	61.1999999999999	214.2	253.034400000001
554	795.144539464185	795.139834179924	795.149423711664	97.4195	94.896	98.965	4	4	252.015173913043	117.33	97.9700869565217	53.0671304347826	509.240347826087	102.052173913044	198.9	1280.48195652174	212.114782608696	299.012869565217	464.218695652174	598.893130434783	311.259130434783	923.1	532.44	396.982956521739	183.693913043478	417.286695652174	381.675130434783	151.98647826087	33.66	14.28	17.3444347826087	18.3646956521739	49.9927826086956	20.4060869565217	24.4862608695652	316.361739130435	248.954260869565	138.75547826087	124.41347826087	56.1286956521739	4892.94	1186.14939130435	382.695652173913	1372.30934782609	3291.18260869565	5643.4852173913	5202	2589.06365217391	172.387347826087
555	795.158599644386	795.158599644386	795.158599644386	91.835	91.835	91.835	1	1	200.99837037037	109.124148148148	52.0455	9.18433333333333	500.035925925926	27.548	188.713703703704	1266.1877037037	201.923333333333	176.620185185185	291.794148148148	595.831407407407	17.3481851851852	32.6411851851852	22.4416296296296	19.3849259259259	147.969814814815	10.2048148148148	132.662592592593	117.334074074074	21.4254444444444	13.2604814814815	9.18266666666667	6.12022222222222	8.16207407407407	15.3038888888889	10.2025925925926	203.038962962963	63.2583703703704	134.674222222222	21.4168888888889	51.0240740740741	4890.23511111111	56.1387037037037	237.772185185185	1361.07525925926	1874.2842962963	6073.60337037037	4883.93733333333	686.641192307692	158.111481481481
556	795.18981530873	795.18981530873	795.18981530873	97.944	97.944	97.944	1	1	195.888	100.02125	46.934375	9.185625	495.871875	23.474375	170.330176470588	1258.9885	192.82725	170.389117647059	4.081	560.11725	12.2475	22.4455	13.258375	12.2475	175.480470588235	6.11964705882353	121.454375	134.6235	19.3788125	5.0996875	6.121875	7.14175	6.1215	4.0825	10.2023529411765	233.723125	63.2582352941176	131.61225	7.13958823529412	44.8774117647059	4870.6735	38.8005333333333	233.723125	1350.286875	1861.62	5371.9453125	11.2234375	660.344375	150.9415
557	797.139385897556	797.138766528451	797.140005266661	97.4255	96.924	97.927	2	2	25.5	18.3693913043478	32.656	17.3492083333333	17.3485	23.4715	10.2004166666667	11.2204583333333	34.6814782608696	65.2986666666666	93.8668333333333	15.300625	69.3968333333334	255.072916666667	177.48725	137.773125	16.324	85.7045	66.3325	12.24	6.12175	6.12026086956522	10.2004166666667	6.12175	17.3444347826087	7.14365217391305	8.16233333333334	26.533	93.863	9.18225	35.7014583333333	12.2405	14.283652173913	380.73975	30.6156521739131	8.164	635.7715	3.060875	6.12025	609.08925	26.5210833333333
558	808.302597821251	808.302597821251	808.302597821251	380.571	380.571	380.571	1	1	13.2619782608696	40.8060869565217	45.9068478260869	38.7748695652174	18.3670434782609	48.9620425531915	17.346652173913	52.0277608695652	30561.7399565217	41413.1836595745	6427.44482608695	39139.9695652174	34.6896086956522	25.5038043478261	46.927	19.3828913043478	142.83652173913	148.961260869565	311.219347826087	295.881956521739	30.6078260869565	31.6206739130435	30.6084782608696	40.8156521739131	31.6206739130435	30.62	30.600652173913	22.4462173913043	18.3670434782609	21.4209130434783	17.346652173913	14.2854782608696	32.6406956521739	41.8315869565217	24.4893913043478	18.3646956521739	23.466	22.4486086956522	21.4254782608696	25.5010869565217	16.3245217391304
559	809.3229750497	809.3229750497	809.3229750497	360.148	360.148	360.148	1	1	19.388	70.3872631578948	104.081846153846	139.799717948718	14.2857435897436	107.129615384615	30.6126315789474	35.7147368421053	5799.5742051282	6765.32	1876.31234210526	6409.26463157895	84.694947368421	97.9174736842104	95.889894736842	70.3981578947368	35.7044871794872	147.959487179487	73.4703157894736	81.5753846153846	75.5122564102565	40.8051282051282	29.5876315789474	66.3085526315789	33.6642307692307	16.3236923076923	13.2596666666667	83.673641025641	16.3220512820513	11.2246315789474	37.7555789473684	14.2857435897436	34.6943157894737	95.9195789473683	20.4052631578947	29.5922105263158	57.1444102564103	27.5510769230769	194.870263157895	41.8136923076923	15.3063157894737
560	836.088206687723	836.082352438503	836.09043529449	63.255	63.238	63.266	5	5	93.8522666666667	802.757488888889	920.501022222222	1368.1776	972.335311111111	1664.89386666667	345.9156	1254.0716	713.771739130435	797.123311111111	78.5605333333333	355.014133333333	1076.24066666667	1047.81386666667	1232.6432	874.4828	353.0584	595.9136	245.884266666667	355.0992	464.282	156.099913043478	80.6116	220.4064	492.670733333333	189.748304347826	99.9752444444445	1301.71848888889	401.985066666667	814.3856	646.9336	571.498666666667	676.3484	1459.8108	562.163739130435	680.532688888889	692.761066666666	914.377955555555	86.7113333333334	877.544	134.6752
561	838.133691554739	838.133691554739	838.133691554739	63.25	63.25	63.25	1	1	46.9262162162162	595.664216216216	587.776	821.30125	607.060810810811	972.163027027027	218.369166666667	766.353777777778	430.360162162162	429.744771428571	44.8922222222222	233.604756756757	715.097888888889	680.414111111111	726.556444444444	535.71875	194.871621621622	444.841111111111	199.972972972973	201.024428571429	304.084166666667	103.048055555556	82.65375	124.494222222222	299.872054054054	113.232333333333	53.0457777777778	799.767111111111	190.791944444444	493.962333333333	388.831666666667	387.758333333333	539.651486486486	853.853108108108	335.66225	425.455833333333	372.39125	596.8625	45.905	495.936	101.00475
562	875.105276585278	875.098796496293	875.114746608504	93.875	91.835	97.927	3	3	104.054166666667	52.0426666666667	43.8779166666667	24.4906666666667	58.1653333333333	59.1761111111111	60.1783611111111	69.3675555555556	81.5848648648649	142.905	174.4675	307.103611111111	152.046222222222	335.561722222222	218.303777777778	154.0955	41.8370833333333	195.893333333333	165.312	43.8647777777778	16.3243243243243	16.3217297297297	11.2212222222222	17.3418888888889	33.6691666666667	9.18225	12.2413333333333	134.676666666667	105.105777777778	25.5069444444444	41.8108888888889	18.365	885.456444444444	472.465777777778	179.598222222222	508.1675	1338.60444444444	358.1175	1810.69722222222	1079.45388888889	41.8245555555555
563	878.224185736896	878.224185736896	878.224185736896	266.289	266.289	266.289	1	1	7.14313793103447	17.3482068965517	19.3891724137931	19.3852413793104	24.4866206896552	24.4915862068965	29.5829	49.9918275862069	1780.08051724138	2216.41365517242	1107.6114	2903.7738	22.4415172413793	16.3244137931034	27.5418	19.3891724137931	22.437724137931	26.5271724137931	25.501724137931	19.3852413793103	16.3244137931035	31.6285517241379	27.5474482758621	26.5325517241379	20.4096551724138	14.286275862069	15.3010344827586	17.3446896551724	22.4458666666666	10.2048275862069	18.3686896551724	12.2408	19.3852413793104	16.3238620689655	17.3476206896552	17.3446896551724	21.4301379310345	16.3244137931034	8.16213333333334	29.5771	14.2862758620689
564	879.221350246358	879.221350246358	879.221350246358	266.289	266.289	266.289	1	1	3.06089999999999	1.0202	3.0627	8.1616	3.06089999999999	3.06239999999999	12.2432727272727	13.2639	1162.458	1410.0546	644.796818181817	1842.61254545455	6.1182	1.0203	3.06089999999999	6.11836363636363	5.0985	8.16240000000002	9.18270000000003	4.08320000000001	1.0203	10.202	1.0203	2.03939999999999	0	7.1463	8.16240000000002	1.0203	5.10136363636364	4.08319999999999	5.1045	1.0208	10.203	8.16239999999998	5.1045	9.18270000000003	8.16239999999998	3.06090000000001	4.08119999999999	4.07672727272728	5.1045
565	893.498030051207	893.498030051207	893.498030051207	757.058	757.058	757.058	1	1	22.4459459459459	19.382054054054	24.4864864864865	20.4054054054054	15.3040540540541	20.4086486486487	13.2596486486487	15.2995945945946	24.4864864864865	25.5067567567568	11.2248888888889	14.286054054054	28.5724444444444	22.4388108108108	26.527027027027	25.5067567567568	9.18389189189189	18.3648648648649	13.2652702702703	14.286054054054	24.4864864864865	23.4699459459459	19.3851351351351	16.3243243243243	21.4256756756757	15.3064864864865	14.2837837837838	15.3064864864865	16.3243243243243	13.2617567567568	20.4086486486486	21.4256756756757	16.3247567567567	15.3060810810811	16.3217297297297	15.2991891891892	17.3422972972973	19.3851351351351	16.3221621621622	13.2635135135135	10.2043243243243
566	928.015134962343	928.010569863783	928.027257472032	96.912	87.753	99.985	9	9	236.666514285714	154.084714285714	145.923088235294	97.9623529411764	19.3881428571429	229.557857142857	117.296714285714	15.3017142857143	194.775058823529	285.772941176471	203.036857142857	420.357714285714	477.573942857143	864.911542857143	642.672	481.655771428571	18.3677142857143	607.07	394.905857142857	53.0444571428571	16.3247058823529	12.2414117647059	8.16068571428571	17.3419428571429	53.0548571428571	14.2836	16.3218285714286	554.092714285714	266.331857142857	12.2431764705882	207.0136	34.6897142857143	40.8045714285714	1178.628	370.425942857143	710.218285714286	1281.46888888889	96.9271428571428	598.807085714286	1332.4465	184.635514285714
567	929.012427750725	929.010665661435	929.014189840015	97.4255	96.924	97.927	2	2	142.809032258065	78.5772580645161	70.4111612903226	64.2904838709677	41.8385161290323	132.658709677419	43.8558387096774	19.3818387096774	113.202096774194	147.942096774193	60.1952258064516	134.648516129032	231.642516129032	422.320064516129	310.109419354839	282.674032258065	22.4456774193548	292.814064516129	213.274387096774	70.3844516129032	12.2434838709677	9.18087096774194	13.2637741935484	8.16077419354838	22.4456774193548	8.16387096774194	9.18087096774194	274.553548387097	128.576903225806	15.3038709677419	96.8908064516129	33.6631935483871	27.5469677419355	554.105225806452	196.947161290323	207.151677419355	721.322451612903	98.9493870967742	154.034612903226	689.694451612903	70.3866774193548
568	929.063827473071	929.063827473071	929.063827473071	98.976	98.976	98.976	1	1	8.16105263157895	17.3471578947368	19.388	15.3063157894737	185.716631578947	8.16336842105263	112.197105263158	378.410236842105	13.2576052631579	21.4321578947368	13.2637631578947	120.394157894737	22.4492631578947	7.13981578947368	18.3623684210526	7.14294736842105	127.555921052632	16.3246315789474	16.3267368421053	81.6105263157895	21.4260789473684	14.2818421052632	12.2431578947368	13.2617105263158	24.4869473684211	13.2637631578947	13.2617105263158	14.2883243243243	5.10210526315789	104.068769230769	11.2180256410256	41.8372631578947	529.434631578947	15.3063157894737	9.18378947368421	170.410315789474	30.6076923076923	661.028210526316	10.2013157894737	21.4259230769231	58.146
[truncated: 38 more rows]
[truncated: 103 more columns]
