# Supplementary material for: iMet-Q: A User-Friendly Tool for Label-Free Metabolomics Quantitation Using Dynamic Peak-Width Determination
Source: PLoS One. 2016 Jan 19;11(1):e0146112. doi: 10.1371/journal.pone.0146112 (PMC4718670; doi:10.1371/journal.pone.0146112)
Supplement: S3 File — (ZIP) [file pone.0146112.s003.zip › XCMS_Arabidopsis_Data_Positive/XCMS-AraPos-fp-pw_25_40-ppm15-sn10.csv]

mz	mzmin	mzmax	rt	rtmin	rtmax	npeaks	Arabidopsis_Positive_mzXML	ATME01_1_2_POS	ATME01_2_POS	ATME01_3_POS	ATME01_4_POS	ATME07_1_2_POS	ATME07_2_POS	ATME07_3_2_POS	ATME07_4_2_POS	ATME09_1_2_POS	ATME09_2_2_POS	ATME09_3_POS	ATME09_4_2_POS	ATME10_1_POS	ATME10_2_POS	ATME10_3_POS	ATME10_4_POS	ATME101_1_2_POS	ATME101_2_POS	ATME101_3_2_POS	ATME101_4_2_POS	ATME12_1_POS	ATME12_2_2_POS	ATME12_3_2_POS	ATME12_4_POS	ATME13_1_POS	ATME13_2_2_POS	ATME13_3_2_POS	ATME13_4_2_POS	ATME14_1_2_POS	ATME14_2_2_POS	ATME14_3_POS	ATME14_4_2_POS	ATME15_1_2_POS	ATME15_2_POS	ATME15_3_2_POS	ATME15_4_2_POS	ATME16_1_2_POS	ATME16_2_2_POS	ATME16_3_POS	ATME16_4_2_POS	ATME19_1_2_POS	ATME19_2_2_POS
1	100.011904104408	100.010770659713	100.015298142294	1074.35	1073.31	1076.37	11	11	976.448709677416	1510.06249999999	1509.05709677419	1522.30625	1071.33870967742	1407.46967741935	976.439062499996	1089.006875	1208.41999999999	1239.69193548387	1191.73677419354	1166.22870967742	1327.40264705883	1559.03749999999	1553.45999999999	1410.948125	984.601562499996	1522.32129032257	1053.66	984.601562499996	1347.83281249999	1197.84687499999	1050.921875	1482.05999999999	1492.73193548387	1159.075	1078.82193548387	1031.5359375	1064.5329032258	1026.12	1631.49580645161	959.103225806448	1040.71875	1457.02064516128	1149.54	1174.3796875	1129.85419354838	1035.3	1953.47624999999	1174.76258064516	1151.2271875
2	100.508397294794	100.505172145889	100.515221172141	1075.33	1074.26	1078.43	142	142	5236.68	5769.3416	7125.90431034484	6937.74358974358	5551.79854545456	7088.4661818182	5305.20930232557	5450.872	5889.80255813952	6155.93708333334	10232.9325581395	5756.87999999998	7534.4148148148	7742.26803921572	7451.10000000001	7168.8658490566	5235.48581818183	7185.77416666667	5837.45999999998	5306.03980392159	7450	5575.46276595745	5696.35181818179	5122.44000000001	7165.71228070176	5613.65823529413	5440.04318181817	5178.49019607843	5417.47749999998	4906.19999999998	7419.21653846153	4901.02040816327	5410.02418181819	7137.31206896552	5572.3324	5717.88774193546	5652.22124999998	5306.0602	10333.0204444445	5799.36619047618	5767.49739130435
3	100.507059571068	100.50546487815	100.514444965742	915.1485	912.111	920.296	42	42	11905.5734444444	13963.4347714286	17059.6915	15614.3311111111	9591.50081944444	18745.0527222222	10115.8600555556	9906.33983333333	9005.62102702702	8657.95936111112	9414.35433333334	8549.8113888889	17029.4563888889	14893.81225	17635.6013707865	15279.8200657895	9451.72466666667	19615.155	8396.88611111111	10573.7014166667	15185.8891621622	8886.20395833334	8313.4775131579	20287.61905	18323.3762307692	8093.39416666666	7876.70345833333	11762.7228888889	8386.27891044776	9401.09538888889	17893.6316666667	10778.9997183099	9627.99638888889	18295.8460416667	8159.66666666667	8772.34833333334	8637.38387671233	9487.56305555556	9287.32683333333	8306.64673611112	8754.27373611111
4	101.506981423703	101.506610947167	101.507017014147	1075.31	1075.28	1075.42	3	3	906.215384615384	1102.89025	1286.54333333333	1288.90769230769	974.344871794871	1217.47179487179	899.866153846153	984.794871794871	998.061538461537	1051.88435897436	1807.89435897436	1030.45897435897	1323.60512820513	1346.8125	1312.74	1253.89512820513	955.199999999999	1253.89512820513	931.494102564102	929.447749999999	1315.11051282051	1006.99307692308	985.567692307691	1229.1	1287.56358974359	1006.99307692308	946.253076923076	884.562307692307	964.384615384614	883.319999999999	1256.25128205128	903.947179487179	910.062999999999	1232.46974358974	1067.94	939.650249999999	1057.25128205128	931.494102564102	1662.41538461538	1112.35897435897	1122.74475
5	104.106026600082	104.104533455589	104.11190010409	61.22	59.156	66.31	25	25	1700.48288571429	2820.142	2217.80214705882	3481.14317647059	3391.42971428571	3546.93737142857	1723.46364285714	3682.13532352941	3475.3294	3292.9395	1167.21647058824	3215.40022857143	2929.76822857143	4011.08937142857	3405.64358823529	3593.94942857143	1474.56057142857	1854.89470588235	757.0308	1291.86257142857	2439.87485294118	1803.87329032258	2042.56994117647	2654.80529411765	2536.59788571429	1783.15977142857	2277.9152	1875.91135714286	2261.91008571429	2360.62058823529	2916.51635294118	1935.77691176471	5117.77002857143	2250.52726153846	2706.818	2969.03142857143	3559.739475	4569.76561764706	2292.83154285714	4630.62858823529	1404.10971428571
6	105.07018427132	105.067987443296	105.077044768546	549.915	543.792	550.992	51	51	515.329545454545	1762.992	1367.4071875	1663.05277777778	1563.04123809524	1844.66455813953	1113.93927272727	2988.84659459459	1190.85485294118	1527.34827272727	1330.43563636364	1155.763	812.13709090909	1874.55044117647	1562.73284848485	1403.4366060606	765.204545454545	628.488	618.193454545454	411.243181818181	1205.96236363636	1016.35941176471	1113.77381818182	1349.4875625	572.373	918.245454545454	440.823272727272	1457.92023809524	827.588636363635	825.400636363636	843.615181818182	1135.76590909091	2776.25723076923	1265.94009677419	794.792454545454	1125.36081818182	1095.95382352941	1384.05775757576	915.021545454546	1588.801725	1490.61845454545
7	108.962044908678	108.96198335898	108.96216135341	1076.43	1076.38	1076.44	3	3	935.645666666664	1317.26517241379	1217.25766666666	1298.88433333334	978.499666666663	1127.86206896551	926.473103448273	941.075862068963	884.638965517239	911.157666666664	1438.67	954.719999999997	1181.546	1296.85827586207	1251.54	1282.559	971.368275862066	1209.095	888.419999999998	937.696896551722	1295.83793103448	884.638965517239	990.419999999998	1144.82689655172	1233.583	973.398000000004	1002.29466666666	955.740000000005	905.33133333333	950.639999999998	1175.43724137931	910.13733333333	998.917586206894	1148.89533333333	921.059999999998	914.228965517239	910.45517241379	904.739999999997	1442.23448275862	991.763999999997	853.451379310343
8	111.018537092851	111.01643806915	111.02591687	1074.3	1072.28	1080.39	51	51	1091.4	1547.92346153846	1996.59511627906	1900.69325581395	1420.06451612903	1440.91238095238	1092.675	1414.05	1201.02040816327	1866.6	5571.92656250002	1017.648125	1128.436	2105.96147540984	1792.13999999999	1984.35232558139	1442.61666666666	1592.72354838709	1316.82	1196.46	1526.54333333333	1294.68214285714	1043.70357142857	1807.73533333333	1921.09790697674	1236.68888888889	1013.32186046511	1373.23302325581	1146.20866666666	1249.79166666666	2140.44790697674	1018.42418604651	1259.07806451612	1678.64772727272	1256.93333333333	1244.82068965517	1307.047	1240.60279069767	4638.74062500001	1393.275	1430.04
9	112.018090157826	112.01803656793	112.018143747723	1074.3	1074.27	1074.33	2	2	985.319999999999	1390.60948717949	1580.36725	1426.30950000001	1065.141	1378.6955	944.757435897435	1024.331	942.716923076922	1023.31075	3543.32825	936.359999999999	1614.0355	1709.94974358974	1462.68	1420.188	1090.64725	1366.4495	875.159999999999	1004.95256410256	1481.766	917.204749999999	882.516249999999	1439.57275	1518.132	918.225000000004	871.506999999999	1073.566	955.187999999999	886.379999999999	1654.8455	921.511499999999	998.831025641025	1521.5655	901.679999999999	914.149743589743	920.490999999999	940.670499999999	3113.81470588236	947.023999999999	908.819999999999
10	112.957369939475	112.95626982996	112.96527462695	1079.44	1077.36	1082.53	47	47	1951.89766666667	2334.47499999999	1909.0235483871	2049.18000000001	1972.30433333334	1975.71282051282	1959.03999999999	1811.09166666667	1508.54533333333	1288.68100000001	1345.81966666667	1394.79566666667	2637.56166666668	2491.44733333332	2507.16000000001	1789.08000000001	1750.89200000001	2003.93466666667	1302.54	1547.82935483872	2490.63366666666	1435.609	1479	2089.60000000001	2432.47466666668	1458.05633333334	1399.791	1874.35233333334	1491.19400000001	1584.06	2430.46137931034	1730.4670967742	1713.13966666666	2065.15466666667	1404.999	1331.535	1300.35862068966	1815.60000000001	1280.93666666666	1470.30033333334	1080.82142857143
11	113.962441109485	113.959320575954	113.970092797307	1079.39	1076.34	1088.58	135	134	6208.60156250002	9130.16268292681	10284.8516129032	10004.7005263158	5901.60800000002	11028.1665116279	7289.11249999997	5371.22962962962	5591.42666666665	5775.5065909091	6541.22343750002	5771.00533333336	10756.0345454546	8776.19151515147	10934.4	9750.01575757578	7456.51741935481	10988.8741935483	5565.11999999997	8038.37357142855	8744.69615384615	7002.71107142856	5947.61999999998	9540.06000000007	9288.19896551722	7348.09771428572	4908.00882352942	6040.44000000007	5614.07407407406	5254.01999999997	9935.6348	6565.9982142857	6207.64258064514	9854.275483871	5692.61999999998	6241.19363636361	7067.25517241377	6911.52000000002	6781.69714285715	5672.16535714284	4817.14428571428
12	113.966819479914	113.962695035931	113.970962356458	1092.7	1089.65	1095.79	13	13	3676.18593750001	4496.56161290324	5015.35125000001	3276.29033333335	3369.07187500001	5175.02500000001	3119.12612903225	3462.94062500001	2695.69225806451	2590.57343750001	3476.16000000001	3098.68906250001	5202.57343750001	4567.38709677418	4995.96000000002	3064.91444444445	3427.25875000001	5053.11437500001	2868.12677419354	3222.82469387755	4929.12968750001	2666.94580645162	3343.56000000001	5320.92968750001	5164.71718750002	3277.24375000001	3284.37125000001	2701.98	3190.51718750001	3201.77999999999	5048.01125000001	3553.74843750001	2922.20387096775	5121.42000000002	2797.85999999999	2797.85999999999	2891.56562500001	3514.97656250001	3494.60483870966	3176.28000000001	2710.9970967742
13	114.035958737454	114.035958737454	114.035958737454	309.135	309.135	309.135	1	1	2295.61016949153	2793.78094915254	3089.68908474576	2706.82442372881	1809.96108474576	3234.5820338983	1882.77559322034	1728.19583050848	1586.38991525424	1743.46966101695	1578.38574576271	1578.22361666667	3157.15791666667	2858.06444067797	3143.89683333334	2900.09691666667	1835.46786440678	3506.00122033898	1934.98047457627	2108.69033898305	2982.2526779661	1622.06949152542	2079.3126779661	3571.00847457627	3438.31389830509	1895.47491525424	2116.2533559322	2265.00203389831	1954.01406779661	1930.54549152543	3555.99949152542	1948.91220338983	2009.11420338983	3464.84094915254	1768.97389830508	1693.65016949152	2010.78747457627	2149.49711864407	2057.30638333333	2126.24515254237	2271.1136
14	114.969097790921	114.967311389219	114.978020790114	1081.4	1076.35	1084.61	33	33	2232.46580645162	2999.61666666667	2900.7770967742	1936.98	1801.85515151516	2938.43741935485	2169.2058064516	2063.09225806452	2009.65032258065	1865.13125000001	2254.91290322581	1977.38516129033	2468.07114285715	2203.5729032258	2135.88000000001	2900.88000000001	2147.77903225807	1926.41103448277	1986.95999999999	2118.18967741936	2890.4670967742	1975.34451612904	1976.76000000001	2861.97656250001	2363.04375000001	1959.01935483872	2072.56451612904	2286.54290322581	1971.88645161291	2228.69999999999	2627.89189189189	2181.42812500001	1912.03117647059	2102.7925	1920.24709677419	1953.91774193549	1501.40066666667	2153.22000000001	2260.72903225806	1934.53161290323	1972.05612903227
15	115.964982421946	115.962479990049	115.973295051259	1079.45	1076.34	1082.49	70	70	3887.08449999999	5169.3534	4776.61191489362	3953.52000000001	3593.39189189189	4674.14444444445	2533.41242424243	3651.60457142857	3692.37	3062.87388888889	5455.42527777778	4179.96	4208.70918918919	5115.02444444445	4694.04	4512.76736842105	3711.81828571429	4691.02930232559	2904.77735294118	3822.98083333334	4971.85228571429	3906.674	2351.09999999999	4813.74764705883	5244.22777777778	3792.20441860464	4123.14583333333	3407.78235294118	4100.59222222222	3689.34	5050.08595744681	4188.24027777778	3029.05477272728	4954.33399999999	3810.72	3798.49416666667	3538.32114285715	3077.20705882353	5183.40166666667	3755.58918918919	3757.67638888889
16	116.068835799633	116.068533436987	116.07046231209	64.287	63.25	67.347	7	7	870.172236842105	1099.53163157895	1287.75162162162	1693.68052631579	1102.08315789474	1324.33573684211	1136.74905263158	1618.13736842105	925.729894736842	1161.62118918919	983.533684210526	545.756315789474	1394.69973684211	1798.44557894737	1333.48394736842	1338.82694736842	2267.37557894737	2232.68126315789	2017.11228947368	1873.25147368421	596.952972972973	990.551216216216	418.318684210526	759.075789473684	722.141368421052	477.483157894737	347.918710526316	1423.08355263158	606.051947368421	654.191105263158	750.79747368421	616.334315789474	1654.65342105263	1296.58723684211	705.110947368421	977.412105263158	1382.49223684211	1696.74139473684	1567.69955263158	1501.03936842105	485.720421052632
17	117.96044912908	117.959307366561	117.967748331469	1074.34	1072.25	1075.39	17	17	2025.72	2773.4925	2474.00520833333	2444.41916666667	2039.39645833333	2347.81344827586	2067.96229166666	1773.12208333333	2034.71083333333	1526.22530612245	2276.08479166667	2082.84	2115.20035714285	2594.38979166666	2374.56	2472.985	1840.45583333333	2410.22416666667	2043.05999999999	2059.38	2609.20541666667	2049.59854166667	2138.35666666667	2453.60104166667	2311.78244897959	1974.50625	2070.848125	1908.17916666667	2056.13958333333	2024.09333333333	1946.04809523809	2045.93541666667	1960.84041666667	2359.20333333333	2112.85145833332	2134.27583333333	1898.59979591837	1934.315	2275.99375	2037.77208333333	2052.24
18	118.085558011363	118.083988836572	118.093172350339	70.386	66.304	74.479	39	39	526.386153846154	1058.76	1119.54623684211	1435.53684615385	1191.86912820513	1495.73348717949	1119.39005128205	1580.4168974359	1756.70894871795	1848.37595744681	1414.07538461538	1917.84102564103	1244.71282051282	1611.80256410256	1444.71938461538	1328.60753846154	1160.20646153846	1108.19338461538	659.102205128205	1119.39005128205	859.19452631579	665.125789473684	545.850897435898	925.442333333333	923.076794871795	537.688641025641	440.761846153846	1337.38807692308	696.852641025641	871.561743589744	986.463974358974	827.552717948718	2618.0416875	1458.78333333333	633.674769230769	1028.44430769231	1587.55887179487	2007.90434042553	1523.66657142857	1411.23343902439	663.283333333333
19	121.065616908593	121.062058744667	121.073122353261	549.883	543.787	550.997	114	114	992.899419354836	2937.87058620689	2567.578	2875.12854545454	2760.86648275862	3406.71909375	1801.44614285714	4372.50421052632	2021.4866875	2696.60334375	2522.07384615384	1970.90958139535	1328.15488235294	3079.869	2719.406	2391.23	1238.59474074074	1006.99470967742	1077.22219354838	734.735999999998	2033.37432258064	1776.62832142857	1877.52544	2272.32951724138	1123.30412903226	1364.76	723.510866666665	2227.25536363637	1571.54516129032	1193.712	1345.48146153846	1978.78828	4448.41674418605	2150.43025641025	1328.376	1700.76865714286	1912.44823333334	2585.88107142857	1576.12071428571	2746.60914285714	2660.86374603175
20	125.96474824279	125.961929549486	125.96577489641	1076.36	1075.32	1077.41	12	12	1253.9640625	1541.65171428572	1232.54967741936	1691.69483870968	1247.85451612904	1523.82322580645	1170.31	1193.13419354838	1075.42	1085.62322580646	2298.78677419356	1088.34	1605.971875	1620.78451612903	1716.66000000001	1642.71935483872	1198.87903225806	1396.8078125	1086.3	1127.4564516129	1628.43483870967	1160.10677419354	1163.82	1560.07322580645	1568.23580645162	1197.85870967742	1219.67096774194	1245.81387096775	1071.67741935484	1192.38	1518.23999999999	1132.55806451613	1158.06612903225	1570.27645161291	1092.42	1106.02967741935	1083.92516129033	1193.4	2099.46709677418	1173.37096774194	1110.42870967742
21	128.954622812071	128.951164424585	128.960082488699	1082.56	1081.46	1083.52	7	7	2692.97954545454	3708.52613636364	3317.77909090908	3212.3909090909	2600.55931818181	3431.8241860465	2600.55931818182	2577.69488372094	2144.8808	1623.18159090909	3946.23909090908	2356.72499999999	3411.37954545454	2956.25681818182	3206.87999999999	2771.95749999999	2697.08930232557	3457.55022727272	2392.43295454546	2777.05863636364	3099.15255813954	2524.04227272728	2293.47090909091	3201.47318181819	3247.3834090909	2425.08022727272	2567.46363636363	2667.46818181817	2292.96136363636	2692.80000000001	3215.45227272728	2588.89318181819	2557.70977272728	3203.20681818181	2499.00000000001	2509.7590909091	2417.45681818182	2488.33431818181	3933.85227272728	2260.30681818181	2441.88000000001
22	129.018095638768	129.016512599136	129.024609863522	91.82	86.721	92.854	8	8	410.082315789474	495.782307692308	477.552	508.177076923077	384.698736842105	558.010128205128	434.574615384615	572.291923076923	1594.21886842105	1805.68347368421	1125.3711025641	1402.89802631579	466.339205128205	505.98358974359	569.231538461539	429.603512820513	368.372	544.834578947368	330.616421052632	397.841052631579	592.873256410256	788.561710526316	621.258076923077	695.832358974359	531.557105263158	459.118421052632	438.721282051282	508.100461538462	317.299743589744	379.535384615385	545.686282051282	456.069394736842	922.198947368421	592.956368421053	297.962947368421	400.000820512821	1305.13751282051	941.720333333333	881.257846153846	1228.38871794872	369.278105263158
23	130.048392115107	130.04812831816	130.048655912054	59.174	58.159	60.189	2	2	1330.29733333333	2557.32232727273	2698.12989090909	2961.85172727273	189.750436363636	2656.97178082192	206.137259259259	232.597309090909	1492.93396363636	3804.76918518519	2662.91181818182	258.106	2848.34763636364	3229.89563636364	3026.39854545455	2718.316	160.182818181818	2773.15069090909	2298.68583333333	160.198148148148	1617.62218181818	217.275777777778	987.7296	1446.90141818182	1495.39996363636	1048.63614814815	789.620727272727	1239.49881818182	1762.011	177.562254545455	1782.60703636364	185.72762962963	445.812833333333	2806.22007272727	1543.68027777778	196.931481481482	3046.86010909091	263.281963636364	3562.41141818182	3991.66254545455	177.528333333333
24	130.046806858765	130.046806858765	130.046806858765	102.015	102.015	102.015	1	1	336.646046511628	470.348651162791	640.895906976744	970.395976744186	160.225976190476	442.855666666667	126.48	189.724227272727	232.56	1455.73459090909	249.968372093023	349.947744186046	579.505302325581	949.746954545455	677.465302325581	574.482581395349	85.7034418604651	701.027581395349	1041.85757142857	94.8726818181818	344.846465116279	118.32	253.029209302326	202.984522727273	222.390418604651	339.791651162791	133.638279069767	333.67688372093	555.107720930233	125.494325581395	309.018681818182	111.238302325581	449.943069767442	751.017904761905	387.75023255814	237.757534883721	1766.10306976744	531.565395348837	435.607931818182	2011.7151627907	179.568
25	130.06469448669	130.062557620287	130.0672807708	268.353	267.31	271.368	3	3	262.247083333333	475.527111111111	236.736666666667	306.083333333333	193.852777777778	341.839583333333	155.056888888889	689.707777777778	3754.00888888888	4574.65244444445	2533.542	5063.624825	131.594333333333	182.629722222222	156.077	110.205	256.006055555556	270.373611111111	318.231333333334	396.888055555555	190.820864864865	92.8452777777778	76.51875	128.576	165.3075	114.289777777778	61.2066666666667	181.6045	172.398777777778	88.7786666666667	159.185	79.5686666666667	333.630833333333	218.339444444444	98.9831111111111	149.956333333333	343.880416666667	192.864	180.589166666667	247.8465	279.601777777778
26	130.064725109161	130.062768650543	130.072120459857	205.6	204.041	207.119	20	20	1607.20603448276	2476.20951724138	2282.27261904762	2848.57473684211	2046.67337931034	2704.31455555555	1938.85172413793	3128.80013793103	1082.69562068966	1179.63820689655	738.679724137931	1056.79144827586	2216.98451724138	2750.66372413793	2528.75627586207	2158.90372413793	1359.52210344828	1827.31406896552	1392.39413793103	1512.35544827586	1994.63931034483	1943.62551724138	1686.21496875	2005.4555862069	1618.15751724138	1674.27268965517	1480.12006896552	2043.95789655172	1299.83144827586	1447.18427586207	1613.74910344828	1155.18648275862	1992.59875862069	1919.13889655172	1462.53165517241	1402.09593103448	1704.17076923077	1583.46813793103	1466.1364137931	1718.81620689655	1083.34986206897
27	130.085753306972	130.083663848672	130.094018606895	67.342	65.29	73.464	19	19	1419.01409302326	1138.32	345.917214285714	712.154790697674	2334.66455813954	1793.40530232558	2044.91888372093	4503.0046744186	2503.12941860465	1867.82	2209.92446511628	1876.07424	1652.62604651163	1732.42611764706	2013.28590697674	1051.00720930233	3161.18479069767	222.446186046512	708.154372093023	2932.64328571429	710.201714285714	1375.34514285714	586.660465116279	630.618697674419	1976.80506976744	538.698285714286	678.392790697675	4758.95093023256	1764.02230232558	2091.10207142857	2361.94031914894	3211.25734883721	2723.81533333333	3520.24264516129	1543.90842857143	4163.66397674419	2661.90809302326	3851.52954545455	4165.68	3306.11142857143	2757.8143255814
28	130.967424140786	130.964640101383	130.975570781621	1083.53	1079.43	1086.58	62	62	2048.5616	3698.40624999999	3446.4045	3429.59183673469	2172.07511627906	3711.60512820512	2206.75159090908	2257.37435897436	2274.6945	2112.93775	1903.7865	1816.045	3112.35555555556	3341.07707317073	3465.96	3450.4855	1959.29302325582	3618.82674999999	1556.91128205128	2601.6375	3504.55875	2057.84425	1775.82	3508.8	3551.63999999999	1952.7585	2032.31325	2304.06320000001	2026.713	2434.74	3775.84999999999	2526.5306122449	1758.11018867924	3816.75524999999	2074.68	1855.83475	2037.9385	2022.19055555556	1969.565	1944.0525	1980.3545
29	130.998062493709	130.996467327945	130.999657659474	63.759	63.237	64.281	2	2	159.110823529412	238.666235294118	332.621875	422.3835	164.267352941176	319.2404375	200.0425	128.559375	72.3657058823529	87.7452941176471	440.748	62.2343529411764	230.5765	219.3671875	220.374	230.66125	60.1938823529412	178.4890625	57.1364705882353	65.3	592.983125	1371.30442105263	1542.618	1035.55375	360.039235294118	525.451470588235	430.413625	143.85525	90.8078125	183.7125	255.078125	218.3335	88.76175	277.424	168.338823529412	121.4171875	74.47825	88.76175	432.4535	90.869	68.381875
30	132.100531941308	132.097748799877	132.109322892596	122.419	119.359	123.463	14	14	640.729076923077	991.290461538461	946.02204	1194.0084	1072.56652	1442.33438461538	1055.97865384615	1787.10738461538	2892.46326923077	3198.54403846154	1863.61026923077	2991.42938461538	1384.19219230769	1627.32942307692	1412.05261538461	1069.25344	1274.02803846154	1438.8768	1252.65446153846	1614.06592307692	1225.35628	1542.35630769231	1203.14592	1592.814	1481.43092307692	1285.83	932.737	1901.22876	1123.34622222222	1099.60312	1458.05	947.822347826087	3095.23307692308	1882.40318181818	998.843576923076	1594.69764	2217.13216	2275.2244	1394.70803846154	2227.76736	1033.97285185185
31	133.062446169202	133.062446169202	133.062446169202	55.087	55.087	55.087	1	1	180.561071428571	202.98	201.021682926829	200.992853658537	201.021682926829	185.662195121951	183.674634146341	326.532682926829	475.131380952381	506.2672	463.201804878049	399.887804878049	204.029268292683	269.318634146341	208.164585365854	176.531731707317	650.004121951219	547.962658536585	587.674536585366	515.309390243902	131.633487804878	126.513268292683	129.574073170732	154.078926829268	123.417048780488	96.924880952381	83.65	216.265853658537	169.364536585366	143.895658536585	142.83756097561	102.041463414634	422.401170731707	255.036585365854	133.658341463415	235.681975609756	502.992268292683	282.614317073171	501.84	384.696317073171	177.526682926829
32	133.979645767832	133.979645767832	133.979645767832	1073.26	1073.26	1073.26	1	1	982.506923076922	1287.55550000001	1154.93025641026	1279.40153846154	1024.33743589743	1129.7076923077	1085.55282051283	903.15384615385	777.621000000003	845.792564102563	529.513076923076	991.68923076923	1153.91	1212.36923076924	1092.42	1165.86	879.46102564103	1139.62641025641	981.486666666666	1062.08025	1224.61538461539	859.055897435902	1025.3576923077	1137.5858974359	1053.92487179487	896.805384615384	1073.57948717949	863.353846153845	951.117948717948	997.560000000004	949.858717948722	983.774358974363	902.921250000004	1038.88205128205	927.180000000004	978.419750000004	934.789743589748	946.797948717948	566.384615384618	981.733333333332	941.460000000004
33	135.116367778223	135.115208927938	135.125666701811	617.235	615.223	618.255	13	13	219.383068181818	1820.74056818182	1118.21890909091	1907.16237209302	755.001818181817	1434.86986666667	1259.86840909091	1438.58454545455	879.377136363635	1328.39509090909	337.7524	861.011288888888	1085.44551111111	1195.75963636363	1086.71147727273	616.173955555555	734.694545454546	214.257272727273	185.739272727273	358.115727272728	740.619000000001	696.846272727274	230.555954545455	811.207159090908	274.453363636363	130.594909090909	219.329318181819	514.354909090909	139.777363636363	506.055272727272	153.040909090909	726.434181818183	2542.14853333334	953.970111111109	155.102181818182	894.878840909092	666.35681818182	1580.39703846154	406.068545454545	345.903272727272	182.607844444444
34	137.965155156013	137.961881642192	137.974436543109	1075.37	1073.26	1077.39	57	57	1262.16655172413	2216.11874999999	2019.19843750001	1999.81250000001	1487.615625	1953.51483870967	1507.00156249999	1472.79096774193	1122.75862068965	1305.99999999999	2569.14687500001	1420.275	1943.69531249999	1633.33392156863	1993.08000000001	1893.12000000001	1408.04516129032	1548.72142857143	1232.16000000001	1556.99687499999	1720.24687499999	1134.61066666666	1394.78096774193	1092.41999999999	1591.6	1461.0875	1365.67227272728	1371.3	1366.61687499999	1411.67999999999	1865.98644444444	1448.84374999999	1484.55468749999	1638.621875	1338.23999999999	1243.38	1419.71741935483	1416.78	2591.36687499999	1425.813125	1135.26
35	138.05582435075	138.054627997798	138.057020703703	63.2585	63.25	63.267	2	2	18.3626808510638	25.5005319148936	24.4925217391304	37.7504565217391	16.3261276595745	32.648170212766	17.3470217391304	26.5301739130435	33.6487659574468	19.3919782608696	23.466	20.4029787234043	27.5440212765957	29.5843191489362	31.6285744680851	31.6318723404255	42.856085106383	38.7748695652174	117.344042553191	60.2030869565217	32.6525217391304	17.3425869565217	19.3853695652174	29.5880212765957	28.5611914893617	9.18254347826087	9.18234782608696	19.3828913043478	16.324085106383	20.4104347826087	40.8113043478261	14.2854782608696	52.0275957446809	41.8313404255319	19.387847826087	16.324085106383	40.8113043478261	101.00797826087	68.3414255319149	34.6933043478261	37.7502340425532
36	138.977558651321	138.975366245617	138.984853678736	1075.4	1074.32	1077.37	7	7	1682.54862068965	2277.38399999999	2217.20931034482	2498.79633333334	1657.04	2133.24137931034	1688.65166666666	1651.47586206896	1598.36399999999	1313.18379310344	2338.63034482758	1533.06	2234.55517241379	2243.71299999999	2191.98	2193.74137931034	1652.95862068965	2108.0324137931	1610.58	1722.32266666666	2259.04344827586	1564.17099999999	1577.94	2047.83206896551	1971.30620689655	1844.76266666667	1645.35172413793	1867.21000000001	1550.42758620689	1685.03999999999	2090.68655172413	1541.74103448275	1603.96399999999	2069.25931034482	1567.74	1567.23199999999	1496.33103448275	1904.33999999999	2458.78599999999	1573.37172413793	1598.83733333333
37	139.001409385268	139.000319643374	139.009818697563	91.834	88.761	93.863	11	11	292.76690625	397.970625	388.7866875	400.006303030303	282.6611875	376.55296875	299.8524375	207.07903125	1373.60325	1558.494375	1394.72446875	1147.81640625	415.3180625	378.453727272727	408.036363636364	373.480125	270.42421875	412.193625	302.0495	292.76690625	550.951875	706.92496875	555.949545454545	623.27728125	495.8566875	436.680375	478.51190625	256.13765625	292.8655625	298.939909090909	463.989696969697	367.29	401.9169375	343.950625	313.2743125	279.6084375	786.7573125	461.176969696969	1040.495625	799.893818181818	294.80709375
38	139.990634586669	139.989085400043	139.992183773294	1072.78	1072.29	1073.27	2	2	2189.94	3104.48432432432	2652.68421052631	2695.53526315789	2126.22842105263	2883.26368421052	2032.37837837838	2006.85763157895	2301.31891891892	2114.46	4133.08605263158	2235.84	2800.62236842105	3214.87162162162	2961.06	2777.15631578947	2111.9447368421	2817.96684210526	2424.54	2111.95945945946	3122.85405405405	2163.99324324324	2391.51351351351	2690.43394736842	2692.8	2223.15342105263	2320.67684210526	2173.16052631579	2144.12578947368	2139.50675675676	2717.98105263158	2264.54789473684	2067.06756756757	2659.49157894737	2142.56756756757	2162.97297297297	2310.89605263158	2097.66105263158	3928.06054054054	2355.3747368421	2238.9
39	140.953657988268	140.95064246768	140.962912857627	1077.35	1075.42	1079.47	87	87	2669.22206896551	3228.30064516128	3007.91096774195	2978.38655172413	1668.354	2830.30866666666	2215.12032258064	2759.9448275862	2567.18758620689	1790.1	3329.34766666666	1756.0574074074	2959.98699999999	3794.66241379309	4345.19999999999	2813.09068965516	1757.03379310344	2831.42499999999	2829.47999999999	2116.17133333333	3671.20068965516	2515.14999999999	2666.27999999999	3352.85310344827	2754.84374999999	3098.7872413793	2246.48733333333	2029.80000000001	2644.60689655172	1855.38	2514.07483870967	2064.13433333333	1967.2248275862	2840.60799999999	2185.85999999999	2678.40517241379	2542.53793103448	1778.88	3727.55862068964	2740.64620689654	2562.39344827586
40	141.017509711526	141.017509711526	141.017509711526	65.301	65.301	65.301	1	1	474.2709375	680.256625	756.0515625	645.81825	291.7915	781.27494117647	277.621333333333	236.701866666667	456.596	415.2671875	1641.58225	381.5735	851.922666666666	542.80625	713.15475	763.4088	435.64675	781.22425	517.1083125	405.0640625	644.014375	364.22925	348.9255	461.153	682.296375	364.22925	428.375294117647	336.6825	431.56575	367.425	617.2890625	349.94575	284.6671875	726.1955	466.25425	376.47225	298.93325	433.60625	2368.3034117647	263.4352	411.311875
41	141.958086740463	141.954415273567	141.967069241935	1079.46	1078.41	1080.53	87	87	11549.7294117647	15507.4502941177	17612.3170588236	15709.3073913044	10488.4555555556	17792.9352941177	11060.9174285714	11878.62	10213.8788571429	10753.9	10179.4744117647	9301.38	17586.8097058824	16342.9648484848	17024.82	16503.9819148936	10533.601	17399.0755882353	10384.62	8876.71874999996	15845.3060606061	10230.4891176471	11057.9476470588	19032.5664705883	17380.7102941177	10520.3445454546	10985.715	11507.9978787879	10617.1794117647	10564.14	17622.3748571429	11397.7055882353	10477.314	14378.8308571429	10324.44	9959.09088235296	10158.9352941177	10617.1805882353	9799.85939393935	10551.7238095238	10097.1276470588
42	142.962803055755	142.961292934103	142.963932183561	1079.42	1077.36	1080.43	11	11	1380.51100000001	2039.62483870967	1585.59800000001	2179.74000000001	1447.83774193549	2137.27599999999	1362.13064516129	1253.35225806452	1353.37548387096	1422.34466666667	1437.63451612904	1393.32000000001	2168.20833333334	2114.77677419354	2341.92000000001	2281.44129032259	1335.60225806452	2063.11400000001	1450.44	1367.23225806451	2073.29548387097	1354.98838709677	1455.53999999999	2206.98099999999	2149.84233333334	1490.69129032259	1367.119	1488.6506451613	1383.00333333334	1350.48	1755.94151515152	1348.88066666667	1353.96806451612	2298.78677419356	1349.46	1320.29741935483	1270.73000000001	1477.98000000001	1385.01548387096	1518.24000000001	1328.63967741935
43	143.959414987488	143.956690727777	143.96948634642	1078.4	1076.31	1080.38	47	47	3952.49999999999	5481.42962962962	7217.34157894736	5284.61999999999	5744.08157894737	7544.65128205127	5966.45948717948	5616.51153846153	6681.29743589743	7061.46	6908.20184210526	6176.1	6476.31063829785	6509.64	5343.78	7202.03763157894	5694.05102564102	5150.19121951219	6580.02	5824.64384615384	5464.42625000001	6619.42358974358	6575.55256410256	5128.38148148147	7276.46871794871	5152.08375	6426.25421052631	5742.04105263158	6441.47692307692	5736.90179487179	7593.76846153846	5794.47179487179	5903.20358974358	7195.73105263157	6570.45128205128	6459.24333333333	6603.09948717948	5607.36631578947	8298.81025641025	6424.21315789473	5024.52
44	143.958559984103	143.9563076541	143.968623366734	1128.43	1116.27	1136.62	46	46	12368.46	18855.9768115942	15124.3392857142	7578.59999999999	11347.5	15262.8447368421	11179.2	11164.8342857143	12302.4460714285	13182.7070175438	22433.88	11789.16	15351.6	15209.4435714285	15698.82	15095.1635714285	11007.7267857143	13459.9929411765	11868.72	11166.8746428571	17646	11833.0817857143	11778.96	17777.2009230769	15230.199122807	9902.14208333334	12074.76	11323.02	11891.169122807	11062.8164285714	15131.8035087719	11238.1445614035	11166.7885714285	15228.2055357143	11649.4191071428	11745.3158928571	12008.46	11289.2960714285	22162.1571428571	11974.8192982456	8957.37652173914
45	143.960612760923	143.956376661591	143.967165352057	1168.195	1168.15	1169.27	6	6	863.939999999985	0	1166.87999999998	5585.51999999997	639.599999999986	840.479999999985	0	0	0	0	1618.73999999997	668.099999999988	845.624999999981	0	911.22499999998	1127.09999999998	0	1128.11999999998	0	0	0	0	0	0	0	933.279999999981	881.449999999987	838.439999999985	928.199999999983	0	796.619999999986	566.09999999999	0	1217.87999999998	0	0	0	823.139999999985	0	859.859999999985	938.396666666647
46	146.064450355886	146.063754048665	146.065146663107	91.3235	90.808	91.839	2	2	388.684698113208	786.550924528302	790.792452830189	776.507169811321	936.70641509434	1150.75154716981	1491.48826415094	1042.4978490566	652.703396226415	735.841716981132	564.206075471698	1123.31083018868	1029.56075471698	1672.92377358491	1218.08275471698	1011.3061509434	865.28	1111.06766037736	714.184905660377	843.680433962264	341.82641509434	183.627169811321	130.593811320755	190.768226415094	463.208490566038	233.644811320755	191.770641509434	1336.69433962264	675.489811320755	618.291509433962	762.931773584905	498.964528301887	2095.19626415094	1702.82086792453	716.304905660377	1259.14566037736	2280.33254716981	2905.49735849057	1234.26849056604	2100.95698113208	875.305698113208
47	147.075775357919	147.072784858812	147.085162499009	59.174	55.088	64.287	32	32	1616.898125	2104.26	1551.02358974359	1620.1759047619	1167.1946	1497.5435	1043.894775	2752.0188	4007.421	4859.5527	4349.432325	2442.2391	1681.166	2279.979375	1983.6576	1591.863	3455.0744	2659.856925	3378.130525	3006.17205	714.305128205128	657.0571	633.6684	792.870225	727.242175	469.269	445.80555	1161.922375	1295.74925	749.094051282051	909.065025	744.892	2347.691125	1718.910625	1030.47775	1656.9266	3536.29758974359	1828.62112820513	5516.836	2961.32029411765	1617.135875
48	148.064610468737	148.058810819366	148.069359490579	59.1795	57.133	62.229	6	6	1675.08029268293	2570.46	2439.08243902439	2657.79890243902	2233.63424390244	3175.70471428571	2091.73214285714	3867.33404761905	1785.29397560976	2089.38787804878	1821.1675	1728.122	2522.7544047619	2741.05988095238	2568.38363414634	2668.32048780488	1287.76326829268	1644.89247619048	1350.8352195122	1314.29404878049	1606.13263414634	1146.78156097561	1181.61190243902	1355.09752380952	1874.76	1439.39207317073	1205.80885714286	2402.43642857143	1920.17771428571	1617.58914634146	1939.51788095238	1338.64369230769	3613.35834146342	2753.30130952381	1836.48292682927	2225.19863265306	3396.47314634146	2555.19716923077	3731.16	4226.55741463415	1178.43804878049
49	149.045568665462	149.045568665462	149.045568665462	841.695	841.695	841.695	1	1	55.0962000000005	119.375100000001	118.412800000001	107.1315	66.3194999999998	121.3443	57.1367999999999	85.6548	130.6624	174.4542	60.1976999999999	105.0806	102.03	108.2048	124.610800000001	113.2533	57.1367999999999	87.7372	76.4795454545453	41.8323000000004	93.9831111111107	78.5630999999998	101.118600000001	93.812399999999	91.818	88.7660999999998	78.5630999999998	69.3803999999998	77.4972	67.3397999999998	88.7660999999998	67.3794000000004	62.2687999999998	121.4038	106.1112	128.557800000001	85.7051999999998	64.2726	75.4578	113.2422	115.2261
50	150.059093989549	150.056767618111	150.068075881638	87.742	83.655	88.773	7	7	226.50216	356.07772	454.1314	578.63484	414.33112	478.51132	367.2144	740.623714285714	457.90816	412.46784	235.67544	467.26992	484.728	605.92752	486.57816	434.63928	224.5056	231.64896	117.3598	232.56912	200.98728	103.02404	93.86576	179.52704	190.79236	108.14968	53.05248	323.425346153846	123.45388	197.932230769231	171.334153846154	153.072	994.539	409.30872	143.88768	172.42732	522.38336	537.681884615385	255.02	422.49528	259.09016
51	153.998846514472	153.998846514472	153.998846514472	64.281	64.281	64.281	1	1	126.489185185185	193.771851851852	286.703259259259	411.175142857143	139.775518518518	259.043714285714	141.852074074074	110.188	49.9509629629629	71.4648148148148	180.58425	53.0534814814815	160.186518518518	138.729714285714	143.85525	191.850518518518	50.0035925925926	73.4426666666667	47.9434814814815	43.8727407407407	578.613	1025.36055555556	1194.75457142857	966.17675	322.331703703704	370.273444444444	325.402785714286	108.127571428571	85.7017777777777	141.846925925926	251.957642857143	182.666185185185	55.084	91.8066666666667	145.897074074074	85.7017777777777	54.0757037037037	58.1547777777778	127.508928571429	66.3475	58.1674444444444
52	154.973038402253	154.96814262777	154.977934176736	1076.39	1075.42	1077.36	2	2	1635.7012	2387.736	2464.32	2408.144	1687.7416	2389.7768	1693.864	1721.4148	1811.21	1914.54	2748.9576	1783.98	2356.1036	2366.3076	2355.18	2369.3688	1632.64	2308.26	1771.74	1669.3744	2216.3088	1691.16	1820.7	3054.0572	2339.88	1835.6996	1747.66666666667	1751.34	1791.504	1722.78	2379.5728	1692.8436	1350.95285714285	2312.2264	1774.8	1706.1088	1759.1696	1661.58	2692.8704	1865.2912	1709.8692
53	157.008657977568	157.008657977568	157.008657977568	65.319	65.319	65.319	1	1	415.177	564.026484848485	671.459090909091	739.697727272727	665.336363636364	794.532787878788	580.638636363636	884.576454545455	744.157575757576	844.191575757576	629.508272727273	684.603	514.217454545455	664.098909090909	605.021727272727	547.984090909091	248.983515151515	350.973818181818	200.009090909091	274.453363636364	628.6	1156.98927272727	916.204909090909	757.042363636364	457.014303030303	543.805363636364	428.450909090909	716.103818181818	285.676363636364	419.406818181818	531.483151515152	368.384090909091	947.833363636364	822.193272727273	346.954545454545	404.028	596.859545454546	784.543121212121	597.684484848485	517.462636363636	276.543181818182
54	157.97482309421	157.973173034836	157.982957514321	89.7735	86.705	89.8	14	14	450.957	1042.5568	1111.24671428571	1207.17156756757	783.698823529412	1245.74320588235	864.0368	879.461657142857	676.221	652.268647058823	1377.38571428571	666.252058823529	1063.31634285714	1196.59405714286	1018.07405714286	980.631857142857	931.63594117647	967.230857142857	611.244264705882	816.070588235294	1161.05262857143	810.9	876.400885714285	1205.97771428571	1124.36411764706	917.244411764706	891.729714285714	969.244285714286	615.225825	769.295428571428	966.905828571429	797.863428571428	763.026	1072.63823529412	710.227058823529	671.442	574.501285714286	522.371657142857	1041.53668571429	688.789285714286	892.575
55	158.960348089212	158.956733655566	158.970105920473	1082.47	1081.38	1083.55	127	127	11748.5780392157	15979.523125	14472.6151020408	15058.0428	11711.9916666667	14982.6530612245	11945.619375	11773.6697872341	10693.7098039216	11467.2977777778	12359.0972093024	10738.56	14644.358974359	14951.031	14651.28	14815.5297872341	10760.4294736842	15147.065	9634.6168	11629.7602439024	15150.782745098	9603.18102040816	8110.02000000002	14601.8117647059	14198.1234	10696.7558823529	11045.3476595745	12155.34	10393.04	11231.22	14716.3265306122	11724.3058823529	10259.8676190476	14876.4116	9693.06000000003	10493.7368627451	10143.7964	11689.8933333333	12659.0071428571	10663.4468085106	10579.1222727272
56	159.966396827894	159.96337199661	159.96837667934	1080.46	1078.41	1082.52	33	33	1516.11105263158	1940.56833333333	1819.3732	1674.84	1463.05736842105	1871.75882352941	1514.07052631579	1447.10631578948	1465.47578947369	1582.42815789474	1642.62368421053	1375.3147368421	1892.54166666667	2087.99684210526	2148.12	2001.24	1555.90131578947	1454.89526315789	1501.44	1481.42210526317	1737.83409090909	1451.83447368422	1482.44236842106	2210.34	1997.75333333334	1450.80461538461	1512.42	1607.32894736842	1448.12684210526	1444.32	2167.03894736842	1523.25289473684	1523.25289473685	1960.29318181819	1454.52	1496.72605263159	1442.00368421053	1468.15868421053	1581.81578947368	1418.53157894737	1388.22000000001
57	160.073886017671	160.073700535025	160.074599642	525.416	524.447	530.523	3	3	21.4293333333334	42.8516666666667	41.8370833333333	27.552	22.4455	44.9056666666666	18.3565	31.6332857142857	884.70125	1424.90119444444	60.1963888888888	2106.87361111111	38.7768888888889	32.6497777777778	38.7708571428572	39.7973333333333	83.6627777777777	45.91875	63.2382777777779	70.4106666666668	38.758972972973	22.4491666666667	31.6329166666666	49.9936111111111	35.7145833333333	31.6234444444444	34.6894444444445	19.38475	19.3884444444444	32.6488888888889	36.719	26.5192777777778	30.5991666666667	40.8111111111111	25.5107142857143	32.6488888888889	28.5763333333333	26.5192777777778	27.5475	26.5315555555555	29.5928888888889
58	160.075468632031	160.074519840751	160.076417423311	369.3395	368.311	370.368	2	2	39.791	70.3888461538461	57.1271794871794	57.1515897435898	58.1633846153846	57.1271794871795	47.9460256410256	148.957435897436	1564.09238461538	1903.84630769231	823.346923076922	2208.16779487179	53.0626666666667	67.3183076923077	52.0265384615385	45.9126923076923	105.057358974359	83.673641025641	79.5939999999999	75.4781025641026	81.6328205128205	47.9460256410256	41.8315641025641	61.2246153846154	69.368717948718	30.6076923076923	35.6991025641026	63.2670256410256	43.8655128205128	53.0466666666667	55.1021538461538	35.714358974359	124.455641025641	83.6757435897436	30.6123076923077	54.0817435897436	102.04358974359	60.2042051282052	47.9460256410256	65.278358974359	92.8456666666667
59	160.075793967898	160.075793967898	160.075793967898	393.824	393.824	393.824	1	1	45.905625	56.10825	46.92575	55.1016	51.02	55.08	45.919125	66.308125	985.706399999999	1033.51325	454.082564102564	1239.937875	55.0948500000001	54.066625	41.8315641025641	45.905625	64.2773250000001	59.1759500000001	41.8368205128205	68.3584250000001	60.196225	44.8789	42.8518461538461	56.123375	53.0322	29.6003	26.52325	45.905625	22.44935	36.72	48.9870769230769	36.7398	65.28	59.176358974359	29.5916	53.0543	71.41925	51.0125	28.5634146341463	37.744625	64.2773250000001
60	161.080765400544	161.078287814898	161.089303811391	270.3705	267.31	273.454	8	8	48.981	79.594125	76.5340909090909	99.9867272727272	181.608545454545	195.927272727273	133.636375	365.2495	2181.98053125	2571.35351351351	1558.4645	2163.95025	95.891393939394	122.43	114.250181818182	106.127272727273	293.742	338.730545454546	230.5411875	325.46971875	100.004545454545	71.4196875	58.15603125	80.6170312499999	72.4522727272727	74.4909696969697	53.044875	104.067818181818	84.6755625	65.308	69.3918750000001	47.9442727272727	196.91428125	163.24	76.5328125	94.871625	201.029545454546	157.122	95.9056363636363	140.751375	176.5356875
61	162.049319215805	162.049319215805	162.049319215805	187.734	187.734	187.734	1	1	270.3795	694.8243	593.8146	738.6972	468.2718	718.2912	451.9929	1059.4683	285.684	314.2524	153.045	263.3922	400.967181818181	511.1202	571.032	428.526	550.2651	885.6204	444.8508	681.5604	112.233	57.1368	69.4212	69.3804	130.5984	54.0759	49.9947	815.2197	226.5066	222.2946	267.2924	147.948333333334	1412.0952	909.5724	244.848	344.6586	639.7281	1027.4421	678.4995	611.0998	95.8518
62	163.069080013172	163.069080013172	163.069080013172	59.18	59.18	59.18	1	1	199.934	234.567142857143	185.72762962963	178.55	150.99837037037	137.709642857143	135.7265	138.754	168.241071428571	238.792666666667	441.76825	155.050857142857	107.1075	141.81475	126.537571428571	114.296	72.43775	94.88325	55.094	51.0240740740741	174.502333333333	104.066444444444	66.3185714285714	144.8755	152.978571428571	75.4991851851852	58.1440714285714	162.191357142857	56.1157142857143	93.9047407407407	127.532407407407	110.190857142857	126.515428571429	121.3885	85.7048888888889	77.5417142857143	108.151407407407	206.09237037037	366.205642857143	104.089111111111	35.71
63	167.05556970111	167.05556970111	167.05556970111	842.716	842.716	842.716	1	1	21.4255588235295	64.267411764706	91.8079411764709	73.4484705882355	26.5268823529412	111.192823529412	30.6079411764706	59.1651176470588	154.086617647059	135.718676470588	20.4023529411765	90.8035588235296	75.5017647058825	82.6557352941175	102.061764705882	95.9048823529411	26.5229714285714	43.8713823529411	62.2356857142856	30.6035294117648	55.1307272727271	62.246911764706	114.269647058823	78.5626470588234	52.0425000000001	79.5944117647057	35.7339705882353	19.3883823529411	93.8508235294117	29.5927941176471	35.7154411764705	45.9132352941177	23.4660882352941	113.268970588235	94.8846176470587	155.080235294118	90.8035588235293	42.8585294117648	35.6969117647059	153.038571428571	107.097
64	169.034816882842	169.034816882842	169.034816882842	81.62	81.62	81.62	1	1	316.29	693.556129032258	777.5956	912.2972	391.853419354839	525.349838709677	302.005935483871	535.6575	666.9928	754.399806451613	448.917333333333	372.394193548387	306.14	394.764967741935	275.418	299.955870967742	106.126967741935	117.349833333333	61.2270967741935	92.8464193548387	288.792066666667	195.852387096774	138.756266666667	256.036193548387	323.421806451613	157.124709677419	111.190548387097	172.425066666667	96.9275806451613	189.7572	269.254451612903	225.523133333333	201.979161290323	193.926666666667	118.372387096774	73.4609032258065	82.6416	130.594133333333	106.069935483871	81.6213333333334	120.371419354839
65	171.13730410454	171.136744270428	171.137863938653	362.1865	360.126	364.247	2	2	67.348875	146.8935	130.597161290323	184.701741935484	48.9723870967742	130.572387096774	46.9244516129032	43.87209375	78.5183437500001	82.6565806451613	105.08896875	62.2475483870968	137.760967741936	113.23040625	153.0140625	132.658709677419	30.6028125	108.150774193548	49.99225	37.73653125	148.99064516129	52.02478125	88.76446875	116.2906875	123.43170967742	92.8434838709679	97.9289999999999	80.6156774193547	74.467064516129	32.654	102.046875	38.7771612903226	40.81125	145.9225625	77.541375	39.7970625	82.6565806451612	34.6953548387096	91.839375	72.40225	47.9612258064516
66	172.977590893194	172.975875764266	172.980467400975	64.7715	63.261	65.301	4	4	274.397933333333	715.9698	687.794533333333	905.9968	380.559466666667	765.919866666667	412.268533333333	522.376533333333	274.254466666667	255.208333333333	388.7343	189.7758	712.146133333333	531.4721	648.8896	695.958266666667	260.219	443.7435	279.553066666667	250.9856	1074.5514	2017.09356	3052.6815	1352.9178	1032.30746666667	1981.33937142857	1451.637875	464.130333333333	748.875733333334	554.0953	867.085	563.2792	266.2374	534.5324	852.942933333333	493.809066666667	279.553066666667	181.607466666667	308.060133333333	444.908933333333	564.318066666667
67	175.039008281849	175.036173623335	175.049649099024	296.904	293.837	298.966	33	33	1239.6645	2294.95254054054	2415.98019047619	2684.80819354839	1631.45377777778	2613.99911111111	1868.11936363637	1745.34674074074	69.3801481481482	94.8875555555556	108.127851851852	73.4586666666667	2061.62906896552	2411.33409090909	2379.24459259259	2221.23733333333	580.527518518518	1104.96324	777.796846153846	920.490999999999	1473.30785185185	1157.226	909.873037037037	1278.9964	1477.322	1113.10285185185	954.347307692306	1953.77875	1089.6804	853.988	1443.91189189189	1094.20571428571	2551.69594594595	2239.50972222222	1241.43014814815	1541.39268571429	1827.30219230769	2134.07908571429	1353.54	1914.0165882353	791.390666666667
68	175.116134584353	175.115584557247	175.11668461146	56.609	56.096	57.122	2	2	116.29425	185.64	122.449230769231	154.06258974359	143.859769230769	175.462051282051	115.309256410256	363.266051282051	885.0996	1121.78978947368	456.054615384615	268.293717948718	246.871025641026	278.488	295.918974358974	222.455025641026	7994.91435897436	4418.73051282051	4770.83887179487	5638.92876923077	289.803794871795	242.827128205128	146.939076923077	308.163897435898	304.972525	117.31725	99.9725641025641	207.086025641026	228.543179487179	131.652769230769	237.719743589744	167.347282051282	553.927875	229.528846153846	219.359125	267.313897435897	641.75741025641	373.479538461539	887.511538461538	514.286769230769	194.873871794872
69	177.040416963222	177.040416963222	177.040416963222	65.301	65.301	65.301	1	1	58.14	418.0975	796.8543	791.714	51.015	924.12	51.0289473684211	58.158	48.9312	45.9135	672.353421052632	44.891	769.2685	337.7193	483.6222	690.91235	36.729	304.98	43.8729	52.0353	333.71985	132.6325	143.85525	131.613947368421	113.22	77.5428	67.32	86.72125	45.9135	56.13025	230.5878	60.19475	68.35675	403.9002	46.9315	48.9744	52.03275	365.2495	3610.8	57.1508	31.6386
70	177.053535972674	177.053535972674	177.053535972674	266.289	266.289	266.289	1	1	74.4802777777778	111.228444444444	95.9191666666667	101.024	110.19	152.094942857143	105.071444444444	257.11	1381.23044444445	380.563611111111	761.79475	1635.49324324324	107.129166666667	116.311666666667	115.291388888889	124.471371428571	139.755222222222	144.8755	106.091555555556	150.00125	119.3725	89.7991111111112	61.2166666666666	111.228444444444	90.8195555555556	82.65375	64.267	89.7844444444444	63.2567567567567	86.7354166666667	85.715	70.3874594594594	146.896	124.473888888889	68.3679166666667	88.7496666666667	106.108888888889	104.102333333333	66.3270833333333	109.134055555556	85.715
71	178.033850115529	178.033850115529	178.033850115529	310.133	310.133	310.133	1	1	305.064333333333	392.857948717949	261.185641025641	250.000512820513	96.9267948717949	168.346538461538	62.2278205128205	206.096974358974	297.959794871795	252.009666666667	113.251307692308	328.481282051282	232.554153846154	456.123384615385	300.930256410256	242.790512820513	186.711615384615	253.029948717949	413.266153846154	515.307179487179	281.555384615385	55.0855384615384	85.7036923076923	97.9741538461539	595.844717948718	186.683461538461	41.8368205128205	766.212564102564	617.255128205128	340.774205128205	606.032307692308	37.7494871794871	959.209743589743	701.954051282051	161.180256410257	397.91	1212.93243589744	993.604871794871	616.064512820513	974.369358974359	1166.15307692308
72	178.034026773606	178.034026773606	178.034026773606	610.116	610.116	610.116	1	1	28.5722051282051	47.9387948717949	46.9258974358975	47.9604871794872	28.5678974358975	48.9870769230769	27.5393250000001	28.5678974358975	36.7246153846155	25.506875	40.8164102564102	20.4025	45.9057692307692	44.8980512820513	44.9048205128205	48.9659999999999	25.5102564102564	33.6684615384616	47.9592820512821	58.164846153846	51.0064102564102	24.4830769230769	30.6038461538462	36.7403076923077	45.9130263157896	67.3386153846155	30.6084615384616	32.6531282051282	30.6123076923077	31.6287435897436	44.8924102564103	23.4694358974359	30.6169230769231	48.9735384615385	34.6991794871795	30.6130769230769	32.6531282051282	33.6693076923076	38.7707179487179	40.8164102564103	24.48
73	179.047183575838	179.046841437075	179.05926348712	88.762	86.727	88.774	5	5	177.532956521739	358.948173913043	330.656727272727	858.258782608696	110.216347826087	661.157217391304	88.7626956521739	72.4416086956522	74.4400909090909	201.145954545455	222.416869565217	93.864	872.323043478261	947.618708333333	886.38	873.38052173913	105.113739130435	1032.768	294.930782608696	92.8476956521739	459.122727272727	99.96	103.046347826087	353.94	440.752695652174	176.505130434783	144.914086956522	181.567739130435	245.893347826087	127.532608695652	601.825652173913	116.33947826087	70.383	1160.3332173913	119.401043478261	110.192869565217	92.847695652174	64.2764347826087	351.9	127.532608695652	112.228695652174
74	182.97355369502	182.972606833791	182.973637651323	1080.49	1080.47	1082.51	3	3	1108.74000000001	1566.60294117648	1430.55925925927	1481.03999999999	1066.51470588236	1447.19411764707	1059.3705882353	999.600000000008	890.973529411772	1103.64000000001	1360.44411764705	1056.72000000001	1219.31206896551	1509.45000000001	1510.61999999999	1063.85999999998	955.270588235301	1512.65999999999	956.291176470596	987.810000000009	1465.56470588236	974.100000000008	964.920000000008	1562.64000000001	1434.12000000001	1075.69999999999	1177.08000000001	1047.53999999999	949.694117647066	961.860000000008	1429.84411764707	971.600000000008	1043.46000000001	1537.00588235293	963.435294117655	957.780000000008	1014.46470588236	1187.27999999999	1278.79705882354	1115.87999999999	993.032352941184
75	184.072023553903	184.072023553903	184.072023553903	55.093	55.093	55.093	1	1	545.844038461538	669.157132075472	514.273846153846	528.496830188679	349.911773584906	559.053056603774	418.405	559.042716981132	2146.54396226415	2237.14676923077	2470.10518867924	940.596566037736	422.350301886792	449.894886792453	383.668981132075	329.584230769231	325.464264150943	344.8575	308.121307692308	263.229461538462	494.998461538462	324.378346153846	412.232452830189	519.372075471698	417.203150943396	391.702153846154	399.906566037736	483.551547169811	349.950603773585	277.570769230769	421.415849056604	377.542307692308	579.447384615385	565.111358490566	351.992884615385	453.042230769231	665.290769230769	532.695882352941	1047.71439622642	558.150384615384	368.317192307692
76	185.031812850039	185.031812850039	185.031812850039	57.122	57.122	57.122	1	1	1698.45609375	2820.1271875	2176.62329032258	1940.59219354839	1949.75746875	2010.60478125	1321.48483870968	2400.10219354839	1993.55015625	2126.62116129032	2549.62490322581	2242.1660625	2475.69658064516	2224.16258064516	2595.0084516129	2219.48225806452	1671.1695	2508.81458064516	1424.312625	1832.761875	1590.88406451613	878.442193548387	901.058774193548	1488.83890322581	1965.35934375	954.98325	882.383709677419	1599.51174193548	1735.51383870968	1364.60258064516	1928.6535483871	1282.46438709677	2816.99653125	2466.5866875	1567.152	1945.69364516129	2612.96351612903	2208.25729032258	2864.43174193548	2799.09877419355	1385.5419375
77	185.984936023375	185.9842077103	185.98566433645	1077.89	1077.38	1078.4	2	2	993.736315789479	1523.24282051282	1684.45447368421	1550.8	831.51447368421	1817.53333333334	917.210512820512	769.46666666667	790.897435897435	853.960263157899	715.20447368421	745.812368421052	1786.48078947369	1677.72307692308	1676.88	1637.1	794.779743589747	1717.10289473685	720.12	836.610256410256	1629.75897435898	731.523846153846	717.240256410256	2867.05151515152	1783.42000000001	762.136578947368	764.374210526315	991.951578947368	681.711578947372	808.859999999999	1751.71326086957	839.893157894741	826.407692307692	1805.31105263158	782.339999999999	711.118717948717	765.394736842109	805.8	762.323076923076	693.957894736846	716.04
78	186.078023939276	186.077552518313	186.083069353949	515.241	515.237	515.27	3	3	14.2841481481482	36.7226666666667	24.4915555555555	28.5734814814815	15.3044444444444	31.6406666666666	18.3542142857143	26.5325185185186	789.852666666667	1863.26933333333	29.5875185185185	2912.45414814814	25.5120370370371	26.5277037037037	30.6144444444444	31.634925925926	83.6612592592592	37.7591851851852	69.3650370370371	58.1674444444443	22.4367407407408	20.4051851851852	18.3686666666666	26.5267407407407	25.512037037037	19.3814074074074	18.3646666666667	16.3247407407407	23.465962962963	19.3849259259259	33.6552857142857	19.3771851851851	22.4367407407407	30.6074999999999	13.2667407407408	22.4457037037037	28.5734814814815	15.3038888888889	17.3444074074075	21.4308888888889	22.451
79	186.957125007519	186.953679087471	186.968566302349	1080.465	1079.41	1084.58	26	26	7217.82809523808	8589.8675	8743.44000000003	9041.35000000003	7223.2857142857	7960.56590909092	6823.35238095237	7203.46325581393	6549.41619047617	7804.77906976742	7853.79285714288	7191.36095238094	8747.52190476188	7809.98461538461	8542.49999999998	8799.56619047622	7017.73860465114	8897.49642857141	6692.76190476189	6772.34047619046	8968.86441860463	7421.84279069765	7308.29999999998	8516.80186046509	8578.19999999998	6995.77261904764	7162.35214285716	7166.52000000002	6760.65476190475	7017.59999999999	9053.56651162788	7391.58488372091	6993.73214285713	8863.8285714286	6887.03999999999	6952.9226190476	7092.23255813952	7107.99880952383	7567.85142857141	6600.94047619046	7287.25813953487
80	187.090496215343	187.090496215343	187.090496215343	515.237	515.237	515.237	1	1	48.9832258064516	64.2660967741935	42.8589677419355	67.3391612903226	32.6482580645161	57.1561290322581	41.8161562500001	37.7507419354839	378.527709677419	799.900500000001	48.9723870967743	1316.4046875	46.931870967742	64.2640645161291	54.0856451612903	51.0129032258065	54.0651290322581	58.1657419354839	48.9739354838709	50.0037096774194	61.2058064516129	46.9407741935484	38.7783870967743	48.9816774193548	57.1344516129032	43.8559687500001	42.8508387096775	45.9130645161291	36.7432258064516	31.6290000000001	55.0749374999999	39.7837741935484	38.7563225806451	55.0935	42.8589677419355	43.8710967741935	38.7698064516129	38.7771612903225	33.6568064516129	45.9203225806451	33.6685161290322
81	191.178497773658	191.175854766383	191.191961909346	617.2495	610.104	619.275	28	28	303.057418604652	2572.44	1481.44520930233	2656.1012	1030.48186046512	1825.71339130435	1542.45097674419	1848.74119148936	1180.30144186047	1617.15285714286	365.309860465116	1161.93893023256	1402.69186046512	1658.14244186047	1347.08869565217	780.406744186046	955.090046511627	269.353674418605	217.373930232558	483.67841860465	1025.24023255814	875.279720930232	277.477953488372	1105.11334883721	325.513534883721	157.122976744186	244.839069767442	644.978046511628	137.734534883721	612.167441860466	198.954418604651	933.555348837211	3221.78713043479	1214.13209302325	193.901627906977	1171.44055813953	887.804651162793	2249.688	440.760558139534	469.381860465117	237.692511627907
82	192.049011648927	192.049011648927	192.049011648927	657.054	657.054	657.054	1	1	8.16222222222223	23.4587222222221	26.5358888888889	16.3244444444445	10.2027777777778	18.371	15.2941666666667	10.2088888888889	14.2838888888889	9.1825	13.2636111111111	12.2433333333333	19.3852777777778	21.4258333333333	20.4055555555556	21.4258333333333	10.2027777777778	20.4055555555556	11.2230555555556	14.2877777777778	22.4461111111111	9.1825	10.1994444444445	17.3390555555556	21.4258333333333	18.365	6.12199999999999	12.2433333333333	12.2433333333333	12.2433333333333	20.4111111111111	11.2193888888889	20.4055555555556	19.3852777777778	11.22	10.1994444444445	9.1825	11.2267222222222	17.3503888888889	11.2193888888889	6.12166666666667
83	193.045943147884	193.045943147884	193.045943147884	254.047	254.047	254.047	1	1	109.171317073171	564.208365853659	1320.38497560976	1478.5596	23.4633658536585	1612.706	26.5231707317073	51.0134146341463	94.8849512195122	223.473075	76.4890243902439	43.87075	2178.27280487805	2929.19026829268	2606.78548780488	2587.08228571428	21.42	186.709097560976	261.151219512195	35.7145121951219	1349.81495121951	55.0865853658537	57.1350243902439	567.269170731708	1431.83165	1240.97248780488	765	1966.057	2107.8365	35.7051219512195	2170.11065853659	29.58	53.0552195121951	3412.26653658536	1950.01236585366	57.1281951219512	3214.8653902439	46.9458048780488	1417.32204878049	3403.74	39.7961707317073
84	193.04998897084	193.049152047294	193.06093303454	354.05	353.019	357.083	5	5	71.4118644067797	99.9766101694915	115.30213559322	112.25220338983	76.5279661016949	106.10820338983	79.5890847457627	123.453379310345	340.708305084746	409.128745762712	190.790711864407	204.074576271186	106.118779661017	104.046915254237	108.128983050847	102.016949152542	84.6670338983051	82.6570677966101	95.9246101694916	108.12	91.824406779661	90.7875423728813	75.507593220339	91.8061016949152	83.6622372881356	83.6622372881356	62.2250833333333	125.50586440678	78.5608813559322	77.5406101694915	85.7113220338983	67.3446101694915	169.381898305085	108.159525423729	81.6303448275862	101.017551724138	127.533898305085	112.241016949153	87.7345762711864	129.5273	76.5266949152543
85	196.051136424614	196.042003184657	196.070712261889	64.27	61.208	76.529	18	18	52.02478125	1088.23996875	1386.79374193548	2024.192	2122.185	2801.1774375	1975.59432258064	3290.33225806452	940.036625	1101.47916666667	957.032322580645	1493.42167741936	2381.92596774194	3574.41909677419	3004.755	2383.77496774194	9305.49825806451	7312.42074193548	4254.5728125	2888.37493333333	515.328064516129	118.357419354839	77.5396129032258	106.110193548387	888.33834375	272.365838709677	162.195387096774	3702.83419354839	1088.61535483871	1382.97419354839	1302.66358064516	867.246774193548	6159.3260625	5161.674375	1397.7535483871	2157.84580645161	4276.92180645161	11157.56336	3336.7365483871	3732.812	1300.05535483871
86	196.047943843845	196.042871460252	196.05812604522	94.894	83.654	100.994	21	21	1509.76914285714	1806.15857142857	1794.93385714286	2126.57314285714	3194.96185714286	3205.71277777778	4321.62230555556	5306.618	2896.232	3673.1394	2590.48527777778	5574.80275409836	3129.70311111111	5636.213	3957.011	3328.68977777778	3656.29794285714	3780.15857142857	3160.26728571429	2230.42757142857	613.191714285714	234.626285714286	222.384222222222	228.504888888889	1129.45628571429	447.905428571428	365.199777777778	4687.79416666667	2317.36625	1695.71485714286	1955.98705555556	1133.50568571429	10056.0049714286	6691.97057142857	2887.81285714286	5351.065	9997.42975	13608.465	7096.913	11622.0745714286	2707.38331428571
87	196.073001001384	196.072286760314	196.073461744062	65.301	63.266	67.33	5	5	18.3617419354839	111.1731875	40.818064516129	12.2430967741935	2141.58938709677	27.54253125	2044.98503225806	3314.92325806452	256.918064516129	86.7708333333333	233.639096774194	1524.0200625	13.2633548387097	14.2813548387097	6.12174193548387	14.2865333333333	3827.55887179487	6676.62506666667	4242.36716129032	7887.9393	29.5930967741935	67.3370322580645	25.5064516129032	32.6513548387097	70.37353125	24.4815483870968	27.5426129032258	557.992935483871	68.3594516129032	1393.18064516129	21.4220322580645	870.445225806452	6260.33390322581	87.7280625	26.5267096774193	2114.0415483871	140.800064516129	7867.20993548387	30.6029032258064	8.1636129032258	504.094066666667
88	197.050312093597	197.048356713716	197.060788883392	90.811	88.762	97.955	3	3	247.902631578947	295.820350877193	295.911929824561	345.907125	456.107625	433.574561403509	524.370175438596	635.503719298246	393.672596491228	478.651526315789	393.823392857143	651.948157894737	410.147678571429	763.080214285714	512.120678571428	453.094071428571	505.082368421053	543.800263157895	391.787789473684	420.312280701754	166.320052631579	129.562280701754	115.292285714286	158.127192982456	223.418421052632	159.161052631579	111.187649122807	568.296350877193	305.092125	277.516350877193	266.2155	181.645821428571	1349.55284210526	842.737368421053	384.678894736842	629.571375	1420.2307368421	1517.15020689655	1169.02052631579	1058.01289473684	349.920175438596
89	198.050687830748	198.038474564141	198.054312765761	92.851	91.822	93.851	4	4	180.585888888889	204.014814814815	216.342074074074	218.390962962963	399.008259259259	329.543740740741	410.069777777778	620.31762962963	325.332740740741	438.998148148148	340.766592592593	547.879222222222	376.557666666667	684.469703703704	490.65562962963	385.672	295.93962962963	416.356444444445	335.738407407407	268.269740740741	86.7251851851852	93.8468148148148	81.6237037037037	86.7062962962963	126.512148148148	115.289296296296	68.3573703703704	412.199703703704	267.307925925926	207.11262962963	210.089481481482	152.051740740741	1385.26059259259	773.693407407408	326.554074074074	645.824111111111	1406.27451851852	1930.40059259259	1146.56325925926	1300.09340740741	287.660888888889
90	201.047193473186	201.044548684444	201.048418103183	430.5305	428.485	433.631	4	4	61.217142857143	72.4369047619048	127.471590909091	101.0565	50.0067272727273	130.56	57.1352727272726	62.2345238095238	43.8717272727272	56.1130952380953	51.0142857142857	44.87	121.414	102.02380952381	97.8925714285714	92.8416666666667	46.9440952380952	128.554363636363	48.96	45.9020454545454	92.8448181818181	133.6855	838.868869565217	134.715428571428	179.52	125.432045454545	1057.01008	71.4222727272727	67.3379999999999	46.933142857143	205.125285714286	50.0067272727273	52.0321428571429	138.758857142857	39.7911428571429	42.85	50.0067272727273	49.9933636363636	49.9916666666667	68.3782857142858	43.8702380952381
91	202.128999786365	202.128007112547	202.129992460182	644.799	644.787	644.811	2	2	18.3649090909091	38.757696969697	31.6331515151515	30.6081818181818	30.6027272727273	27.5522727272728	19.3788484848484	46.940125	33.669	77.5155294117647	15.3040909090909	116.304181818182	27.5522727272728	22.4426666666667	18.3621818181818	27.5514545454545	19.3851818181818	19.3851818181818	20.409375	10.1990909090909	20.4054545454546	24.4909090909091	8.16072727272725	23.4627878787879	22.4493333333333	7.14190909090909	9.18081818181815	16.3272727272728	17.3446363636364	12.2432727272727	22.4419411764706	10.2012121212121	47.9528181818182	16.3243636363636	18.3615882352941	24.4865454545454	27.5473636363636	54.084090909091	16.3267878787879	12.2432727272727	13.2592352941176
92	202.130876165255	202.125573813767	202.136178516743	209.664	209.166	210.162	2	2	262.210896551724	521.308103448276	357.168965517241	609.041186440678	941.810103448276	1367.16965517241	966.293118644068	1903.0074137931	941.810103448276	795.811525423729	343.802830508475	597.942275862069	637.669491525424	921.402517241379	920.376338983051	767.24393220339	1292.44737288136	983.541423728814	694.737413793103	915.187448275862	263.240068965517	309.143586206896	217.278050847458	150.985517241379	576.514310344827	342.876413793103	254.001101694915	2250.95675862069	1391.53430508475	869.95879661017	1062.10717241379	744.797966101695	5104.87143103448	3497.15103448276	1628.03006896552	2795.55586206897	4976.30581034483	4157.97543103448	3113.86766101695	4708.16042372881	1332.34517241379
93	205.044195665455	205.040466636519	205.0490542463	268.344	267.31	271.368	4	4	78.5715897435898	88.7756923076923	95.9195789473684	109.170179487179	60.1951282051282	120.40841025641	69.368717948718	75.4989743589744	1598.5408974359	1903.17233870968	1139.34	2103.79515384615	99.9725641025641	87.7420512820513	74.469358974359	95.9209743589744	51	166.301794871795	142.79641025641	56.1155128205129	79.5928421052632	85.7036923076924	90.8051025641026	105.104897435897	103.064025641026	67.347076923077	72.4291025641026	59.1752631578947	84.6706410256411	66.3166666666666	90.8165128205129	76.5096153846154	63.2479487179487	99.9851282051282	63.2654358974359	65.2882051282052	95.922052631579	58.173	68.3588974358974	74.4581282051282	95.9185641025641
94	206.053486980022	206.050492509462	206.056481450582	266.802	266.289	267.315	2	2	55.0940869565216	73.4775652173912	100.011130434783	92.8437391304348	74.4790434782609	85.7238260869564	66.3000000000001	188.748260869565	1648.32	1776.62353846154	1093.16034782609	2008.917	55.0800000000001	68.3574782608694	63.2561739130435	69.3954782608695	95.8595652173912	90.8032173913044	72.4230869565216	123.483130434783	67.3400869565219	43.8730869565217	36.7293913043478	57.1346086956522	59.1902608695652	47.9645217391304	36.7215652173913	73.4587826086957	44.8914782608696	43.8824347826087	82.6622608695652	45.9234782608695	135.694695652174	91.8234782608696	47.9645217391304	41.8217826086957	68.3749565217391	86.7221739130435	41.8306956521739	75.4639130434782	57.1492173913043
95	207.065536464918	207.061483530645	207.076981087618	307.077	296.926	310.183	13	13	12931.4763958333	2666.32653061224	22143.8382040816	17590.848625	16021.3128958333	22810.1950208333	16460.0293541667	20899.7276875	623.382102040816	1020.27083333333	690.723354166667	662.074645833333	19788.8083333333	21835.4504375	18647.3817083333	20249.2881666667	10842.4181458333	13456.3520208333	10296.845	10890.59325	15344.8733333333	3430.09698039216	11761.2613125	14461.04975	15901.9412083333	13966.8166041667	12032.5076666667	16803.7695918367	13940.647875	12396.2234693878	15736.6573333333	12075.3642916667	20629.7644897959	3048.56756756757	2806.42972340426	3829.13228571429	6403.58616666667	2581.02881355932	13400.6850833333	6668.52782978724	10861.8032916667
96	208.07113285601	208.065838110352	208.085197305187	297.901	294.822	298.966	42	42	2869.05638709677	5348.28606896552	5783.90095121951	6110.75399999999	3833.23074193549	6236.93807843137	4110.37909677419	5534.025	86.7226666666667	160.155193548387	88.7624516129032	87.742193548387	4838.86847826088	5726.94207407407	5475.87342857143	5096.26455172414	2036.46436363636	2645.45838461538	1943.28586666666	2044.64112	3385.1895	2724.85636363636	2291.32107142857	3098.20823529412	3630.1088	2695.57730232558	2367.86933333334	4115.80952	2784.9445	2659.91244444444	3495.09833333334	2548.04161764706	5161.59181395349	5277.91490625	2962.476	3796.41226666667	4386.09455555556	4093.28014814815	3191.27719354839	4538.76038095238	2063.98206451613
97	208.086086562127	208.086086562127	208.086086562127	297.9	297.9	297.9	1	1	2874.114675	5548.9352	5864.5407	6238.72560000001	4020.903775	6297.13730000001	4112.728525	5089.51009756097	102.0275	183.6765	105.102256410256	108.14915	5043.9	5792.952725	5658.77205	5258.49735	2150.4762	2774.127725	1948.98358974359	2146.61948717949	3456.0948	2885.6912	2383.00487804878	3154.0881025641	3669.929175	2859.830825	2378.63607692308	4228.6412	2933.290625	2747.196625	3507.15005128205	2620.3872	5456.43070000001	5360.52485	3052.214	3803.026	4723.4316	4276.9928	3196.2099	4815.385575	2073.1988
98	210.074689952395	210.074689952395	210.074689952395	120.373	120.373	120.373	1	1	76.5206896551724	160.1243	159.1928	238.7892	261.239466666667	318.2712	282.5677	581.438	264.249066666667	310.161066666667	167.290933333333	271.390933333333	218.294266666667	326.421333333333	289.755733333333	215.276266666667	339.6822	295.935333333333	242.7838	277.512533333333	111.209066666667	90.7889	57.1442666666666	66.2805	158.141333333333	151.029066666667	97.9456	419.4118	234.661333333333	220.3344	239.590333333333	104.0876	1370.53316129032	586.538333333333	291.796266666667	373.4176	1197.3626	735.612266666667	460.140266666667	850.7356	474.5945
99	210.990460726746	210.990460726746	210.990460726746	295.888	295.888	295.888	1	1	42.85596	87.763	80.60054	101.018823529412	60.1961960784314	72.4394901960784	53.04832	73.45152	653.99948	662.234509803921	959.176000000001	758.99904	81.603137254902	91.8342	83.6528627450981	98.97686	67.33056	78.561137254902	54.08014	73.46016	76.53	66.3260000000001	47.94752	82.6605000000001	57.14128	41.83066	41.83148	48.97248	42.85176	40.8112	68.36546	38.7752	66.3169	57.13568	44.88704	48.96768	39.79482	59.17508	39.7769411764706	54.0812	29.58754
100	212.058461013036	212.055821091752	212.070906567711	68.861	64.269	71.417	8	8	8.16102564102564	20.3994871794872	18.3701538461538	17.344358974359	18.3673846153846	25.5032051282051	13.2653333333333	42.8518461538462	18.3516923076923	18.3727894736842	25.5070512820513	31.6239743589744	16.3220512820513	26.5233333333333	21.4259230769231	19.3877948717949	2320.47123076923	1976.58433333333	924.491692307692	1572.42828947368	21.4286153846154	11.2234736842105	8.16205128205128	19.385358974359	19.3795128205128	10.2028947368421	9.18253846153846	7.14089743589744	8.16225641025641	9.18507692307693	23.4629487179487	15.3065384615385	22.445641025641	25.5032051282051	14.2858947368421	17.3447948717949	20.4051282051282	26.5266666666667	18.3595384615385	14.2857435897436	9.18378947368421
101	213.964410274134	213.95935197095	213.978421960779	103.051	94.878	106.112	85	85	2777.56473076923	4546.33527272727	4986.07281818182	4244.2852173913	3294.20834042553	4075.56168421053	2605.08	3294.51717948718	190.7565	322.403647058823	284.651742857143	193.850294117647	2570.44063157895	3015.36229508197	2913.88892307692	2931.69128571428	363.211542857143	683.476571428572	629.612205882353	404.975029411765	2812.92771428571	2204.09651428571	2411.9104	2999.12666666667	2178.28540322581	2318.24619354839	2262.62404761905	2357.21911764706	1642.904375	2200.69465714286	2678.14485714286	1903.30073170732	2611.88266666667	3714.12888888889	2414.02103703704	2187.78957575758	1527.33207142857	2736.3673220339	2968.61571428571	1641.36388571429	1244.50764705882
102	215.95903369443	215.955573275057	215.973124704202	103.057	98.976	105.098	37	37	1385.2102962963	1982.37131578947	2365.336	2281.79328	1948.78769230769	1928.3315625	1721.63015384615	1495.32	684.445807692308	722.350615384615	642.7764	458.100884615385	1415.46124	1679.04661538462	1687.14361538462	1425.66644	250.986230769231	394.754884615385	385.749	243.789192307692	1408.99663636364	1359.76253846154	1538.22032	1663.68273076923	1134.53938461538	1065.35454545455	1313.80953846154	1410.30336	832.712888888889	1032.51246153846	1509.37230769231	1065.94019230769	1194.70265517241	1734.6880952381	1098.85911111111	1239.786	1410.01207692308	1245.75682758621	2307.849	1376.34319230769	791.549846153846
103	218.114243185478	218.114243185478	218.114243185478	364.263	364.263	364.263	1	1	279.565625	536.487125000001	657.041000000001	704.992749999998	369.46625	615.022312500001	392.8203125	796.815250000001	613.207812500002	498.90225	198.94875	150.031875	369.3305	314.237	447.88975	475.4365	87.7415000000001	82.6402499999998	35.7109375	67.3158750000001	214.261764705883	42.837375	92.8427500000001	208.131	201.93525	47.95175	32.6260000000001	348.920470588235	117.2928125	197.940625	200.042500000001	188.815625	697.851000000001	418.302499999999	106.106	158.1484375	248.941	457.24	199.981250000001	213.0885625	37.74925
104	220.083393670257	220.079081740764	220.094407227191	458.078	454.025	459.104	3	3	6.1233	11.2205238095238	35.7105	6.1233	6.12149999999999	17.34425	8.16479999999999	31.62	79.5795000000001	113.2866	8.16680000000001	92.8382000000002	10.2055	12.2371428571429	12.2434285714286	8.16479999999999	26.5265	25.49875	44.88	56.1137499999999	17.33915	12.243	12.24	9.18224999999999	44.8910000000001	16.3192	7.14000000000001	79.6029	112.266	53.04	77.5428	8.15999999999999	76.4999999999999	44.9063999999999	17.3351428571428	16.3296	125.49075	14.2835	9.18000000000001	108.175523809524	25.5075
105	222.079211802965	222.079211802965	222.079211802965	455.034	455.034	455.034	1	1	32.6537142857143	38.7642222222222	38.7705555555555	25.5104166666666	33.66825	42.852	33.67375	31.6286111111111	41.8313888888888	39.7908333333333	34.6941666666667	46.9305142857142	39.79625	37.7441111111111	41.8245555555555	34.6941666666667	29.5880555555556	42.8446666666667	33.6581666666667	43.8576111111111	35.6980555555556	26.5272222222222	32.6382222222222	30.6085714285714	40.8102857142857	29.5832222222223	22.4461111111111	45.91875	42.8505	27.543	45.91875	26.5308333333333	41.8245555555555	47.9530555555556	31.6243055555556	28.572	34.6894444444444	22.4461111111111	30.5983783783784	33.6746666666667	31.6286111111111
106	223.077273754142	223.077273754142	223.077273754142	847.788	847.788	847.788	1	1	114.272	261.105371428571	313.175085714286	276.450971428571	144.880571428571	309.094628571429	126.514444444445	225.445257142857	334.700571428572	306.128571428572	89.7851428571429	222.384914285714	263.226342857142	291.793542857143	344.953142857143	322.410285714286	128.5164	211.199142857142	209.158571428572	137.715428571428	272.584114285714	197.929885714285	317.299971428571	294.862571428572	235.718999999999	217.351285714286	139.865257142857	154.084714285714	244.786285714286	158.170857142857	225.514714285714	186.738428571429	141.819714285714	339.802714285713	225.476828571428	385.668	234.659142857143	170.382942857143	115.292285714285	288.740857142857	291.752685714285
107	225.079818449914	225.078924460032	225.080712439797	233.6515	233.646	233.657	2	2	116.326636363636	254.019613636364	233.643906976744	318.367636363637	769.371318181819	1063.40836363636	795.812727272728	2063.26718181818	1415.11827272727	2018.63890909091	959.056363636364	1840.572	385.762186046512	559.171727272727	560.192113636364	332.608909090909	2426.90440909091	1580.40245454545	1232.35218181818	2011.70890909091	318.370604651163	319.352477272727	212.164727272727	306.047727272727	290.777727272727	168.36375	141.764204545455	615.312418604651	357.095454545455	184.599431818182	291.759	164.241954545455	2793.50672727273	676.531227272728	362.1	438.717272727273	1820.40981818182	1166.47137209302	599.920363636364	1044.61963636364	584.538136363636
108	225.074822261552	225.072650816641	225.088067340036	296.892	292.811	297.924	12	12	743.636076923077	1251.87463636364	1620.17170370371	1492.90544117647	1000.91066666667	1602.8272962963	959.035	1750.452	162.222807692308	253.033481481481	92.8235000000001	199.978074074074	1157.016	1432.68171428571	1477.37371428571	1186.0877037037	527.479192307692	650.949037037037	596.106769230769	485.758	795.975555555555	760.2725	732.41523076923	576.321730769231	738.667703703704	884.596888888889	666.512076923077	1195.74385185185	940.713185185185	633.587192307692	879.671000000001	557.182888888889	1679.36315384615	1253.88725	915.009	1139.42592307692	1620.17170370371	1153.95511111111	1049.19888888889	1589.5981875	482.58262962963
109	228.195802035951	228.195802035951	228.195802035951	1018.23	1018.23	1018.23	1	1	222.315282051282	351.917692307692	405.990615384614	370.353076923076	229.551923076922	396.750076923076	202.990205128205	219.305512820513	300.831923076923	311.139102564102	1036.65866666666	282.646538461538	644.688615384614	315.227538461538	405.98041025641	520.356923076922	232.577538461538	712.979999999999	582.127179487179	298.927615384615	717.186179487178	256.045743589743	573.22558974359	481.536820512819	881.501538461538	344.941999999999	325.445435897435	383.471794871796	526.319999999999	424.447999999999	777.376769230768	335.58	207.06	563.252307692307	311.139102564102	286.64882051282	271.367743589743	413.058461538461	316.13641025641	250.997684210526	281.399692307692
110	228.208641111915	228.198189737559	228.210032879404	499.9085	497.875	500.974	6	6	278.589675	292.775875	280.577564102565	292.857743589743	1118.39774358974	322.4069	941.575375000001	1855.88762790698	823.482975	1079.45095	340.77185	388.7724	274.453975	303.95255	312.25005	322.4069	1062.81395	269.3856	457.0832	492.8532	299.7918	732.55745	727.65215	326.528	289.7155	494.62725	385.66395	796.840282051282	536.816717948718	928.31375	276.42	1073.17487179487	3303.78	260.208375	427.495225	758.88	483.613692307692	2258.1452	382.490625	629.602225	286.739425
111	228.966048267006	228.962920403587	228.967580351259	104.06	103.023	105.092	13	13	984.41696969697	1111.07432432432	1378.6110625	1303.12045454545	900.014181818182	1270.44269230769	769.035647058823	1055.63911764706	88.7479090909091	125.492558823529	69.3785454545454	76.5204545454545	727.454454545454	840.704727272727	864.171	816.339393939394	186.708441176471	269.311058823529	198.953181818182	210.138176470588	827.441181818182	502.815181818182	705.008454545454	867.997605263158	687.541272727273	599.920363636364	602.889529411765	828.609090909091	446.959090909091	587.677090909091	777.083117647059	540.840909090909	785.354705882353	1123.52045454545	563.190545454545	568.393181818182	389.744181818182	782.549181818182	455.038058823529	379.485090909091	277.464
112	230.994900845792	230.992836510957	230.996965180626	87.7495	86.721	88.778	2	2	113.24775	263.188666666667	332.659714285714	347.975885714286	173.470833333333	391.722666666667	151.996555555555	258.12325	554.849777777778	725.75325	236.699657142857	793.776111111111	247.964142857143	231.565222222222	232.585333333333	234.705142857143	138.776666666667	208.136666666667	122.45	141.799305555556	242.828	439.667888888889	207.118	220.375542857143	204.055555555556	332.610555555556	151.001111111111	179.570285714286	153.0375	157.1196	225.407722222222	154.061944444444	294.812111111111	359.245333333333	148.984888888889	198.983571428571	704.115428571429	191.813714285714	196.849277777778	689.809714285714	280.530555555556
113	231.97338522152	231.969728597892	231.989067877673	68.362	64.281	70.397	50	50	1229.24695121951	2184.6258	2192.55306666667	2498.64790909091	1382.68594594595	2309.47976470588	1631.59896774194	1190.67880645161	859.333125	836.0898	1265.1472	683.5675	2011.7151627907	1639.20180769231	1973.44460465116	2222.7579	397.976129032258	562.179967741935	444.842625	357.0984375	3049.07823529412	1607.95777777778	2395.64167741935	3288.346325	2496.10313333333	1393.41420689655	1696.72771875	1053.70491304348	1079.46716129032	1779.66761290323	2036.107125	1875.679	903.9691875	1719.94783783784	1313.11364516129	1356.98612903226	982.539580645161	898.84735483871	2176.76536	1050.24387096774	633.700451612903
114	231.97574710273	231.971864596441	231.991861840883	297.92	293.837	299.969	48	48	1519.39087179487	2308.50251162791	2486.40002083333	2341.54730769231	1701.8187	2165.0766	1800.76447368421	1558.79968627451	72.4397222222221	113.232685714286	102.042857142857	74.4787714285714	2331.51829411764	2498.00914285714	2511.52137142857	2337.02214705882	1231.27411111111	1774.21475	1293.7357037037	1325.65548	2140.85914285714	1221.45762162162	1354.7592	1857.2762962963	2017.09603125	1657.95703125	1560.1916	1835.4426	1857.88825714286	1547.77342857143	1902.05287804878	1635.747	1894.65583333333	2078.29054054054	1595.49327272727	2055.85972222222	2181.73737142857	1849.7262	1833.75093023256	2179.63542857143	1476.337925
115	231.982907050743	231.973759641799	231.990394051619	100.5055	95.92	103.058	12	12	635.525578947369	878.569054054054	927.573081081081	939.793378378378	630.627243243243	961.247351351351	606.884342105263	698.68197368421	441.580236842105	549.925675675676	243.844594594595	499.932432432432	627.565945945946	694.767243243243	650.846216216216	625.508513513514	586.748648648649	306.081081081081	465.317189189189	506.992315789474	823.379918918919	808.839131578947	900.898648648649	1042.57810810811	652.968421052632	636.742736842105	629.423378378378	515.386621621622	446.949405405405	476.466216216216	638.503526315789	518.379675675676	538.615578947369	757.140810810811	493.883789473684	575.523891891892	401.986486486486	544.882054054054	490.685	442.797297297297	393.760631578947
116	233.039458964911	233.039423422889	233.039494506932	66.3045	65.29	67.319	2	2	234.630263157895	334.551368421053	400.005052631579	441.785342105263	236.737684210526	436.616315789474	213.257	226.498421052632	191.670947368421	175.570162162162	319.342368421053	191.784736842105	369.278105263158	342.755368421053	338.779789473684	380.617052631579	97.9604210526316	155.104	88.7651842105263	95.9195789473684	437.760631578947	395.864864864865	407.0955	490.746578947368	370.250447368421	310.112	266.254342105263	213.2075	188.753552631579	210.239263157895	363.15747368421	242.860210526316	180.563289473684	291.750105263158	190.790540540541	214.260789473684	248.950631578947	139.776052631579	595.664631578947	290.82	163.246315789474
117	233.970162882917	233.969932065831	233.972058426706	298.4105	296.902	298.944	4	4	667.2544	1031.50083333333	1041.68348387097	994.78306451613	754.990967741935	933.536129032258	734.725161290323	700.806483870968	46.9318709677419	56.1141935483871	45.9043548387097	54.0736774193549	1030.29774193548	1023.52806666667	954.810580645161	1021.1344	568.30170967742	716.959571428569	599.111766666667	628.5048	880.649741935484	720.438838709678	688.543548387097	811.104428571429	952.921032258064	773.355612903227	709.363333333333	745.80864516129	725.403483870969	742.747870967742	871.450066666667	651.048129032258	796.821548387096	1009.04373333333	773.233354838709	793.785870967742	874.554677419355	828.449548387096	780.077903225806	896.843699999999	634.620580645162
118	233.969963135351	233.968925929434	233.971000341269	98.4565	96.924	99.989	2	2	260.16652173913	455.152695652174	402.094909090909	443.937272727273	274.520347826087	400.04452173913	222.36	338.726608695652	178.461956521739	196.910347826087	118.355304347826	224.466956521739	274.520347826087	324.442956521739	261.131130434783	300.033391304348	338.726608695652	177.532956521739	241.863652173913	277.451826086957	327.42	266.22	365.253391304348	380.57352173913	259.157304347826	268.397217391304	238.751217391304	230.643272727273	196.910347826087	200.993727272727	271.32	231.599217391304	241.822434782609	338.885391304348	217.371130434783	217.371130434783	215.335090909091	227.520818181818	210.128956521739	226.561090909091	190.74
119	233.971271981766	233.971271981766	233.971271981766	65.296	65.296	65.296	1	1	807.941538461538	1264.8	1307.15936842105	1387.54871794872	800.92141025641	1349.62961538462	761.234105263158	718.376421052632	505.754666666667	529.748763157895	845.798157894737	509.043974358974	1151.72474358974	1044.61128205128	977.563368421053	1166.34126315789	6835.80063157895	4913.58736842105	5035.09192307692	6420.58266666667	1506.12553846154	903.94717948718	1019.37434210526	1661.24547368421	1272.928	826.303846153846	864.04858974359	878.330384615385	613.193973684211	910.356421052632	1232.47789473684	982.665473684211	571.271794871795	1130.30205128205	679.490769230769	763.176526315789	663.183333333333	497.965473684211	1121.1208974359	672.450358974359	379.544923076923
120	234.024864846039	234.019490305493	234.031726877919	64.293	60.189	67.331	5	5	827.328133333333	1305.62782608696	1369.54017391304	1459.99330434783	829.5852	1398.62863043478	796.925608695652	758.1572	513.9008	550.127355555556	904.990673913044	530.479130434783	1192.55789130435	1100.74419565217	1022.45386956522	1213.2556	6632.84484210526	4947.9196	5073.4288	6466.2748	1575.48417391304	938.665777777778	1092.83908695652	1733.6596	1313.816	860.0848	906.915282608696	913.016739130435	645.825130434783	942.962086956522	1275.5	1013.3896	594.815466666667	1172.15873333333	707.1372	791.722434782609	700.919217391304	528.540173913044	1167.92489130435	698.982934782609	394.8432
121	234.098087562624	234.084912253062	234.110277103845	503.0185	502.976	508.071	16	16	13.2662592592593	15.3005555555556	53.0650370370371	13.2633703703704	10.202962962963	15.3105555555556	11.2183703703704	60.1974814814815	369.333851851851	484.746296296296	9.18233333333334	493.913037037037	22.4457037037037	26.5267407407407	12.2462222222222	14.2841481481481	102.007407407408	76.5388888888888	272.409222222222	405.05762962963	39.7814444444444	12.2457777777778	17.3481851851852	15.3072222222223	183.613333333333	83.6096296296294	12.2431111111111	444.849185185185	837.99774074074	217.323111111112	354.908444444445	17.3412592592592	272.300444444444	120.390592592593	55.106	55.0939999999999	575.426222222222	25.5120370370371	9.17866666666667	840.876740740739	29.5885925925926
122	234.098204554586	234.094788918128	234.108576052012	205.061	202.012	206.093	14	14	183.681290322581	336.695806451613	271.444133333333	255.072580645161	419.326064516129	571.236129032258	468.387290322581	312.258193548387	544.938387096774	475.545483870968	411.164	398.857838709677	464.217419354839	547.878580645161	496.959935483871	557.078516129032	754.728387096774	795.826451612904	581.455161290322	613.291419354838	233.641066666667	146.921806451613	160.155193548387	111.187032258064	519.327774193548	249.971129032258	220.333935483871	728.5894	825.414870967742	577.265225806451	803.836258064516	599.013933333333	1092.73093548387	1371.22683870968	859.778419354838	1153.91187096774	1432.64828571429	1166.19183870968	1417.13717142857	1237.43328571429	914.006709677419
123	235.098838560602	235.096638061325	235.115744227556	507.057	502.976	508.077	3	3	5.10249999999999	13.26052	21.42525	15.304375	13.26325	14.287	6.12025000000001	13.26325	86.72125	152.0545	17.3449583333334	195.936	20.4058333333334	23.4667083333333	12.246	12.2435	23.4609583333334	23.46575	36.7305	51.0145833333335	19.38532	9.18450000000003	5.10249999999999	12.246	34.68136	13.2545833333333	7.14204166666667	56.11375	120.4485	24.487	64.2495	12.2405	46.9123333333332	15.304375	10.2025	20.4056	67.3392500000001	8.16400000000001	13.25792	96.9475000000001	13.2637916666666
124	235.177914318738	235.176079824211	235.194544161283	261.177	260.168	261.188	5	5	3153.64426666667	5512.24990909091	5666.33168181818	6435.88036363636	4589.18672727272	6656.73859090909	4608.57190909091	6551.17118181818	4135.08	4582.65722727272	3585.37811111111	4896.28881818182	5688.28036363636	5620.64906666667	5849.46190909091	1442.90382352941	5019.42	5670.67581818182	4213.25704545455	5118.70827272727	5788.78077272727	5392.74193181818	4517.16381818182	5890.69047727273	5813.27059090909	5173.47409090909	4291.80929545455	5067.69463636363	4441.24718181818	4449.40936363637	5530.61727272727	4590.61363636363	6344.22804545454	5983.89954545454	4348.98354545455	4242.74713636364	4834.59059090909	4659.70677272727	2985.318	5427.53824444445	5151.02509090909
125	236.09572325465	236.092815693913	236.112033081055	507.057	502.976	508.077	3	3	5.10227272727272	18.3616363636364	18.3681818181818	14.2859393939394	8.16218181818183	24.4901818181818	13.2588181818182	19.3851818181818	46.9325454545455	57.1352727272727	9.18245454545454	64.2886363636364	18.3649090909091	17.3410303030303	16.3272727272727	7.14190909090909	18.3621818181818	21.4295454545454	19.3851818181818	34.6954545454545	21.4224705882353	12.2454545454545	15.3068181818182	14.2859393939394	25.502205882353	15.2963636363637	11.2233333333333	45.9122727272727	84.7103030303029	21.4219090909091	58.1348181818182	10.2009090909091	53.0352727272728	18.3676363636364	17.3477272727273	10.2027272727273	57.1352727272728	10.2042424242424	12.2389411764706	73.4737500000001	8.16363636363635
126	236.193708410586	236.193708410586	236.193708410586	258.127	258.127	258.127	1	1	684.596578947368	1394.6997368421	1386.96678947368	1725.265	1157.99868421053	1756.41636842105	1132.4775	1868.10184210526	602.819999999999	977.462526315791	499.506000000001	1091.6675	1473.82394736842	1472.31568421052	1484.48289473684	1457.50855	1304.51268421053	1398.78078947368	365.254210526316	1316.54684210526	1456.93578947369	423.409210526315	399.943157894737	1404.90236842105	1484.94236842105	814.422	332.622947368421	1365.11210526316	669.284000000001	1044.05226315789	1429.83110526316	1166.88	1939.52026315789	1442.65210526316	382.717105263158	346.889473684211	930.480000000001	1230.43736842105	363.326105263158	1048.2516	425.581421052632
127	236.95578802314	236.95578802314	236.95578802314	66.316	66.316	66.316	1	1	757.909533333333	1149.4273	1183.50933333333	923.341333333333	721.328533333333	1068.82026666667	668.416206896552	614.206068965517	517.922933333333	437.949827586207	1050.88413793103	449.9523	955.998482758621	712.006533333333	816.213333333333	930.680275862069	473.504	424.348689655172	459.12	472.383466666667	1154.1478	947.8587	919.260266666667	1438.58896551724	1193.478	742.6328	947.641933333333	732.407866666667	610.124965517241	866.360586206897	1122.07333333333	910.239862068966	455.9698	961.9543	684.598933333333	709.091724137931	512.173866666667	413.2215	1148.59506666667	438.79275862069	399.002466666667
128	237.075070411709	237.073984443943	237.076156379474	413.1915	412.177	414.206	2	2	23.4661923076923	36.7387200000001	31.6152307692308	33.6764999999999	36.738	43.8616538461538	33.6688846153846	56.1148076923077	34.6891538461539	68.342576923077	37.7584999999999	45.9017307692307	27.5472692307692	31.6211923076923	25.512	31.6355	40.8107692307693	19.3851153846154	20.4053846153846	30.6080769230769	26.522	25.5019230769231	25.5115384615384	32.6489599999999	16.3206153846154	26.515	16.3243076923077	37.7414230769231	24.4864615384615	25.5115384615384	22.451	16.328	70.4145	24.4910769230769	16.3206153846154	32.6486153846154	56.1275	25.5019230769231	14.2837692307692	38.7775384615384	24.4818461538461
129	238.07432499753	238.071380135901	238.07726985916	267.8025	267.315	268.29	2	2	22.4456774193548	40.818064516129	39.7976129032258	63.268	56.1159677419355	73.4725161290323	55.0852258064516	175.484387096774	2041.17392307692	2555.13431578947	1312.36635483871	3076.07806451613	35.7033870967742	52.0331612903226	41.8319032258065	41.8305806451613	96.9061290322581	133.653806451613	88.7484193548388	150.006387096774	51.0129032258064	53.0550967741936	27.5469677419355	36.7304516129032	34.6953548387097	36.7362580645161	28.5627096774194	37.7495483870968	36.7292903225807	26.5367741935484	28.5726451612903	25.5024193548387	92.8434838709677	61.2154838709678	27.5521935483871	26.5225161290323	74.4788387096774	47.9627419354839	24.4908387096774	59.1543870967742	35.7158064516129
130	238.081820278359	238.081820278359	238.081820278359	411.157	411.157	411.157	1	1	9.18242307692307	32.6547692307693	23.4608846153846	27.5535	29.5878076923077	27.5410384615385	35.7094230769231	59.1800769230769	19.3851153846154	25.5019230769231	21.43092	13.2635	23.4661923076923	26.521	23.4715	23.47196	34.6891538461538	18.3648461538462	9.18242307692307	33.6688846153847	19.3814615384616	21.4167692307692	13.2635	17.3445769230769	20.4015384615385	23.4768076923077	18.3648461538462	37.7414230769231	19.3851153846154	15.3075	20.4144	15.3075	68.3709230769232	23.47196	14.2810769230769	22.4459230769231	46.9412307692307	19.3814615384615	10.2026923076923	34.697	16.3205925925926
131	239.088398254653	239.088398254653	239.088398254653	411.157	411.157	411.157	1	1	22.4455	32.654	43.84925	41.83921875	37.75734375	45.90421875	25.50703125	65.298	76.52109375	103.02946875	45.9203225806452	95.8888124999999	29.58815625	28.557375	45.92109375	31.634	20.405	18.3650625	18.3652258064516	23.46646875	29.58271875	33.65690625	30.6084375	27.54759375	28.562625	32.649	23.46646875	36.723375	37.75040625	26.5321875	20.4129032258064	18.3684375	45.9196875	29.5940322580645	31.62290625	25.50703125	39.7970625	32.643	16.324	39.7970625	20.4018181818182
132	239.086417186109	239.086417186109	239.086417186109	299.936	299.936	299.936	1	1	92.8640322580645	170.420806451613	161.205870967742	169.394967741936	110.187870967742	133.653806451613	111.190548387097	206.0589375	4284.87632258065	6792.8781935484	3028.12593548387	6608.18690322582	165.224322580645	217.363064516129	150.998193548387	153.014516129032	699.891500000001	729.50758064516	770.440967741936	909.237656250001	124.471483870968	102.025806451613	99.9875625	166.365161290323	159.160258064516	103.029774193549	80.6145625	137.739193548387	66.318870967742	75.4990967741935	97.947	93.8815483870968	156.129096774194	153.043548387097	67.3261875000001	79.5795000000001	76.5193548387096	124.447870967742	69.3534193548387	96.9429032258065	48.973935483871
133	239.982295295053	239.982295295053	239.982295295053	64.281	64.281	64.281	1	1	47.9452222222222	87.7176111111111	82.656	109.168918918919	68.3697777777778	98.9504864864865	77.5537777777778	63.2572222222222	83.5967222222222	63.2865	75.4985	57.134	76.5208333333333	79.5705405405405	86.722972972973	74.4924444444444	79.5925	47.9530555555556	39.7908333333333	52.0341666666667	182.654583333333	970.125666666667	1314.10810810811	206.062444444444	105.071444444444	411.171944444444	330.567567567568	61.2064864864865	45.9125	82.65375	89.7718918918919	102.041666666667	66.3072222222222	77.5284444444444	79.5925	64.2775	59.1761111111111	64.2775	94.8574864864865	57.1433333333333	56.1244444444444
134	242.956700248897	242.956700248897	242.956700248897	758.079	758.079	758.079	1	1	10.2025806451613	23.465935483871	16.3277419354839	26.5174838709677	9.18232258064517	20.4096774193548	12.2430967741936	13.2633548387097	177.530516129032	295.884193548387	21.4294838709678	239.806129032257	24.4869677419354	32.6482580645162	21.4254193548387	21.4220322580645	21.4335483870968	24.4869677419355	16.3241290322581	14.2863225806452	22.4506451612903	11.2249677419355	9.18261290322581	19.3849032258065	35.7158064516129	7.14316129032258	22.449935483871	17.3476774193548	22.4463870967742	11.2192903225806	21.4301612903226	12.2434838709677	15.3009677419355	15.303870967742	12.2454193548387	22.4456774193549	9.18087096774195	13.2637741935484	18.3617419354839	37.7435806451612	11.2231935483871
135	243.883106847559	243.883106847559	243.883106847559	920.25	920.25	920.25	1	1	7359.88927692308	6873.68583206107	9016.11919230769	7438.33428461538	4618.61951538461	11359.6700384615	5625.76453846154	5030.11692307692	4038.19516923077	3836.15446153846	4152.52707692308	3992.5543	9366.38557692308	7337.25387692308	7938.05063076923	7585.31049230769	4923.66203053435	11925.8058461538	4173.16351908397	5776.09248461539	7220.58658015267	3702.77119847328	4479.28584615385	11518.8614076923	9732.6417	4225.60381538461	4375.67310769231	7035.9888	4001.25456923077	4888.27896183206	10404.6271692308	5807.86722307693	4812.53739230769	11023.1319	4219.86632061069	4147.60328244275	3953.69889230769	4973.9625	4387.97945384615	4091.92738461539	4185.87433587787
136	244.091470459921	244.088627461956	244.093685039753	60.696	60.189	63.238	4	4	835.499853658537	1315.76853658537	1066.44738095238	1109.02469047619	928.577317073171	1220.09502439024	845.923731707317	1457.9633902439	4118.00678048781	2330.37225	4585.164	4422.3343902439	507.011	691.656857142857	486.733071428571	418.37	233.674951219512	378.573829268293	205.103341463415	269.383024390244	484.692261904762	291.796731707317	270.369404761905	359.140571428571	393.72	211.195536585366	130.596571428571	222.391142857143	365.264780487805	274.530902439024	397.902142857143	302.042731707317	748.876926829268	599.831707317073	247.960756097561	348.940097560976	420.347904761905	860.080785714286	1018.98	489.794285714286	472.384219512195
137	246.860318155612	246.856939501616	246.860722938593	1079.445	1078.34	1080.49	16	16	1811.07258064517	2261.05866666666	2580.39580645162	2073.66000000001	1525.38225806452	2756.82066666666	1585.59799999999	1491.19399999999	1211.13566666666	1265.2	846.867741935487	1246.44	2606.9241935484	1936.05588235294	2346.00000000001	2160.02290322581	1491.72733333333	2948.73225806453	1372.92	1681.50933333333	2286.52031250001	1233.583	1472.88	2821.19193548386	2693.65161290324	1363.15096774194	1531.45161290323	1793.7270967742	1362.56129032258	1495.32	2782.41967741934	1705.97935483872	1483.56466666666	2765.0741935484	1278.06	1263.17266666666	1292.13677419355	1513.68000000001	821.636666666664	1304.99258064517	1328.62566666666
138	246.862576587285	246.860807854834	246.879936731217	1079.425	1078.34	1081.43	66	66	1472.26083333333	2035.6125	2352.84062500001	2393.94000000001	1514.17466666667	2598.67586206896	1459.06129032258	1332.82594594595	1211.13566666666	1222.37310344827	843.81566666667	1242.36000000001	2419.23758620689	2264.85933333333	2403.12000000001	2525.32500000001	1227.63285714285	2741.57968750001	1372.92	1681.50933333333	2396.78999999999	1233.583	1251.90088235293	2829.48	2576.28906250001	1360.10433333334	1126.89777777778	1787.62400000001	1308.52413793103	1010.82	2618.12187499999	1549.88633333333	1483.56466666666	2523.23281250001	1278.06	1263.17266666666	1259.53103448275	1304.58	821.636666666664	1300.92500000001	1328.62566666666
139	247.05882075146	247.047212418679	247.059711202342	62.229	60.177	62.24	3	3	75.4874	43.8557	20.4053333333333	21.4256	1381.44106666667	87.7257333333333	1525.59766666667	1842.58606451613	206.968322580645	29.605	141.817066666667	720.167066666666	65.2992	30.602	46.9322666666667	53.0642666666667	146.9472	77.5250666666667	62.2362666666667	124.472533333333	27.5526	1984.54833333333	14.2837333333333	32.6485333333333	46.9154	23.4615862068966	23.4615333333333	444.749066666667	12.2432	660.241933333333	33.6622	436.788266666667	1527.0897	85.6884	75.4978620689655	384.640533333333	170.384533333333	1163.142	216.254133333333	132.660666666667	329.615931034483
140	250.013807983398	250.012657372308	250.016075898844	65.296	65.29	67.319	3	3	90.78834375	157.070375	174.497225806452	198.95484375	95.921125	184.60303125	117.343125	110.190375	86.64953125	78.6045806451613	99.9875625	74.48053125	154.05775	149.95378125	137.73796875	124.493375	1137.82265625	924.3748125	1015.17984375	882.54328125	228.581161290323	289.753290322581	314.246625	370.36209375	162.19490625	168.31546875	169.3355625	109.15003125	85.703625	79.5952258064516	159.134625	103.0641875	76.50703125	127.51171875	93.863	103.04840625	109.167612903226	98.9650322580645	123.40865625	120.413290322581	53.064375
141	250.972109107598	250.972109107598	250.972109107598	64.281	64.281	64.281	1	1	187.7076	496.728121951219	562.2404	573.39455	264.251225	619.215875	234.694358974359	309.184307692308	336.501	439.9217	786.632025	212.215804878049	533.523780487805	457.014634146341	510.2125	480.6084	2113.300175	1590.608725	1125.363325	1579.6179	514.2942	194.872525	228.5696	496.952282051282	383.52	181.58225	184.642073170732	326.44	237.724075	236.770871794872	421.440025641026	250.000512820513	206.0703	544.74675	189.77115	236.702243902439	340.77185	305.102666666667	1172.28826829268	274.494325	143.85525
142	251.06831918776	251.067403003423	251.069235372098	88.7555	88.744	88.767	2	2	71.4205882352941	219.324571428571	80.6138571428571	137.757857142857	143.882205882353	239.767142857143	103.014228571429	242.828	344.730176470588	296.021764705882	186.712285714286	203.032676470588	210.208285714286	169.338971428571	131.587371428571	118.369714285714	36.7358823529412	58.1562857142857	33.6745588235294	49.9857647058823	150.976914285714	28.5624705882353	13.2614857142857	45.9128571428571	169.363941176471	67.3374705882353	43.8722857142857	508.088057142857	93.8662857142857	195.894857142857	137.692285714286	91.8231428571429	804.872823529412	633.80355882353	203.067794117647	260.209285714286	257.148	602.971971428571	140.775771428571	267.359771428571	43.8650588235294
143	252.111723652728	252.10672428297	252.121193732304	209.154	208.128	209.154	3	3	343.869063829787	819.179595744681	598.019234042553	1012.10866666667	1634.85804255319	2589.462	1722.44238297872	3973.86842553191	1484.65723404255	1399.96544680851	543.804354166666	896.909625	1142.68595744681	1744.85489361702	1625.67344680851	1272.28491489362	2420.8555	1805.09512765957	1266.00482978723	1815.07206382979	423.414787234043	427.486978723404	305.975	247.896191489362	895.797791666666	575.508	410.098625	4414.26880851064	2625.15685416667	1484.13095744681	1755.8960212766	1204.05191489362	10824.4483404255	6951.14444680851	3000.96519148936	5241.16087234043	10255.0627659574	8272.41729787234	5677.72085106383	9614.87447916666	2670.74179166667
144	253.214756035805	253.211659469604	253.231703247539	617.247	611.124	619.32	27	27	510.2	2230.54982608696	1566.14344444444	2434.64186363637	1100.86773333333	1915.42910526316	1160.91518181818	1408.00588235294	953.848749999999	1416.13854545454	506.111636363637	1459.84765909091	1106.86877777778	1884.41248837209	1429.56129545454	895.699681818181	695.919	327.5056	272.485636363636	762.143727272728	855.894409090911	957.015818181819	476.414295454546	1061.24571428571	429.534818181818	284.65609090909	269.316	828.682909090909	266.2896	505.034999999999	295.879090909091	745.831177777778	3483.68061538462	1073.32690909091	310.204363636364	1105.07843181818	1075.55909090909	1788.5859	424.433454545454	838.738909090908	453.960681818182
145	254.082890360696	254.082890360696	254.082890360696	302.004	302.004	302.004	1	1	819.3812	1136.7256	1514.09552	1756.88772	937.63732	1355.95212	1028.42208	2529.9968	86.7238	123.46598	73.46736	84.67328	56.1032352941176	73.4688	64.2637058823529	52.0335306122449	32.64512	45.9126	29.59102	21.42588	25.5065	51.008	31.62496	36.738	27.54756	27.54432	26.52988	25.507	26.530081632653	28.56448	28.56784	24.489306122449	45.9126	37.75036	23.46368	25.5065	25.507	34.68544	28.5583529411765	31.63178	28.56784
146	254.990199922029	254.984656025685	255.005469594901	103.051	94.878	107.127	77	77	3159.13980645161	4417.78090909091	5101.71754761905	4118.47928205128	3086.875	4054.53973333333	2495.01059259259	3701.3531875	183.616875	285.67875	264.24475	167.321	2587.354	2863.99482352941	2764.49297297297	2755.21935483871	391.788	711.00534375	602.98621875	401.9169375	2824.15085714286	2340.9	2673.12275862069	2909.80784615384	2036.45945945946	2175.22145454545	1948.93688888889	2365.85548387097	1879.80104347826	1951.82681481481	2609.62555	1840.982	2721.109875	3627.433125	2351.97431034483	2463.2456	1497.727	2658.84968	2543.59323529412	1606.64765625	1192.48959375
147	255.006212114521	255.005920244839	255.006536515448	104.0515	99.984	105.086	8	8	3165.46828947368	4529.06497368421	5200.19978947368	4212.29810526316	3259.22484210526	4243.93115789474	2719.24984210526	3655.75964444444	210.114578947368	294.863657894737	294.856052631579	179.566315789474	2687.37315789474	3028.14105263158	2894.03863157895	2873.50568421053	398.933184210526	726.427368421053	615.313894736842	411.049394736842	2855.71657894737	2429.57731578947	2786.41055263158	3011.35073684211	2134.39052631579	2321.45789473684	2142.22105263158	2576.62960526316	2003.08652631579	2049.70868421053	2751.889	1963.59389473684	2544.9998	3801.06842105263	2476.56189473684	2663.36763157895	1734.49210526316	2804.77576315789	2810.39	1616.09684210526	1195.59421052632
148	256.080837175236	256.076936496182	256.093208650199	70.385	63.255	71.423	5	5	157.102936170213	245.830041666667	260.230212765957	285.671489361702	317.341695652174	479.47	293.87029787234	390.818195652174	1079.8420212766	1296.20065217391	1064.1484893617	1396.58389361702	186.687255319149	294.823042553191	181.631957446808	221.424913043478	264.28697826087	521.431065217391	298.974652173913	337.74952173913	383.664	167.307914893617	166.322425531915	388.769086956522	259.090583333333	179.568680851064	129.575127659574	214.231276595745	242.825829787234	234.717446808511	385.707913043478	218.391652173913	592.706531914894	570.265065217391	203.057869565217	351.995425531915	370.352680851064	455.090808510638	435.549085106383	385.712808510638	480.542869565217
149	256.261516431189	256.258906157928	256.2700413073	880.46	875.398	881.542	7	7	419.398100000001	852.089666666668	926.553466666668	670.446600000001	660.220366666666	764.054900000002	464.312333333332	1935.44586666666	637.666666666666	563.297600000001	2629.2272	446.016766666667	983.537066666669	818.414266666665	834.769	743.920200000001	484.721666666667	868.417133333334	585.633066666666	573.389866666668	874.225700000002	487.790758620691	582.591300000001	969.253333333335	894.773866666668	542.888266666667	499.930666666668	661.132799999999	574.410133333332	716.227200000001	775.554666666667	683.578666666665	621.464200000001	819.274133333335	627.340999999999	612.154838709678	521.356266666666	593.911600000001	1561.72206666667	574.522733333334	539.721066666666
150	256.976969757462	256.971057673793	256.991969522085	103.057	99.979	106.1	35	35	2152.28791666667	2880.2128	3296.42205128205	3160.19354761905	2038.7925	3160.30632352941	1964.40994285714	2680.40982857143	136.691823529412	203.032676470588	155.079085714286	116.310176470588	1777.75247619048	2221.8625	2062.99145454545	2056.18897058823	299.957823529412	539.626676470588	456.137205882353	293.785411764706	2189.48805882353	1750.21905882353	1718.14455172414	2242.2112	1562.82023529412	1706.17764705882	1502.12522727273	1753.52578571429	1446.98558823529	1533.44648571429	2070.484	1379.61942857143	1837.17891176471	2751.02605128205	1837.81455882353	1589.82215	1188.63285714286	1932.42114285714	1515.13676470588	1175.17165714286	938.481176470588
151	257.101331776586	257.101331776586	257.101331776586	292.828	292.828	292.828	1	1	27.548	52.0351111111111	44.8914074074074	60.1968571428572	48.9737142857144	45.9128571428572	42.8602222222222	68.344962962963	2768.06385185185	3728.12400000001	1789.20992592593	3512.88014814815	58.1568888888889	64.2903333333335	45.9033333333333	45.8933333333333	274.44974074074	273.439407407407	315.397444444445	299.956222222223	43.8807037037037	56.1264814814815	38.7628148148149	53.0438518518519	49.9927037037038	29.5875185185185	41.8473333333333	36.7293333333334	33.6697777777778	32.6494814814815	35.7168518518518	31.6349259259259	40.8103703703704	34.6900740740741	25.5018518518518	26.5267407407407	24.4871111111111	25.5064814814815	25.4907407407407	17.3444074074074	26.5267407407408
152	258.875609195107	258.875609195107	258.875609195107	1077.37	1077.37	1077.37	1	1	2084.88000000001	2973.2848275862	3124.26000000002	2799.82620689657	1890.69896551725	3243.67620689654	2099.86965517241	2016.17866666667	1817.23413793103	1695.24000000001	1756.01344827587	1843.53655172415	3123.27551724139	3084.47999999999	2953.92000000002	2849.82310344829	1958.04172413793	3318.06000000002	1801.32	2062.44	2987.55862068965	1746.23999999999	1954.95866666667	3251.75999999999	2972.28000000002	1793.16000000001	2038.64896551725	2176.39551724139	1835.6003448276	1953.3	3250.81862068967	2044.77103448277	1949.87896551724	3120.24827586208	1851.3	1790.70517241379	1733.56586206897	1941.71620689656	1798.86793103448	1811.72413793104	1818.23400000001
153	258.881735976697	258.877541588295	258.899055658385	1078.38	1076.34	1079.46	27	27	2318.19733333333	3264.04633333332	1968.06225000001	3156.91133333332	2156.98466666666	3640.79999999999	2284.52633333333	2168.96551724137	1267.668	1858.43999999999	2060.05299999999	2038.62599999999	2349.80290322581	2192.63121212122	1853.92714285715	2418.18999999999	2171.29379310344	3663.83999999999	1264.8	1399.47461538461	3280.40862068965	1911.10586206896	2146.80551724137	3580.19999999999	2099.61733333334	1964.14166666666	2241.67233333333	2476.55999999999	2044.39533333333	2175.65999999999	3628.30533333332	1617.4731707317	2133.51699999999	3522.32066666665	2070.59999999999	1974.34499999999	1099.0785	2137.91999999999	2080.11866666666	1342.649	2000.58599999999
154	261.221517463656	261.221517463656	261.221517463656	758.079	758.079	758.079	1	1	13.2635454545454	31.6284545454546	39.7977272727274	27.5375454545455	27.5473636363636	39.7977272727272	25.5068181818182	26.5270909090909	171.405818181818	173.446363636364	22.45	182.655939393939	29.592794117647	33.669	28.5676363636363	31.6284545454545	26.5357575757575	31.6284545454546	21.4257272727273	23.4704545454546	31.634090909091	22.45	18.3649090909091	31.6284545454545	37.7568181818183	22.4493333333333	20.4090909090909	19.3880606060607	30.6081818181818	19.3788484848485	40.8181818181818	21.4257272727273	20.4018181818182	33.669	20.4090909090909	18.3649090909091	24.4829090909092	27.5473636363636	34.6841212121213	32.6438787878788	28.5676363636363
155	263.015677493199	263.010061744424	263.030664535834	62.24	60.177	67.331	77	77	2926.67679310345	3714.84	4621.43805128205	4552.115925	5424.80675862069	5686.3282173913	6304.23156756757	8860.09281395349	6476.1147	7883.49359375	522.371282051282	9999.44028571429	2375.21475	5575.84669811321	3722.99361111111	3078.6551025641	1943.862	2044.581	4003.51870588235	2277.216	1754.110575	2578.98133333333	2603.06656410256	1563.26851282051	1759.456875	4081.57569444444	3200.14217948718	6252.32743902439	5844.1352	3268.86682051282	2107.66433333333	2254.08625641026	9197.13963636364	6143.0045625	6009.41975	7851.07038461538	10717.988875	8851.26097435898	1395.531	11461.248	5771.55425
156	263.032019814161	263.030939428484	263.032865201943	63.2495	62.246	64.28	6	6	3025.64064864865	3705.56181081081	4614.32416666667	5004.4625	5654.33783783784	5809.51567567568	6462.47466666667	9402.11916666667	6475.96021621622	8048.78271428571	522.382222222222	10418.6401351351	2548.30694444444	5686.09933333333	3819.41958333333	3070.93525	1653.05571428571	2165.02944444444	4039.25	2415.36356756757	1742.91911111111	2712.91861111111	2598.6475	1553.88305555556	1749.2072972973	4327.41324324324	3198.04833333333	6285.92466666667	5827.82666666667	3122.628	2335.35225	2244.91666666667	10566.2797837838	6532.77232432433	6146.10810810811	7923.47722222222	10716.9977777778	8846.82861111111	1389.39133333333	11461.32	5981.84459459459
157	264.018159306958	264.01725769043	264.019060923487	61.7165	60.195	63.238	2	2	289.707483870968	341.667580645161	457.162322580645	538.696258064516	582.56735483871	599.797935483871	657.170838709677	958.022322580645	667.909838709678	800.337548387097	121.410709677419	1109.83019354839	240.742838709677	539.631193548387	353.009290322581	300.012774193548	196.947161290323	233.639096774193	350.968774193548	190.824451612903	210.213032258064	253.032	243.849387096774	194.869290322581	172.36364516129	404.978419354839	313.159806451613	559.013032258064	531.554451612903	305.163258064516	238.70264516129	241.808806451613	1130.19574193548	647.761451612903	585.64664516129	757.031483870968	1095.79180645161	951.930870967742	189.732	1239.84870967742	562.268838709678
158	265.016137159193	265.016137159193	265.016137159193	61.209	61.209	61.209	1	1	409.063351351351	587.504432432433	658.186666666666	695.829444444444	763.271666666667	765.081081081081	812.207444444445	1260.04305555556	817.649837837838	994.231371428571	315.265833333333	1313.89924324324	390.702555555556	815.068777777778	526.463333333333	423.472916666667	257.152	295.928888888889	472.385135135135	296.945837837838	345.92125	394.85825	350.975555555556	361.178333333333	286.604810810811	530.540540540541	442.728222222222	839.551444444444	711.133611111111	426.603833333333	335.616555555556	334.705777777778	1375.32432432432	854.873243243243	711.133611111111	927.4325	1335.54361111111	1126.356	401.869351351351	1443.88958333333	681.648864864865
159	267.122262914812	267.120312217212	267.140066048249	549.401	544.795	550.922	10	10	313.27544117647	1099.01514705882	927.581029411766	1088.62244117647	965.170411764705	1202.92676470588	630.414529411765	1846.0242	718.390588235295	943.772058823531	896.967794117645	675.317882352943	514.139294117647	1128.60794117647	965.003470588235	879.037176470589	437.706176470589	368.294323529412	383.564235294117	250.008088235294	744.814705882352	638.685705882354	719.058529411765	850.630941176471	392.801911764707	547.882147058825	280.621323529411	870.436323529413	530.629411764705	471.294352941178	455.992588235294	686.756911764705	1753.6092	874.240823529414	455.038058823529	615.13094117647	669.409411764707	1000.70655882353	636.553411764705	1009.21632352941	939.663794117646
160	268.100248963683	268.100248963683	268.100248963683	122.408	122.408	122.408	1	1	155.080780487805	245.784731707317	176.531731707317	316.373902439024	179.592975609756	255.030487804878	157.162634146341	431.398097560976	612.073170731707	730.52956097561	654.933951219512	578.49212195122	132.615853658537	226.44	188.758658536585	117.330853658537	55.0865853658537	57.1432195121951	43.8662926829268	49.9931463414634	94.9099024390244	114.254	101.021048780488	139.719951219512	75.4998536585366	53.0615609756098	48.9658536585366	165.307170731707	58.1636341463415	53.04	85.6574634146341	39.7961707317073	180.514097560976	88.7506097560975	55.0944878048781	62.2378536585366	184.62	239.734390243902	176.506414634146	273.353463414634	56.129512195122
161	270.104850913563	270.097899178006	270.11180264912	106.6225	104.066	109.179	2	2	56.1067073170732	90.8060487804878	109.1828	106.1242	160.201268292683	213.266658536585	182.58	202.975146341463	450.775317073171	570.329975609756	261.1904	671.336536585366	58.1552926829268	92.8444146341463	87.7304878048781	96.940375	115.306853658537	266.290024390244	121.42643902439	165.24	102.0275	85.68	89.7842	114.253658536585	101.00656097561	105.102707317073	116.293902439024	265.343	166.3252	118.3519	140.746536585366	107.15775	897.6	453.064097560976	192.858365853659	317.3444	648.8949	579.5872	326.439024390244	706.0303	285.640975609756
162	270.276116667806	270.275270357794	270.276962977818	893.2445	892.72	893.769	2	2	630.746249999999	1062.2754375	923.4959375	930.354	641.638968749998	969.2671875	608.292499999999	668.407031250002	484.7078125	475.4365	529.509749999999	428.58375	1000.86525	1043.71575	957.170375	952.097343750003	603.0785625	868.3923125	439.5930625	652.98	751.103999999999	453.07425	458.19046875	865.1985	1011.06775	457.086	481.6465	656.020749999998	439.579593750001	592.928656250001	897.8475	680.52759375	583.69025	927.407250000001	463.037437499999	446.8831875	462.102468749999	685.503000000001	738.683625	496.96828125	460.14684375
163	271.271986246187	271.26595210955	271.289361724337	933.559	926.355	940.719	91	91	3992.94338983051	5058.44540740741	5516.1538125	5613.09517808219	3758.03209803921	5428.39551666667	3964.37864406779	4087.95325423729	3897.82440677966	3812.04976271187	3424.70898305084	3702.56972727273	5358.02475	3799.55582222222	5672.56242857142	5668.08985074627	3633.1809047619	5282.4515076923	3829.07776271187	3469.43157894736	5927.25464285715	3856.24067796611	3261.82032432433	5305.85714285715	5631.43793220339	3711.03892857143	3216.55762962963	3823.25936619719	3742.68575	3889.99126027398	5529.30879661017	3787.57875409836	3934.55783050847	5529.85988135593	3762.71952459017	3710.73190909091	3332.5249245283	3679.68445283019	2877.58736842106	3887.6206779661	3869.92204
164	272.274681049618	272.272556989273	272.29395100006	932.55	928.418	934.494	31	31	835.605931034482	1405.94013793103	1224.33103448276	1327.37889655173	852.950620689654	1203.91466666666	787.811703703704	838.659200000002	848.869517241382	809.203633333332	712.152551724137	805.878999999999	1154.95227586207	1171.29483333333	1272.542	1282.61433962264	787.49324137931	1182.48906666666	832.685793103447	890.69503846154	1297.79089655173	782.710275862067	775.566896551722	1078.41277419355	1180.21713333333	831.496724137931	839.857310344826	874.199103448276	792.747199999999	880.498068965516	1235.54293333333	845.98020689655	831.524827586206	1293.95173333333	838.496689655172	803.119931034481	820.160399999999	844.931172413792	698.010206896553	791.734068965519	768.256434782609
165	276.011626162009	276.011626162009	276.011626162009	91.822	91.822	91.822	1	1	153.019230769231	220.3524	268.374641025641	255.102564102564	259.190717948718	296.900025	318.2322	445.794625	300.847051282051	371.541333333333	285.678974358974	450.953333333333	303.061846153846	413.151923076923	296.857307692308	294.898564102564	236.735179487179	295.874358974359	226.536769230769	206.065897435897	133.65358974359	87.7310256410256	98.952125	107.11575	125.491538461538	97.9446153846154	73.4598	361.179846153846	219.388205128205	164.26541025641	201.9303	130.5952	736.532564102564	519.388820512821	262.245435897436	466.339205128205	955.104	1094.76264102564	683.5005	945.801461538461	211.166538461538
166	277.969802078255	277.965902842818	277.985510654137	66.327	65.295	68.357	26	26	1162.87862068966	1162.68206896552	1410.22189473684	1582.43612195122	1111.0804137931	1553.64460606061	1133.67579487179	715.220285714286	296.669482758621	296.05	266.294571428571	260.170344827586	1031.49889655172	1041.4904137931	956.007714285714	1216.41544827586	104.08924137931	165.251172413793	148.960275862069	99.9870344827586	2022.52848275862	1229.4324137931	1080.44475	3047.48675	1260.72	673.245517241379	814.015034482759	878.2815	354.035724137931	900.0495	1415.09564102564	1240.67466666667	568.178413793103	1000.72148275862	515.221896551724	699.90924137931	597.887428571428	795.795	652.844137931034	660.240392857143	161.236275862069
167	277.98945302365	277.98945302365	277.98945302365	66.31	66.31	66.31	1	1	1191.52297674419	1193.42720930233	1654.30769047619	1866.05902380952	1127.41571428571	1851.55325581395	1263.2610952381	744.912857142857	319.143534883721	317.432390243902	305.065428571429	294.820325581395	1059.92842857143	1057.88814285714	986.731404761905	1232.64895238095	119.390142857143	175.509619047619	175.488	110.204780487805	2187.74780952381	1260.02345238095	1113.2615952381	3141.82626190476	1397.4	689.616571428572	830.396285714286	903.846571428571	380.55769047619	916.451761904762	1526.52552380952	1316.50642857143	596.781627906977	1025.24023255814	541.759071428571	720.321714285714	633.582642857143	806.119761904762	683.4	696.936452380952	182.626880952381
168	278.033953106297	278.028229887625	278.037805355004	199.955	196.871	199.989	3	3	25.512	58.15596	34.697	47.95316	28.56784	47.95316	37.7548	68.3748399999999	1432.62790243902	1695.01728	2044.64112	1249.549	54.0748399999999	53.05456	54.0875599999999	41.83148	119.32128	140.79312	233.58916	227.57596	63.2566923076923	77.53824	61.2024	66.3181999999999	40.8192	51.0259999999999	40.8112	68.3709230769231	30.6072	24.4752	44.89232	31.63488	49.99372	60.1965199999999	40.8016	41.83968	37.75776	45.9108	40.8112	72.42284	34.68272
169	278.047537901579	278.047537901579	278.047537901579	199.972	199.972	199.972	1	1	29.593962962963	59.175037037037	39.7987777777778	48.972	31.628037037037	51.012962962963	40.8192592592593	74.4978518518519	1537.86559259259	1676.65107407407	1608.94885185185	1261.82835714286	58.1547777777778	52.0351111111111	54.0865	43.8727407407407	120.347357142857	143.856555555556	236.657185185185	229.608333333333	63.2583703703704	76.5194444444444	64.2645	66.3048148148148	37.7495925925926	51.025	41.8306296296296	66.3312962962963	32.648	26.5161481481482	47.9434814814815	33.6758888888889	48.9724444444444	62.2380740740741	40.802962962963	42.8602222222222	41.8397407407407	45.9116666666667	40.8103703703704	82.6257857142857	36.7293333333333
170	279.959450096561	279.957767262178	279.961132930943	303.5125	303.014	304.011	2	2	76.5197368421053	128.574486486486	119.370789473684	114.287157894737	70.3999736842106	83.6637368421053	54.0753421052632	112.214473684211	98.9680789473685	80.6028684210527	75.5014210526316	90.7917105263159	66.2982894736842	107.144210526316	75.4877894736842	48.9663157894737	60.1955263157894	85.7021052631578	81.6475675675676	102.043243243243	104.053421052632	34.688947368421	41.8243157894737	66.3273684210526	124.475315789474	45.9059210526316	25.5108108108108	133.65447368421	94.9138421052631	83.6637368421053	129.574324324324	32.6534736842105	202.012105263158	134.674736842105	45.9059210526316	63.2563157894737	148.958421052632	162.200921052632	152.996052631579	110.208315789474	227.518684210527
171	280.156354986085	280.156354986085	280.156354986085	230.59	230.59	230.59	1	1	21.4286153846154	12.2415384615385	29.5881794871795	29.5922105263158	19.388	23.4739210526316	24.4867692307692	33.6735384615385	39.791	17.3495897435897	20.405641025641	23.4664871794872	17.3471578947368	22.4490256410256	23.4696842105263	32.6490256410256	36.7246153846154	18.3650769230769	16.3241025641026	31.6239743589744	16.3265641025641	18.3646153846154	12.24	30.5992307692308	23.4664871794872	10.2042105263158	16.3171282051282	20.405641025641	23.4664871794872	18.3567692307692	19.3824358974359	12.2415	26.5273333333333	14.2857435897436	17.3395641025641	18.3650769230769	15.3063157894737	19.388	23.4658974358974	10.201282051282	16.3220512820513
172	280.261577247269	280.261577247269	280.261577247269	831.475	831.475	831.475	1	1	23.4696842105264	242.791315789474	207.118763157895	71.4184210526315	60.1877631578947	198.925657894737	20.4021052631579	189.74447368421	71.4283783783784	103.078473684211	669.396210526315	35.7046052631579	220.439368421052	186.71297368421	234.696842105264	108.164631578947	28.5629473684211	74.4580789473684	40.8105263157895	42.8521578947368	167.422421052632	29.5883947368421	46.9393684210527	216.262315789474	75.4994736842105	30.6126315789473	21.4288421052631	54.0823157894736	36.719052631579	94.8991578947367	82.6413157894736	59.1844210526317	42.8587894736841	198.956447368421	79.5805263157894	103.030631578947	29.5838157894737	33.669552631579	200.997026315789	40.8052631578948	46.9260526315789
173	281.956916521783	281.956916521783	281.956916521783	303.014	303.014	303.014	1	1	64.28394	114.29824	107.1273	109.16996	44.89232	99.9874399999999	49.9876862745098	76.5120000000001	134.67696	169.3864	119.38446	126.499450980392	99.9639199999999	131.630020408163	106.08416	103.04626	39.78624	125.49198	79.58964	68.35742	122.4336	42.84672	52.02816	103.0705	115.29164	79.57248	58.16166	92.84366	74.48774	48.96768	116.30964	38.7747346938776	92.84548	133.65668	45.9072	56.1088	72.44698	90.7942400000001	90.7747647058823	81.6304	129.573693877551
174	282.277176040375	282.272898291617	282.290218043531	895.821	889.625	897.867	25	25	437.7516	1782.71644444444	1715.47917777778	1019.2686	677.453217391305	1922.99	499.0408	1905.33573333333	944.8904	1064.15476086957	11162.4696595745	539.8445	2570.05473214286	1544.8856	2173.71130434783	1431.609	585.7096	1063.38365217391	634.453822222222	653.990933333334	1995.9024	893.8704	696.003733333333	1598.78071875	1051.91784444444	898.964739130435	675.499043478261	722.348799999999	708.915108695651	1152.90133333333	1138.75669565217	791.823652173913	548.0264	1698.77054347826	873.04556521739	1140.65813333333	599.84947826087	554.962782608696	1610.00037209303	592.8524	546.862933333332
175	282.296330175651	282.296058024363	282.296602326939	897.804	896.806	898.802	2	2	496.92506	2366.27920408163	1822.613	1122.418	743.78412	2143.35616	539.849897959184	1636.67503225807	1014.26542857143	1128.29696	11468.63872	603.056400000001	2684.35668	1623.43691836735	2268.5715	1533.6612	664.2804	1142.96	706.970879999999	707.128714285715	2098.9628	965.2984	775.587755102041	1911.2092	1129.5828	974.4629	737.749200000001	780.606	760.964759999999	1230.45768	1230.45768	852.034000000002	608.224081632653	1760.19	939.25422	1190.66676	648.82176	610.055680000001	1984.45571428572	664.26738	613.24838
176	283.282052241056	283.279278988804	283.284825493308	892.221	889.699	894.743	2	2	309.192076923077	780.622105263157	598.99587179487	442.858051282051	372.402948717949	688.586538461538	311.276578947369	625.421315789473	391.781052631579	414.234512820513	2796.56081081081	308.210358974359	778.475205128204	627.558947368422	675.511589743591	540.817435897435	308.167157894737	409.184512820512	327.453789473684	312.200526315789	656.029210526315	359.188210526315	342.86147368421	581.55	464.219736842105	400.010871794872	328.522564102564	336.684615384616	328.481282051283	438.713157894737	458.164205128204	418.368205128206	328.575578947368	635.635717948717	388.610230769231	425.449736842105	327.461153846154	376.474615384615	678.475	337.759368421053	308.119473684211
177	284.294426443786	284.289579708144	284.312091443243	962.15	958	965.176	52	52	777.330714285715	1265.601	1521.84	1194.60629545455	969.25909090909	1330.10963636364	805.938596491228	1533.87981818182	1101.87627906977	984.453522727274	4152.04459090908	875.136810810812	1398.55908695652	1187.61257142857	1360.22126315789	1462.24622727273	955.633522727273	1547.58134090909	944.791024390244	986.609860465115	1512.04418181818	1172.1403255814	1168.37930232558	1426.34445	1388.60885714285	1116.45186363636	907.181483870968	1046.93972727273	1022.44990909091	944.14519047619	1430.61354545455	1072.18720454546	947.709627906976	1250.01041666667	1100.88111627907	907.034	981.261863636365	1189.797	1956.66513636363	1121.40461363636	907.951132075471
178	286.148500721314	286.148500721314	286.148500721314	138.749	138.749	138.749	1	1	24.496	35.6978125	59.1744999999999	58.1969999999999	52.03275	65.276	51.046875	106.073882352941	34.6885	61.2375	25.4984375	32.648	44.891	73.4355000000001	28.5565	40.81	77.5105000000001	83.6604999999999	34.677875	65.2970666666667	50.0106249999999	81.6500000000001	40.8125	56.0967647058824	38.7701333333333	27.5484375	18.35775	64.2993749999999	29.5890625	27.5383125	30.598125	22.4455	144.777875	59.1744999999999	24.486	43.8734375	65.2959999999999	96.8940624999999	23.46575	66.3406249999999	26.5265
179	287.051301255602	287.051301255602	287.051301255602	263.252	263.252	263.252	1	1	88.7760731707317	202.042097560976	244.899512195122	263.229219512195	418.31	495.031219512195	451.914024390244	539.721926829268	95.8914634146342	124.490585365854	106.08	130.594341463415	287.674390243903	282.614317073171	345.829609756098	305.096682926829	133.616804878049	54.0742195121951	118.32	255.067073170732	94.8985609756097	164.286756097561	114.272780487805	117.347682926829	227.552463414634	153.062195121951	142.820487804878	609.110571428572	293.79512195122	280.573780487805	247.960756097561	247.89556097561	797.754439024391	543.802999999999	326.532682926829	452.934146341464	502.044	633.753219512195	527.478707317073	669.104	93.8781463414634
180	287.885130683794	287.883339610135	287.887213554935	1080.445	1078.38	1081.51	18	18	1245.81387096774	1700.87774193548	1735.3897826087	1806.99129032259	1084.60290322581	1402.39599999999	1152.96451612903	1110.46193548387	1038.68838709677	1275.390625	886.660322580648	1116.9	1981.4664516129	1741.22064516128	1783.98000000001	1819.23516129033	1122.35483870967	1871.18944444445	1154.64	1175.41161290322	1702.91838709677	992.773870967738	1245.42	1816.1393939394	2069.19375000001	1178.47258064517	1287.0335483871	1287.6470967742	1104.33806451612	1087.32	1442.73612903225	1206.009375	1127.4564516129	2030.44193548388	1141.38	1065.21677419354	1030.85161290323	1092.42	814.474838709674	1180.51322580646	1084.93677419355
181	289.978489206798	289.974296668907	289.998429308714	91.806	87.747	92.825	25	25	89.771282051282	205.078184210526	194.900421052632	425.526552631579	314.289684210526	474.422368421053	396.769763157895	254.006210526316	1483.88707317073	1777.09045945946	1263.09763636364	1421.22657894737	113.266736842105	147.919078947368	117.315131578947	138.777263157895	207.145473684211	115.289736842105	147.961052631579	172.397333333333	647.883815789474	1360.86613953488	1127.24539473684	1044.5907027027	546.871179487179	940.67641025641	1008.02	336.695526315789	152.042736842105	271.39	429.344435897436	559.118631578947	538.627692307692	396.943789473684	238.778526315789	443.883157894737	1273.51831578947	550.956315789474	838.548157894737	1350.82842105263	368.266282051282
182	291.017216788948	291.013990108842	291.024678400011	65.285	63.237	66.31	9	9	195.829333333333	386.432611111111	506.036705882353	753.985277777778	377.482222222222	670.1035	434.780333333333	413.2125	136.590666666667	132.638235294118	405.050277777778	91.825	329.549722222222	308.11105882353	283.625411764706	387.768888888889	84.6830555555556	105.054277777778	58.1368333333333	84.6830555555556	815.497	2266.05457142857	2350.72	1443.96033333333	453.875277777778	834.587222222222	777.197666666667	304.047647058824	238.732	291.854588235294	470.328470588235	405.050277777778	203.035277777778	248.866444444444	433.618055555556	356.076944444444	224.464705882353	235.687941176471	337.601611111111	439.004705882353	93.8911111111111
183	291.091544423102	291.083168839482	291.099920006723	242.3045	241.814	242.795	2	2	36.7302857142857	54.0664634146341	56.1157142857143	60.2052857142857	49.9998333333333	71.4383333333334	51.0071428571429	74.490268292683	53.0539512195122	62.2446904761905	54.0675714285714	54.0814523809524	29.5917380952381	46.9390731707317	53.0610476190476	38.7654285714286	28.5633333333334	33.6694285714286	34.6840476190476	45.9065853658536	39.7902142857143	64.2676829268293	38.76	32.6532682926829	35.7141666666667	29.5917380952381	28.556	49.994	20.4057142857143	26.52	27.5479024390244	15.2982142857143	64.2692195121951	42.8574146341464	23.4628048780488	32.6445714285715	43.8722857142857	48.9931428571429	37.7549761904762	59.1682857142857	30.6085714285714
184	291.968520584822	291.968520584822	291.968520584822	90.78	90.78	90.78	1	1	66.3044827586207	107.150689655172	111.228862068965	237.772482758621	147.965	250.009827586207	220.334896551724	142.809655172414	982.9908	891.690965517241	623.388551724138	747.862206896552	64.2904137931035	71.4193103448276	82.6255862068966	90.8229655172414	143.888068965517	92.8451034482759	81.6358620689655	120.372206896552	369.339862068965	776.270733333334	579.41875862069	680.524	283.636689655173	523.507655172414	531.563724137931	152.046793103448	62.2473448275862	160.183310344828	218.26524137931	320.366620689655	283.579172413793	230.675862068965	103.06875862069	165.312620689655	549.019724137931	316.338965517241	319.281586206897	578.496413793103	161.176344827586
185	292.018280159971	292.015472731513	292.021087588429	63.777	62.235	65.319	2	2	106.084	133.594807692308	152.0545	235.682192307692	149.979576923077	185.689	126.542	122.432307692308	80.5496153846154	88.7634230769231	172.4255	72.4254615384616	117.304423076923	142.837692307692	137.7675	150.002192307692	61.2161538461539	86.7228846153846	37.7499615384615	83.6778461538462	240.838	614.202076923077	581.553461538462	388.722576923077	146.857846153846	268.330807692308	218.296461538462	139.776884615385	88.7634230769231	116.363307692308	169.364692307692	150.999846153846	110.189076923077	130.564923076923	135.695807692308	110.193230769231	104.067461538462	131.614730769231	180.553615384615	160.2185	61.2161538461539
186	292.209771732829	292.202034353096	292.217509112563	285.173	283.657	286.689	2	2	10.2025806451613	18.3681290322581	23.4661333333333	27.5478387096774	9.18087096774193	19.3850666666667	12.2430967741935	21.4213548387097	13.2633548387097	18.3684	16.3241290322581	12.2430967741935	20.4051612903226	20.4090322580645	20.401935483871	23.4703870967742	12.2388387096774	16.3241290322581	12.2434838709677	12.2411612903226	11.2251333333333	7.14203225806452	12.2411612903226	12.2434838709677	12.2454193548387	14.2837333333333	11.221064516129	13.2634666666667	4.08103225806451	6.12270967741935	10.2045161290323	14.2863225806452	9.18087096774193	16.3241290322581	8.16180645161289	10.2006451612903	10.2043333333333	10.2046666666667	8.15922580645162	16.3246451612903	6.12154838709677
187	297.008917111288	297.008917111288	297.008917111288	73.441	73.441	73.441	1	1	100.989580645161	124.432129032258	156.104419354839	103.049322580645	117.351935483871	142.786451612903	128.568774193548	176.510225806452	255.863125	178.651666666667	1170.236	214.254193548387	87.7421935483871	98.9493870967742	101.005548387097	102.045161290323	103.065612903226	99.9884516129032	69.3797419354839	96.9275806451613	148.985935483871	174.464129032258	109.171064516129	102.025806451613	119.351322580645	104.049870967742	81.6077419354839	160.155193548387	67.3391612903226	110.208774193548	87.7283225806452	85.7179354838709	182.597322580645	153.009677419355	91.8232258064516	112.231935483871	218.342129032258	158.14	335.548161290323	215.356129032258	80.6182258064516
188	297.080414237845	297.080414237845	297.083168704255	756.055	750.908	756.055	3	3	316.28525	634.611050000001	527.565358974359	576.455375000001	421.373574999999	604.0916	355.918925	461.096499999999	458.170825	582.577025000001	184.696925	740.810400000001	488.84345	592.692624999999	577.475650000001	520.34025	301.018	465.3138	341.834	422.5077	509.117225	475.51805	431.576325	547.887675000001	460.2004	462.252525	375.5164	391.8432	421.373575	370.31445	444.8399	376.481475	458.036124999999	595.913599999999	456.062925	576.285875	510.073170731708	570.333725000001	179.542	558.008374999999	494.906125
189	297.082505684306	297.082148216327	297.100410706598	842.716	841.706	847.788	3	3	412.191744680851	636.493565217392	718.18485106383	644.734127659574	418.261063829787	743.688574468085	422.288808510638	523.336404255319	728.559391304348	774.567574468084	202.040042553191	558.021468085106	664.283170212765	667.260893617022	797.018808510637	664.283170212767	421.268787234043	581.484893617021	493.806260869565	453.958043478261	646.237956521739	463.26752173913	615.230413043478	725.420934782609	591.686382978723	538.762212765957	406.27147826087	421.426957446809	593.726680851062	412.238086956522	585.699829787235	503.048808510638	413.205652173913	727.457212765957	574.415723404255	728.466260869566	568.294063829787	527.483	206.066347826087	662.149304347826	631.314148936169
190	297.103147234236	297.103147234236	297.103147234236	652.939	652.939	652.939	1	1	383.62087804878	625.26	571.404878048779	569.391365853658	480.419999999999	648.890634146342	422.28	481.635707317073	351.992560975609	395.759999999999	218.337414634146	471.375219512195	484.696951219512	536.584146341463	577.389024390243	527.55436585366	353.021268292683	512.174682926829	317.348951219512	381.577952380952	554.005682926829	351.022634146341	373.32	561.067073170732	481.635707317074	338.777658536585	341.838902439024	457.145756097561	312.202097560975	385.716731707317	528.435804878049	427.379999999999	545.699999999999	582.587121951219	322.358536585366	412.13912195122	385.661414634146	562.235024390244	203.062512195122	401.985707317073	363.12
191	297.101267673106	297.101267673106	297.101267673106	756.984	756.984	756.984	1	1	252.003741935484	515.230322580646	452.07435483871	470.264612903226	331.646774193547	520.430322580645	280.526612903225	374.434709677419	391.795199999999	509.108774193547	145.924580645161	678.600322580645	400.092903225806	497.88593548387	479.521290322581	418.319032258065	236.744774193548	375.395612903226	288.733032258065	325.462322580646	390.832967741936	400.029677419355	371.37393548387	456.069774193549	369.333419354839	407.095838709678	311.188548387097	320.371161290323	339.756677419355	279.497677419354	351.035354838709	302.005935483871	373.355419354838	485.734967741934	387.710322580644	493.820516129033	430.480838709678	503.003129032258	136.688645161291	497.791483870967	423.487419354837
192	297.251516962711	297.242443847656	297.260590077765	616.7415	616.265	617.218	2	2	72.4584583333335	1063.90534782609	627.479374999999	1108.78529166667	440.748	725.39775	685.615304347826	761.147043478264	428.418260869565	660.10175	111.20725	383.614	677.473666666669	490.870956521739	644.955999999999	229.509375	384.736695652175	140.7945	92.8437391304348	169.37052173913	423.299999999999	341.801956521739	78.5600869565218	347.997913043478	126.485166666667	66.3027083333333	103.046347826087	242.8195	55.0957499999999	288.746130434782	95.9086086956521	356.154499999999	1348.80054545455	556.94275	103.046347826087	410.249739130434	252.0635	923.363958333336	219.356086956522	97.9659130434783	49.9820416666667
193	298.084459577288	298.084459577288	298.084459577288	841.695	841.695	841.695	1	1	96.927142857143	151.971485714286	171.4032	147.916571428571	89.770057142857	204.017142857143	94.8865714285715	124.453942857143	191.840571428571	213.269571428572	57.1360000000001	151.997028571429	157.1196	170.387714285714	215.3466	184.671714285714	94.8703333333331	139.775228571428	122.434285714285	90.8054285714287	171.5136	125.491628571429	162.220885714285	213.233742857143	161.200628571429	146.945828571429	95.9525142857142	108.165428571428	159.111085714286	97.9611428571429	151.023428571429	122.444571428572	92.8460000000001	188.779285714286	135.698	202.016571428572	146.921142857143	114.2688	74.4808571428572	169.366111111111	149.956333333333
194	298.102219314311	298.102219314311	298.102219314311	756.984	756.984	756.984	1	1	102.027777777778	190.760777777778	161.203888888889	179.568888888889	112.248888888889	173.4425	87.7152222222221	143.812166666667	139.798714285714	168.345833333333	75.5108333333334	246.947555555556	138.776666666667	157.075722222222	174.496	155.078	107.146666666667	128.5515	101.0075	89.7977142857141	147.940277777778	134.696571428571	154.058828571428	153.041666666667	151.001111111111	115.307083333333	123.453611111111	92.8604444444444	125.494166666667	114.252444444444	140.798333333333	114.268	126.494171428571	175.516444444444	119.35625	159.115666666667	134.654666666667	175.487777777778	70.3876666666665	191.780888888889	144.899166666667
195	298.860290275963	298.857877632084	298.860738517412	1083.52	1082.52	1084.47	3	3	1203.20052631579	1677.31263157895	1485.50315789474	1392.0172972973	1270.22763157895	1549.15894736842	1230.43736842105	1197.07736842105	1204.22105263158	1184.52552631579	1526.31368421053	1256.64	1367.50526315789	1482.8247368421	1505.52	1309.00675675676	1303.21210526316	1482.44236842105	1152.6	1361.03105263158	1590.59026315789	1331.44342105263	1147.79605263158	1457.95605263158	1634.46157894737	1094.75	1248.42552631579	1347.77702702703	1217.48789473684	1301.52	1521.6047368421	1328.38263157895	1321.24078947368	1436.53052631579	1032.24	1237.57921052632	1291.98631578947	1329.41216216216	2083.861	1080.45868421053	1250.19736842105
196	302.857051659578	302.854544889607	302.859558429549	1085.075	1084.57	1085.58	2	2	1306	1762.0796875	1348.853125	1253.96406249999	1337.6296875	1439.08125	1326.40625	1303.338125	1230.87375	1056.0234375	2073.22057142857	1332.528125	1471.290625	1492.15375	1457.57999999999	1236.61874999999	1375.8025	1346.8125	1141.38	1302.54	1407.0109375	1259.065625	1180.14	1331.5078125	1444.7625	1111.1203125	1070.635625	1294.77656249999	1117.584375	1270.92	1297.214375	1291.715625	1367.82	1328.44687499999	1108.059375	1242.36	1195.151875	1365.17812499999	2329.37343750001	898.619999999996	1297.44
197	303.046694809704	303.046694809704	303.046694809704	308.126	308.126	308.126	1	1	82.6514081632653	111.222265306122	133.654755102041	142.84	82.6414897959184	136.715551020408	95.9068571428572	140.782530612245	125.492632653061	143.857408163265	134.677714285714	133.641387755102	98.94388	109.181489795918	100.98396	88.7542040816326	88.7648571428572	83.6617551020408	70.4152040816326	88.7648571428571	98.9677142857144	113.23812244898	91.8128571428572	126.528081632653	86.7225510204082	84.6718571428572	58.1632653061224	122.431836734694	61.22375	61.2159183673469	68.3577755102041	65.3053333333334	117.330510204082	88.7630816326531	63.2488571428571	60.1968571428572	91.8257142857142	88.7524285714285	61.1952	89.7941224489795	61.2159183673469
198	303.066750536757	303.066750536757	303.066750536757	313.228	313.228	313.228	1	1	52.0336829268292	66.3269512195122	78.5606585365853	93.8781463414634	52.0336829268293	102.026829268293	45.905487804878	83.6619999999999	61.2248780487805	81.6214634146342	52.0336829268293	58.1469512195122	60.18	75.5106829268292	69.3699512195122	55.0865853658537	53.0539512195121	53.0543	54.0819756097561	64.2861219512195	70.3884146341464	78.5493902439024	60.1958292682927	81.6448780487804	62.2363658536586	56.1080487804878	33.6736829268293	76.5201219512195	34.68935	38.7701951219512	45.9120731707317	37.7499268292683	69.3881951219512	47.9526097560976	35.7042682926829	43.8715365853658	56.1067073170732	49.9859756097561	35.7	48.9728780487805	39.7914146341463
199	303.129918738433	303.129918738433	303.129918738433	255.072	255.072	255.072	1	1	58.1550882352941	127.533088235294	110.191764705882	90.8177575757576	110.172705882353	120.45296969697	125.474057142857	197.931352941176	53.0461176470588	66.3295454545455	50.9882352941176	58.1550882352941	67.3374705882353	96.9251470588234	61.2158823529412	58.1467058823529	153.017647058824	74.4799090909091	210.144235294118	190.8225	98.9656764705883	195.85694117647	171.409411764706	111.208852941176	92.8586060606061	87.7579411764707	76.5066176470588	144.881764705882	48.9727058823529	41.8308529411764	57.1364705882353	55.0846285714286	150.977411764706	88.7783823529412	43.8789705882353	73.4484705882353	75.5017647058824	78.5875588235295	48.9818181818182	87.7149411764706	30.6132352941176
200	303.871289832313	303.870517201613	303.874081073947	1088.59	1083.53	1088.64	5	5	1469.29655172413	1834.60214285714	1901.59071428571	1912.14928571428	1494.3	1968.91034482758	1241.77464285714	1457.0524137931	1288.71107142857	1379.50620689655	1427.47964285714	1285.63448275862	1945.79758620689	1812.78857142857	1525.92	1911.12892857142	1383.03448275862	1897.84137931034	1197.89928571428	1291.32	1882.53620689655	1217.28607142857	1400.46	1934.20689655172	1906.75517241379	1212.18428571428	1385.10928571428	1524.41357142857	1311.14310344827	1262.76	1922.97931034482	1384.60793103448	1236.67285714285	1875.41642857142	1213.8	1257.66	1407.05551724138	1476.45678571428	1357.075	1275	1258.10035714285
201	303.882987862198	303.876049049314	303.902454290175	1077.37	1075.35	1084.5	74	74	2543.81884615384	3319.31115384615	2151.18	3394.81961538461	2495.86076923077	2064.76516129031	2396.88346153846	1294.29925925926	2311.02153846154	2367.42	2226.47923076923	1071	2486.79956521739	2034.90000000001	3295.62	2362.26458333333	2342.80307692307	2163.42	2166.48	1243.70945945946	3228.49692307692	1072.02	2261.34	2569.22827586206	2228.46	1199.94	1179.0625	1666.68	2151.78153846154	2370.48	2796.70419354838	2456.06576923077	1462.15413793103	3557.06076923077	2237.88	1350.48000000001	2221.37730769231	2437.8	2132.38692307692	2155.05230769231	1486.14
202	304.856935383573	304.853394694466	304.858636925761	1086.58	1083.52	1089.56	6	6	1636.63310344827	2085.61	1993.75379310344	2024.36413793103	1687.65034482758	1927.06206896551	1566.24821428571	1599.90068965517	1452.47642857142	1605.0024137931	2173.26562499999	1579.49379310344	1870.29206896551	1441.12249999999	2027.76	1709.07758620689	1545.32413793103	2050.89310344827	1326.46428571428	1548.36	1389.76384615384	1438.70357142857	1535.1	2007.01827586206	1912.5	1484.60172413793	1543.28275862068	1470.31689655172	1526.43586206896	1552.44	2005.65517241379	1680.50793103448	1508.58	2080.48310344827	1359.11571428571	1573.86	1505.00862068965	1667.24344827586	2403.30769230769	1536.12	1411.68
203	306.88595115165	306.88595115165	306.88595115165	1073.27	1073.27	1073.27	1	1	607.495000000002	868.020000000002	874.140000000004	851.514000000003	589.560000000003	948.600000000004	599.759999999989	544.193000000002	702.780000000003	763.980000000003	621.180000000003	695.640000000003	854.577000000003	864.959999999985	869.040000000004	831.300000000004	566.100000000003	850.680000000004	715.019999999987	540.109000000002	818.040000000004	657.900000000003	673.860000000002	906.910000000005	822.926000000003	675.240000000003	715.721000000003	624.240000000003	657.900000000003	577.320000000001	903.720000000004	594.660000000003	539.088000000002	957.780000000004	712.344545454548	599.327000000002	665.692000000002	554.880000000002	659.565999999988	643.860000000002	626.685000000003
204	306.993885985928	306.990641827283	307.00183332047	65.287	63.237	66.31	12	12	433.53984375	721.07371875	1063.3284375	1497.71232	657.061125	1174.12790625	683.693125	551.97215625	164.151696969697	209.26015625	179.5695	158.14359375	715.08571875	599.815125	628.49325	772.4711875	84.69890625	122.43375	86.72390625	97.965	2270.4734375	6202.54673529412	7278.69215384615	3548.98687179487	1233.06665625	2947.02762857143	2432.7	427.41928125	414.2341875	622.58125	974.365277777778	837.80484375	254.00334375	404.97721875	807.04246875	500.95809375	227.52271875	214.2525	335.61084375	408.175	253.0685
205	307.078491861731	307.07194396711	307.097618720812	117.319	113.232	123.429	57	57	696.84041509434	1023.20328571429	1090.77196666667	745.971962962963	967.317735849057	1244.73424657534	2714.01516129032	3393.4984125	703.884146341463	1141.45717241379	116.299358490566	1650.8141754386	448.924528301887	1082.32763768116	898.777321428571	507.127547169811	1391.50204651163	596.854528301887	1578.37225	1141.5431875	271.422307692308	501.914264150943	397.903018867925	675.215018867925	266.293867924528	754.058867924528	312.137320754717	1551.16	1734.74375	425.363603773585	255.953698113208	424.437735849057	4998.95796202532	865.28224	1150.87924528302	2513.14829508197	6449.58945454545	2728.19557746479	556.054245283019	4318.30415217391	2965.21660377359
206	307.579756086205	307.576425020812	307.594975973036	115.289	112.228	116.321	13	13	182.601829268293	290.741707317073	348.981804878049	236.736195121951	225.511634146341	361.130571428572	770.1	898.640976190476	243.814975609756	368.271571428572	15.3018292682927	485.647707317073	104.067365853659	335.627	278.573195121951	127.551829268293	411.177951219512	143.861268292683	511.091571428572	371.324390243902	64.2769024390244	128.52	113.249780487805	180.54	66.3174390243902	182.654219512195	68.3498048780488	463.334682926829	480.615292682927	106.092682926829	56.0842857142857	121.411926829268	1394.30665853659	256.087341463415	339.749341463415	712.249414634146	1888.02	775.403902439024	123.452463414634	1801.60256	759.1962
207	308.028215863513	308.028215863513	308.028215863513	205.085	205.085	205.085	1	1	87.7615172413793	194.872689655172	148.960275862069	198.953793103448	253.026133333333	331.522413793104	246.948482758621	149.980551724138	778.312620689655	718.395586206897	586.658620689655	537.685379310345	234.663448275862	297.980965517241	296.960482758621	287.708068965517	357.024137931035	343.832965517241	266.292	311.131551724138	166.303466666667	104.08924137931	103.006068965517	115.267793103448	266.292	144.854689655172	115.244413793104	391.852137931034	361.177655172414	300.920344827586	373.357862068965	275.474482758621	571.354482758621	701.949793103449	421.217275862069	443.895	479.626896551724	621.453	438.718620689655	513.112034482759	409.047655172414
208	308.080696452118	308.077789603158	308.089611152293	114.28	113.254	115.266	3	3	207.082555555556	550.86	515.316428571429	968.251142857143	491.846571428571	1054.94588571429	854.713444444444	1328.98761111111	439.669257142857	587.584	105.089428571429	570.335277777778	624.397371428571	890.58125	668.380714285714	678.585	749.91	706.037714285714	691.597666666666	831.390555555556	323.421514285714	156.051257142857	125.491628571429	296.852333333333	377.502777777778	366.339555555556	165.258514285714	689.809714285714	572.460428571429	367.241142857143	371.199111111111	321.39	1910.66811111111	978.454	546.868888888889	692.871	1503.64845714286	1137.58671428571	483.5985	1342.4845	624.502285714285
209	308.088772404431	308.082690904314	308.105523932866	86.716	80.594	88.773	66	66	2080.02273809524	7900.84451219512	6617.36051282051	15820.1467826087	7101.06543902439	16580.4806595745	4785.34122222222	13077.7989756098	5594.93628571428	5249.4601	3787.23590243902	2920.00785365854	14239.8862195122	15108.006097561	13624.0543902439	13797.3248780488	12201.0977804878	15160.1665609756	6757.39843902439	14865.1747619048	7960.1817254902	769.275481481481	570.248170731707	4967.73879069767	9370.08533333333	3834.18490909091	1958.89548387097	7400.00276785714	4371.79871794872	7742.81607317073	9829.74	7145.10965853659	18175.8852857143	11351.1365581395	5198.16351724138	3536.80542857143	1424.53588235294	11548.6928780488	7048.2	4307.1972631579	1765.85391891892
210	308.106754529262	308.105885406753	308.108633835209	86.721	75.503	89.783	9	9	2080.07128571429	7926.48418604651	6860.18121428571	15821.3758333333	7120.31874418605	16705.8050232558	4994.15220930232	9616.18341176471	5609.57926190476	5278.888	3792.402	3080.22251162791	14270.6935714286	15138.92	13647.4711428571	13834.2207619048	9759.23034782609	15253.1720930233	6794.03832558139	14881.7955348837	8055.07519047619	976.276714285714	572.286785714286	5117.75314285714	9391.73	3905.65371428572	2056.608	7313.23733333333	4574.85438095238	7753.99047619048	9877.68	7179.70381395349	11243.2234363636	19632.5876190476	5689.77695238095	3689.78361904762	1887.74880952381	11570.04	7155.3	4533.02364285714	1971.92972093023
211	309.091298217543	309.086755500269	309.109745207783	87.747	85.69	88.779	47	47	334.595459459459	1223.55882758621	1053.08627027027	2344.90276923077	1178.61333333333	2225.91974358974	696.622055555556	1910.98027777778	879.216702702702	822.7245	719.295833333333	479.530555555556	2505.143375	2698.230625	2387.07529411765	2550.42173076923	1921.44458333333	2655.79417948718	1090.87632142857	2069.89562222222	1215.15496875	134.65427027027	69.3673513513513	746.843333333333	1484.52118421053	504.013513513513	248.947777777778	1077.40540540541	701.951111111111	1213.10135135135	1680.86844444444	1209.02916666667	3163.35524324324	3579.08315789474	856.120135135135	571.448888888889	258.162567567568	2139.50675675676	1278.23402777778	641.75	263.187891891892
212	309.11250157586	309.111687523357	309.114316208298	88.756	85.69	89.776	11	11	335.613743589744	1272.09987179487	1053.06338461538	2499.04751282051	1182.65548717949	2609.48794871795	702.868333333333	2051.47782051282	891.3489	830.86441025641	723.379974358974	488.715102564103	2577.62107692308	2825.75512820513	2451.36807692308	2650.07202564103	1776.559925	3014.93346153846	1171.43097435897	2369.75782051282	1303.082725	141.797375	72.4291025641025	752.968153846154	1560.99230769231	520.330769230769	250.989384615385	1110.06687179487	704.99717948718	1214.0975	1772.71543589744	1213.11535897436	3090.08483333333	3623.00256410256	856.124205128205	575.511384615385	270.415512820513	2055.91326086956	1289.24758974359	653.98025	264.213205128205
213	309.159593947867	309.154189377671	309.166966141127	229.0545	228.521	230.574	4	4	30.611875	55.089	40.8108333333333	39.7954375	45.916875	50.0055208333333	89.7838333333334	83.6724583333334	25.5067708333333	36.73875	23.4662291666667	33.6689375	21.4305	25.509375	27.5506875	28.5675833333333	27.5439375	21.4256875	13.2621666666667	33.6648125	25.5098958333333	67.33925	46.9219166666667	56.1091666666667	27.5473125	31.6322708333333	29.5775833333333	34.6934583333333	15.3040625	17.3385833333333	22.4432083333333	19.3831666666667	33.6689375	28.5710833333333	12.24025	17.3446041666667	11.2243541666667	21.433125	17.3449583333333	31.6245208333333	18.362625
214	309.171539704235	309.171539704235	309.171539704235	230.592	230.592	230.592	1	1	28.5714545454545	54.0672272727273	38.7703636363636	36.7347272727273	41.8371627906977	45.9245454545455	87.7434545454545	81.6327272727273	24.4865454545455	35.7182954545454	22.446	30.6081818181818	19.3879534883721	23.4694090909091	24.4892727272727	27.5473636363636	24.4838181818182	20.4054545454545	13.2620681818182	29.5846136363636	24.4892727272727	40.8109090909091	32.6407272727273	46.9273181818182	25.5068181818182	23.4688863636364	26.5170454545455	32.6487272727273	15.3040909090909	17.3380681818182	19.3825909090909	18.3624	28.5676363636364	28.5714545454545	10.2	16.3243636363636	9.18376744186047	21.4341627906977	15.3040909090909	28.5638181818182	16.3221818181818
215	310.085913349853	310.082754599983	310.097229575515	87.7385	84.664	88.768	14	14	162.201486486487	696.735888888889	602.062222222222	1324.53688888889	610.225777777778	1210.93783333333	379.481333333333	956.890277777778	449.73425	446.077114285714	373.421666666667	237.724722222222	1419.43822222222	1400.61691428571	1284.31988888889	1355.15022222222	1021.43708333333	1613.05916666667	608.184888888889	1086.41833333333	639.714166666667	76.5083333333333	64.267	420.354444444444	811.09875	275.4675	154.061944444444	501.976666666667	364.239166666667	642.7575	975.093444444445	595.842222222222	1653.60011111111	1758.17441463415	476.534583333333	283.683555555556	137.76	1121.28527777778	642.67	354.02675	129.554111111111
216	310.10775197981	310.104182285433	310.109585659516	88.767	87.735	89.794	5	5	163.243243243243	692.653405405405	602.055135135135	1331.66432432432	613.263648648649	1395.54486486486	379.429945945946	1042.71621621622	446.736324324324	444.017432432433	373.418918918919	236.702702702703	1416.36021621622	1526.08172972973	1282.20794594595	1355.13427027027	1050.02497297297	1611.00675675676	608.161621621622	1146.63189189189	639.7215	74.4678918918919	66.3087837837838	419.331081081081	809.074324324324	283.635135135135	153.040540540541	560.12447368421	366.277027027027	645.826578947369	978.154763157895	594.817567567567	1715.8672972973	1866.66751351351	475.521513513514	285.713513513514	140.819675675676	1085.56546341463	648.685621621622	368.366351351351	129.557162162162
217	310.162096231677	310.153373102556	310.164653862949	243.843	243.82	243.848	3	3	29.5874571428571	34.6838857142857	30.6077142857143	45.9192857142857	61.2257142857143	43.8858	63.2470857142857	95.9202857142857	111.208028571429	29.5932571428572	17.3448571428571	21.429	16.3268571428571	25.5107142857143	13.2659428571429	10.2028571428571	31.6235428571429	18.3646285714286	15.3017142857143	149.9568	23.4665714285714	31.6235428571429	16.3190857142857	15.3017142857143	20.4057142857143	15.3068571428571	9.17794285714286	19.3848857142857	16.3241142857143	15.2995833333333	19.3821111111111	28.5632	17.3443714285714	26.5311428571429	26.5222285714286	18.3620571428571	23.4659142857143	19.3941142857143	15.3042857142857	20.4051428571429	30.6077142857143
218	310.16390887398	310.160511298747	310.167306449213	260.6655	260.144	261.187	2	2	21.4256875	42.856085106383	32.6529361702128	35.7096808510638	53.0543829787234	44.8968510638298	28.5677446808511	90.7929791666667	30.6006382978723	18.3672765957447	23.4604791666667	31.6285744680851	22.4432765957447	29.5880212765957	20.4029787234043	34.6930212765957	36.72075	32.6488510638298	20.4033333333333	31.6285744680851	30.6114893617021	22.4456170212766	17.3424791666667	33.6691276595745	23.4688085106383	16.3264680851064	18.3630638297872	18.3649787234043	15.3041489361702	13.2649787234043	18.3672765957447	16.3223829787234	45.9067021276596	21.4256875	15.3060638297872	16.3223829787234	14.2853617021277	23.4722340425532	16.3244255319149	15.3003125	15.3060638297872
219	310.164885192772	310.164885192772	310.164885192772	176.493	176.493	176.493	1	1	94.88615625	170.41828125	228.581818181818	181.549212121212	131.638636363636	246.906	171.405818181818	345.809911764706	15.3068181818182	27.5432727272727	13.2635454545454	23.4746363636364	15.3068181818182	19.3817272727273	15.3040909090909	19.3817272727273	25.5113636363636	44.8853333333333	6.12163636363637	25.5030303030303	17.3446363636364	14.2812727272727	11.2246666666667	15.30703125	14.2838181818182	12.2432727272727	6.12163636363637	28.5778181818182	12.2414545454545	16.3214545454546	9.18225	7.14318181818181	23.4627878787879	12.2392941176471	11.223	11.2173333333333	12.2432727272727	17.3446363636364	14.2838181818182	13.2635454545454	8.1609696969697
220	310.177193570628	310.177193570628	310.177193570628	232.586	232.586	232.586	1	1	17.3451	20.399	14.2835	27.55485	44.891	29.61335	55.08	68.37685	34.6987	21.43155	9.1827	13.2639	10.2055	16.324	6.1233	6.1218	20.4	10.203	9.18225	140.8014	16.3248	26.5212380952381	8.1576	8.162	15.309	10.2085	6.1182	10.203	7.14175	8.15809523809524	11.2233	24.48	12.2434285714286	15.30825	17.34425	7.14	14.2842	14.2877	8.162	6.1218	16.324
221	310.308834574129	310.304662488652	310.323175007438	962.127	961.061	967.188	21	21	184.636454545455	1101.50181818182	2039.81818181818	819.132999999998	1222.2595	1106.98933333333	783.29018181818	4782.55999999999	879.47509090909	630.417937500001	11591.50453125	627.242343750001	2688.472875	1175.56363636364	2007.2005625	1446.980375	487.516545454544	2351.67625	1001.89842105263	918.272727272726	2089.15199999999	3025.67951515151	1305.12260606061	2393.55981818182	2860.84472727273	577.673749999999	2477.18948148148	1089.81309090909	876.609499999999	1464.91263636363	1865.26008510638	1208.6259375	282.565181818182	1731.6824375	1299.823	865.191272727272	792.469363636365	2864.92581818182	7869.85236363637	1603.12424137931	823.237818181818
222	310.327747191838	310.327214616068	310.32829703601	966.157	966.15	966.219	3	3	200.965256410256	1113.84	2054.22835897436	833.319051282051	1157.77827586207	1176.06	792.520076923077	4801.03025641026	889.68594871795	645.643769230769	11608.4787692308	645.741153846155	2700.8921025641	1181.64757894737	2026.84030769231	1461.26420512821	494.687564102564	2370.77794871795	1076.37051282051	929.476948717947	2163.69192307692	3042.02230769231	1309.38374358974	2410.92648717948	2876.10282051282	585.892102564102	2566.39628205128	1103.06348717949	959.209743589741	1443.69834146342	1944.95082051282	1224.15384615385	288.696282051282	1746.85456410256	1362.07653846154	878.462846153845	800.679871794872	2871.00153846154	7880.52000000002	1662.24830769231	833.444743589743
223	311.043988354945	311.024514107343	311.044635529993	114.258	113.26	114.263	3	3	42.852	84.6481428571428	49.994	103.048857142857	33.6812142857143	84.6837142857142	54.0524285714285	74.4495714285714	54.0524285714286	87.7445714285714	34.6872857142857	28.566	47.9332857142857	66.3185714285714	65.3211428571428	63.2532857142857	114.272	72.4352142857143	45.9128571428571	47.9534285714285	21.4245	50.9928571428571	28.58	42.834	30.5978571428571	37.7505714285714	25.4964285714286	43.8722857142857	29.6007142857143	21.426	22.4368571428571	30.6321428571429	56.0921428571428	44.8737142857143	32.6491428571428	49.994	75.4750666666667	49.994	32.6491428571428	66.2953571428571	31.6288571428571
224	311.141903932067	311.141903932067	311.141903932067	60.189	60.189	60.189	1	1	26.5225161290323	34.6767096774194	33.6754	68.3578666666667	43.8714666666667	85.6881290322581	34.6958666666667	92.8442666666667	40.7883870967742	36.752275862069	22.4458666666667	22.4421290322581	42.8428	71.4046666666667	34.6958666666667	26.5321333333333	3819.84619354839	3097.5296	2030.33066666667	3159.30786206896	33.6754	22.4458666666667	21.4256	32.6485333333333	39.7762258064516	34.6822666666667	13.2613	74.4673	25.5075	35.7233333333333	29.5858	22.4458666666667	120.371419354839	94.869	19.3850666666667	43.8729	51.0133333333333	82.6281	49.9849	66.3303333333333	35.7093333333333
225	311.17196766539	311.171831927071	311.180686992086	236.678	235.692	240.777	3	3	15.3039130434783	31.6247173913044	34.6888695652174	42.8568	18.3672	27.5544	39.7850869565218	82.651695652174	65.2966956521739	27.5508	27.5435217391304	47.9525333333334	18.3672	30.6123913043478	28.5712	21.4227391304348	39.7859347826087	17.3445333333333	19.3828913043478	40.8060869565218	19.3853695652174	20.4030434782609	25.5005434782609	23.4665	22.4458666666667	18.3672	26.5177391304348	26.5267826086956	20.4052173913044	24.4805217391304	20.4030434782609	23.4575531914893	40.8104347826087	29.591347826087	13.2605652173913	16.3220869565217	18.3650869565217	23.4748222222222	18.3672	18.3607826086957	13.2636739130435
226	311.314533863813	311.314533863813	311.314533863813	961.079	961.079	961.079	1	1	37.74	233.58	486.54	207.06	297.84	283.545368421053	178.490789473684	1316.20736842105	199.971578947368	130.634105263158	3935.35242105265	124.44	663	283.647789473685	448.915789473687	333.729315789475	108.114421052632	558.083947368421	257.106315789474	218.268736842105	548.901578947371	740.711052631579	309.139736842105	596.018105263157	740.711052631579	166.354368421052	623.380789473684	287.803263157896	225.547947368421	353.830421052632	498.908684210526	316.281578947368	58.14	433.746052631578	325.463947368421	210.239263157894	211.063736842106	686.637105263158	2077.0967368421	422.519684210525	158.140789473684
227	312.174150341469	312.168344850431	312.182799772888	235.675	235.658	235.681	3	3	16.3244137931035	23.4615862068966	25.5060344827586	43.8792758620689	10.2044827586207	26.5432142857143	11.2207586206897	51.0344827586207	20.4089655172414	21.4301379310345	19.3852413793103	18.3649655172414	21.4294137931034	28.5735172413793	20.4096551724138	17.3446896551724	11.2207333333333	13.2635862068965	4.08027586206897	12.2408275862069	22.4460689655172	22.4415172413793	10.199	17.3446896551724	17.3482068965517	12.248275862069	16.3184	21.4257931034483	10.2027586206897	13.2586551724138	10.2024137931034	21.4221724137931	21.4257931034483	13.266275862069	7.14193103448276	15.3010344827586	15.3041379310345	13.2712068965517	5.10137931034483	7.14193103448276	4.08110344827587
228	312.187033307158	312.187033307158	312.187033307158	237.733	237.733	237.733	1	1	5.10149999999999	10.2	11.2233	12.2466	4.08231578947368	13.26715	8.15999999999999	21.43155	14.2842	16.3288	17.34425	14.2842	9.18236842105263	14.2877	6.12329999999999	7.14209999999999	7.13999999999999	8.1624	1.02025	12.24	8.162	8.15759999999999	6.1182	8.162	15.30825	4.08339999999999	9.17729999999999	5.10125	5.10149999999999	9.17999999999999	1.0203	10.2	12.2466	6.1233	4.0812	7.13999999999999	8.16210526315789	6.12347368421052	3.06075	2.0406	2.0406
229	313.022521701389	313.022521701389	313.022521701389	113.249	113.249	113.249	1	1	38.7633529411765	57.1249411764706	51.0220588235294	97.9454117647059	64.2867272727273	60.2060294117647	62.2165142857143	85.6752	55.0847647058824	63.2454705882353	47.9524411764706	48.9741176470588	52.035	60.1869411764706	48.9811764705882	36.7348235294117	113.249382352941	60.1956176470588	32.6487272727273	57.1249411764706	35.710294117647	56.0967647058824	28.5682352941176	37.7432647058823	39.7903235294118	33.6745588235294	27.5423823529412	48.9811764705883	28.5723529411765	34.684	35.687	29.5927941176471	70.3982647058824	53.0541818181818	38.7700588235294	42.8585294117647	65.2856470588235	40.8117647058824	36.7295294117647	46.9254117647059	44.8933333333333
230	313.030791857014	313.030791857014	313.030791857014	294.857	294.857	294.857	1	1	23.4622258064516	35.7090322580645	54.0753870967742	53.0634838709677	29.5884193548387	38.7698064516129	23.4703870967742	36.7234838709678	1035.56193548387	1161.09038709677	1337.55832258064	1092.72121875	30.598125	51.0225806451613	43.8655483870967	42.8360625	68.3572903225806	57.1362580645162	94.92	66.3293548387097	35.7158064516129	27.5521935483871	26.5225161290322	38.7698064516129	37.7495483870968	21.4260967741936	21.4335483870968	20.4058064516129	32.649	13.2633548387097	24.4908387096774	21.4294838709678	14.284064516129	31.629	22.4421290322581	24.4823225806452	24.4861935483871	15.3043548387097	30.5925	24.4908387096774	15.3043548387097
231	315.021495359727	315.013182543388	315.029808176066	101.513	99.968	103.058	2	2	27.5412272727273	52.0478181818182	41.8423636363636	82.6641818181818	75.4993043478261	61.23	97.8991304347826	210.128956521739	46.92	70.398	17.3446363636364	65.2974545454545	33.6765	48.96	39.7817727272727	30.615	133.654173913044	26.5211304347826	59.1758181818182	88.74	32.6487272727273	33.66	20.4	19.3808260869565	17.3446363636364	25.5068181818182	20.4008695652174	61.2327272727273	41.8423636363636	26.5270909090909	20.395652173913	19.3808260869565	124.44	55.1094545454545	40.8109090909091	64.2943636363636	50.0067272727273	80.6015454545454	17.3446363636364	61.2163636363636	39.78
232	317.96358803379	317.962326763467	317.963983741258	67.325	66.31	67.359	3	3	381.5174	424.2784	545.842666666667	645.8288	383.620266666667	540.635333333333	426.555066666667	254.0464	126.424	141.899827586207	517.2752	117.307666666667	320.3742	334.581866666667	290.776	474.517	53.0642666666667	109.147133333333	56.1146666666667	76.52	801.066333333333	766.227172413793	678.477333333333	987.618133333334	468.1341	363.143733333333	378.444733333333	287.6588	132.634666666667	329.610733333333	442.708933333333	409.233866666667	224.422	371.3164	236.696	252.005866666667	211.1952	262.2171	452.9096	241.8506	73.4736
233	321.959225521812	321.956865162663	321.960296419811	66.328	66.305	67.337	7	7	742.613925925926	729.194074074074	1048.83676923077	1144.73088888889	717.268296296296	1173.84948148148	772.504481481482	490.762518518519	198.784444444444	215.414769230769	166.302259259259	187.768592592593	681.533185185185	736.493481481481	627.465576923077	782.709296296296	73.4746666666666	105.06762962963	65.2989629629629	66.3192592592593	1293.994	745.816807692308	642.763333333333	1909.9564137931	866.042888888889	428.431111111111	490.65562962963	552.880148148148	200.99837037037	579.644	997.632444444445	768.422555555556	387.628148148148	670.164333333333	367.293333333333	448.93037037037	326.486153846154	523.398115384616	407.009555555555	382.774038461538	93.8842962962963
234	322.21822098943	322.206463484885	322.229978493976	291.277	290.77	291.784	2	2	18.36675	36.7376727272727	28.5701818181818	36.7337454545455	21.4257272727273	42.8560363636364	23.4662727272727	46.9275272727273	39.7870909090909	36.7337454545455	29.5851785714286	24.4865454545455	37.7393392857143	28.5705	31.6250727272727	37.7541272727273	28.562	27.5473636363636	20.4076363636364	24.4887272727273	35.7133636363637	39.7948909090909	24.4842857142857	39.794625	26.5299272727273	18.3665454545455	19.3872545454545	23.4662727272727	17.3446363636364	18.3668727272727	21.4299272727273	21.4303090909091	34.6929818181818	34.6892727272727	21.4280181818182	16.3226181818182	21.4280181818182	19.3851818181818	18.3596785714286	32.6485714285714	13.264875
235	322.966149478518	322.963809942655	322.967371957877	66.8255	66.305	69.4	6	6	590.632636363636	592.567181818182	833.686606060606	971.299636363636	607.062272727273	1047.66448484849	615.334090909091	475.43296969697	191.680242424242	248.051454545455	231.601909090909	266.251636363636	566.150454545455	645.717545454546	529.615909090909	609.211363636364	139.798121212121	211.196454545455	161.203090909091	179.594666666667	1043.925	499.933636363636	434.636181818182	1423.50807692308	637.462121212121	313.167909090909	345.821090909091	623.275545454546	250.987090909091	460.307	768.128454545454	595.839272727273	659.998818181818	764.048090909091	368.318454545455	445.859181818182	522.379636363636	697.866545454546	504.96	634.722727272727	151.000363636364
236	323.040688962026	323.037873802079	323.060527095088	548.951	543.792	550.951	23	23	283.686363636363	1332.49314285715	1090.86590909091	1354.0987368421	23.4662727272727	1516.14457142857	26.5230588235294	40.8169696969698	506.145454545454	1223.307	1305.96	322.348727272727	631.548818181818	1434.79875862069	1187.41694117647	1133.15266666666	14.2838181818182	512.176909090909	462.086647058824	33.674	974.360454545454	507.15084848485	904.687823529412	1024.02094117647	460.139382352941	702.96238235294	263.277272727273	995.963636363635	700.031818181817	8.16218181818181	599.811882352941	17.3477272727273	22.446	1039.47263636364	557.064529411766	241.802735294118	863.278909090909	11.221	848.715636363637	1313.091	277.514181818182
237	323.058665329819	323.058665329819	323.058665329819	141.782	141.782	141.782	1	1	33.6727959183673	46.9265714285714	67.3388571428571	75.4920816326531	70.3997142857143	81.6114285714286	107.140714285714	310.123428571429	68.3591428571428	137.752346938776	55.0954285714286	273.436571428571	36.734693877551	112.215714285714	66.310612244898	56.1089795918367	85.7022857142857	54.0740612244898	74.4704285714286	99.964	58.1562857142857	73.4595	47.9467142857143	63.2488571428571	59.1895918367347	66.3252040816326	41.8367346938776	74.4957551020408	49.991	52.0220816326531	54.0686530612245	51.0081632653061	276.39787755102	89.7635918367347	41.8308775510204	69.3544489795918	236.673142857143	145.880428571429	80.6122448979592	140.799428571429	152.037775510204
238	323.061357214096	323.0608328125	323.062567425222	550.922	549.874	550.957	5	5	132.6325	24.486	16.328	14.284	1250.87028571429	12.243	876.241357142858	2250.2025	416.356444444444	11.22275	39.7911428571428	514.206	7.1405	14.2867407407407	20.4014285714286	12.2357142857143	599.912444444443	12.2434285714286	21.4215	269.416888888889	17.3444074074074	250.937571428572	8.15885714285715	8.15885714285715	28.568	12.2434285714286	70.4132222222222	229.612500000001	6.1215	647.864629629628	12.2408571428571	948.011321428571	1899.73288235294	10.2007142857143	10.2028571428571	523.296642857143	19.3895	1263.11371428571	68.3424814814813	17.3448571428571	839.695142857142
239	323.563121482434	323.563121482434	323.563121482434	139.742	139.742	139.742	1	1	7.14187804878049	20.3970731707317	22.4491219512195	12.2432195121951	10.2041463414634	18.3621951219512	17.3470487804878	24.483512195122	17.3445609756098	34.6899512195122	21.4230731707317	69.3782439024391	12.2414634146342	24.4829268292683	14.283756097561	14.283756097561	9.18241463414634	10.2056097560976	11.2216097560976	20.4053658536585	16.3242926829268	18.36495	4.08058536585366	12.24	8.16214634146341	10.2041463414634	7.14290243902439	17.3424878048781	4.08117073170732	7.1389756097561	11.2197317073171	8.16214634146342	58.14	16.3223414634146	5.10060975609756	11.2232195121951	49.9859756097561	24.4858536585366	18.3674634146342	29.5835365853659	28.5716097560976
240	324.964654661105	324.962019110421	324.9657005066	66.328	66.305	67.359	11	11	3957.87714285714	3986.62157142857	5120.814	6323.66979310345	4037.12925	5612.30096551724	4401.49637037037	1986.49628571429	698.333035714286	712.583214285714	834.5645	575.441142857143	2990.42855172414	3271.47175862069	2827.11275	3945.96821052632	177.560785714286	207.081	161.171285714286	144.880571428571	8119.40441025641	5478.93428571428	4194.39457142857	10853.1300487805	4547.31921428571	2575.68035714286	2774.68137931034	2356.365	1036.574	3183.84857142857	4781.07478571429	4609.51485185185	1348.53442857143	2418.58935714286	1791.62171428571	2313.927	1376.36542857143	2205.85771428571	3514.1375862069	1850.53581481482	335.73275
241	324.971328602922	324.966071929202	324.990676060955	66.322	63.255	69.382	79	79	3847.44845454545	3893.53	5001.72844736842	6428.54093103448	3916.78147826087	5561.5147	4330.85042857143	1901.77706666667	701.404137931034	714.6	837.646482758621	570.334206896552	2982.754125	3215.37178947368	2734.27	4008.38371428571	174.5055	208.094068965517	161.203586206897	144.879172413793	8169.70889655172	5571.72648275862	4180.94917241379	11114.8852413793	4503.05472222222	2594.04164285714	2739.9718125	2258.92575	1021.27832258065	3115.90223076923	4741.26986666667	4568.61860714286	1292.7201	2213.28578947368	1756.94647058824	2265.98948717949	1229.40985714286	2138.46340740741	3533.51889655172	1865.44248275862	340.84124137931
242	325.052823204798	325.052350474055	325.053295935541	298.958	298.944	298.972	2	2	757.035263157894	1412.26273684211	1186.57432432432	1474.28768292683	1085.56	1433.46973684211	1034.57352631579	1589.324	615.218684210526	810.214315789474	400.005052631579	767.237894736842	1254.56763157895	1446.95705263158	1444.50631578947	1309.84894736842	574.319263157894	667.252105263158	528.578105263158	649.907631578947	956.145189189188	893.888842105263	720.212894736842	838.786105263158	933.540789473685	866.203421052631	657.151157894736	1242.8867027027	889.66947368421	772.239605263158	886.745894736842	708.172210526316	1533.49507894737	1318.18	858.950789473684	1025.20578947368	1197.97431578947	1185.54578947368	661.860447368421	1331.64947368421	627.47802631579
243	325.063151655526	325.060163202349	325.071792961101	254.074	251.994	255.088	3	3	109.169181818182	142.838181818182	351.978409090909	194.874571428572	329.536904761905	373.616285714286	310.166857142857	705.008454545454	184.628227272727	298.943714285715	111.155227272727	496.855952380952	678.648333333333	666.23809090909	642.78	434.621428571428	87.7434545454545	63.2547619047619	66.2999999999999	91.8245454545453	260.172857142857	132.635454545454	25.5068181818182	112.23	457.088	305.065428571428	212.216727272727	1596.74714285714	622.345238095238	597.72	563.215636363636	529.38	1784.60227272727	1052.96836363636	615.06	854.006318181818	995.798857142858	1194.2892	268.397761904762	1063.86	63.256909090909
244	325.077210772904	325.077210772904	325.077210772904	94.896	94.896	94.896	1	1	82.64025	100.987071428571	90.8228518518519	75.517	154.090107142857	157.1185	195.853714285714	300.97375	134.621142857143	207.24125	168.347142857143	232.625142857143	157.157	318.262285714286	200.954071428571	168.3825	124.496642857143	175.489142857143	151.028714285714	100.983535714286	29.582	20.4014285714286	19.3854285714286	12.2434285714286	66.3185714285714	23.46575	15.3042857142857	200.996285714286	117.32875	84.6837142857143	83.6282857142858	51.025	615.103071428571	328.6585	116.337	260.16375	610.270074074074	899.892	480.453642857143	573.510592592593	103.027214285714
245	325.10418874422	325.10418874422	325.10418874422	293.836	293.836	293.836	1	1	733.577725	1380.621	1427.35534146342	1238.78336585366	1084.57112195122	1381.44326829268	1025.36963414634	1580.20668292683	620.32312195122	824.495024390244	379.594243902439	760.099878048781	1198.5	1188.766	1347.61331707317	1072.309025	563.120780487804	412.188390243903	424.492487804878	628.485268292683	719.39231707317	859.18912195122	680.437609756098	714.290243902439	845.802414634147	843.761878048781	634.6888	1229.42329268293	870.288853658537	772.343097560976	757.147658536585	695.922780487805	1527.34163414634	1279.44702439024	845.70131707317	1020.14634146341	1143.88480487805	1181.49892682927	647.607073170731	1276.35563414634	619.306925
246	325.969873937761	325.969315999849	325.971573639503	66.316	66.305	67.359	5	5	547.7758	552.7858	678.621034482759	787.645866666667	536.6778	636.4176	532.6836	338.7396	157.9915	132.712068965517	131.6144	152.019733333333	444.836266666667	505.9696	385.65124137931	541.8678	95.9238666666667	81.6213333333333	97.9456	70.3984	982.724896551724	910.086068965517	1054.95573333333	1328.57415384615	587.5776	520.235172413793	510.05	327.4521	289.755733333333	503.081	607.9796	559.215733333333	259.096933333333	318.2608	325.468	365.2674	200.994344827586	284.656965517241	380.4227	272.514931034483	308.175379310345
247	326.176529449867	326.176529449867	326.176529449867	232.615	232.615	232.615	1	1	31.6309154929578	64.2715352112676	47.9565492957747	64.2816	45.912676056338	34.6945714285714	39.7905857142857	89.7934647887324	51.0140845070423	76.5332142857143	32.6436056338028	45.9128571428571	56.1201408450704	45.9158450704225	45.9160714285714	34.6868	43.8617916666667	34.6897142857143	17.3419154929578	32.6485633802817	41.8309718309859	54.0741830985916	40.8011111111111	35.7064084507042	40.8142857142857	24.4906285714286	37.7410422535211	53.0583098591549	20.4057142857143	30.6008450704225	33.6688309859155	41.8246197183099	55.0906478873239	46.9361971830986	18.3620281690141	33.6692957746479	43.8747428571429	55.1085428571428	28.57	44.8848888888889	24.4864225352113
248	326.960402555054	326.96009094512	326.960714164989	66.3245	66.31	66.339	2	2	1925.89485714286	2002.99942857143	2302.70425	3043.51228571429	1928.34	2604.24235714286	2046.1025	1192.67225	656.65	626.828214285714	615.21075	483.496928571429	1411.05514285714	1667.81678571429	1470.18025	1972.6265	244.911428571429	248.941	260.172857142857	229.564285714286	3814.629	2627.23571428571	2173.20857142857	5154.303	2067.25042857143	1365.87564285714	1332.21328571429	1262.84842857143	634.617714285714	1542.24532142857	2162.55142857143	2125.25514285714	878.22	1350.57457142857	951.926571428572	1220.219	881.526857142857	1074.36085714286	1838.16871428571	1032.70985714286	333.691821428572
249	326.97681167124	326.961671579574	326.986798451001	66.328	65.301	68.351	7	7	1919.71528	1995.82688	2296.62603846154	3031.21988461539	1922.20752	2585.193	2032.79616	1185.55284615385	625.0148	590.11488	610.121	461.16656	1393.64784	1658.58253846154	1452.86338461539	1966.54204	232.62384	238.689	250.98888	221.40076	3509.4995	2610.89652	2155.82888461539	5000.44945833333	2059.46076	1338.29248	1319.92976923077	1244.44692307692	623.39108	1534.832	2158.40138461538	2116.998	858.87368	1336.3048	928.4184	1205.97096	869.269384615385	1064.96030769231	1833.00911538462	1016.418	314.32016
250	326.965314931907	326.964597402585	326.985413892145	103.068	103.051	104.077	3	3	1177.92230769231	1694.34923076923	1950.718	1684.57033333333	1168.16423076923	1766.01946153846	1078.91584615385	1514.47153846154	48.9526153846154	60.1936153846153	14.2843076923077	60.1981538461538	705.33825	1000.92184615385	826.386923076923	901.322250000001	47.9544615384615	92.806	78.5577692307692	73.4289230769231	849.868250000001	709.060384615385	726.130461538461	1019.67161538461	539.74276923077	635.651692307693	545.617692307692	1028.916	468.497769230769	639.69675	846.791538461538	553.776461538461	905.964923076923	1449.49230769231	648.915692307692	697.132846153846	396.051	964.177941176471	45.9103846153846	420.343	243.743230769231
251	328.957020503814	328.956111539437	328.95792946819	66.3075	66.305	66.31	2	2	469.2	481.327619047619	518.305142857143	717.260857142857	476.473428571428	587.355428571428	457.216	270.375714285714	228.352	176.55515	200.986904761905	164.258333333333	324.450857142857	388.728857142857	386.670238095238	462.318857142857	96.922619047619	119.34	81.6228571428571	111.211142857143	855.238857142857	619.29175	457.088	1152.86904761905	475.32	308.1155	350.88	320.28	183.651428571429	328.608666666667	527.487714285714	490.757428571428	223.442571428571	294.78	258.1359	358.120285714286	303.024857142857	252.010571428571	432.48	275.618571428571	85.7262
252	332.060883973774	332.060883973774	332.060883973774	82.635	82.635	82.635	1	1	59.1761860465116	46.9264186046512	68.3680465116279	89.7947906976744	30.6125581395349	72.4296818181818	35.7097674418605	58.1559069767442	80.5597906976744	67.364511627907	467.287813953488	36.7292093023256	46.9381860465116	51.0079545454545	54.0684318181818	38.7808095238095	75.5092558139535	142.819090909091	91.8251162790698	118.336186046512	60.1964651162791	29.5840465116279	25.506976744186	61.2167441860465	42.8507441860465	25.5063953488372	20.4027272727273	67.3384186046512	29.5880930232558	24.4866976744186	43.8609772727273	23.4664186046512	72.4299069767442	87.7548095238095	34.6934418604651	26.5311428571429	80.6112325581395	47.9531162790698	339.667568181818	67.3561428571429	26.5236279069767
253	332.131811903244	332.128231127168	332.150147597677	110.185	108.129	111.219	8	8	187.70358974359	385.608461538462	429.663736842105	429.597263157895	25.5105263157895	219.424473684211	120.356894736842	83.6378421052631	624.318461538461	870.149789473684	157.124578947368	558.098342105263	158.140789473684	401.92147368421	211.199921052632	82.6541052631579	95.9072105263158	1222.27526315789	854.092421052631	971.159	209.153947368421	151.957076923077	174.465	169.315631578947	219.327564102564	115.307578947368	110.191263157895	375.514947368421	159.185684210526	28.5681052631579	224.365263157895	109.185052631579	78.5481052631579	346.943157894737	160.206105263158	178.573684210526	367.294736842105	39.7902631578947	143.857105263158	291.757631578947	111.208684210526
254	335.2598529904	335.256314533148	335.263506305118	760.081	758.079	765.238	4	4	78.5592499999998	125.49459375	97.9650000000003	107.0934375	104.0655	127.55859375	72.43996875	86.72390625	833.56978125	988.65253125	198.99140625	966.3543125	121.43578125	123.45403125	132.6325	116.3120625	95.9387499999999	103.04840625	88.76446875	82.6554375000003	121.43578125	82.6579687499999	96.92671875	132.6365625	135.7181875	90.8189375	85.7193749999999	107.14921875	94.88615625	101.99375	126.538125	77.541375	94.8687187500001	109.17009375	100.0059375	99.9875625	104.0495625	88.76446875	225.44071875	140.7988125	74.48053125
255	336.021252042633	336.020430627531	336.022073457735	504.5065	502.976	506.037	2	2	12.2472	22.4455	20.405	13.26325	8.1624	23.4669	13.2599999999999	16.3191578947368	29.5800000000001	54.0917999999998	8.16239999999998	45.9247499999999	12.2436	17.3391052631579	13.2634210526316	18.3654	9.17952631578946	8.16240000000002	19.38475	23.4660526315789	24.48	6.12347368421051	7.14419999999999	17.34935	21.42	15.291	6.1215789473684	31.6292999999999	62.2718500000001	17.3444736842105	37.74	10.2	31.6102105263158	13.26325	8.16252631578946	16.324	39.7897500000001	13.26715	7.13789999999998	54.08915	8.16239999999998
256	336.044621686238	336.044621686238	336.044621686238	508.077	508.077	508.077	1	1	15.3072222222223	28.561	25.5074074074074	18.3653333333333	12.2431111111111	26.5344444444445	13.2580740740741	17.345037037037	30.6077777777777	57.1469629629631	9.18233333333334	50.0054074074075	14.2836296296296	26.5267407407407	17.3485	21.4254444444445	9.18066666666668	11.2232592592593	22.4457037037037	23.4668148148149	31.6211071428571	7.14337037037037	9.18433333333331	19.3891481481481	24.4808888888889	17.3337037037037	8.16207407407408	36.7293333333333	66.3457407407407	18.3653333333334	39.7742222222221	10.2007407407407	36.7146666666666	20.4051851851852	12.2457777777778	17.3444074074074	41.8306296296296	20.4096296296296	8.15885714285714	56.1253846153846	11.2228518518519
257	336.265235194225	336.26240982453	336.268060563921	758.574	758.079	759.069	2	2	34.6893793103448	54.0746206896551	57.1451034482758	57.1257931034482	28.5677241379311	80.6181379310346	33.669103448276	34.6893793103448	178.548275862069	244.866206896551	66.3291379310346	236.751999999999	60.2186551724139	57.135448275862	54.0746206896551	52.0340689655172	36.7435862068966	73.4598620689654	41.8228275862069	34.6893793103448	52.0446206896551	36.7361379310344	35.7096551724137	60.1962758620689	54.0746206896551	31.6285517241379	38.7704827586206	21.4257931034482	36.7299310344827	37.7361724137931	60.2084827586208	37.7502068965517	37.7438275862069	55.1060689655173	36.7311724137932	45.9124137931034	42.8428965517241	31.6274827586207	63.244275862069	47.9432413793103	27.547448275862
258	336.326669035632	336.322927521946	336.330410549318	972.298	970.266	974.33	2	2	124.428193548387	295.78129032258	444.846580645162	281.448774193548	226.461483870967	329.428741935484	206.092129032258	373.343612903225	246.910258064515	213.193483870968	3003.18909677419	212.213677419355	573.185612903225	321.391451612903	429.610129032258	363.280774193548	173.410967741936	631.439903225807	306.029032258065	216.253677419355	544.731677419354	567.281419354839	391.853419354839	509.20535483871	681.424645161289	211.266870967742	548.898838709678	261.243870967742	288.787806451613	269.109677419355	515.230322580646	256.011903225807	122.388387096774	442.876	251.963903225806	251.031096774194	290.617258064516	418.319032258065	1233.063	466.346387096774	251.963903225807
259	337.275973970676	337.272948184256	337.279494166329	897.8235	895.816	898.847	4	4	66.3243750000001	123.465375	119.394321428571	125.495142857143	69.3782142857143	121.399472727273	62.2494107142857	92.8646727272726	2245.845375	3119.286375	139.764464285714	3118.28683636364	124.48575	112.24125	134.7024	92.8547454545454	107.139375	123.4772	104.058214285714	94.8948749999999	121.425436363636	104.089178571429	69.3927857142856	121.424625	149.996127272727	81.6305454545454	88.7732181818183	98.9763749999999	116.288290909091	75.4998214285714	132.635454545455	77.5490181818183	85.7205000000001	143.873836363636	82.6011964285714	177.54525	103.038035714286	83.6546428571428	127.533482142857	147.955363636364	85.7114999999999
260	338.018746207101	338.018746207101	338.018746207101	502.976	502.976	502.976	1	1	5.10289473684211	9.1823684210526	11.2228947368421	10.2031578947368	7.14184210526318	11.2228947368421	4.07978947368421	13.26	18.3599999999999	21.4321578947369	9.18236842105263	28.5688421052632	13.2634210526316	12.2393684210526	9.1825	13.2634210526316	3.06	11.2228947368421	10.2026315789473	13.2641052631579	8.15957894736841	5.10263157894737	6.1215789473684	8.16463157894738	11.2194210526316	7.13557894736844	2.04052631578947	20.4052631578948	25.5223684210525	13.2641052631579	10.1994736842105	4.0797894736842	12.2362105263158	14.2836842105263	6.12157894736842	11.2230555555555	18.3647368421053	6.12347368421053	2.03939999999999	24.4933333333333	6.12157894736842
261	338.341232772906	338.333505190461	338.360604201932	943.759	936.601	945.797	124	124	3624.61268888888	6056.12829787235	5066.44568085107	5582.98643478261	4347.90664583334	5365.88608695653	4235.34196363637	20.4082608695652	4296.36047916667	4043.82868749999	1767.89631818182	3814.40316666667	5490.459	5905.39573913043	5654.91824999999	5649.97836170212	29.5844130434783	5617.61120833334	3930.5808	4183.07310638298	6049.92689583334	4013.30586363637	4311.17239583334	5570.34085416667	5441.10435416667	3728.5416	3606.0936	4077.45038297872	3481.13008695651	13.2619782608696	5540.13456521739	4140.71412765957	13.2619782608696	5588.37704347827	4184.12545833333	4000.5045319149	3609.8569347826	4249.42802083333	1909.92834782609	3570.89534883722	3876.01609090909
262	338.361070192158	338.360816764313	338.362951924152	944.754	944.696	945.849	13	13	443.766195652173	6.11947826086956	5.10010869565217	2.0405652173913	4338.70382608696	3.06044680851064	4199.877	4102.95995744682	1619.1885	4.08208695652174	87.753652173913	3191.036	2.04030434782609	7.14197826086956	5.10195652173913	4.0815652173913	3891.86819148936	29.5875652173912	24.4925217391304	4294.278	6.1224255319149	305.0645	2.04078260869565	7.14289130434782	7.14193617021276	2.04078260869565	5.10195652173913	1706.89643478261	4.08104347826086	4277.53087999999	4.08102127659574	4263.19486956522	4346.90176	4.08208695652175	4.08052173913044	2534.652	1.02004347826087	4304.48060869565	108.149956521739	0	2610.84756521739
263	339.050130875588	339.050130875588	339.050130875588	177.486	177.486	177.486	1	1	84.6750909090909	161.203090909091	187.746909090909	225.403257575758	138.75503030303	205.074818181818	140.797636363636	269.308	157.136	189.770727272727	142.838181818182	198.970909090909	145.912	189.753818181818	185.689636363636	154.049742424242	93.8650909090909	103.047545454545	85.6952727272727	121.401636363636	150.975696969697	153.040909090909	118.341090909091	163.258181818182	135.718439393939	173.459242424242	108.158545454545	158.170454545455	107.120681818182	84.6612575757576	111.217984848485	94.8938181818182	143.858454545455	130.561939393939	74.4732727272727	114.233212121212	131.626909090909	125.493545454545	77.5476363636364	178.547727272727	95.8899696969697
264	339.065142481749	339.064801986085	339.065482977414	298.417	297.89	298.944	2	2	1421.43148717949	2453.09221052632	2605.80035897436	2618.41055	1923.18333333333	2717.0111025641	2065.05087179487	3023.67	254.04552631579	330.571384615385	170.410315789473	318.32	2243.94358974359	2504.08676923077	2324.87217948718	2289.51292307692	887.51447368421	1161.05179487179	834.704421052631	933.564868421053	1488.77856410256	1372.67868421053	1106.84276315789	1364.30294736842	1552.86928205128	1314.09025641026	1130.62652631579	1975.51425641026	1371.22461538461	1297.57389473684	1493.93494736842	1218.36984615385	2415.98315789474	2244.57894736842	1402.64473684211	1610.74621052632	2056.17833333333	1899.71743589744	826.054615384616	2315.33536842105	998.856128205128
265	339.070971079251	339.065892660366	339.092269844865	298.921	295.866	299.941	33	33	1266.17457142857	2282.33214705882	2442.507	2736.37145454546	1780.38472222222	2479.329	1913.01724137931	2835.02211363636	241.804636363637	297.919636363637	158.142272727273	295.879090909091	2130.56389655172	2295.35438888889	2213.48346153846	2149.13668965517	879.47509090909	1140.66490909091	816.500000000001	809.355625000002	1386.36962790698	1354.10296969697	1098.63502941176	1348.80054545454	1542.65236363637	1293.70581818182	1117.584375	1809.21985714286	1251.85664516129	1285.54363636364	1389.89751724138	1066.35283333333	2406.82336363637	2223.17427272727	1391.40035294118	1594.63890909091	1868.42779411765	1720.12464	807.648	2102.10125	982.522636363636
266	339.098556455415	339.098556455415	339.098556455415	374.422	374.422	374.422	1	1	37.75036	79.57248	91.814693877551	83.6818367346939	55.1009387755102	116.28	63.2564489795918	133.641387755102	2856.8	3460.13487755102	1688.74173469388	3414.21742857143	56.1213265306123	69.36272	86.7136000000001	60.1968571428572	100.984040816327	95.9049387755102	128.568857142857	166.266653061225	60.2028775510204	65.2904489795918	67.33848	61.2232653061224	83.6517142857143	70.398306122449	36.72144	80.6106326530613	57.1348571428571	41.8216734693877	52.039775510204	54.0805510204081	95.8953469387755	67.3455918367347	56.1213265306123	63.2716326530613	71.4271428571428	62.2436530612245	38.76608	80.5832244897959	33.6687551020408
267	339.341353656622	339.336710864713	339.342736706762	943.773	942.742	945.752	5	5	508.029488372093	1529.82558139535	1386.18	1170.2404047619	52.0413488372092	1463.90023255814	56.1076744186046	47.9585813953489	282.617302325582	959.302790697673	351.954886363637	178.531818181818	1406.76804545455	1562.04725581395	1441.80593181818	1571.44465116279	34.6847441860465	1434.51237209302	985.836697674419	62.2441162790699	1519.19553488372	571.278139534884	1011.21179069767	1339.77909302325	1407.98511627907	1019.39818604651	1077.53748837209	283.669906976744	920.291720930232	47.9465581395349	1443.66197674419	82.6512954545453	60.196465116279	1403.23546511628	901.721116279071	171.402976744186	839.478704545454	44.8922790697675	311.220581395349	1175.52223255814	127.531976744186
268	339.346143578281	339.346143578281	339.346143578281	1027.45	1027.45	1027.45	1	1	62.2136268656715	280.590298507463	241.715602941177	213.229910447762	32.6442985074628	241.729388059701	41.8218358208955	20.3946268656716	38.760567164179	148.933074626865	2715.75650746269	112.224626865672	442.705910447761	217.215492537313	333.598567164179	304.059333333334	23.4648059701492	481.517492537313	350.725970149253	17.3397462686567	490.605641791044	92.826791044776	378.442149253731	302.003940298507	602.917029850745	198.961119402985	218.305552238806	120.333582089552	211.14	27.5512835820895	496.790880597014	33.6550746268656	24.4839402985074	365.240149253732	171.375044776119	76.4932835820895	100.991820895522	19.3819850746269	487.502925373134	124.481880597015	41.822447761194
269	340.070141139675	340.070141139675	340.070141139675	296.887	296.887	296.887	1	1	4129.06416666666	6359.44085714285	7196.07514285714	7305.04114285714	4807.58628571428	7742.94828571428	5274.74297142857	6909.23405714286	135.698	185.718	84.6955714285714	130.596571428572	6135.13291666667	6659.42044444444	6508.51142857143	6215.537	2488.05874285714	3566.91885714286	2222.49342857143	2674.09397142857	4108.24542857143	3256.18757142857	2901.196	4103.14328571428	4556.596	3384.28771428572	2962.8018	5342.216	3562.83771428572	3356.176	4539.88671428571	3339.86271428572	6067.63914285714	6450.24628571428	3711.17577142857	4069.80574285714	5010.30428571428	5125.91542857143	2575.00902777778	5225.55375	2346.63888888889
270	340.077717106263	340.071695663968	340.098231927793	297.906	293.837	299.941	48	48	4018.41810526316	6302.98206976744	7109.102	7230.6554054054	4586.08985294118	7634.72427586207	5094.18	6865.64688888889	123.45403125	169.3666875	76.52109375	114.272516129032	6044.62815384615	6575.88720000001	6428.78428	6119.37931034483	2409.79576470588	3434.3298	2215.776875	2620.09371428571	4011.78205	3078.56116666667	2796.01578571429	4048.21530909091	4551.37122580645	3381.2120625	2829.15211764706	5334.96414705882	3362.86171428572	3352.6441875	4476.93726829268	3335.85632258065	6040.05209302326	6446.1369375	3629.01636231884	3935.69213793104	4783.03854545454	5018.70945945946	2531.48957575758	4971.79200000001	2229.79807142857
271	341.084096753761	341.078637103645	341.104819160011	297.8925	294.834	297.952	28	28	1913.654	3636.27	4163.66025490196	4397.98707317074	2898.59481818182	4326.986275	3060.854375	4694.23175	342.818	534.632833333334	231.549458333333	373.42675	3280.15733333333	3815.6495	3834.26529411764	3574.36979166666	1219.19875	1502.889625	984.099399999999	1176.6365	2025.2558	1861.392	1397.45708333333	1774.28487096774	2202.71975	1826.30487179487	1330.94933333333	3162.775	1984.83896551724	1692.663875	2214.485	1650.1485	4290.28209523809	3509.85846153846	2127.80691666667	2598.63463636364	3580.02216	3106.75640625	2246.60104166667	3617.8350967742	1228.43116666666
272	341.106353451369	341.106353451369	341.106353451369	297.9	297.9	297.9	1	1	1951.78172727272	3723.99545454546	4285.14545454546	4578.16690909091	2951.649	4454.51072727272	3126.11563636364	4555.51417391305	335.744499999999	525.440454545454	227.469695652174	359.136	3457.95409090909	3946.44927272727	3933.15136363636	3569.04545454546	1220.24618181818	1498.64709090909	815.398523809525	1167.53371428572	2015.03863636363	1381.757	1135.56354545455	1834.04172727273	2202.76881818182	1841.59227272728	1130.03614285714	3301.60254545454	2030.34272727273	1686.51081818182	2205.35195238096	1641.9845	4383.04749999999	3649.51554545455	1639.21304545455	2042.586	3327.10936363637	3214.87936363637	1527.61954545455	3614.82627272727	1177.39472727273
273	342.085238168143	342.084602103585	342.085874232701	297.4305	296.909	297.952	2	2	434.636181818181	803.97490909091	805.012058823528	901.68	590.73790909091	903.956266666667	603.142363636364	982.522636363638	268.331727272727	354.034636363637	216.355636363636	340.771090909091	703.988181818181	793.948999999999	756.84	691.56	267.24	363.12	209.155909090909	245.82	428.629090909092	392.91	303.973545454546	429.42	476.467363636363	404.028000000001	295.931818181818	722.375478260871	447.899727272728	347.8355	477.615272727273	369.437454545455	812.137090909092	755.001818181819	441.679681818181	532.582363636363	720.505090909091	633.744000000001	409.930363636363	801.934363636365	287.652818181818
274	346.054959792267	346.054959792267	346.054959792267	110.188	110.188	110.188	1	1	10.2	21.426	24.4868571428571	44.8925714285714	37.7593809523809	30.6081818181818	53.0423636363636	42.8304545454545	92.82	95.9056363636364	35.7083333333333	106.108363636364	15.3	24.4865454545455	20.4104761904762	15.3035714285714	81.6218181818182	24.4865454545455	22.446	49.9916666666667	21.432	38.76	18.3651428571428	32.6312727272727	29.58	17.3440476190476	33.66	87.7445714285714	23.4731428571428	21.425	14.2768181818182	25.5130952380952	85.684	32.6414545454546	17.3446363636364	43.8845714285714	66.3	78.562	18.3649090909091	78.5216666666666	23.4654761904762
275	346.292310654052	346.291344029509	346.295425875281	615.2595	615.171	616.232	6	6	70.4104411764707	1558.5187027027	864.164205882355	1433.22397058824	589.712999999999	1067.36375757576	948.853636363639	1047.82009090909	670.199727272728	965.178	57.1364705882352	573.291090909091	845.653147058823	802.053454545454	846.977272727272	373.353272727273	530.636363636363	131.614147058824	102.045454545455	209.193181818182	641.656242424242	488.710636363636	86.7077272727273	559.109454545454	153.040909090909	59.1652727272727	136.720606060606	297.968823529412	48.9727058823531	331.588636363637	108.148909090909	537.679500000001	1974.57954545455	713.062235294117	88.7769090909093	644.927272727272	416.340000000001	1356.95205882353	108.148909090909	114.287515151515	44.892
276	346.316767447711	346.316767447711	346.316767447711	617.218	617.218	617.218	1	1	71.4291666666667	1650.27011111111	861.114444444445	1567.14666666667	585.639444444445	1064.29458333333	949.723444444446	1045.78472222222	761.000648648649	1128.61155555556	58.1653333333333	654.911333333334	843.631888888887	794.895810810811	840.823333333334	369.280222222223	524.508444444446	132.636111111111	120.409166666667	211.197499999999	634.526388888887	544.813499999999	97.9306666666668	561.320833333333	154.061944444445	70.3991666666667	144.879444444445	293.936000000001	57.1340000000001	328.574166666667	106.108888888889	537.774222222222	1845.91337837838	709.093055555556	96.9395833333334	715.331555555558	471.445333333333	1348.80722222222	124.473888888889	127.552083333333	48.9586666666667
277	353.014598374514	353.010679020456	353.026129183264	296.881	293.814	296.931	21	21	1175.36914285714	1568.37729268293	1595.6996097561	1588.88966666667	1201.87182352941	1633.46828	1184.73220588235	1141.50788571429	45.9128571428571	62.2469117647059	71.4299999999999	37.7508823529412	1584.9343125	1736.81805714286	1691.40263414634	1566.49244444444	997.67177142857	1370.255	934.712571428571	1031.47997142857	1355.11333333333	1226.55514285714	1101.72342857143	1388.80328571428	1476.32302941176	1128.42163636364	1132.866	1238.62685714286	1174.31840740741	1122.12571428571	1530.64285714286	1151.05764705882	1287.60057142857	1631.42971875	1219.03657142857	1185.56536	1338.752	1286.58028571429	2075.293	1563.29657142857	1024.36685714286
278	353.033725389384	353.032747802734	353.037867582105	297.906	296.886	298.904	3	3	1177.38547058824	1687.80970588235	1712.03942857143	1676.56414285714	1209.03857142857	1721.1738	1191.87529411765	1155.78948571429	45.9115714285714	70.3997142857143	67.3374705882352	37.7505714285714	1643.17397142857	1740.87264705882	1793.36091428571	1630.09697142857	1009.03431428571	1382.48714285714	934.885764705881	1053.09529411765	1462.27414285714	1234.71857142857	1107.84411428571	1390.86132352941	1481.41337142857	1214.14	1131.86497058824	1264.134	1248.82971428571	1126.36388571429	1532.70264705882	1164.309	1142.81762711864	1736.54058823529	1229.23771428571	1386.33531428571	1513.04134285714	1308.00628571429	2081.4118	1574.54073529412	1027.43617647059
279	355.066726487428	355.066726487428	355.070357711227	756.055	750.908	756.055	3	3	4.08125000000001	119.36925	103.04525	85.6694999999999	20.4062500000001	161.199500000001	17.350625	79.5551249999998	38.7694999999999	52.0423125	9.18224999999997	95.9387499999996	47.9517499999999	99.9845000000004	91.8281249999996	68.3358125000003	16.336	22.4468750000001	17.3442500000001	29.5872499999999	51.0312500000001	25.5156249999999	37.7515624999998	71.4175000000003	37.7515624999998	43.8707500000002	13.2632500000001	28.5670000000001	22.4454999999999	20.39125	32.6599999999999	33.6682500000001	61.1924999999999	87.7414999999998	36.7289999999999	43.8707499999999	63.2554999999998	204.049999999999	11.2193125	52.0359374999998	57.1374999999998
280	355.092183200153	355.092183200153	355.092183200153	923.277	923.277	923.277	1	1	62.2352500000001	62.23715625	144.902125	91.8084375000001	49.99378125	75.5008125	57.13575	126.514875	104.0878125	48.9825	45.905625	41.83921875	80.6170312500002	63.2574375	118.374375	104.0686875	44.900625	52.0439062500001	56.1051562499999	51.0234375	80.60221875	78.5760937500002	77.5674999999999	97.9650000000003	73.4737499999999	64.27575	61.2281249999999	45.91265625	103.02946875	90.80503125	82.64278125	126.514875	50.0014375	140.8246875	105.03425	134.69775	65.2760000000001	64.2659062499998	62.23715625	81.6200000000001	75.512375
281	355.09203372595	355.09203372595	355.09203372595	756.984	756.984	756.984	1	1	6.12155555555554	124.476148148148	110.212	95.8869629629627	26.5267407407408	172.46137037037	19.3873076923077	83.6642962962963	69.3776296296297	98.9651481481482	16.3282962962963	175.522814814815	56.1285185185185	105.086703703704	101.005666666666	79.5831111111111	23.4761851851852	28.5672592592592	30.6088888888889	34.6888148148148	58.1674444444444	55.106	66.3168518518519	82.644	46.9319259259258	72.4541851851852	30.6144444444444	31.6291851851852	48.9742222222222	23.4565925925925	40.8192592592593	38.7698518518517	63.2445925925927	95.9078518518518	54.0855185185185	75.5019259259259	84.6630740740739	215.282518518519	25.5009259259259	99.978148148148	93.8638518518519
282	355.113276306284	355.113276306284	355.113276306284	292.8	292.8	292.8	1	1	419.380826086956	854.0748	1019.24060869565	1133.67889130435	700.919217391305	986.613282608695	726.425739130434	1571.03434782609	1022.32317391304	1164.14245652174	506.049391304347	1181.46208695652	858.858304347826	1090.79830434783	998.72897826087	801.007173913043	406.996978723404	440.752695652173	408.151111111111	427.498413043478	599.990086956522	796.942586956522	543.741108695652	738.785688888889	612.247826086956	638.683304347825	414.278869565217	1298.79208695652	582.568956521739	590.743630434783	732.6472	553.052086956522	2105.81843478261	1171.25947826087	552.92247826087	818.159446808511	1304.06008695652	1273.28556521739	435.493586956522	1399.97686956522	665.295130434782
283	358.09454573469	358.092861536181	358.096229933198	58.154	55.105	61.203	2	2	12.24	754.631818181818	948.0445	1631.41609090909	1619.17281818182	2490.48572727273	963.394909090909	3719.91436363636	705.494	840.704727272727	76.5204545454546	729.3325	1826.28818181818	2359.89081818182	2534.35745454545	1742.07109090909	2073.19418181818	1900.85277272727	966.198272727273	2029.7745	353.108727272727	61.2218181818182	44.892	95.9184545454546	617.954727272727	217.318090909091	92.8241363636363	4080.07063636364	925.387363636364	1094.26836363636	972.319909090909	680.521909090909	6452.20472727273	4917.42	1206.98263636364	1818.126	4930.97809090909	4737.12627272727	30.6	4100.369	1131.78490909091
284	358.098623523825	358.092514640479	358.114193364483	94.894	86.715	97.95	17	17	1329.29454	1400.66893478261	1698.9327	1867.2954	3492.8292	2786.04839215686	3387.0879	5627.66452941177	2711.00052	3854.88174	2597.63288	5457.37074	3048.89544	6185.9934117647	4041.87392	3320.31652	2595.84672	3677.06933333333	2789.7736	2206.59929411765	486.72126	128.52504	128.55276	169.349294117647	991.69272	383.62528	306.017647058824	4181.51724	2034.63772	1553.88644	1851.19323529412	1004.05392	12808.6324313725	6713.4062745098	2652.988	5641.68102	13069.9492682927	19426.26756	15032.6068823529	12750.43916	2006.5648
285	358.111451560602	358.106511095301	358.127771607499	298.927	295.866	299.958	15	15	2052.82683333333	3870.53338235294	4351.46318181819	4463.97942857143	2948.58818181819	4629.03628571428	2955.79205882353	3982.08	37.7601818181818	64.2829090909092	27.5412272727272	35.7095454545455	3606.6640909091	4097.39478260869	3906.62427272728	3601.83727272727	1130.46218181818	1374.30736363636	1115.45618181818	1003.1515	2044.62654545455	2150.28927272727	1807.52054545454	1907.4	2267.046	2223.17427272728	1631.26745454546	2803.77422222222	2346.08692592593	1825.26790909091	2125.79618181818	1716.55745454545	3709.71163636364	3429.20852941177	2310.3	2983.27745454546	3422.0862	3033.27081818181	1850.90543478261	3574.47788095238	1307.98963636364
286	358.118871158181	358.118871158181	358.118871158181	93.874	93.874	93.874	1	1	1317.17613793103	1432.70937931034	1460.26148275862	1647.00351724138	2984.81120689655	2570.07489655172	3387.07644827586	5357.46855172414	2596.56882758621	3587.18813793103	2514.98	4923.85131034483	2650.19372413793	5159.50882758621	3468	2856.33124137931	2425.68751724138	3187.34179310345	2642.96103448276	2064.6195862069	412.107862068965	106.087172413793	118.328	132.635862068966	864.173655172414	350.974896551724	279.555586206897	3917.50093103448	1906.8955862069	1336.54933333333	1538.9788	871.315586206897	12062.7232758621	6089.43448275862	2506.30565517241	5360.41479310345	12841.5225714286	15344.9489655172	14987.8733103448	12139.2526896552	2353.29910344828
287	358.133160886901	358.131663204579	358.134218559176	299.955	299.924	299.986	4	4	2061.98138888889	3891.33944444445	4337.27029411764	4506.63911764705	2914.90186666667	4682.88000000001	2982.31970588236	3929.20492307693	25.514705882353	55.0927058823531	22.4387777777778	31.6291176470589	3600.41035294118	4162.19870588235	3899.56411764705	3596.08770588236	1128.42722222222	1370.255	982.848500000002	1001.2195	2040.4705882353	1640.08529411764	1644.68777777778	1905.87888888889	2258.80094117647	1964.06617647059	1479.268	2858.86411764706	2073.23764705883	1825.20094117647	2124.91233333334	1715.60882352941	3631.13666666667	3475.14	2041.92877777778	2553.75527777778	2961.91382352941	3005.57466666666	1139.27429411765	3185.30722222222	1133.15464705882
288	359.103151801241	359.097042178891	359.107355429262	90.808	88.756	96.907	3	3	226.467073170732	257.07687804878	274.494325	317.3444	575.513853658536	454.019390243902	648.72	971.156097560976	455.87295	629.7719	490.752275	889.673951219512	495.92655	984.420625	643.698875	523.4652	477.554048780488	543.803	508.166487804878	390.706707317073	93.8768	31.623875	36.7243902439024	33.6648292682927	156.101048780488	59.1755609756098	55.094487804878	694.807275	356.1196	240.7849	288.618585365854	152.023609756098	2287.16809756098	1107.14987804878	443.880365853658	988.791825	2348.9608	3341.400625	1847.48502439024	2189.51015	420.290243902439
289	359.138306317049	359.137300973915	359.139311660183	300.953	300.945	300.961	2	2	393.816499999999	742.742000000001	864.151750000001	886.597249999998	582.56275	913.123750000001	613.17025	751.193142857142	32.6600000000001	76.5187500000001	31.6180625	37.74925	670.304249999998	811.396874999999	799.924999999999	686.1655625	220.383529411764	286.69025	152.073125	208.22025	434.6265	289.8575	278.52825	387.71875	443.808749999999	348.9255	249.123999999999	563.178	341.6790625	312.192	427.641875	343.950625	686.83015	642.757500000001	327.382235294118	432.604705882352	504.034375	526.449	177.469125	573.3805	168.2896875
290	359.12253301916	359.12253301916	359.12253301916	93.874	93.874	93.874	1	1	226.4733	247.890375	270.412625	313.27382051282	555.1112	449.941275	616.08	958.941	453.822125	625.6891	490.752275	876.416225	480.620175	950.6167	627.376875	510.2125	469.384	526.4619	504.08995	389.68775	91.82475	30.60375	35.704375	32.644	152.020975	57.134	55.08675	695.822975609756	358.169175	236.7038	280.459756097561	151.0007	2274.87875	1093.8956	438.78275	986.750975	2349.67787804878	2624.13004878049	1848.4665	2191.5507	418.25125
291	360.097184165122	360.089126312664	360.107864379883	91.828	89.794	96.924	4	4	191.78623255814	243.813348837209	239.796136363636	291.839720930233	438.77	438.66	496.751325581395	750.822697674419	407.944186046512	588.929139534884	409.131906976744	689.708651162791	403.065348837209	841.5	565.155545454545	446.943348837209	361.219953488372	511.159813953488	427.545651162791	305.021720930233	81.6327272727273	43.866	44.8861395348837	49.9868372093023	131.616	76.5191860465116	44.8861395348837	564.210818181818	281.62911627907	198.953181818182	220.295454545455	153.041860465116	1768.92195348837	920.417581395349	372.452790697674	808.15311627907	1817.10572727273	2489.46545454545	1519.8	1699.77436363636	327.464790697674
292	363.06851893956	363.06851893956	363.06851893956	298.921	298.921	298.921	1	1	361.186199999999	727.454454545455	711.149099999998	790.732499999998	512.9091	724.342	571.368000000002	601.692727272728	21.4368000000001	29.5858	20.404	37.7511000000001	622.322	703.4001	644.829599999998	686.2581	210.181799999999	279.562199999999	162.223363636364	189.7758	428.484	206.201599999999	233.642454545455	387.703636363637	387.676	309.150900000001	187.7352	490.764300000001	262.217100000001	325.4438	413.424000000001	316.448000000001	635.958400000002	657.073200000002	314.104	272.420099999999	461.175599999999	537.961600000001	358.9344	497.906399999999	188.6445
293	366.095544579324	366.092122671213	366.106257583829	101.017	95.904	103.034	9	9	128.539384615385	58.1633846153846	58.1633846153846	77.5511794871795	364.295615384616	68.3674871794872	632.3845	709.92	673.098461538461	724.509487179487	26.52715	394.839230769231	34.6936	84.666225	55.0881	28.5712	68.3674871794872	39.79	32.6539487179487	70.3888461538461	24.4861538461539	97.9175384615384	52.034025	34.6851	28.5671794871795	206.096974358974	95.8920512820513	711.33317948718	83.6757435897436	67.3386153846154	25.49625	72.4491282051282	967.955666666667	53.0613333333333	483.674461538462	1432.738125	2590.48227659574	874.271846153846	24.4830769230769	3910.27328	48.9661538461538
294	366.117407952984	366.117407952984	366.117407952984	100.987	100.987	100.987	1	1	114.247466666667	54.0847333333333	48.9824	69.3917333333333	356.073066666667	54.0847333333333	621.0988	613.9798	610.0198	699.902933333334	18.3654	376.4907	22.4458666666667	76.52	48.9648	26.5321333333333	54.0741333333333	30.603	23.4707333333333	59.1638666666667	22.4458666666667	90.7711	43.8714666666667	29.5829	21.4256	181.607466666667	88.7487	637.916666666667	78.5759333333334	62.2362666666667	24.4776	69.3804	825.072133333333	41.8391333333333	467.358466666667	1431.71473333333	2388.44426666667	852.942933333333	18.3648	3176.09013333333	45.903
295	366.98209048829	366.98209048829	366.98209048829	64.281	64.281	64.281	1	1	244.818461538462	452.794615384615	610.121	615.222346153846	318.324	690.439703703703	326.5664	355.04352	208.973846153846	224.603076923077	421.371192307692	157.157	567.269692307692	466.173851851852	460.141423076923	549.008307692308	83.681	122.404615384615	75.4856923076923	83.6652307692308	426.569	168.344423076923	158.141730769231	309.141576923077	247.869346153846	139.745269230769	173.412592592593	344.773	116.310692307692	236.756	333.565153846154	202.01544	350.906461538462	532.460076923077	169.364692307692	232.621384615385	279.553769230769	411.1685	2350.25066666667	292.95812	83.6778461538461
296	368.650549833653	368.650549833653	368.650549833653	355.071	355.071	355.071	1	1	11.2253103448276	22.4415172413793	20.4055172413793	20.4096551724138	10.2048275862069	25.5016666666667	17.3417586206896	23.4663448275862	16.3216551724138	26.5325517241379	20.4055172413793	14.2867586206897	12.2453793103448	24.4816551724138	17.3411724137931	23.4703103448276	22.4415172413793	17.3441034482759	16.3244137931035	29.576	28.5730666666667	19.3813103448276	22.4453103448276	20.4055172413793	16.3211034482759	10.2027586206897	14.2785517241379	12.2457931034483	9.18062068965517	9.18248275862068	18.3686896551724	11.2253103448276	24.4866206896552	18.3680689655172	8.16220689655173	14.2867586206897	8.16358620689656	9.18434482758621	11.2230344827586	11.2165862068965	2.04089655172414
297	371.006906518975	371.006711691843	371.007101346108	64.777	64.269	65.285	2	2	160.152076923077	310.021538461538	342.810461538461	348.932076923077	191.810615384615	228.445538461538	197.977	233.641653846154	198.78	206.23392	191.810615384615	112.255	170.384961538461	159.126	162.222807692308	180.621692307692	66.3325	71.4026923076923	42.8432307692308	36.7310769230769	264.3095	159.16368	143.857961538462	270.371346153846	169.326384615385	128.52504	115.264346153846	243.798384615385	76.5201923076923	113.266961538462	196.867423076923	129.6035	158.111923076923	189.727153846154	95.90632	163.243076923077	183.655384615385	139.776884615385	375.374153846154	245.996115384615	35.7084
298	371.099806892753	371.097456716764	371.101879432054	750.912	747.847	756.055	11	11	42.8509565217391	624.399652173913	514.21147826087	452.899304347826	99.9855652173913	724.402857142855	51.0130434782609	390.675958333333	559.102956521739	908.059583333332	44.9029565217393	1245.03652173913	240.904695652175	482.583391304348	488.69975	352.005	43.893652173913	93.8440000000001	194.869826086956	124.471826086957	295.951304347826	417.393391304348	471.380608695652	336.68608695652	231.59675	459.117391304348	166.30252173913	193.857826086956	278.543086956522	96.8793478260871	206.149416666667	168.350217391304	346.800000000001	415.343500000001	305.067208333334	490.74547826087	579.508173913044	850.897565217392	31.621347826087	720.288095238094	573.403916666666
299	371.100568906159	371.099599632239	371.101538180079	842.721	842.716	842.726	2	2	29.5916	196.864288888889	368.316266666666	233.615622222222	39.7852000000001	362.155222222222	27.5442	161.181066666667	543.8732	621.585999999999	42.8568	287.6776	256.1204	226.4992	360.248266666666	271.4264	33.6607173913043	110.1768	213.235733333334	70.3983999999999	220.516363636363	205.1004	383.620266666667	327.512733333333	135.680688888889	342.8544	89.8299999999999	69.3872	336.651333333334	67.3464	167.3456	143.8764	61.2160000000001	294.863488888889	343.837355555556	575.430399999999	334.654755555556	145.898133333333	76.5200000000001	479.522608695652	395.768434782609
300	371.107095385578	371.097701844474	371.11781852107	920.783	918.249	923.277	4	4	186.709097560976	286.700285714286	1362.25353658537	359.091512195122	197.903658536585	701.944585365854	206.150619047619	1162.08558536585	1156.14557142857	476.522243902439	344.801219512195	205.09843902439	858.148195121951	266.294571428572	997.965512195122	830.498390243903	208.159609756098	386.737146341463	550.879024390244	303.060214285714	550.944878048781	418.37	715.38719047619	993.883853658536	559.187219512195	588.694804878049	270.40987804878	335.676292682927	834.340048780489	614.197666666667	802.951146341464	1193.71390243902	174.489214285714	1689.76624390244	1098.23228571429	1378.58017073171	297.84	259.154341463415	434.702571428572	601.958292682927	505.105243902439
301	372.10083343122	372.099485405816	372.124452413818	756.055	750.908	756.984	4	4	16.324	260.174375	169.370521739131	166.266791666667	35.7174999999999	291.863	23.4724583333333	156.104625	183.6525	216.293	9.18487499999998	362.277500000001	111.239041666667	181.611916666666	214.2525	128.55675	20.415	47.9419583333333	67.32275	52.0327500000002	111.2345	115.321208333334	109.16675	125.495875	79.5795	131.617625	47.9537083333333	84.6842083333332	93.8668333333336	25.4947916666666	71.4349999999999	56.1160416666666	142.805833333333	155.084333333333	96.9277083333332	136.719083333333	184.63448	341.797708333334	12.24	205.07025	154.05775
302	372.113627848778	372.102576278295	372.124679419261	844.7415	841.695	847.788	2	2	13.26325	75.4851034482759	161.205142857143	65.2845714285715	16.324	153.010714285714	13.2635862068966	55.0838571428572	192.871241379311	220.428	16.324	87.7261428571429	104.069142857143	86.7381034482761	133.708892857143	101.00475	13.2637142857143	41.8317142857143	80.59975	17.3446896551724	104.149285714286	77.5579999999999	143.858896551724	106.106	40.8199999999999	117.353392857143	29.6121071428572	36.7380000000001	118.328285714286	27.5525357142857	62.2483214285714	51.0232142857142	19.3852413793103	118.378	115.292285714286	219.35375	123.454571428571	58.1562857142857	21.4214482758621	167.326857142857	131.589214285714
303	372.134816746254	372.134816746254	372.134816746254	120.396	120.396	120.396	1	1	69.3794285714285	130.529523809524	147.982857142857	193.854285714286	228.602181818182	266.291181818182	233.590409090909	538.56	257.112	289.692909090909	132.635454545455	276.497428571428	199.92	298.86	268.397761904762	198.955714285714	318.325090909091	229.622727272727	261.189818181818	220.381714285714	98.9677142857143	70.3635714285714	66.3325	58.1244545454546	117.332857142857	97.9702857142856	87.7434545454545	385.668	233.642454545455	193.8	155.9835	114.301090909091	1442.61666666667	501.84	260.172857142857	404.028	1183.95613636364	717.260857142857	383.627428571428	834.13690909091	424.656761904762
304	373.100444278039	373.100444278039	373.100444278039	750.908	750.908	750.908	1	1	11.22275	147.93625	134.673	138.725666666667	29.5872500000001	199.977166666666	21.42525	106.08416	126.511	227.52244	24.4920000000001	322.477999999999	52.0582500000001	131.61225	129.57556	98.9682916666665	17.35275	44.8818333333333	41.83025	37.7507916666666	65.3120000000002	125.5215	107.130625	79.5795	58.1559599999999	135.698791666666	59.1745000000003	69.3798333333332	93.8668333333332	26.5145833333334	65.3119999999999	36.7304999999999	97.924	124.501	76.51875	153.0375	147.906041666667	221.39425	22.4409166666667	220.374	154.06228
305	373.112216679998	373.101572836222	373.122860523774	845.252	842.716	847.788	2	2	10.202962962963	55.0819285714286	91.8066666666668	57.122074074074	10.202962962963	96.9070370370371	18.3646666666667	52.0237777777778	128.580666666667	143.887888888889	20.4051851851852	57.124148148148	44.8914074074073	51.0240740740741	92.8806666666666	88.7625555555557	19.3814074074074	31.6291851851852	52.0351111111111	29.5820714285713	58.2033333333332	54.0855185185185	91.8064285714282	76.5194444444445	22.4505925925926	81.6385185185185	24.5066666666667	20.4096296296296	71.4025925925927	21.4301111111111	63.2698518518518	38.7698518518519	15.3038888888888	84.699962962963	73.4586666666664	160.186518518519	89.7828148148149	34.6888148148148	23.4567142857142	111.212296296296	97.9271111111112
306	373.124411617704	373.124411617704	373.124411617704	756.984	756.984	756.984	1	1	12.243	149.97675	136.742214285714	139.749785714286	32.6548571428572	204.1	23.4659629629629	108.1465	126.512148148148	228.544	28.5730000000001	324.507642857143	55.116642857143	133.65275	132.6325	101.008285714286	18.3722142857143	46.9232857142857	43.8615357142858	41.83025	65.3119999999999	127.558035714286	109.170571428571	83.6634285714285	59.1765714285714	136.718285714286	59.1765714285714	69.3794285714285	94.8865714285714	28.557	66.3325000000002	38.7708571428571	97.9268571428568	124.496642857143	80.6025714285717	156.103714285714	147.910357142857	222.4145	25.5017857142857	224.415714285714	154.063142857143
307	374.124608239462	374.124608239462	374.124608239462	756.984	756.984	756.984	1	1	7.14182608695652	61.2156521739131	38.7798260869565	36.7200000000001	7.14365217391304	64.2928695652173	13.2670909090909	21.4254782608696	12.2432727272727	25.5065217391304	8.16417391304347	42.8619130434782	31.6294347826087	46.932	34.6888695652174	31.621347826087	11.2286086956522	19.3808260869565	10.2	18.3646956521739	22.4514782608695	16.328347826087	25.5065217391304	37.7496521739131	19.3849565217391	22.4466956521739	16.3241739130435	17.3444347826087	22.4466956521739	9.17804347826084	19.3899130434782	12.243652173913	26.5199999999999	36.7293913043478	17.3444347826087	21.4254782608696	36.7215652173913	59.1751304347826	12.24	42.8399999999999	22.4457391304348
308	376.302223194094	376.299850899833	376.305033783414	622.387	622.313	623.368	9	9	8.16207407407408	1170.27985185185	495.846000000001	1842.12	156.099666666667	1005.1925	1295.7762962963	693.776296296297	618.142444444446	1073.11514285714	16.3245714285715	114.248	1463.413	289.816740740741	741.903499999999	184.62	905.167074074074	115.293481481481	26.5325185185185	54.0737407407408	736.627185185183	215.274703703704	19.3807037037037	179.533037037037	42.852	37.7495925925926	82.6439999999997	71.4337037037037	16.3241481481482	398.921370370371	37.74925	725.404333333334	1671.54866666667	449.93025	15.3072222222222	496.86625925926	101.009333333333	1428.36296296296	48.9724444444445	19.38475	15.3042857142857
309	376.32671610352	376.326487088519	376.32694511852	624.411	624.4	624.422	2	2	9.18232258064514	1173.9480625	500.946709677418	2020.81170967742	156.074806451613	1008.19225	1298.81803125	695.8318125	655.920281249998	1113.942375	16.3246451612903	121.39115625	1596.15328125	295.8815625	743.921718749999	188.71734375	908.189375	116.313096774193	32.6540000000001	57.13575	741.608156250001	229.5984375	21.42196875	184.63696875	43.87209375	38.7694999999999	90.80503125	73.4725161290323	19.3849032258064	399.95025	41.8238437499999	728.487290322578	1676.5788125	453.004875	19.3883125000001	529.52596875	113.252225806452	1372.25866666666	52.03434375	21.42525	19.38534375
310	377.141760419505	377.141760419505	377.141760419505	233.641	233.641	233.641	1	1	10.2025	30.6	38.7695	42.8631	21.42525	52.0817368421052	27.54	30.6165	56.13025	155.128	82.6443	76.51875	22.4521	60.19475	38.7809	31.6293	22.44	21.4263	14.28	21.42525	27.5481	31.62	57.104	56.1164999999999	26.535052631579	26.5418947368421	30.591	30.609	13.2630952380952	8.15799999999999	24.486	22.44	29.58725	50.00695	30.6075	16.32	33.6699	25.51375	11.2226190476191	46.9315	21.42525
311	378.01781235732	378.01781235732	378.01781235732	99.997	99.997	99.997	1	1	16.32064	28.57456	23.4715	50.00548	35.7168	36.73728	37.74148	75.48296	94.84512	152.02172	28.56784	76.503	19.38988	35.7098	22.44088	23.47196	57.13568	25.507	17.34816	28.56112	20.4056	32.64128	18.36144	37.75036	20.4056	33.67716	21.42588	60.20832	20.4096	22.4459230769231	18.36072	26.52104	83.65968	35.7266	15.3078	34.69632	59.189	59.17624	13.26052	67.3377692307692	20.4016
312	381.076406846788	381.071159731694	381.094406572235	59.157	57.122	64.286	23	23	3580.5290625	7294.3695	8181.98103225806	9549.54	6086.9979375	8270.9708	6711.4174375	10033.24875	6251.0675	8298.39787096774	984.57140625	10400.875875	4497.59334375	5053.5444375	4160.51274193548	3673.575	2115.04303125	3089.411625	3540.3759375	2188.86870967742	4001.19077419355	3567.8424516129	2579.192	2688.8528125	4200.99384375	5752.32570967742	4852.58596875	5083.12715625	4854.4981875	3340.57161290323	4088.94961290323	3260.818875	5431.977375	4800.5611875	5954.32993103448	6037.00415625	7234.64993548387	7287.54975	1886.15334375	10587.36328125	1794.61975
313	381.098337444939	381.097381492731	381.101402610626	60.199	59.168	61.214	5	5	3581.55977419355	7295.38940625	8181.98103225806	9550.93770967742	6085.83935483871	8295.402375	6713.55116129032	10000.4905	6155.98732258065	8167.9542	927.414580645161	10412.09690625	4499.50458064516	5055.43974193548	4160.38122580645	3669.59813333333	2110.93173333333	3085.26038709677	3482.14077419355	2187.88053333333	4003.23167741935	3488.37261290323	2536.44174193548	2686.33948387097	4200.99384375	5668.67777419355	4837.29890322581	5086.20251612903	4832.09496774194	3340.57161290323	4092.49883870968	3262.78529032258	5426.57161290323	4803.62146875	5820.75629032258	6004.4085483871	7195.08735483871	7289.6115483871	1823.93303225806	10619.8399354839	1626.62386666667
314	382.085469964002	382.085469964002	382.085469964002	61.197	61.197	61.197	1	1	576.351363636364	1319.80157575758	1467.37006060606	1805.88272727273	1212.084	1641.37503030303	1323.52954545455	2038.80763636364	1169.67011764706	1550.30060606061	167.324727272727	2159.59660606061	849.735727272727	1121.27972727273	820.445454545454	724.522727272727	711.130090909091	490.751181818182	927.427909090909	697.990909090909	720.440909090909	610.118294117647	435.721151515151	458.184090909091	724.15696969697	946.669176470588	848.740848484849	1121.07990909091	868.252090909091	630.753272727273	694.908909090909	604.001454545455	1225.34754545455	1123.12009090909	1128.42163636364	1407.97636363636	1497.76036363636	1891.58563636364	368.263757575758	2331.73863636364	508.095818181818
315	383.083675634199	383.083675634199	383.083675634199	60.205	60.205	60.205	1	1	454.990954545455	950.64	1144.00597727273	1344.86922727273	825.492568181818	1189.638	955.081636363636	1348.80054545455	781.024045454545	1172.73729545455	124.473272727273	1485.31854545455	618.202636363636	692.641727272727	572.2965	496.939227272727	353.061545454545	442.857545454546	505.09125	331.632954545455	535.714772727273	569.236090909091	431.575363636364	403.974	540.612045454546	788.670818181818	653.994818181818	638.617377777778	617.265	434.742681818182	560.0532	436.735090909091	777.361227272727	713.170636363637	787.755818181818	769.285636363636	1012.12657777778	1118.21226666667	238.68	1473.47072727273	255.096590909091
316	383.134583113066	383.134583113066	383.134583113066	297.884	297.884	297.884	1	1	227.52027027027	453.072	556.047297297297	603.075567567568	408.108108108108	709.087837837838	421.371621621622	850.770162162162	234.662162162162	391.846054054054	196.912162162162	393.824324324324	461.101081081081	475.521513513514	489.664864864865	407.087837837838	162.197189189189	156.093081081081	103.060945945946	152.024297297297	197.958648648649	215.305540540541	227.484108108108	204.054054054054	247.925675675676	188.75	126.533621621622	470.419351351351	156.101351351351	175.458594594594	237.754459459459	173.468918918919	632.563157894736	474.425675675676	210.14227027027	258.087351351351	409.193405405406	459.121621621622	112.179189189189	491.783297297297	89.7837837837838
317	384.308744028374	384.308744028374	384.308744028374	824.378	824.378	824.378	1	1	17.34935	29.58	42.8525999999999	28.5726	20.4	25.5062500000001	18.3600000000001	22.4462857142856	622.383000000002	2159.01214285714	11.22605	1489.638	38.7903999999999	33.6600000000001	31.6199999999999	28.5754000000001	14.28	30.5914285714286	10.2025	17.34425	33.6798000000001	35.7104999999999	37.74	30.6075000000001	40.7904761904761	29.5872500000001	20.4059999999999	20.4050000000001	11.22	25.5137499999999	24.4868571428571	15.30375	12.243	26.5274285714285	20.4047619047619	24.486	13.26325	10.203	18.3707999999999	56.1137499999999	18.36
318	384.345512609398	384.33850398005	384.365586272109	943.728	938.633	945.825	111	111	2115.7269047619	3080.07173913044	3102.9076	3109.84053333333	2282.65513636364	2822.70091304348	2234.09863636363	2249.97174418605	2349.67413333334	2556.11265957446	858.973954545456	2214.70946666666	2797.2056	3052.62052173913	3016.27669565217	2839.41216216216	2195.34027906977	2391.53111111111	2000.22454545455	2029.7966	2944.50709090909	2072.92353488372	2194.88955319149	3011.18667441861	3038.33686956522	2204.10418604651	2329.630275	2131.59743478261	2376.23689743589	2207.57509090909	2912.90684782609	2171.3749787234	2258.58190909091	3008.49808695653	2456.32418181818	2255.78692307693	2309.28	2273.16763636364	854.988545454547	2337.74614893617	2372.39042553191
319	384.368570723472	384.366296104294	384.371040966602	944.7565	943.75	945.797	26	26	1461.86471428571	122.386046511628	9.18000000000001	10.2011904761905	1898.99541666667	28.564	2339.17995348837	2205.0844	2422.1425116279	183.698571428571	302.03980952381	2460.52714285714	75.4905714285714	33.6684418604651	126.533142857143	31.6362380952381	2124.95065116279	143.860285714286	517.345214285714	2265.32930232558	25.5065476190476	2216.04613953488	69.388465116279	44.8978095238095	37.7505714285714	173.468809523809	45.9192857142858	2242.588	140.799428571429	1926.01173333333	116.328857142857	2148.00214285715	2097.40688372093	15.3082142857143	305.021720930232	2488.46065116279	646.68	2064.01172727272	400.969674418605	147.958690476191	2466.03057142858
320	385.022733728529	385.022733728529	385.022733728529	68.34	68.34	68.34	1	1	146.896941176471	156.051	166.331911764706	153.044117647059	187.728705882353	168.314558823529	156.1275	194.904264705882	190.697257142857	197.012060606061	434.632764705882	227.479676470588	114.249882352941	169.334647058824	150.004852941177	98.982794117647	91.8238235294118	82.6414411764706	62.2361470588235	52.0425	111.224882352941	123.455588235294	143.861470588235	125.514264705882	89.7548235294118	102.008823529412	74.4664411764706	166.279176470588	83.6617058823529	104.103	134.674941176471	92.8440882352941	218.305176470588	173.42	94.8853636363636	119.370970588235	182.632647058824	280.532352941176	381.513	211.231323529412	32.6494117647059
321	386.143676402268	386.143676402268	386.143676402268	234.661	234.661	234.661	1	1	86.7316666666666	163.225098039216	154.061450980392	212.24	374.476725490196	687.810392156863	431.573884615385	781.60537254902	121.412666666667	186.731764705882	83.6526153846153	117.333173076923	294.887666666667	432.646274509804	412.230509803921	274.421384615385	755.936235294118	798.870807692308	526.400941176471	849.790666666667	183.670588235294	169.365568627451	91.8051923076923	175.470352941176	198.9525	109.179862745098	70.3760192307692	386.684039215686	232.621384615385	140.751882352941	210.15231372549	113.213596153846	923.348431372549	545.89931372549	231.553352941177	263.230823529412	742.845490196078	496.015411764706	306.109615384615	573.272423076923	321.355588235294
322	386.186787449118	386.186787449118	386.186787449118	120.372	120.372	120.372	1	1	11.2231428571429	40.7942857142857	29.593962962963	28.5734814814815	23.4710740740741	31.6222962962963	13.2638518518519	48.9635555555556	15.3044444444444	16.3241481481482	9.18066666666667	21.4262222222222	14.281037037037	13.2604814814815	18.3646666666667	8.16237037037038	15.3011111111111	22.4505925925926	10.2003703703704	17.345037037037	15.3038888888889	18.3613333333333	8.16385185185186	18.3574285714286	19.3856296296296	11.2252962962963	6.12177777777778	14.2867407407407	10.2025925925926	9.18066666666667	13.2558214285714	12.2457777777778	27.5361428571429	13.2638518518519	9.18266666666667	7.14181481481482	13.2551851851852	17.3444074074074	11.2228518518519	17.3412592592593	7.14492592592593
323	387.169500985791	387.168648905533	387.170353066049	549.9135	549.897	549.93	2	2	6104.24753846154	18915.6182249999	16831.0696923077	18711.5025641025	16519.9917948718	21563.6611538462	11621.59515	27924.2663999999	13470.630425	16344.4941025641	13078.9268974359	12479.2283333334	9480.46082051281	19685.018675	17409.8799	15764.1	8205.05155000001	7126.31192307692	7108.23099999999	4620.4844	14020.598	11460.46825	12128.82	15048.71115	7076.62740000001	10371.610875	5187.45940000001	15231.6638974359	9870.42841025639	8956.69750000001	9292.31862500001	12176.7602564102	26824.050025	15671.2094871795	8391.76187499998	12300.66725	11820.1734358974	16038.0768205128	9303.54000000001	17038.7457692308	15984.7588974359
324	387.177767813322	387.171827683577	387.199995583248	548.9215	543.792	550.992	136	136	6064.61925	18827.1858333333	16632.2425531915	18695.8332173913	16142.6036842105	21051.4795641026	11552.52	26464.6584507042	13405.9009565217	16189.7850434782	12957.571875	12332.4668372093	9446.78409375	19660.9031111111	17244.694173913	15816.872	8204.9976097561	7016.0532631579	6739.89508571428	4533.06099999999	13958.5288571428	11285.4885714286	11980.92	14984.3708	7017.49994871794	10208.1933684211	5096.97109756097	15210.3308333333	9830.84605405405	8956.69750000001	9238.1854117647	12079.6925	26258.6959459459	15616.2286486487	8196.85135135135	12235.0378666667	11750.4208	15989.1281	9257.73749999999	17018.5414883721	15945.0611162791
325	387.201133615097	387.200797538863	387.201985974903	550.4205	549.891	550.956	6	6	6112.13968292684	18917.93905	16843.9843658537	18735.1866585366	16543.6503658537	21585.8162682927	11623.92	27935.1548	13500.1900487805	16377.0378048781	13083.2130731707	12501.5945121951	9490.76253658536	19708.8375609756	17414.918195122	15779.6236097561	8104.07665116278	7132.86614634146	7118.39071428572	4621.45787804878	14032.7975609756	11477.623804878	12140.04	15058.1907142857	7078.79063414634	10382.8012195122	5190.901975	15249.732195122	9885.77697560975	8882.16435294117	9296.5936097561	12186.0844878049	26864.6844146342	15691.8910243903	8397.88352499998	12313.1663414634	11848.7129268293	16052.76	9305.77492682925	17080.7205609756	16022.2932682926
326	388.175072890733	388.174451314992	388.175694466475	549.9135	549.897	549.93	2	2	1586.82566666666	5418.63626666668	4468.62353333334	5213.73300000001	4603.44320000001	6259.33599999999	3190.76853333334	8544.36739999998	3622.65666666667	4459.58560000001	3328.10986666666	3356.12899999999	2483.86233333333	5525.82700000001	4828.8378	4247.8835	2183.37066666666	1843.62186666666	1743.3509	1159.25013333333	3924.96586666666	2964.89493333333	3174.94870000001	4155.95666666667	1846.68266666667	2703.70666666667	1350.0774	4251.26413333332	2543.00293333334	2382.4005	2376.75533333334	3313.45526666667	8338.91190000001	4348.5442	2093.5872	3314.84640000001	3155.68479999999	4450.55086666666	2328.8883	4705.46986666668	4453.46399999999
327	388.184019104604	388.176783810681	388.205730072364	548.9275	543.792	550.968	124	124	1542.92727272728	5402.12994999999	4379.66084848485	5057.43313043478	4513.68654545454	6197.16722222223	3123.04902083334	8545.26180645159	3593.8488	4487.07563043478	3168.8965	3284.7903030303	2422.68269230769	5495.07573529413	4748.29395833333	4205.20231249999	2184.42215625	1810.94374999999	1700.39209375	1160.2374375	3819.84619354838	2954.93971830986	3136.423125	4022.51024999999	1783.40948571429	2633.28606451612	1356.20296875	4232.904375	2095.978625	2385.4175625	2335.8	3221.53279411765	8347.9411875	4250.61780000001	1908.91526470588	3233.30003225807	3094.10372413794	4406.71999999999	2369.6923	4717.35122727272	4392.23955882354
328	388.206571861563	388.205863603579	388.207918954665	550.914	549.971	550.956	8	8	1592.65903125	5428.91653125	4471.557125	5220.77915625	4608.46925	6263.50659375	3196.9738125	8483.01425806452	3369.96081818182	4133.15934375	3096.007375	3148.5879375	2489.02874999999	5540.04772727274	4829.12381249999	4256.19918749999	1998.76044444444	1849.71325	1643.37103125	1161.257875	3924.0016875	2736.04636363637	2985.26559374999	4159.17768749999	1849.76990625	2556.8248125	1245.877875	4256.2448125	2370.54890625	2352.32963636364	2377.83853125	3321.62578125001	8211.02358974358	4359.8806875	1936.4938125	3072.522375	2897.865	4455.76949999999	2201.3623125	4331.09390625	4159.68665625
329	389.111839061006	389.111839061006	389.111839061006	750.908	750.908	750.908	1	1	17.34476	124.47416	82.6426800000002	86.7033999999999	15.3042	96.9265999999998	10.2028	52.0239230769232	144.87976	210.183384615385	16.32832	288.80716	40.8304	85.7035199999998	80.6012692307694	69.3790399999999	14.287	18.3614400000001	48.9734399999999	19.38532	45.9233999999999	85.7236800000001	113.25108	67.3384799999999	41.8310384615385	115.28712	37.7503599999999	31.6286799999999	99.9874400000002	15.3012	32.656	20.4056	54.0621200000002	69.3926400000002	84.6823461538463	142.8392	167.32592	136.71752	16.32128	175.48816	127.535
330	389.137082201723	389.137082201723	389.137082201723	756.984	756.984	756.984	1	1	15.3035294117647	120.394705882352	80.6032352941178	83.635176470588	15.3035294117647	93.8670588235295	10.20625	48.9571764705884	110.191764705883	154.055529411765	12.2477647058824	215.344117647059	38.7845882352941	79.5783529411767	75.4974117647056	64.2785294117648	9.18529411764707	16.3237647058823	37.7508823529412	16.3237647058824	42.8647058823527	60.2181764705882	88.7655882352942	63.2582352941177	38.7689411764704	91.8264705882354	30.6088235294118	29.5885294117647	72.4408823529413	14.2742352941176	29.5885294117647	19.385588235294	48.9741176470589	66.3191176470589	68.359705882353	97.9482352941172	120.387764705882	136.719411764706	8.15952941176468	126.552941176471	94.8818823529414
331	389.184036497756	389.181901223213	389.210669647875	549.937	548.888	551.926	7	7	281.638285714285	1074.51128571429	879.620294117648	1060.05502941176	920.271942857144	1220.26171428572	599.726400000001	1721.463	727.565571428572	886.479314285716	724.38257142857	611.048457142856	524.412171428571	1060.26486666667	963.954	848.735085714285	431.580857142858	366.272314285714	331.537142857142	246.943714285714	729.381714285713	611.244264705881	656.843200000002	840.432914285714	396.880028571429	559.02262857143	259.188857142857	836.761764705881	492.8808	431.580857142858	511.077257142858	657.064000000001	1473.26741463415	831.393142857142	407.093999999999	628.496000000001	587.77411764706	899.5896	460.071542857142	944.916857142858	871.323999999998
332	389.212346583237	389.212346583237	389.212346583237	547.861	547.861	547.861	1	1	281.638285714286	1077.56	879.609428571429	1063.13771428572	920.297714285715	1218.22114285714	598.807085714285	1162.28622222222	729.606428571429	887.499428571427	722.342057142856	613.088685714285	524.412171428572	1113.28757142857	964.005000000001	848.735085714287	431.568771428571	364.242	331.536111111111	247.971085714286	730.399555555556	609.110571428572	656.844222222222	841.454166666666	396.880028571428	559.100914285714	260.209285714286	836.751428571427	493.887428571429	432.589028571428	511.062942857143	657.156000000001	1614.0468	830.349771428571	408.111111111111	628.388444444445	588.803771428572	900.634771428573	456.9984	947.978142857144	875.38062857143
333	389.23562235689	389.23562235689	389.23562235689	220.405	220.405	220.405	1	1	28.572	51.0071428571429	49.9936744186046	110.203714285714	49.994	58.1562857142857	41.8307380952381	109.185857142857	47.9523095238095	58.1712142857143	34.6889047619048	54.0751428571429	54.0814523809524	48.9805714285714	44.8978095238095	29.5841428571429	39.78	57.136	36.7302857142857	44.8852380952381	41.8307380952381	56.1157142857143	42.834	42.846	35.7091666666667	30.6121428571429	29.5765476190476	47.9585813953488	18.3651428571429	21.42	35.7041666666667	19.3827142857143	46.938619047619	58.1630714285714	25.5	28.5673333333333	34.6937619047619	27.5509285714286	27.5477142857143	27.5432142857143	11.2215714285714
334	390.318687858552	390.317638303806	390.319127992142	622.374	621.367	622.393	3	3	14.2863225806452	830.361400000002	308.127677419355	1247.54153333333	70.3978064516128	680.651266666667	819.274133333335	399.957600000001	399.879199999999	672.223933333333	18.3646451612903	74.4672999999999	967.888161290325	219.357333333333	470.435133333332	104.0502	506.151466666667	73.4585806451614	29.5935333333334	32.6496	505.953066666668	145.898133333334	10.201	114.247466666667	31.6282666666666	18.3648	48.9728000000001	46.9414666666667	16.324129032258	283.6434	28.5683999999999	434.643677419355	1122.51333333333	248.953199999999	15.307	293.836800000001	79.5808000000002	994.78306451613	13.2634666666666	18.3642	16.3242666666666
335	391.286958624196	391.286958624196	391.286958624196	1000.91	1000.91	1000.91	1	1	735.322942307694	965.884294117646	888.74449019608	885.46211764706	740.645653846155	910.807470588234	734.512941176469	715.047490196078	857.671588235294	922.079999999998	1323.16448076923	855.203647058826	898.689098039218	937.596235294116	924.554880000002	909.134470588238	689.652549019607	876.449490196079	843.134607843135	726.39356862745	964.029705882352	864.106078431372	805.8	935.789509803919	865.226039215685	854.117470588237	772.436862745099	709.131666666667	899.74376470588	675.123176470588	868.053372549018	730.249803921567	728.293999999999	923.472647058825	789.571058823529	844.722352941176	879.44282352941	671.263215686276	1744.13294117647	780.569999999998	917.717647058822
336	392.143843284996	392.143843284996	392.143843284996	187.694	187.694	187.694	1	1	31.62	139.8222	92.8473	302.86575	23.4738	86.7254999999999	22.4455	17.3383	193.854285714286	190.73065	345.78	164.30855	86.7254999999999	290.7	472.37575	64.28205	15.30825	49.99225	153.0375	19.39045	46.92	18.36	27.55485	64.2788999999999	34.6885	48.972	35.7105	49.9947	20.399	11.2167	119.36925	11.22605	17.34425	135.66	178.54375	14.2793	159.1668	21.42525	59.1773999999999	139.77425	3.06
337	393.981588396659	393.977750401409	393.981844638993	90.2975	89.77	91.823	4	4	88.7623714285714	142.815555555556	167.348333333333	233.681777777778	194.901857142857	310.113777777778	233.605444444444	502.98325	952.626628571429	908.073846153846	266.2925	703.997142857143	141.841777777778	209.122777777778	174.439	143.882666666667	72.4504285714285	91.825	73.4708571428571	53.0459428571429	151.001111111111	362.140571428571	233.643611111111	269.353333333333	125.495142857143	144.880571428571	158.143055555556	334.651111111111	67.3365	139.778055555556	165.231	192.8325	453.950857142857	277.6032	86.7388571428571	163.266666666667	541.856	338.732222222222	140.752333333333	582.657916666667	66.3055714285714
338	394.000635619972	394.000635619972	394.000635619972	92.854	92.854	92.854	1	1	43.87075	64.262625	105.1115	93.886	104.091	145.89575	84.66	219.362708333333	917.8125	983.182875	255.072916666667	676.453375	72.4555	96.9039583333334	109.144458333333	76.51875	47.9654583333334	72.4555	65.312	34.6885	105.090041666667	330.4935	206.0905	242.829416666667	84.6842083333333	113.252375	123.455291666667	121.40975	44.891	86.717	94.8414	109.197958333333	223.38	152.09175	60.2119583333334	117.333541666667	446.8695	186.70575	125.465125	465.24768	47.9419583333333
339	395.031394749211	395.031394749211	395.031394749211	188.754	188.754	188.754	1	1	243.846388888889	500.956388888889	543.896888888889	526.463333333333	313.320588235294	552.960444444445	358.1175	534.625555555556	177.586333333333	209.088611111111	100.9745	162.268333333333	319.346944444445	394.8475	422.395	318.326666666667	364.239166666666	680.525277777777	319.26	448.922222222222	71.4194444444445	27.54	25.5152777777778	30.6066666666667	121.413055555556	49.9936111111111	24.4933333333333	514.22	195.829894736842	199.854666666667	276.495277777778	152.067647058823	541.7675	715.019999999999	193.852777777778	220.308	330.57	456.064166666666	341.793055555556	354.031315789474	47.9373888888889
340	395.103636940861	395.103636940861	395.103636940861	359.134	359.134	359.134	1	1	7.14350000000001	22.4409166666667	16.3246666666667	23.4667083333333	19.3895	30.60125	16.32128	39.7913749999999	71.4350000000001	121.4395	60.1972083333334	74.4995416666667	11.22308	18.35625	19.3855416666667	12.24048	14.2805833333334	20.4058333333333	21.426125	18.35625	20.4108333333333	51.0020833333334	22.4455	21.42525	16.32064	9.18187500000001	13.2572916666667	14.2840833333333	13.26104	13.2605416666667	16.3286666666667	10.205	31.62775	16.324	14.287	10.2029166666667	14.287	9.18450000000001	15.30375	15.296875	9.18252
341	396.050461605916	396.049210976937	396.060545547835	63.255	60.193	64.281	7	7	389.690933333333	759.916195652174	913.366956521739	1252.02013043478	1359.1728	2204.78373913043	1033.52426086957	3055.74641304348	1397.94313043478	1778.98326666667	313.226760869565	2361.6522826087	1243.7245	1932.1682173913	1625.10241304348	1291.8264	1579.5792	1678.37	2530.592	1682.60295555556	369.381652173913	211.176	161.201217391304	262.212630434783	559.991934782609	418.318444444444	221.37302173913	2581.26	1959.92113043478	891.898	778.276586956522	530.614782608696	5074.1432	2962.35225	2087.7384	4053.58280434783	7168.35286956522	4123.89443478261	397.80847826087	7298.859	2558.88453333333
342	396.061203399954	396.061203399954	396.061203399954	82.652	82.652	82.652	1	1	109.168323529412	131.595176470588	189.804545454545	108.168181818182	447.973676470588	232.620352941176	704.880970588235	839.677852941177	502.831	542.026058823529	28.5682352941176	1656.95764705882	98.982794117647	209.124117647059	177.500470588235	192.863382352941	398.981	203.038529411765	751.044705882353	352.960705882353	44.8916470588235	42.8437058823529	26.5268823529412	21.4261764705882	66.3191176470588	54.0755882352941	28.5682352941176	507.075545454545	498.90944117647	170.385545454545	61.1964705882353	109.168323529412	1376.09902941176	555.2	524.506764705882	1431.67897058823	2963.4	2456.81672727273	205.043647058823	3053.2	720.182294117647
343	396.076478776398	396.072464426727	396.07703589102	64.785	63.249	69.387	4	4	118.3345	168.3	198.982875	156.1212	1347.981425	1712.789875	969.40375	3012.872075	1326.467075	1104.3974	33.669075	2266.030775	545.847125	455.995875	665.1378	237.759025	1494.922625	588.698675	2345.957075	1605.91285	48.9804	99.9747	30.60825	30.6045	79.56975	67.33815	163.244	2444.2195	1859.961325	848.9728	149.94	498.9756	5015.954625	1646.72385	1929.5764	4017.84295	6371.617375	3744.34102564102	215.22	4382.618	2181.66865
344	396.613007034179	396.606296631126	396.63416596474	358.1	354.039	360.148	12	12	5.10216216216217	20.4021621621622	14.2858333333333	13.2657777777778	8.16355555555555	12.2433333333333	10.2043243243243	20.405	23.4555277777778	43.8791111111111	22.4461111111111	27.5516756756757	17.3473513513513	16.3217297297297	17.3418378378378	14.286054054054	13.2614444444444	13.2654166666667	44.902	24.4746666666667	12.245	13.2614444444444	15.3040540540541	17.3423611111111	9.18121621621622	11.222972972973	9.17975	14.2858333333333	6.12064864864865	11.2248888888889	11.2245833333333	7.14311111111111	9.184	9.184	2.04055555555556	4.08166666666667	8.16333333333334	11.2248888888889	2.04054054054054	13.2571111111111	9.18389189189189
345	396.990173668748	396.986522502284	397.010252318277	67.33	65.296	68.362	21	21	1031.30920588235	1292.34	1402.19822727273	1431.44703448276	1822.24529411765	1492.10865517241	1839.85544117647	2110.92767647059	972.546882352941	1028.95418181818	539.735588235294	849.7552	1068.06317647059	1830.09105882353	1267.16051612903	1153.11363636364	325.515333333333	535.659090909091	284.653852941176	266.327470588235	1088.81073529412	1036.64870588235	891.711352941177	1177.41941176471	844.512685714286	726.323764705882	629.412588235294	1722.90064285714	687.658411764706	1237.97352941176	1128.25011764706	1065.32290909091	1879.00252941177	1599.53422222222	991.697294117647	1170.24361764706	1244.72294117647	1703.84205882353	1435.0596	1324.49447058824	360.215735294118
346	397.005707748907	397.000471760791	397.024949675915	299.936	296.863	300.967	11	11	3060.26528571429	4787.98491428572	4503.56148387097	4406.519	3365.92257142857	4603.52914285715	3531.80217142857	3435.74491428572	66.3185714285715	207.118	143.860285714286	71.42	4365.48111111111	4862.47828571429	4694.55133333333	4501.75033333333	2163.9654	2933.29861111111	2578.0356	2088.51735897436	3456.19157142857	3270.59566666666	3114.40891428572	3298.11748571429	3591.40571428572	3519.88714285714	2413.8016	3560.69742857143	3581.20285714286	2837.41457142857	3588.84728571428	2821.485	3845.45685714286	4484.15571428571	3567.33965714286	3796.37682857143	4175.00914285715	3600.58828571428	4929.74005555556	4328.658	2825.17114285714
347	397.015075032521	397.013377016036	397.017082966549	67.8405	66.326	69.371	4	4	1014.15420689655	1370.74096551724	1590.61006896552	1729.3675862069	1819.52075862069	1698.07034482759	1827.03448275862	2129.31572413793	856.365517241379	876.920517241379	397.907586206897	755.004137931034	952.937655172414	1763.75886206897	1339.62220689655	1099.05993103448	321.441206896552	436.678068965517	274.398551724138	261.190620689655	968.438137931034	772.322724137931	662.159034482759	1039.66110344828	722.355310344828	588.699172413793	544.716827586207	1967.71303448276	593.800551724138	1221.27020689655	1022.10910344828	1045.95948275862	1880.3684137931	1805.58310344828	892.741379310345	1085.57351724138	1185.56055172414	1511.01873076923	1116.78672413793	1231.93079310345	334.650482758621
348	397.028559828959	397.02743740996	397.031248939062	301.006	299.946	302.01	5	5	3054.20168965517	4779.94124137931	4584.09944827587	4739.0472	2894.50675675676	4607.52426666667	3528.11393103448	3198.10192307692	62.2494482758621	203.046333333333	131.615586206896	69.3781333333334	4354.973	4851.37503448276	4686.0848	4496.45386666666	2160.94427586207	2929.1856	2568.55510344828	2226.61813793103	3447.51213793104	3363.51117241379	3109.27531034482	3289.01593103448	3597.46026666667	3510.6505862069	3044.71724137931	3552.60055172413	3559.74248275862	2834.32634482759	3579.85351724138	2817.55289655173	3837.25751724138	4475.95020689655	3545.75972413793	3776.04096551724	4161.70524137931	3371.89775862069	4913.87820000001	4300.31434482759	2819.02220689655
349	397.114207832913	397.112237523642	397.118299204754	355.569	354.05	358.109	4	4	27.5517692307692	45.9057692307692	46.9384	50.0001025641026	54.0831025641025	49.9938205128205	42.8583076923077	90.8051025641026	104.024307692308	169.366820512821	79.582	111.227512820513	35.714358974359	32.6441025641026	46.9258974358975	42.8572307692308	45.9057692307692	39.796	51.0217948717949	42.8324615384615	35.714	92.8316666666666	63.2622564102564	45.8988461538462	29.5829743589744	25.5070512820513	20.4	33.6732	16.3220512820513	23.4700256410256	35.7197435897436	31.6374871794872	75.510358974359	34.6939487179487	16.3245128205128	23.4700256410256	33.6735384615385	53.0620999999999	25.5070512820513	52.0108461538461	14.2857435897436
350	397.160200339663	397.160200339663	397.160200339663	286.694	286.694	286.694	1	1	63.2562380952381	124.492285714286	138.775047619048	171.404	105.086976190476	91.8385714285714	85.702	223.437357142857	345.828428571429	578.5695	286.62	514.212	170.363857142857	165.307170731707	165.263142857143	134.694731707317	73.4400000000001	100.994142857143	76.5303571428571	121.428166666667	125.509785714286	223.468642857143	120.374047619048	164.262166666667	145.921285714286	114.285333333333	85.706	104.066714285714	70.3980714285714	92.859	86.7465476190476	81.6429268292684	94.8976428571428	80.6006904761905	68.3687142857143	65.2891428571429	48.9794285714286	92.8568333333333	40.8	88.7524285714286	70.398512195122
351	397.135593297735	397.135593297735	397.135593297735	358.091	358.091	358.091	1	1	23.4700625	45.9040909090909	36.730125	39.79828125	40.81125	43.86403125	32.643	82.642090909091	94.83675	150.00890625	75.5008125	110.210625	26.531375	27.54253125	37.74346875	36.73575	41.8237272727273	31.62871875	43.87075	39.7764545454545	28.573125	90.7883437499999	48.9735	42.8438181818182	22.4420625	19.38534375	19.3788484848485	28.57225	13.26121875	21.4295454545455	32.655	23.4700625	69.3785454545455	31.6335625	15.3040909090909	20.4090909090909	26.531375	42.8596875	20.40875	42.8298181818182	12.24525
352	397.610472514042	397.60678995197	397.61576436107	358.109	354.05	358.131	5	5	2.04086486486486	13.2617567567568	14.286054054054	19.3884444444444	9.1825	10.2027777777778	11.2245833333333	24.4903783783784	19.3764054054054	25.5111111111111	22.4459459459459	19.3884444444444	16.3266666666667	13.2617567567568	10.2010810810811	12.245	9.18097297297297	13.2654166666667	24.4903783783784	14.2773513513514	12.2453333333333	15.302027027027	12.2432432432432	15.3016216216216	16.3217777777778	6.12166666666666	7.13981081081082	11.2247567567568	8.1608888888889	9.18389189189189	10.2059459459459	12.245	10.2043243243243	11.2244594594595	6.12162162162162	8.16345945945945	7.14311111111112	6.12266666666667	6.12162162162162	12.2377297297297	6.12266666666667
353	397.631990201676	397.631990201676	397.631990201676	360.148	360.148	360.148	1	1	3.06132352941176	14.2812352941176	14.2841176470588	16.3270588235294	9.18397058823529	10.2008823529412	11.2212571428571	21.4261764705882	18.3562941176471	22.4497058823529	21.4261764705882	18.3677142857143	17.3475	11.2193714285714	11.2209428571429	12.2430857142857	7.14082352941176	12.2435294117647	21.4254	15.2991176470588	13.2657352941176	11.2209705882353	11.2229117647059	13.2615294117647	14.2816470588235	5.10132352941177	8.15952941176471	11.2248529411765	8.16091428571429	9.18397058823529	10.2044117647059	12.2452941176471	10.2026470588235	10.2044117647059	4.08105882352941	7.14308823529412	8.1635294117647	5.10220588235294	6.12158823529411	11.2174117647059	5.10220588235294
354	398.113892411016	398.111501988002	398.116282834031	355.059	354.051	356.067	2	2	16.3271111111111	33.6636666666667	26.5308333333333	37.7564444444444	20.4088888888889	30.6083333333333	19.3884444444444	33.67375	43.8516388888889	56.1244444444444	30.6083333333333	59.1857777777778	26.5308333333333	23.4625555555555	20.4022222222222	17.3470833333333	30.6033333333333	26.5308333333333	28.5724444444444	22.4357222222222	23.4695833333333	36.724	25.50625	36.724	19.3821111111111	17.3447222222222	18.3595	31.6329166666667	8.16088888888889	9.184	11.2248888888889	15.3066666666667	30.6125	24.49	8.16222222222223	21.4293333333333	16.3266666666667	22.4497777777778	16.3244444444445	22.4357222222222	6.12249999999999
355	398.118671650369	398.112191566485	398.125151734252	267.3125	267.31	267.315	2	2	12.2462608695652	28.5746086956522	26.5335652173913	43.8712173913044	39.7918695652174	45.9234782608695	20.4008695652174	127.532608695652	1185.29052173913	1333.82461904762	666.937826086956	1491.61903703704	33.6614347826086	32.6497391304348	23.461	20.4104347826087	46.91	61.2156521739129	44.8800000000001	60.1953913043479	24.4862608695652	20.4052173913044	31.6280869565218	26.5279130434782	20.4104347826087	13.2667826086956	22.4409565217391	20.4052173913044	16.3241739130434	10.2052173913043	18.3693913043478	9.18469565217391	45.9117391304348	30.6078260869565	16.3283478260869	17.3444347826087	28.5746086956522	18.3654782608696	13.2605652173913	23.461	29.5951304347826
356	398.324345528375	398.324345528375	398.324345528375	825.399	825.399	825.399	1	1	34.6940975609756	51.0073170731708	54.0819756097562	54.0819756097561	39.7961707317073	49.985975609756	32.6446829268293	42.8512682926829	674.590804878048	1480.78004761905	34.6940975609756	1165.1463902439	47.959487804878	64.2861219512195	53.0691707317073	64.2861219512195	36.72	63.247380952381	30.6087804878049	36.7296585365854	61.2336585365853	40.8107317073171	42.8635609756098	61.2073170731706	63.2475609756098	31.6290731707317	36.7349268292683	30.6124390243902	38.76	36.7349268292683	56.1228048780488	25.5134146341464	47.9583414634146	45.9117857142857	43.8774047619047	42.8461463414634	35.710243902439	38.7701951219512	41.831	76.5091463414635	31.6237804878049
357	399.002002115061	398.996169047554	399.020571878073	299.947	295.877	301.006	24	24	1237.34365517241	1978.68025	1978.31861111111	1923.60759259259	1466.1364137931	1763.05371428571	1446.02406896552	1432.18028571429	59.1765714285714	102.027586206897	57.134	53.0543448275862	1843.62186666667	2055.21986666667	1856.61411764706	1945.96262068966	851.908749999999	1200.86846511628	1115.60167857143	986.788964285714	1432.47	1395.99514285714	1310.78862068966	1413.04625	1630.40082758621	1394.75604347826	1079.942	1430.42236363637	1395.73309090909	1211.07914285714	1471.561	1122.49310344828	1684.49171428571	1901.81257142857	1361.7	1435.28430769231	1480.42305555556	1544.69765517241	2224.30842857143	1854.18360714286	1217.18910344828
358	399.026137032169	399.021105707908	399.027993983923	300.979	299.958	301.981	7	7	1238.887	2121.6195	2056.896	2093.99271428571	1366.11475	1990.57742857143	1447.47786206897	1344.4835625	59.1869285714285	105.089428571429	60.19475	52.0235172413793	1957.18148275862	2155.296	2024.176	1948.26821428571	858.03025	1246.78914285714	1059.24192857143	987.844	1471.252	1324.56264285714	1251.89057142857	1424.86728571429	1627.35571428571	1500.84028571429	1281.97228571429	1498.79971428571	1461.04914285714	1204.95742857143	1561.31035714286	1124.55164285714	1558.27522222222	1904.87342857143	1428.1	1584.44825	1694.63525	1555.93571428572	2149.94193103448	1797.03760714286	1152.92285714286
359	399.039344444779	399.039344444779	399.039344444779	383.649	383.649	383.649	1	1	94.8703333333333	246.866888888889	262.168555555555	376.544	19.3884444444445	238.706	31.6329166666667	19.3821111111111	33.67375	36.73	39.7973333333333	13.2657777777778	171.402	233.605444444444	213.238055555556	111.192111111111	19.3821111111111	147.940277777778	101.02125	14.2838888888889	385.665	502.832611111111	450.00375	510.222222222223	224.424444444444	299.07975	258.095138888889	222.420555555556	132.654166666667	20.3988888888889	206.129777777778	22.4491666666667	35.6990277777778	134.673	143.882666666667	61.2166666666666	120.392777777778	11.2230555555556	65.2871111111111	143.835666666667	27.5475
360	399.12780539976	399.12780539976	399.12780539976	267.31	267.31	267.31	1	1	48.9728	108.1624	102.04	129.576688888889	253.026133333333	355.189363636364	203.033066666667	1007.0032	17332.86	20424.3264	9696.33124444444	24645.4215652174	82.6416	132.634666666667	110.1744	107.140568181818	646.68	791.726933333333	613.113488888889	894.773866666667	113.2644	127.55	116.297733333333	86.734	74.4892	89.7952	78.5519777777778	102.028888888889	126.512347826087	74.4794666666667	79.5912	46.927	493.755288888889	215.276266666667	83.6728	142.818666666667	381.6296	210.229866666667	90.8032173913043	282.546155555556	241.8348
361	400.128683070384	400.1184075994	400.136627672745	267.8025	267.31	271.368	4	4	38.775756097561	61.2248780487805	55.1023902439025	75.4998536585366	74.4795853658536	114.319219512195	71.4102439024391	208.134731707317	4308.14746511628	5166.69024	2382.72	6342.03165217391	46.9267317073171	65.2971707317073	48.9670243902439	40.8165853658537	132.6	183.648292682927	172.38	232.621170731707	52.0411463414634	88.7760731707317	38.7701951219512	50.0003170731707	59.1840487804878	39.7961707317073	24.483512195122	61.2160975609756	54.067756097561	23.4661707317073	44.898243902439	27.5439512195122	80.5896341463414	84.682268292683	37.7553414634146	43.8662926829268	89.7964878048781	56.129512195122	30.6087804878049	81.6	69.3881951219512
362	401.123140612574	401.115722790393	401.130558434755	269.829	268.29	271.368	2	2	34.689870967742	62.2475483870967	66.3356451612904	80.6156774193548	47.9536451612903	77.5543225806451	30.6029032258064	154.063838709677	1745.37554545454	2343.97735483871	1050.30096774194	2742.54038709677	62.2259032258064	56.1159677419355	39.7913225806451	50.0021290322581	118.331225806452	140.800064516129	103.046064516129	90.8201935483871	43.8710967741935	46.9318709677419	45.9116129032258	42.8589677419355	26.5317419354839	50.0037096774193	24.4823225806452	63.258	34.6898709677419	26.5364666666667	41.8385161290323	27.5426129032258	103.046933333333	55.0956774193548	30.6135483870968	32.6430967741936	69.3775483870968	46.931870967742	17.3482258064516	45.8956451612903	27.5521935483871
363	404.204954588881	404.196557227186	404.225334352587	548.905	543.809	550.968	74	74	724.520645161288	2231.97174193549	1658.19642857143	2303.77984313725	2129.27858064516	2770.08822580645	1294.38	4947.14941935482	1597.00677419355	2137.48921875	1021.31441176471	1517.93505882353	1087.42316129032	2423.54779411765	2157.54882352942	1676.78866666667	937.63846875	850.89522580645	854.841096774192	519.409870967742	1580.38159259259	1413.3059375	1512.66	1741.672	852.935741935485	1234.51225806452	627.577741935482	1903.17033333334	1339.89532258064	1074.35615625	1131.28732258065	1363.34346666667	4872.86325	1891.31769230769	969.24516129032	1520.23258064516	1480.39445161291	1960.564	818.115187499998	1963.021125	1964.2875
364	404.229060204472	404.226333934322	404.23186954052	550.911	549.88	550.968	20	20	722.379724137932	2266.01226666666	2095.05110344828	2332.35062068965	2040.5	2842.48855172413	1326.08666666667	4920.69026666667	1544.98653333334	1867.149	985.586482758623	1369.21020689655	1087.43027586207	2447.07906666666	2177.84233333333	1905.73551724138	936.635400000001	847.849241379309	739.572499999999	520.438000000001	1625.3379	1191.43786666667	1369.7257	1870.4966	849.882133333335	1056.99626666667	544.929200000001	1913.4051724138	1193.92448275862	1074.1653	1130.2708	1389.89751724138	4841.1940909091	1937.11096551724	835.598399999998	1317.9692	1213.354	1943.64428571428	706.929300000001	1842.61820689655	1769.15834482758
365	405.235446543903	405.235446543903	405.235446543903	550.922	550.922	550.922	1	1	189.813	576.44125	525.557500000002	661.148999999999	499.942916666668	689.689	340.763500000001	1285.8552	466.387541666668	543.793250000002	290.783125	425.357375	318.253	646.997000000002	591.623199999999	489.5	228.536	235.687375	227.46892	147.978541666666	392.79625	341.797708333333	430.3556	525.197	194.86775	319.33825	148.993	473.415333333333	340.847000000001	231.59675	274.391208333333	381.666999999999	1271.23150000001	521.34775	250.988879999999	378.50904	406.076083333333	495.74025	178.507291666667	523.388250000002	577.4615
366	408.781712164846	408.778883485277	408.797066472412	1079.34	1077.32	1080.53	45	45	1334.16000000001	1272.71937500001	1982.88000000001	1553.46000000001	1428.48275862069	2158.75862068965	1433.58448275862	1454.44999999999	1240.11	1214.19666666666	1040.75172413793	1310.7	1708.05724137931	1673.4074074074	2122.61999999999	1881.53857142857	1462.13766666666	2115.48	1281.12	1460.097	1819.23516129032	1320.31133333333	1382.1	1867.08157894737	2047.61785714286	1207.06793103449	1372.82758620689	1360.68000000001	1322.81379310344	1541.22	1871.16263157895	1532.54066666666	1409.08033333333	2067.19533333334	1322.94	1310.108	1260.52333333333	1419.84	958.427586206894	1299.91931034482	1336.783
367	408.805674003622	408.804421158675	408.810513464318	1078.38	1078.36	1078.43	5	5	1564.24961538461	2107.09423076923	2167.29692307692	2128.74	1381.60076923077	2332.59923076923	1400.98807692308	1402.53692307692	1147.3792	1171.98	984.671153846153	1279.08	2179.54153846154	2089.74769230769	2080.8	2116.27769230769	1415.27346153846	2370.48	1244.4	1399.96769230769	2051.99346153846	1264.25653846154	1333.14	2294.845	2242.98	1158.13653846154	1352.51923076923	1510.62	1280.04461538461	1083.24	2299.94692307692	1484.65961538461	1356.09115384615	2282.60038461538	1303.56	1253.03230769231	1219.35961538461	1379.04	891.131538461537	1267.31769230769	1286.75461538462
368	408.932058464749	408.932058464749	408.932058464749	947.786	947.786	947.786	1	1	480.497072727272	697.729745454546	693.649454545454	618.164072727273	237.723545454546	656.926836363637	305.034363636364	157.136	439.737545454546	441.770218181818	1057.09672727273	439.690527272727	683.448727272728	693.785454545455	653.044363636363	644.881309090909	179.5136	648.893454545455	470.345727272727	387.703636363636	692.765181818182	406.068545454546	443.866090909092	680.521909090909	651.884563636364	466.356036363636	415.2954	518.298545454546	447.931654545455	139.708196428572	658.146272727273	352.976618181818	171.387490909091	713.246890909092	460.102	403.050818181819	460.0036	126.525090909091	944.685357142857	435.703036363636	417.246927272728
369	408.988650089986	408.988650089986	408.988650089986	382.583	382.583	382.583	1	1	162.2224	366.239833333333	381.542333333333	518.346266666667	223.4603	426.394833333334	208.1344	521.305166666666	61.222	77.5478666666667	48.9776	43.8800666666667	269.3768	348.8685	291.772433333333	181.589666666667	274.402416666667	317.302933333333	174.4827	282.563083333333	456.1039	620.149866666667	370.3931	573.449559322034	331.5	276.573566666667	224.418032786885	295.848333333334	112.229333333333	173.41393442623	205.1138	183.684	294.804083333333	215.276266666667	118.362533333333	135.709593220339	171.4216	217.3381	148.958933333333	212.177049180328	78.5618166666667
370	408.989811680428	408.989811680428	408.989811680428	485.631	485.631	485.631	1	1	180.630466666667	446.879454545455	559.045244444444	637.75	288.704022222222	452.949066666667	262.2428	762.0396	25.5066666666667	27.5472	26.5304	20.408	307.100266666667	346.671555555555	348.894409090909	233.641066666667	161.181066666667	272.417133333333	153.02	190.8148	336.519333333333	482.586133333334	362.107888888889	422.4456	277.482311111111	235.594333333333	178.546666666667	278.538866666667	126.546133333333	141.783088888889	205.0736	217.3452	326.442666666667	196.9372	118.338044444445	149.9596	138.756266666667	294.857066666667	119.3426	243.872340909091	58.1615333333333
371	411.003637416225	411.003637416225	411.003637416225	102.037	102.037	102.037	1	1	581.458461538462	1056.15115384615	1263.29964102564	1186.754275	1228.57394871795	2067.35117948718	2027.7103	2233.74384615385	429.344435897436	493.804102564103	350.9746	623.392333333334	1309.02187179487	1803.581	1457.758625	1182.68520512821	1153.06358974359	1337.58976923077	790.817948717949	1105.81897435897	382.605769230769	229.494230769231	228.5416	205.045125	519.310512820513	423.470256410257	339.702692307692	2156.42771052631	841.838461538462	678.46625	845.45565	478.584435897436	1785.9751025641	2269.44943589744	959.185641025641	1121.43087179487	1676.311825	1839.79969230769	719.190384615385	1907.8675	1088.4767948718
372	411.010942651591	411.006210090578	411.034206893647	98.975	89.782	102.036	17	17	590.6765	1114.282	1310.19971428571	1568.36211904762	1298.99288372093	1876.54981395349	2189.94	1667.65328571429	464.035	551.172857142857	397.902142857143	736.624697674419	1053.07452631579	1962.65897674419	1541.46597674419	1271.42433333333	1189.78097674419	1485.372	838.784093023256	1141.53613953488	390.76030952381	239.7	237.721023809524	213.209162790698	536.657761904762	442.793666666667	361.129395348837	1899.3366	881.629714285714	692.774	892.398255813954	489.794285714286	1885.98	2311.938	998.976261904762	1198.9755952381	1682.42660416667	2165.81383333333	794.706813953488	1887.30833333333	1101.75069767442
373	411.070020563594	411.068437395741	411.071603731447	112.7385	112.228	113.249	2	2	26.52	28.5681666666667	41.8413913043478	23.466	58.1697391304348	26.5267826086956	35.7014583333333	33.653125	26.5210833333333	23.4609583333333	8.16208695652174	27.54675	36.72	46.9219166666667	37.7593043478261	25.5065217391304	57.134	50.0055652173913	53.0551666666667	33.66825	23.472	49.9820416666667	35.710652173913	9.178125	46.9219166666667	27.54675	21.42525	29.5888260869565	29.5951304347826	42.8509565217391	22.4354166666667	13.2667826086956	58.156625	33.66	25.50625	28.5746086956522	41.8217826086957	58.157347826087	11.2232083333333	59.1448695652174	20.41
374	415.159504364179	415.158732463262	415.160276265096	550.9085	550.895	550.922	2	2	14.2838620689655	12.2433103448276	16.3277241379311	19.3852413793104	407.076310344829	16.3244137931034	121.388206896552	1304.1590625	20.406	8.16220689655175	14.2867586206896	12.2433103448276	26.5217931034483	17.3479333333334	15.3010344827586	15.2984482758621	63.2565333333332	23.4663448275862	8.16055172413793	19.3891724137931	12.2433103448276	13.2617333333333	12.2387586206897	19.3773793103448	12.2433103448276	6.12165517241381	12.2445517241379	4.08179310344827	10.2027586206897	70.3845999999999	22.4415172413794	77.5566896551725	1133.52648275862	12.2408275862069	9.18248275862068	29.582	5.10189655172414	257.152965517241	9.18059999999999	15.3041379310345	47.9529655172413
375	416.18879972065	416.18879972065	416.18879972065	133.653	133.653	133.653	1	1	6.122625	98.93090625	55.1053125	25.5109375	22.4503125	60.18553125	24.4905	92.8143125	16.3245	23.46575	17.3415454545455	11.22309375	8.16225	18.3616875	12.243375	14.2839375	16.3245	16.3275	17.34159375	21.42984375	12.245625	21.42590625	13.2615757575758	15.2990625	15.30421875	10.204375	17.34478125	20.401875	13.2635454545455	7.13830303030303	14.2760625	14.281696969697	25.49765625	22.4461875	12.241125	8.16218181818182	18.3621818181818	21.4225454545455	10.2046875	20.4018181818182	11.2248125
376	416.212302481842	416.212302481842	416.212302481842	136.715	136.715	136.715	1	1	6.123	94.863875	51.0145833333333	24.492	21.426125	59.15072	22.451	85.6625000000001	12.2435	14.287	13.26052	9.18262500000001	7.14196	14.2835	9.18036	14.2840833333333	11.22308	15.30375	14.2772	16.3246666666667	7.14379166666667	14.2875833333333	12.24096	12.2405	12.2435	8.16200000000001	17.34068	13.2637916666667	8.16166666666666	6.1176	9.17812500000001	12.2405	21.410375	16.3246666666667	10.2004166666667	8.16233333333333	12.24	19.3807916666667	7.14350000000001	13.2637916666667	9.18187500000001
377	417.218212108894	417.218212108894	417.218212108894	136.715	136.715	136.715	1	1	4.08106666666667	38.7549333333333	24.4864	16.3242666666667	17.3445333333333	28.5618064516129	14.2863225806452	32.6357333333333	19.3850666666667	22.449935483871	19.3818387096774	46.9318709677419	13.2634666666667	17.344935483871	11.2207333333333	13.2634666666667	14.2836129032258	15.307	11.221064516129	19.3850666666667	10.2026666666667	19.3850666666667	13.2612580645161	18.3611612903226	13.2660666666667	11.2251333333333	8.1618064516129	18.3654	16.3242666666667	13.2562258064516	6.1194	13.2608666666667	17.3349	16.3241290322581	14.2813548387097	8.1624	21.4221	15.3015	17.3476774193548	18.3648	11.2251333333333
378	418.220252849959	418.211690818749	418.234123112202	548.888	544.795	549.983	95	95	1257.18352941177	3223.08257142858	2973.554875	3225.1683	2367.03272727273	3408.78996774194	1891.29811764706	2350.03703030304	2344.8792	2701.66094117647	747.854029411764	2300.26107142857	1934.37142857143	3363.40851612903	2607.42070588236	2733.37666666667	1396.75336363636	1498.79971428572	1409.71677777778	904.095878787878	2619.04813793104	2100.76828571429	2242.39340845071	2707.01015789474	1543.66346666667	1991.56553846154	1238.83181818182	2297.84428571428	1934.69563636364	1631.41609090909	1967.77955172414	1998.02382352941	2659.851	2817.24	1644.674	2404.76026315789	2176.23426923077	2426.85988235294	584.512090909091	2869.04342857142	2761.89194444445
379	418.24487387327	418.238390269545	418.248065444236	549.947	549.879	551.971	35	35	1254.9459375	3256.73775	3016.45496774194	3277.0689032258	2387.43818181818	3484.26046875	1869.7822	2833.69708333333	2121.51890322581	2570.08846875	642.875625	2165.0368125	1982.04215624999	3402.18567741936	3050.08031249999	2779.32968749999	1494.67806451613	1559.96225	1428.13125	903.0871875	2642.5284375	1788.17309677419	2198.917875	2736.40846875	1621.22690625	1931.39240625	1149.962625	2416.42941935484	1827.62883870967	1628.07445161291	2024.88609375	1922.66295652174	2990.41936363636	2875.64428125	1652.855625	2263.58803125	2049.06683870968	2400.66722580645	517.18753125	2633.34590625	2585.3926875
380	419.190606295917	419.190606295917	419.190606295917	361.146	361.146	361.146	1	1	10.2048275862069	31.6221379310345	44.8906206896552	40.8110344827587	17.3482068965517	30.6020689655173	25.501724137931	48.9732413793103	43.8807586206896	34.6964137931035	22.4460689655173	36.7373793103448	21.4294137931035	32.6355862068966	25.501724137931	26.5217931034483	25.4975	19.3885172413793	16.3244137931034	17.3383	19.3885172413793	48.9633103448276	15.3041379310345	24.4866206896551	21.4221724137931	16.3244137931034	17.3383	27.5465172413794	9.18062068965517	13.2608666666667	15.3072413793103	14.2867586206897	29.5887	20.4055172413793	14.2867586206897	18.3686896551724	18.3680689655173	18.3686896551724	10.2027586206896	16.3184	8.16220689655173
381	420.327831699684	420.327831699684	420.327831699684	624.433	624.433	624.433	1	1	11.222972972973	74.4580270270271	64.2765789473686	415.183999999999	20.4026315789474	181.636972972973	169.364864864865	27.5472972972973	42.8445405405404	199.909405405406	11.222972972973	18.361945945946	1125.17924324324	39.7905405405405	119.371621621622	25.5067567567568	9.18389189189189	26.5268421052632	20.4081081081082	13.2617567567568	137.714594594595	24.4897297297297	13.2614054054054	22.4459459459459	24.4864864864865	8.16216216216216	13.2635135135135	13.2656216216216	14.2836842105263	53.054054054054	23.4593783783783	123.45502631579	47.9603243243243	30.6089189189189	10.2043243243243	34.6891891891892	18.3648648648649	46.9324324324324	17.3445945945946	15.3060810810811	14.2796216216216
382	423.124830775436	423.124830775436	423.124830775436	384.652	384.652	384.652	1	1	20.4030434782609	30.6045652173913	34.6851739130435	41.8360434782609	33.6729130434783	44.8818723404255	28.5709565217391	54.0680652173913	1276.50952173913	1116.15931914894	448.972173913043	1522.81304347826	31.6287608695652	40.8060869565218	37.7456304347826	23.4635	49.9927826086956	39.7910217391304	59.182695652174	43.872152173913	34.6888695652174	46.921	36.7301739130435	29.591347826087	26.5205652173913	47.9713333333333	29.5806304347826	23.4665	22.4486086956522	24.4810434782609	33.6729130434783	22.4486086956522	41.8208913043478	26.527347826087	30.6117391304348	23.466	26.5267826086957	17.346652173913	14.283652173913	62.2226521739131	16.3245217391304
383	424.095034480646	424.094311588455	424.097920906644	111.712	109.168	112.25	4	4	1092.546	699.800705882353	679.613823529412	1389.60052941176	2278.64514705882	858.191029411765	1825.69470588235	4381.66729411765	105.072117647059	165.259058823529	9.18238235294118	111.208852941176	181.607117647059	436.597764705882	259.192058823529	312.255	112.232352941177	70.4002941176471	110.207647058824	98.9514117647059	175.485529411765	166.250411764706	93.8643529411765	119.353764705882	93.8481176470588	375.522352941177	169.339529411765	1555.15235294118	286.743970588235	554.003735294118	178.458823529412	363.27705882353	2630.31823529412	565.226647058824	748.874294117647	1077.58588235294	984.583823529412	2459.85820588235	44.8916470588235	1590.31755882353	115.289911764706
384	424.119904981341	424.10131663084	424.126672209134	112.225	108.147	114.269	16	16	1125.19130952381	722.261142857143	694.895642857143	1421.64143902439	2136.7525	894.769690476191	1740.12	4756.7040952381	123.437285714286	182.605571428571	10.2014285714286	127.532738095238	189.773142857143	447.842714285714	270.369404761905	330.611142857143	124.471952380952	75.499380952381	114.256	116.296285714286	176.50530952381	177.455142857143	101.008285714286	123.402714285714	95.9046190476191	406.121095238095	176.480595238095	1389.79718181818	294.896976190476	578.41911627907	185.592333333333	375.456380952381	2780.19547619048	583.671523809524	764.176166666667	1109.17997619048	1034.42148837209	2330.42362790698	65.2982857142857	1463.905	119.390142857143
385	425.040653355916	425.040653355916	425.040653355916	63.255	63.255	63.255	1	1	104.043777777778	114.224	134.703555555556	141.821185185185	87.7422962962963	137.73375	66.3325	104.091	94.8255555555555	106.106962962963	299.956222222222	93.8465714285714	75.4854814814815	119.370333333333	107.150555555556	102.05	56.1162962962963	69.3801481481482	34.6888148148148	41.8397407407407	171.440888888889	279.561185185185	377.50962962963	341.854615384615	76.4892857142857	124.47162962963	102.003703703704	108.151407407407	42.8505	61.2415384615385	78.5770740740741	66.3192592592593	81.6237037037037	133.629703703704	65.2989629629629	94.88325	91.8266666666667	118.35437037037	224.407857142857	93.8842962962963	33.6685555555556
386	429.088184232026	429.088184232026	429.088184232026	841.695	841.695	841.695	1	1	18.359	63.2365555555557	132.628888888889	69.3562222222224	14.2838888888889	113.22	12.2433333333333	59.1567777777779	170.432777777778	163.244444444445	12.2433333333333	76.4958333333335	81.6222222222223	80.6282777777777	123.527555555555	106.108888888889	8.16252631578946	33.6673333333334	55.0942105263158	17.3447222222222	67.4015294117647	52.0341666666667	119.405	114.239999999999	38.7811111111111	81.6488888888888	13.2675263157894	20.4122222222222	80.5756111111113	20.4122222222222	69.4015555555555	53.0717777777781	22.4461111111111	119.405	95.9061111111112	161.151222222223	98.9346111111113	40.808888888889	8.15955555555557	126.47347368421	98.9297894736839
387	429.114385757248	429.114385757248	429.114385757248	847.788	847.788	847.788	1	1	22.445641025641	79.558	146.916923076923	88.7511538461538	19.3819487179487	128.536153846154	23.466325	71.4089743589743	178.571794871795	178.571794871795	20.405641025641	84.670641025641	106.109333333333	97.9440000000001	135.735025641026	121.413564102564	15.2996153846154	53.0466666666666	66.3166666666668	27.5469230769231	83.7219999999999	65.2980512820512	122.433846153846	126.514974358974	54.0749487179486	89.798358974359	25.5230769230769	28.5722051282051	87.7310256410256	27.5510769230769	82.6553076923077	59.1852820512821	29.5874358974359	131.632923076923	107.129615384615	176.504358974359	111.210743589743	52.0330769230769	15.3038461538461	132.633333333334	109.137256410256
388	429.240770893712	429.240770893712	429.240770893712	758.079	758.079	758.079	1	1	10.2027272727273	26.5270909090909	18.3676363636364	16.3190303030303	4.08109090909091	20.4084848484848	6.12054545454546	9.18245454545454	123.453	237.723545454545	20.4090909090909	100.004545454545	14.2863636363636	17.3446363636364	17.3446363636364	14.2838181818182	5.10318181818181	13.2635454545454	8.16218181818181	9.1840909090909	21.4289090909091	12.2454545454545	17.3446363636364	16.3243636363636	19.3886363636363	17.3477272727273	15.3063636363637	14.2863636363636	17.3446363636364	12.2389090909091	22.4493333333333	7.14190909090909	7.14063636363637	27.5522727272727	14.2859393939394	15.3040909090909	15.3013636363636	9.18245454545454	21.4219090909091	43.8639090909091	6.12163636363636
389	430.11702934758	430.11702934758	430.11702934758	847.788	847.788	847.788	1	1	5.10134615384614	32.6424615384616	49.9931923076922	32.6424615384616	4.08107692307693	56.1021153846153	8.16237037037037	29.5811153846155	58.1685	58.1684999999998	9.18242307692309	30.6011538461538	44.891846153846	33.6758888888889	66.3475	38.7702307692308	8.16215384615386	32.6486153846154	24.4864615384615	15.3040384615385	33.6968076923077	26.533	46.9323846153847	54.0742692307691	29.5945	42.861	22.4653846153846	12.246	42.8432307692308	9.18450000000001	31.6343076923077	19.3851153846153	13.2635	57.148	38.7716923076923	68.3580384615386	33.6701538461539	16.3243076923076	9.18034615384618	54.0742692307691	55.0820769230771
390	431.262491933023	431.256708053484	431.264533057536	898.818	895.816	898.847	3	3	37.7537037037037	68.365283018868	66.3312962962963	70.397888888889	36.7301886792453	59.1764150943395	34.6963703703704	29.5942264150943	1134.61766037736	1492.64645283019	63.2505283018869	1584.64603773585	55.1003773584905	61.2222222222222	47.9630566037736	59.1829811320755	51.0188679245283	57.1474716981132	41.8269622641509	36.7342641509434	61.222641509434	42.8606037735849	43.8810943396227	53.0606037735848	59.1818867924529	48.9781132075472	59.1818867924528	55.101	47.9426603773585	40.811320754717	59.1764150943397	40.8135849056604	48.9835471698113	57.1411320754716	45.8881132075472	57.1411320754717	47.9470943396226	53.0486666666667	67.3383333333334	69.3856603773584	49.9984905660377
391	432.240025061478	432.239471697964	432.240578424993	543.8005	543.792	543.809	2	2	246.941894736842	834.725947368422	851.140894736844	889.807157894736	15.3043421052632	1219.34026315789	106.093333333333	12.2450526315789	468.385342105264	666.043256410256	1379.40540540541	241.764947368421	560.138921052631	963.128421052634	835.466210526316	701.850526315789	9.18236842105263	502.047157894736	337.611289473684	28.5762105263157	705.821789473684	512.251368421052	432.468842105262	975.094842105261	431.638105263159	412.196947368422	215.308842105263	427.501289473685	430.617684210527	7.14184210526315	614.119210526316	10.2026315789474	12.2431578947369	933.540789473684	390.770868421052	318.322105263158	568.462473684211	21.4194473684211	1160.90973684211	640.725263157896	421.433894736842
392	433.112207156999	433.112207156999	433.112207156999	276.492	276.492	276.492	1	1	800.921847826087	2531.59082608696	4407.07004347826	4103.48921739131	8306.1207173913	11373.2814782609	8793.62843478261	12135.7302608696	528.371260869565	703.064586956522	358.027468085106	219.360760869565	8899.80756521739	7205.23578260869	7931.68315217392	9475.35365217391	2463.3525	1495.70243478261	1345.72408695652	2460.92165217391	4207.07334782609	2793.47426086956	2694.22189130435	3161.78843478261	5942.75895652174	4025.44369565217	2938.41391304348	15250.8594782609	6066.47113043478	5658.06978260869	6388.66995652174	4974.262	28023.5802173913	13734.0241956522	7655.13865217392	9638.39773913043	20503.7428695652	14079.1179130435	10097.7369782609	22180.3626595745	2031.6164
393	435.021959142906	435.020138164524	435.031589577415	300.466	297.918	301.012	6	6	817.263782608695	1222.32460869565	1231.45763157895	1202.149	745.833208333332	1377.4	734.610000000001	216.249217391304	26.5335652173913	45.9131249999999	18.3646956521739	18.36525	1329.86266666667	1165.33383783784	1256.99933333333	1210.49270833333	81.6208695652174	929.485708333334	557.204869565218	528.630260869566	983.561166666665	655.17495652174	763.187652173914	1088.89669565218	1133.54404166667	815.213041666668	800.293565217392	974.378541666665	789.705750000001	265.279130434782	1114.40973913044	699.042500000001	534.730608695652	1215.167375	764.012565217392	742.749913043479	802.93675	623.398208333334	603.741333333333	892.728260869566	573.386608695652
394	435.051381934327	435.048416508796	435.051740565377	300.993	300.956	301.981	4	4	847.979351351352	1283.68968421052	1370.22297297297	1279.45281081081	834.581081081081	1507.95945945946	848.864864864865	692.74975	238.741578947368	326.486486486486	177.530368421052	181.579243243243	1357.58402702703	1277.58140540541	1293.53135135135	1241.50445945946	554.017184210527	960.074324324324	594.997526315789	646.863526315789	1016.32378378378	759.193263157895	824.245052631579	1115.33264864865	1156.98648648649	866.209459459459	869.533263157894	1039.65540540541	827.439189189189	772.230119047618	1144.91242105263	765.324324324325	865.183157894736	1329.40289473684	817.104315789473	821.33302631579	872.35418918919	898.858108108108	654.721736842105	980.635567567567	626.445945945946
395	436.015919393744	436.013505989917	436.036896615658	299.947	298.961	300.99	3	3	813.167714285714	1194.75457142857	1322.22857142857	1324.609	738.677454545454	1070.26609090909	856.008818181819	728.484	39.8022857142857	92.8448181818181	28.568	43.8717272727273	1339.98136363636	1167.47923809524	1345.79968181818	1224.74704545455	363.221714285714	888.657545454547	476.58461904762	527.610809523811	911.090451612903	574.581714285715	562.17742857143	914.432000000001	1026.39436363636	690.701190476191	568.590904761905	973.307142857143	708.931590909092	712.159428571428	927.656142857145	751.121454545454	930.717714285716	1250.87028571429	630.36	689.713142857143	817.248857142857	876.42542857143	763.809772727273	926.419428571428	464.22409090909
396	436.044906328309	436.044906328309	436.044906328309	299.987	299.987	299.987	1	1	891.900814814815	1304.17533333333	1396.78562962963	1343.97411111111	886.605296296295	1399.7957037037	937.414037037037	939.658777777777	114.293925925926	171.403555555555	89.7828148148149	84.6630740740741	1346.20444444444	1283.7657037037	1360.05496296296	1242.45022222222	568.284407407407	901.909185185186	546.978074074074	635.783037037036	949.85275	642.903333333333	644.803851851853	1019.683	1036.58340740741	701.938370370371	630.794888888888	990.707703703704	719.152222222223	799.883259259258	1036.80918518519	765.361111111111	1007.21522222222	1355.92455555556	722.186222222222	768.255222222221	844.805333333333	897.82	772.027851851852	991.908	523.412
397	436.134342295191	436.133932968461	436.134751621922	90.292	89.788	90.796	2	2	20.401935483871	52.0290483870968	38.7771612903226	46.937064516129	56.1204032258064	43.8717903225807	39.7875483870968	124.46164516129	46.9066451612903	67.3561935483871	36.7298709677419	59.1712258064516	33.6690483870968	53.0441935483871	37.7501451612903	38.7777741935484	43.8752580645161	34.6893225806452	28.5703870967742	28.5672258064516	41.8352096774194	47.9483387096774	45.9079838709677	53.0492258064516	32.6430967741936	34.6887741935484	23.4622258064516	60.1961774193548	24.4889032258065	29.593564516129	30.5995161290323	20.4054838709677	71.4124193548387	49.993435483871	36.7333548387097	44.8963225806452	58.1556290322581	77.5408387096774	33.6631935483871	64.2833709677419	18.3631935483871
398	436.175460199088	436.175460199088	436.175460199088	293.848	293.848	293.848	1	1	49.994	101.025257142857	121.4106	131.615833333333	116.311666666667	111.210277777778	87.7593142857143	222.384914285714	11477.194	14709.7066666667	6636.86742857143	13666.7271428572	275.3925	282.658714285714	184.645138888889	232.586057142857	1456.7232	1699.78277777778	2064.327	1912.98214285714	202.050514285714	232.664228571429	192.8016	246.943714285715	229.5625	140.795485714286	145.9458	188.747571428571	80.6025714285715	121.3936	130.614857142857	97.9611428571429	139.775228571429	88.7648571428572	77.5286857142857	113.232685714286	75.5117142857142	94.8865714285715	44.8714444444444	62.2356857142857	74.4787714285714
399	437.06212167486	437.06212167486	437.06212167486	317.302	317.302	317.302	1	1	189.769902439024	360.206365853658	450.002853658536	517.350219512195	219.357682926829	338.777658536585	190.819475	496.882536585366	214.230731707317	204.024390243902	80.6031219512195	89.771	129.54	124.47355	123.435125	117.314375	72.4407804878049	106.123121951219	53.0679024390244	58.1552926829268	131.598878048781	79.5695121951219	63.2657073170732	156.12343902439	109.168707317073	34.6841463414634	33.6736829268293	132.634878048781	45.919125	79.5923414634147	89.785756097561	77.5403902439024	329.641195121951	193.850975609756	48.9728780487805	59.1769756097561	104.054926829268	135.656756097561	53.0463414634146	75.4998536585366	24.4902
400	437.974755242413	437.965947025072	437.981951438966	90.808	88.728	92.843	7	7	7.14175	24.486	54.08915	115.32215	29.59595	98.99335	33.66	55.0935	1389.87057142857	1402.84375	278.5419	964.1835	108.1836	398.9373	150.96	96.95225	29.59595	269.3592	30.6165	26.5187	93.84	384.54	268.32575	264.2577	58.1571	118.3838	113.2533	37.76035	40.81	36.7308	95.88	97.9776	105.08575	80.6432	41.8446	54.07325	528.6449	173.4935	45.9	708.2617	19.37905
401	437.996630188893	437.996630188893	437.996630188893	91.835	91.835	91.835	1	1	31.6253448275862	75.4774482758621	107.150689655172	192.851689655172	65.3097931034483	156.102206896552	69.3658620689655	128.528689655172	1497.30937931034	1510.28896551724	311.184137931034	1033.53944827586	148.960275862069	483.51213559322	235.682644067797	133.669689655172	52.0393448275862	315.291879310345	74.4864310344828	72.4334655172414	125.506655172414	419.212913793103	293.839448275862	298.880206896552	80.5936206896552	143.871051724138	142.838620689655	110.189288135593	79.5882413793103	65.2973559322034	130.546983050847	119.394465517241	192.812586206897	161.219931034483	74.4876896551724	93.8733103448276	658.074915254237	208.135322033898	92.826275862069	903.870169491526	37.7502068965517
402	438.029573047023	438.024019196775	438.050603300616	297.416	293.866	297.952	24	24	904.968085714286	1524.2655483871	1430.43256	1414.476	89.7827096774193	1421.24427586207	323.483161290323	37.7423870967742	74.4788387096774	112.228387096774	61.2174193548387	64.2762580645162	1521.98438709677	1468.47285185185	1448.77866666667	1444.9395	18.3611612903226	1123.23309677419	869.424774193549	195.895741935484	1126.38666666667	902.079225806452	990.513967741937	1106.805	1259.03257142857	1132.496	929.747421052631	1058.15973809524	1149.83083870968	16.3215483870968	1191.92064	375.526193548387	51.0145161290323	1351.86805555556	980.261782608696	1100.8584516129	1236.8056	86.7226666666667	1440.84977419355	1266.39617857143	888.63775
403	438.061574498883	438.061574498883	438.061574498883	87.735	87.735	87.735	1	1	180.552642857143	183.632142857143	225.504381818182	104.077090909091	644.877	583.593214285714	450.911035714286	1750.59578571429	430.296821428571	490.899854545455	521.359363636364	850.814035714286	254.075072727273	236.677963636364	526.404436363636	245.933927272727	433.659375	215.253910714286	411.211125	395.822357142857	45.9163636363636	57.1301818181818	26.5241785714286	27.5448214285714	163.211428571429	58.1555454545455	46.9273928571429	1280.44227272727	334.679272727273	355.092872727273	149.93475	228.552	2549.42625	1225.34169642857	474.469090909091	1089.76778181818	2811.10181818182	2273.20814545455	1109.83771428571	2098.9254	335.669727272727
404	438.053125773796	438.051203474661	438.058951252263	297.918	297.917	298.966	5	5	982.672714285715	1603.88914285714	1577.31754285714	1526.36	957.008294117648	1570.23264705882	953.939186046512	1070.09988571429	208.138285714286	258.089764705883	172.428285714286	214.255588235294	1553.37297142857	1553.09228571429	1551.59894117647	1527.11611764706	789.701142857144	1166.16255882353	879.7572	776.437428571428	1188.77970588235	950.0456	1027.22631428572	1179.61542857143	1328.42294117647	1159.02070588235	981.8172	1133.50568571429	1180.43751428571	899.892000000001	1240.84114285714	892.845930232558	892.750000000002	1447.74488571429	1089.48205714286	1149.862	1312.09823529412	947.818205128204	1470.5104	1484.76514285714	945.778371428572
405	438.236879053043	438.233911516559	438.251012918814	282.118	280.556	283.651	4	4	46.9329375	57.1462500000001	51.0140625	77.541375	53.054625	73.4715	57.13575	98.9490937499999	736.507687499999	837.7791875	467.2888125	759.08925	53.044875	68.3714062500001	46.9243125	47.96203125	108.1100625	128.5554375	159.159	157.0944375	48.981	61.216875	40.80375	62.2352499999999	64.2875625	52.04390625	32.643	40.81125	34.6895625	24.49125	49.9922499999999	26.531375	54.07490625	52.03434375	29.59359375	25.50234375	52.0423125	35.71640625	33.65690625	42.8505	26.5273125
406	438.975299265008	438.975299265008	438.975299265008	91.823	91.823	91.823	1	1	26.5265	42.8505	29.59595	48.9852631578947	52.04805	73.458	49.9954736842106	116.31	559.8153	573.8582	132.634210526316	415.2621	39.7923157894737	101.995	51	45.9142105263158	34.6987	58.173	51.0275	20.405	47.9541	157.08	119.370789473684	120.36	46.9315	51.0125	58.173	85.68	18.3645	30.6075	53.0251428571429	33.6791052631579	149.94	130.6368	37.76035	62.23525	329.5569	78.5631	48.96	345.86475	18.3645
407	439.190539673512	439.190539673512	439.190539673512	350.983	350.983	350.983	1	1	48.9825	87.7441875	81.635	111.2276875	66.3177272727272	94.9035937499999	71.4306250000001	157.1185	48.948	54.0744545454545	24.486	34.6885	80.6170312500001	142.813125	99.9691875000001	72.4532812500001	210.1006875	180.62296875	151.02475	323.26075	177.556125	286.64634375	168.34640625	173.389375	124.462875	131.61225	111.20725	191.84225	38.7635625	89.8012499999999	82.6554375000001	105.08575	125.51765625	86.7398437499999	73.4580000000001	66.3284375	67.348875	76.5328125	25.51171875	94.8687187499999	19.38890625
408	440.97931264164	440.973972595391	440.988419470259	90.808	87.754	92.843	20	20	46.9243125	76.5328125	83.6770322580645	115.3094375	167.35175	121.40975	137.71265625	233.60146875	4300.3916	4449.36763157895	1575.31425	3325.09659375	52.04390625	66.30609375	69.366375	58.16671875	37.75734375	33.66928125	43.8788125	44.884125	156.104419354839	884.377695652174	618.1768125	514.22175	117.33234375	273.435375	235.68496875	152.0451875	35.7153125	79.5819375	123.40865625	180.58978125	492.70528125	178.61484375	67.3509375	158.1678125	1562.31590909091	542.789625	278.48559375	1644.68777777778	61.205625
409	441.003619993386	440.994459414347	441.00927824494	91.8255	86.721	92.855	6	6	41.8297619047619	68.3559523809524	75.5207	87.7673	155.119619047619	103.044047619048	121.38	195.894857142857	4429.63885714286	4571.23019047619	1571.24	3290.42142857143	51.03	61.2	63.24	54.0751428571429	34.6994285714286	30.6157142857143	33.6772857142857	28.5666666666667	149.9841	996.54	616.223809523809	511.163142857143	113.251714285714	257.112	228.544	117.36325	29.5869047619048	76.51875	116.247428571429	175.538285714286	447.78	161.295428571429	61.2342857142857	152.022571428571	1663.0075	509.1297	275.4	1668.10875	54.06
410	441.01627234594	441.014186485141	441.027679815379	62.748	62.217	64.281	4	4	148.92	181.56	329.63	529.50975	184.6743	309.1509	218.3977	163.248	106.0228	98.9655263157895	99.9845	60.18	145.89575	199.981894736842	163.25052631579	231.66485	33.66825	73.4616	38.7714	33.6704210526316	709.302368421053	2594.56638888889	2904.65175	1207.98886956522	338.5404	771.318947368421	748.68	128.553157894737	91.827	136.799894736842	278.531842105263	222.4145	133.65275	170.33165	172.424473684211	120.3954	93.8642105263157	124.472105263158	271.32	158.189736842105	32.6568421052632
411	441.131587978909	441.131587978909	441.131587978909	295.883	295.883	295.883	1	1	27.5470434782609	44.8914782608696	39.7918695652174	99.9640833333333	104.0655	87.7415	46.944	93.864	2814.89973913044	3612.57	3286.08	2829.18339130435	106.106	123.483130434783	107.1	97.9241739130435	45.9000000000001	557.939999999999	616.263826086956	64.2627391304348	89.8059130434784	108.175304347826	74.4631739130435	118.32	103.04525	53.0558260869565	51.0260869565217	86.7258695652175	49.9927826086957	76.5032608695653	60.2107826086956	53.0671304347826	88.7664782608697	38.7699130434783	53.0422608695652	15.3039130434783	29.5951304347827	108.175304347826	24.476	33.6686086956522	23.461
412	441.980366149684	441.980366149684	441.980366149684	92.843	92.843	92.843	1	1	25.5028571428571	36.724	37.7558571428571	56.1235714285714	63.2683428571429	66.3180555555556	48.9573333333333	70.3997142857143	745.578228571428	767.620114285714	262.213428571429	540.736285714286	33.6741428571428	55.086	53.0429714285714	40.8171428571428	48.98	52.0341666666667	24.4909714285714	42.8446666666667	48.9654857142857	158.117714285714	125.473666666667	84.6837142857143	31.6279714285714	66.3167142857143	45.9125	52.0331142857143	23.4663888888889	26.5274285714286	41.8188611111111	52.0341666666667	116.292666666667	59.1958235294118	29.5924285714286	52.0418571428571	340.823142857143	164.2614	78.5506944444444	307.1576	28.5631111111111
413	442.071696987688	442.071696987688	442.071696987688	74.461	74.461	74.461	1	1	27.548	16.3176296296296	20.4096296296296	16.3241481481481	79.5975555555555	26.5161481481481	43.8807037037037	180.592444444444	170.286321428571	148.028888888889	35.7090740740741	147.937592592593	20.4051851851852	36.7226666666667	25.5074074074074	19.3891481481481	26.5325185185185	15.3072222222222	20.4051851851852	16.3241481481481	11.2252962962963	11.2207857142857	22.4457037037037	12.2431111111111	9.18266666666667	35.7103703703704	22.4465185185185	112.208148148148	14.2841481481481	37.750962962963	13.260962962963	43.8807037037037	193.849259259259	35.7012962962963	59.1879259259259	125.496444444444	233.63937037037	124.47162962963	16.3176296296296	248.997481481481	16.3241481481481
414	442.138860238179	442.138860238179	442.138860238179	293.848	293.848	293.848	1	1	43.871825	65.3056000000001	67.3381500000001	46.9390731707317	91.8263414634146	80.6011951219512	64.277325	114.2568	287.7105	684.698219512195	765.206249999999	120.39245	55.08	76.5300000000001	71.410243902439	44.8921	77.5314	187.7306	173.47225	75.50035	97.9583999999999	67.3464000000001	65.288	74.4910249999999	59.1755609756098	41.831	27.5508	56.115125	29.587975	65.296	46.9395499999999	46.9395499999999	83.66255	54.074575	34.6851	58.14855	32.6536	56.115125	33.6551707317073	47.952925	39.790725
415	442.970202543298	442.970202543298	442.970202543298	91.84	91.84	91.84	1	1	26.5265	38.7545714285714	44.9011851851852	50.00275	47.9618214285714	66.31625	61.2042857142857	136.718285714286	2031.55542857143	2084.66321428571	645.840857142857	1377.38571428571	35.7175	63.2444285714286	55.0838571428571	56.11375	41.8405	35.71625	30.6139285714286	31.62775	81.6385185185185	418.229285714286	272.40675	199.976	39.7911428571429	105.089428571429	116.312571428571	97.944	29.58725	51.0107142857143	40.7942857142857	80.6195	191.773428571429	80.6364285714286	33.6765	74.4808571428571	700.91175	215.27275	159.131142857143	695.834857142857	30.6021428571429
416	442.976666931566	442.97153192834	442.997574068805	92.826	86.721	92.854	11	11	21.4220322580645	26.5317419354839	37.7572666666667	53.0642666666667	47.9612258064516	61.2270967741935	71.4045161290323	127.512096774194	2009.8944	2004.62126829268	621.3627	1370.24990322581	26.5321333333333	48.9646451612903	55.0852258064516	42.8596	41.8398387096774	35.7101612903226	34.6953548387097	31.623	81.6213333333334	422.3076	262.164870967742	191.8164	39.7913225806452	97.9478709677419	117.333387096774	84.6987333333334	25.5066666666667	41.8309333333333	37.7364193548387	78.5598709677419	178.511290322581	70.4237	33.6749032258064	77.5554666666667	685.7536	217.3168	133.632677419355	696.842133333333	32.6430967741936
417	445.078843973061	445.070984613328	445.084960766653	198.959	196.927	199.983	4	4	26.53248	54.07484	36.73728	31.62868	30.6084	55.09296	42.86184	71.4336	1520.5748	1595.07276	1766.10468	1198.594	28.56672	51.014	37.75924	35.7098	265.1584	122.4336	246.84968	224.5144	36.72864	49.99372	47.94188	38.76912	29.59508	101.03148	34.68816	83.68264	99.98744	27.5346	51.014	24.49152	78.56156	53.05248	83.66296	64.27764	105.11356	59.17624	47.95128	190.74748	30.6012
418	445.114960699193	445.114874062377	445.115047336009	844.2605	842.716	845.805	2	2	49.9935172413793	499.833793103448	1083.53296551724	514.132137931034	46.9326896551725	956.857034482758	27.547448275862	235.651862068965	1378.62562068965	1400.05503448276	23.4663448275862	668.145172413793	617.246034482758	512.282344827585	967.68048	752.963586206896	42.8428965517241	216.298482758621	501.97572413793	119.372275862069	539.015172413791	530.543448275864	1038.60572413793	847.849241379309	394.913482758622	718.419862068964	148.05	177.558	829.316068965517	137.765172413793	428.60275862069	366.353310344827	103.047862068966	923.505689655175	719.294482758623	1463.07558620689	783.571862068968	351.995172413793	55.0948965517243	1161.07393103448	916.021931034483
419	445.119248962402	445.115822943483	445.132688366728	842.727	841.706	846.836	19	19	44.8909999999998	498.814928571429	1081.50285714286	512.075857142857	46.9315	953.76925925926	25.5071428571428	235.653	1374.56539285714	1353.132	23.4665714285714	666.108370370368	618.293142857143	508.191214285714	989.061888888892	748.889714285714	42.843	212.213925925926	501.980571428571	118.353142857143	539.031428571427	530.548571428573	992.481428571434	845.816857142857	392.878750000001	714.337037037037	146.981333333333	176.5465	823.197642857143	137.7675	425.556222222222	365.345629629629	103.048857142857	922.515259259259	713.187111111111	1461.04914285714	782.559142857142	351.998571428573	54.07325	1159.04457142857	888.454839999999
420	446.120184420982	446.117676964529	446.120763526491	842.726	841.695	846.86	5	5	26.527	223.396846153847	482.587346153847	226.457076923077	26.527	438.633076923076	17.3445769230769	138.725230769231	646.997	637.788461538462	12.2432307692308	319.272038461539	281.594307692308	257.166	439.94756	332.607769230768	19.3851153846154	111.209346153846	205.074115384615	32.6486153846154	228.686079999999	217.3665	486.668423076924	374.438807692307	180.62496	339.826499999999	73.52352	69.3939999999997	348.853153846153	45.9225	184.70688	190.8335	32.6486153846154	410.225538461539	341.790192307693	579.512923076924	363.215846153847	110.189076923077	16.3206153846154	495.850846153845	429.436192307693
421	446.146828316353	446.146828316353	446.146828316353	847.788	847.788	847.788	1	1	42.8508387096775	240.742838709678	487.590838709679	239.722741935484	32.6482580645162	449.862677419354	28.5626249999999	225.434258064517	660.232193548387	653.089032258065	25.5072580645161	333.561096774194	290.782741935484	271.436375000001	452.145806451613	346.89870967742	30.6029032258064	122.430967741936	218.335225806451	57.1236129032259	250.152903225807	233.683419354839	494.840806451613	384.649451612903	193.885806451613	353.076258064515	86.7877419354837	80.6182258064516	354.993677419354	76.533870967742	197.967612903226	197.967612903226	60.1952258064517	424.507870967742	354.040741935484	589.709161290323	369.345096774194	159.160258064516	34.6767096774193	502.987225806451	443.657903225806
422	447.14578670823	447.14578670823	447.14578670823	847.788	847.788	847.788	1	1	22.4421290322581	156.045193548387	324.442064516129	167.295870967742	31.622	311.129516129033	20.405625	168.31064516129	430.630580645161	433.609677419355	27.5521935483871	208.093161290322	209.159516129032	217.31325	370.494193548387	253.032	30.6029032258065	93.8489032258063	159.160258064516	39.7900645161291	180.717	162.195387096774	311.247580645162	244.823225806452	140.800064516129	250.01064516129	61.2329032258063	61.2290322580645	260.124677419354	73.4725161290323	153.067741935484	113.270129032258	53.0534193548386	286.746903225807	258.133451612903	452.922967741936	232.582064516129	140.795612903226	29.5874838709677	411.086000000001	291.692322580645
423	447.254391755881	447.250619843141	447.258163668621	758.574	758.079	759.069	2	2	27.5471052631579	48.972972972973	54.0823157894738	55.0785789473683	23.4660526315789	47.9610263157895	34.6836756756757	41.8310810810811	400.966216216216	604.016	43.8781052631578	517.359243243243	58.1729999999999	56.1148648648649	46.9324324324324	60.1959459459459	34.6947027027027	45.9133783783785	43.8785945945946	44.8990270270271	53.0624864864864	42.8581621621621	47.9527027027027	57.1351351351351	48.9807567567569	33.6733783783784	35.7151351351351	34.6943157894736	63.2563157894737	29.5839189189189	57.1442162162162	27.5472972972973	26.5228108108108	57.1442162162162	34.6947027027027	36.7297297297297	42.8455263157895	27.5471052631579	41.8255405405406	75.49	30.6129729729729
424	448.146947584468	448.146947584468	448.146947584468	847.788	847.788	847.788	1	1	7.14188461538463	67.3225384615386	110.164153846154	60.1845384615386	12.2432307692307	108.128153846154	11.2228518518519	17.3406538461538	121.434923076923	125.5215	15.3040384615385	38.7614615384616	54.0763076923077	61.2155555555554	116.337	89.7836923076921	12.2409230769231	27.5472692307693	33.6688846153847	14.2805384615384	52.0788461538463	50.0026153846155	86.7065384615383	94.8850384615386	50.0026153846155	59.189	21.4434230769231	19.3887692307692	58.1443846153845	16.328	59.189	27.5472692307692	13.2635	111.2345	70.398576923077	119.3715	70.3985769230767	27.5472692307693	6.11907692307692	102.026923076923	84.6472307692307
425	449.272826819668	449.266343127547	449.274513947392	898.847	895.816	899.833	3	3	54.0791896551724	88.773	92.8623620689655	125.493931034483	21.4257931034482	86.7161206896552	45.920948275862	34.689220338983	1611.17893103448	2495.84779310345	58.1498275862069	2267.47437931035	128.567793103448	94.893672413793	98.9868275862069	155.095034482758	66.3246551724137	88.782	89.775172413793	42.8559310344828	89.784275862069	76.5362068965517	67.3518620689655	128.567793103448	125.506655172414	81.6289655172413	73.4673103448276	66.3179310344827	82.6269827586206	42.8515862068966	121.412827586207	40.8151724137931	36.7367586206897	108.160206896552	66.286779661017	117.353534482759	84.6743103448275	23.4639655172414	71.4193103448275	123.463810344827	45.9170689655172
426	450.210653674861	450.210653674861	450.210653674861	204.058	204.058	204.058	1	1	15.3072	148.95504	159.16368	44.891	36.72288	107.1042	22.4519166666667	122.4336	54.0748399999999	63.26976	57.13568	56.1132	11.22275	22.44616	15.304375	9.182625	17.34068	20.405	18.36504	16.32448	11.22308	29.59392	18.36072	26.52104	19.38532	11.22044	17.3366	10.2052	11.22308	22.44088	17.34068	11.22308	23.46644	17.34476	9.1782	10.2052	23.4715	21.42525	11.22275	21.42084	9.18036
427	450.236562450996	450.236562450996	450.236562450996	207.125	207.125	207.125	1	1	25.5098837209302	167.321953488372	171.426418604651	63.2558604651162	53.0600909090909	123.43688372093	32.6533953488372	146.916837209302	134.676837209302	151.021953488372	104.068465116279	128.569813953488	28.5676363636364	32.6526511627907	28.5678139534884	18.3650232558139	28.5639069767442	32.6489302325582	23.4632093023256	25.506976744186	22.4456279069767	39.7908837209302	31.6286511627907	37.7451627906977	36.7300465116279	21.4258604651163	24.4833488372093	19.3879534883721	22.4461395348837	30.6	25.503488372093	23.4723023255814	48.9733953488372	31.6243255813953	20.4	20.4055813953488	43.877	39.7963255813954	18.3646046511628	38.7651818181818	22.4430697674419
428	451.07925510147	451.077193467419	451.081316735521	361.1685	361.168	361.169	2	2	279.605257142857	627.368333333334	789.802499999999	747.985777777778	432.668444444444	838.668333333334	351.037257142857	886.59725	716.923305555556	660.227555555555	245.888857142857	273.474857142857	415.314428571428	330.517028571429	529.439314285714	554.092714285714	97.9306666666666	108.164166666667	34.6974857142857	61.1866666666666	218.369166666667	42.8446666666667	48.9723428571429	231.571527777778	219.323888888889	39.7908333333334	33.6590833333333	367.35	100.991	156.128	218.371714285714	188.782222222222	746.965333333333	471.438	113.250833333333	120.409166666667	192.85875	429.607111111111	168.347142857143	202.935777777778	21.429
429	451.104152350192	451.104152350192	451.104152350192	364.236	364.236	364.236	1	1	268.32575	601.947500000002	761.1065	719.334999999998	418.336666666668	825.38225	340.791333333334	854.9695	581.590000000001	609.139000000001	160.179250000001	202.1085	402.991153846155	315.25725	518.287	540.722307692309	75.4676666666667	87.7415	20.4066666666666	41.8131666666667	192.843	16.3173333333333	29.6017500000001	205.07025	204.973615384615	29.5896666666667	19.37525	347.90525	88.7266153846156	148.9565	205.070250000001	180.599	724.3775	460.13275	93.863	105.094333333333	181.6045	417.486749999999	130.656	177.451	16.3236923076923
430	451.216323486978	451.216323486978	451.216323486978	204.058	204.058	204.058	1	1	10.2046153846154	52.0337307692308	51.0230769230769	21.42504	36.7227692307692	42.8416153846154	9.18468	38.7731538461538	42.861	45.9225	35.7094230769231	63.2447692307693	17.34476	13.2635	16.32448	16.32448	18.3572307692308	18.36504	12.2409230769231	25.5067307692308	16.3243076923077	26.533	15.3006	22.4408461538462	17.3452307692308	23.4661923076923	19.3807307692308	17.3485	8.16224	11.2204230769231	13.2605	18.3648461538461	17.3445769230769	11.2229615384615	9.17861538461539	19.3895	12.24576	17.34476	15.3042	18.3606923076923	11.2229615384615
431	453.779442367996	453.772199595264	453.795652006267	1078.42	1075.37	1080.42	55	55	1553.77081632653	2329.53807692307	2545.57432432432	2359.78568181819	1847.61369565218	2787.85422222221	2068.99148936169	1876.17127659575	1562.2714893617	1465.0255319149	787.607826086958	1546.32	2757.04074074074	2647.38962264151	2300.1	2299.6435	1881.27234042553	2849.77573770491	1518.77999999999	1926.16170212766	2665.45488372094	1345.80548387097	1679.27021276596	2955.58377777777	2520.99465116278	1556.85173913044	1749.39782608696	2158.2	1643.90553191489	1935.34361702127	2627.50980392157	2120.44425531915	1793.53404255319	2742.23277777778	1624.17872340425	1535.42021276596	1464.31063829787	1844.55304347826	773.643829787231	1585.75565217391	1565.7
432	453.807691612181	453.803061060969	453.813580925693	1078.885	1076.39	1080.47	26	26	2223.60000000001	2672.57045454545	2761.76953488373	2504.67093023257	1351.765	2916.4590909091	2056.77818181818	1661.8994117647	1547.00909090909	1457.90477272728	784.558837209305	1541.22	2853.57568181819	2703.60227272727	2545.92000000001	2461.8211627907	1867.01590909091	3028.7090909091	1509.93636363636	1721.16175	2770.5340909091	1561.96795454545	1671.13227272727	3072.92454545455	2839.29250000001	1545.6523255814	1736.20674418605	2137.87441860466	1630.68636363637	1930.26999999999	3050.47954545455	1971.58243902439	1785.39772727272	2928.73488372094	1618.08045454545	1532.38136363636	1452.10681818182	1691.62055555556	766.361363636361	1574.57767441861	1552.44
433	454.095502570302	454.086683478002	454.104321662603	362.1915	360.148	364.235	2	2	275.54	666.106642857143	645.81825	705.017428571428	474.5325	735.4715	421.2895	1055.95875	828.646	669.424571428572	390.75575	214.301111111111	409.213074074074	289.649571428572	513.18575	520.236428571429	89.7474285714285	84.6985357142858	35.7103703703704	69.3527142857143	230.624928571429	46.9232857142857	54.0751428571429	200.996285714286	187.693142857143	37.7505714285714	18.3574285714286	383.614	106.087428571429	149.9505	158.17462962963	180.6285	877.445714285714	393.83437037037	113.271535714286	138.783142857143	233.686321428572	483.700071428571	325.471142857143	229.475892857143	42.8505
434	454.145234965565	454.145234965565	454.145234965565	90.808	90.808	90.808	1	1	103.029774193548	70.385564516129	76.5266129032258	97.9556129032258	163.256774193548	75.4931290322581	146.907870967742	335.606532258064	277.365419354839	316.37	71.4191935483871	325.467467741935	53.0542580645161	70.3922419354839	71.4124193548387	55.1043870967742	65.3037419354839	48.9685161290323	42.8515161290323	55.0852258064516	56.1200793650794	89.7685161290323	69.3786451612903	61.2106451612903	53.0492258064516	72.4394677419355	49.9839516129032	201.013080645161	48.9770322580645	70.4033709677419	59.159064516129	57.1452903225806	310.109419354839	66.3178225806452	80.6093064516129	165.297483870968	364.237887096774	250.987451612903	51.0040322580645	378.593532258065	52.0339838709677
435	454.170527644835	454.170527644835	454.170527644835	92.848	92.848	92.848	1	1	14.28175	23.466325	13.2653902439024	22.4491219512195	23.4692	25.506875	25.5	19.382375	16.3176	9.1863	26.5269756097561	25.506875	19.388075	17.3395853658537	22.4426829268293	14.28595	22.44935	14.28385	13.2652	12.2415	18.3648292682927	14.28175	22.4432195121951	22.4426829268293	12.2433	13.263575	14.28175	14.283756097561	7.1428	11.2229512195122	21.4174390243903	8.1622	24.483	14.28595	16.3268	18.3672	15.3040243902439	21.4256341463415	14.28175	13.2634878048781	11.22165
436	454.299415891904	454.294970866758	454.303860917051	724.392	724.386	724.398	2	2	22.4486976744186	18.3651428571428	23.4664186046511	24.4900465116279	8.16111627906979	26.5272558139535	19.3750238095238	76.5214285714285	51.0071428571429	120.407761904762	14.2839069767442	67.3467142857142	22.4492093023256	12.2385714285714	22.4431428571429	21.4258604651163	24.4828571428572	21.4229302325581	48.9737142857144	43.8722857142857	38.7654285714286	32.6491428571428	39.7846428571429	34.693761904762	28.564	22.4515238095238	11.2231428571429	32.6571162790697	60.196465116279	19.3881428571428	16.3245714285714	26.5206046511628	14.2856666666667	15.3021428571429	37.7452857142857	12.24	31.6286511627907	14.2858604651163	8.16228571428571	22.4457619047619	24.4897142857143
437	454.320523186953	454.320523186953	454.320523186953	730.468	730.468	730.468	1	1	21.4287073170732	19.3850975609756	23.4661707317073	26.5307804878049	7.14187804878047	21.4261463414634	17.333119047619	73.4593170731708	48.9670243902439	117.342073170731	14.2858048780488	66.3269512195122	23.4729024390244	17.3375714285714	21.4256341463415	20.4107317073171	24.4829268292683	21.4225609756098	48.9728780487804	43.8715365853659	33.6648292682927	32.6536	40.799024390244	28.5716097560976	29.5792926829268	22.4491219512195	12.2432195121951	30.6124390243902	58.1552926829268	20.4082926829268	10.2029268292683	25.5073170731707	12.2451	21.4256341463415	40.8058536585366	12.24	32.6485853658537	12.2449756097561	7.14187804878049	22.4459024390244	23.4689756097561
438	455.020867893557	455.020867893557	455.020867893557	86.721	86.721	86.721	1	1	58.1566829268293	125.477571428571	123.470170731707	164.286756097561	202.040142857143	234.632857142857	246.874571428571	311.181829268293	709.818146341463	731.829658536585	145.898365853659	595.832952380952	108.163951219512	165.263142857143	113.230571428571	127.57012195122	116.326142857143	112.22880952381	86.7222619047619	125.477571428571	82.641731707317	191.81043902439	137.719285714286	119.371390243902	84.6822682926829	146.918634146341	108.135142857143	354.033097560976	83.6634285714286	128.55687804878	99.96	103.046452380952	742.664	282.648097560976	132.653902439024	223.470804878049	848.984975609756	427.492414634146	198.9	908.27756097561	104.054571428571
439	455.037961515847	455.035210611461	455.045693564801	272.4005	267.298	273.454	4	4	135.695807692308	211.2435	259.207	257.156307692308	17.3445769230769	263.289	19.3807307692307	18.3648461538461	262.149884615385	1033.7665	1580.986	60.1958846153846	41.8215769230769	46.9323846153846	41.8310384615384	26.532	12.2376923076923	186.709269230769	186.674076923077	16.3273846153846	39.7919999999999	28.5675384615384	21.4264615384615	26.533	27.5535	24.492	20.4007692307692	17.3445769230769	25.5067307692308	15.3075	24.492	20.4007692307692	18.3648461538461	87.7431538461538	18.369	19.3807307692308	133.680461538461	13.2635	35.7174999999999	59.1488461538461	50.0045
440	456.100745070124	456.086299567108	456.106771813064	364.235	361.169	364.236	3	3	129.601148148148	335.665296296297	336.697777777778	420.43837037037	241.801444444444	335.592185185185	184.633923076923	523.412	425.370888888888	378.605499999999	176.504851851852	117.3575	179.608	170.346185185185	238.688666666667	253.084	45.9033333333334	51.0148148148148	24.4862222222222	53.0322962962962	114.293925925926	35.7012962962963	46.931925925926	110.192	103.027481481481	27.547	20.4014814814815	197.980592592592	57.1221538461539	87.7422962962962	85.7204444444444	92.8654999999999	451.991259259259	216.342074074074	54.0737407407408	88.7818888888889	142.867407407408	284.714333333333	177.563777777778	147.878518518519	22.4501538461538
441	457.201983752756	457.198552903198	457.20572120265	347.3525	343.824	348.915	12	12	114.270545454545	194.872090909091	176.526840909091	275.506744186047	138.757953488372	174.491581395349	113.265409090909	404.028	88.7301136363636	106.109023255814	51.0136363636364	113.250272727273	200.000181818182	316.242272727273	194.82	137.736818181818	569.172681818181	446.943348837209	404.082	679.244318181818	350.973818181818	705.855727272727	507.143318181818	428.409545454545	309.144558139535	325.469023255814	267.311454545455	455.092318181818	172.403045454546	160.204227272727	239.790795454546	199.974697674418	354.081954545454	207.143045454546	194.872090909091	165.306272727273	277.514181818182	267.347181818182	73.4694545454545	290.706477272727	53.0612727272728
442	458.205397610459	458.205397610459	458.205397610459	347.872	347.872	347.872	1	1	31.6286111111111	59.1761111111111	61.2249999999999	85.7149999999999	37.7502777777778	88.7786666666667	45.92	96.9263888888889	58.1289166666667	64.2775	44.8922222222222	47.9530555555556	55.1025	90.789888888889	77.5284444444445	41.8313888888889	137.696351351351	131.637333333333	98.9831111111111	177.441333333333	108.164166666667	187.700444444444	119.392	128.513	81.6222222222223	87.7438888888889	74.4802777777778	108.164166666667	47.9452222222222	42.8586666666667	87.7558333333334	53.0544444444444	80.6129166666667	81.6355555555555	51.0138888888889	35.7155555555555	70.40875	58.1653333333333	21.42875	79.5578333333333	28.5716666666667
443	463.130007850798	463.127461375612	463.145666829033	842.721	841.689	846.86	6	6	19.38532	221.348680000001	496.856880000002	251.94988	10.2028	480.43884	12.24336	12.24048	808.220159999998	800.056320000002	18.36504	395.775520000001	293.840640000001	244.915200000001	521.587920000001	366.280519999999	14.28392	101.00376	254.049719999999	37.7503600000001	258.30288	292.877760000001	522.383359999999	366.280520000001	168.3792	399.023319999999	127.625	81.6415999999997	510.019999999999	21.43092	187.77568	94.9009200000003	12.24336	423.499200000001	459.126000000001	761.128880000002	477.491039999999	16.3238400000001	41.82164	694.810679999999	395.77552
444	463.15815482686	463.15815482686	463.15815482686	847.788	847.788	847.788	1	1	18.3642857142857	6.11999999999999	2.04057142857143	3.05999999999999	31.6273809523809	11.22	14.2838181818182	188.7	8.16457142857143	15.3085714285714	7.14199999999998	7.14033333333331	7.14199999999998	18.369	11.2289047619048	7.14199999999998	22.4462857142858	18.3651428571428	11.2226190476191	52.0321428571428	3.06328571428571	19.3908571428571	6.11999999999999	12.2434285714286	19.3908571428571	17.3489047619048	11.2294285714286	13.2674285714286	9.17999999999998	67.3545714285712	13.2674285714285	55.0954285714287	40.8095238095237	7.14399999999997	8.16228571428569	12.24	9.1825714285714	156.103714285715	7.13999999999999	8.16190476190479	32.6399999999999
445	464.13030724142	464.129749504414	464.132361655833	844.788	841.706	846.86	4	4	11.218625	84.6551176470591	241.814062500001	112.193125	11.22275	181.549529411765	13.2630588235294	28.5567058823529	317.421235294118	309.149117647059	12.2415	134.632235294117	132.640624999999	123.491176470588	237.879294117647	159.159	6.12176470588236	35.7102941176469	95.9021176470591	18.3642352941177	101.108117647059	109.171470588235	195.896470588236	173.390000000001	74.5072352941176	165.34125	35.7226470588235	24.4950000000001	188.6884375	22.4529411764706	85.7294117647054	33.6682500000001	4.08094117647057	205.150058823529	196.916764705883	311.08205882353	179.509	11.2234375	14.2791764705882	264.149529411766	150.951294117647
446	464.160602008199	464.160602008199	464.160602008199	847.788	847.788	847.788	1	1	11.22308	16.32064	18.3607200000001	25.501	10.2028	16.32128	6.12161538461539	73.4428799999999	18.36864	20.4096	13.26364	29.58116	17.34476	11.22264	16.32768	20.4056	15.3012	20.4056	10.2028	22.44088	15.318	30.6143999999999	9.18035999999999	15.3042	15.3072	13.26676	16.33856	18.36864	10.2004	21.43092	15.3078	68.3587599999999	25.5069999999999	18.36864	5.10139999999999	22.4461600000001	7.14195999999998	68.3560800000002	10.2008	11.22308	40.8031999999999
447	464.23999399821	464.23999399821	464.23999399821	295.877	295.877	295.877	1	1	33.6741428571428	49.9926	57.136	70.3977428571429	52.0331142857143	32.6482285714286	38.7762857142857	100.991314285714	758.051057142857	903.966111111112	1013.28557142857	954.960685714286	77.5157777777777	62.2461428571428	38.7642222222222	56.1152777777778	203.002742857143	144.879444444444	179.595428571428	259.152571428572	51.0214285714286	61.2257142857142	52.0258285714286	58.1562857142858	32.6482285714286	38.7708571428571	30.618	44.8925714285715	28.5672	23.4626285714286	38.7773714285714	23.4698571428571	44.8925714285715	31.6279714285714	33.6637714285714	26.5266857142857	29.5924285714286	37.7495142857143	21.4159166666667	27.5515714285715	26.5274285714286
448	465.129729418485	465.129729418485	465.129729418485	841.695	841.695	841.695	1	1	7.14180645161291	76.4927419354838	167.322322580645	81.6051612903225	15.3014516129032	139.753258064516	9.18087096774195	11.221064516129	234.703870967742	234.703870967742	19.3849032258065	117.311129032258	98.9650322580646	79.5826451612904	181.669096774194	120.390451612903	14.28175	43.8627741935485	70.397806451613	22.4463870967741	90.8719666666666	82.6278387096772	158.17	146.893935483871	56.1053225806452	142.863225806452	31.6335625	22.449935483871	164.235580645162	13.2658709677419	63.268	27.5521935483871	9.18261290322581	152.018451612903	87.7421935483872	237.675032258064	149.949483870968	27.5469677419354	16.3246451612903	220.340249999999	131.563875
449	466.128601409577	466.128601409577	466.128601409577	841.695	841.695	841.695	1	1	3.06000000000001	21.4200000000001	54.0732500000002	34.68	5.10124999999999	50.9999999999999	9.18269999999998	10.1995	80.6234499999998	83.6605000000004	8.16440000000002	22.4389	31.6293000000001	28.5753999999999	57.1676000000001	45.9134999999999	8.16228571428569	10.2025	20.4057142857142	8.16200000000003	32.6751999999999	23.46575	50.0069500000001	26.5277999999999	16.3288	40.8219999999999	15.3085714285714	16.3295999999999	48.96	6.12330000000002	32.6575999999999	12.2466	5.10124999999999	44.9042000000001	36.7308000000001	73.4616000000002	45.8999999999999	9.18225000000004	12.2394	54.0599999999999	45.8999999999999
450	466.161091868083	466.161091868083	466.161091868083	847.788	847.788	847.788	1	1	10.1994444444445	23.4587222222223	16.3244444444445	18.359	4.08111111111111	12.2399999999999	10.2026315789474	16.3191111111111	14.2877777777778	7.14388888888889	3.06083333333333	22.4387777777778	14.2838888888889	10.2026315789474	16.3297777777778	18.365	8.16222222222223	9.1825	12.2433333333333	7.14194444444445	19.4032222222223	19.3852777777778	13.2636111111111	24.4866666666667	9.185	6.1236666666667	11.2261111111111	4.08222222222222	9.17949999999996	9.18549999999999	12.2473333333333	16.3244444444444	11.2230555555556	16.3288888888889	7.14194444444445	8.16222222222223	7.14194444444445	8.16222222222223	14.28	17.3447222222222	16.32
451	466.219350800982	466.214159387072	466.235176674553	548.9045	543.792	549.977	62	62	716.357032258062	2500.68845454545	2171.72072727273	2321.13194444445	1965.01703225807	2960.81858536585	1475.01329032258	2651.13329032257	1495.9064	1873.74	1508.96582608696	1290.42241935484	1101.70125	2573.66032258064	2278.68	1924.55738709677	506.064	793.760774193547	735.489774193547	464.305483870968	1655.90772413793	1206.17380645161	1293.23729032258	1979.63803125	757.031483870969	1070.25070967742	494.919032258063	2113.3260625	1089.84232258065	675.432193548387	1078.24229032258	1634.7876	3984.23370967742	1864.731375	867.219354838708	1372.29048387097	1261.03896774194	2093.23858064516	955.780739130435	2065.32333333333	1822.20709090909
452	466.246207499777	466.236443303608	466.250351755243	549.971	544.801	550.962	29	29	716.233655172413	2519.06110344828	2199.17750000001	2458.8025	2386.44828571429	3002.67186206896	1446.7145	5965.64813333334	1394.97467857143	1865.06427586207	1578.36675862069	1276.10627586207	1099.63434482759	2591.04950000001	2296.09762068966	1952.082	963.149714285714	795.815172413792	718.152827586206	535.74375	1746.72914285714	1102.92885714286	1260.59213793103	1989.75089655172	757.044689655172	1047.82331034483	450.02475	2149.09778571428	1059.24192857143	1054.97542857143	1078.21289655172	1584.8365	5493.72	1894.26806896552	853.970896551723	1354.92634482759	1229.40125	2235.96313043478	897.662857142857	2026.26786206896	1867.1048275862
453	467.071977597578	467.071977597578	467.071977597578	204.041	204.041	204.041	1	1	87.76128	178.547115384615	139.8085	147.944615384615	189.770076923077	355.053692307692	220.411384615385	194.9155	248.992615384616	266.3505	144.878230769231	180.553615384615	229.560576923077	236.702461538462	251.043	277.513230769231	319.211846153846	388.722576923077	193.814074074074	284.7195	92.8445000000001	89.7836923076924	63.2423846153847	66.3168518518519	221.4485	126.542	96.9255769230769	378.591230769231	318.324	259.032962962963	345.871269230769	204.092307692308	427.508923076923	722.350615384615	339.684666666667	415.245518518519	563.316	506.053538461539	525.438653846154	544.700538461539	354.986769230769
454	467.186826055551	467.186826055551	467.186826055551	502.976	502.976	502.976	1	1	18.369	21.4214482758621	29.5934642857143	23.46575	12.2434285714286	28.579	7.139	21.42525	44.8925714285715	65.2982857142857	53.0548571428571	18.3683571428571	22.4462857142857	25.5053571428572	19.3891481481482	12.2434285714285	9.18064285714284	22.451	9.18257142857144	11.2251071428571	27.5419285714286	26.5320714285714	22.451	19.3888214285715	31.6222142857144	14.2755	16.3245714285714	14.284	10.2067857142857	21.42525	25.4964285714286	13.2609285714286	9.1787142857143	17.34425	7.14350000000002	12.243	16.3245714285715	10.2046428571429	12.2383448275862	20.4092857142857	11.2231428571429
455	467.223594623597	467.222369346797	467.224819900398	546.8505	544.813	548.888	2	2	255.116379310345	796.911220338983	718.407724137931	811.187844827587	270.373103448276	963.319448275862	434.556724137931	69.3922711864408	451.004813559322	642.643448275862	616.246620689654	380.524310344828	328.528827586206	880.581796610169	781.52772881356	641.688448275862	91.8259322033898	266.319	271.338033898305	109.190779661017	535.588983050848	410.189898305085	417.21466101695	675.172677966101	286.726586206897	354.029741379311	164.280033898305	659.165034482759	361.208172413793	168.313983050848	376.411271186441	375.46151724138	240.764	633.527068965517	285.704406779661	404.034101694915	428.638965517241	94.8680172413794	331.527542372881	705.070189655173	563.192275862068
456	467.251902175154	467.231632031631	467.255628670211	549.937	549.886	550.895	5	5	237.73456	769.260959999999	695.967359999999	785.769599999998	799.899519999998	943.759000000002	462.186840000001	1856.12413636364	376.557119999999	526.464479999999	518.302240000001	343.834359999999	306.023999999999	860.264639999998	752.789519999999	621.0582	305.063720000001	246.9005	227.46892	164.29728	524.423920000001	330.570719999999	349.7914	655.75712	253.029440000001	304.03152	128.58552	649.918360000002	314.314	321.388200000001	349.887439999999	518.435166666668	1684.48228	613.044040000002	244.8576	347.915479999999	364.239960000001	717.116239999999	290.711400000001	575.302559999999	480.53304
457	468.263876024514	468.254175380731	468.273576668298	288.727	288.724	288.73	2	2	13.2633428571429	25.5107142857143	23.4659142857143	32.6537142857143	18.3646285714286	22.4462857142857	28.5672	29.5833142857143	26.5266857142857	24.4902857142857	23.4665714285714	23.4659142857143	22.4462857142857	28.572	16.3218285714286	21.4254	25.5028571428571	30.6077142857143	24.4909714285714	28.568	16.3273142857143	30.6128571428571	15.3017142857143	23.4665714285714	26.5274285714286	22.4456571428571	17.3472857142857	14.2836	6.12154285714286	8.16205714285714	16.3273142857143	14.286	27.5469428571429	21.4224	14.2812	25.5028571428571	9.18385714285714	26.5266857142857	12.2393142857143	15.3042857142857	18.3646285714286
458	469.251775724394	469.251775724394	469.251775724394	286.724	286.724	286.724	1	1	156.100263157895	313.269263157895	369.401947368421	451.988236842105	219.356578947368	304.085473684211	245.889763157894	598.89447368421	60.1955263157895	78.5724210526316	97.9452631578947	101.006052631579	123.432736842105	186.737052631579	117.312105263158	110.205473684211	595.664631578948	578.399684210527	394.85202631579	696.857710526316	175.512421052632	387.76	251.9725	206.093157894737	136.736421052632	110.205473684211	88.7628947368421	76.5217105263158	59.1752631578947	61.2252631578947	71.4386842105263	77.5519999999999	128.573052631579	80.6007894736842	52.0414736842105	46.9248421052632	67.3477894736842	71.4302702702703	47.9387631578948	58.146	96.9250000000001
459	472.07700648287	472.07700648287	472.07700648287	293.791	293.791	293.791	1	1	168.34125	221.39425	208.131	263.16	147.9435	275.481	202.0689	252.96	3002.70085714286	3971.0076	2123.2443	3692.28474999999	68.3601	62.25355	51.0000000000001	62.2200000000001	157.1262	172.38	204.11	216.24	63.2741	65.3152	40.798	59.1599999999999	73.4616	46.9314999999999	47.9541	60.1947500000001	51.0124999999999	45.9112500000001	41.84255	54.0918000000001	51.0125000000001	36.7289999999999	49.9799999999999	61.218	41.8323	38.7809	33.6501	53.0556	40.798
460	473.069352495213	473.069352495213	473.069352495213	292.828	292.828	292.828	1	1	66.3162500000001	115.3094375	114.2715	113.25121875	66.3177272727272	120.3895	99.9875625	126.491625	1233.48225	1464.30878787879	842.7523125	1304.89975	74.4799090909091	50.0014375	52.0246363636364	39.78365625	90.7883437499999	95.9034999999999	114.2925	146.9205	54.0831875000001	62.2466875	45.90421875	48.9735	35.7095454545454	42.8518125	37.7561875	45.92109375	32.648	27.54253125	38.7778125	33.67546875	62.23715625	44.884125	24.48225	34.6831875	42.8596875	41.83153125	23.4586060606061	51.0140625	18.3650625
461	474.245220179281	474.237535220588	474.259505285895	548.9075	543.792	549.977	74	74	884.711571428572	2821.07162790698	2574.52231578948	2809.0528852459	2713.96	3358.75444444445	1720.93847058823	4706.27470588236	2006.11576190476	2301.33149999999	869.259085714285	1774.99885714285	1354.73945945946	3077.6505882353	2750.09973333333	2329.45896774193	1180.44626470588	1051.91457142857	1046.58035294118	621.448676470587	1968.07780645161	1551.06500000001	1678.92	2304.04904347826	1066.17661764706	1548.76182352941	695.940882352942	2371.12555555556	1512.18888888889	1331.44544117647	1495.50794871795	1834.73057142857	4607.5154117647	2411.44885714286	1178.40573529412	1760.97688235295	1655.30506666667	2511.16965714286	510.044117647059	2615.349275	2457.79945714286
462	474.272768686822	474.260801742544	474.277889990364	549.937	544.801	551.92	37	37	758.181297297297	234.696842105263	37.7555789473685	21.4255263157895	2696.56480000001	42.8521578947368	1687.15038297872	4671.49436619718	2024.51536842106	512.106052631579	684.710162162162	1713.82909090909	53.054054054054	19.388	10.2013157894737	15.2995945945946	1180.47492105263	69.3743157894737	297.878421052631	619.395578947368	67.3286842105263	1577.32684210526	509.986842105262	43.8577368421052	299.957368421052	429.530789473684	446.921368421053	2419.41831578947	367.351578947368	1230.44890909091	15.3015789473684	1803.8462	4571.852275	27.5428421052632	366.27447368421	1750.50063157895	757.269578947369	2352.38354285714	359.086315789474	194.900421052632	2337.83822222222
463	475.074908758299	475.074908758299	475.074908758299	291.807	291.807	291.807	1	1	35.7095454545455	63.266303030303	58.1555454545454	117.331363636364	74.4793235294118	88.7637272727274	56.115	97.9316363636363	1495.71981818182	1616.37882352941	2027.28190909091	1611.01063636364	48.9741176470588	50.0022727272727	51.0058823529412	32.6487272727273	75.4889696969697	61.2158823529411	83.6772727272728	96.9259090909092	52.0416363636364	71.4296969696969	44.884	46.9325454545454	34.69	33.669	29.5931818181818	57.1454545454546	21.4257272727273	29.5826363636364	35.7159090909091	31.6340909090909	93.865090909091	39.7847272727273	31.6228181818182	39.7847272727273	50.0022727272727	56.115	29.5782941176471	65.2974545454546	28.5676363636363
464	475.086731055369	475.086731055369	475.086731055369	384.641	384.641	384.641	1	1	15.3019736842105	37.744	32.6443243243243	53.0624864864864	25.5108108108108	41.8189210526316	17.3471578947368	33.6644594594595	2958.23362162162	3559.72297297297	2563.32627027027	2561.65315789474	32.6492631578948	31.6233513513513	23.4624864864865	27.5435526315789	98.9662162162162	54.0743243243243	138.777263157895	167.324324324324	24.4864864864865	34.6845945945946	27.5472972972973	42.8581621621621	26.5193157894737	27.5560540540541	18.3595135135135	27.5472972972973	18.3675789473684	15.2983783783784	23.469945945946	13.2656216216216	29.5792162162162	24.4864864864865	22.4495135135135	18.3677837837838	26.527027027027	13.2656216216216	6.12078947368422	23.4587567567568	15.303947368421
465	475.249106359	475.247756810342	475.250599953671	549.4125	545.833	549.937	4	4	290.829545454545	926.407636363636	824.527272727274	952.934727272727	799.893818181818	1128.42163636364	545.748636363636	1459.25	650.029545454547	815.197909090911	280.57734375	552.905696969697	449.860090909091	994.943181818181	911.961272727273	813.766545454546	366.277909090909	329.55084375	310.116848484848	195.927272727272	659.096181818182	514.125818181818	551.787212121212	756.772545454546	335.669727272728	491.771454545456	210.213636363636	747.993181818183	460.2173125	446.813090909092	444.759636363637	627.5690625	1445.72645454545	748.746727272728	369.338727272727	586.552272727273	493.900000000001	829.333909090909	153.018181818182	841.875000000002	789.691090909091
466	475.280778469166	475.278172727491	475.281530128957	549.902	549.874	549.937	3	3	276.544393442623	654.051180327868	314.30137704918	145.911573770492	809.081	496.867737704918	552.884426229507	1435.75173913043	626.451114754098	550.844262295081	238.745213114754	564.159721311475	202.015180327869	191.812393442623	286.670672131148	119.349590163934	374.442278688524	64.2837540983606	153.012295081967	197.969049180328	203.015885245902	523.453426229508	310.104918032787	326.368524590164	166.321459016393	289.754491803279	117.343360655738	761.189049180329	361.207672131147	458.024163934426	315.235721311475	633.59306557377	1426.23058064516	267.287245901639	260.191967213115	597.816065573771	351.071737704918	829.26	127.512295081967	477.490426229508	801.939049180329
467	476.005616700453	476.005616700453	476.005616700453	88.745	88.745	88.745	1	1	176.509428571429	434.459142857143	463.307	489.84	523.5165	530.548571428571	852.779714285714	781.538857142857	356.95	491.06537037037	76.51875	1314.082	593.910214285714	1108.81764285714	828.298	641.759714285714	281.648142857143	462.270321428572	631.6895	303.981285714286	188.752857142857	159.131142857143	84.6837142857143	52.0236428571429	335.66225	386.67475	106.106	476.473428571429	944.784571428571	311.17625	448.752857142857	233.686321428572	1036.39257142857	757.3435	1162.30882142857	1424.31885714286	2420.626	1856.92	215.235071428571	2498.09657142857	1576.01035714286
468	476.009099003036	476.004969747546	476.018976041428	64.264	63.249	66.327	7	7	214.229302325581	751.757139534884	964.405465116279	1185.56427906977	1304.09497674419	1773.24502325581	958.15123255814	2481.60148837209	1047.16654545455	1305.46311904762	129.575441860465	1807.68725581395	1533.26972093023	2040.27906976744	1890.79258139535	1506.30948837209	1092.84341860465	1372.46302325581	2066.06511627907	1115.31753488372	381.627860465116	163.222325581395	236.704744186047	138.757953488372	686.46	580.538790697674	298.941767441861	2114.74925581395	2291.54679069767	899.09123255814	879.460511627907	554.074674418605	3772.476	2981.86786046512	2586.70220930233	3772.992	5616.63627906977	2866.98418604651	295.8	5373.40190697674	2780.26046511628
469	476.036568523343	476.034311797935	476.038825248751	64.785	64.286	65.284	2	2	210.148090909091	810.9	1039.90082222222	1374.4788	1398.98086363636	2003.81563636364	1144.746	2849.66686666667	1053.26088636364	1324.8155	115.290133333333	1902.55431818182	1645.91986363636	2280.04766666667	2016.84753333333	1560.2055	1226.53172727273	1443.84670454545	2091.83863636364	1254.93545454545	405.0988	221.369590909091	230.580266666667	126.521333333333	736.456409090909	781.528909090909	331.550555555556	2291.51893333333	2383.35709090909	1015.3975	900.679622222222	604.082181818182	4175.41813636364	3245.92131818182	2678.57386363636	3868.87418181818	6524.60533333333	3193.43466666667	284.5862	6444.8464	3493.41381818182
470	476.279774500562	476.279774500562	476.279774500562	636.648	636.648	636.648	1	1	13.2636739130435	18.3603913043478	28.5673043478261	20.4030434782608	12.2418260869565	34.6933043478261	13.2619782608696	54.0680652173913	173.425869565217	279.450851063829	20.4052173913044	161.184043478261	37.7456304347826	18.3650869565218	22.4462173913043	13.2636739130435	87.753652173913	31.6287608695652	84.6924782608695	147.918913043478	47.9532826086956	48.9787826086956	40.8060869565218	24.4867826086956	73.4603478260869	24.4862608695652	26.5267826086957	44.8972173913043	92.8437391304348	26.527347826087	46.924	29.5844130434783	29.591347826087	30.6078260869565	30.6084782608696	17.3448043478261	44.8914782608696	16.3266086956522	16.3262608695652	60.2030869565217	17.338152173913
471	476.308012102496	476.308012102496	476.308012102496	640.696	640.696	640.696	1	1	10.2027027027027	15.2996052631579	24.4858378378378	16.3243243243243	9.18097297297298	24.4903783783784	11.2211891891892	46.9262162162162	156.100263157895	235.570054054054	14.2837837837838	134.697081081081	33.6635675675675	15.303947368421	19.3851351351351	7.14189189189189	83.6754594594594	27.5472972972973	79.5937297297299	143.838552631579	44.885945945946	37.755	34.6836756756756	23.4662162162162	68.3581081081081	20.4054054054054	16.3243243243243	43.8785945945946	70.3986486486486	22.4457894736842	43.8588378378377	26.5235135135135	25.5105263157894	27.5472972972973	26.5312432432433	15.3040540540541	36.7297297297297	16.3269189189189	14.286054054054	47.9603243243243	16.3195675675676
472	477.978696335081	477.978696335081	477.978696335081	186.713	186.713	186.713	1	1	1561.008	3499.629	3340.89873333333	3537.2964137931	2385.4614	3529.1024	2361.91733333333	3885.17546666667	1608.25546666667	1650.79146666667	842.599935483871	1240.86510344828	2134.4676	2822.0576	2889.42124137931	2219.1	2769.5715	4169.82986666667	2535.9686	2917.5142	531.454733333333	81.608	95.9059310344827	154.085433333333	664.334275862069	214.301379310345	82.6423448275863	3149.16013333333	1444.41135483871	1367.6859	1679.35893333333	780.657	4129.0192	4164.0482	1654.87253333333	1903.4444	2933.26666666667	3578.0752	4448.40275862069	2686.36213333333	407.0864
473	478.001243767279	477.986668547121	478.005025661145	189.774	187.71	189.775	4	4	1563.358125	3505.686375	3343.055625	3544.4570625	2389.4986875	3536.2948125	2363.33325	3887.2715625	1618.413875	1658.2109375	847.69790625	1240.89	2137.48921875	2827.19934375	2891.4770625	2222.1045	2772.6148125	4172.9503125	2543.09371875	2925.5943125	533.60709375	86.72390625	96.92671875	156.13171875	664.3048125	215.3123125	81.6225	3154.26890625	1449.81965625	1371.52171875	1682.44378125	781.6790625	4132.0125	4169.12315625	1657.95703125	1909.908	2942.94175	3488.31245454545	4453.52765625	2696.60334375	409.05759375
474	478.001432527607	478.001432527607	478.001432527607	64.264	64.264	64.264	1	1	131.5972	261.125688888889	283.711636363636	359.136	408.16	511.1536	284.687795454545	729.5925	401.739911111111	484.813068181818	120.392181818182	533.529733333333	491.705727272727	703.894090909091	560.204590909091	502.041272727273	337.7524	443.877954545454	549.923733333333	405.0988	106.120181818182	180.564136363636	143.858454545455	92.8442666666667	234.6	230.580266666667	115.290818181818	662.0685	659.092266666667	301.054204545455	304.041272727273	161.224636363636	1154.81608888889	849.789577777778	697.944272727273	1089.6448	1614.07145454545	887.637272727273	347.827577777778	1454.08295454545	675.416533333334
475	478.304218273984	478.304218273984	478.304218273984	673.373	673.373	673.373	1	1	5.10134615384615	14.2837692307692	39.7995	24.4892307692308	13.26225	20.4057692307692	16.3209230769231	54.0854807692307	228.566153846154	464.2225	13.2635	318.294	32.6486153846154	19.3851153846154	19.3873076923077	23.4688461538462	57.1415384615384	29.5783269230769	104.045884615385	98.9549230769231	40.8061538461538	31.631923076923	30.5982692307693	15.3023076923077	62.2361132075473	33.6726923076923	21.4256538461538	46.9376923076923	102.028846153846	31.6319230769231	47.9580769230769	21.4212115384615	18.3593076923077	24.481358490566	31.6253653846154	31.6283461538461	34.6852307692308	10.2038461538461	13.2635	59.1687547169811	13.2635
476	478.311693250192	478.311693250192	478.311693250192	690.734	690.734	690.734	1	1	4.08102857142857	11.2247142857143	33.6745588235293	19.3854285714285	10.2011428571428	16.3245714285714	12.2430857142857	54.0751428571429	152.018314285714	291.801714285715	7.14200000000001	192.8016	19.3848857142857	16.3245714285714	9.18385714285715	17.3477714285714	54.0827142857143	19.3756571428571	72.4159428571428	95.8746285714285	37.7442285714286	21.429	23.4586857142857	14.2836	57.1456	22.4494285714286	16.3218285714286	46.9397142857143	66.3172058823529	23.4698571428571	44.8925714285715	16.3168	14.2816	17.3390285714286	21.4296	21.4302	24.4827428571429	3.06079411764706	8.1609142857143	39.7900285714285	9.18257142857144
477	478.983333339632	478.983333339632	478.983333339632	186.713	186.713	186.713	1	1	377.50175	778.584275	768.380025	764.8875	524.42135	822.34165	513.201871794872	882.408125	408.17	449.875125	242.821025641026	333.682538461538	489.723076923077	636.558	695.814871794872	539.715641025641	546.787	942.7341	555.968125	669.3824	175.4658	110.1735	83.6631282051282	121.4276	174.490153846154	87.755282051282	80.602282051282	750.2145	338.6898	317.212225	384.643675	190.819475	973.34235	933.277125	412.1911	448.855	669.3004	853.970175	949.88258974359	637.676282051282	125.493825
478	479.009155188666	479.009155188666	479.009155188666	189.775	189.775	189.775	1	1	375.385379310345	768.267724137931	762.300620689655	755.8694	516.259586206897	809.07875862069	510.137931034483	862.133103448276	396.967793103448	433.529310344828	232.583586206897	313.288206896552	487.687466666667	629.510206896552	694.807862068965	537.685379310345	540.636551724138	937.633517241379	547.777034482758	664.311827586207	173.428333333333	102.006896551724	82.6423448275862	116.311448275862	166.338689655172	83.6795862068965	73.4598620689655	742.911448275862	337.642827586207	314.117517241379	380.562896551724	186.748344827586	962.120137931034	926.222620689655	408.110344827586	445.770137931034	662.159034482759	851.930344827586	943.755172413793	631.55075862069	122.433103448276
479	479.091255199225	479.091255199225	479.091255199225	266.289	266.289	266.289	1	1	39.7972058823529	47.9607352941177	52.0425	76.5198529411765	45.9119117647059	60.2060294117647	46.9252571428571	159.161294117647	1892.31823529412	2279.6655882353	1327.9656	2803.74514285714	31.6227352941177	55.0958823529412	62.2269714285714	34.695	59.1565882352941	76.5198529411765	72.4262647058824	84.6819705882353	53.0537647058824	71.4185294117647	43.8713823529412	57.144705882353	38.7767647058823	33.6745588235294	32.6437647058823	39.7903235294118	23.4659142857143	16.3270588235294	28.5723529411765	32.6436571428571	73.4590588235295	48.9727058823529	13.2657352941176	22.4458235294118	58.1651470588235	31.6336764705882	29.5882857142857	45.8974285714286	24.4905882352941
480	479.975641709541	479.975641709541	479.975641709541	186.713	186.713	186.713	1	1	870.280129032258	1968.14003225807	1882.73322580645	1981.4226	1374.33106451613	1885.43690322581	1342.67093333333	2166.00787096774	970.480161290323	967.212799999999	500.86603125	756.1658	1263.11941935484	1570.17716129032	1660.99413333333	1331.448	1518.92409677419	2450.73735483871	1385.29141935484	1681.70425806452	328.460774193548	44.8927741935484	71.4209999999999	76.533870967742	403.084333333333	130.619733333333	54.0741333333333	1887.83548387097	756.887870967742	770.924903225806	917.212	485.750322580645	2302.79525806452	2527.79980645161	925.374064516129	1116.02116129032	1650.82974193548	2028.33716129032	2580.2544	1554.87329032258	231.561967741936
481	479.998779222427	479.984786166068	480.004041000092	189.774	186.69	189.775	4	4	872.329390243902	1975.52273170732	1886.7196	1985.891325	1373.29015	1887.4625	1351.864375	2180.05273170732	976.536804878048	975.2395	495.85365	763.2592	1269.4087	1581.22682926829	1669.1699	1334.5197	1523.08395	2451.720825	1392.49975609756	1692.86787804878	335.621125	54.067756097561	82.642275	78.58235	406.12915	134.6961	60.196225	1895.16135	754.8925	776.22	921.302268292683	488.7716	2317.02929268293	2527.92263414634	933.545487804878	1119.0737804878	1657.946875	1964.025	2581.29575	1551.046	235.683525
482	480.174175924449	480.170144814742	480.178207034156	247.3945	246.87	247.919	2	2	33.6694285714286	66.3179310344828	72.4250714285714	81.6371428571429	47.9433571428571	102.067857142857	49.9835000000001	170.38175	1769.12588571429	2223.6695	1120.27371428572	3031.16275	47.9618214285715	38.7695	61.215	51.0142857142857	58.1440714285715	38.7695	37.7426428571428	61.216551724138	48.9737142857143	47.9432413793104	27.5477142857143	41.8390357142858	40.8185714285714	31.6343928571429	31.6155714285714	59.1765714285714	28.567	22.437724137931	43.8629655172414	24.4714285714286	139.777793103448	71.4325000000001	27.5474482758621	53.0437142857143	73.4605714285714	68.3854642857143	60.2073928571429	86.7060714285715	30.6075
483	480.188439805015	480.188439805015	480.188439805015	847.788	847.788	847.788	1	1	16.3243076923077	35.7026923076924	74.4628076923079	29.5822307692308	12.2432307692308	74.4628076923076	14.281037037037	39.7815000000001	67.353	63.271	20.4061538461539	29.5811153846155	40.8107692307693	38.7698518518519	54.0865	38.7716923076923	9.18034615384614	26.527	27.5472692307692	20.4007692307693	36.7615384615384	48.984	61.2023076923079	42.8529230769231	36.738	46.9412307692306	28.5923076923076	14.287	36.7227692307691	17.3485	31.6414615384615	20.4053846153846	6.12161538461539	67.353	41.8310384615385	74.479653846154	49.9931923076924	28.5675384615385	17.3367307692308	49.9931923076922	53.03
484	481.216121800256	481.216121800256	481.216121800256	344.833	344.833	344.833	1	1	19.3858461538461	39.7905	37.757076923077	43.8814999999999	28.5675384615384	40.8199999999999	37.7584999999999	53.0534814814814	38.7453846153846	42.8513076923077	14.2837692307692	22.4459230769231	30.6138461538461	31.6283461538461	38.7614615384616	22.4467692307692	81.6061538461538	109.1935	57.148	77.5087407407407	60.2095	37.7499615384615	29.5945	97.9057777777778	64.2769615384615	25.5067307692308	23.465962962963	36.7366153846154	22.4467692307692	10.205	53.0659999999999	31.6283461538462	36.738	41.8405	26.527	20.41	15.3069230769231	28.5675384615384	18.3648461538461	30.5955555555556	14.2864615384615
485	482.110256095097	482.110256095097	482.110256095097	82.64	82.64	82.64	1	1	135.694102564103	448.788717948718	344.907333333333	497.972717948718	297.962947368421	572.291923076923	184.667631578947	387.7	166.209846153846	255.184210526316	577.465128205128	136.717794871795	667.355368421053	1200.6908974359	785.498717948718	688.784210526316	136.736421052632	666.231842105263	129.576763157895	197.899897435897	270.415512820513	27.5434615384615	32.6490256410256	180.562692307692	381.585487179487	59.1748717948718	32.6441025641026	171.407384615385	110.188421052632	173.44358974359	462.06	165.308210526316	620.237948717949	1119.40189473684	133.677102564103	103.046578947368	61.2261538461539	871.320871794872	1538.16	123.488256410256	43.8655128205128
486	484.115698986446	484.110015574931	484.129658691817	113.7695	113.248	115.289	4	4	106.091555555556	180.559666666667	190.820864864865	147.962702702703	105.102916666667	249.927222222222	420.21772972973	507.946166666667	142.815555555556	246.866888888889	30.6033333333333	268.32575	88.7496666666667	208.102666666667	183.675	95.9191666666667	146.92	110.19	279.510444444444	212.183111111111	36.7297297297297	68.3362777777778	63.2567567567568	106.056888888889	56.1152777777778	94.9013333333333	51.0054054054054	327.509166666667	234.702222222222	42.8456756756757	50.9902777777778	65.2977777777778	849.636861111111	150.997	160.183611111111	369.400888888889	877.313157894737	480.547297297297	144.879444444445	1092.5985	378.584888888889
487	484.385502537361	484.385502537361	484.385502537361	719.285	719.285	719.285	1	1	343.876404761905	521.366	564.283833333333	489.794285714285	347.860595238095	523.406571428571	353.890428571429	401.992571428571	365.211142857142	383.67219047619	1308.99602380952	391.835428571428	547.893428571428	544.603714285714	562.177428571428	561.144047619048	380.566571428571	554.957714285714	393.775142857143	349.958	512.111714285714	411.165547619048	376.38	563.263428571428	547.816714285714	422.512243902439	382.598214285714	358.212214285714	374.436119047619	340.775428571428	556.042738095238	337.62	366.376595238096	541.62	394.896642857144	383.52	367.302857142857	330.611142857143	1378.406	429.540285714286	389.740047619048
488	485.113296408182	485.113296408182	485.113296408182	842.716	842.716	842.716	1	1	16.3242666666667	67.3244000000002	141.7939	105.066866666667	16.3242666666666	169.3366	14.2837333333333	75.4873999999999	256.128766666666	307.160466666667	29.5877333333334	141.7939	118.350933333333	117.353666666667	195.9616	136.715733333333	27.5426129032258	59.1773999999999	113.24864516129	23.4615333333333	90.8751379310345	127.554166666667	213.242699999999	105.087466666667	66.3303333333332	163.274666666667	45.9465000000001	38.7777333333334	194.832733333333	45.921	86.7396666666664	72.4531333333334	24.4864	137.763	181.607466666666	306.080000000001	148.958933333333	54.0741333333334	41.8159	238.747935483871	188.682096774193
489	485.14409239331	485.14409239331	485.14409239331	847.788	847.788	847.788	1	1	11.2193125000001	61.1962500000003	134.673000000001	88.7345624999998	13.26325	158.0903125	8.16235294117648	72.4111249999999	180.650624999999	235.677750000001	18.37125	109.126625	104.071875	101.003294117647	182.691875	120.396874999999	19.3859375000001	41.8302499999999	87.7415000000004	21.4252500000001	85.7954999999999	86.7212499999998	161.209375	94.8541875000004	56.1343750000001	119.413125	35.7218749999998	29.5981249999999	149.9308125	41.8456250000001	74.5056249999997	66.3162499999998	15.30375	124.51625	130.6	218.266625000001	109.1333125	46.9315000000002	20.3987499999999	179.498000000001	131.5719375
490	487.050178344727	487.050178344727	487.050178344727	88.762	88.762	88.762	1	1	79.5825789473684	161.180256410256	169.389894736842	167.349052631579	245.918871794872	219.327564102564	311.139102564103	408.105263157895	550.785789473684	628.757684210526	164.266605263158	475.451435897436	207.145473684211	333.581923076923	257.059384615385	210.206736842105	180.617153846154	205.076692307692	144.898256410256	190.763974358974	94.8844736842105	128.533263157895	139.757564102564	121.414447368421	112.228947368421	95.9072105263158	125.475769230769	308.119473684211	170.387102564103	133.657921052632	154.016128205128	139.775128205128	646.761282051282	360.208631578947	180.614526315789	226.533473684211	731.641894736842	602.97552631579	232.554153846154	641.844842105263	194.844487179487
491	487.154049278167	487.154049278167	487.154049278167	373.441	373.441	373.441	1	1	32.6486486486486	59.1678378378379	57.1260540540541	73.4711351351352	41.8377297297297	65.2765405405405	29.5878378378378	86.7091891891891	4336.72297297297	5740.04054054054	2110.25427027027	5794.01535135135	42.8513513513513	43.8588378378378	48.972972972973	39.7852702702703	105.073918918919	85.7027027027027	108.162972972973	120.372756756757	54.082918918919	64.2685135135135	52.0337837837838	52.042054054054	48.9651891891892	34.6891891891892	25.4986486486486	44.8918918918919	18.3648648648649	33.6644594594595	41.8377297297298	20.4086486486487	66.3087837837837	41.8310810810811	31.6334054054054	32.652972972973	33.6689189189189	28.5721081081081	14.2818918918919	33.6591081081081	23.4662162162162
492	487.183479257532	487.183479257532	487.183479257532	374.472	374.472	374.472	1	1	42.8512682926829	67.3280487804878	62.2287142857143	88.7760731707317	41.837	70.38	30.6043902439024	92.8333170731708	4406.1503902439	5838.81253658536	2131.64617073171	5909.22114634146	45.9131707317073	49.9788048780487	58.1552926829268	42.8451219512195	110.16	90.8017073170731	116.327268292683	129.536902439024	61.2248780487805	74.4706829268292	58.1566829268293	58.1636341463414	54.067756097561	40.8107317073171	33.66	47.9534285714286	24.4835121951219	39.7790487804878	53.0615609756097	20.4082926829268	72.4303902439025	45.9131707317073	34.6940975609756	33.6736829268293	37.7544390243903	29.5920243902439	20.4024390243902	37.7390975609756	29.5877804878048
493	488.260322298199	488.258412579395	488.277427585914	549.908	544.801	549.937	12	12	345.87351724138	945.787200000002	993.916620689654	1163.11448275862	1048.8435862069	1284.52336363636	649.805896551724	1831.70465517242	773.499793103447	919.268551724137	332.598689655172	626.449379310344	580.41924137931	1162.29438709677	1062.91186206897	912.807413793103	431.576689655172	355.056	370.260000000001	230.621310344827	764.186620689654	567.273379310346	657.811034482759	895.469172413793	425.455034482758	513.198758620689	210.219448275862	882.687758620689	511.261862068964	479.529655172413	558.997793103448	741.890965517243	1855.88179310345	921.122275862069	460.144413793105	661.138758620691	621.347999999999	976.238999999999	198.913448275862	972.322896551723	938.653793103451
494	488.291972152008	488.288166567926	488.29452428361	549.9245	549.874	550.957	6	6	343.827370370371	1128.436	972.554148148151	1147.79166666667	1048.82651851852	1338.58014814814	642.646666666667	1774.58739285714	609.238500000001	742.748740740741	289.764148148148	494.825740740741	568.18125925926	1193.985	1046.55664285714	907.470370370369	431.580857142857	347.921037037037	300.921071428572	230.633	759.092571428571	453.931785714286	531.364178571429	878.097000000001	422.402666666667	382.611111111111	188.785892857143	878.634555555555	403.002407407408	478.4135	548.799851851853	738.828592592592	1789.56514893617	899.705333333331	369.343428571428	527.376928571429	481.667259259259	972.518851851852	176.472357142857	798.892	738.694518518519
495	489.029087530029	489.026111368998	489.03206369106	258.1445	258.139	258.15	2	2	135.69325	262.211388888889	300.975857142857	359.186666666667	40.8111111111111	573.6615	55.086	32.648	124.456944444444	164.291555555556	141.752972222222	66.31625	483.611666666667	421.374722222222	441.780277777778	479.452222222222	21.4223333333333	117.32875	83.6491111111112	50.0017777777778	281.596666666667	138.735111111111	135.696944444444	243.846388888889	335.771916666667	228.573333333333	186.680333333333	425.447228571429	269.346	25.5069444444444	325.468611111111	93.8502222222223	42.8446666666667	612.25	329.594583333333	390.702555555556	505.0375	50.0094	735.720416666666	639.522583333333	84.6945833333334
496	489.092765533081	489.092765533081	489.092765533081	549.897	549.897	549.897	1	1	598.901931034484	2100.74800000001	1658.22844827586	1995.65958620689	1856.90206896551	2358.87779310345	1266.96848275862	3142.98068965518	1195.96537931034	1742.63117241379	1649.73031034483	1212.08772413793	946.624	2020.48758620689	1767.77951724138	1602.25748275862	871.315586206895	665.219862068965	686.460000000001	479.618214285714	1478.3664	1033.32986206897	1307.46317241379	1514.54637931034	690.726758620689	1036.60027586207	489.831724137932	1756.19148275862	941.905586206895	967.221517241378	899.700827586207	1384.79510344828	3186.32151724138	1604.56848275862	832.545103448278	1264.12179310345	1156.99282758621	1835.16610344827	1106.77233333333	1778.3408275862	1643.66441379311
497	489.081211788764	489.081211788764	489.081211788764	234.661	234.661	234.661	1	1	80.6009117647059	133.635411764706	120.384294117647	204.088235294118	520.425	414.378363636364	509.022771428571	752.065147058823	145.897852941176	181.638529411765	81.6205714285714	397.900285714286	162.250147058824	203.067794117647	264.294264705883	190.788085714286	844.633058823529	509.112088235294	683.478823529412	878.295970588235	141.820882352941	307.055411764706	129.532742857143	245.848352941176	164.2614	157.147941176471	115.2374	369.335823529412	298.935342857143	200.928411764706	142.812352941176	119.350323529412	975.373058823529	160.209264705882	216.227529411765	346.83	798.867264705883	605.330911764706	586.664285714286	600.847314285714	462.193235294118
498	489.102852065622	489.096712986013	489.125165257408	548.91	543.792	550.956	49	49	601.039852941175	1790.87426470588	1666.38044117647	1949.73648648649	1858.92229411765	2339.45174193548	1271.0624	3142.95882352942	1384.73867647059	1836.04090909091	1876.26679411765	1315.95176470588	949.86644117647	1985.80454545454	1767.85805714286	1563.9155	873.346588235293	665.212588235293	733.421085714286	479.607352941176	1322.2656	1268.40838235294	1398.34165714286	1475.71738461538	694.795114285713	1124.32337142857	528.588529411765	1717.17221739131	1024.52294117647	974.352794117646	906.856199999999	1386.77955882353	3184.24614705882	1528.23236363636	919.251685714287	1374.28637142857	1266.3675	1834.87417647059	1040.495625	1588.19988461538	1672.4434047619
499	489.131622786153	489.126441435263	489.136402586089	549.947	549.88	550.992	21	21	601.952258064517	2100.72906666667	1663.38870967742	1997.66529032258	1826.29953488372	2360.89706666666	1267.9843	2981.75961290323	1273.52361290323	1745.67626666666	1713.0674516129	1281.20103225806	948.690000000001	2027.7014516129	1767.77553333333	1602.98361290323	872.348225806452	665.229290322581	686.504866666669	480.6398	1478.3664	1125.16674193549	1308.48893333333	1514.5515	691.763399999998	1036.6248	490.844466666667	1758.23812903226	989.838064516129	968.071838709679	899.728199999999	1385.77329032258	3121.021225	1609.71270967742	834.605400000001	1264.924	1228.62374193548	1835.1540967742	1106.805	1781.4438	1739.595
500	489.134508464327	489.134508464327	489.134508464327	291.78	291.78	291.78	1	1	54.07325	91.8225000000002	111.20725	159.1265	25.50625	142.840833333333	54.0865	26.5265	38.7710833333334	51.0125	54.0623043478261	27.54675	125.495875	170.4235	144.845916666667	141.785791666667	31.62124	71.4029166666667	50.0055652173914	30.60875	92.8655000000001	130.624	110.1645	115.264708333334	78.5624583333334	99.9845000000002	76.5391304347827	146.916	66.3162500000001	35.7102083333334	94.9044782608696	42.861	16.324	195.888	79.56325	47.9537083333334	148.999083333333	22.451	64.2468750000001	189.77425	74.4630416666667
501	489.270560680419	489.270560680419	489.270560680419	550.922	550.922	550.922	1	1	123.458892857143	441.764517241379	272.463964285714	281.598857142857	514.224	445.864857142857	278.4795	1569.50248275862	280.627678571428	327.511714285714	87.7415	245.888857142857	163.211428571429	287.770928571428	261.137655172414	319.215285714286	181.6045	108.150285714286	106.087172413793	84.7015000000002	249.96125	163.211428571429	217.230620689655	346.764827586207	128.5515	192.82725	82.6576071428571	412.267571428571	171.438	177.529714285714	219.315357142857	358.195500000001	1443.70428571429	331.511607142858	140.798068965517	269.307310344827	229.564285714286	451.986571428571	74.4626071428569	291.7915	387.695
502	491.098377131799	491.098377131799	491.104268801284	549.937	544.813	549.937	3	3	282.668607142857	950.052249999999	765.348214285714	863.161714285714	883.558896551727	1039.67114285714	545.83375	1429.7205	570.439535714285	851.759642857143	837.654571428571	622.243571428572	422.398285714286	935.962250000002	799.736	780.354642857143	395.870857142857	271.396	340.703857142857	179.601714285714	631.424214285715	547.989321428571	577.239142857141	640.470285714284	298.933249999999	539.712249999998	195.936	791.741714285714	512.273071428573	415.256285714286	390.687357142856	606.155785714285	1389.62914285714	689.689	379.533	624.393	613.320500000001	795.519310344828	616.123142857143	854.12860714286	799.876
503	491.130860799181	491.128541148793	491.13318044957	549.9195	549.902	549.937	2	2	287.803263157895	962.267783783783	780.622105263157	876.406052631579	890.689736842105	1049.85078947368	553.918702702703	1379.57451162791	578.493243243243	865.212108108107	826.434473684212	633.501710526316	429.475394736842	945.915810810811	809.965837837839	790.479605263158	399.945945945946	277.511578947368	338.675891891892	181.636972972973	636.648648648649	557.156108108109	586.46891891892	653.698729729731	303.02027027027	543.804054054054	202.045621621621	807.15305263158	515.312631578947	423.356081081081	399.892972972973	612.252631578948	1421.23648648649	697.77	383.621621621622	628.486486486486	620.416000000001	805.903947368421	599.839459459458	861.108108108108	817.251868421054
504	491.968997670479	491.96612755727	491.971867783689	90.808	87.759	93.857	2	2	231.552611111111	572.3135	631.61358490566	683.648148148148	659.159259259259	1156.89	1110.06222222222	675.350333333333	352.836703703704	475.596148148148	227.521944444444	595.842222222222	983.654888888889	1421.95744444444	1110.9615	934.761037037037	631.620722222222	1049.7515	428.508888888889	532.527	211.218113207547	85.694	82.6335	109.157833333333	373.421666666667	145.899722222222	144.847888888889	1043.72522222222	461.207407407407	454.023611111111	660.936	332.610555555556	942.634	1071.62432432432	458.154611111111	623.446296296296	1046.786	1736.48125925926	390.681277777778	1089.87422222222	570.273166666667
505	493.969789564434	493.967757965798	493.970630112381	98.9595	96.925	101.005	6	6	1486.3532195122	3037.33870731707	2989.81487804878	3749.95290697674	3093.9286	5195.8768	6129.03343902439	3591.42	1879.63524390244	1990.849175	2818.0483902439	3266.92055	4367.76856097561	6033.14546341464	4883.44053658537	4221.45534146342	4302.0064	4555.60682926829	3244.9515	3878.04	1012.10614634146	226.44	264.249487804878	301.963317073171	1981.36102439024	975.399804878049	762.049317073171	5850.87607317073	3204.10195121951	2512.92080487805	2946.36728571429	1672.45958536585	4449.24	6550.108075	3275.484	4579.62087804878	6841.91917073171	6557.26431707317	5100.73170731707	7469.38417073171	4285.63478048781
506	493.969800731994	493.968251525973	493.970409375623	89.2635	88.762	89.788	4	4	1541.38788888889	4182.71587301587	4108.94625396825	4774.24029032258	4641.64074603175	6328.73382539682	7933.89788888889	4211.97323809524	2539.12809523809	3137.18777777778	3191.41767741936	4696.88387301587	6092.6350483871	9026.20425	6931.10514754098	6072.49314285714	4922.24114285714	6447.50349206349	3979.42380952381	4432.65865079365	1405.04271428571	301.94819047619	301.996387096774	394.813714285714	2719.5739047619	1079.44549206349	882.382380952381	6769.10193650794	3798.78106451613	3236.61670967742	4110.6	2296.92766129032	5890.0299047619	8986.53676190476	3923.30373015873	5778.2694516129	8226.56371428572	10756.0355396825	5242.26942857143	8748.66067741936	4809.55203174603
507	493.969973661315	493.967870325763	493.97285452178	73.452	69.365	77.555	7	7	75.4867272727273	1562.54715151515	1441.92234375	1114.113	1986.471	1511.77472727273	2916.410375	860.09709375	1017.53660606061	1666.9868125	2616.001125	2526.76518181818	2148.3174375	4175.23209090909	2837.40215625	2456.1930625	934.736363636363	2574.14809090909	1103.93509090909	777.586363636364	482.6669375	95.909375	63.2555	121.41346875	946.475636363636	150.973454545455	195.857454545455	1247.57465625	938.650909090909	911.418125	1527.08034375	761.2696875	2071.80463636364	3207.26109090909	981.502363636363	2095.64018181818	2368.07278125	6213.3225	3999.77645454545	2034.752375	806.159090909091
508	493.979539393802	493.970837924179	494.000500744142	93.854	82.645	99.996	58	58	1492.4595	3638.8156	3510.176	4206.0888	3879.5608	5170.8667027027	7831.92437704918	3811.21813333333	2043.85227272727	2339.40272727273	3044.426	4476.46521428571	5117.306	7665.467	5912.6928	5088.7348	4550.984	5384.96746666667	3435.26882758621	3664.21810526316	1035.664765625	235.65675	269.356266666667	322.362133333333	2209.91072727273	998.847	820.1872	5586.73977272727	3026.13565	2741.45653333333	3297.46982352941	1900.7568	5131.38244444445	7349.9412	3472.45213636364	4782.46678947368	7217.43663829787	9522.13195555555	4786.59927777778	7665.38323913043	4195.74964285714
509	493.999858571843	493.999858571843	493.999858571843	69.388	69.388	69.388	1	1	57.1243076923077	1238.04653846154	1229.42442307692	936.607153846154	1606.98461538461	1208.79115384615	2264.4895	692.762807692308	770.829230769231	1324.18711538462	1005.98546153846	1812.60834615385	1881.37646153846	3371.22711538461	2476.19342307692	2134.886	669.296615384615	2089.51138461538	814.205538461538	594.816961538461	411.2615	77.5404615384615	47.9526538461538	95.9053076923077	797.519692307692	120.364538461538	143.830846153846	1014.9737037037	717.276307692307	766.568807692308	1304.86422222222	652.972307692308	1548.76869230769	2578.65723076923	732.553307692307	1503.87684615385	1757.9067037037	4814.74962962963	1241.43361538461	1577.693	593.908615384615
510	494.003048384757	494.001023270155	494.004741877575	93.868	89.77	99.985	11	11	1493.49804255319	3755.2335	3623.4555106383	4294.79195744681	3962.22972340426	5641.40645833333	7557.24033333333	3882.75433333333	2107.05625531915	2465.86212765957	3133.26942553192	4253.44442553191	5294.76727659574	7994.06654166667	6110.69212765957	5259.05387234043	4204.1347368421	5582.922	3512.23144680851	4111.18770833333	1183.64425531915	237.69470212766	269.353021276596	329.513833333333	2293.53395744681	1020.29787234043	821.133541666667	6208.01004255319	3433.66031914894	2810.8620212766	3589.08675	1947.69702083333	5431.07988732394	7756.098875	3529.50472340426	5062.2255106383	7543.92514893617	9949.51257446808	5183.85175	8071.40814893617	4498.843125
511	494.002244982264	494.002244982264	494.002244982264	80.605	80.605	80.605	1	1	1505.75616	3912.3136	3842.75108	4422.36053061225	4275.476	5821.03296	7744.03456	3944.95872	2172.2166	2716.89044	3140.36028	4523.83284	5509.07348979592	8419.57524	6424.96768	5538.30887755102	4701.91104	5869.55578	3615.87232	4188.77696	1267.31196	249.9392	271.363428571429	347.86774	2444.59088	1023.34084	820.11216	6371.5237	3490.74651020408	2959.83228	3814.58	2046.64156	5472.13824	8050.87166	3620.30824	5182.54940816327	7787.64458	10319.9068235294	5183.84328	8213.10104081633	4548.89344
512	494.173098799111	494.168297165977	494.180824438986	842.755	841.683	846.86	9	9	25.5064102564102	273.36	508.022250000001	295.83717948718	39.7850000000001	489.661538461538	41.8305128205128	277.467897435898	721.44817948718	833.696128205129	27.5476153846153	392.739487179487	346.895897435898	356.078435897435	540.898974358975	428.518461538462	28.559282051282	148.96117948718	337.704871794872	86.7087179487179	347.148717948718	363.220410256411	546.87117948718	405.051974358974	210.178102564103	421.429435897435	158.235128205128	117.347179487179	546.706256410256	118.36758974359	244.898461538462	196.939179487179	87.7420512820514	437.767	476.471717948719	766.212564102563	494.836794871796	241.805175	44.885641025641	675.409743589743	539.566435897436
513	494.202725300872	494.202725300872	494.202725300872	847.788	847.788	847.788	1	1	21.42525	262.150708333333	498.90225	286.631708333333	32.648	472.279291666667	34.6895200000001	276.431291666667	548.008499999999	611.279500000002	17.3449583333333	273.371166666667	337.716541666666	347.90184	523.516500000002	409.136958333333	23.4609583333333	135.69325	269.346000000001	82.64025	327.82125	267.371	414.136916666667	395.873166666666	195.936	330.655500000001	124.587416666667	110.214	393.736083333333	112.255	226.560249999999	186.713375	81.62	427.589499999999	325.473041666666	583.583	366.284708333333	232.617	24.481	516.246500000002	385.57575
514	494.972044402776	494.968494585365	494.987631215288	92.835	89.765	99.996	8	8	343.787023255814	744.699545454545	755.102727272727	901.001159090909	838.776272727273	1155.969	1604.49575	892.619318181818	474.245930232558	508.295860465116	592.778454545455	922.326545454545	1070.40913636364	1614.69597727273	1294.71104347826	1025.48829545455	976.5315	1198.82045454545	835.715045454545	855.894409090909	229.586931818182	68.3493488372093	40.8109090909091	88.7518636363636	414.233302325581	184.670511627907	143.839227272727	1112.3995	758.163954545454	588.697363636364	702.701704545455	407.088818181818	1063.00577272727	1627.53058139535	808.15311627907	1024.49072727273	1539.59154545455	2018.84986363636	1089.50563636364	1312.05680952381	961.988590909091
515	494.996194375803	494.994493550854	495.001945201572	97.944	96.93	99.996	4	4	346.846363636364	671.429181818182	688.776136363636	843.878318181818	743.878227272727	1093.73236363636	1448.4	834.378590909091	455.889204545455	478.689113636364	564.210818181818	835.603363636364	999.867272727273	1422.10177272727	1123.19515909091	919.388590909091	937.735068181818	1108.01618181818	811.225227272727	828.350727272727	203.034272727273	68.34	34.6892727272727	78.5505	395.865818181818	174.466636363636	138.738545454545	1282.65422727273	750.000681818182	542.785090909091	644.568181818182	363.265636363636	978.18	1531.63404545455	786.717886363636	975.511090909091	1465.11163636364	1634.47690909091	1091.57022727273	1657.94318181818	936.485181818182
516	495.170021404287	495.170021404287	495.176678362208	846.86	842.716	846.86	3	3	9.18264705882348	148.911411764705	263.235882352942	121.373	21.4261764705883	231.526647058824	18.3642352941176	128.512588235295	142.890588235294	151.055764705882	12.2428235294117	73.4357647058821	143.861470588235	110.191764705883	265.368235294118	182.622117647059	11.2232352941177	69.3800000000001	56.1161764705883	35.7102941176471	152.172823529411	59.1975294117647	154.011117647059	177.52094117647	101.044058823529	82.6676470588236	23.4735294117647	41.8441176470589	107.093823529412	47.9676470588236	87.7705882352942	74.4771764705884	34.6900000000001	210.253294117647	90.8009411764703	143.861470588236	98.962823529412	108.151176470588	20.3988235294118	165.287647058824	85.6750588235297
517	495.206213096836	495.206213096836	495.206213096836	847.788	847.788	847.788	1	1	12.2430967741936	162.195387096774	286.638129032259	133.632677419355	27.5469677419355	261.144774193548	25.5023437499999	138.728774193549	343.892193548387	382.66935483871	27.5478387096774	213.193483870968	164.266741935484	129.5955625	293.945806451613	205.07835483871	15.3014516129032	84.6814193548388	147.937419354838	40.8025806451614	159.281032258065	150.006387096774	343.837838709678	191.814580645161	116.331483870968	196.947161290322	57.1778064516128	48.9832258064516	249.923709677419	58.1657419354839	111.229225806452	79.5952258064516	38.769806451613	232.662967741936	212.220387096774	354.029548387097	234.666774193548	123.451225806452	31.617	356.070064516128	216.219483870967
518	495.964643078097	495.963251373122	495.965287853552	98.976	98.948	99.985	3	3	888.494657142857	1516.39931428571	1491.86657142857	2068.401475	1640.84914285714	2854.13871428571	2841.5608	1883.83445714286	858.815942857143	916.216571428571	570.339714285714	1404.69737142857	2219.12142857143	2945.56485714286	2453.37485714286	2075.60982857143	2345.57117142857	2259.93285714286	1717.38128571429	2113.6176	545.852857142857	144.835942857143	140.799428571429	153.017142857143	1002.91277142857	503.071285714286	375.402057142857	3056.697	1681.66628571429	1225.32882857143	1457.49834285714	850.918285714286	2217.66634285714	3382.81542857143	1815.34242857143	2172.49242857143	3227.07334285714	2742.528	1186.39291428571	3892.281	2279.95542857143
519	495.96280275038	495.96280275038	495.96280275038	77.55	77.55	77.55	1	1	922.154098360656	2324.99096721311	2199.10566666667	2662.13663333333	2662.16372131148	3567.91457377049	4314.34260655738	2346.37704918033	1391.89721311475	1766.58481967213	1778.31718032787	2687.15498360656	3403.59501639344	5175.37480327869	3996.43162295082	3373.63750819672	2778.44206557377	3576.0193442623	2295.84836065574	2496.58183606557	767.311213114754	194.854442622951	203.015885245902	268.307426229508	1452.59672131148	620.319475409836	506.009442622951	3695.43312903226	2084.63031147541	1694.98242622951	2314.34280327869	1236.5777704918	3194.18460655738	5063.5617704918	2296.83183606557	3132.55754098361	4425.30416393443	5957.38101612903	2906.2602295082	4902.83295081967	2702.45768852459
520	495.963810178067	495.963810178067	495.963810178067	88.779	88.779	88.779	1	1	930.352438356164	2334.19879452055	2205.13768493151	2677.41457534247	2674.33006944444	3590.34410958904	4326.69143835616	2376.02665753425	1416.4945890411	1793.04290277778	1790.58082191781	2723.91205479452	3415.87726027397	5200.51868493151	4014.77808219178	3383.7735890411	2792.71482191781	3582.18191780822	2319.24923611111	2522.12666666667	775.470684931507	203.018694444444	218.353287671233	278.534794520548	1468.97753424658	631.551944444445	516.175452054795	3724.3	2113.15761643836	1704.13205479452	2327.05745205479	1244.92527777778	3247.27043835616	5091.16712328767	2317.24008333333	3163.06164383562	4507.57041095891	6001.65438356164	2922.84945205479	4975.25665753425	2718.81109589041
521	495.971176522677	495.965787423991	495.99532813908	92.837	69.365	99.996	49	48	897.755294117647	2175.01623529412	1720.33044827586	2482.61411764706	2466.28784313725	2834.32395	3670.54876363636	2210.46501923077	1196.253	1483.98148	1611.02409375	2628.17662745098	3077.44360784314	4863.64047058824	3610.40452941176	3043.16023529412	2662.15198039216	3276.03849019608	1740.56894736842	1946.40461538462	660.193725490196	161.20337254902	162.223647058824	203.011215686274	1322.27576470588	562.171254901961	443.725588235294	3006.50078048781	1948.94901960784	1526.33066666667	2103.12103846154	1099.85592156863	3008.43369230769	4665.70718181818	2132.5942	2868.157	3781.13072727273	5783.26925490196	2713.05621621622	4199.4832173913	2230.92745714286
522	495.999110953174	495.999110953174	495.999110953174	79.584	79.584	79.584	1	1	908.883642857143	2319.88607142857	2188.704375	2653.96581818182	2660.117625	3559.71455357143	4300.99757142857	2333.10755357143	1374.50264285714	1740.10473214286	1759.96205357143	2679.96219642857	3395.808	5174.34571428571	3989.91839285714	3357.3275	2777.46075	3570.5625	2286.660375	2488.17198214286	747.934875	188.733035714286	188.729732142857	245.863035714286	1448.50142857143	617.262053571429	493.757785714286	3679.13221052632	2077.4835	1687.70025	2307.16063157895	1229.48732142857	3182.95714285714	5047.26508928571	2288.701125	3123.367875	4422.30525	5915.58750877193	2890.88242857143	4877.3925	2688.40580357143
523	495.996438036417	495.996438036417	495.996438036417	70.408	70.408	70.408	1	1	20.4063157894737	619.936	568.3071	408.105263157895	878.491894736842	481.290947368421	1199.1802631579	336.704210526316	299.787157894737	650.511105263158	506.05052631579	1024.34421052632	864.162894736842	1823.66589473684	1196.76868421053	955.261894736842	297.916842105263	1023.06	370.26	275.471052631579	138.798736842105	31.6281578947368	23.466052631579	60.1955263157895	337.707105263158	60.1768947368421	57.12	480.42	237.733578947368	376.4907	675.3724	288.734473684211	803.967368421052	1223.93684210526	299.957368421052	614.230105263158	933.52875	2703	625.26	767.475368421053	256.086052631579
524	495.999522924645	495.997018914474	496.00131544606	93.868	88.75	98.965	9	9	894.656933333334	2002.52768181818	1872.434	2329.54206818182	2211.2265	3148.56163636364	3969.92845454545	1910.63559375	1139.16624444444	1300.34863636364	1692.63245454545	2351.72863636364	2791.83927272727	4341.21672727273	3235.87254545455	2750.96163636364	2191.8591627907	2940.426	2004.08345454545	2294.27986666667	632.648	156.0838	149.980090909091	188.725227272727	1221.2592	533.602636363636	425.396863636364	3321.35761363636	1900.00172727273	1158.00954545455	1928.60988888889	1005.98890909091	2199.38292682927	4200.00381818182	2046.94063636364	2698.98204545455	3953.55681818182	5154.74904545455	2845.16031818182	4547.32853333333	2475.8636
525	496.124108497133	496.124108497133	496.124108497133	122.443	122.443	122.443	1	1	72.4390487804878	23.4633658536585	27.5511951219512	70.4170243902439	105.105219512195	35.7042682926829	128.556878048781	296.812902439024	188.727073170732	240.789073170732	14.2817073170732	152.019975609756	23.4628048780488	102	47.9526097560976	25.5067073170732	29.5835365853659	18.3674634146341	44.8864390243903	47.9526097560976	22.4523414634146	29.584243902439	21.4261463414634	20.3970731707317	20.4053658536585	51.0207317073171	30.6036585365854	309.185634146341	55.1010731707317	29.58	21.4143658536585	35.7093902439024	330.440487804878	56.1067073170732	146.918634146341	223.470804878049	424.32	522.314926829268	27.547243902439	622.2	22.4518048780488
526	496.149143518337	496.149143518337	496.149143518337	125.497	125.497	125.497	1	1	89.7837837837838	45.8987837837838	45.9194594594595	78.5732972972973	248.982736842105	43.8656578947368	143.857105263158	665.022842105263	204.027027027027	247.923947368421	47.9461842105263	168.344594594595	38.765	104.037315789474	60.1955263157895	54.0743243243243	100.993026315789	40.8172972972973	53.0454736842105	72.4391891891892	37.762	33.6644594594595	27.5471052631579	40.7936842105263	34.6891891891892	59.1835135135135	41.8253947368421	314.293189189189	65.306947368421	78.5379736842105	38.747	64.2865263157895	934.146702702703	67.3286842105263	151	232.62	420.229157894737	894.655394736842	51.0135135135135	616.064105263158	38.7825945945946
527	496.203065229317	496.203065229317	496.203065229317	847.788	847.788	847.788	1	1	18.3648461538462	114.248615384616	182.586884615385	111.188384615385	25.5067307692308	149.945653846154	20.4014814814814	73.4427692307694	174.5055	148.993	15.3046153846154	82.6231153846156	117.330961538462	106.106962962963	204.1	106.112	13.2605	40.8107692307693	64.2769615384614	33.6612692307693	101.094230769231	65.312	120.364538461539	153.046153846154	69.394	94.9029230769228	39.8249999999999	38.779	103.027769230769	42.861	85.7381538461539	69.3783076923075	32.6486153846154	157.157	103.047192307692	170.384961538462	105.087730769231	78.5607307692309	18.3565384615385	154.060653846153	97.9015384615384
528	496.340413871859	496.339768737327	496.351617721299	727.447	727.429	727.453	3	3	17.3470487804878	17.3445609756098	16.3242926829268	13.2653902439025	9.18109756097562	14.283756097561	6.11736585365854	13.2634878048781	43.8652439024391	191.837951219512	11.2229512195122	32.6532682926829	20.4082926829268	14.2779512195122	14.282	13.2634878048781	17.3424878048781	22.4432195121951	139.776756097561	28.5681951219512	46.9256097560976	26.5269756097561	18.3621951219512	20.4082926829268	54.06	36.7349268292683	21.4256341463415	40.8224390243903	75.4998536585366	15.3062195121952	34.6891219512195	20.4053658536585	10.2041463414634	20.4053658536585	24.4829268292683	15.2996341463415	21.4256341463415	11.2245609756098	9.18263414634146	42.8461463414634	2.04082926829268
529	496.364117930482	496.358882807342	496.369353053621	733.05	732.571	733.529	2	2	9.18378947368423	15.3040540540541	14.284052631579	27.5520789473685	10.2026315789474	17.3444736842105	2.03902702702703	111.211552631579	76.5081081081082	24.4903783783784	18.3652105263158	59.1844210526317	21.4316052631579	19.3794864864865	25.5065789473684	25.5105263157894	46.924972972973	18.3623684210526	20.4059459459459	146.918918918919	16.3217297297297	37.756	23.4624864864864	19.3882162162162	22.4394210526316	21.4288421052631	24.4871351351351	20.408947368421	19.385	31.6325675675676	28.5675675675676	20.4052631578947	24.4903783783784	12.2434736842105	16.3221052631579	8.15978378378379	18.3647368421053	13.2654736842105	24.4864864864865	19.385	19.3882162162162
530	497.344498433196	497.344498433196	497.344498433196	727.453	727.453	727.453	1	1	3.06091304347826	4.08017391304348	5.10130434782609	8.16417391304347	4.08121739130435	7.14381818181818	5.09760869565216	15.3045652173913	9.17999999999997	45.9117391304348	8.16208695652174	20.4104347826087	11.2204782608696	6.11843478260868	10.2026086956522	8.16208695652174	8.16034782608696	14.283652173913	37.7512608695652	11.2257391304348	28.56	10.2030434782609	15.3	5.10130434782609	15.3006521739131	10.2052173913043	6.12156521739131	8.16417391304347	21.4254782608696	4.08208695652174	14.283652173913	7.14365217391304	2.04104347826088	9.18039130434779	6.11999999999998	8.15791304347828	10.2030434782609	3.06156521739132	10.2030434782609	14.283652173913	4.08208695652176
531	497.374911395824	497.374911395824	497.374911395824	733.529	733.529	733.529	1	1	6.12280000000001	8.16240000000001	22.4466	10.2043333333333	10.2026666666666	8.16373333333334	6.11845161290324	31.6293	25.5024193548387	8.16373333333334	9.18269999999998	16.3274666666667	11.2211	10.199	8.16213333333335	8.16213333333332	19.3812666666667	11.2229333333334	11.2233	33.6759310344828	12.2408	23.4663448275863	9.18060000000003	6.12159999999999	17.3417	11.2251333333333	6.12159999999999	14.2860666666666	12.2432	8.16373333333334	9.18239999999998	11.2251333333333	13.2658275862069	7.14069999999999	7.14046666666666	10.1986666666667	10.2026666666666	5.10233333333334	9.18270000000001	9.18240000000002	9.18420000000001
532	498.261241425542	498.255924370723	498.272437348037	289.761	288.724	292.806	6	6	20.4055555555555	44.8995555555556	33.6689189189189	29.5925405405406	26.527027027027	20.4054054054054	47.9527027027027	58.1463333333334	22.4461111111111	30.612972972973	32.6488888888889	15.3044594594594	26.527027027027	32.652972972973	34.6836756756757	16.3247567567567	26.5228888888889	24.4871351351351	46.9404444444444	23.4663888888889	19.3882162162162	37.7564444444444	23.4631944444445	14.2838888888889	23.4662162162162	30.6089189189189	14.2858333333333	18.3648648648649	20.4059459459459	17.3447222222222	20.4088888888889	18.3677837837838	32.648	24.4866666666667	17.3418888888889	16.3217777777778	16.3269189189189	24.4864864864865	17.3367837837838	15.3041666666667	10.2027027027027
533	499.112914139333	499.112914139333	499.112914139333	59.174	59.174	59.174	1	1	43.8655128205128	176.46	227.557205128205	286.692051282051	133.656948717949	234.66325	126.530871794872	284.658692307692	118.2852	141.819205128205	20.405641025641	112.21375	125.475375	136.717794871795	113.268384615385	96.9389743589744	38.770717948718	57.1357948717949	38.770717948718	45.9196153846154	229.592307692308	611.13358974359	522.450051282051	287.758736842105	133.62	383.626051282051	241.769625	157.119487179487	115.291075	86.7479487179487	132.673333333333	136.734974358974	163.241025641026	81.598	161.200512820513	144.87905	191.808205128205	92.8726842105263	36.7299	318.376	20.405641025641
534	499.257593886983	499.256558396334	499.258629377631	292.8305	292.828	292.833	2	2	34.6931836734694	43.8819387755102	29.5882857142857	34.6931836734694	28.568	31.6282244897959	24.4868571428571	49.988	22.4462857142857	31.6320204081633	38.7700816326531	44.8925714285714	30.5981632653061	23.469387755102	26.5237142857143	27.5504693877551	32.641306122449	29.5882857142857	54.0805510204081	28.5674285714286	31.6320204081633	42.8562857142857	37.7460408163265	42.8614285714286	26.5300816326531	29.5912448979592	25.509693877551	28.568	23.4665714285714	30.6116326530612	38.7747346938775	31.6320204081633	30.6122448979592	25.5071428571428	17.3445102040816	29.5847346938775	25.509693877551	21.4255714285715	17.3389591836735	31.6320204081633	16.3265306122449
535	500.267903057826	500.267903057826	500.267903057826	289.785	289.785	289.785	1	1	27.5471632653061	38.7755102040816	36.7339591836735	38.7700816326531	36.7302857142857	38.7747346938776	45.9119387755102	48.9727346938775	31.6250612244898	34.6931836734694	29.5776326530612	37.7505714285714	30.6048979591837	42.8562857142857	32.6452244897959	17.3445102040816	34.6813877551021	23.4661020408163	23.4689183673469	29.5912448979592	27.5504693877551	31.6320204081633	33.6647142857143	30.6048979591837	23.4689183673469	22.4485306122449	20.4061224489796	26.5268979591837	24.4863673469388	23.469387755102	35.7178571428571	22.4485306122449	59.175387755102	21.4255714285714	23.4665714285714	18.3629387755102	13.2650408163265	31.6322708333333	15.3024489795918	24.4809795918367	18.3651428571429
536	502.016143263432	502.016143263432	502.016143263432	264.243	264.243	264.243	1	1	29.5874838709677	67.3375999999999	82.6577999999999	66.3303333333333	36.7296	100.044933333333	36.7224	75.4990967741936	53.0452	57.1461333333333	69.3402580645162	30.608	70.3846	62.2377096774193	82.6416	70.3978064516129	25.5016129032258	44.8917333333333	31.623	39.7982	37.7498666666667	25.5066666666666	19.3849032258064	41.8309333333334	61.228	37.7572666666666	55.0962	90.8037333333334	49.9930666666666	19.3857	51.0233333333334	36.7236	56.1036666666667	111.227233333333	46.9414666666667	42.8512	85.7024	26.5364666666666	50.0028666666667	96.8908064516129	11.2249677419355
537	502.118917557714	502.112418184112	502.130574373193	98.964	93.863	101.011	5	5	148.941365853659	178.57256097561	147.96012195122	127.551829268293	106.123121951219	140.797024390244	322.32	351.9	1324.82535714286	2343.45066666667	314.242634146341	773.363365853659	55.1023902439024	180.54	118.336975609756	71.4290243902439	155.103024390244	97.9457560975609	203.062512195122	138.739902439024	53.0539512195122	285.634146341463	252.006268292683	74.4689024390244	39.7914146341463	170.388878048781	215.245731707317	201.021682926829	194.899195121951	46.9334634146341	60.1713658536585	55.1023902439024	555.966463414634	124.490585365854	201.021682926829	493.880682926829	737.653975609756	526.382926829268	45.9065853658537	869.289365853658	176.481097560976
538	502.140781881986	502.140781881986	502.140781881986	100.994	100.994	100.994	1	1	149.960511627907	180.585279069767	145.917880952381	128.571	105.10169047619	141.816404761905	326.4	351.9	1407.43571428571	2407.50334146341	314.248	778.478	54.0751428571429	179.545142857143	117.316428571429	72.4504285714286	155.101523809524	97.9474285714286	205.101357142857	140.76	54.0751428571429	289.686761904762	250.984428571429	70.3898571428572	38.7699523809524	171.404	213.209857142857	204.109523809524	193.876904761905	47.9523095238095	59.1517142857143	55.1031428571429	558.972744186046	125.512714285714	202.040142857143	492.8555	736.629095238095	530.548571428571	44.8862857142857	868.242880952381	177.500714285714
539	503.175721577538	503.171328235586	503.180114919489	758.0635	757.058	759.069	2	2	25.50625	17.34478125	31.63453125	15.30140625	35.70875	28.57225	28.567875	33.66928125	314.246625	406.0595	20.409375	389.807125	26.5362500000001	35.70984375	35.7087499999999	29.58815625	33.67546875	20.405	24.48675	39.7982812500001	28.57225	50.00296875	22.4461875	22.4461875	35.7153125	26.531375	30.6140625	32.649	23.46646875	31.62290625	27.5518125	25.50703125	33.66309375	32.654	17.34796875	19.38534375	28.562625	29.58815625	19.3817812499999	39.7836562499999	15.30421875
540	503.203279123572	503.203279123572	503.203279123572	280.59	280.59	280.59	1	1	113.250833333333	174.479375	236.723777777778	365.284305555556	293.84	282.6785	219.359722222222	850.842166666667	1665.97752777778	2664.12659722222	1106.85069444444	1578.36972222222	299.89225	341.820972222222	347.886305555555	281.596666666667	236.665777777778	178.548611111111	183.6475	237.740902777778	223.456041666667	468.339375	192.81675	292.839652777778	195.906666666667	204.069444444444	130.606222222222	324.448333333333	161.203888888889	179.568888888889	216.331277777778	188.748819444444	508.056833333333	254.066458333333	159.163333333333	162.210916666667	250.005486111111	423.478680555555	149.956333333333	270.351527777778	208.153666666667
541	504.140644461961	504.140644461961	504.140644461961	923.277	923.277	923.277	1	1	18.3651428571428	32.6491428571427	33.6694285714286	25.5071428571429	6.12142857142859	31.6273809523809	8.16228571428573	25.5	11.2231428571429	26.5348571428572	14.2800000000001	13.2637142857143	29.5965714285713	31.6288571428572	51.0142857142858	27.5464285714287	16.3245714285715	29.5965714285713	21.432	17.3489047619048	18.3651428571429	12.2462857142857	25.5059523809523	33.6772857142856	22.4525714285714	18.3651428571429	13.2637142857143	17.3448571428572	17.3440476190476	18.3642857142857	38.7599999999999	22.4462857142858	16.3291428571429	54.0902857142855	10.1971428571429	21.4309999999999	31.6199999999999	8.16228571428569	14.2833333333334	21.426	18.3694285714286
542	504.984066198615	504.981382794286	504.995058338817	206.111	205.072	207.125	11	11	1763.39420689655	2775.15034482759	2926.74455172414	3270.01571428572	2136.47828571428	2841.45954545455	2000.11	2683.77896551724	1127.63344827586	1292.92825	1036.574	923.349655172414	2550.68965517241	2975.076	2800.35	2454.7215	1384.97893333333	2127.29571428571	1438.29724137931	1490.87493103448	2096.66689655172	1926.28082758621	1800.42172413793	2154.67696551724	1684.78653571429	1654.17260714286	1437.58257142857	1662.3664137931	1298.82371428571	1366.66137931035	1594.36779310345	1057.238	1547.75848275862	1866.08455172414	1295.4875862069	1248.81765517241	1542.888	1351.87857142857	1731.42485714286	1365.87564285714	1147.5775862069
543	505.014007782586	505.011496073984	505.017072795091	207.113	207.096	207.136	3	3	1765.31235294118	2786.42323529412	2928.61757575758	3280.17681818182	2143.593	2938.95894117647	2009.275	2618.03277777778	1141.87367647059	1310.26363636364	1043.739	939.663794117647	2557.82372727273	3044.46988235294	2808.29090909091	2460.89781818182	1392.46058823529	2134.41054545454	1443.46647058824	1506.17117647059	2107.88345454545	1941.61970588235	1809.64127272727	2158.56894117647	1687.53109090909	1662.01120588235	1455.66591176471	1668.44318181818	1311.05045454545	1368.76105882353	1596.43808823529	1061.4303030303	1556.92394117647	1874.22626470588	1317.764	1270.22955882353	1621.50227272727	1357.983	1739.565	1383.24327272727	1162.93411764706
544	505.022532418734	505.022062588172	505.023002249296	241.8145	241.809	241.82	2	2	104.067365853659	214.230731707317	220.3794	281.63443902439	54.0819756097561	416.38887804878	147.917682926829	129.592658536585	167.324	229.593292682927	175.486146341463	124.490585365854	195.919609756098	201.021682926829	204.078048780488	240.783317073171	61.2087804878049	81.6214634146342	99.9743414634145	119.357121951219	134.673	157.102536585366	126.48	121.417731707317	152.041780487805	155.099317073171	111.164048780488	261.1904	168.344268292683	51	133.655146341463	95.866243902439	194.871243902439	281.63443902439	194.843292682927	173.420731707317	330.566926829268	86.7594999999999	306.124390243902	310.117073170732	106.107902439024
545	505.169313863444	505.169313863444	505.169313863444	757.058	757.058	757.058	1	1	22.4463684210526	17.3449210526316	27.5513684210526	21.4227631578947	28.5681052631579	22.4492631578948	23.4563684210526	20.4057894736843	156.100263157895	152.019210526316	19.388	179.594105263158	31.6371315789474	29.5876315789474	24.486947368421	35.7092105263158	28.5717894736843	32.6484210526316	21.4293947368421	26.530947368421	22.4492631578947	20.4084210526316	17.3444736842105	24.4869473684211	34.6943157894736	16.3267368421053	15.3063157894737	29.5922105263158	18.3647368421053	22.4428947368421	27.5513684210527	23.4660526315789	20.4026315789474	21.4288421052632	16.3242105263158	19.3855	22.4428947368421	23.4660526315789	15.3019736842105	32.6442105263159	20.4084210526316
546	506.980165796912	506.980165796912	506.980165796912	206.111	206.111	206.111	1	1	916.42852173913	1490.66465217391	1470.57182608696	1742.67982608696	1047.58465217391	1582.49204347826	1032.68	1381.78643478261	558.225391304347	669.462260869565	566.244782608696	490.640913043478	1351.90326086956	1590.58669565217	1441.9972173913	1245.73852173913	663.878478260869	1095.76017391304	800.734130434782	722.529391304347	1056.001875	946.802086956521	922.08	1101.92869565217	850.094608695651	859.279304347825	751.964304347826	861.320347826086	647.865652173913	708.748913043478	822.330260869564	593.791826086957	790.702173913043	1022.34495652174	700.739999999999	628.641391304347	858.258782608696	700.919217391305	959.086086956521	740.52	579.532869565217
547	507.180148209212	507.179024262389	507.181272156035	383.6325	383.61	383.655	2	2	31.6231794871795	56.1070512820512	57.1271794871795	90.8165128205128	42.8576842105263	60.178525	42.8572307692308	75.4894871794871	161.224820512821	196.914435897436	101.020615384615	167.372512820513	62.2372051282051	69.3687179487179	73.4603076923077	53.0466666666666	76.5192307692308	96.9243589743589	59.1837948717949	98.967358974359	122.433846153846	114.24	77.5511794871795	109.186641025641	78.5380256410256	60.2234736842105	44.8788717948718	73.4603076923077	36.7347692307692	50.9987179487179	52.0422307692308	66.3273684210526	68.34	72.4382051282051	36.7347692307692	43.8710256410257	55.0952307692308	54.0817435897436	28.5635897435897	57.1185641025641	20.405641025641
548	507.988907827768	507.985675060498	507.999103921683	118.361	118.35	120.407	5	5	206.09656	378.3458	381.65952	526.58832	509.1796	753.808423076924	564.21484	958.8752	443.8218	596.7234	424.352	527.48476	541.640423076923	739.555769230769	700.063	509.114346153846	696.843884615385	648.0302	532.46088	581.5596	272.41476	160.1086	142.87	115.2374	376.48332	302.07392	272.411884615385	809.185333333333	614.225230769231	437.5965	504.801	282.67296	2130.3622	1327.07003846154	701.952640000001	834.580230769231	1915.97603571429	1147.80288461539	1240.61184	1434.21696551724	1031.94792
549	508.020337797259	508.017768478908	508.020500453207	120.396	120.373	121.404	3	3	206.095090909091	379.355454545454	379.642909090909	518.298545454545	508.219826086957	761.114608695652	565.104086956521	806.78045	442.798363636364	578.364652173913	422.388	518.298545454545	538.559999999999	738.479999999999	689.858	507.075545454545	698.908478260869	645.990260869565	533.596434782609	589.717636363636	269.352	157.045	143.893565217391	114.210782608696	371.379272727272	325.5395	270.369130434782	881.515636363636	604.148869565218	435.558565217392	502.624217391305	283.705043478261	2004.06607142857	1324.01643478261	697.866545454545	823.350521739131	1962.06173913044	1138.62436363636	1237.59081818182	1479.70456521739	1041.18818181818
550	509.988862584296	509.988823956324	509.988901212269	118.3615	118.361	118.362	2	2	103.024208333333	194.780208333333	208.182	282.60925	309.2115	435.7535	297.852166666667	607.795833333334	269.291	337.633791666667	235.687375	332.615083333333	281.5315	400.86	351.052	295.8725	390.771708333333	389.846916666667	290.8425	338.736833333333	151.034	85.6625	67.3365	64.2495	202.988291666667	200.026166666667	124.475583333333	486.65925	316.355	259.154083333333	273.304166666667	139.84275	1195.78183333333	718.109333333334	378.528208333333	462.17325	1036.29326315789	710.094	645.81825	766.883333333334	533.7215
551	510.016136176313	510.016136176313	510.016136176313	120.373	120.373	120.373	1	1	108.131157894737	207.081368421053	221.431368421053	300.003789473684	322.461368421053	446.806105263158	308.071789473684	645.643342105263	279.508842105263	352.956421052632	239.768026315789	344.848947368421	286.656973684211	417.233815789474	357.138157894737	306.134210526316	410.092894736842	393.821578947368	303.999210526316	349.896105263158	157.124578947368	96.91	78.5602631578947	70.3781842105263	206.093157894737	211.227157894737	134.674736842105	510.210526315789	327.555157894737	266.254342105263	283.474461538462	147.938157894737	1142.37128205128	729.375263157895	391.781052631579	470.414105263158	1126.05094736842	740.730157894737	652.985263157895	806.799184210526	550.092052631579
552	513.968832393888	513.965560843665	513.975916608288	63.2495	61.22	65.306	6	6	25.5022058823529	87.7149411764706	115.308428571429	256.084542857143	357.154411764706	566.067352941176	255.110294117647	708.058457142857	672.831176470588	999.328647058824	47.9534285714286	1009.07088235294	203.032676470588	327.456685714286	300.984285714286	266.335147058824	529.608970588235	558.080657142857	2230.68441176471	625.422264705882	64.287	58.1567647058824	119.370085714286	47.9534285714286	90.7904705882353	184.667911764706	157.0976	479.440285714286	1398.78291176471	208.173257142857	119.353371428571	80.6148529411765	1424.28952941176	745.706	1010.23676470588	2434.35158823529	4168.77068571429	731.503885714286	70.3760571428571	4620.55764705882	2229.66397058824
553	513.982724373521	513.982724373521	513.982724373521	63.255	63.255	63.255	1	1	25.503125	94.86	126.530871794872	262.245435897436	367.353	567.1895	261.225025641026	727.461102564103	683.11525	1000.30358974359	49.9938205128205	1032.5183	217.314615384615	336.64125	308.078717948718	284.701615384615	545.927375	574.418794871795	2251.05755	636.6516	65.3062564102564	64.2680769230769	119.37	48.9672	92.831375	126.514974358974	154.06258974359	484.560897435897	1412.0606	215.306564102564	124.44	83.673641025641	1438.37625	761.12515	912.246769230769	2473.1466	3804.63176923077	748.868205128205	70.38	4507.1521025641	1435.75330769231
554	514.249845022179	514.249845022179	514.249845022179	265.274	265.274	265.274	1	1	31.6283461538461	55.107	62.2505	82.6605000000001	51.0134615384615	64.2915	45.9017307692307	115.290423076923	55.082076923077	60.2095	50.9923076923077	46.9323846153846	55.082076923077	59.1756153846154	63.2566923076923	47.96256	91.7826923076923	83.6612592592593	68.3451538461538	55.1049230769231	44.8918461538461	67.3377692307692	53.0559999999999	76.5375000000001	56.1285999999999	33.6764999999999	26.521	75.5027692307693	30.6080769230769	31.6355	61.23	48.9617777777778	83.6620769230769	51.0134615384615	34.697	41.8215769230769	43.871576923077	48.9729230769232	31.63612	73.4261538461538	21.4305
555	514.26944216322	514.26944216322	514.26944216322	262.185	262.185	262.185	1	1	16.3245714285714	23.4715	11.2255	17.3478928571429	20.4057142857143	10.2046428571429	24.4817142857143	66.3185714285714	17.3412142857143	15.3075	18.3535714285714	34.6897142857143	16.3211428571429	15.3042857142857	11.2231428571429	12.2455714285714	65.2711724137931	16.3245714285715	15.3010344827586	22.4502142857143	20.405	24.486	13.26325	33.6753214285714	31.6343928571429	10.205	10.2006896551724	12.2434285714286	22.4462857142857	16.3274285714286	12.2455714285714	34.6824285714286	59.1765714285714	18.3651428571428	7.14325	22.4415172413793	13.26325	35.71	15.3075	20.3971428571428	12.2455714285714
556	515.970507516478	515.970507516478	515.970507516478	64.286	64.286	64.286	1	1	13.2609285714286	26.5162857142857	70.4133103448276	43.8722857142857	124.4705	190.713285714286	85.722	232.617	177.386785714286	295.038035714286	36.7302857142857	356.079714285714	71.42	132.609285714286	89.782	100.0055	197.970071428571	160.151214285714	501.875142857143	250.990285714286	21.4305	49.994	17.3448571428571	23.4665714285714	31.6211071428571	49.9835	26.5218571428571	163.211034482759	200.98925	58.1623928571429	57.1257931034483	41.8390357142857	461.072285714286	238.696714285714	144.880571428571	612.15	1156.99282758621	294.859724137931	31.6211071428572	961.479214285714	240.829571428571
557	517.163480556031	517.161743552821	517.165123927942	297.9	297.884	297.929	3	3	24.4810909090909	25.5071428571429	28.5676363636364	37.7500909090909	640.731272727274	59.1758181818181	706.217454545454	1450.54157142857	148.959818181818	223.439727272727	78.54	211.196454545455	34.6892727272727	34.6985454545455	24.4865454545455	23.46	215.280285714286	29.5879090909091	16.3329523809524	197.981619047619	29.5879090909091	56.13	37.7416818181819	51	39.7906363636363	32.6487272727273	24.4994285714286	56.1149999999999	12.2465454545455	267.314857142857	26.5336190476191	192.883090909091	1223.29973333333	46.9325454545455	16.32	181.610857142857	31.6284545454545	792.963818181818	13.26	35.7095454545455	123.42
558	517.173693321174	517.173693321174	517.173693321174	326.469	326.469	326.469	1	1	34.6897142857143	53.0622857142857	79.5915714285715	103.060880952381	96.924880952381	101.020071428571	83.6731904761905	275.469069767442	2779.5	4029.47023809524	1850.7550952381	4133.61885714286	72.42	75.5011428571429	53.0474285714286	54.0675714285714	186.706813953488	141.856119047619	150.0205	175.488	68.3479761904762	98.9399999999999	64.287	78.5614883720931	68.3575476190476	58.1481428571429	39.7954186046512	74.4808571428571	29.5924285714286	45.9182142857143	55.0941428571429	46.9320476190476	126.533142857143	59.1765714285715	33.6684418604651	59.1748372093023	61.2085714285714	83.6399999999999	45.9064285714286	47.9465581395349	41.8375714285714
559	517.16592892208	517.161844021317	517.18239405663	373.9395	372.421	375.482	8	8	33.6691666666667	51.0083333333333	76.5122727272727	89.7936000000001	49.9987090909091	85.6861090909092	53.0541818181818	134.662	25754.4044814815	35670.9983	12732.4125555556	33691.7274666667	58.1621666666667	60.1832777777777	62.2301666666667	54.0686727272727	497.787111111111	332.608909090909	732.639222222222	925.190388888888	72.4458181818182	82.6335	52.0341666666667	80.6092592592592	64.2645818181818	55.1124	56.1040740740741	61.2163636363636	45.9122727272727	45.9008333333333	47.9574074074074	39.7948909090909	64.2635	36.73	33.6728333333333	54.0865	49.9978181818182	37.7541272727273	37.7502777777778	51.0027777777778	37.7500909090909
560	517.194847909	517.193087126411	517.196608691588	376.4955	376.479	376.512	2	2	30.6084	45.9072	73.4527058823529	79.5905882352941	44.8976	80.5830980392157	46.93748	109.15712	26211.52144	35048.65856	12685.6128	33286.4684	54.07378	53.04208	60.18944	52.02816	481.46832	327.50346	721.408659999999	915.083520000001	63.2643137254901	72.4313600000001	49.99862	70.40622	61.2036	46.94392	54.06212	61.2164705882354	41.83558	41.82164	45.9126	36.7344	54.06212	33.66858	32.6528	44.89672	42.85092	34.6933333333333	34.68952	47.94188	33.66858
561	518.177937322346	518.168174310212	518.18770033448	373.94	373.418	374.462	2	2	35.7098	46.92736	51.008	74.48774	30.6114	51.002	35.7098	90.79424	8075.44560000001	10752.76444	3909.07578	10527.98265	34.6936	41.82246	39.79014	45.9072	162.18636	134.67696	231.6308	301.93776	46.93748	47.94752	51.014	46.93748	49.98196	41.83066	30.6012	39.79092	40.8112	27.54162	48.97248	37.75406	46.92184	36.73008	30.6114	27.5535	54.0812	34.69292	24.48672	53.04312	42.85176
562	518.325776430969	518.325776430969	518.325776430969	638.689	638.689	638.689	1	1	8.16218181818183	33.66075	51.0125	12.2432727272727	19.3830227272728	28.5714545454545	15.3003409090909	38.7703636363637	208.112454545455	430.393111111111	10.2027272727273	203.034272727273	41.8255909090909	25.5068181818182	23.4662727272728	19.3851818181818	35.7143181818182	23.4662727272728	181.632818181818	124.456636363636	77.5303636363636	61.2231818181817	64.2685909090909	22.446	95.9056363636362	57.1352727272728	29.5879090909091	76.5306818181819	135.696272727273	29.5879090909091	70.38	28.5676363636364	25.5102272727273	32.6487272727272	28.5714545454546	16.3243636363636	57.1352727272726	14.2857272727273	8.16327272727271	100.000090909091	8.16018181818183
563	518.349963757388	518.344605419975	518.3553220948	644.295	642.736	645.854	2	2	13.2633333333333	34.6791500000001	55.1007692307692	21.4253846153846	17.3421794871795	28.5714871794872	18.36	61.2255	197.93335	339.66	10.2028205128205	196.884125	46.9258974358974	32.6488	28.5677	20.4055	118.3519	27.5434615384615	146.9376	236.669	80.5898749999999	59.1832	59.1672499999999	27.543375	90.8044750000001	52.034025	22.44935	82.6532307692306	124.47441025641	52.0340249999999	75.4910999999999	56.1070512820512	36.7353	34.688717948718	29.592325	22.44605	52.0343846153845	17.3469743589743	10.20425	89.7841999999998	13.26
564	519.083278581208	519.083278581208	519.083278581208	846.768	846.768	846.768	1	1	31.629	52.0232903225808	38.7710322580645	48.9646451612904	14.284064516129	51.0048387096773	9.18224999999997	25.5024193548387	54.0839354838708	80.6156774193549	18.3646451612903	45.9043548387097	28.5672258064516	45.9210937500001	50.0116129032258	35.7090322580644	11.2207096774193	33.6695806451613	27.5478387096774	15.3043548387097	52.061129032258	32.6482580645162	28.5672258064515	43.8710967741936	35.7158064516129	41.8385161290321	16.336	22.4499354838709	39.7762258064516	16.3272258064516	41.8385161290323	22.449935483871	13.2637741935484	29.5930967741936	36.7292903225807	71.4203225806452	51.0129032258065	25.5072580645161	17.344935483871	60.1971290322581	57.1254193548386
[truncated: 410 more rows]
[truncated: 103 more columns]
