# Supplementary material for: iMet-Q: A User-Friendly Tool for Label-Free Metabolomics Quantitation Using Dynamic Peak-Width Determination
Source: PLoS One. 2016 Jan 19;11(1):e0146112. doi: 10.1371/journal.pone.0146112 (PMC4718670; doi:10.1371/journal.pone.0146112)
Supplement: S3 File — (ZIP) [file pone.0146112.s003.zip › XCMS_Arabidopsis_Data_Positive/XCMS-AraPos-fp-pw_25_40-ppm20-sn10.csv]

mz	mzmin	mzmax	rt	rtmin	rtmax	npeaks	Arabidopsis_Positive_mzXML	ATME01_1_2_POS	ATME01_2_POS	ATME01_3_POS	ATME01_4_POS	ATME07_1_2_POS	ATME07_2_POS	ATME07_3_2_POS	ATME07_4_2_POS	ATME09_1_2_POS	ATME09_2_2_POS	ATME09_3_POS	ATME09_4_2_POS	ATME10_1_POS	ATME10_2_POS	ATME10_3_POS	ATME10_4_POS	ATME101_1_2_POS	ATME101_2_POS	ATME101_3_2_POS	ATME101_4_2_POS	ATME12_1_POS	ATME12_2_2_POS	ATME12_3_2_POS	ATME12_4_POS	ATME13_1_POS	ATME13_2_2_POS	ATME13_3_2_POS	ATME13_4_2_POS	ATME14_1_2_POS	ATME14_2_2_POS	ATME14_3_POS	ATME14_4_2_POS	ATME15_1_2_POS	ATME15_2_POS	ATME15_3_2_POS	ATME15_4_2_POS	ATME16_1_2_POS	ATME16_2_2_POS	ATME16_3_POS	ATME16_4_2_POS	ATME19_1_2_POS	ATME19_2_2_POS
1	100.011926846238	100.010770659713	100.014890631413	1075.365	1074.28	1077.46	28	28	986.642187499996	1355.99531249999	1536.56294117647	1531.47484848485	1080.50090909091	1425.78666666666	988.673636363632	1098.17212121212	1213.1403030303	1096.5	1812.07499999999	1181.51090909091	1461.08749999999	1568.67151515151	1275.20161290323	1461.9466	988.673636363632	1547.81406249999	1053.66	995.815757575753	1413.10735294118	1200.89666666666	1057.03393939393	1508.57999999999	1211.97214285715	1160.08454545455	1081.52121212121	1043.77	1067.57375	1032.24	1649.82999999999	991.734545454548	1048.87151515151	1262.25541666667	1022.04	1180.4906060606	1005.02833333333	1040.4	1976.70850000001	1174.739375	1161.43484848484
2	100.508489662115	100.505220008069	100.515220630282	1075.33	1074.26	1078.42	144	144	5236.68	7688.34385964913	7160.5901724138	6937.74358974358	5551.79854545456	7163.84103448277	5307.24976744185	5569.13771929825	5889.80255813952	6117.19574468086	10305.8767272727	5756.87999999998	7534.4148148148	7803.4798039216	7421.52	7331.97913793104	5373.16771929825	7093.04217391302	5787.47999999999	5306.03980392159	7450	5605.02458333334	5662.73437499998	7086.13859649124	7259.54689655173	5575.65565217392	5559.43636363635	5540.64905660377	5576.31381818183	5074.56130434781	7419.21653846153	5062.2044	5531.37482758621	7208.73620689656	5684.65130434783	5717.88774193546	5604.63193548385	5424.15310344828	10333.0204444445	5857.24255319147	5767.49739130435
3	100.508022312258	100.50546487815	100.514941171234	915.148	912.088	920.306	97	97	13438.0384065934	14053.166	17190.1878378378	16451.9497816092	9223.26545454545	20745.0702954545	10115.8600555556	9906.33983333333	8848.4511111111	8657.95936111112	9457.30479452055	8941.58631578948	17121.2175342466	14893.81225	17681.5221011236	15349.2042236842	8891.65166666667	19615.155	8853.88086046512	11334.7102650602	15185.8891621622	8974.38288000001	7836.059546875	19932.19008	18323.3762307692	8313.30742666666	7876.70345833333	11730.9794864865	8386.27891044776	9401.09538888889	17893.6316666667	10444.4421818182	9627.99638888889	18810.4416842105	8159.66666666667	9018.20164383562	8637.38387671233	9543.00205479452	9287.32683333333	8306.64673611112	8859.32687671233
4	101.069399275346	101.068983811218	101.069555222915	989.675	987.651	990.707	5	5	9222.13175862069	13002.0654035088	12964.9637192982	12841.8842982456	9281.60751724138	12710.3805517241	9246.96300000001	9127.01981034481	9230.93252631578	10151.2115862069	7680.00574137932	9451.83558620689	12961.7972586207	13013.904122807	11744.8312941177	13050.7896206897	9142.63065517241	12795.3403448276	9412.21293103448	9129.393	13111.6112241379	9366.99439655172	9372.55206896551	12833.9611206896	12934.984637931	9275.46789473683	9206.65820689655	9124.52721052632	10456.5334827586	9187.62672413793	12889.8884137931	9303.72977586207	9239.70155172413	12900.5763965517	9506.98672413793	9323.91103448275	9382.18698275862	9223.49614035088	7541.73236842105	9275.32449999999	9374.50306896552
5	101.069774737669	101.069774737669	101.069774737669	1039.66	1039.66	1039.66	1	1	5125.5148	6916.32653061224	6807.165	6839.44816326531	5130.5858	6572.88	5097.96	4959.26755102041	5208.14183673469	6069	3731.90653061225	5268.33387755102	6923.76	6876.12734693878	6861.89265306123	6794.55918367347	4875.55530612245	6590.22	5051.04918367347	5096.94	6855.42	5027.58	5022.44897959184	6502.78081632653	6839.1	5170.39428571429	5060.22	4982.72285714285	5247.8908	4929.59183673469	6820.06428571429	4818.42387755102	5005.14	6915.96346938776	5198.94	5002.09897959184	5151.0098	5241.80857142857	3707.7	5036.6944	5069.38775510204
6	101.506999218925	101.506610947167	101.510754556452	1075.295	1074.36	1075.42	4	4	891.722777777778	1102.89025	1276.3675	1275.34722222222	962.121944444445	1203.2172972973	890.695945945946	977.677837837838	1059.32108108108	1043.74416666667	1678.37	1014.15611111111	1307.99611111111	1346.8125	1300.5	1239.3	947.061621621621	1232.49555555556	996.804054054054	921.304054054054	1305.94594594595	996.804054054054	980.47972972973	1221.96	1274.32694444444	998.851944444445	936.87	872.3375	952.178333333334	872.1	1247.79054054054	895.803888888889	894.777027027027	1225.35361111111	1058.76	923.344594594594	1040.96666666667	924.371666666667	1720.63135135135	1093.015	1110.48567567568
7	104.106642098106	104.10445356819	104.112950139091	60.2	57.128	66.31	49	49	2222.81556756757	3652.42643243243	3019.90608333333	2201.75944444444	2197.96969565217	2298.68874418605	2153.15290322581	1713.01174285714	4761.00189189189	3292.9395	2152.77027027027	3014.43771428571	3868.24994594595	4749.62335135135	2169.40151219512	4501.12745945946	1520.44432432432	2497.95243243243	1357.97972972973	1358.17458333333	3046.02666666667	1937.53852941176	2893.48648648649	3482.18243243243	3258.81364864865	2260.56622222222	3102.23094594595	1875.91135714286	3297.51351351351	2438.17358333333	3876.41081081081	2155.1532972973	2111.98384615385	3163.87389855072	2295.65853658537	2836.6425	5648.25777777778	4919.77944444444	3701.48191891892	6103.11208333333	1978.30405405405
8	105.070068643225	105.06801471341	105.077056090322	549.9055	543.792	550.992	62	62	515.310416666667	1762.992	1447.97747368421	1663.05277777778	1678.33083333333	1955.88771428571	1115.84961111111	3102.08450704225	1193.8875	1529.14655555556	1152.939	1158.84622222222	817.220250000001	1811.2282051282	1408.71864285714	1370.976	767.248888888889	631.551944444445	620.193777777777	412.248333333332	1207.81155555555	1017.35541666667	1116.83916666667	1441.26	575.421000000001	918.100000000001	441.852444444444	1504.854	829.611567567567	826.425	846.692222222223	1136.58108108108	2840.4456	1393.4480625	794.796388888889	1129.4475	1097.9852972973	1486.0516969697	918.099999999998	1588.801725	1492.66638888889
9	108.961951338951	108.960796098564	108.962491656538	1076.435	1076.35	1077.37	6	6	935.635806451609	1327.43967741935	1217.24483870967	1299.89096774194	979.509677419351	1159.4529032258	941.75774193548	947.158709677416	915.229354838706	913.188709677416	1442.73612903225	959.103225806448	1183.57419354838	1309.07387096774	1254.6	1284.18	978.489354838706	1209.08225806451	919.019999999997	943.798387096771	1300.91129032258	899.924516129029	1021.3429032258	1162.8	1234.59032258064	976.448709677423	1005.33548387096	966.245483870971	908.374193548383	957.779999999997	1190.7164516129	912.168387096771	1006.03806451613	1148.88322580645	953.699999999997	930.534193548384	947.158709677416	904.739999999997	1473.81161290322	994.10838709677	882.020967741933
10	111.018710673346	111.01643806915	111.026098719786	1074.33	1072.29	1077.42	68	68	1104.88102040816	1547.92346153846	2023.67999999999	1913.51999999999	1420.06451612903	1466.32653061224	1115.08306122449	1430.04	1201.02040816327	1660.56	5571.92656250002	1065.06	1128.436	2105.96147540984	1792.13999999999	2001.64040816326	1309.94204081633	1592.72354838709	1204.91525000001	1210.98224489796	1879.59183673469	1155.66	1062.24489795918	1807.73533333333	1952.6706122449	1292.74870967741	1029.59183673469	1383.4025	1146.20866666666	1271.17428571429	1351.765	1041.83673469388	1279.40153846154	1786.5671875	1171.98	1319.88	1322.352	1260.97224489795	7398.24411764707	1431.56107142857	1338.23999999999
11	112.017977777541	112.015698203312	112.018224019185	1074.3	1073.3	1074.36	4	4	980.219999999999	1380.75384615384	1573.2255	1424.269	1062.08025	1364.4085	941.696666666666	1022.2905	939.656153846153	1019.22975	3540.31315789474	932.279999999999	1608.93425	1703.8282051282	1455.54	1416.107	1087.5865	1362.03375	864.959999999999	999.851282051281	1475.66153846154	913.129487179486	879.461025641025	1426.3095	1512.0105	915.164249999999	866.404499999999	1070.24225	952.126499999998	881.501538461538	1638.5215	914.367999999999	996.790512820512	1511.3605	897.82564102564	908.028205128204	918.224999999999	938.629999999999	3390.9047826087	942.941999999999	905.759999999999
12	112.957519662796	112.955443289077	112.965478178245	1079.45	1077.36	1082.51	86	86	1454.81102040816	2496.68151515152	2188.59193548388	2117.52000000001	1622.31290322581	1975.71282051282	1706.99967741936	1894.31741935484	1573.83483870967	1294.78935483871	1352.94774193549	1399.88258064517	2606.69418604652	2437.16470588236	2380.68000000001	2046.12000000001	1831.47903225807	2385.49062500001	1356.6	1547.82935483872	2490.63366666666	1089.72827586207	1552.43999999999	2147.75781250001	2451.83516129033	1458.05633333334	1406.8935483871	1557.01225806452	1500.34838709678	1660.56	2303.80514285713	1730.4670967742	1482.50030303031	2269.17500000001	1465.74	1386.61838709677	1379.91225806452	1827.84000000001	1336.02451612903	1479.46774193549	1387.7946875
13	113.96263098674	113.959601886543	113.969684647899	1079.44	1078.38	1081.41	144	144	8270.50411764707	11139.8064444445	11911.7430555556	11673.2271428571	7882.72742857144	12582.2045454546	7475.76030303027	7957.39542857143	7350.04111111111	6116.1755319149	6999.05405405405	6605.52000000002	11919.998	10862.9622857142	11791.2	11870.1239583333	7779.95967741933	11886.4264705883	6666.71999999997	7681.79441176472	11353.8329411765	6977.79147058825	8070.39722222223	12837.7290243903	12523.9097222222	7468.49142857144	7792.06285714286	8269.35138888889	6550.37125000002	7373.57999999997	11548.7091176471	6969.03928571427	7619.55647058825	11173.3384848485	7247.09999999997	7392.93277777778	7363.30833333334	7467.59787878789	7390.46099999999	7424.54166666667	5538.60000000003
14	114.035357282635	114.035190252949	114.035524312321	308.614	308.115	309.113	2	2	2441.495640625	2913.36888888889	3322.290125	2893.7391875	1920.1693125	3414.17475	1981.3861875	1845.5191875	1673.26857142857	1859.97271875	1667.27653968254	1628.21925	3328.56590625	3022.30446875	3277.56121875	3058.8031875	1949.584	3742.3343125	2022.36358730159	2183.37746031746	3221.99884375	1712.87315873016	2236.42225	3730.45473015873	3652.606875	2005.688625	2203.81714285714	2354.9894375	2077.4516875	1980.18971428571	3715.14925396825	2083.57384375	2050.74238095238	3621.94296875	1853.6860952381	1787.37371428571	2115.010640625	2232.17025	2170.56	2201.7669375	2326.205625
15	114.968806661963	114.967040360486	114.978020790114	1080.46	1077.41	1083.56	68	68	2273.23515151516	2999.61666666667	2646.71677419356	2880.22297297297	1955.34	2678.72093023255	1608.83203703703	2175.93212121213	2086.11878787879	1885.52	1497.86620689655	2095.08	2468.07114285715	2558.65939393938	2616.3	2721.08083333333	2256.56	2075.38137931035	2076.31666666666	1813.13233333333	2312.92128205128	2070.19484848485	2087.94000000001	2610.18	2915.93243243243	2116.09	2120.8193939394	1970.28586206898	2028.96484848485	2131.8	2908.58333333333	2216.09818181819	1912.03117647059	3105.77529411765	2032.86	2016.11878787879	1825.77388888889	2324.23	2353.51757575758	2084.46088235294	2064.88636363637
16	115.965240217478	115.962479990049	115.973261571122	1079.4	1074.34	1080.49	112	112	3929.94549999999	5220.38428571429	4779.96621621622	4307.46000000001	3593.39189189189	4985.20512820512	3669.91216216216	4640.27179487179	4549.50631578947	2730.26333333333	6065.46447368421	4968.64871794871	4756.96666666666	5545.69888888889	4694.04	4811.54523809525	3857.175	5289.53142857142	2904.77735294118	3923.64566037735	5179.39999999999	4938.04102564102	2514.86022727272	5011.26000000001	5144.8686	3792.20441860464	5001.86842105263	3407.78235294118	4952.54871794871	4683.84	5662.58571428572	4813.56974358974	3479.65106382979	5872.49791666667	3913.74	3996.31924999999	4135.6812	3865.66116279071	5721.07052631579	3896.31794871794	4951.87487179487
17	116.069611159935	116.067659347116	116.076651605184	64.258	60.188	67.347	15	15	879.372615384615	1117.98323076923	1305.20696078431	1716.28692307692	1116.30076923077	1356.95807692308	1158.00557692308	1654.04346153846	939.154326923077	1239.00373076923	996.803038461538	560.075019230769	1425.31611538462	1828.11569230769	1369.20130769231	1362.21346153846	2548.92076923077	2391.73646153846	2085.66615384615	2092.80884615385	612.235294117647	1037.49646153846	423.451634615385	783.655384615385	741.581942307692	491.779038461538	357.060576923077	1439.59988461538	616.242615384615	668.402307692308	768.175846153846	623.455	1687.33446153846	1328.54076923077	726.513846153846	1001.92326923077	1417.15396153846	1723.42961538462	1591.29	1535.67884615385	504.985673076923
18	117.96059483969	117.959307366561	117.967748331469	1074.39	1072.25	1076.38	38	38	2015.06428571429	2746.58777777778	2465.01028571429	2431.34085714286	2028.328	2463.14214285715	2063.0177142857	1764.54055555556	2021.752	1506.962	2271.156	2066.07857142857	2115.20035714285	2575.92228571427	2261.34	2448	1837.52027777778	2395.63085714286	2023.67999999999	2051.77861111111	2496.89960784315	1801.87187499999	2125.23861111111	2423.52	2275.23714285715	1964.05	1897.36659574468	1637.76875	2041.14285714286	2016.53999999999	1946.04809523809	2016.08457142857	1953.83194444445	2340.17028571429	2101.19999999999	1921.19799999999	1857.44	1927.8	2274.8537142857	2024.81371428572	2037.96
19	118.085858612392	118.083831148284	118.09387311353	70.3855	66.322	75.475	60	60	526.3845	1061.82	1120.57938461538	1435.53684615385	1191.86912820513	1495.73348717949	1119.39005128205	1580.4168974359	1760.806025	1939.25227272727	1370.23305555556	1828.096	1244.71282051282	1611.80256410256	1394.70453333333	1328.60753846154	1160.20646153846	1108.19338461538	660.117925	1119.39005128205	860.205846153846	665.1541	545.850897435898	925.442333333333	923.077375	539.725475	440.761846153846	1337.38807692308	696.852641025641	871.561743589744	986.463974358974	827.552717948718	2618.0416875	1458.77875	636.7296	1028.44430769231	1587.55887179487	2104.83061702128	1582.81828571429	1411.23343902439	663.283333333333
20	121.065201571754	121.062060590795	121.073122353261	549.8885	543.787	550.992	120	120	993.922727272726	2937.87058620689	2567.578	2891.43017647059	2815.95272727273	3504.66609375	1801.44614285714	4742.91705263159	2021.4866875	2696.60334375	2522.07384615384	2002.52768181818	1328.15488235294	3100.9956	2648.21668571429	2412.16088235294	1238.59474074074	1008.02945454545	1082.28241176471	737.766727272727	2093.59963636364	1776.62832142857	1877.52544	2272.32951724138	1125.35197058823	1559.97458064516	730.645454545456	2554.78112000001	1524.627	1403.6595942029	1363.8355	2010.385	4450.45730232559	2369.75782051282	1334.50623529412	1700.76865714286	1935.92011666667	2594.1060967742	1708.71474358974	2808.17669565217	2689.39782857143
21	125.96464830637	125.961929549486	125.965999616116	1076.38	1075.34	1077.41	23	23	1143.79366666666	1619.25193548386	1232.54967741936	1691.69483870968	1247.85451612904	1401.37533333333	1151.95633333333	1183.97333333333	1061.49333333333	1076.45166666666	2298.78677419356	1088.34	1499.89	1609.06566666666	1716.66000000001	1429.50310344827	1180.52566666666	1419.2546875	1075.08	1114.204	1614.16733333333	1151.95633333333	1154.64	1539.68299999999	1445.71289473684	1197.85870967742	1147.22933333334	1228.48133333334	1056.39	1182.18	1504.99166666666	1117.265	1143.79366666666	1570.27645161291	1080.18	1093.79733333333	1072.72066666666	1193.4	2064.80866666666	1173.37096774194	1097.16133333333
22	127.0464316779	127.0464316779	127.0464316779	61.22	61.22	61.22	1	1	591.664444444444	880.236027777778	791.852571428571	789.679028571429	455.047428571428	607.986222222222	485.724	565.317428571429	399.6832	534.884228571428	921.318	414.165111111111	581.465142857143	550.86	539.806714285714	476.546029411765	267.349166666667	501.976666666667	226.503428571429	336.741428571429	721.443	558.080657142857	699.8964	726.443428571429	641.545055555555	506.9826	474.351666666667	470.272685714286	295.880555555556	355.1688	570.323742857143	469.397142857143	239.726111111111	491.693555555555	336.684857142857	332.610555555555	271.396	486.662657142857	653.891222222222	326.537142857143	234.663888888889
23	128.951967270754	128.950625636105	128.960622208842	1082.49	1080.47	1084.5	27	27	2696.42234042553	3717.63916666667	3577.870625	3223.49625	2608.68404255319	3483.7025	2607.6525	2616.34833333333	2483.69416666667	1626.21914893617	3953.32446808511	2368.44	3417.40510638298	2962.26958333333	3222.52765957447	2781.1	2516.39217391305	3461.58191489362	2410.75229166667	2790.26979166667	3158.18958333333	2539.29854166667	2308.73145833333	3209.58936170213	3303.78	2400.49574074075	2574.04978723404	2675.5325	2294.9370212766	2711.16	3218.42212765958	2599.02382978724	2570.925	3214.34042553192	2512.26	2521.955	2427.59234042553	2496.98127659575	3941.86958333333	2264.32425531915	2455.14
24	129.018675986196	129.016194673468	129.026301541171	91.82	87.741	92.854	16	16	435.593375	507.002125	494.906125	505.098	408.16	566.252625	447.78	576.370625	1375.81940476191	1583.18325	1116.18085	1419.202525	476.538475	515.163125	572.290125	431.6292	379.5981	547.887675	347.9564	420.2915	613.2604	799.778	614.11525	721.228375	558.090425	468.306225	462.184575	516.25915	328.5688	395.8667	548.6793	480.549525	937.51785	623.571325	313.270475	401.027025	1310.1936	937.632725	866.086125	1228.4111	386.627375
25	130.048846239254	130.047526534608	130.057479731191	99.985	97.939	101.01	7	7	625.35808	1096.672	906.21306122449	1353.03416326531	1264.41214285714	1589.92310204082	1122.044	2927.5722	1482.96130612245	1995.66768	495.84893877551	1693.6316	1194.73067346939	2087.00184	1502.85079591837	1058.14210204082	2312.18108	818.350979591837	1605.0892	1875.05408	581.551224489796	624.190040816326	438.714081632653	444.73744	937.61894	586.73	294.85514	2267.30159183673	959.164489795919	886.610551020408	1406.33178	1135.82785714286	3807.23712	2376.46502	806.1002	1344.87106122449	2596.62714285714	3157.07971428571	780.4224	2890.06471428571	1352.9178
26	130.049019587534	130.047744106591	130.056403204047	57.6465	56.108	59.174	4	4	2638.0648	3249.78926086957	2796.9164	3105.69173333333	2363.95786666667	2776.82885714286	2085.6976	4390.20746666667	3701.33739130435	4621.54436363636	4390.20746666667	4236.61373333333	3712.34606666667	5225.23675555556	4266.2924	2567.26943396226	3124.49263636364	2829.19946666667	2871.0304	2895.921	1945.9028	1429.3936	1317.3364	1726.5168	3113.17269565217	1333.34331111111	1286.38813333333	5464.85426666667	2962.8544	2141.03231111111	4492.8212	3236.73763636364	5917.79346666667	6641.36154347826	2640.45013333333	4130.03946666667	4618.7472	6409.96986666667	7069.42773333333	5392.814	2722.08763636364
27	130.064958647785	130.06312949206	130.072120459857	206.1025	204.041	207.136	22	22	1616.373	2492.54709375	2282.27261904762	2909.842125	2064.02896875	2704.31455555555	1948.0151875	3145.0846875	1092.8885625	1186.7688125	743.78503125	1066.19390625	2216.98451724138	2761.90134375	2542.93025	2169.0515	1377.89334375	1834.4656875	1399.568625	1528.615375	2000.78932258064	1950.77775	1699.4761875	2014.68515625	1629.38915625	1684.43275	1486.27659375	2051.10774193548	1305.96	1452.3465	1619.908875	1158.21258064516	2013.9735	1932.4126875	1465.6501875	1407.988125	1859.26283870968	1599.801	1473.286125	1735.17946875	1089.460125
28	130.066023176602	130.062557620287	130.072388957318	269.8605	267.31	272.423	4	4	135.718676470588	279.600882352941	233.6945	232.620352941176	159.165882352941	262.253382352941	134.655529411765	528.497117647058	3738.73117647059	4557.29029411764	2525.37435294118	5085.0506	112.21294117647	145.902058823529	129.554941176471	96.9419117647059	248.865647058823	263.228294117647	310.106823529412	365.254764705882	160.18155882353	87.7427647058823	70.3982647058824	112.248529411765	143.882205882353	107.146323529412	57.1265882352941	171.404470588235	170.384205882353	76.5330882352941	128.575588235294	72.4283529411764	286.694382352941	199.971882352941	95.9214705882353	143.857323529412	335.725147058823	166.303147058823	173.45	239.686176470588	272.457794117647
29	130.087997461192	130.083677019392	130.094079764462	68.359	64.281	73.464	30	30	1415.92523809524	1138.32	345.917214285714	712.154790697674	2330.60447619048	1793.40530232558	2041.82992857143	4502.02580952381	2496.98873809524	1867.82	2209.92446511628	1958.73230769231	1489.3825	1347.01285714286	2012.23819047619	1044.89447619048	3136.72423809524	219.387023809524	705.099690476191	2932.64328571429	710.201714285714	1375.34514285714	586.660465116279	627.548928571429	1976.80506976744	538.698285714286	678.392790697675	4758.95093023256	1764.02230232558	2089.0383902439	2504.76489583333	1689.86787096774	2723.81533333333	3520.24264516129	1543.90842857143	4163.66397674419	1729.36227272727	3851.52954545455	4165.68	3306.11142857143	2755.7274047619
30	130.967506010274	130.964416218908	130.97566244047	1083.52	1079.43	1086.54	95	95	2679.02500000001	3614.598125	3497.02999999999	3437.81361702128	2534.7	3632.81818181819	2206.75159090908	2471.62146341463	2150.22051282051	2024.176	1920.04913043478	1833.33065217391	3492.98133333334	3532.59764705882	3517.97999999999	3559.12784313725	2262.32533333334	3661.57755555554	1766.64	2565.81326530612	3586.79574468085	2061.86911111111	2030.82	3635.03456521738	3635.27999999999	1974.12065217391	2050.05347826086	2304.06320000001	2014.2696	2434.74	3819.68585365853	2628.57142857143	2188.33775510204	3844.99826086955	2077.74	1858.84488888889	2062.31822222223	2561.80395348838	1970.47822222223	1972.5191111111	1986.96
31	130.996534327929	130.996515140177	130.999693433998	63.261	63.237	64.275	3	3	256.029653846154	320.231692307692	442.796846153846	500.952192307692	203.033576923077	450.755	251.043	192.830884615385	113.158333333333	135.782769230769	505.033269230769	95.9053076923077	328.526692307692	340.705692307692	309.141576923077	316.355	108.173	277.450461538461	103.047192307692	119.3715	705.1655	1391.68414814815	1587.509	1142.70153846154	480.438115384616	575.323384615385	495.738692307692	202.987653846154	154.060653846154	262.258615384615	380.488692307692	284.655115384615	143.814576923077	378.448538461538	216.297076923077	170.384961538462	132.635	128.553923076923	498.798807692308	155.110153846154	128.583
32	132.100657756522	132.097686423136	132.109424373496	122.43	118.344	123.463	52	52	640.729076923077	991.296	946.0035	1196.026	1072.5455	1442.38474074074	1021.06170833333	1743.18	2892.46326923077	3208.71537037037	1888.08855555555	2997.5217037037	1384.19025925926	1629.35403703704	1389.60669230769	1069.24215384615	1286.2685	1439.87123076923	1253.67103703704	1588.60133333333	1226.36361538462	1542.35630769231	1203.1695	1595.87318181818	1482.4367037037	1218.676	885.794	1860.99072	1123.34622222222	1083.21205263158	1460.16266666667	947.822347826087	3110.54814814815	1882.40318181818	1000.87433333333	1597.74161538462	2214.70317391304	2173.17346153846	1345.74386206897	2161.32423684211	1033.97285185185
33	133.061004958617	133.059563748031	133.062446169202	56.102	55.087	57.117	2	2	181.584837209302	199.92	203.086441860465	200.994976744186	203.035534883721	186.685534883721	186.736604651163	328.567302325581	471.0615	491.97280952381	465.247255813954	394.794	206.068186046512	272.377255813953	209.181046511628	181.634511627907	709.17476744186	585.640186046512	625.431069767442	564.278627906977	135.715674418605	126.514604651163	131.631	152.042372093023	125.46	90.7921363636364	82.6313023255814	218.309860465116	169.366325581395	138.792744186047	148.98111627907	103.074023255814	424.378046511628	259.115441860465	129.575441860465	233.638581395349	490.75423255814	284.72923255814	501.965860465116	371.423906976744	172.427162790698
34	133.978149720339	133.976277620598	133.980751015862	1073.31	1071.31	1074.28	4	4	986.340000000003	1292.62795454546	1165.10558139535	1282.4323255814	1027.37418604651	1137.81860465117	1089.60272727273	915.347727272729	822.486363636365	847.813255813956	533.581627906978	995.520000000003	1162.04488372093	1218.42272727273	1102.62	1172.24720930233	884.541627906979	1144.70093023256	991.660909090906	1065.11727272728	1240.87272727273	866.172954545456	1033.49022727273	1153.62	1059.00139534884	899.845116279072	1078.87744186047	870.456744186049	957.19627906977	1003.68	951.876976744189	988.830697674421	906.982045454547	1041.89488372093	931.260000000002	983.499090909093	941.889302325584	952.093953488374	571.454545454547	986.789767441863	947.580000000002
35	134.044944272163	134.044944272163	134.044944272163	57.139	57.139	57.139	1	1	295.84243902439	410.04	432.655804878049	454.019390243902	93.8646829268293	607.992682926829	148.976975609756	106.12312195122	256.966243902439	435.842024390244	386.679261904762	235.648170731707	467.214523809524	522.300952380952	497.9674	536.738097560976	73.4593170731707	227.519829268293	124.472731707317	106.12312195122	408.165853658537	221.398219512195	275.508	379.594243902439	417.18	242.789024390244	332.566571428571	393.775142857143	335.668268292683	113.28105	412.247512195122	111.222536585366	132.619024390244	555.979756097561	379.539804878049	371.377658536585	1220.24087804878	68.3677804878049	1475.30795121951	1073.47619512195	198.957073170732
36	135.116242274763	135.115335515231	135.125536189738	616.924	615.223	618.3	14	14	228.5696	1820.74056818182	1127.24733333333	1907.16237209302	759.078400000001	1516.51042553192	1260.8848	1442.68848888889	880.394244444445	1331.45590909091	336.735	860.99509090909	1083.40895454546	1218.1984	1097.08636363636	616.173955555555	738.7696	216.296533333334	186.7576	361.182266666667	742.657066666668	701.867022222223	232.595466666667	818.3608	280.6125	134.678133333333	221.373755555556	520.472	146.9376	507.083577777778	156.1042	727.450133333334	2542.14853333334	952.934727272726	155.121066666667	896.9316	670.4028	1659.97386666667	409.126933333333	352.033295454546	181.588318181818
37	137.965658451312	137.962081068406	137.974646366956	1075.35	1073.28	1077.43	85	85	1339.69766666666	1771.40078431372	1999.83225806451	1837.62033333333	1278.4515625	1837.05882352941	1398.89275862069	1459.52258064516	1274.81266666666	1294.7893548387	2540.60322580644	1401.92322580645	1702.91838709677	1898.22	1973.69999999999	1872.71999999999	1383.55741935483	1806.15319148936	1232.16000000001	1542.71249999999	1907.95	1231.50575757575	1389.66562499999	1779.89999999999	2000.83281249999	1449.87838709678	1452.13761904762	1361.11032258065	1357.45806451612	1396.37999999999	1865.98644444444	1098.92464285714	1311.11451612903	1638.621875	1147.5	1314.18933333333	1264.35627906976	1399.44	2549.57161290322	1410.53161290322	1356.6
38	138.054096349533	138.053679861584	138.0626492384	63.249	61.209	63.25	3	3	15.3017142857143	17.3395142857143	18.3705882352941	25.5066176470588	12.2451428571429	20.4022857142857	15.3066176470588	21.4261764705882	27.5261142857143	16.3327058823529	18.3647647058824	19.3821714285714	16.3241142857143	21.4224	20.4058823529412	19.3881428571429	41.8375714285714	26.5314705882353	117.332857142857	56.1235714285714	24.4905882352941	11.2229117647059	15.3039705882353	17.346	23.4586857142857	7.1408	8.16091428571429	16.3218823529412	15.3042857142857	17.3505	30.6035294117647	14.2861764705882	49.9856	30.6025714285714	16.3241142857143	14.284	37.749794117647	93.8643529411764	63.2364571428571	33.6745588235294	32.6546285714286
39	138.977656214334	138.973390197754	138.985819411192	1075.4	1073.28	1077.4	29	29	1987.97999999999	2730.70933333332	2586.27613636364	2527.09044444445	1907.825	2575.60177777777	1998.61533333333	1911.89644444444	2002.69622222222	1678.27386363636	2819.90818181819	1952.28	2567.91204545454	2653.59799999999	2578.56000000001	2623.00431818182	1931.28066666666	1815.88253968254	2029.79999999999	1993.51422222222	2082.48918032787	1521.175	2055.74777777777	2415.88622222221	2347.54295454545	1781.48322580645	2116.42272727273	1881.69955555556	2005.19318181818	1910.87622222222	2418.94688888888	1878.65681818181	1867.00666666666	2404.19090909091	1994.53444444444	1947.60422222222	1926.61818181818	1928.22954545455	2848.68066666666	2001.11136363637	2000.21999999999
40	139.001768908218	139.000127233253	139.010262614283	91.8285	88.761	93.875	16	16	292.76690625	397.970625	394.92140625	385.725375	282.6611875	376.55296875	299.8524375	207.07903125	1373.60325	1327.37889655172	1394.72446875	1147.81640625	415.3180625	371.314125	397.8365625	373.480125	270.42421875	412.193625	302.0495	292.76690625	564.19825	706.92496875	552.8908125	623.27728125	495.8566875	436.680375	478.51190625	256.13765625	292.8655625	296.90184375	455.82825	367.29	401.9169375	343.950625	313.2743125	279.6084375	793.900375	457.086	1040.495625	796.83965625	294.80709375
41	139.992183773294	139.989154339734	139.995000414914	1072.3	1072.29	1074.3	3	3	2101.99230769231	2993.8536	2562.24	2542.8368	1999.984	2773.4472	1959.168	1918.352	2187.7376	2049.18	3914.2544	2100.18	2649.93884615384	3096.914	2799.9	2598.96	2030.596	2705.04	2325.4916	2000.22	2988.7516	2079.78	2295.9	2576.56807692308	2576.52	2112.228	2228.7	2030.82	2052.76692307692	2042.04	2596.918	2183.62307692307	1981.6168	2523.4176	2055.3	2093.8608	2242.8392	1986.96	3722.8576	2240.656	2147.1
42	140.953703571511	140.950401769476	140.963017658444	1077.38	1076.3	1079.44	129	129	2039.62483870968	3414.98593749999	3238.47187500001	3083.44733333335	2299.78437500001	3099.6993548387	2215.12032258064	2199.36764705883	2212.08266666666	2027.42517241379	3329.34766666666	2041.02	2959.98699999999	3067.03870967741	4345.19999999999	3103.88896551723	1757.03379310344	3075.64999999999	2416.37999999999	2116.17133333333	3267.07290322579	1958.04172413793	2288.87999999999	2779.35870967741	3293.53818181819	2020.2827586207	2296.49999999999	2177.36838709678	2050.56551724137	2046.12	3140.52187499999	2064.13433333333	1967.2248275862	2840.60799999999	2309.27999999999	2723.26966666666	2542.53793103448	2060.4	3786.67333333332	2328.18333333333	2605.24833333333
43	140.989184448936	140.989184448936	140.989184448936	1075.23	1075.23	1075.23	1	1	3577.15117647059	5107.59235294115	4403.58941176471	4430.15575757577	3549.60323529412	4321.1705882353	3483.28411764704	3395.49705882353	3538.37941176469	3674.07911764706	5163.70852941177	3436.3505882353	4604.58735294118	5086.61176470586	4560.42000000001	4409.46000000001	3431.24911764706	4094.44029411765	3799.49999999998	3465.93911764704	4910.6755882353	3305.75294117645	3634.28764705881	4082.04000000001	4322.98617647059	3619.01484848486	3533.27382352942	3446.58363636364	3664.93235294118	3343.55999999998	4252.58588235295	3522.05529411765	3289.4282352941	4196.46970588236	3512.87999999998	3517.97411764704	3461.83529411765	3378.24000000001	4923.3176470588	3694.52941176471	3493.51235294116
44	141.017509711526	141.017509711526	141.017509711526	65.301	65.301	65.301	1	1	474.2709375	680.256625	756.0515625	645.81825	291.7915	781.27494117647	277.621333333333	236.701866666667	456.596	415.2671875	1641.58225	381.5735	851.922666666666	542.80625	713.15475	763.4088	435.64675	781.22425	517.1083125	405.0640625	644.014375	364.22925	348.9255	461.153	682.296375	364.22925	428.375294117647	336.6825	431.56575	367.425	617.2890625	349.94575	284.6671875	726.1955	466.25425	376.47225	298.93325	433.60625	2368.3034117647	263.4352	411.311875
45	141.958240177464	141.954415273567	141.967069241935	1079.44	1078.41	1080.53	139	139	11550.6545714286	15882.7877142857	17380.7102941177	16218.3958695652	10273.4312121212	17542.8911764706	10913.0658823529	11878.62	10213.8788571429	10754.0627659575	9798.90470588237	9803.22000000002	17272.1554054054	16156.8568181819	16751.46	16503.9819148936	10343.5	17015.445	10196.184347826	10966.1211764706	16272.670882353	10140.9608695652	10555.98	18876.12	17380.7102941177	10553.8354285714	10982.621	11559.28	10761.8251162791	10540.68	17622.3748571429	10910.005	10365.1679411765	17338.050212766	10492.7399999999	9902.89314285715	9989.51764705884	10449.9	9986.29142857144	10551.7238095238	9903.38352941172
46	142.963057982247	142.960428854303	142.964036958807	1079.425	1077.37	1080.47	24	24	1575.3625	1843.68757575758	1854.87942857143	2179.74000000001	1473.33125	1823.9724137931	1362.13064516129	1253.35225806452	1353.37548387096	1548.834375	1470.2703125	1412.7	2249.60113636364	2114.77677419354	2372.52000000001	1736.60733333333	1502.9203125	2238.56562500001	1450.44	1367.23225806451	2293.66250000001	1354.98838709677	1602.41999999999	2237.52454545455	1985.52812500001	1490.69129032259	1480.359375	1488.6506451613	1476.844375	1350.48	2275.29687500001	1496.7984375	1353.96806451612	2324.27187500001	1349.46	1320.29741935483	1360.493125	1502.46	1385.01548387096	1536.590625	1459.17281249999
47	142.99108150976	142.99108150976	142.99108150976	157.103	157.103	157.103	1	1	697.946926829268	1085.584	1027.41017073171	960.817024390244	680.518951219512	986.599439024391	717.334341463415	653.82	687.660829268292	674.494073170732	1243.88543902439	618.282585365854	1068.37412195122	1090.38	1016.04146341463	1047.66524390244	637.682926829269	1009.06946341463	744.813658536586	670.155642857143	983.538634146342	769.392634146341	794.694	963.133268292683	984.676585365854	810.093024390244	763.16068292683	621.521634146341	731.532365853659	762.031097560976	1123.30835714286	732.552634146342	618.206571428571	944.497414634147	762.031097560976	723.076243902439	710.208585365854	661.054829268293	1195.92595121951	702.964853658537	741.628658536586
48	143.958415525337	143.958143551507	143.958557587337	81.099	78.559	82.641	4	4	7582.20058181818	10024.1278909091	9376.28852727273	8604.72654545454	5986.47345454545	8610.08154545454	5628.24278181818	4413.22789090909	7018.28223636364	6308.21621818182	16730.4321818182	5852.67878181818	10511.9734909091	9135.56536363636	10130.2249090909	10322.0816363636	6865.12887272727	10966.7590909091	7673.13454545454	7170.7302	10877.0763636364	6607.59987272727	7448.21470909091	10235.3017636364	11071.8693818182	7086.81436363636	8283.72872727273	5814.53427272727	7569.05745454545	7387.56436363636	10705.5383272727	7633.95261818182	4160.30145454545	8588.55376363636	6933.49445454545	6032.49730909091	4404.90981818182	4105.65061818182	13752.3753818182	4166.21896363636	6887.86118181818
49	143.960168013995	143.955857827786	143.970064016686	1078.33	1074.3	1079.36	120	120	3952.49999999999	6833.78978723405	6534.11999999997	5284.61999999999	3984.18472222222	6603.17361702128	4137.19594594595	3801.45149999999	5135.75106382979	5529.52916666667	6092.63148148147	6301.55999999999	6476.31063829785	5662.01999999999	5343.78	6363.01285714286	5695.03549999999	5150.19121951219	6734.62999999999	5825.62749999999	6821.54468085107	5440.68	5127.63829787234	5128.38148148147	5185.93074999999	5152.08375	5117.38958333331	5857.22024390243	4704.24888888887	3979.99524999999	5420.58824999999	3891.11999999999	3967.75224999999	6284.8008510638	5145.95319148937	5122.56113636362	4966.83515151513	4079.99999999999	6248.15030303031	4950.44549999999	5024.52
50	143.959169165513	143.956270695201	143.968623366734	1130.44	1122.31	1136.62	120	120	12368.46	17702.5079365079	17389.9347619048	7578.59999999999	8709.78000000002	17132.7747619048	9514.55999999996	13001.8607692308	12620.72	14793.3217460317	26604.3055714286	12824.46	13567.5876470588	16856.4836065574	15698.82	6298.9292	12093.9462295082	13459.9929411765	13036.62	12259.31	17646	12596.0847457627	13420.14	17777.2009230769	17331.84	9902.14208333334	13692.5371875	12428.6572131148	13187.6693548387	12523.4685714286	16726.1480645161	12544.8031746032	12870.151875	12501.6329166667	4825.4716	13376.3212698413	11612.7	12889.7055555556	33493.6948760331	8181.6075	8957.37652173914
51	143.958832555715	143.956039133184	143.967881672615	1168.2	1162.04	1169.27	17	17	1072.01999999998	0	1460.63999999997	5585.51999999997	1085.89499999998	1141.37999999998	399.839999999993	0	0	1229.09999999998	2050.19999999996	1129.13999999998	1474.44499999997	0	1469.33249999997	1435.13999999997	1012.85999999998	1439.21999999997	0	0	0	0	0	0	0	1152.35749999998	1101.95249999998	1040.39999999998	1133.21999999998	0	1373.93999999998	990.419999999982	0	6380.10000000002	5297.88000000001	0	0	1032.23999999998	0	1092.02999999998	938.396666666647
52	144.072049273689	144.072049273689	144.072049273689	266.289	266.289	266.289	1	1	19.3895	26.532	26.533	33.6688846153846	42.8513076923077	41.8389230769231	43.8631851851852	126.513384615385	616.103230769231	774.559500000001	366.126814814815	811.106111111112	30.6011538461539	29.5878076923077	24.4818461538461	25.5115384615384	41.8136923076923	55.0945384615386	30.6011538461539	54.0742692307693	29.5945	21.4256538461539	20.4053846153846	22.4467692307692	30.6138461538461	12.246	13.261	22.4459230769231	16.3211851851852	22.4501538461538	20.41	16.328	48.9729230769231	29.5878076923077	18.369	22.4416923076923	25.5125	29.5878076923077	23.4608846153846	24.4764444444444	31.6355
53	145.058084275193	145.058084275193	145.058084275193	61.22	61.22	61.22	1	1	462.116625	432.48	162.245230769231	95.9065128205128	476.459743589744	196.884125	503.074897435897	507.143897435898	324.2646	117.382564102564	700.916153846154	419.28165	221.367125	266.252625	234.694358974359	130.6144	198.978	149.980425	115.288974358974	170.408512820513	69.389641025641	211.198384615385	86.7348717948718	96.9389743589744	242.75405	124.455641025641	99.9747	378.467564102564	101.007225	252.079333333333	137.734615384615	294.898564102564	351.943125	195.864	197.934717948718	283.63645	173.447948717949	602.05717948718	595.753	174.490153846154	89.7842
54	146.064450355886	146.062180010771	146.067446876696	90.295	88.768	91.839	4	4	407.008	854.90701754386	927.524793103448	896.913413793103	1036.69431578947	1325.20396551724	1525.16228070175	1226.25087719298	704.565421052631	814.422	599.912068965517	1151.87710526316	1192.81068421053	1837.17525862069	1379.27310344828	1154.15573684211	943.840789473684	1229.29026315789	784.595859649123	977.328070175439	404.070206896552	205.055263157895	156.102206896552	225.458103448276	522.320842105263	241.806526315789	209.117672413793	1536.69124137931	731.604157894737	708.131275862069	851.685603448276	578.499157894737	2394.35175438596	1953.80394736842	776.500368421052	1378.51773684211	2471.10813793103	3005.42793103448	1251.64577586207	2234.83736842105	916.196315789474
55	147.075494820066	147.072911114454	147.084980997008	59.168	53.047	64.27	53	53	1640.41728	2144.16364705882	1596.062	1620.1759047619	1188.7427	1555.73921568627	1062.21558	2781.28328	4090.66666666667	4966.33692	4400.46764	2496.32384313726	1731.20619607843	2323.91733333333	2022.4328	1621.38382	3491.8088	2572.28335616438	3433.2422	2877.16474576271	735.69398	675.41212	647.9413	808.147102040816	749.743235294118	490.69696	463.151215686275	1186.44608	1325.33658823529	768.4365	929.56618	764.362142857143	2347.691125	1760.58768627451	1075.35404	1712.02062745098	3507.6823902439	1869.57469387755	5580.25803921569	3088.87544117647	1681.42144
56	148.061856709723	148.058438528677	148.070365929529	58.164	57.122	62.251	25	25	1680.2145	2575.60306122449	2456.07332653061	2684.37171428571	2126.23164705882	3185.96987755102	2097.83330612245	3738.7456	1811.8292	2098.44783333333	1828.31542857143	1732.2372244898	2530.97442857143	2647.41169014084	2586.68295918367	2679.50475	1293.86191666667	1653.02816326531	1353.89939583333	1317.33102083333	1618.33497959184	1155.96059183673	1188.77551020408	1362.21765306122	1761.44131428571	1441.4660625	1211.95395918367	2347.38980357143	1924.25885714286	1626.69326530612	1955.06293877551	1338.64369230769	2103.4395483871	2588.90366037736	1844.64966666667	2225.19863265306	2596.61923913043	3059.31846875	3739.84371428571	3599.02505263158	1185.57891666667
57	149.050021228664	149.045568665462	149.054473791867	844.7415	841.695	847.788	2	2	51.01	118.3548	131.6187	106.0488	68.3534	128.4822	55.0962000000005	92.7927	118.4128	159.1668	64.2788999999999	104.0196	105.0909	121.4038	146.060199999999	104.0706	60.1977000000005	92.8472999999998	71.379	54.0706	113.442	70.4006999999998	95.9551999999997	85.6548	96.9854999999995	83.7056000000007	72.4839000000004	67.3397999999998	88.7139	74.4818999999998	99.9893999999998	72.4413000000006	64.3103999999998	126.5172	102.03	130.5856	89.7336	67.3397999999998	78.5189999999999	120.3836	125.4231
58	150.058134485168	150.056821133228	150.068075881638	87.742	83.655	88.773	12	12	225.43524137931	353.080642857143	457.160827586207	588.798655172414	413.288035714286	490.752689655172	371.242344827586	740.623714285714	458.953448275862	406.230071428572	234.663448275862	467.290857142857	486.770275862069	607.961103448276	489.6	439.828068965517	217.3665	229.562068965517	118.373857142857	224.415172413793	201.980482758621	103.030448275862	95.8864827586207	184.669931034483	194.872689655172	106.108689655172	51.0137931034483	322.461655172414	127.534482758621	198.953793103448	173.376551724138	153.041379310345	989.466896551724	409.292107142857	142.865	176.537551724138	523.489965517241	536.665103448276	257.057379310345	427.582275862069	260.117586206897
59	153.998846514472	153.998846514472	153.998846514472	64.281	64.281	64.281	1	1	126.489185185185	193.771851851852	286.703259259259	411.175142857143	139.775518518518	259.043714285714	141.852074074074	110.188	49.9509629629629	71.4648148148148	180.58425	53.0534814814815	160.186518518518	138.729714285714	143.85525	191.850518518518	50.0035925925926	73.4426666666667	47.9434814814815	43.8727407407407	578.613	1025.36055555556	1194.75457142857	966.17675	322.331703703704	370.273444444444	325.402785714286	108.127571428571	85.7017777777777	141.846925925926	251.957642857143	182.666185185185	55.084	91.8066666666667	145.897074074074	85.7017777777777	54.0757037037037	58.1547777777778	127.508928571429	66.3475	58.1674444444444
60	155.001587771514	155.001015479219	155.002160063808	1079.925	1079.42	1080.43	2	2	1877.35757575758	2734.38823529412	2771.14303030304	2690.76000000001	1952.86	1750.30882352941	1945.70088235294	1952.38529411765	2068.73235294118	2203.85454545455	3081.31515151516	1927.8	2670.13303030304	2712.72352941177	2655.06000000001	2633.40212121213	1891.64181818182	2643.60515151516	2058.95352941175	1886.52382352941	2565.01941176471	1967.12705882353	2111.4	2964.12	2644.62545454546	2021.22030303031	2034.67181818182	1953.88030303031	2011.61454545455	1948.2	2729.31060606061	1907.96666666667	1963.04588235294	2607.89454545455	2021.64	1980.39088235294	1997.32606060606	1910.00727272728	3167.90588235294	2054.89030303031	1979.24911764706
61	157.008856778217	157.008856778217	157.008856778217	64.298	64.298	64.298	1	1	371.29456	502.78112	593.80296	671.34424	607.0666	716.9194	526.58832	747.86524	359.90468	371.62944	430.54128	359.12448	445.86236	600.82712	535.626	483.72648	195.93216	290.7114	152.02172	222.42104	560.26548	1029.46252	800.9198	627.4476	384.55508	474.3372	342.73344	609.98392	237.72524	366.35232	447.81512	313.22596	790.469	720.14824	295.8812	335.67212	387.7064	681.54704	501.85968	370.52136	222.47336
62	157.974995638915	157.971797074238	157.985929917659	89.776	86.722	90.82	33	33	470.267282051282	1042.5568	1144.92907692308	1235.74367567568	807.144512820513	1245.74320588235	895.80145	915.07455	717.041974358974	701.233230769231	1466.10846153846	703.98975	1089.79815384615	1215.96225641026	860.994054054054	1018.36943589744	832.663578947368	1001.91005	648.980923076923	864.078285714286	1010.17358490566	882.360701754386	757.986468085106	1040.69142857143	976.390642857143	941.696666666667	700.094181818182	991.714153846154	661.129714285714	784.57717948718	869.04	828.4633	804.878625	1095.08121052632	740.817846153846	693.89641025641	594.899179487179	542.790051282051	1136.28	708.057948717949	921.172875
63	158.960406065116	158.956733655566	158.970241441324	1082.445	1081.38	1082.57	144	144	11748.5780392157	15239.3831707317	14472.6151020408	15058.0428	11506.8818367347	15185.5928	11614.0032653061	11618.0376	10918.1960784314	11467.2977777778	12969.6142592593	10608	14582.2954545455	15008.1622	14500.32	14815.5297872341	11393.1543478261	15204.2083333333	10487.6712	11404.1595348838	15053.9612	11123.2406	10723.3651020408	14326.7259183673	14476.638	10578.4538	10886.7402	12008.9952941177	10568.2828	11604.54	14716.3265306122	11774.3956	12048.562	14917.2276	10282.62	11157.8845098039	10719.302	11381.6326530612	12554.9050980392	10599.3564444444	10849.74
64	159.966500350838	159.96337199661	159.967942470819	1080.48	1078.42	1082.47	41	41	1529.36435897436	1940.56833333333	1975.14086956522	1777.35235294118	1477.322	2125.60681818182	1541.59775000001	1483.80700000001	1485.84800000001	1597.72153846154	1678.31125	1392.64125	1892.54166666667	1836.85714285715	2181.78	2149.14	1570.56923076923	1454.89526315789	1534.45600000001	1520.17250000001	2084.78863636364	1477.32200000001	1513.03075000001	2235.29630434783	1997.75333333334	1463.0385	1533.43575	1645.046	1464.4358974359	1477.98000000001	2188.45	1545.68846153846	1555.88125000001	2171.50577777778	1494.30000000001	1533.43575000001	1464.4358974359	1487.5245	1615.45150000001	1428.71794871795	1412.70000000001
65	160.075063383777	160.073714349209	160.080494014041	525.416	524.423	530.523	5	5	24.4897142857143	49.9928333333333	48.9805714285714	32.6529523809524	24.4868571428571	50.0068333333334	20.4	34.6937619047619	895.91538095238	1444.32	65.2982857142858	1849.78375555556	48.9722790697674	39.7967142857143	48.9725714285714	46.938619047619	85.7020000000001	54.0827142857143	65.28	78.5711666666667	42.84	25.5107142857143	34.6937619047619	57.1346666666666	45.9128571428572	33.6647142857143	42.851	22.4462857142857	24.4931428571428	36.7294285714286	39.7753571428571	29.58	38.76	46.9320476190477	30.6128571428571	38.7645238095238	35.7141666666667	30.6042857142857	29.5875952380952	30.6128571428572	32.6537142857143
66	160.076417423311	160.074519840751	160.085589255056	370.368	368.311	372.427	3	3	45.9182142857143	76.5107142857143	63.2488571428571	61.2328571428571	62.2441162790698	63.2399999999999	53.048465116279	156.103714285714	1613.03407142857	1988.52390697674	925.399142857142	2278.617	57.1426666666666	74.46	54.0650476190476	47.9534285714285	107.1025	84.6928139534884	82.6527857142858	78.5399999999999	84.6955714285714	49.987	44.8915238095238	65.3059047619047	73.4500465116279	33.6692093023256	38.76	67.3467142857143	46.9264186046511	56.1078571428571	58.1644285714286	39.7963255813953	130.575238095238	89.795619047619	33.6733571428572	59.1848571428571	110.202697674419	74.490558139535	47.9467142857143	68.34	95.9046190476191
67	160.075239312301	160.074684656704	160.075793967898	394.833	393.824	395.842	2	2	43.86645	57.1281951219512	47.945875	55.10295	43.8772	53.0465	43.8772	61.2075	969.40375	1008.0317	457.150399999999	1209.174	53.0543	56.1067073170732	42.8568	45.90675	62.227625	57.1354	41.8364	69.3787	56.115125	44.8734	42.85155	54.0831025641026	49.9799999999999	29.6003	25.50375	38.76475	23.4692	34.67915	51.0275	35.714	61.2	59.17595	28.5719	49.993475	70.3989750000001	44.8921	28.5635	36.7245	65.2976
68	160.071179638459	160.071179638459	160.071179638459	274.469	274.469	274.469	1	1	159.162	301.013461538462	248.969153846154	426.480576923077	1010.06653846154	1182.60348076923	916.20176923077	2365.73676923077	15356.9685576923	16951.6496153846	10538.2160192308	20133.993	416.222769230769	593.863846153846	392.759230769231	351.999519230769	1931.98926923077	2262.95715384616	1914.82876923077	2265.04038461538	407.133461538462	321.384807692308	205.054788461539	268.330807692308	338.767692307692	243.871923076923	169.345538461538	405.046884615384	593.796692307693	321.384807692308	341.822403846154	209.155192307692	1620.87167307692	972.316576923077	394.888846153846	664.120153846154	1425.47730769231	869.557882352941	450.908	941.495500000001	1201.87715384615
69	161.080666284838	161.078263520308	161.089303811391	270.376	267.31	273.454	9	9	52.0341666666666	82.656	80.6129166666666	105.08575	185.690555555555	201.027555555556	137.736486486486	374.441944444445	2493.76416666667	2744.90045454545	1657.40972222222	3156.69421052631	97.9306666666666	133.656388888889	119.352648648649	110.208	299.863666666667	348.932432432432	243.83975	329.549722222222	107.146666666667	81.6222222222222	66.31625	86.7354166666667	75.5128888888889	82.6559999999999	63.2468888888889	112.2275	89.7844444444445	69.3902222222222	72.4495833333333	51.0054054054054	203.035277777778	171.406666666667	82.656	102.011111111111	209.185416666667	158.143055555556	104.067567567568	150.952	187.761777777778
70	162.044630799719	162.039942383633	162.049319215805	186.2035	184.673	187.734	2	2	306.083333333333	745.823055555556	635.826470588236	785.613888888889	81.6470588235294	774.390833333334	471.342666666667	91.825	304.125555555556	344.853888888889	208.068666666667	290.874166666667	450.97	577.477222222223	613.186944444445	468.3075	62.2369444444445	946.817777777778	486.5135	657.273555555556	170.389117647059	83.6354444444445	104.096666666667	119.3725	188.741111111111	89.8137777777778	86.75	835.572705882354	278.520666666667	91.7700000000001	322.407777777778	172.479411764706	564.213611111111	977.106777777778	271.393888888889	377.379444444445	676.444166666667	392.806944444445	733.579722222223	645.835833333334	145.899722222222
71	163.069298058346	163.069298058346	163.069298058346	59.18	59.18	59.18	1	1	199.934	234.567142857143	185.72762962963	178.55	150.99837037037	137.709642857143	135.7265	138.754	168.241071428571	238.792666666667	441.76825	155.050857142857	107.1075	141.81475	126.537571428571	114.296	72.43775	94.88325	55.094	51.0240740740741	174.502333333333	104.066444444444	66.3185714285714	144.8755	152.978571428571	75.4991851851852	58.1440714285714	162.191357142857	56.1157142857143	93.9047407407407	127.532407407407	110.190857142857	126.515428571429	121.3885	85.7048888888889	77.5417142857143	108.151407407407	206.09237037037	366.205642857143	104.089111111111	35.71
72	167.061163367905	167.05556970111	167.066757034699	845.252	842.716	847.788	2	2	20.4058064516129	60.1855312500001	91.8087096774195	69.3643870967741	27.5478387096774	108.130258064516	29.58815625	58.1455161290321	148.983875	136.740516129032	20.4051612903226	91.8087096774192	70.3978064516128	77.5556249999999	95.9376129032258	90.8029677419353	21.4186451612904	38.7710322580644	60.1971290322581	27.5425312499999	47.9869999999999	57.1452903225805	113.25121875	74.4788387096775	50.0021290322579	75.5134193548387	35.7350000000001	20.4090322580645	93.8489032258066	26.5325806451613	34.6953548387096	41.8385161290323	23.46646875	108.167870967742	94.8839999999998	149.982677419355	90.8029677419353	41.8305806451613	35.70328125	151.002967741936	98.949387096774
73	169.034816882842	169.034816882842	169.034816882842	81.62	81.62	81.62	1	1	316.29	693.556129032258	777.5956	912.2972	391.853419354839	525.349838709677	302.005935483871	535.6575	666.9928	754.399806451613	448.917333333333	372.394193548387	306.14	394.764967741935	275.418	299.955870967742	106.126967741935	117.349833333333	61.2270967741935	92.8464193548387	288.792066666667	195.852387096774	138.756266666667	256.036193548387	323.421806451613	157.124709677419	111.190548387097	172.425066666667	96.9275806451613	189.7572	269.254451612903	225.523133333333	201.979161290323	193.926666666667	118.372387096774	73.4609032258065	82.6416	130.594133333333	106.069935483871	81.6213333333334	120.371419354839
74	171.137416985895	171.136698350875	171.138135620916	362.6965	361.146	364.247	2	2	84.6949473684211	176.478210526316	148.962263157895	233.676421052631	53.061894736842	142.814736842105	57.1273684210526	51.0131578947369	87.7177368421053	102.042105263158	119.370789473684	81.6336842105263	173.471578947368	129.536657894737	174.438	145.897631578947	35.6990789473684	136.739947368421	60.1955263157895	42.8388947368421	177.553263157895	71.4092105263158	96.9275	137.717763157895	152.023131578947	103.049236842105	108.117210526316	87.7562105263157	82.6306578947368	40.8105263157895	120.409684210526	41.8372631578947	41.8318684210526	159.185684210526	90.8174736842105	55.1027368421053	94.8991578947367	46.9393684210526	103.046578947369	82.6072105263158	60.2048421052632
75	172.977687486247	172.975875764266	172.980467400975	64.7715	63.261	65.301	4	4	298.878903225807	753.708483870968	738.806967741935	943.738709677419	398.933516129032	814.902677419355	444.916903225806	547.895903225806	280.322580645161	258.264032258065	398.933516129032	193.855161290323	773.355612903226	573.294387096774	684.614806451613	735.745612903226	277.571612903226	490.744129032258	285.672258064516	292.814064516129	1112.29225806452	2017.09356	3096.55359375	1405.96006451613	1084.36287096774	1981.33937142857	1656.712	497.807225806452	762.132774193548	578.596064516129	923.187580645161	588.800580645161	278.477612903226	575.334580645161	868.239612903226	506.064	285.672258064516	196.909806451613	322.289419354839	454.100967741935	583.698322580645
76	175.038883315786	175.036173623335	175.049988892401	297.895	293.837	298.966	48	48	1239.6645	2362.30108108108	2430.26385714286	2684.80819354839	1875.26127272728	2555.77702702703	1868.11936363637	2656.28832	71.42	95.9068571428571	110.190857142857	79.5815172413794	2089.98	2448.07045454546	2279.2119047619	2229.49386206897	928.427499999999	1104.96324	781.839785714286	922.499714285715	1439.84711111111	1159.288	911.943857142857	1278.9964	1477.322	1113.10285185185	923.638108108108	1953.77875	1089.6804	1275.33653846154	1443.91189189189	1176.5644375	2551.69594594595	2239.50972222222	1209.14680327869	1541.39268571429	1827.30219230769	2146.32045714286	1353.54	2022.20628571429	836.605
77	175.115937250507	175.115399870854	175.123174113861	56.609	53.047	59.162	6	6	117.314024390244	186.66	123.471425	155.0818	146.918634146341	180.561585365854	117.348875	364.291725	886.146853658537	1124.83117948718	457.0832	270.338780487805	249.93675	279.51425	298.9772	224.4935	7996.0503	4419.8313	4796.28124390244	5660.297475	289.8007	242.82545	146.9412	308.1608	305.992682926829	117.31725	99.97225	207.085375	229.561875	131.65095	237.7532	168.39075	555.966463414634	230.553073170732	219.359125	267.31205	642.77325	373.47555	889.549	515.302	196.911780487805
78	177.040416963222	177.040416963222	177.040416963222	65.301	65.301	65.301	1	1	58.14	418.0975	796.8543	791.714	51.015	924.12	51.0289473684211	58.158	48.9312	45.9135	672.353421052632	44.891	769.2685	337.7193	483.6222	690.91235	36.729	304.98	43.8729	52.0353	333.71985	132.6325	143.85525	131.613947368421	113.22	77.5428	67.32	86.72125	45.9135	56.13025	230.5878	60.19475	68.35675	403.9002	46.9315	48.9744	52.03275	365.2495	3610.8	57.1508	31.6386
79	177.051577305947	177.049559023112	177.053595588781	267.8225	266.289	269.356	2	2	185.690555555555	238.7775	251.029333333333	321.43125	181.609444444444	244.944	175.459111111111	335.671388888889	1425.09522222222	1764.30041666667	941.408722222222	1676.30405405405	219.323888888889	250.988333333333	241.805833333333	205.106142857143	262.132861111111	265.272222222222	211.1285	271.438222222222	261.191111111111	277.515555555556	230.582777777778	265.308333333333	237.759857142857	184.700444444445	165.258	202.015	148.960555555555	152.021388888889	202.048	170.362567567568	208.102666666667	198.954166666667	131.63375	130.577777777778	156.12375	163.293333333333	145.921285714286	184.614972222222	125.514666666667
80	178.033471904049	178.033093692569	178.033850115529	308.614	307.095	310.133	2	2	306.0825	393.8744	263.2245	253.0592	98.9666749999999	170.385925	63.24775	207.115825	298.984525	254.048475	118.3519	329.500375	233.574275	459.18	306.0375	245.850125	186.710325	254.048475	413.266153846154	515.307179487179	281.5545	57.127	86.7233749999999	97.9741538461539	597.88115	187.703	41.8368205128205	776.41025	617.266375000001	340.77185	608.069	37.750175	961.24035	707.050575000001	165.259756097561	398.927525	1213.94875	993.60175	617.084875000001	975.382900000001	1166.174325
81	178.034031598648	178.034031598648	178.034031598648	610.116	610.116	610.116	1	1	28.5722051282051	47.9387948717949	46.9258974358975	47.9604871794872	28.5678974358975	48.9870769230769	27.5393250000001	28.5678974358975	36.7246153846155	25.506875	40.8164102564102	20.4025	45.9057692307692	44.8980512820513	44.9048205128205	48.9659999999999	25.5102564102564	33.6684615384616	47.9592820512821	58.164846153846	51.0064102564102	24.4830769230769	30.6038461538462	36.7403076923077	45.9130263157896	67.3386153846155	30.6084615384616	32.6531282051282	30.6123076923077	31.6287435897436	44.8924102564103	23.4694358974359	30.6169230769231	48.9735384615385	34.6991794871795	30.6130769230769	32.6531282051282	33.6693076923076	38.7707179487179	40.8164102564103	24.48
82	179.038297129612	179.038297129612	179.038297129612	304.011	304.011	304.011	1	1	276.561391304348	424.537043478262	367.293913043478	370.449391304348	259.157304347826	377.49652173913	283.572086956521	227.518173913044	293.910260869565	280.583695652174	616.237565217392	323.353782608695	442.566782608696	386.678869565218	367.293913043478	372.300000000001	285.673043478261	398.939	305.136	307.177043478261	384.638347826086	333.625304347826	304.050695652174	435.855608695653	413.205652173913	293.847652173913	270.438260869566	307.098521739131	326.497391304348	265.279130434782	428.619130434783	253.089391304348	258.1865	431.588739130434	340.694521739131	301.997217391304	345.868434782608	291.732434782609	563.915739130435	304.115478260869	302.074434782608
83	179.047951683369	179.045933303299	179.05926348712	87.747	85.69	88.774	11	11	255.0625	600.6622	539.866541666667	961.311	515.3626	935.59676	406.076083333333	665.230166666667	368.144791666667	336.93	462.17325	247.92804	1032.53516666667	947.618708333333	1031.26044	1038.64504	770.4624	1135.8165	492.91116	875.40024	595.850333333333	142.805833333333	129.577041666667	404.956541666667	678.46625	241.79925	178.5875	411.076791666667	326.4896	575.421	708.7888	477.594	1183.2464	1120.692	378.6055	274.45532	160.185791666667	825.415958333334	638.54504	239.75875	182.63012
84	180.030252593095	180.030252593095	180.030252593095	304.011	304.011	304.011	1	1	156.117735849057	244.917735849057	239.762075471698	217.340377358491	128.555660377358	199.975471698113	128.541396226415	142.823773584906	134.677358490566	157.141018867924	255.094339622641	140.783433962264	186.670358490566	222.442264150943	211.151716981132	214.279245283019	132.622075471698	210.17441509434	164.280754716981	181.610377358491	207.113622641509	148.942037735849	144.861433962264	189.807735849057	248.949056603774	155.065811320755	124.474528301887	208.156981132075	171.423396226415	163.227169811321	237.721547169811	117.343396226415	177.528333333333	248.944452830188	155.060075471698	170.368358490566	262.236981132076	240.760075471698	286.604094339623	240.813509433962	232.620226415094
85	182.033394514974	182.033394514974	182.033394514974	65.307	65.307	65.307	1	1	24.4662857142857	114.272	88.7648571428571	101.008285714286	197.935428571429	65.2982857142857	219.545714285714	156.103714285714	30.5871428571429	28.568	40.8114285714286	47.9534285714286	89.7851428571429	264.254	113.251714285714	142.86	140.799428571429	152.914285714286	22.4431428571428	108.150285714286	57.136	31.6067142857143	41.8317142857143	39.7911428571428	56.1157142857144	33.6694285714286	31.6288571428572	134.677714285714	21.426	129.576285714286	73.4605714285714	95.9068571428571	298.943714285714	127.535714285714	29.5882857142857	55.0954285714286	59.1765714285714	721.240999999999	155.083428571429	71.53	15.3042857142857
86	182.973359539135	182.971619250728	182.974100199233	1082.475	1080.38	1082.56	10	10	2395.57789473684	1902.88281250001	1508.10740740742	3228.11263157895	2319.05815789474	3469.74358974361	2397.60256410256	2218.59487179488	2306.35897435898	2679.21105263158	2896.52710526316	2332.32157894737	1347.87551724138	1757.48363636364	3204.84	1534.08	2317.00230769232	3434.20578947368	2321.52	2303.73897435899	3565.67179487181	2241.50333333334	2362.91384615386	1583.42800000001	3219.95052631579	2412.92236842105	2418.64736842105	2299.24578947368	2346.19	2273.58	3386.23102564104	2321.69736842106	2328.22512820514	3250.37631578947	2332.74	2243.54384615386	2413.54473684212	2404.14	2945.2	2445.18105263158	2332.74000000001
87	182.961597843393	182.961597843393	182.961597843393	913.108	913.108	913.108	1	1	1028.86933333333	1531.7427037037	1603.84755555556	1575.33748148148	1108.78025925926	1897.68222222222	1104.40140740741	1199.82488888889	1079.43429629629	954.997333333333	711.146518518519	1075.62651851852	1656.96118518519	1616.09066666666	1684.50918518519	1580.72581481481	1105.22155555555	2008.96340740741	947.648814814816	1142.73185185185	1619.56288888889	991.908000000004	821.330000000003	1958.96888888889	1703.89481481481	883.544518518516	808.074666666667	1183.5437037037	957.849555555557	1160.26789285715	1743.62307407408	1133.50803703704	1186.55075	1888.56844444444	980.077629629632	1074.333	1072.09785185185	1158.0362962963	644.827259259259	944.965851851852	1062.08988888889
88	184.072498985192	184.072023553903	184.07297441648	55.096	55.093	55.099	2	2	549.871528301887	675.277471698113	524.47037037037	532.585	349.957075471698	570.274924528302	422.483094339623	561.091666666667	2171.01762264151	2259.61675471698	2476.16922222222	954.878943396226	424.397037037037	450.913666666667	387.743396226415	332.649169811321	329.545320754717	345.869547169811	311.186320754717	268.359245283019	502.137056603774	330.498339622642	415.29358490566	523.45358490566	421.283377358491	392.72179245283	400.9255	486.6195	353.017924528302	280.634905660377	424.476981132075	378.602	585.577471698113	569.201333333333	357.092452830189	461.210566037736	678.558611111111	538.819018867925	1048.73133333333	579.57037037037	373.42358490566
89	184.985683604983	184.984766968893	184.989233112056	1169.19	1168.21	1169.27	9	9	1449.11000000001	0	2017.52850000001	2022.66000000001	1338.9305263158	1920.6305263158	0	0	0	1906.38000000001	2986.93380952382	1460.64000000001	1959.4105263158	0	1874.70684210527	1997.16000000001	1266.47315789474	1975.74000000001	0	0	1831.92000000001	0	0	2014.50000000001	1965.54000000001	1544.01650000001	1519.80000000001	1440.23999999999	1516.50210526317	0	1824.70105263159	1333.82789473685	0	1941.06000000001	0	0	1586.10000000001	1408.62000000001	0	1561.36500000001	0
90	184.985788749246	184.983895833671	184.990137483438	1122.31	1119.16	1131.48	13	13	3393.93531914894	4541.9140425532	4389.87063829788	4519.46468085105	3386.4	4317.52166666667	3366	3269.415	2159.94769230769	4595.01833333334	6121.01999999998	3488.4	4432.7285106383	4442.8385106383	4319.7	4425.5855319149	3267.37416666667	4391.91148936171	3621.75531914894	3269.78191489362	4456.47021276596	3679.65446808511	3685.26	4192.02727272726	4350.3	3505.45106382977	3523.81489361702	3319.77234042552	3507.78	3226.93297872341	4578.60958333333	3356.48541666667	3255.15744680851	4351.20744680851	3535.03723404256	3584.00744680851	3641.4	3218.42212765958	6282.76000000001	3697.25106382979	3585.77531914894
91	184.984279522209	184.982374638221	184.989247900898	1074.365	1073.26	1076.4	8	8	3366	5009.4456923077	3987.94647058823	4175.66254901962	3391.78352941176	4001.97803921568	3375.18	3095.27490196078	3675.7153488372	4465.56	3998.68633333332	3441.48	4297.06588235294	4740.19192307692	4153.44	3986.9262745098	3361.17176470588	3930.81549019608	3613.17865384615	3281.95865384615	3265.33333333333	3610.46057692307	3706.03692307692	3967.50018518518	3888.98745098039	3661.16705882354	3568.31137254902	3293.19294117647	3360.52588235294	3194.22211538461	4035.65098039215	3295.23333333333	3290.12019230769	3979.5294117647	3738.3	3511.86	3506.41392156863	3149.34529411765	5088.59653846153	3680.55450980392	3583.59076923077
92	185.031795740648	185.031795740648	185.031795740648	57.122	57.122	57.122	1	1	2043.27654054054	3185.3755945946	2563.28666666667	2300.72638888889	2245.61486486486	2341.21013513514	1559.23911111111	2641.85875	2214.67686486486	2284.48645714286	3050.5475	2416.70013513514	2934.85966666667	2590.06211111111	3008.18833333333	2681.728	1877.56666666667	2936.2795	1712.01351351351	2120.45859459459	2056.19555555556	1178.42083333333	1202.05083333333	1935.73041666667	2434.67548648649	1232.32324324324	1245.55566666667	1850.48155555556	2019.12972222222	1644.15975	2401.73388888889	1609.99833333333	2974.63524324324	2788.97556756757	1871.17567567568	2190.53638888889	2786.37861111111	2333.75644444444	3343.92422222222	2939.82041666667	1642.63513513513
93	185.984992712996	185.984363468774	185.985621957218	1078.4	1078.4	1078.4	2	2	1020.24390243903	1537.51675000001	1729.7268292683	1589.54	854.964390243906	1838.94100000001	920.265499999999	776.600500000003	807.215500000003	890.672926829272	736.616097560978	763.980000000003	1838.47951219513	1690.9685	1724.40756097561	1672.8	804.977250000003	1766.04219512196	733.379999999999	847.827750000004	1651.16900000001	744.782500000003	733.559750000003	3034.50000000001	1822.1556097561	779.466341463413	782.714146341466	1017.42634146341	699.034146341466	818.039999999999	1919.00387755102	869.466000000004	839.665750000004	1849.12390243903	787.439999999999	719.276250000003	802.113000000003	825.377317073169	782.723499999999	708.218536585368	724.200000000003
94	186.07802767144	186.077705219875	186.083302207562	515.241	515.237	515.27	3	3	18.3674634146342	52.0274634146342	40.817	42.8574146341464	29.587975	44.898243902439	22.4367804878049	37.7499268292684	803.971414634147	1863.26933333333	39.78975	3237.74430952381	36.7353000000001	35.7051219512195	39.7961707317073	44.8976	88.7506097560975	48.9804	79.5714146341464	65.3065365853657	32.6353170731708	30.6124390243902	23.4695365853658	36.7349268292683	32.6493658536585	29.5764634146341	25.5067073170732	24.4866	31.63705	22.4426829268293	49.9788048780488	20.3995	30.6	43.8715365853658	18.3674634146342	29.5877804878049	35.720125	20.4055	27.54	35.7196341463414	31.6324
95	186.958052209959	186.953711215312	186.969020739089	1080.46	1079.41	1083.49	40	40	7506.38933333335	8589.8675	9080.93511111112	9272.8456818182	7514.9568888889	7960.56590909092	7017.12318181816	7409.44711111112	6747.24545454543	8020.98711111113	7027.32545454547	7491.90000000002	9059.50577777779	7809.98461538461	8834.22000000002	9133.99822222224	7079.37811320754	9271.75822222224	6869.19022727271	7000.38366666667	9208.5257777778	7630.88355555557	7513.32000000002	8718.81911111113	8286.09755102041	7289.48777777779	7458.01133333334	5944.28545454547	7061.47555555557	7201.19999999998	9264.61511111112	7063.8648	7185.02045454547	9187.10111111113	6692.27540983607	7152.81340909089	7280.87111111112	7352.74155555557	6599.41952380951	6913.02577777779	7504.14000000001
96	187.090496780623	187.090496780623	187.090496780623	515.237	515.237	515.237	1	1	65.3072	82.641731707317	62.2452926829268	87.7556585365853	43.8715365853658	73.4803902439025	56.0921428571429	56.1160975609756	389.742487804878	824.27542857143	66.3170238095238	1378.599	66.3269512195122	82.6298780487805	79.5923414634146	65.3065365853658	61.2087804878049	77.5515121951219	61.2073170731707	58.1636341463415	79.5485853658537	57.1500487804878	50.0003170731708	66.3269512195123	74.4795853658538	49.9730000000001	56.114756097561	52.0336829268294	50.007487804878	44.8928780487805	68.34	49.98	49.9799999999999	70.3980714285714	54.0819756097561	54.0742195121951	43.8830731707317	51.0134146341463	40.8	53.0679024390244	46.9390731707317
97	187.984382187389	187.984382187389	187.984382187389	83.649	83.649	83.649	1	1	747.869428571429	1096.62797619048	1024.49629268293	1105.10904878049	658.16743902439	869.16468292683	561.14756097561	517.288390243902	501.711142857143	516.4742	1010.0656097561	499.928333333333	784.698853658537	782.433536585366	755.910365853659	793.99643902439	432.655804878049	353.990780487805	283.634585365854	337.667285714286	1193.71390243902	624.32956097561	760.099878048781	1111.07217073171	851.91869047619	615.217928571429	632.490731707317	625.424463414634	410.157658536585	653.991975609756	859.86	660.208268292683	372.352142857143	694.902365853659	465.304571428571	586.668292682927	353.063463414634	399.945170731707	831.3	352.093536585366	387.654285714286
98	188.107496031572	188.107496031572	188.107496031572	290.793	290.793	290.793	1	1	90.8142307692308	187.750769230769	137.751923076923	169.383846153846	122.431698113208	169.383846153846	118.351230769231	280.547596153846	495.794769230769	469.332692307692	233.615230769231	510.134615384615	109.133943396226	128.568461538462	106.098	123.466538461538	74.4642115384616	74.4796538461538	59.1811923076923	77.5492307692308	91.8346153846154	203.056538461538	95.8944615384615	94.8957692307692	95.9161538461538	114.283076923077	93.8753846153846	106.108	78.5607307692307	77.5492307692308	100.009	68.3722115384615	524.477692307692	218.337615384615	97.9569230769231	133.640153846154	392.840673076923	315.263192307692	234.586730769231	371.378	232.647692307692
99	188.112489235008	188.112489235008	188.112489235008	171.398	171.398	171.398	1	1	68.3580384615385	152.0545	121.412038461538	170.314307692308	156.101192307692	216.29936	220.37184	461.972884615385	226.499769230769	162.19272	173.4476	101.03148	74.49796	144.845461538462	97.92384	74.4628076923076	281.59728	156.071769230769	123.45388	183.613846153846	69.3783076923077	224.459230769231	90.82272	50.0045	78.55848	109.16568	81.6224	325.613115384615	226.448538461538	124.47416	113.249884615385	63.2423846153846	1104.74330769231	597.629846153846	272.411884615385	448.637037037037	1144.74207692308	682.567319999999	459.126	868.249115384615	221.40076
100	189.08813523593	189.08813523593	189.08813523593	384.681	384.681	384.681	1	1	52.0272857142857	121.397	114.256	149.9995	77.5507619047618	100.98	64.287	158.122142857143	47.9601428571429	40.8104761904762	48.9794285714286	56.1379761904762	78.5620000000001	97.9314285714285	74.4686904761904	77.5308571428571	73.4605714285714	122.434285714286	61.2257142857143	87.7425238095238	152.019023809524	181.585428571429	125.495142857143	169.38719047619	122.4	109.213880952381	102	108.150285714286	40.8171428571429	58.1372857142857	96.9384523809524	81.632380952381	97.9199999999999	69.3794285714286	62.2446904761904	48.9805714285714	61.2157142857143	87.7548095238095	35.71	71.3999999999999	34.6889047619048
101	191.141611766395	191.141326059048	191.141897473742	383.6065	383.603	383.61	2	2	167.313545454545	323.407674157303	365.257636363636	473.438181818182	109.175261363636	391.732363636364	128.570113636364	187.717213483146	178.523595505618	181.596409090909	97.9516363636364	209.181534090909	248.963181818182	462.126168539326	297.919636363637	241.791170454545	108.135483146067	593.838409090909	400.022636363636	133.630303370786	648.936818181818	816.01797752809	508.163727272728	656.97406741573	413.132215909091	429.616147727273	368.293011235955	405.048272727273	216.297818181818	89.7896629213483	293.894181818182	90.8153977272727	134.677078651685	319.366704545455	235.687483146068	149.989550561798	267.311454545455	87.7493181818181	131.615181818182	371.28408988764	57.1390909090909
102	191.178547102147	191.175795258355	191.191961909346	617.2465	610.104	619.275	30	30	303.057418604652	2572.44	1481.44520930233	2656.1012	1030.48186046512	1851.22643478261	1542.45097674419	1848.74119148936	1183.35818181818	1663.03466666667	365.309860465116	1161.93893023256	1402.69186046512	1659.18518181818	1383.82747826087	780.406744186046	955.090046511627	269.353674418605	217.373930232558	485.649818181818	1025.23704545454	878.337409090909	277.477953488372	1105.10304545455	325.513534883721	157.122976744186	244.838181818182	644.978046511628	137.734534883721	613.18390909091	198.954418604651	933.555348837211	3609.54612765958	1214.13209302325	193.901627906977	1171.44055813953	887.804651162793	2249.688	440.757818181818	469.381860465117	237.692511627907
103	192.048961556082	192.048961556082	192.048961556082	657.054	657.054	657.054	1	1	8.16222222222223	23.4587222222221	26.5358888888889	16.3244444444445	10.2027777777778	18.371	15.2941666666667	10.2088888888889	14.2838888888889	9.1825	13.2636111111111	12.2433333333333	19.3852777777778	21.4258333333333	20.4055555555556	21.4258333333333	10.2027777777778	20.4055555555556	11.2230555555556	14.2877777777778	22.4461111111111	9.1825	10.1994444444445	17.3390555555556	21.4258333333333	18.365	6.12199999999999	12.2433333333333	12.2433333333333	12.2433333333333	20.4111111111111	11.2193888888889	20.4055555555556	19.3852777777778	11.22	10.1994444444445	9.1825	11.2267222222222	17.3503888888889	11.2193888888889	6.12166666666667
104	193.045943147884	193.045943147884	193.045943147884	254.047	254.047	254.047	1	1	109.171317073171	564.208365853659	1320.38497560976	1478.5596	23.4633658536585	1612.706	26.5231707317073	51.0134146341463	94.8849512195122	223.473075	76.4890243902439	43.87075	2178.27280487805	2929.19026829268	2606.78548780488	2587.08228571428	21.42	186.709097560976	261.151219512195	35.7145121951219	1349.81495121951	55.0865853658537	57.1350243902439	567.269170731708	1431.83165	1240.97248780488	765	1966.057	2107.8365	35.7051219512195	2170.11065853659	29.58	53.0552195121951	3412.26653658536	1950.01236585366	57.1281951219512	3214.8653902439	46.9458048780488	1417.32204878049	3403.74	39.7961707317073
105	193.052057453227	193.049141757717	193.060953838642	354.546	353.006	359.135	8	8	53.0492258064516	86.7150806451613	98.9754126984126	98.9846507936508	68.3644603174603	84.6823968253968	75.5074516129033	123.453177419355	335.611838709677	294.857984126984	183.64935483871	199.992709677419	69.3852258064516	86.7068548387097	91.8072580645161	77.5334838709678	71.4067741935484	57.1452903225806	67.3508709677419	97.9184516129033	85.7026666666666	81.6	69.3852258064516	82.6265322580645	73.4597419354839	63.2508253968254	54.06	102.036507936508	63.257	71.4191935483871	55.1000322580645	58.1611451612903	179.582451612903	81.6296774193548	57.1407741935484	87.7519032258065	107.128333333333	111.209412698413	67.3317096774194	73.4330322580646	68.3637741935484
106	196.060573428125	196.042003184657	196.070712261889	63.255	59.168	66.332	25	25	19.38178125	115.249727272727	43.8788125	13.26365625	2033.37432258065	26.5216774193548	1889.87638709677	3252.557	230.421125	86.7712903225807	231.59675	1264.88	16.3215	23.46215625	6.122625	15.3067741935484	9405.50251612903	6690.85238709677	4119.80206451613	2888.37493333333	36.736875	65.298	21.42590625	37.74925	60.17446875	25.50234375	24.48225	524.3281875	67.3370322580645	1361.49761290323	22.4420625	850.922129032258	6027.73396875	87.7283225806452	25.50703125	1999.70580645161	140.7988125	7224.61153125	29.58271875	9.1839375	458.182774193548
107	196.047496179953	196.04180701968	196.059003550885	93.863	79.584	100.994	35	35	1514.89038461538	1870.459	1849.02984615385	2139.82294736842	3252.16576315789	3224.11473684211	4539	5326.98968421053	2915.52023076923	3717.52357894737	2600.65078947368	5845.15085483871	3163.30526315789	5752.65538461538	4007.99357894737	3371.64505263158	2731.23403703704	2975.1219	3237.8795	2407.88271428572	629.498205128205	246.871025641026	230.585421052632	231.563894736842	1149.82897435897	456.066076923077	375.407179487179	4732.66276923077	2326.62	1717.13469230769	2009.1045	1147.79605263158	4947.70975609756	6751.10568421053	2910.21005128205	5377.61894736842	12684.1136470588	6836.04	7106.21307692308	11609.7555348837	2739.04423076923
108	196.073088483915	196.072391514363	196.074887828508	64.283	62.246	66.31	8	8	279.513212121212	143.811454545455	41.8311818181818	11.223	2280.64818181818	28.5625454545455	2323.368	3420.97445454545	305.827272727273	85.7487272727273	234.662727272727	2233.99909090909	12.2432727272727	13.2611818181818	8.16218181818182	15.3063636363636	3903.03	6676.66472727273	3940.29327272727	8068.31672727273	29.592303030303	75.5001818181818	27.5473636363636	34.6892727272727	71.3957575757576	30.6027272727273	28.5625454545455	700.802454545454	133.655727272727	1463.33181818182	44.884	918.463636363636	6557.33915151515	87.7278181818182	27.5473636363636	3026.12890909091	139.777363636364	8971.25809090909	30.5972727272727	8.16363636363636	606.15
109	197.049803052135	197.048356713716	197.061231246925	90.808	88.756	97.955	5	5	235.629428571429	328.486	348.96825	471.422875	536.723959183674	596.795510204082	536.605877551021	969.257291666667	386.463979591837	476.641604166667	390.763729166667	606.037591836735	555.095333333333	878.343	672.248645833333	576.5825	1056.10132653061	867.121428571429	412.195428571429	935.489714285714	181.611916666667	116.299	108.137306122449	142.837916666667	252.995428571429	154.060895833333	108.135142857143	891.716708333333	303.018795918367	358.1443125	309.072367346939	236.706285714286	1898.52383673469	1206.107875	369.383291666667	653.04	1417.3298125	2144.60929166667	1179.16718367347	1058.01289473684	346.849583333333
110	198.040030865222	198.040030865222	198.040030865222	61.203	61.203	61.203	1	1	48.9635555555556	130.541037037037	157.154148148148	261.195851851852	53.0554074074074	356.083407407407	105.109592592593	52.0332222222222	78.5114814814815	97.9495384615385	81.6207407407407	71.4051851851852	251.949148148148	357.090740740741	388.803444444444	264.304703703704	48.9724444444444	210.173407407407	103.049925925926	47.9626296296296	116.337	114.270153846154	124.476148148148	76.5194444444444	107.084444444444	120.390592592593	76.5055555555556	478.414740740741	155.085037037037	51.0351851851852	163.241481481481	42.8508888888889	74.4789259259259	625.282703703704	162.221222222222	227.526074074074	475.458074074074	66.3168518518519	69.365037037037	464.319074074074	79.5831111111111
111	198.042968503227	198.03993764819	198.053589118937	93.852	89.787	97.944	5	5	123.441607142857	282.559785714286	286.727290909091	343.868672727273	133.670018181818	427.448563636364	205.052890909091	132.609454545455	353.896625	503.146836363636	380.561727272727	510.136363636364	458.102454545455	853.892181818182	601.907272727273	468.405327272727	101.016	491.771454545455	335.669727272727	159.131142857143	159.179563636364	165.251571428571	160.182818181818	161.185854545455	179.568	183.649090909091	113.228072727273	607.127181818182	313.257218181818	81.6218181818182	276.410145454545	83.6713090909091	153.010714285714	923.346818181818	386.717818181818	656.105509090909	1558.97672727273	140.797636363636	1192.46501818182	1540.74909090909	300.948272727273
112	201.048074037666	201.044590439744	201.048418103183	428.525	428.485	433.631	5	5	64.2771818181819	74.4964999999999	133.59152173913	105.136130434783	52.0466086956521	143.826130434783	59.1751304347826	63.256909090909	55.0964347826087	69.3777391304348	54.0744545454546	46.9100000000001	136.714956521739	106.108363636364	112.176086956522	101.005826086957	150.0135	136.714956521739	55.0800000000001	230.581636363636	106.08	414.331826086956	838.868869565217	139.814727272727	209.1	157.04652173913	1057.01008	146.923826086956	85.7019130434783	52.0339090909092	253.089391304348	94.9085217391304	54.0744545454545	155.079652173913	53.0541818181819	48.9839999999999	55.1081739130434	55.0964347826087	53.0518181818182	71.4381818181818	52.0200000000001
113	202.12893016127	202.127980843498	202.129879479041	644.799	644.787	644.811	2	2	20.4052631578947	39.7789736842105	33.6730263157895	33.6686842105263	35.7046052631579	32.6585263157895	19.3795	48.9807567567567	34.688947368421	80.58	17.3449210526316	120.375526315789	30.6078947368421	27.5435526315789	19.3825	31.6330526315789	21.4255263157895	24.486947368421	20.4086486486486	12.2431578947369	22.4457894736842	26.5309473684211	8.15978947368421	26.5234210526316	26.530947368421	11.2228947368421	10.2031578947369	19.388	19.385	15.303947368421	25.5025641025641	11.2197105263158	52.0414736842105	20.4052631578947	19.3855	29.583052631579	32.6492631578948	56.1231578947368	16.3267368421053	14.2840526315789	16.32
114	202.127855220024	202.126131750763	202.136261241459	208.647	207.114	210.174	4	4	236.72816	470.29376	331.65931372549	561.143	928.646078431372	1335.54652	938.7496	1835.8795	928.5458	786.71298	332.61128	590.80002	625.428274509804	911.19934	908.245	756.02748	1285.4016	975.36856	690.64832	903.96808	252.007803921569	300.9767	210.12824	140.78208	563.18352	337.7855	250.95936	2244.81960784314	1385.51308	856.8336	1050.8884	732.6472	5078.43126	3477.11424	1615.77504	2780.263	4952.88835294118	4147.8447	3100.63092	4692.72156862745	1321.1072
115	203.130313810101	203.130313810101	203.130313810101	202.024	202.024	202.024	1	1	45.9127358490566	116.312264150943	78.5705094339622	150.985132075472	180.60679245283	256.06262264151	170.403018867925	355.019094339623	180.590094339623	172.424641509434	94.8740377358491	148.975094339623	131.614075471698	183.650943396226	178.566037735849	140.796452830189	222.397018867925	177.529245283019	130.581735849057	178.549528301887	82.6335	91.8254716981132	36.7261132075472	59.1698490566038	111.210849056604	92.8457547169811	55.0881509433962	398.967547169811	209.142547169811	146.871849056604	205.054132075472	135.710188679245	1012.12075471698	608.02120754717	259.094377358491	462.179660377359	924.478981132076	714.264150943396	586.651886792453	897.749433962265	221.376849056604
116	205.043824179474	205.040446465052	205.049073577568	268.344	267.31	271.368	4	4	78.5715897435898	88.7756923076923	95.9195789473684	109.170179487179	60.1951282051282	120.40841025641	69.368717948718	75.4989743589744	1598.5408974359	1903.17233870968	1139.34	2137.46621621621	99.9725641025641	87.7420512820513	74.469358974359	95.9209743589744	51	166.301794871795	142.79641025641	56.1155128205129	79.5928421052632	85.7036923076924	90.8051025641026	105.104897435897	103.064025641026	67.347076923077	72.4291025641026	59.1752631578947	84.6706410256411	66.3166666666666	90.8165128205129	76.5096153846154	63.2479487179487	99.9851282051282	63.2654358974359	65.2882051282052	95.922052631579	58.173	68.3588974358974	74.4581282051282	95.9185641025641
117	206.053468935667	206.050492509462	206.056445361871	267.3125	267.31	267.315	2	2	62.2379411764706	87.7579411764705	110.207647058824	109.168323529412	84.6844117647059	97.9623529411764	76.5088235294118	207.119705882353	1677.80323529412	1776.62353846154	1109.696	2054.82927272727	68.3478823529412	78.5626470588235	77.5267058823529	83.6761764705882	104.034	106.110588235294	77.526705882353	135.695205882353	80.6148529411765	57.1348235294117	44.8916470588236	67.3491176470589	68.3695588235294	58.1651470588235	48.9656470588235	80.6009117647059	49.9857647058823	50.0016176470588	91.8397058823529	51.0044117647059	146.918117647059	106.110588235294	57.1447058823529	55.0863529411765	76.5330882352941	95.9076470588236	52.0334999999999	87.7149411764707	64.2877941176471
118	207.064039133314	207.057665646628	207.075262585718	297.907	294.828	300.944	19	19	12838.6142790698	20832.8662325581	21787.039255814	17295.8607142857	15585.5208571429	22233.046	15989.4491162791	19956.9897209303	638.694697674418	902.041636363637	693.884651162791	659.089190476191	19418.76	21456.8733953488	18280.96	19883.6071904762	10476.8330232558	7346.90597619048	5671.31514285714	10775.167255814	15317.2958809524	3754.61019607843	4380.55356862745	14499.759627907	15806.2662857143	13656.2055952381	11912.0953023256	16341.5349285714	13580.6251395349	12259.6733023256	15618.5271627907	11946.6201904762	19538.9190930232	20081.6951860465	14119.7513023256	16090.6608837209	19097.8955238095	16631.2893095238	13241.8682790698	15929.7548372093	10636.1668604651
119	207.063650177731	207.060026394367	207.076968482322	307.0855	303.014	309.141	18	18	12990.1882622951	2666.32653061224	3839.60794029851	5167.01073417721	16121.423557377	4364.33171621622	3039.63832894737	5837.53391176471	687.667836065574	1097.8022295082	736.700393442623	714.126229508197	19947.7028688525	6231.36072727273	2456.38227692308	3900.55228571429	11042.4318688525	13621.7407704918	10429.1062622951	11051.4811803279	15495.9927213115	13912.1991311475	11929.0984262295	14617.6867540984	16028.3206557377	14164.1836721311	12136.215	16989.2778688525	14067.9383770492	12462.5228852459	15846.2009836066	12164.7397377049	20863.6789016394	3048.56756756757	2806.42972340426	4862.09989090909	7651.99999999999	17233.9062786885	13445.64	6668.52782978724	10933.3064262295
120	207.074157613198	207.073157288803	207.075157937593	238.229	237.716	238.742	2	2	446.931764705882	868.153490196078	916.206509803921	1169.36941176471	1975.47921568627	2947.17568627451	2109.92768627451	4120.34352941177	491.762862745098	842.827725490196	439.696058823529	864.172509803922	1305.08156862745	1800.99215686274	1629.5662745098	1134.41443137255	4735.56815686275	4150.47670588235	3285.92525490196	4722.39688235294	1216.28407843137	1599.60596078431	994.538235294118	1261.93403921569	994.767647058824	768.355294117647	616.044470588236	1804.86560784314	1150.86964705882	593.662823529412	1025.27735294118	690.500176470588	4947.76078431372	1905.07215686275	1053.59923529412	1294.70347058824	3662.78549019608	2728.08476470588	1884.66431372549	2642.97241176471	1720.18282352941
121	208.071617164152	208.065838110352	208.085135635437	297.9035	294.829	298.966	54	54	2852.03130952381	5535.89338235295	5805.2225	6197.93852380953	3833.23074193549	6236.93807843137	3957.3605	5555.52511111112	93.8662857142857	172.399314285714	93.8662857142857	95.9041714285714	4999.36386206896	5745.31074074074	5475.87342857143	5096.26455172414	2036.46436363636	2687.40435	1948.3254	2142.6	3385.1895	2876.66868571429	2291.32107142857	3098.20823529412	3630.1088	2695.57730232558	2293.89209756097	4115.80952	2784.9445	2659.91244444444	3459.37392857143	2548.04161764706	5243.21413953489	5305.42745098039	2962.476	3734.78323076923	4622.26894736842	4102.56885714286	3194.96377777778	4736.71890476191	2070.14361111111
122	208.086086562127	208.086086562127	208.086086562127	297.9	297.9	297.9	1	1	2874.114675	5548.9352	5864.5407	6238.72560000001	4020.903775	6297.13730000001	4112.728525	5089.51009756097	102.0275	183.6765	105.102256410256	108.14915	5043.9	5792.952725	5658.77205	5258.49735	2150.4762	2774.127725	1948.98358974359	2146.61948717949	3456.0948	2885.6912	2383.00487804878	3154.0881025641	3669.929175	2859.830825	2378.63607692308	4228.6412	2933.290625	2747.196625	3507.15005128205	2620.3872	5456.43070000001	5360.52485	3052.214	3803.026	4723.4316	4276.9928	3196.2099	4815.385575	2073.1988
123	209.130935047948	209.130935047948	209.130935047948	116.291	116.291	116.291	1	1	11.2232083333333	17.3364583333333	16.328	15.3075	10.205	18.36525	11.2204583333333	19.38	19.38475	12.2405	11.22	8.162	14.28	12.2405	15.3075	11.22275	6.12175	8.164	10.1995833333333	10.2029166666667	9.18225	4.07916666666667	7.14379166666667	22.4354166666667	11.2232083333333	7.14379166666667	5.10125	8.16233333333333	5.1025	9.180375	10.1954166666667	5.1025	21.41664	17.3407083333333	10.2029166666667	6.12175	5.09895833333333	16.3246666666667	15.30375	10.2004166666667	5.10375
124	210.074597400791	210.074504849186	210.074689952395	120.3845	120.373	120.396	2	2	75.4871612903226	159.104903225806	158.17	240.826580645161	258.174258064516	321.330483870968	285.627096774194	594.603580645161	255.024193548387	303.988838709677	166.275774193548	267.316064516129	222.381096774194	326.42064516129	287.76735483871	216.294709677419	339.756677419355	295.940322580645	244.823225806452	277.518967741936	115.311032258065	73.4330322580645	58.1547096774194	65.2634838709678	157.124709677419	161.23135483871	98.9681612903226	428.589677419355	231.642516129032	217.280612903226	241.671193548387	102.045161290323	1370.53316129032	586.55564516129	290.782741935484	372.394193548387	1197.13916129032	735.606064516129	451.974322580645	849.579387096774	472.558709677419
125	210.990460726746	210.990460726746	210.990460726746	295.888	295.888	295.888	1	1	42.85596	87.763	80.60054	101.018823529412	60.1961960784314	72.4394901960784	53.04832	73.45152	653.99948	662.234509803921	959.176000000001	758.99904	81.603137254902	91.8342	83.6528627450981	98.97686	67.33056	78.561137254902	54.08014	73.46016	76.53	66.3260000000001	47.94752	82.6605000000001	57.14128	41.83066	41.83148	48.97248	42.85176	40.8112	68.36546	38.7752	66.3169	57.13568	44.88704	48.96768	39.79482	59.17508	39.7769411764706	54.0812	29.58754
126	212.058132365596	212.05517606511	212.071034420318	69.387	67.336	75.493	14	14	12.242	25.5005208333333	26.5332765957447	27.550914893617	22.44825	27.5473125	16.3264680851064	45.9172340425532	21.413	26.53625	28.5677446808511	41.8259791666667	22.4432083333333	32.6433333333333	26.5270416666667	28.5710833333333	2335.6860625	1983.6245106383	932.62275	1581.61354166667	25.5095744680851	12.24175	11.2230425531915	27.5473125	25.5010416666667	13.2635208333333	13.2633191489362	13.2619361702128	13.2635208333333	17.3490425531915	31.6285744680851	19.3876808510638	29.5848333333333	36.72975	19.3875208333333	21.4256875	25.506914893617	30.6082978723404	25.5005208333333	15.3060638297872	13.2635208333333
127	213.964668219679	213.95935197095	213.978384663227	103.0515	94.878	106.118	98	98	2930.56640740741	4546.33527272727	4986.07281818182	4244.2852173913	3356.53923255814	4179.64463157895	2605.08	3698.42702564103	197.869513513514	329.545	290.777027027027	199.976736842105	2619.05637209302	3116.26972222222	2913.88892307692	2936.72675675676	367.294736842105	686.654815789474	633.681473684211	411.102421052632	2812.92771428571	2289.71291666667	2411.9104	3070.63	2191.56913432836	2318.24619354839	2262.62404761905	2500.00512820513	1642.904375	2205.82432432432	2678.14485714286	1903.30073170732	2631.26773333333	3714.12888888889	2414.02103703704	2492.80728571429	1574.25564102564	2849.6685	2968.61571428571	1607.73490909091	1158.87777777778
128	215.958561667838	215.953849840519	215.972724843815	103.054	98.976	106.117	60	60	1385.2102962963	2208.91064102564	2455.2428	1948.99195121951	1562.43653333333	1976.54314634146	1292.44136	1610.58	732.4273125	784.57225	687.663818181818	482.59303125	1261.07314285714	1440.33737931034	1454.89832653061	1599.09822580645	306.084375	409.05759375	390.8275625	285.57375	1420.21963636364	1398.3343125	1606.92954545455	1717.83309090909	1159.0395	1065.35454545455	1348.5639375	1087.77305	832.712888888889	1228.381	1578.81927272727	1165.1611875	1270.20051724138	1814.27966666667	1098.85911111111	1239.786	1453.90078125	1311.05448275862	2330.322375	1451.81575	805.8740625
129	215.991726355848	215.991726355848	215.991726355848	116.315	116.315	116.315	1	1	1855.60182926829	2731.95190243902	3078.59095121951	2670.42509756098	2276.43621951219	3149.11646341464	2108.34	2595.9	839.58043902439	900.789219512195	628.410146341464	533.600317073171	1597.74014634146	1804.72517073171	1781.66205	1605.0892	328.526390243903	425.451878048781	420.300292682927	313.17743902439	1736.49663414634	1501.44	1649.784675	1747.26	1182.49095121951	1519.3973902439	1386.34573170732	1763.5104	1279.5816	1261.88726190476	1600.94048780488	1184.53148780488	2114.40943902439	2646.57595121951	1650.79409756098	1838.7608	1570.76243902439	2064.016325	1399.80809756098	1625.04964285714	825.515439024391
130	218.114243185478	218.103061968433	218.115743001302	364.236	361.168	364.263	3	3	288.784852941177	550.847647058824	670.327714285714	729.606428571429	383.681142857143	630.412971428571	401.981314285714	821.313088235295	708.761000000001	597.971142857142	274.451205882353	176.536323529412	380.624558823529	333.568852941176	460.059794117647	489.811764705882	95.8907428571429	96.9434285714286	47.9524411764706	73.4358857142857	229.596428571428	57.1264	107.130882352941	217.28505882353	213.203885714286	56.1141428571429	40.7977142857143	362.262285714286	128.5344	210.210882352941	210.210882352941	204.085714285714	718.287058823529	431.646617647059	120.390342857143	173.475	270.421142857143	469.397142857143	249.964852941177	240.6728	47.9607352941176
131	220.086771132165	220.077724222761	220.095180978545	458.591	454.008	459.11	4	4	7.14399999999999	12.2405454545454	35.71	6.12314285714287	6.12142857142858	17.3440476190476	8.16457142857141	31.62	89.7840000000001	122.468571428572	9.18771428571428	95.8979047619049	11.2257619047619	12.2372727272727	12.2432727272727	9.18514285714284	26.5270909090909	26.52	46.92	59.1758181818183	17.34	13.2635454545455	13.260619047619	9.18214285714284	44.9030476190476	16.32	8.16	79.6045714285715	120.427428571428	53.04	77.5417142857142	8.15999999999998	77.5234545454545	45.9257142857142	17.34	16.3291428571428	133.651190476191	14.2833333333333	10.2004545454545	116.337	28.568
132	222.079211802965	222.079211802965	222.079211802965	455.034	455.034	455.034	1	1	32.6537142857143	38.7642222222222	38.7705555555555	25.5104166666666	33.66825	42.852	33.67375	31.6286111111111	41.8313888888888	39.7908333333333	34.6941666666667	46.9305142857142	39.79625	37.7441111111111	41.8245555555555	34.6941666666667	29.5880555555556	42.8446666666667	33.6581666666667	43.8576111111111	35.6980555555556	26.5272222222222	32.6382222222222	30.6085714285714	40.8102857142857	29.5832222222223	22.4461111111111	45.91875	42.8505	27.543	45.91875	26.5308333333333	41.8245555555555	47.9530555555556	31.6243055555556	28.572	34.6894444444444	22.4461111111111	30.5983783783784	33.6746666666667	31.6286111111111
133	223.063592270842	223.063412723892	223.07720327487	842.716	841.706	847.788	3	3	125.491538461538	294.77258974359	331.591666666666	287.676153846154	157.099743589744	324.400769230769	130.596102564103	237.689871794872	346.939487179488	317.355564102563	95.9041025641025	238.71	268.334179487179	301.995897435898	364.341384615384	329.542820512821	146.8764	235.649615384615	212.213333333334	153.038461538461	294.048	212.218666666666	330.571384615385	310.165743589743	260.171923076923	228.571897435898	145.99547368421	162.249307692308	259.112564102565	166.326871794872	245.918871794872	203.061641025641	155.078974358974	364.240692307692	237.725717948718	395.859487179487	243.847410256411	180.589923076923	117.329487179487	298.935128205129	308.03245
134	223.07815582499	223.07815582499	223.07815582499	756.984	756.984	756.984	1	1	128.553	242.794	263.264428571428	232.619714285714	154.059547619048	252.039976190476	171.336558139535	193.827142857143	192.858365853658	232.619714285714	93.877238095238	302.03980952381	220.407428571429	308.04	236.733904761905	243.848285714286	126.53019047619	191.836095238096	149.9995	160.228073170732	241.802071428571	170.407595238095	168.347142857143	254.051142857143	214.285	159.205428571428	157.146	166.325976190476	167.326857142858	172.400119047619	212.214476190476	155.083428571428	167.324	233.67269047619	173.448571428571	208.08	218.310571428571	265.268095238095	85.6899999999998	207.089	193.881428571428
135	225.07982833292	225.078924460032	225.080732205809	233.6515	233.646	233.657	2	2	116.326636363636	254.019613636364	237.723545454545	318.367636363637	769.371318181819	1063.40836363636	795.812727272728	2063.26718181818	1415.11827272727	2018.63890909091	959.056363636364	1840.572	385.762186046512	559.171727272727	560.192113636364	332.608909090909	2426.90440909091	1580.40245454545	1232.35218181818	2011.70890909091	321.428863636364	319.352477272727	212.164727272727	306.047727272727	290.777727272727	168.36375	141.764204545455	616.327090909091	357.095454545455	184.599431818182	291.759	165.2616	2793.50672727273	676.531227272728	362.1	438.717272727273	1820.40981818182	1166.47137209302	599.920363636364	1044.61963636364	584.538136363636
136	225.075306436181	225.072650816641	225.090188274453	296.904	292.811	298.904	22	22	757.0486875	1251.87463636364	1584.49339534884	1492.90544117647	1013.13928125	1525.28442857143	976.384813953489	1787.20425	205.07653125	279.5570625	124.4743125	222.4145	1116.02025641026	1432.68171428571	1490.63742857143	1135.08876923077	539.72878125	663.162499999999	608.2925	502.99865625	806.170312500001	770.453906250001	748.748812500001	590.74284375	682.564551724137	897.820000000001	673.633125	1211.03675	949.852750000001	638.6960625	832.818666666668	564.31921875	1671.39221052632	1282.41933333333	931.345593749999	1113.1473	1638.8728125	1164.14090625	1058.50836363636	1696.72771875	487.683354838709
137	226.093618805875	226.093618805875	226.093618805875	233.641	233.641	233.641	1	1	36.7301538461539	57.1271794871795	52.0330769230769	87.755282051282	130.612512820513	213.301	108.13325	316.335128205128	241.800769230769	280.615789473684	167.322051282051	286.697275	74.4899487179487	102.04358974359	92.8596666666667	56.115125	329.50141025641	238.74	199.945128205128	314.199487179487	62.2372051282051	71.4089743589744	60.178525	62.2278205128205	63.25705	46.9400512820513	44.8734	106.106666666667	57.1312	65.278358974359	62.2278205128205	28.5635897435897	414.224102564102	129.595358974359	54.06	81.6082051282052	269.354461538462	185.766	99.9869499999999	186.682875	81.6225641025642
138	226.19525242387	226.19525242387	226.19525242387	445.834	445.834	445.834	1	1	58.1451818181818	154.061181818182	109.133515151515	107.182727272727	579.721454545455	96.9086363636364	250.987090909091	914.315294117647	195.892363636364	321.385909090909	86.7231818181819	99.9510909090909	82.6420909090909	143.861470588235	105.053757575758	86.7231818181818	378.588636363636	88.7637272727272	89.768	256.004787878788	83.6350303030303	183.676363636364	231.643181818182	103.065909090909	86.7231818181818	90.7746060606061	91.8381818181819	347.975	122.432727272727	323.423911764706	93.8818181818182	320.365636363637	1021.293	79.5694545454547	128.573454545455	183.676363636364	93.8818181818182	837.643909090909	86.7206060606061	137.761363636364	78.5610000000001
139	228.050277966497	228.050277966497	228.050277966497	164.251	164.251	164.251	1	1	34.690347826087	41.8413913043478	37.7512608695652	43.850652173913	37.7512608695652	31.6290416666667	40.8104347826087	38.7616521739131	37.7496521739131	35.7	44.8914782608695	36.7305	29.5951304347826	41.8217083333334	29.5888260869565	25.5010869565217	31.6280869565217	52.02	30.6075	31.6135416666667	34.6903478260869	35.7091304347826	34.6888695652174	34.690347826087	38.779	34.6885	31.6280869565217	31.6429130434783	16.32	25.5072916666667	28.5673043478261	24.4862608695652	49.9927826086957	37.74	22.4457391304348	26.5080833333333	36.7293913043478	36.7293913043478	41.8306956521739	32.6497391304348	30.6075
140	228.195802035951	228.195802035951	228.195802035951	1018.23	1018.23	1018.23	1	1	222.315282051282	351.917692307692	405.990615384614	370.353076923076	229.551923076922	396.750076923076	202.990205128205	219.305512820513	300.831923076923	311.139102564102	1036.65866666666	282.646538461538	644.688615384614	315.227538461538	405.98041025641	520.356923076922	232.577538461538	712.979999999999	582.127179487179	298.927615384615	717.186179487178	256.045743589743	573.22558974359	481.536820512819	881.501538461538	344.941999999999	325.445435897435	383.471794871796	526.319999999999	424.447999999999	777.376769230768	335.58	207.06	563.252307692307	311.139102564102	286.64882051282	271.367743589743	413.058461538461	316.13641025641	250.997684210526	281.399692307692
141	228.208764511587	228.198507466447	228.210913161523	499.915	498.889	500.974	7	7	279.593609756097	292.775875	284.654853658537	293.8752	1121.27485365854	323.425048780487	941.572560975611	1917.09245454545	823.482975	1083.52492682927	340.769609756098	389.798390243902	274.452170731707	303.95255	312.25005	323.425048780488	1062.81395	269.389463414634	458.100463414634	492.8532	299.793951219512	732.55745	727.65215	326.524878048781	291.75487804878	496.668731707317	385.66395	796.834774999999	540.897317073171	928.31375	277.44	1076.22865853659	3311.94	260.205731707317	427.495225	760.92	484.62743902439	2317.3284	382.490625	629.602225	286.736512195121
142	228.966048267006	228.962839396195	228.967639940514	104.071	103.023	106.118	15	15	984.41696969697	1132.5	1378.6110625	1129.45134375	900.014181818182	1270.44269230769	769.035647058823	1055.63911764706	88.7479090909091	125.492558823529	69.3785454545454	76.5204545454545	727.454454545454	840.704727272727	864.171	816.339393939394	186.708441176471	269.311058823529	198.953181818182	210.138176470588	827.441181818182	502.815181818182	705.008454545454	867.997605263158	687.541272727273	599.920363636364	602.889529411765	828.609090909091	446.959090909091	587.677090909091	777.083117647059	540.840909090909	785.354705882353	1060.20504545455	563.190545454545	568.393181818182	389.744181818182	782.549181818182	455.038058823529	379.485090909091	277.464
143	230.992801179727	230.992801179727	230.992801179727	89.798	89.798	89.798	1	1	114.255627906977	272.377255813954	357.138372093023	357.141666666667	184.691558139535	404.030511627907	164.223744186047	270.336976744186	571.13488372093	742.030302325581	252.008930232558	807.040744186046	246.941302325581	221.34	233.611953488372	229.588953488372	148.98111627907	193.853023255814	125.508627906977	132.618139534884	255.104651162791	452.941953488372	224.430697674419	219.33	204.055813953488	342.81376744186	158.121627906977	211.196454545455	145.916534883721	170.386604651163	246.8125	155.082418604651	302.981441860465	366.330279069767	148.98111627907	204.079069767442	731.535545454545	213.237	187.705674418605	710.11423255814	267.276558139535
144	231.973811914788	231.969728597892	231.988969065262	68.362	64.281	70.398	53	53	1658.79559322034	2298.939125	2379.24180645161	2768.99841176471	1382.68594594595	2528.848	1588.15733333333	1190.67880645161	859.333125	842.191935483871	1265.1472	683.5675	2111.72931818182	1639.20180769231	2012.21962790698	2222.7579	400.0115	562.179967741935	444.842625	357.0984375	3086.83455882353	1705.91771428571	1928.31081081081	3533.212325	2588.9292	1393.41420689655	1918.13714285714	1364.88948387097	1083.5386875	1653.89061290323	2464.5465	1934.868	903.9691875	1719.94783783784	1313.11364516129	1357.99434375	982.539580645161	898.84735483871	2176.76536	1050.24387096774	633.700451612903
145	231.975925378632	231.971816587502	231.991861840883	297.906	292.828	299.969	55	55	1623.38991044776	2308.50251162791	2496.59253333333	2341.54730769231	1701.8187	2278.24058	1800.76447368421	1558.79968627451	78.5617179487179	123.454128205128	110.204307692308	79.5799999999999	2390.74605714286	2510.20923076923	2417.73857142857	2376.85888888889	1266.978	1774.21475	1339.818025	1348.80722222222	2038.76770212766	1551.00093023256	1430.2503	2000.24837209302	2108.0651147541	1701.81490909091	1560.1916	1847.96297435897	1866.04897435897	1600.62961363636	2145.97669230769	1644.90133333333	1903.79846153846	2445.55461538461	1717.92057142857	2070.85375	2228.632	1855.84641025641	1862.31711111111	2238.7801025641	1566.13294871795
146	231.979443238642	231.97209112523	231.990394051619	99.995	95.92	103.058	16	16	602.902083333333	848.996571428571	919.395416666667	932.660833333333	601.032428571429	924.534171428571	599.743666666667	681.322888888889	426.278722222222	545.83375	241.805833333333	487.696571428571	624.512	692.674305555555	644.710222222222	622.454166666667	570.339714285714	304.042777777778	458.172428571429	500.874555555555	819.283055555556	777.197666666666	892.71875	1037.453	620.328888888889	609.18875	619.207444444444	513.353416666667	442.860833333333	470.348055555556	630.342833333333	513.283555555556	530.486666666667	730.626857142857	463.274571428571	569.3925	397.908333333333	533.619805555555	483.532666666667	438.719444444444	388.662333333333
147	233.039494506932	233.039435730707	233.044419858459	65.29	64.276	67.319	3	3	231.565942857143	328.4308	389.864705882353	430.551705882353	225.485	430.488228571429	206.129117647059	221.403823529412	187.585371428571	162.305272727273	316.282058823529	188.721142857143	362.193970588235	338.679058823529	334.656470588235	373.481470588235	90.8192647058824	150.004852941176	85.704	87.7554117647059	428.585294117647	385.660058823529	396.882970588235	471.403058823529	366.159485714286	297.873371428571	246.868470588235	203.003411764706	182.627382352941	206.164764705882	352.960705882353	239.803676470588	177.499885714286	288.684257142857	180.585514285714	207.119705882353	234.660882352941	133.654676470588	593.606742857143	275.519117647059	157.147941176471
148	233.970216281789	233.968129281386	233.972028432799	298.9385	296.902	299.941	8	8	709.20054054054	1078.61735483871	1097.80315789474	997.969395348838	799.886315789473	993.76194736842	775.4	792.642236842106	52.0347631578947	65.2985263157895	55.1027368421053	62.2360526315789	1003.65188571428	1016.3433	974.225657894737	1021.1344	585.55552631579	716.959571428569	615.313894736842	646.846842105263	901.031789473684	732.681210526315	702.85252631579	811.104428571429	966.214131578946	796.825526315789	725.612921052632	777.440526315789	749.893421052631	756.937631578948	885.725473684211	671.437052631578	831.51447368421	1035.56710526316	790.601973684211	814.065000000001	913.276842105262	857.02105263158	795.459999999999	941.834189189189	644.806315789473
149	233.971271167158	233.971271167158	233.971271167158	65.296	65.296	65.296	1	1	807.941538461538	1264.8	1307.15936842105	1387.54871794872	800.92141025641	1349.62961538462	761.234105263158	718.376421052632	505.754666666667	529.748763157895	845.798157894737	509.043974358974	1151.72474358974	1044.61128205128	977.563368421053	1166.34126315789	6835.80063157895	4913.58736842105	5035.09192307692	6420.58266666667	1506.12553846154	903.94717948718	1019.37434210526	1661.24547368421	1272.928	826.303846153846	864.04858974359	878.330384615385	613.193973684211	910.356421052632	1232.47789473684	982.665473684211	571.271794871795	1130.30205128205	679.490769230769	763.176526315789	663.183333333333	497.965473684211	1121.1208974359	672.450358974359	379.544923076923
150	233.974152025649	233.968925929434	233.982286867146	98.4565	95.92	101.028	4	4	308.0683125	552.0566875	522.48	581.649375	345.93890625	507.17296875	291.6931875	410.0776875	238.6215	243.84721875	191.812875	282.61790625	331.6421875	410.0776875	316.2290625	359.194	385.6663125	215.27934375	274.50609375	314.188875	401.9785	318.26925	416.27475	458.02209375	303.02353125	337.7648125	278.48559375	293.94	222.4621875	249.96890625	313.11121875	264.24475	317.32690625	419.3998125	257.15025	271.4446875	291.8004375	333.57065625	310.1085	300.98296875	254.00334375
151	234.018665465056	234.016249704147	234.031726877919	59.192	57.133	67.331	11	11	820.169333333333	1280.06513888889	1328.8212	1416.11691428571	821.435416666667	1375.10977777778	774.505285714286	739.707142857143	503.633	527.738828571429	845.816857142857	501.894666666667	1175.168	1070.09655555556	990.697428571429	1190.82625	6632.84484210526	4921.527	4908.57309375	6361.01775	1537.78585714286	922.364114285714	1053.92562857143	1676.32942857143	1290.22972222222	839.554057142857	884.436333333333	891.579885714286	626.450555555556	921.6018	1248.61988571429	996.986628571429	584.523666666667	1152.72555555556	691.734342857143	773.370555555556	667.248171428571	508.088057142857	1122.95883333333	679.605428571429	378.5896
152	234.094788918128	234.094788918128	234.094788918128	205.072	205.072	205.072	1	1	178.625	326.491428571428	254.051142857143	243.848285714286	406.923000000001	556.055714285714	456.227357142858	287.720571428571	274.456857142857	235.779923076923	313.227714285714	354.039142857143	455.047428571429	531.568857142857	481.574857142858	537.652928571429	738.383466666667	780.518571428571	356.079714285714	596.825357142857	220.381714285715	77.5742857142857	145.839571428572	101.008285714286	505.014230769231	239.767142857143	211.110428571429	697.147857142857	741.747714285715	566.020714285714	799.847999999999	588.704857142858	928.46	1313.10771428571	439.712357142857	584.869285714285	849.174857142856	1078.442	711.139142857144	859.080571428571	520.127142857143
153	234.097692099891	234.084912253062	234.110277103845	503.027	502.976	517.254	17	16	14.2863225806451	18.3617419354838	55.1043870967742	15.3038709677419	10.2029032258065	16.3272258064516	12.2388387096774	62.2357419354838	371.385677419355	489.723870967742	12.2434838709677	499.000838709678	26.5275483870967	26.5216774193549	15.3067741935484	15.3043548387097	102.006451612903	79.5952258064515	273.437806451613	407.160193548387	40.803870967742	14.2863225806452	18.3681290322581	20.4090322580645	184.637516129033	83.6188387096775	13.2633548387097	444.846580645162	839.964419354837	218.300709677419	357.986032258065	18.3617419354838	272.314161290323	124.495096774194	56.1266129032257	55.0939354838708	577.484322580645	27.5521935483871	9.17912903225805	846.974838709678	31.629
154	234.098566366857	234.096126532055	234.112399624648	205.078	202.012	206.098	23	23	187.754594594595	340.77027027027	275.516756756757	259.155513513514	424.435555555555	575.356216216216	471.445333333333	319.395351351351	552.053945945946	477.562378378378	413.209459459459	406.121351351351	468.304054054054	554.006756756757	501.032324324324	561.148648648649	758.980540540541	799.891891891892	584.537432432433	619.402486486487	236.702702702703	151	161.177081081081	116.295405405405	521.358108108108	253.027027027027	221.363459459459	736.752216216216	829.47972972973	582.404567567568	808.94572972973	603.16475	1098.83108108108	1377.36486486486	866.954054054054	1168.20945945946	1432.64828571429	1112.09243902439	1417.13717142857	1330.26256	924.217945945946
155	235.09885428439	235.096646144205	235.115735702515	507.057	502.976	508.077	3	3	5.1023076923077	14.281037037037	22.4510000000001	19.3851153846154	13.2635	14.2896923076923	7.13892307692308	13.2635	86.7228846153848	153.075	17.344576923077	197.977	20.4053846153846	23.4661923076923	12.24624	13.264	24.4809230769231	24.492	37.7499615384615	53.066	19.3851153846154	11.2255	7.14323076923078	13.2665	35.7026923076922	14.2746153846154	8.16215384615384	57.135076923077	120.441692307692	24.4864615384615	66.2900000000002	12.2409230769231	46.9129230769231	17.344576923077	10.205	20.4053846153846	67.3377692307692	8.16400000000002	13.2580740740741	96.9474999999998	13.264
156	235.178617033348	235.176079824211	235.194544161283	260.159	257.073	262.208	14	14	3154.02952173913	5504.06055319149	5666.52886956522	6433.56717391304	4591.17391304348	6649.54891304348	4604.47626086957	6542.93295652174	4133.21242553191	4572.95791304348	3588.51295652174	4892.15086956522	5686.32821739131	5612.45504347826	5846.49210869565	1442.90382352941	5015.54923404255	5666.52886956522	4211.66785106383	5114.53991489362	5793.90526086957	5379.24534042553	4510.66941304348	5881.66078260869	5810.23186956522	5168.28195652174	4284.08936170213	5062.53443478261	4432.56119565218	4446.36540425532	5530.47574468085	4586.60417391305	6338.18534042553	5982.55421739131	4347.85187234042	4240.75912765957	4822.36930434783	4653.57913043478	2982.28606521739	1864.46118918919	1654.03169811321
157	236.034424336253	236.034424336253	236.034424336253	60.189	60.189	60.189	1	1	132.6104	209.059	214.2525	206.0905	147.9406	242.76952	150.0135	192.82725	115.2148	100.032434782609	160.185791666667	107.1042	197.936583333333	193.855416666667	200.997458333333	201.0385	1055.9898	820.1135	724.3988	1090.63656	263.289	336.69625	413.20125	256.093208333333	260.0592	396.796208333333	339.673875	171.36	159.159	144.916916666667	196.90825	155.097	199.97488	253.98996	206.0905	153.0375	139.77425	147.906041666667	245.830041666667	131.649875	154.0955
158	236.09572325465	236.092840933813	236.112033081055	507.057	502.976	508.077	3	3	5.10227272727272	18.3616363636364	18.3681818181818	14.2859393939394	8.16218181818183	24.4901818181818	13.2588181818182	19.3851818181818	46.9325454545455	57.1352727272727	9.18245454545454	64.2886363636364	18.3649090909091	17.3410303030303	16.3272727272727	7.14190909090909	18.3621818181818	21.4295454545454	19.3851818181818	34.6954545454545	21.4224705882353	12.2454545454545	15.3068181818182	14.2859393939394	25.502205882353	15.2963636363637	11.2233333333333	45.9122727272727	84.7103030303029	21.4219090909091	58.1348181818182	10.2009090909091	53.0352727272728	18.3676363636364	17.3477272727273	10.2027272727273	57.1352727272728	10.2042424242424	12.2389411764706	73.4737500000001	8.16363636363635
159	236.182960404377	236.178823865788	236.193708410586	258.127	255.066	258.132	3	3	684.596578947368	1394.6997368421	1386.96678947368	1725.265	1157.99868421053	1756.41636842105	1132.4775	1868.10184210526	602.819999999999	977.462526315791	499.506000000001	1091.6675	1473.82394736842	1472.31568421052	1484.48289473684	1457.50855	1304.51268421053	1398.78078947368	365.254210526316	1316.54684210526	1456.93578947369	423.409210526315	399.943157894737	1404.90236842105	1484.94236842105	814.422	332.622947368421	1365.11210526316	669.284000000001	1044.05226315789	1429.83110526316	1166.88	1939.52026315789	1442.65210526316	382.717105263158	346.889473684211	930.480000000001	1230.43736842105	363.326105263158	1299.2252	425.581421052632
160	236.95578802314	236.95578802314	236.95578802314	66.316	66.316	66.316	1	1	757.909533333333	1149.4273	1183.50933333333	923.341333333333	721.328533333333	1068.82026666667	668.416206896552	614.206068965517	517.922933333333	437.949827586207	1050.88413793103	449.9523	955.998482758621	712.006533333333	816.213333333333	930.680275862069	473.504	424.348689655172	459.12	472.383466666667	1154.1478	947.8587	919.260266666667	1438.58896551724	1193.478	742.6328	947.641933333333	732.407866666667	610.124965517241	866.360586206897	1122.07333333333	910.239862068966	455.9698	961.9543	684.598933333333	709.091724137931	512.173866666667	413.2215	1148.59506666667	438.79275862069	399.002466666667
161	237.0673743819	237.063355154549	237.071393609251	267.3125	267.31	267.315	2	2	72.4510625	164.2904375	169.392625	173.4478125	286.69025	357.1640625	228.508	1022.2905	11556.64209375	12298.1389230769	7104.884625	15748.9649	129.55190625	163.24	143.83321875	106.12875	603.803000000001	734.580000000001	535.54921875	830.5089375	120.4153125	104.0686875	81.6225	105.10828125	100.0059375	66.3284375	60.1855312500001	120.3931875	109.1600625	72.4510625	100.0059375	59.1654375000001	477.491625	235.67775	73.4715	112.21375	385.7371875	218.3335	105.08896875	196.8479375	237.7619375
162	237.075121926823	237.074020989387	237.076222864259	413.1915	412.177	414.206	2	2	24.4864	40.8186666666666	34.6766	36.7368	39.7982	45.903	34.6890666666667	60.1952258064516	44.8913548387097	78.5477	40.8186666666667	53.0452	30.608	36.7223225806452	27.5481	35.7163333333333	43.8724838709677	24.4864	22.4458666666667	30.6077419354839	26.5226	31.617	27.5526	35.7105	20.402	30.614	20.4051612903226	37.7424666666666	27.5472	28.5726451612903	25.5166666666667	17.3479333333334	74.4929677419354	28.5730666666667	18.3617419354839	33.6688	60.2075333333333	31.6231	16.3242666666667	42.8589677419355	24.4816
163	238.049603677156	238.049603677156	238.049603677156	294.857	294.857	294.857	1	1	70.3825555555555	95.9043703703705	74.478925925926	101.027666666667	58.1547777777777	106.106962962963	66.3312962962963	106.087703703704	1427.3427037037	1751.78514814815	1354.65837037037	1866.03725	84.6481428571428	76.5361111111111	96.9271428571428	67.3105714285714	140.800888888889	136.7135	80.6355925925925	187.768592592593	91.8233333333332	68.3722592592593	68.3424814814815	83.6642962962963	95.9043703703703	65.2965925925927	65.3226666666666	68.3573703703703	47.9626296296296	63.256074074074	84.699962962963	48.9831111111111	84.6815185185184	96.9246296296297	49.9836296296297	53.0554074074074	77.5425185185185	70.397888888889	95.8665714285714	71.4207407407407	60.1952962962964
164	238.077288827519	238.071380135901	238.0788127313	267.315	267.31	268.29	3	3	24.4866666666667	46.9404444444445	46.9404444444445	68.3679166666667	59.1761111111111	77.5786285714286	60.1865555555555	181.609444444445	2058.50948148148	2555.13431578947	1313.68844444445	3039.399225	38.7642222222222	55.095	45.9125	45.9192857142857	99.9545555555555	135.696944444445	93.8374444444444	151.021666666667	56.1152777777777	60.2045833333333	32.6488888888889	40.8166666666667	35.715	39.7973333333333	30.6033333333333	41.8313888888889	40.8111111111111	30.6083333333333	31.6337777777778	27.5429189189189	96.9105555555555	64.2775	29.5928888888889	30.6033333333333	77.539	52.04975	26.5318857142857	63.2365555555556	38.7768888888889
165	239.086417186109	239.086417186109	239.086417186109	299.936	299.936	299.936	1	1	92.8640322580645	170.420806451613	161.205870967742	169.394967741936	110.187870967742	133.653806451613	111.190548387097	206.0589375	4284.87632258065	6792.8781935484	3028.12593548387	6608.18690322582	165.224322580645	217.363064516129	150.998193548387	153.014516129032	699.891500000001	729.50758064516	770.440967741936	909.237656250001	124.471483870968	102.025806451613	99.9875625	166.365161290323	159.160258064516	103.029774193549	80.6145625	137.739193548387	66.318870967742	75.4990967741935	97.947	93.8815483870968	156.129096774194	153.043548387097	67.3261875000001	79.5795000000001	76.5193548387096	124.447870967742	69.3534193548387	96.9429032258065	48.973935483871
166	239.088398254653	239.088398254653	239.088398254653	411.157	411.157	411.157	1	1	22.4455	32.654	43.84925	41.83921875	37.75734375	45.90421875	25.50703125	65.298	76.52109375	103.02946875	45.9203225806452	95.8888124999999	29.58815625	28.557375	45.92109375	31.634	20.405	18.3650625	18.3652258064516	23.46646875	29.58271875	33.65690625	30.6084375	27.54759375	28.562625	32.649	23.46646875	36.723375	37.75040625	26.5321875	20.4129032258064	18.3684375	45.9196875	29.5940322580645	31.62290625	25.50703125	39.7970625	32.643	16.324	39.7970625	20.4018181818182
167	239.982295295053	239.982295295053	239.982295295053	64.281	64.281	64.281	1	1	47.9452222222222	87.7176111111111	82.656	109.168918918919	68.3697777777778	98.9504864864865	77.5537777777778	63.2572222222222	83.5967222222222	63.2865	75.4985	57.134	76.5208333333333	79.5705405405405	86.722972972973	74.4924444444444	79.5925	47.9530555555556	39.7908333333333	52.0341666666667	182.654583333333	970.125666666667	1314.10810810811	206.062444444444	105.071444444444	411.171944444444	330.567567567568	61.2064864864865	45.9125	82.65375	89.7718918918919	102.041666666667	66.3072222222222	77.5284444444444	79.5925	64.2775	59.1761111111111	64.2775	94.8574864864865	57.1433333333333	56.1244444444444
168	240.093201897961	240.093201897961	240.093201897961	294.868	294.868	294.868	1	1	33.669	56.12125	68.3582727272727	76.5306818181818	46.9332888888888	62.2362666666666	49.9933636363636	78.55225	1482.45627272727	1830.39826666666	1162.09063636364	1949.48059090909	62.22	65.3047272727273	52.0269545454545	57.1276363636364	122.432727272727	116.311090909091	144.917454545455	152.040954545455	48.9730909090909	41.8255909090909	35.7047727272727	65.3047272727273	54.0744545454545	33.6651333333333	26.5306363636364	46.9325454545455	27.5510454545455	34.6892727272727	36.7298181818182	40.8163636363637	51.0136363636364	48.9730909090909	23.4626136363636	38.7660454545455	42.8514545454545	36.7257272727273	33.66	30.6122727272727	30.6081818181818
169	242.95670582748	242.95670582748	242.95670582748	758.079	758.079	758.079	1	1	10.2025806451613	23.465935483871	16.3277419354839	26.5174838709677	9.18232258064517	20.4096774193548	12.2430967741936	13.2633548387097	177.530516129032	295.884193548387	21.4294838709678	239.806129032257	24.4869677419354	32.6482580645162	21.4254193548387	21.4220322580645	21.4335483870968	24.4869677419355	16.3241290322581	14.2863225806452	22.4506451612903	11.2249677419355	9.18261290322581	19.3849032258065	35.7158064516129	7.14316129032258	22.449935483871	17.3476774193548	22.4463870967742	11.2192903225806	21.4301612903226	12.2434838709677	15.3009677419355	15.303870967742	12.2454193548387	22.4456774193549	9.18087096774195	13.2637741935484	18.3617419354839	37.7435806451612	11.2231935483871
170	243.882789708266	243.882687459943	243.884206622777	916.193	913.181	919.264	3	3	5511.89	5125.85643835616	6794.46	5521.72273972603	3416.10657534247	8502.96328767123	4198.76561643836	3719.7225	2992.70463013699	2811.87506849315	3077.91860273973	2899.61863013699	6928.6805479452	5423.77643835617	5973.56594520548	5700.72989041096	3708.69589041096	9034.23347945205	3102.40320547945	4353.85975342466	5389.52126027397	2799.85731506849	3340.87032876712	8711.09917808219	7371.01816216217	3142.65479452055	3245.97083561644	5229.92438356164	2936.93494520548	3658.99720547945	7591.91605633802	4343.59787671233	3673.28219178082	8200.60249315068	3148.65542465754	3059.80164383562	2974.63956164384	3637.27671232877	3283.5061369863	3029.39678082192	3108.00487671233
171	244.091781172562	244.088627461956	244.108068404885	60.192	59.168	63.238	8	8	832.424615384615	1314.78	1065.30830769231	1102.9248974359	925.512102564102	1215.99282051282	842.816512820513	1447.96215384615	4091.51074358974	2330.37225	4581.06641025641	4278.53788235294	505.98358974359	688.586538461539	484.694871794872	419.441307692308	232.653538461538	370.418230769231	184.671051282051	264.292897435897	480.613230769231	288.732564102564	267.313897435897	357.098717948718	393.710102564103	209.126282051282	129.556282051282	222.387948717949	363.22041025641	274.531743589744	396.879743589744	300.000615384615	743.673461538462	597.780102564103	247.922307692308	347.91617948718	417.295358974359	857.015384615385	1015.89446153846	484.694871794872	468.309461538462
172	246.860220958063	246.857572234576	246.860722938593	1079.44	1079.33	1080.53	16	16	1815.1359375	2338.53454545455	2595.67500000001	2362.00151515152	1534.55	2843.46125000001	1644.72848484848	1535.02	1265.55151515152	1270.2890625	857.062500000002	1247.46	2623.22343750001	2224.81111111111	2370.48000000001	2407.96129032259	1543.7328125	2959.92656250001	1419.83999999999	1735.53545454546	2390.57000000001	1272.32968749999	1511.63999999999	2830.34687500001	2701.78750000001	1368.2390625	1536.5109375	1796.77031250001	1373.76125	1558.55999999999	2798.71718750001	1718.20625	1550.86060606061	2778.31093750001	1318.85999999999	1311.0893939394	1304.35875	1520.82	874.65939393939	1311.1015625	1383.72878787879
173	246.866057294075	246.860821739384	246.879904911436	1079.44	1078.39	1081.43	80	80	1631.39000000001	2276.29606060605	2352.84062500001	2404.14000000001	1422.315625	2790.38874999999	1459.06129032258	1390.99675675676	1213.54709677419	1265.2	846.867741935487	1246.44	2606.85147058824	2267.87354838709	2417.40000000001	2537.54225806452	1443.74218749999	2916.0005882353	1173	1690.51659090909	2456.93677419354	1268.26096774193	1362.08142857143	2829.48	2627.28030303031	1363.15096774194	1427.06368421053	1740.653125	1362.56129032258	1126.29230769231	2767.06181818182	1641.62694444445	1396.82161290322	2778.28515151516	1311.71999999999	1303.95937499999	1292.13677419355	1366.80000000001	830.805161290319	1304.99258064517	1379.63718749999
174	247.043698634005	247.038756693809	247.05085824612	60.7045	60.177	62.258	4	4	488.636352941176	710.899	808.189411764706	1109.02773529412	98.9656764705882	1308.77320588235	96.9419117647059	148.958647058824	682.104529411765	1143.28242424242	162.222088235294	1209.86119047619	527.400823529412	940.548470588235	708.063705882353	612.264705882353	54.0833823529412	142.837058823529	89.783294117647	76.5340909090909	617.366911764706	1984.54833333333	1810.00176470588	739.691911764706	396.757117647059	1113.93927272727	801.789352941176	635.533294117647	653.989676470588	71.4411764705882	493.722705882353	63.2673529411765	75.4887058823529	1128.25011764706	699.907090909091	417.288264705882	999.888235294118	77.5423529411765	268.283205882353	1064.32014705882	1103.11136363636
175	247.058051420296	247.057383738234	247.058719102357	62.7445	62.229	63.26	2	2	72.4245806451613	45.89578125	21.4294838709677	24.4861935483871	1302.89915625	90.78834375	1529.65696774194	1946.696625	218.141935483871	46.9570967741936	144.881225806452	730.387125	65.2985806451613	32.6430967741935	47.9521290322581	33.6754	128.5788	77.5273548387097	60.1952258064516	94.884	27.5521935483871	91.8261290322581	15.3038709677419	32.6492903225806	52.0168125	25.5024193548387	25.5024193548387	446.788258064516	19.38475	668.395806451613	33.6631935483871	420.418533333333	1629.04303225806	22.4421290322581	78.5598709677419	386.677806451613	170.383096774194	1167.21212903226	220.29975	133.679161290323	330.626322580645
176	250.017170254824	250.012657372308	250.029297430929	63.266	62.229	68.351	7	7	90.7907878787879	158.090606060606	183.649090909091	199.973454545455	95.9198787878788	185.656545454545	117.341818181818	111.209727272727	86.6510606060606	79.623375	101.007	75.4867272727273	155.081454545455	151.993545454545	140.797636363636	124.491757575758	1137.80681818182	924.367090909091	1016.19163636364	882.535909090909	229.5984375	298.94240625	316.284545454545	370.359	163.190303030303	168.31546875	171.375272727273	110.169818181818	86.7231818181818	81.6363636363636	159.134181818182	106.133575757576	77.5292121212121	128.531454545455	93.863	104.067818181818	115.290818181818	107.128636363636	126.468727272727	129.597727272727	53.064375
177	250.972109107598	250.972109107598	250.972109107598	64.281	64.281	64.281	1	1	187.7076	496.728121951219	562.2404	573.39455	264.251225	619.215875	234.694358974359	309.184307692308	336.501	439.9217	786.632025	212.215804878049	533.523780487805	457.014634146341	510.2125	480.6084	2113.300175	1590.608725	1125.363325	1579.6179	514.2942	194.872525	228.5696	496.952282051282	383.52	181.58225	184.642073170732	326.44	237.724075	236.770871794872	421.440025641026	250.000512820513	206.0703	544.74675	189.77115	236.702243902439	340.77185	305.102666666667	1172.28826829268	274.494325	143.85525
178	251.06831918776	251.067403003423	251.069235372098	88.7555	88.744	88.767	2	2	71.4205882352941	219.324571428571	80.6138571428571	137.757857142857	143.882205882353	239.767142857143	103.014228571429	242.828	344.730176470588	296.021764705882	186.712285714286	203.032676470588	210.208285714286	169.338971428571	131.587371428571	118.369714285714	36.7358823529412	58.1562857142857	33.6745588235294	49.9857647058823	150.976914285714	28.5624705882353	13.2614857142857	45.9128571428571	169.363941176471	67.3374705882353	43.8722857142857	508.088057142857	93.8662857142857	195.894857142857	137.692285714286	91.8231428571429	804.872823529412	633.80355882353	203.067794117647	260.209285714286	257.148	602.971971428571	140.775771428571	267.359771428571	43.8650588235294
179	251.099331717717	251.092761929222	251.105901506212	234.1615	230.59	237.733	2	2	61.2221052631579	103.037719298246	102.028070175439	141.833649122807	122.444210526316	141.845842105263	94.8861052631579	278.560578947368	178.530701754386	155.112	127.508771929825	223.44147368421	99.9961052631579	178.564473684211	153.055263157895	119.360526315789	112.219298245614	101.007789473684	60.1893157894737	91.8236842105263	98.9757368421052	183.647368421053	116.288	132.609122807018	96.9266666666667	91.8331578947368	84.6570877192982	139.778456140351	71.419649122807	85.6770526315789	94.8844736842105	80.5855438596491	276.467543859649	142.851578947368	60.1841403508772	129.575649122807	167.343298245614	167.374947368421	109.179421052632	182.592561403509	110.178947368421
180	252.116465531953	252.10581486246	252.122701091293	208.114	205.078	209.154	6	6	331.635416666667	809.080277777778	583.694222222222	989.669444444444	1628.62933333333	2577.82077777778	1717.36125	3956.26311111111	1467.1195	1379.60333333333	531.564722222222	875.3745	1129.4475	1732.71466666667	1613.32266666667	1259.02277777778	2404.07452777778	1799.721	1263.91766666667	1805.89166666667	415.253055555555	421.36325	297.880555555555	239.726111111111	886.59725	562.173055555555	401.923777777778	4406.15916666667	2597.62722222222	1480.95933333333	1744.39	1201.03041666667	1814.05784	6931.76722222222	2984.43872222222	5220.45166666667	10198.0441666667	8260.27291666666	5666.62277777778	1105.76338461539	2654.40138888889
181	253.214461054567	253.211520982825	253.232029235319	617.257	611.124	619.32	29	29	512.236434782609	2402.06008474576	1524.08372727273	2418.73197368421	1104.82480434782	1915.42910526316	1161.93186666667	1752.86529411764	957.922891304346	1419.22184444444	511.226934782608	1462.8982173913	1109.92556521739	1940.5446122449	1431.59002222222	899.774217391305	697.9536	328.531	272.4824	763.155130434783	857.950822222223	958.147434782608	477.4328	1318.33096	431.5822	285.674666666666	270.335333333334	832.745739130434	268.328608695652	508.089913043477	297.878933333333	745.826586956522	3585.73702439024	1077.41843478261	312.2424	1107.134	1077.60208695652	2203.8	430.559260869565	839.77091111111	456.008021739131
182	254.990571051999	254.984656025685	255.005469594901	103.0515	94.878	107.127	90	90	3117.62933333333	4417.78090909091	5101.71754761905	4188.88935897436	3086.875	4054.53973333333	2495.01059259259	3728.00121621622	199.946486486487	289.758888888889	281.594594594595	170.386388888889	2623.06275	2958.44130434783	2818.55084210526	2789.8136097561	393.8165	718.177777777778	609.205333333333	407.024333333333	2854.73483076923	2340.9	2701.65947169811	2909.80784615384	2036.45945945946	2293.80830188679	2104.52448717949	2414.8464516129	1953.08120930233	1951.82681481481	2668.8166	1840.982	2738.05277777778	3627.433125	2379.541	2568.39978947368	1552.8205	2658.84968	2543.59323529412	1413.8155862069	1069.0648
183	255.006189886633	255.005780216008	255.006536515448	104.0575	99.984	105.086	8	8	3165.46828947368	4529.06497368421	5200.19978947368	4212.29810526316	3259.22484210526	4243.93115789474	2719.24984210526	3711.86086666667	210.114578947368	294.863657894737	294.856052631579	179.566315789474	2687.37315789474	3028.14105263158	2894.03863157895	2873.50568421053	398.933184210526	726.427368421053	615.313894736842	411.049394736842	2855.71657894737	2429.57731578947	2786.41055263158	3011.35073684211	2134.39052631579	2321.45789473684	2142.22105263158	2576.62960526316	2003.08652631579	2049.70868421053	2751.889	1963.59389473684	2573.56092	3801.06842105263	2476.56189473684	2663.36763157895	1734.49210526316	2804.77576315789	2810.39	1616.09684210526	1195.59421052632
184	256.080072567758	256.076936496182	256.094300876521	64.281	61.197	71.428	12	12	159.14496	248.894352941176	264.3095	289.75952	318.367346938776	482.59244	297.95096	396.92782	1092.0987	1317.63675510204	1067.19196	1412.9216	188.7259	296.89566	184.68878	226.530612244898	265.300816326531	531.6284	306.085714285714	339.78912244898	385.70364	169.34656	168.366	392.8463	260.11	181.60628	132.6364	218.31424	244.8672	234.715	388.76478	219.409693877551	593.73312	578.43072	207.138714285714	356.07772	373.42248	455.143	439.68034	388.76478	485.656
185	256.262978424326	256.258906157928	256.279041202718	880.431	875.381	881.542	9	9	411.247107142857	846.985357142857	913.315535714289	659.243000000002	646.974357142857	764.031655172414	458.204499999999	1932.42114285714	623.37275	556.162407407407	2461.94942857143	440.848	968.251142857142	805.146321428571	975.580296296296	733.713821428571	481.659142857143	866.374178571431	582.583142857143	570.339714285714	872.19160714286	484.720535714285	578.48175	966.210571428571	893.739	537.784678571428	496.86175	652.982857142857	570.339714285714	708.078285714285	770.477500000002	676.579222222222	608.196714285716	818.2405	624.283714285714	604.009142857143	510.142857142857	585.644	1386.27707142857	572.480464285714	536.670285714285
186	256.97710669491	256.971057673793	256.993199906465	103.051	99.979	106.112	66	66	2152.28791666667	3018.01877419355	3719.95615384615	3160.19354761905	2126.54833333333	2868.39125	1956.2504	2669.19045714286	140.752114285714	204.057142857143	155.079085714286	118.349828571429	1777.75247619048	2246.04	2062.99145454545	2056.16357142857	304.045142857143	540.736285714286	456.131571428571	294.763485714286	2093.59459459459	1544.18824242424	1779.34164705882	2135.92455319149	1564.098	1481.43092307692	1569.97730769231	1753.52578571429	1287.73248780488	1534.49777777778	2069.46405714286	1271.45881081081	1668.62376470588	2808.10710204082	1563.2528	1692.885075	1185.56277777778	1766.11457142857	1519.97028571429	904.969962962963	939.525257142857
187	257.101331776586	257.101331776586	257.101331776586	292.828	292.828	292.828	1	1	27.548	52.0351111111111	44.8914074074074	60.1968571428572	48.9737142857144	45.9128571428572	42.8602222222222	68.344962962963	2768.06385185185	3728.12400000001	1789.20992592593	3512.88014814815	58.1568888888889	64.2903333333335	45.9033333333333	45.8933333333333	274.44974074074	273.439407407407	315.397444444445	299.956222222223	43.8807037037037	56.1264814814815	38.7628148148149	53.0438518518519	49.9927037037038	29.5875185185185	41.8473333333333	36.7293333333334	33.6697777777778	32.6494814814815	35.7168518518518	31.6349259259259	40.8103703703704	34.6900740740741	25.5018518518518	26.5267407407407	24.4871111111111	25.5064814814815	25.4907407407407	17.3444074074074	26.5267407407408
188	258.874992024681	258.874744895455	258.875605066575	1079.45	1077.37	1080.44	3	3	2415.36	3360.74684210526	3572.96157894737	3220.9707894737	2218.05210526316	3794.31684210526	2354.76736842105	2262.50684210526	2050.23736842105	1961.96605263158	2129.28921052631	2095.08	3654.58263157895	3542.35368421052	3386.54605263158	3266.04	2276.20710526316	3838.23	2068.56	2328.24052631579	3397.33210526316	2007.87789473684	2253.76131578947	3747.42657894737	3426.04368421052	2058.89105263159	2319.07432432432	2551.31578947368	2134.94105263158	2247.06	3775.99394736842	2382.92894736842	2203.76842105263	3622.86842105263	2150.16	2054.81	2027.78578947368	2195.60631578947	2160.45421052631	2104.35459459459	2094.06
189	258.881322507588	258.875826169447	258.898597555213	1078.405	1076.32	1079.46	58	58	2355.90156249999	3289.48749999999	3532.32187499999	3191.53749999999	2182.44843749999	2382.34714285714	2309.98750000001	2225.98312499999	1343.19733333333	1900.84218749999	2088.57968749999	2063.07187499999	2567.15866666666	3458.85937500001	2273.58000000001	2418.18999999999	2207.95624999999	2473.63428571429	1264.8	1399.47461538461	3324.17562499999	1967.16249999999	2187.54999999999	3637.31999999999	2099.61733333334	2003.89374999999	1469.90769230769	2520.17187500001	2077.99249999999	2190.95999999999	2642.5	1617.4731707317	2152.85937499999	2171.48521739131	1395.35999999999	1486.60999999999	1099.0785	2171.57999999999	2092.28125000001	1546.76588235294	2027.75999999999
190	259.107109223595	259.107109223595	259.107109223595	100.002	100.002	100.002	1	1	21.4229166666667	38.7758333333333	41.8370833333333	57.144	50.0017777777778	48.9813333333333	71.3961111111111	93.8374444444445	56.0893055555555	62.2369444444444	21.426	48.9733333333333	26.5311428571428	37.7471944444444	33.6637714285714	25.5107142857143	47.9530555555556	27.5475	25.5111111111111	33.6636666666667	21.4258333333333	47.9373888888889	37.7495142857143	25.5034722222222	24.4866666666667	26.5308333333333	22.4430555555556	44.9064	24.4902857142857	17.3447222222222	20.3988888888889	22.4494285714286	71.4116666666667	40.8166666666667	20.4083333333333	41.8375714285714	36.73	56.1078571428571	28.5638888888889	42.8516666666667	24.4826666666667
191	259.85563244515	259.85563244515	259.85563244515	1084.54	1084.54	1084.54	1	1	1424.31885714286	1815.08828571429	1933.44142857143	1689.04571428572	1358.00028571429	1995.21714285714	1373.30457142857	1300.208	1287.96114285714	1204.94805555556	2072.20028571429	1314.128	1910.99514285714	1635.976	1728.9	1716.12057142857	1229.78857142857	2034.43388888889	1227.40371428572	1276.02	1922.21828571429	1260.05285714286	1272.96	1819.67885714286	2024.14861111111	1234.54571428572	1312.45485714286	1427.37971428571	1147.10444444444	1276.02	1969.70285714286	1380.43583333333	1332.12	1983.43542857143	1071.3	1214.14	1178.76	1372.28428571429	1982.41514285714	1136.28	1238.28
192	261.221663576265	261.221663576265	261.221663576265	758.079	758.079	758.079	1	1	13.2635454545454	31.6284545454546	39.7977272727274	27.5375454545455	27.5473636363636	39.7977272727272	25.5068181818182	26.5270909090909	171.405818181818	173.446363636364	22.45	182.655939393939	29.592794117647	33.669	28.5676363636363	31.6284545454545	26.5357575757575	31.6284545454546	21.4257272727273	23.4704545454546	31.634090909091	22.45	18.3649090909091	31.6284545454545	37.7568181818183	22.4493333333333	20.4090909090909	19.3880606060607	30.6081818181818	19.3788484848485	40.8181818181818	21.4257272727273	20.4018181818182	33.669	20.4090909090909	18.3649090909091	24.4829090909092	27.5473636363636	34.6841212121213	32.6438787878788	28.5676363636363
193	263.015709916958	263.010061744424	263.030664535834	62.235	60.177	65.29	96	96	2926.67679310345	3720.96	4577.04443181818	4882.01352941177	5424.80675862069	5771.00084782609	6367.49837837838	9349.88258139535	6396.735125	8018.48507317073	524.417902439024	10213.6702857143	2450.7155625	5575.84669811321	3797.91329166667	2955.04293877551	1944.91029268293	2044.581	4051.52305555555	2314.9655483871	1757.154	2578.98133333333	2457.02256716418	1382.67052631579	1761.49787804878	4081.57569444444	3112.38321428571	6279.87073170732	5795.24903225806	3269.8422	2107.66433333333	2171.64663829787	10505.94553125	6467.52457142857	6090.021475	7851.07038461538	10661.9390625	8858.21943902439	1405.72404761905	11469.2437209302	5771.55425
194	263.031433801309	263.030919952276	263.03277829917	63.249	62.246	64.28	7	7	3036.89440476191	3731.16	4651.71692682927	5041.14563414634	5656.4046	5817.75548780488	6487.79624390244	9463.32531707317	6488.48604878049	8059.4472	526.471024390244	10419.7747317073	2564.64790243902	5717.92024390244	3845.85082926829	3091.85634146341	1823.43926086957	2178.32487804878	4039.268725	2416.3664	1760.21524390244	2724.11634146341	2611.24104878049	1570.41812195122	1761.49787804878	4337.66224390244	3214.48112195122	6320.6756097561	5845.11704878049	3122.628	2354.09656097561	2266.3084	10623.5197619048	6545.25892682927	6157.31914634146	7943.80892682927	10769.952097561	8880.66856097561	1396.54695121951	11496.7368780488	5984.89380487805
195	263.863827084535	263.863827084535	263.863827084535	1078.42	1078.42	1078.42	1	1	1087.653125	1289.68774193548	1452.93935483871	1435.14000000001	1098.88741935484	1443.19225806452	951.960967741932	951.241290322584	852.238709677416	829.522258064519	688.717741935486	887.400000000003	1455.9859375	1243.14580645161	1410.66000000001	1349.88677419355	956.042258064519	1410.071875	926.159999999997	1020.32258064516	1280.50483870968	804.014193548384	990.419999999997	1454.98000000001	1410.08580645162	984.611290322584	1026.07258064516	1085.62322580646	822.640000000003	1008.78	1425.3906451613	1026.44451612904	992.773870967738	1500.89451612904	926.159999999997	906.0464516129	861.424516129035	1050.6	794.061935483868	887.680645161293	903.434193548384
196	264.019151511482	264.017086367944	264.020846850536	61.209	60.195	63.238	3	3	289.698933333333	342.6864	456.140379310345	535.644827586207	583.592533333333	597.7786	656.170413793104	957.018758620689	672.892	800.355862068966	117.32775862069	1113.9492	239.762666666667	543.7133	350.974896551724	298.996733333333	201.025366666667	233.6487	351.992	192.8619	208.178482758621	249.967586206897	239.764827586207	190.804482758621	170.3233	408.04	315.2109	558.997793103448	531.558933333333	305.175896551724	237.684103448276	241.8032	1132.274	649.782466666667	590.7344	760.098666666667	1094.756	950.897103448276	187.6984	1237.80375862069	563.2976
197	265.015144272683	265.013384160173	265.016233887035	60.702	60.194	63.238	4	4	403.970769230769	588.525205128205	648.987789473684	676.451921052631	764.177105263158	743.656736842105	831.664605263158	1222.46442105263	805.556923076923	987.052526315789	307.099210526316	1302.67442105263	390.710394736842	795.682105263158	519.394315789474	423.474736842105	244.901052631579	287.714210526316	467.280526315789	285.717894736842	358.167789473684	398.930282051282	358.121605263158	379.596631578947	285.59282051282	525.366025641026	449.866421052632	816.105263157895	702.961315789474	417.416789473684	330.565263157895	330.616421052632	1350.64974358974	839.568289473684	709.096025641026	917.216578947368	1323.31544736842	1107.01407894737	403.961684210526	1335.775	664.208447368421
198	267.123314959802	267.120018237189	267.140066048249	549.886	543.792	550.928	11	11	313.279545454546	1098.99690909091	923.483939393939	1089.65127272727	963.137454545454	1198.82045454545	629.412588235294	1846.0242	714.296969696969	942.732	922.326545454545	677.340363636364	512.085636363636	1127.56878787879	966.023558823529	878.167818181819	436.676727272727	368.318454545454	383.553176470588	248.99090909091	743.778818181818	636.650181818184	720.078470588235	850.630941176471	392.805	546.866181818182	278.584090909091	867.360606060606	528.595454545454	470.345727272727	455.992588235294	685.745454545456	1831.39861111111	871.157636363637	454.021363636363	614.110823529411	668.278636363636	1001.75903030303	634.496545454544	1010.07	941.71172727273
199	268.100984622054	268.10022015005	268.101749094059	123.944	122.408	125.48	2	2	158.142872340425	249.873936170213	183.668936170213	320.400255319149	184.689319148936	260.137978723404	162.244276595745	438.563404255319	622.288958333333	736.639702127659	658.009787234043	585.638765957447	133.64229787234	227.464744680851	191.812	120.390127659574	60.1887872340425	60.2038510638298	45.9067021276596	52.0341063829787	97.9690212765958	119.3570625	100.994744680851	141.768170212766	78.5612978723404	56.1222340425532	49.9883404255319	167.325361702128	60.2038510638298	54.0554893617021	88.721875	40.8153191489362	187.664666666667	92.8335531914894	61.2165957446808	63.2571489361702	188.703936170213	245.855893617021	178.567021276596	277.451574468085	58.1630425531915
200	270.104172532061	270.096542415002	270.11180264912	108.666	108.153	109.179	2	2	51.0057142857143	80.5867714285714	102.045714285714	94.9010294117647	158.166428571428	188.779285714286	183.594857142857	192.7692	421.2954	557.986885714286	54.0751428571428	669.307428571428	60.1968571428571	91.8102857142857	83.6617058823529	93.8805882352941	99.988	255.064285714286	117.349285714286	150.976914285714	92.846	76.4957142857143	88.7623714285714	110.153828571429	95.8907428571429	96.9407142857143	115.272914285714	252.048970588235	153.064285714286	112.229117647059	135.6334	102.044117647059	771.3144	406.130571428571	172.428285714286	307.149	570.327970588235	578.490088235294	30.6085714285714	632.470857142857	264.2466
201	270.277044480847	270.273675719849	270.281656813442	892.765	885.617	894.806	9	9	648.972	1102.00754716981	944.869433962265	954.984905660378	658.08254716981	995.685735849056	627.601698113208	678.550943396227	668.347169811321	650.928528301886	745.824680000002	590.918660377359	1028.42626415094	1087.74237735849	978.650452830187	979.562264150944	629.63103773585	892.929245283019	584.502444444444	669.293283018869	886.692296875	625.491320754718	602.089433962264	902.933773584905	1036.58837735849	619.369056603774	633.654339622641	666.232490566037	580.41220754717	620.320603773584	922.421132075472	690.718830188679	609.232867924528	946.805132075473	629.317148148148	619.300339622641	617.202735849056	701.954716981133	1203.895	648.967333333333	628.422666666666
202	271.27287208916	271.266154612143	271.289361724337	934.0755	926.4	935.622	132	132	4027.7496	5930.36809090909	5552.8805625	5905.89326923076	3798.88582978723	5342.68437704918	3993.36387692308	3796.07130434782	3823.27117105263	3596.47065217391	3469.70020000001	3809.69351428571	5603.87409230769	6029.7644117647	5909.31334722222	5903.79259701493	3706.633125	5523.22123188406	3747.54306410256	3943.143	6117.01091549296	3670.93243243243	3430.10543902439	5422.15552941177	5563.97591891892	3893.66366197183	3216.55762962963	3823.25936619719	3373.45003125	3889.99126027398	5550.22276923077	4057.91869333334	3776.55828	5455.28751428572	3762.71952459017	3851.50666666667	3799.65101351351	4102.23437974684	3333.47256	3857.17090909091	3869.92204
203	271.972833940677	271.972833940677	271.972833940677	66.321	66.321	66.321	1	1	154.03415625	510.9886875	542.789625	445.86290625	221.44171875	533.412454545455	168.363870967742	290.777727272727	269.115	238.870125	1928.31545454545	241.79925	554.01271875	394.786909090909	529.52596875	509.21390625	219.3940625	760.103181818182	241.80665625	336.6928125	372.4596875	197.9285	165.2855625	321.385909090909	400.89684375	184.67090625	168.315	268.283909090909	170.38696875	174.4948125	461.081090909091	178.5765625	272.41509375	580.43334375	192.83315625	198.95484375	321.38859375	217.31325	1530.92903030303	244.905	274.50609375
204	272.275860307995	272.272522203195	272.294116016403	932.534	928.418	934.603	41	41	843.788099999998	1420.2112	1230.4416	1332.5118	860.084800000002	1203.92551724138	820.220380952382	837.64648275862	850.902400000002	809.21548275862	716.227200000001	805.878999999999	1162.1217	1171.29483333333	1158.23203125	1282.61433962264	787.49324137931	1182.49972413793	832.685793103447	890.69503846154	1297.79089655173	782.710275862067	775.566896551722	1140.76654545455	1180.21979310345	834.578133333335	844.946400000001	880.317533333333	791.734068965516	885.591466666665	1233.76365517241	852.089666666668	833.585099999998	1292.90796551724	842.575066666666	803.119931034481	820.160399999999	801.078965517243	699.019666666667	791.734068965519	806.106326530611
205	276.006781482276	276.001936802544	276.011626162009	92.848	91.822	93.874	2	2	149.955891891892	197.932432432432	239.801621621622	228.576864864865	248.978918918919	267.310810810811	295.792162162162	423.344864864865	293.705513513513	364.400513513513	252.006756756757	441.777027027027	274.496324324324	385.600864864865	274.409081081081	272.455459459459	226.536	285.675675675676	223.468783783784	200.961297297297	114.27027027027	83.6488648648649	89.7718918918919	89.7695135135135	116.310810810811	93.8648648648649	66.3175675675676	344.860486486486	210.203513513513	147.939189189189	174.387648648649	119.371621621622	729.396621621622	504.17372972973	257.148972972973	457.15372972973	942.879567567568	1029.47997297297	613.084972972973	926.405405405405	203.006891891892
206	277.030909606184	277.030108012033	277.031711200336	80.6055	77.556	83.655	2	2	328.471672131148	1148.72304918033	1689.88013114754	2099.9022295082	990.770196721312	2458.83213114754	1388.46542622951	3802.21208196721	1884.41468852459	2185.0133442623	349.955590163934	2017.91668852459	799.898491803279	1353.6487704918	1159.94503278689	828.612721311475	692.824885245902	807.040442622951	1643.80101639344	1176.36242622951	576.503770491803	904.899950819672	653.935590163934	452.96006557377	499.848196721311	1754.85114754098	687.535245901639	2936.36206557377	1853.99531147541	635.745967213115	670.129229508197	540.747704918033	3761.40486885246	2358.88432786885	2088.71181967213	2491.72072131148	4394.34031147541	1560.0061147541	443.735655737705	4084.56932786885	2035.42327868852
207	277.969801835957	277.965895861406	277.985611145755	66.33	65.296	68.357	28	28	1164.95051612903	1165.74938709677	1438.764	1756.902	1112.1164516129	1553.64460606061	1133.67579487179	721.322451612903	298.718225806452	299.105741935484	284.652	263.17664516129	1033.55409677419	1041.48587096774	961.0912	1218.45774193548	105.106516129032	166.302064516129	151.002967741935	101.008741935484	2022.52848275862	1234.51225806452	1082.50293333333	3090.33725	1260.72	677.322838709677	815.057322580645	883.403806451613	358.121903225806	902.269333333333	1415.09564102564	1240.67466666667	569.214	1001.73503225806	518.291096774193	700.91729032258	604.0176	795.808	661.022709677419	662.282866666666	162.251806451613
208	277.98945302365	277.98945302365	277.98945302365	66.31	66.31	66.31	1	1	1191.52297674419	1193.42720930233	1654.30769047619	1866.05902380952	1127.41571428571	1851.55325581395	1263.2610952381	744.912857142857	319.143534883721	317.432390243902	305.065428571429	294.820325581395	1059.92842857143	1057.88814285714	986.731404761905	1232.64895238095	119.390142857143	175.509619047619	175.488	110.204780487805	2187.74780952381	1260.02345238095	1113.2615952381	3141.82626190476	1397.4	689.616571428572	830.396285714286	903.846571428571	380.55769047619	916.451761904762	1526.52552380952	1316.50642857143	596.781627906977	1025.24023255814	541.759071428571	720.321714285714	633.582642857143	806.119761904762	683.4	696.936452380952	182.626880952381
209	278.033459398916	278.028229887625	278.037805355004	198.94	196.871	199.989	4	4	30.6139285714286	60.19475	39.7987777777778	48.9724444444444	31.628037037037	52.0332222222222	40.8192592592593	75.517	1432.62790243902	1731.75707407407	2046.71437037037	1257.70566666667	58.1547777777778	54.0751428571429	57.149037037037	43.8727407407407	120.342518518519	143.856555555556	237.676642857143	229.6125	63.2583703703704	78.55925	63.2445925925926	69.3648571428571	41.8306296296297	52.0464444444444	41.8306296296296	66.3312962962963	31.628037037037	26.5162857142857	47.9433571428571	33.6758888888889	53.0548571428572	63.2577142857143	41.8229285714285	43.8799642857143	41.8397407407407	45.9116666666667	40.8103703703704	81.6059259259259	37.7426428571428
210	278.047537901579	278.047537901579	278.047537901579	199.972	199.972	199.972	1	1	29.593962962963	59.175037037037	39.7987777777778	48.972	31.628037037037	51.012962962963	40.8192592592593	74.4978518518519	1537.86559259259	1676.65107407407	1608.94885185185	1261.82835714286	58.1547777777778	52.0351111111111	54.0865	43.8727407407407	120.347357142857	143.856555555556	236.657185185185	229.608333333333	63.2583703703704	76.5194444444444	64.2645	66.3048148148148	37.7495925925926	51.025	41.8306296296296	66.3312962962963	32.648	26.5161481481482	47.9434814814815	33.6758888888889	48.9724444444444	62.2380740740741	40.802962962963	42.8602222222222	41.8397407407407	45.9116666666667	40.8103703703704	82.6257857142857	36.7293333333333
211	279.959451177287	279.95776942363	279.961132930943	304.023	303.014	305.032	2	2	84.691320754717	143.889169811321	135.695132075472	131.628679245283	78.5617924528302	97.9471698113207	65.2908679245283	123.440547169811	120.393396226415	113.263981132075	101.017358490566	110.178339622641	81.6045283018868	116.323018867925	85.6847547169811	63.2633962264151	71.4118867924528	95.9048301886793	94.8950943396226	110.190566037736	124.472226415094	48.9681509433962	48.9672452830189	76.5353773584905	139.778773584906	53.0488301886792	34.6896226415094	139.791698113208	97.9562264150943	89.7749433962263	144.877509433962	39.7947169811321	211.194679245283	146.918037735849	45.9059433962264	68.3513773584905	161.21962264151	167.307849056604	162.171	121.427150943396	232.620226415094
212	280.0255606054	280.023772804875	280.030745651548	198.957	196.916	198.963	3	3	27.5547272727273	58.1555454545455	56.13	69.3785454545454	33.669	57.1352727272727	28.576	76.5375	566.402727272727	584.772545454545	497.893090909091	418.218636363636	64.2771818181818	49.9933636363636	42.8629090909091	39.7906363636364	102.998043478261	85.7019130434783	97.92	120.424363636364	48.9730909090909	45.9122727272727	33.66	46.9325454545455	45.9245454545455	30.6163636363636	28.5676363636364	67.356	23.4662727272727	33.6525	49.9933636363636	49.9933636363636	73.4596363636364	55.0947272727273	27.5473636363636	31.6369090909091	27.5547272727273	43.8712173913044	25.5068181818182	54.0623043478261	20.4054545454545
213	280.156391811516	280.156391811516	280.156391811516	230.59	230.59	230.59	1	1	21.4286153846154	12.2415384615385	29.5881794871795	29.5922105263158	19.388	23.4739210526316	24.4867692307692	33.6735384615385	39.791	17.3495897435897	20.405641025641	23.4664871794872	17.3471578947368	22.4490256410256	23.4696842105263	32.6490256410256	36.7246153846154	18.3650769230769	16.3241025641026	31.6239743589744	16.3265641025641	18.3646153846154	12.24	30.5992307692308	23.4664871794872	10.2042105263158	16.3171282051282	20.405641025641	23.4664871794872	18.3567692307692	19.3824358974359	12.2415	26.5273333333333	14.2857435897436	17.3395641025641	18.3650769230769	15.3063157894737	19.388	23.4658974358974	10.201282051282	16.3220512820513
214	280.261626338546	280.261626338546	280.261626338546	831.475	831.475	831.475	1	1	23.4696842105264	242.791315789474	207.118763157895	71.4184210526315	60.1877631578947	198.925657894737	20.4021052631579	189.74447368421	71.4283783783784	103.078473684211	669.396210526315	35.7046052631579	220.439368421052	186.71297368421	234.696842105264	108.164631578947	28.5629473684211	74.4580789473684	40.8105263157895	42.8521578947368	167.422421052632	29.5883947368421	46.9393684210527	216.262315789474	75.4994736842105	30.6126315789473	21.4288421052631	54.0823157894736	36.719052631579	94.8991578947367	82.6413157894736	59.1844210526317	42.8587894736841	198.956447368421	79.5805263157894	103.030631578947	29.5838157894737	33.669552631579	200.997026315789	40.8052631578948	46.9260526315789
215	281.061201195517	281.05316603156	281.069236359475	844.7415	841.695	847.788	2	2	193.848717948718	178.5	128.555538461538	123.435512820513	254.011923076924	216.267179487179	238.7151	241.770384615385	251.02455	147.963205128205	104.066153846154	227.48858974359	189.772461538461	175.4873	169.413641025641	132.633333333334	248.911282051283	126.495897435897	158.139743589743	235.683525	216.452	196.914435897436	121.412725	136.714358974359	198.955	150.000307692308	133.734205128205	187.760205128205	124.455641025641	214.286153846154	186.735076923077	254.082153846153	274.453975	139.778641025641	176.508794871795	274.448974358974	156.103153846154	218.340358974359	120.39245	161.204564102564	201.954923076923
216	281.955453313365	281.953990104947	281.956916521783	304.023	303.014	305.032	2	2	74.4797966101695	122.457931034483	125.493355932203	130.605559322034	45.9122033898305	117.331186440678	56.1093220338983	83.6538983050848	148.960275862069	181.626372881356	123.463810344828	133.642203389831	122.410169491525	147.95406779661	125.470423728814	118.363254237288	48.9682758620689	157.121762711864	88.7715	71.4193103448276	136.718610169492	47.9481034482759	58.1506271186441	116.333068965517	131.614983050847	88.7547457627119	65.2976551724138	98.9663050847458	84.6909491525424	54.0691379310344	134.674137931034	43.8709322033898	95.9059310344827	149.97986440678	52.0287931034482	61.2103448275862	82.6419661016949	94.8757627118644	98.9383559322034	87.7433220338983	138.756881355932
217	282.277057159955	282.272898291617	282.290210885663	895.824	889.625	897.884	40	40	470.39518	2201.94472727273	1515.41689655172	1055.9898	692.75654	1986.25152	520.51	1930.5448627451	992.84156862745	1096.66862745098	11207.356212766	575.600705882353	2570.05473214286	1592.83215686274	2212.46525490196	1466.28606	617.40843137255	1090.92498039216	668.125686274509	692.766392156863	2070.27565714286	925.495686274509	724.548039215686	1676.28596296296	1093.86039215686	921.40314	711.213333333334	752.96664	738.522588235293	1185.55898039216	1178.53029411765	832.544	585.77262745098	1728.34501960784	905.707764705883	1009.04972727273	618.216960000001	576.4582	1610.00037209303	638.765490196079	599.979058823529
218	282.295488742967	282.293210739729	282.296602326939	896.806	896.738	898.802	5	5	452.041227272728	2269.41097674418	1730.80654545455	1033.53627272727	674.400272727274	2064.01172727272	489.856744186047	1636.67503225807	947.968883720931	1055.84113636364	11401.5477272727	538.751999999999	2596.59409090909	1544.91376744186	2183.96727272727	1437.72438636364	578.57734883721	1053.192	638.52	650.938046511627	1996.95920930232	888.784604651161	693.963720930233	1831.40093023256	1039.80655813953	895.899227272728	687.755727272728	731.535545454546	704.835704545454	1150.84855813953	1131.46369767442	791.731636363637	538.84241860465	1699.77436363636	866.901162790698	1121.26113953488	593.719363636365	543.732681818182	1918.12465116279	596.931279069768	548.972697674419
219	283.278582790892	283.277886592981	283.284688282198	894.7805	889.699	894.818	4	4	306.124390243903	800.005073170731	615.316275	450.958585365854	389.742487804878	721.226219512194	328.620634146341	638.77956097561	409.137365853658	426.482341463415	2796.56081081081	318.369365853659	800.929756097561	652.029365853659	696.005951219512	564.289292682927	338.777658536585	427.553731707317	349.901829268292	354.033097560976	679.596146341463	388.777975609756	370.463634146341	611.140707317073	474.436097560975	418.37	345.879219512195	347.911487804877	337.668439024389	476.465292682927	481.635707317073	422.451658536586	348.981804878049	639.723512195122	413.040731707317	438.715365853659	342.769170731707	403.976571428571	712.147268292683	358.165536585366	318.323707317072
220	284.294293889683	284.289644137192	284.312880267796	963.119	954.974	964.208	88	88	781.411190476191	1308.42906	1551.47964705882	1259.8431884058	999.869019607843	1371.97911764706	844.636430769231	1503.88588405797	1136.58580392157	912.037764705882	4181.56705882353	1002.84147692308	1398.55908695652	1257.99627272727	1461.28670967742	1329.57577083333	903.822724637682	1481.436	1041.60017647059	859.071549999998	1539.41670588235	1092.609	1086.68586956522	1454.91215	1388.60885714285	961.368439024389	1035.74316901408	928.55512195122	946.892417910447	1140.05309803922	1370.10053731343	1098.73005882353	983.317803921567	1250.01041666667	1133.41605882353	1086.59235294118	1011.66494117647	1221.40941176471	1997.4671372549	1037.70822413793	963.063164179104
221	286.148500721314	286.148500721314	286.148500721314	138.749	138.749	138.749	1	1	24.496	35.6978125	59.1744999999999	58.1969999999999	52.03275	65.276	51.046875	106.073882352941	34.6885	61.2375	25.4984375	32.648	44.891	73.4355000000001	28.5565	40.81	77.5105000000001	83.6604999999999	34.677875	65.2970666666667	50.0106249999999	81.6500000000001	40.8125	56.0967647058824	38.7701333333333	27.5484375	18.35775	64.2993749999999	29.5890625	27.5383125	30.598125	22.4455	144.777875	59.1744999999999	24.486	43.8734375	65.2959999999999	96.8940624999999	23.46575	66.3406249999999	26.5265
222	287.05079330033	287.04822303062	287.05586787372	265.278	263.252	266.296	4	4	107.140975609756	219.389146341463	288.777341463415	280.580487804878	428.512682926829	519.527609756098	463.14643902439	542.782731707317	142.820487804878	198.980853658537	155.04	164.263195121951	422.391073170732	346.891219512195	380.505487804878	459.241463414634	149.94	112.229512195122	188.7	270.37756097561	218.368731707317	182.628024390244	169.364536585366	192.858365853658	313.267292682927	221.429975609756	154.038414634146	635.642341463415	313.17743902439	285.67512195122	304.08356097561	263.191463414634	809.996195121951	612.175609756097	347.961390243902	458.045707317073	623.473341463415	636.830048780488	549.924609756097	728.28	111.225195121951
223	287.885238668742	287.883350762327	287.887918260961	1080.45	1078.38	1081.51	29	29	1262.11484848485	1731.45424242425	1845.57326086957	1490.74178571428	1097.84606060606	1402.39599999999	1170.28757575757	1122.6875	1054.28606060606	1275.37878787879	903.988484848487	1120.98	1705.8380952381	1781.97818181817	1806.42	1651.82972222222	1136.61757575758	2108.84414634146	1172.99999999999	1188.65303030303	1730.43393939394	1007.03909090909	1266.84	1816.1393939394	1645.72085714286	1188.65303030303	1295.53363636364	1314.15030303031	1127.7696969697	1106.7	1917.18612903225	1214.16060606061	1139.67848484849	2051.8293939394	1154.64	1083.56181818182	1063.47151515152	1113.84	837.917575757572	1184.57181818182	1142.0705882353
224	289.075717681439	289.073888980934	289.084570502493	237.716	236.712	239.734	3	3	106.1086	237.689125	202.01445	239.799875	73.4687999999999	145.942225	45.905625	85.7144615384616	67.33815	88.776975	52.034025	68.3668	59.18465	60.2042051282051	70.4075999999999	44.8921	48.966	46.93265	23.462875	49.986125	44.8921	58.14855	29.58	36.7292307692308	39.790725	27.5508	32.6352	63.25705	26.52715	28.56	31.623875	23.46	60.1962250000001	42.8572307692308	31.62	49.9859756097561	51.01375	52.0557	43.871825	52.034025	25.506875
225	289.978579543153	289.974254434343	289.998331229636	91.806	87.747	93.869	31	31	92.8333170731707	212.19043902439	202.042097560976	435.717048780488	319.393025	480.549525	410.049571428571	266.251829268293	1658.33522727273	1915.44374074074	1263.09763636364	1474.32292682927	128.5704	167.28	133.639170731707	147.956585365854	213.2636	118.3519	148.98205	178.521341463415	659.187853658536	1360.86613953488	1137.43597560976	1148.63075409836	551.978341463414	946.808975609756	1030.34780487805	347.911487804878	154.084175	278.533243902439	436.498857142857	560.130975	545.765243902439	406.1192	266.328219512195	448.987	1278.57953658537	562.167829268293	869.164682926829	1361.03790243902	373.364634146341
226	290.091138515956	290.090960372122	290.09131665979	239.762	239.734	239.79	2	2	29.5876315789474	80.5883157894736	66.3171052631579	93.8787368421053	39.7964210526316	61.2340540540541	41.827358974359	90.8174736842105	49.9941842105263	72.4498947368421	30.6084615384615	51.021052631579	34.6943157894737	53.0618947368421	40.8168421052632	39.791	35.7046052631579	29.5883947368421	25.5032894736842	46.926052631579	34.6889473684211	77.528	59.16	82.6413157894737	68.3588974358974	42.8576842105263	31.6144358974359	36.7304210526316	25.5070512820513	22.4394210526316	42.8455263157895	30.6	47.9523684210526	30.6126315789474	28.562947368421	25.5032894736842	30.6086842105263	33.6843157894737	16.3241025641026	45.9126923076923	29.5876315789474
227	291.017185269073	291.014083829503	291.024678400011	64.281	63.237	66.31	9	9	197.88	396.68275	520.361052631579	761.116315789474	381.5922	685.404631578947	437.828368421053	418.329473684211	144.7548	152.027052631579	437.692894736842	95.9035	333.626052631579	316.297894736842	295.876315789474	387.78	85.701	118.32	63.2586	85.7021052631579	825.648368421053	2266.05457142857	2404.76026315789	1443.96033333333	462.06	837.636052631579	811.92	312.200526315789	252.005	296.988473684211	477.507789473684	409.125526315789	209.15125	259.0673	435.652368421053	366.293368421053	244.863157894737	239.761842105263	358.02	470.63247368421	93.8911111111111
228	291.090151709148	291.083168839482	291.097134578814	241.8225	241.814	241.831	2	2	36.7296585365854	55.0879024390244	55.0958048780488	58.1636341463414	47.9594878048781	71.4392682926829	48.9658536585366	76.5292682926829	51.0134146341464	61.2248780487805	52.0262195121951	54.0819756097561	27.5505365853659	45.9186585365854	52.0411463414634	38.7646341463415	28.5634146341463	33.6688536585366	32.6439024390244	47.9457317073171	39.7904634146341	63.2490731707317	38.76	32.6532682926829	31.6328536585366	28.5716097560976	28.5559024390244	49.9931463414634	20.4053658536585	26.52	26.5269756097561	14.2779512195122	63.2566341463414	44.8971707317073	24.483512195122	31.6237804878049	43.8715365853658	48.9939512195122	37.7544390243902	58.1483414634147	30.6087804878049
229	291.969621707232	291.967328675799	291.971425090653	90.82	90.78	91.817	5	5	75.4882222222222	133.676142857143	126.533142857143	250.005	158.166428571429	279.550457142857	243.773171428571	169.338971428571	1026.94419444444	930.917485714286	696.855142857143	791.741714285714	79.5956571428571	80.5754857142857	94.8706285714286	100.0048	155.105142857143	114.272	93.8794285714286	141.795444444444	392.81	814.048666666667	598.790314285714	712.039771428572	303.0225	555.031111111111	556.9824	176.534142857143	79.5934285714286	175.489142857143	235.5672	330.572571428572	321.335	248.991542857143	122.454857142857	187.758857142857	591.749142857143	334.653714285714	369.281371428571	634.617714285714	185.660222222222
230	292.018577291939	292.016066995448	292.021087588429	63.777	62.235	65.319	2	2	122.416216216216	157.075837837838	168.369473684211	239.768026315789	157.121621621622	193.851351351351	138.775135135135	131.635783783784	105.023810810811	119.374783783784	213.235	128.533621621622	141.794631578947	150.998947368421	160.207891891892	165.305675675676	78.5608108108108	125.493243243243	76.5202702702703	102.043243243243	253.067243243243	622.364864864865	595.932540540541	398.989081081081	173.395405405405	288.736486486487	235.650394736842	156.080131578947	115.290540540541	129.612081081081	212.283675675676	160.203648648649	120.391891891892	172.39827027027	164.263513513513	148.959459459459	143.860815789474	151.044	221.398648648649	191.839157894737	97.9485405405406
231	292.209771732829	292.202034353096	292.217509112563	285.173	283.657	286.689	2	2	10.2025806451613	18.3681290322581	23.4661333333333	27.5478387096774	9.18087096774193	19.3850666666667	12.2430967741935	21.4213548387097	13.2633548387097	18.3684	16.3241290322581	12.2430967741935	20.4051612903226	20.4090322580645	20.401935483871	23.4703870967742	12.2388387096774	16.3241290322581	12.2434838709677	12.2411612903226	11.2251333333333	7.14203225806452	12.2411612903226	12.2434838709677	12.2454193548387	14.2837333333333	11.221064516129	13.2634666666667	4.08103225806451	6.12270967741935	10.2045161290323	14.2863225806452	9.18087096774193	16.3241290322581	8.16180645161289	10.2006451612903	10.2043333333333	10.2046666666667	8.15922580645162	16.3246451612903	6.12154838709677
232	293.017860049293	293.017860049293	293.017860049293	63.255	63.255	63.255	1	1	159.13075862069	236.6168	272.468896551724	323.427448275862	343.832965517241	319.280866666667	250.009827586207	309.200678571429	109.106793103448	104.085724137931	234.663448275862	118.327733333333	246.856689655172	287.717793103448	248.997793103448	254.140071428571	301.991448275862	143.858896551724	73.4598620689655	234.711034482759	339.809275862069	619.286517241379	550.948965517241	570.430586206896	236.609066666667	261.190620689655	290.719	158.110689655172	129.573866666667	284.762793103448	281.65324137931	303.021931034483	380.562896551724	218.29475862069	161.203586206897	189.7696	154.061655172414	397.894137931034	455.9698	228.588137931034	66.3179310344828
233	297.009053779648	297.009053779648	297.009053779648	73.441	73.441	73.441	1	1	103.032242424242	128.512363636364	157.122	105.088090909091	117.348787878788	145.873	129.586181818182	178.547727272727	258.938058823529	181.704625	1192.69881818182	218.299454545455	87.7434545454545	100.989	105.088090909091	103.062848484848	105.106818181818	105.088090909091	74.4799090909091	101.007	150.002363636364	177.527454545455	114.270545454545	103.047545454545	123.412666666667	111.189909090909	87.7278181818182	161.174363636364	68.3582727272727	112.25	87.7278181818182	87.764303030303	185.662060606061	154.033727272727	92.8448181818182	113.250272727273	220.378909090909	160.182818181818	366.147363636364	216.336363636364	82.6568181818182
234	297.080556054688	297.080556054688	297.083132711354	756.055	750.908	756.055	3	3	332.613142857143	656.956666666667	548.983073170732	599.914	435.662	626.528523809523	370.208142857142	481.496190476189	472.447404761904	589.725142857144	187.754476190476	753.058714285716	505.100357142858	617.1	601.032428571429	545.840119047619	316.325476190477	488.773880952381	351.019238095238	433.732738095239	541.771714285714	499.998333333334	440.76342857143	573.387190476191	483.671857142857	477.616285714285	382.651785714285	405.10069047619	435.651833333333	386.634142857143	471.372000000001	389.740047619048	475.442047619048	617.344880952381	466.270571428572	584.46	529.452418604651	582.569547619048	194.847285714286	575.360571428571	505.100357142858
235	297.082148216327	297.081788240566	297.100536337154	846.86	841.706	847.788	5	5	362.192976190476	575.26624390244	678.395	576.368902439023	359.082926829268	667.175707317073	370.357390243903	487.618292682926	673.45756097561	726.535219512195	175.486146341463	512.101219512196	581.566829268293	600.938024390244	714.392682926829	588.694804878049	365.16	508.032878048781	458.100463414634	418.249999999999	596.235512195123	432.593756097561	585.648	676.437878048781	528.498975609756	506.125658536585	369.557853658536	374.492170731707	543.737999999999	373.471756097561	521.431878048782	453.064097560975	376.478999999999	659.187853658536	529.519243902439	693.78243902439	536.661121951218	483.615428571428	191.782926829268	628.485268292683	582.33643902439
236	297.103091134612	297.103091134612	297.103091134612	652.939	652.939	652.939	1	1	386.688285714286	636.494511627907	585.698666666667	580.610309523809	485.52	655.023428571428	436.56	490.81469047619	359.140571428571	401.88	223.437357142857	481.507428571429	503.000857142857	555.96488095238	588.608690476189	541.83492857143	363.221714285714	516.252523809524	330.618857142857	387.706046511628	568.285880952381	359.182476190476	384.487395348838	575.347142857143	491.835095238096	345.917214285714	345.917214285714	463.263761904762	321.3825	391.844571428572	540.675714285714	441.66	559.979999999999	587.684571428573	328.524333333333	423.359285714286	395.861619047619	572.447071428571	208.162571428571	409.125023809524	371.28
237	297.10122504404	297.10122504404	297.10122504404	756.984	756.984	756.984	1	1	275.469428571429	572.364257142858	489.819428571429	533.519771428572	363.211542857142	556.133571428572	324.342333333333	410.143371428571	410.158235294117	539.716028571428	164.289	702.054857142858	438.858	546.857828571428	526.452685714285	458.108285714286	264.290999999999	415.244657142858	306.128571428572	368.374714285715	453.070285714286	438.79657142857	396.891142857142	492.798000000001	417.355285714286	431.641285714286	341.853142857143	348.937714285715	372.404285714286	322.347085714285	383.681142857142	335.674	409.065828571428	531.643285714285	427.571542857142	531.568857142858	460.071542857144	527.487714285715	157.0932	520.258285714285	442.878399999999
238	297.251067222562	297.241830840529	297.260303604595	616.2315	615.245	617.218	2	2	78.5759333333334	1089.47048275862	646.849066666666	1139.41446666667	451.978133333333	740.858800000001	709.09172413793	776.429931034485	441.689862068965	675.416533333332	129.573866666667	397.826	697.725599999999	504.101448275861	661.262399999998	245.836066666666	395.933931034484	159.1616	104.064620689655	183.686896551724	442.709931034483	355.056	90.7861379310345	360.206068965517	139.776533333333	77.5250666666666	113.26975862069	255.066666666667	69.3803999999998	303.021931034482	106.108689655172	366.347533333332	1570.45897058824	566.136999999999	116.331103448276	423.500344827587	264.300866666667	950.888533333335	228.541793103448	112.249310344827	61.2059999999999
239	298.084459577288	298.084459577288	298.084459577288	841.695	841.695	841.695	1	1	96.927142857143	151.971485714286	171.4032	147.916571428571	89.770057142857	204.017142857143	94.8865714285715	124.453942857143	191.840571428571	213.269571428572	57.1360000000001	151.997028571429	157.1196	170.387714285714	215.3466	184.671714285714	94.8703333333331	139.775228571428	122.434285714285	90.8054285714287	171.5136	125.491628571429	162.220885714285	213.233742857143	161.200628571429	146.945828571429	95.9525142857142	108.165428571428	159.111085714286	97.9611428571429	151.023428571429	122.444571428572	92.8460000000001	188.779285714286	135.698	202.016571428572	146.921142857143	114.2688	74.4808571428572	169.366111111111	149.956333333333
240	298.102695774388	298.102695774388	298.102695774388	847.788	847.788	847.788	1	1	116.309857142857	171.36	196.882976190476	170.363857142857	107.1125	224.431428571429	117.316046511628	141.796547619048	206.121761904762	230.611476190476	72.4402857142857	171.38	188.752857142857	200.990395348838	247.993071428571	211.199142857143	110.16	174.444428571429	138.755619047619	114.253333333333	197.04380952381	145.900857142857	183.651428571429	240.787428571428	184.671714285714	164.285166666667	110.255142857143	123.471857142857	174.444428571428	122.448571428571	180.611642857143	138.775047619048	112.22880952381	216.325809523809	147.941428571429	218.336047619048	168.347142857143	135.694833333333	83.6497619047617	180.586357142857	161.137428571428
241	298.102264474131	298.102264474131	298.102264474131	756.984	756.984	756.984	1	1	108.147179487179	204.025641025641	177.551384615384	205.071538461538	120.40841025641	190.821512820513	97.9175384615384	151.999102564103	143.879368421052	177.529076923077	78.5715897435898	256.122974358975	155.102358974359	174.415615384615	185.714666666667	168.346538461538	118.36758974359	138.758358974359	103.045897435897	98.9808421052633	159.164	150.000307692308	163.245128205128	163.245128205128	160.184282051282	121.431871794872	129.57582051282	102.041025641025	133.656948717949	122.415384615385	148.96117948718	127.535256410256	135.695	189.796307692308	129.556282051282	171.355692307692	141.79782051282	187.727179487179	72.4291025641025	198.925	153.065384615385
242	298.860086641893	298.857877632084	298.860819082522	1083.52	1082.52	1084.47	3	3	1219.51282051282	1698.72692307692	1512.02	1430.75897435897	1289.6041025641	1571.58974358974	1256.948	1212.36923076923	1217.47179487179	1184.51769230769	1797.6805	1273.98	1390.95897435897	1526.668	1525.92	1348.09743589743	1315.44102564102	1498.75666666667	1174.30775	1373.26512820513	1609.96461538461	1339.59666666667	1160.03153846154	1472.23	1651.79512820513	1097.7958974359	1268.81615384615	1377.34615384615	1234.82051282051	1321.92	1532.81025641025	1347.75871794872	1335.51564102564	1452.84512820513	1052.64	1253.89512820513	1305.2358974359	1365.10307692308	2112.435	1090.6541025641	1260.40307692308
243	301.859195161318	301.85752828603	301.861725789872	1084.57	1083.52	1085.49	3	3	1293.04388888889	1667.14685714286	1471.24055555556	1552.86277777778	1301.87444444445	1676.79885714286	1276.3675	1259.03257142857	1255.30285714286	1218.21166666667	1983.29361702128	1274.32694444444	1708.41	1740.04722222222	1645.26	1434.51055555556	1319.59885714286	1598.77527777778	1245.75916666667	1238.62685714286	1574.74171428572	1244.74857142857	1097.52	1733.46542857143	1622.24166666667	1132.50833333333	1236.22916666667	1314.11777777778	1243.03666666667	1365.78	1615.56457142857	1340.645	1228.424	1537.55861111111	1220.26171428572	1241.68771428572	1273.67314285714	1340.645	1843.67147058824	1196.78583333333	1220.598
244	302.858528572061	302.854877724198	302.859558429549	1084.555	1084.47	1085.58	4	4	1358.00028571429	1830.39257142857	1435.944	1275.35714285714	1411.05514285714	1478.808	1364.122	1343.072	1294.08457142857	1119.25342857143	2073.22057142857	1385.548	1563.07771428572	1550.248	1531.02	1319.22942857143	1425.73828571429	1451.86657142857	1201.89657142857	1359.66	1457.98828571429	1324.33085714286	1244.4	1386.95657142857	1519.8	1142.71999999999	1121.608	1347.79742857142	1177.73942857143	1315.8	1347.15428571429	1345.75685714286	1443.3	1407.99428571429	1151.90257142857	1306.986	1239.99428571429	1417.17685714286	2377.82631578947	937.380000000001	1350.48
245	303.056238942463	303.049173117245	303.06330476768	310.677	309.146	312.208	2	2	70.3988181818182	87.7528363636363	106.108363636364	133.655727272727	64.2771818181818	134.676	68.3582727272727	125.468945454545	82.6420909090909	102.016363636364	64.2771818181818	77.5324363636363	82.6257857142857	97.9566545454546	88.7462142857143	77.5254285714286	69.3785454545455	83.6623636363636	74.4945090909091	85.7029090909091	95.9056363636364	97.9374545454546	77.5407272727273	109.169181818182	76.5204545454546	74.4719454545455	41.8356545454546	120.392181818182	42.8555555555555	49.9933636363636	65.3032727272727	48.9786666666667	104.067818181818	73.4596363636364	43.8670363636363	55.0947272727273	68.3582727272727	67.3308	48.9582857142857	67.338	54.0744545454546
246	303.870686021794	303.866683091308	303.875721191586	1085.58	1078.39	1089.64	7	7	1937.59258064515	2371.25466666666	2497.77599999999	2493.69466666666	1950.85677419354	2554.67483870967	1614.16733333334	1860.04806451612	1659.60399999999	1762.09709677419	1779.46133333333	1663.12580645161	2540.60322580644	2382.23600000001	2361.29999999999	2470.22699999999	1786.12903225806	2483.46516129031	1562.13033333334	1864.55999999999	2437.55064516128	1736.58903225806	1776.83999999999	2519.9729032258	2460.48161290322	1576.41499999999	1742.27799999999	1954.95866666666	1663.65161290322	1674.83999999999	2507.72516129031	1771.27999999999	1776.83999999999	2397.78333333333	1562.13033333333	1745.21999999999	1786.58483870967	1903.94199999999	1704.97700000001	1669.73999999999	1760.51999999999
247	303.882910983253	303.876049049314	303.90190761579	1077.42	1075.34	1087.56	123	120	1522.48869565218	2317.20310344829	2151.18	2808.86970588236	2066.11363636364	2770.03096774192	1691.79769230769	1513.75851851852	2204.43428571429	1639.67566666666	2284.57964285714	1757.99843749999	2486.79956521739	2034.90000000001	2293.98	2362.26458333333	2363.17777777777	2406.17999999999	1475.93999999999	1354.09291666667	2558.94374999999	1072.02	1861.01647058824	2811.74636363636	2930.43034482758	1722.30451612904	1179.0625	1666.68	1679.91757575758	1949.22	2987.47499999999	1741.72862068965	1568.28892857143	2855.94517241379	2016.53999999999	1350.48000000001	2315.19035714285	1517.76000000001	2177.24	1613.57818181818	1486.14
248	304.148220001051	304.147201859584	304.156090747658	56.1045	55.087	56.113	4	4	308.071789473684	463.068358974359	427.556421052632	476.462894736842	299.957368421053	438.656578947368	287.758736842105	655.110315789474	2559.62628571429	2839.7452972973	2607.85989473684	389.690263157895	368.2675	507.005394736842	387.76	177.553263157895	320.412210526316	374.446236842105	375.456842105263	348.984	161.226526315789	159.161052631579	150.001894736842	114.287157894737	121.376868421053	109.153717948718	100.993026315789	350.916210526316	200.991842105263	133.695842105263	137.756842105263	110.205473684211	557.997578947369	392.750657894737	183.646153846154	279.552105263158	736.63	445.924	1405.74131578947	717.356	144.877368421053
249	304.857594170062	304.851761079809	304.86904726072	1087.57	1083.52	1090.66	13	13	1660.08233333333	2283.50599999999	2031.12666666666	2029.44299999999	1700.89566666666	1936.20466666666	1598.86233333333	1608.04533333333	1469.79310344827	1613.14699999999	2701.51166666667	1267.3	1902.92166666666	1782.0464516129	2061.41999999999	1732.52599999999	1566.72333333333	2082.50033333333	1365.206	1644.24	1678.44833333333	1579.47599999999	1543.26	2031.12666666666	1929.20933333333	1499.89	1562.64066666666	1491.72733333333	1544.78466666666	1697.27999999999	2031.12666666666	1700.89566666666	1594.26	2086.58166666666	1384.59233333333	1646.27999999999	1518.256	1702.93633333333	2650.17666666666	1555.5	1534.08
250	304.88197698463	304.88197698463	304.88197698463	1075.37	1075.37	1075.37	1	1	1702.23789473685	2260.46578947367	1069.98	2349.25157894738	1682.84789473685	2154.33105263156	1706.31999999999	1530.7894736842	1528.74842105262	1625.88000000001	2163.5157894737	1671.98000000001	2152.29000000001	2278.67999999999	2253.18000000001	2106.36631578948	1540.9947368421	2203.20000000001	1506.53999999999	1634.03999999999	2303.32789473683	1556.51999999999	1483.07999999999	2233.79999999999	2130.78000000001	1493.28000000001	1572.63105263159	1684.02000000001	1561.4052631579	1573.85999999999	2290.06105263159	1595.28000000001	1537.93315789473	2333.94368421054	1453.49999999999	1600.18526315788	1464.4552631579	1572.84000000001	2163.51578947367	1536.91263157896	1514.69999999999
251	306.88595115165	306.88595115165	306.88595115165	1073.27	1073.27	1073.27	1	1	607.495000000002	868.020000000002	874.140000000004	851.514000000003	589.560000000003	948.600000000004	599.759999999989	544.193000000002	702.780000000003	763.980000000003	621.180000000003	695.640000000003	854.577000000003	864.959999999985	869.040000000004	831.300000000004	566.100000000003	850.680000000004	715.019999999987	540.109000000002	818.040000000004	657.900000000003	673.860000000002	906.910000000005	822.926000000003	675.240000000003	715.721000000003	624.240000000003	657.900000000003	577.320000000001	903.720000000004	594.660000000003	539.088000000002	957.780000000004	712.344545454548	599.327000000002	665.692000000002	554.880000000002	659.565999999988	643.860000000002	626.685000000003
252	306.99364165478	306.99052135737	307.00183332047	65.289	63.237	66.31	15	15	433.53984375	721.07371875	1067.39545454545	1644.62688	657.061125	1174.12790625	683.693125	764.184272727273	164.151696969697	209.26015625	184.669363636364	158.14359375	725.284636363636	599.813454545454	629.508272727273	772.4711875	84.69890625	122.43375	86.72390625	97.965	2226.83018181818	6202.54673529412	7278.69215384615	3548.98687179487	1178.148125	2947.02762857143	2438.82	660.018424242424	414.2341875	622.58125	1001.91277777778	837.80484375	254.00334375	404.97721875	807.04246875	500.95809375	231.608787878788	446.879454545455	336.63	417.365909090909	253.0685
253	307.078552525644	307.071217326763	307.097618720812	117.3185	112.24	120.379	78	78	721.330777777778	1157.79153225806	1213.21236363636	745.971962962963	1000.05111111111	1244.73424657534	2764.94246575342	3320.1	785.421690140845	1141.45717241379	125.483428571429	1717.13025	475.445746031746	1187.40535384615	972.241523809524	532.630571428572	1391.50204651163	631.605984126984	1632.44705882353	1141.5431875	310.186158730159	526.368375	411.168746031746	700.74	284.655285714286	784.733984126984	326.460952380953	1551.16	1734.74375	445.74	274.333031746032	443.817380952381	5077.47839344262	896.91402	1029.53703076923	2625.32925675676	6676.20648648649	2850.61730555556	570.286476190476	6867.91362162162	2919.31671666667
254	307.579933497132	307.576130515651	307.594879949772	115.289	112.228	117.33	17	17	191.789244444444	297.878933333333	353.0584	242.884409090909	228.571636363636	366.235844444445	724.216511627907	920.060044444445	247.8924	370.3095	16.3247272727273	496.880688888889	110.189454545455	342.7648	284.656090909091	132.653181818182	425.404866666667	145.899	516.254933333333	380.518022222222	66.3187777777778	132.617333333333	115.290818181818	185.644044444444	67.3390666666666	186.7332	73.4498181818182	470.471454545454	489.796363636364	108.136863636364	61.1773333333333	122.432727272727	1415.79084444444	258.15775	348.9388	719.388409090909	1813.60134883721	786.630272727273	125.4928	1855.68316666667	767.347636363636
255	307.598512011669	307.598483326396	307.598540696941	116.8165	116.315	117.318	2	2	195.891692307692	312.167076923077	379.626	258.1865	239.790384615385	389.742846153846	796.740153846154	947.633596153846	259.119076923077	386.682038461539	17.3429423076923	505.042788461538	124.472846153846	369.253923076923	306.051923076923	148.976153846154	444.795461538461	156.101192307692	526.458923076923	398.880153846154	74.4880769230769	139.747903846154	120.391769230769	193.789038461538	70.3999038461538	204.076923076923	75.4928076923077	487.799	508.151538461539	123.440942307692	72.4008846153846	130.594461538462	1376.95178571429	281.626153846154	363.250076923077	735.697307692308	1944.41323076923	814.082769230769	128.553923076923	1964.85334615385	783.655384615384
256	308.027742664366	308.027269465219	308.028215863513	204.563	204.041	205.085	2	2	90.8201935483871	198.950322580645	160.210903225807	203.03135483871	254.044258064516	335.611838709677	248.985733333333	153.067741935484	787.788645161291	710.234322580645	618.295935483871	534.615225806451	232.618838709677	306.087096774194	299.001774193548	283.6381875	357.98709375	347.919	265.216774193548	319.411451612903	165.281806451613	108.14735483871	107.10984375	111.190548387097	261.186064516129	137.739193548387	113.23040625	391.853419354839	368.313161290322	297.811741935484	375.395612903226	275.521935483871	585.646645161291	703.978064516129	425.29964516129	545.941612903226	740.871290322581	616.25535483871	912.1035	726.30675	418.239677419355
257	308.080091518395	308.077789603158	308.089524534655	114.773	114.269	115.278	4	4	215.247763157895	560.037789473684	556.137564102564	1107.17294871795	553.076256410256	1182.32858974359	920.04	1426.94412820513	463.127789473684	625.338589743589	114.254358974359	592.788184210526	702.974333333333	982.432846153846	743.897769230769	748.981128205128	893.744615384615	790.698717948718	724.291025641025	960.936615384615	365.260974358974	163.195789473684	130.596102564102	322.32	383.628842105263	373.474105263158	181.58282051282	768.368923076923	617.348205128205	421.312948717948	419.093538461538	366.281256410256	1950.18968421053	1117.20884615385	555.03747368421	728.572923076923	1548.32107692308	1200.87197435897	489.726315789474	1342.4845	651.028631578947
258	308.088918054733	308.08148011949	308.10565739323	86.722	83.661	89.788	84	84	2080.02273809524	7917.30293023256	6661.23815384615	15820.1467826087	7108.13957142857	16744.7246382979	4934.63268421053	13489.3050697674	5524.71011627907	5215.8143902439	3790.27297619048	2962.85912195122	14244.8504761905	15143.9713953488	13649.4669767442	13797.3248780488	12228.5306666667	15196.1354285714	6717.56114285714	13686.642	7982.784775	867.22037037037	575.358697674419	4967.73879069767	9300.89117948718	3864.79309090909	2008.88812903226	7400.00276785714	4371.79871794872	7746.84864285714	9854.22	7158.32457142857	18175.8852857143	15037.6348	5661.10354545455	3571.5	1555.15235294118	11551.6748571429	7082.02146511628	4330.6837	1861.74662162162
259	308.106112705504	308.105885406753	308.107533078291	87.7445	84.686	90.803	6	6	2087.23134782609	7939.81917021277	6890.64625531915	15857.0821276596	7129.41587234043	16747.7850851064	5002.31182978723	10892.4241764706	5621.4622826087	5290.94817391304	3809.71280851064	3090.41780851064	14333.6185744681	15207.3601914894	13691.4188723404	13874.8626382979	12220.3613617021	15264.4885319149	6804.22461702128	14953.343106383	8091.6370212766	987.507304347826	585.57770212766	5147.29542553191	9396.80282608696	3961.75736956522	2063.76129787234	7467.40440425532	4598.86608510638	7783.69014893617	9885.02619148936	7180.70668085106	18288.2099787234	19691.7613191489	5698.88543478261	3710.1125106383	2025.50244680851	11619.9301489362	7168.70953191489	4625.4924893617	1983.21089361702
260	309.091418201111	309.08654589256	309.109745207783	87.748	84.664	88.779	55	55	335.614631578947	1248.03073333333	1053.06338461538	2344.90276923077	1180.62715789474	2550.36585365854	701.850526315789	1977.015	879.217315789474	829.859052631579	723.385236842105	487.698368421053	2505.143375	2698.230625	2405.43741176471	2578.65485294118	1938.8	2980.24387179487	1111.26817241379	2388.15442857143	1215.15496875	137.717763157895	72.4274736842105	750.933052631579	1502.88085714286	512.172105263158	248.950631578947	1110.06687179487	702.961315789474	1214.10512820513	1695.14766666667	1211.08360526316	3208.31381578947	3579.08315789474	856.133263157895	574.497052631579	270.415512820513	2144.63287179487	1289.24758974359	651.943846153846	264.207263157895
261	309.112470089401	309.111687523357	309.114316208298	88.761	85.69	89.776	13	13	336.642307692308	1274.136125	1053.06338461538	2499.04751282051	1131.64208333333	2609.48794871795	702.868333333333	2051.47782051282	888.286	829.859052631579	723.379974358974	489.732	2577.62107692308	2825.75512820513	2451.36807692308	2650.07202564103	1776.559925	3014.93346153846	1171.43097435897	2370.8286	1299.0148974359	140.777692307692	72.4291025641025	752.968153846154	1560.01125641026	514.222153846154	250.989384615385	1110.06687179487	704.99717948718	1154.93212903226	1772.71543589744	1213.11535897436	3217.68076190476	3617.95236842105	862.268333333333	575.511384615385	270.415512820513	2055.91326086956	1302.508075	651.943846153846	267.2793
262	309.159773197921	309.154189377671	309.167478735949	229.5505	228.55	230.574	4	4	36.7332631578948	65.2910344827586	52.0340689655172	53.0591578947369	48.9724137931035	61.2284210526316	96.925	92.8535263157895	30.6077586206896	44.9008421052632	34.6895438596491	53.0536842105263	30.6110526315789	37.7536315789474	32.652350877193	33.6686842105263	33.6623157894737	28.5673684210526	17.3429310344828	42.8472413793103	32.6488275862069	73.4598620689655	52.0182105263158	65.2979649122807	34.6925263157895	38.7746666666667	34.6758965517242	38.7737586206897	19.385	21.4196379310345	26.5249310344828	20.4014035087719	42.8508620689655	39.7943684210526	16.3213793103448	23.4663448275862	18.3666315789474	28.5762105263158	22.4461754385965	34.6859649122807	24.4837894736842
263	309.171872817667	309.171872817667	309.171872817667	230.592	230.592	230.592	1	1	28.5714545454545	54.0672272727273	38.7703636363636	36.7347272727273	41.8371627906977	45.9245454545455	87.7434545454545	81.6327272727273	24.4865454545455	35.7182954545454	22.446	30.6081818181818	19.3879534883721	23.4694090909091	24.4892727272727	27.5473636363636	24.4838181818182	20.4054545454545	13.2620681818182	29.5846136363636	24.4892727272727	40.8109090909091	32.6407272727273	46.9273181818182	25.5068181818182	23.4688863636364	26.5170454545455	32.6487272727273	15.3040909090909	17.3380681818182	19.3825909090909	18.3624	28.5676363636364	28.5714545454545	10.2	16.3243636363636	9.18376744186047	21.4341627906977	15.3040909090909	28.5638181818182	16.3221818181818
264	310.085525081351	310.082754599983	310.097192496308	87.748	84.664	88.774	21	21	162.197189189189	696.749868421053	602.055135135135	1269.3776	612.252631578947	1290.51440677966	381.529210526316	1018.09131578947	450.828054054054	448.100351351351	374.446236842105	237.727447368421	1421.48318421053	1400.61691428571	1193.50323529412	1357.16	1046.952	1577.36662222222	608.170947368421	1138.43747368421	638.790702702703	76.5081081081081	66.3068421052631	420.359263157895	813.155405405405	276.493243243243	154.063710526316	537.678684210526	364.233947368421	644.806315789474	978.154763157895	595.849052631579	1701.57947368421	1807.685	476.529324324324	283.677052631579	139.795540540541	1123.30973684211	645.743289473684	365.254210526316	129.553368421053
265	310.106361335683	310.103236144266	310.109600555224	88.7725	87.735	89.777	8	8	165.286894736842	693.68947368421	602.048421052632	1333.69031578947	613.273052631579	1408.80171052632	381.529210526316	1081.50684210526	446.748473684211	445.029789473684	373.416315789474	236.701052631579	1416.34442105263	1526.07747368421	1283.22621052632	1355.11915789474	1052.05410526316	1613.03605263158	608.170947368421	925.266558139535	639.7215	75.4877894736842	66.3085526315789	419.328157894737	810.088947368421	285.681052631579	153.019736842105	560.12447368421	368.3245	645.826578947369	978.154763157895	597.874210526316	1723.00223684211	1868.68005263158	476.536631578947	286.738315789474	141.838526315789	1088.62626829268	650.743210526316	371.433263157895	131.596973684211
266	310.164288676768	310.156053356041	310.172145726491	247.9095	243.848	248.944	4	4	26.527347826087	41.8253478260869	34.6936	43.8772	76.52	51.0388888888889	69.3705777777778	137.752826086957	65.2980869565217	31.6324	23.458	28.5680888888889	19.3850666666667	34.6888695652174	12.2448	24.4836521739131	43.8609347826087	21.4260666666667	20.4030434782609	166.323782608696	29.5877333333333	39.7859347826087	19.3804130434783	22.4462173913044	29.5954666666667	15.31	12.2402608695652	21.4260666666667	15.304	16.3245217391304	21.4286739130435	33.6614666666667	40.8113043478261	24.4893913043478	22.4486086956522	14.2821304347826	19.3854888888889	27.5544	15.306	15.3003260869565	23.469
267	310.177193570628	310.177193570628	310.177193570628	232.586	232.586	232.586	1	1	17.3451	20.399	14.2835	27.55485	44.891	29.61335	55.08	68.37685	34.6987	21.43155	9.1827	13.2639	10.2055	16.324	6.1233	6.1218	20.4	10.203	9.18225	140.8014	16.3248	26.5212380952381	8.1576	8.162	15.309	10.2085	6.1182	10.203	7.14175	8.15809523809524	11.2233	24.48	12.2434285714286	15.30825	17.34425	7.14	14.2842	14.2877	8.162	6.1218	16.324
268	310.308614073309	310.303302634862	310.323474481581	965.157	961.05	967.188	32	32	193.826388888889	1107.68983333333	2043.00436111111	780.3	1228.41444444445	1106.98933333333	785.378611111112	4789.59758333333	833.568760000002	640.629777777777	11602.1375	635.529222222221	2697.38569444445	1180.62208333333	2018.38416666667	1427.49814814815	490.528999999999	2361.94305555556	1001.89842105263	923.351388888889	2099.34709090909	2965.51269230769	1308.20977777778	2402.75416666667	2874.66464864865	579.691333333333	2505.75674074074	1097.99822222222	876.609499999999	1471.09841666667	1865.26008510638	1218.01266666666	284.611	1743.93955555556	1299.823	870.296944444445	799.636444444444	2870.04138888889	7878.31811111112	1603.12424137931	828.330222222223
269	310.327942826983	310.327205198486	310.32829703601	966.1795	966.15	967.239	4	4	203.004875	1115.88	2055.3	835.359525000002	1167.18506666667	1180.14	792.520076923077	4803.140475	889.68594871795	646.679999999999	11611.416075	647.795250000001	2702.93375	1183.6758974359	2027.83285	1463.28945	494.699999999999	2371.790625	1080.471225	929.476948717947	2164.7583	3044.053	1310.3862	2411.9301	2879.812875	585.8818	2566.368875	1104.09985	959.199499999997	1443.69834146342	1945.950475	1227.210375	288.70245	1748.92275	1366.148225	880.497324999998	802.720325	2873.09439999999	7878.28194871795	1662.2316	834.462249999999
270	311.028359309016	311.024441894531	311.044635529993	113.26	111.19	114.291	7	7	65.2875294117647	106.092235294118	87.7579411764706	172.429705882353	79.5954545454545	136.716545454545	100.971264705882	126.472484848485	100.991647058824	136.692181818182	98.9664545454545	78.561	73.4465454545455	104.049272727273	89.7973333333334	84.6977272727273	148.959818181818	88.7637272727273	58.1555454545455	76.5068181818182	47.9524411764706	95.8744705882352	49.9929705882353	66.2940909090909	48.9730909090909	70.4113636363636	44.8851764705882	87.7434545454545	61.2272727272727	49.9857647058823	45.8894117647059	52.0431818181818	125.492558823529	84.6826363636364	62.2366363636364	78.575	116.290058823529	118.350705882353	68.3582727272727	126.494588235294	62.2477272727273
271	311.134376278162	311.126848624257	311.141903932067	59.673	59.157	60.189	2	2	28.5644545454545	46.92	48.9796363636364	96.9259090909091	65.2974545454545	105.074045454545	43.8766136363636	121.428681818182	61.1768181818182	55.1155909090909	67.338	34.6892727272727	74.4699545454545	114.255272727273	57.1429090909091	48.9785454545455	3838.779	3129.17645454546	2052.78872727273	3181.63554545455	47.9581590909091	30.6081818181818	29.5912045454545	45.9184090909091	51.0011363636364	44.886	22.443	88.7538409090909	38.7703636363636	47.9645681818182	55.1020909090909	27.5541136363636	149.963386363636	119.355954545455	40.8109090909091	59.1758181818182	61.2177272727273	103.072795454545	104.067818181818	80.6123181818182	44.892
272	311.176022574182	311.17196766539	311.184194845113	237.707	235.692	238.754	4	4	16.3244255319149	31.6246170212766	34.6894042553191	43.8764680851064	18.3672765957447	29.5951304347826	41.8268333333334	82.6527446808511	66.3165957446808	29.5917234042553	29.5848333333333	49.9932708333333	19.3872765957447	31.6325319148936	28.5713191489362	22.4436666666667	40.8059574468085	18.3645957446808	20.4029787234043	40.8068085106383	20.4055319148936	20.4029787234043	26.5205416666667	24.4866382978724	24.4865	19.3876808510638	26.5178333333333	26.5266382978723	20.4054166666667	24.4805106382979	21.4235744680851	23.4580833333333	42.8462553191489	29.5917234042553	14.2788085106383	16.3223829787234	19.3852553191489	25.5159574468085	19.3872765957447	18.36075	13.2635957446809
273	311.312188756052	311.311100318339	311.314533863813	965.148	961.079	965.222	3	3	43.8630714285714	245.837214285713	495.754714285714	218.295285714286	305.001357142857	292.698999999999	184.671714285714	1330.17314285714	209.143928571428	136.689571428571	3944.09446428571	131.616857142857	676.188964285712	296.903142857143	462.17325	337.77367857143	115.268071428571	562.059357142857	267.258714285714	225.435785714286	564.0995	752.970857142857	315.268285714286	585.75637037037	750.772571428572	173.485	638.6765	295.934642857143	231.645392857143	361.83375	508.0845	326.354285714286	65.2868571428571	444.922428571428	333.633428571428	221.44075	223.348714285715	691.753714285714	2086.62771428571	430.650999999999	167.291714285714
274	312.181020722589	312.175008138021	312.187033307158	235.692	233.651	237.733	2	2	11.2230344827586	22.4415172413793	22.4462857142857	32.656	7.14325	24.5005714285714	12.2408275862069	41.8397931034483	21.4257931034483	23.4706785714286	21.4257931034483	19.3852413793103	15.3075	26.5316551724138	12.2455714285714	17.3446896551724	13.2613448275862	13.2637142857143	3.06031034482759	13.2608965517241	17.34425	20.4013793103448	10.1989655172414	15.3041379310345	17.3482068965517	11.2274642857143	16.3177931034483	20.4057142857143	9.18248275862069	13.2582068965517	6.12165517241379	19.3813571428572	21.4257931034483	14.2867586206897	8.16220689655172	14.2809655172414	16.3245714285714	12.2507142857143	4.08110344827586	7.14193103448276	5.10137931034483
275	313.022402009911	313.022402009911	313.022402009911	292.822	292.822	292.822	1	1	46.93653125	68.370359375	85.7101875	114.281353846154	53.0536	91.8332307692308	53.0489375	72.4333125	1114.04475	1254.01487692308	1479.24921875	1296.6583125	61.2009230769231	85.7101875	71.4064615384615	70.404796875	90.789734375	82.641515625	116.32096875	96.934140625	55.0951875	51.009375	47.9488125	72.445515625	66.324375	41.8307230769231	39.790359375	53.054625	51.01796875	24.487875	49.997609375	29.5926875	40.814375	59.17540625	41.834734375	36.7250625	48.97725	32.6455	51.0007692307693	45.911953125	29.590421875
276	313.022521701389	313.022521701389	313.022521701389	113.249	113.249	113.249	1	1	38.7633529411765	57.1249411764706	51.0220588235294	97.9454117647059	64.2867272727273	60.2060294117647	62.2165142857143	85.6752	55.0847647058824	63.2454705882353	47.9524411764706	48.9741176470588	52.035	60.1869411764706	48.9811764705882	36.7348235294117	113.249382352941	60.1956176470588	32.6487272727273	57.1249411764706	35.710294117647	56.0967647058824	28.5682352941176	37.7432647058823	39.7903235294118	33.6745588235294	27.5423823529412	48.9811764705883	28.5723529411765	34.684	35.687	29.5927941176471	70.3982647058824	53.0541818181818	38.7700588235294	42.8585294117647	65.2856470588235	40.8117647058824	36.7295294117647	46.9254117647059	44.8933333333333
277	315.025756594374	315.009225751769	315.029781920802	100.002	99.968	103.058	5	5	33.6611785714286	55.107	45.9128571428571	103.0705	78.562	67.3506428571429	108.104857142857	225.388428571429	54.0637857142857	73.4605714285714	21.426	72.4402857142857	39.7911428571429	49.994	44.8831428571429	34.697	140.7945	28.562	61.2171428571429	98.9469285714286	36.7302857142857	31.6222142857143	23.4665714285714	20.4014285714286	22.4455	32.648	18.3574285714286	73.4888571428571	40.8185714285714	28.567	19.3772857142857	21.426	132.581428571429	60.2095	41.83025	73.4734285714286	56.1157142857143	89.7851428571429	25.5071428571429	69.377	44.8831428571429
278	317.021914719802	317.021914719802	317.021914719802	101.028	101.028	101.028	1	1	37.7443529411765	68.3597058823529	67.3388571428571	108.165428571429	114.286117647059	114.289411764706	130.552685714286	173.385	60.1869411764706	54.0755882352941	27.5469428571429	71.4185294117647	34.689	65.2969411764706	58.1465142857143	53.0629411764706	134.674941176471	38.7644705882353	58.1651470588235	93.8345882352941	25.5064285714286	43.8574705882353	26.5274285714286	28.5624	43.8713823529412	27.5519117647059	22.4419411764706	98.982794117647	57.144705882353	71.42	35.698	52.0425	142.816470588235	60.2060294117647	50.0016176470588	89.7988235294117	99.988	99.988	37.749794117647	90.8054285714285	72.4283529411765
279	317.96358803379	317.962422418861	317.963824292308	67.325	66.31	67.359	3	3	381.5174	424.2784	545.842666666667	645.8288	383.620266666667	540.635333333333	426.555066666667	254.0464	126.424	141.899827586207	517.2752	117.307666666667	320.3742	334.581866666667	290.776	474.517	53.0642666666667	109.147133333333	56.1146666666667	76.52	801.066333333333	766.227172413793	678.477333333333	987.618133333334	468.1341	363.143733333333	378.444733333333	287.6588	132.634666666667	329.610733333333	442.708933333333	409.233866666667	224.422	371.3164	236.696	252.005866666667	211.1952	262.2171	452.9096	241.8506	73.4736
280	321.959207838602	321.956865162663	321.966156588427	66.339	66.305	68.35	9	9	713.057666666667	731.237571428571	1052.92468965517	1145.73106896552	719.301428571429	1175.89528571429	773.511928571429	495.854068965517	200.834464285714	218.463428571429	168.345517241379	189.813	683.5675	741.590137931035	630.530482758621	782.696107142857	73.476	106.087172413793	65.2982857142857	68.3591428571429	1326.54736842105	786.640285714286	644.792551724138	1913.01724137931	866.040642857143	432.510285714286	493.713379310345	555.937586206897	205.077428571429	585.757103448276	997.627448275862	770.450535714286	389.667285714286	672.227071428572	371.371	451.986571428571	332.609931034483	528.502896551724	412.107862068966	387.783448275862	94.9031785714286
281	322.229978493976	322.229978493976	322.229978493976	291.784	291.784	291.784	1	1	20.4073015873016	41.8382222222222	31.6313174603175	41.8349682539682	25.506746031746	45.9157142857143	24.4841904761905	48.969	44.8876825396826	40.8146031746032	32.643	28.5648888888889	38.76	29.5905873015873	38.7672380952381	41.8310634920635	31.62290625	32.6486349206349	24.489	26.5294920634921	39.7911428571429	45.9121428571429	25.504296875	45.916171875	28.5697777777778	21.4256666666667	22.4461875	25.506746031746	20.4073015873016	22.4476825396825	28.5702222222222	23.4702222222222	39.7905238095238	38.77009375	22.4462857142857	17.3431875	25.509126984127	20.4038095238095	21.42	34.6859365079365	16.3258412698413
282	322.966052430431	322.96407554506	322.967371957877	67.3275	66.316	68.35	6	6	591.668235294118	601.766285714286	838.792285714286	981.487371428572	611.156176470588	1056.8384	618.379714285714	485.724	196.780529411765	256.211941176471	242.828	275.477142857143	571.264	651.853028571429	534.704571428571	613.285147058824	143.882205882353	213.239714285714	166.307941176471	184.699852941176	1047.98014285714	504.010764705882	443.811857142857	1423.50807692308	641.544057142857	317.247441176471	350.919314285714	629.410514285714	258.132285714286	461.3112	768.253628571429	596.950714285714	664.096588235294	769.144628571429	372.396617647059	454.027142857143	536.670285714286	706.017942857143	518.218057142857	671.442	156.1005
283	323.040707416614	323.038045301254	323.060366434095	549.88	543.792	550.951	27	27	283.686363636363	1364.36393333333	1090.86590909091	1390.777	23.4662727272727	1572.26028571428	26.5230588235294	40.8169696969698	506.145454545454	1223.307	1324.31081081081	322.348727272727	631.548818181818	1434.79875862069	1187.41694117647	1133.15266666666	14.2838181818182	512.176909090909	462.086647058824	33.674	974.360454545454	507.15084848485	904.687823529412	1024.02094117647	460.139382352941	702.96238235294	263.277272727273	995.963636363635	700.031818181817	8.16218181818181	599.811882352941	17.3477272727273	22.446	1039.47263636364	557.064529411766	241.802735294118	863.278909090909	11.221	848.715636363637	1313.091	277.514181818182
284	323.059732720351	323.058927069477	323.060538371225	141.799	141.782	141.816	2	2	42.8554	63.2450819672131	84.6912950819672	88.7556885245902	91.8339344262295	89.7744262295082	118.361836065574	335.606967213115	86.7226666666667	152.021524590164	63.2572786885246	286.69831147541	55.0950491803279	128.542721311475	81.6222950819672	65.2915409836066	96.9249180327869	70.4048852459016	91.8162295081967	119.349590163934	76.5209016393442	77.5326666666667	61.215737704918	72.4258196721311	74.4863278688525	78.5677704918033	49.9984754098361	98.9845245901639	63.2552459016393	57.1245901639344	61.2049180327869	62.243	311.1	103.028278688525	48.9686557377049	86.7	255.045081967213	166.289393442623	89.7931803278688	170.370114754098	154.074459016393
285	323.061739267465	323.060816604748	323.062706711592	550.908	549.874	550.928	6	6	134.677125	27.54759375	17.34796875	16.324	1255.96621875	15.30421875	879.320812499998	2283.8090625	537.778	11.22309375	40.81875	618.176812500001	10.2009375	21.4301612903226	26.5224375	14.2765	604.011870967742	14.2830625	51.00625	272.460580645161	18.3652258064516	250.943806451613	8.15949999999998	11.21896875	29.58815625	12.243375	70.4111612903226	233.6801875	7.1430625	653.882032258065	15.30140625	952.0681875	2163.80885	13.26121875	12.243375	679.382437500001	21.4291875	1266.9564375	69.3665806451614	17.34796875	919.27340625
286	323.563038186765	323.563038186765	323.563038186765	140.762	140.762	140.762	1	1	9.18242307692307	21.4187884615385	26.53	17.3465384615385	13.26475	24.4836923076923	20.4076923076923	28.5616153846154	18.3655384615385	36.7296923076923	25.5043269230769	75.4999230769231	13.26225	25.5038461538461	17.3449038461538	17.3429423076923	11.2229615384615	14.2853846153846	12.2418461538462	22.4412692307692	19.3854807692308	19.3829230769231	6.12092307692308	16.3193846153846	12.2446153846154	11.2242307692308	8.16307692307692	19.3832884615385	6.12161538461538	9.18051923076923	15.3008653846154	8.16307692307693	64.2563653846154	20.4034615384615	6.12103846153846	13.25925	54.0681538461539	28.5664615384615	19.3873076923077	33.6619038461538	32.6523076923077
287	324.96484506905	324.961993694017	324.96569761284	66.3305	66.305	67.359	12	12	3998.83555555555	4021.64094444444	5141.69883333333	6323.66979310345	4096.41527777778	5640.19433333333	4476.68977777778	2067.0265	714.766861111111	741.0645	853.9725	599.841666666667	3042.99144444444	3381.66833333333	2922.47333333333	3945.96821052632	243.879583333333	267.312777777778	175.487777777778	193.879166666667	8119.40441025641	5657.44027777778	4213.74722222222	10907.361	4577.51066666667	2679.83188888889	2784.97916666667	2416.64322222222	1077.41333333333	3214.8375	4814.92444444444	4640.855	1434.27622222222	2472.74933333333	1836.5	2357.86194444444	1427.36861111111	2315.01027777778	3558.14755555556	1933.68958333333	377.502777777778
288	324.97058690277	324.965898345532	324.990814305763	66.322	63.255	69.382	85	85	3847.44845454545	3984.12	5072.14657894737	6437.9746875	4013.408	5561.5147	4330.85042857143	1933.40533333333	708.626212121212	724.795483870968	839.66575	576.35296875	2982.754125	3235.77389473684	2765.96786206897	4017.58546875	191.84225	210.1779375	163.245	152.023258064516	8175.995625	5571.72648275862	4148.3365	11122.76721875	4524.47355555556	2615.46314285714	2739.9718125	2292.595375	1021.27832258065	3115.90223076923	4777.15294736842	4585.846125	1300.87016129032	2379.91221621622	1771.23058823529	2265.98948717949	1229.40985714286	2138.46340740741	3540.74540625	1858.21376923077	344.91264516129
289	325.054913293171	325.052293994759	325.056569570672	298.958	296.869	299.941	4	4	739.797435897436	1308.22090625	1350.85343589744	1503.87546341463	1082.49205128205	1387.58358974359	1031.50515384615	1586.29935897436	617.255128205128	817.245923076923	381.633435897436	768.253076923076	1194.38997435897	1190.81876923077	1365.95166666667	1068.23530769231	564.130897435897	422.386153846153	423.470256410256	625.432897435897	719.389230769231	860.205846153846	681.44564102564	713.284692307693	846.834102564103	839.671025641025	635.71558974359	1229.60736842105	877.420512820512	767.136410256411	746.959076923077	694.899384615384	1534.50420512821	1276.34076923077	839.565512820513	1025.20307692308	1150.03125641026	1184.51769230769	647.586025641026	1287.75774358974	625.432897435897
290	325.068681039582	325.060163202349	325.071792961101	254.074	254.046	255.088	3	3	113.24664	143.85948	356.14752	202.01544	334.63872	376.73424	319.34764	716.20848	188.7074	307.10428	119.32128	508.07952	684.74208	670.297679999999	649.91836	437.68296	91.8251999999999	67.33584	70.38276	97.9699199999999	265.2728	137.7378	29.58812	116.31192	465.24768	315.26652	216.29936	1596.74714285714	639.69048	602.843639999999	568.42964	540.6212	1800.9668	1063.13176	622.3708	865.19744	1023.34084	1194.2892	275.5296	1074.91136	67.3358399999999
291	325.076361119128	325.073685542987	325.087444813541	93.875	91.822	97.927	4	4	81.6232258064516	101.024709677419	92.8598125	81.635	147.965483870968	167.327612903226	202.96134375	308.1249375	143.80635483871	212.327741935484	167.326125	234.65935483871	157.147375	315.20896875	198.90609375	165.310875	138.781419354839	173.443870967742	154.088193548387	102.009677419355	27.54253125	25.5016129032258	23.46215625	13.26365625	66.3188709677419	29.5884193548387	19.3849032258065	234.6575	121.414548387097	84.68334375	81.5925	51.0129032258064	611.037967741936	322.523870967742	117.351935483871	263.276516129032	622.466875	863.1315	479.445483870968	617.38359375	112.21064516129
292	325.10418874422	325.10418874422	325.10418874422	293.836	293.836	293.836	1	1	733.577725	1380.621	1427.35534146342	1238.78336585366	1084.57112195122	1381.44326829268	1025.36963414634	1580.20668292683	620.32312195122	824.495024390244	379.594243902439	760.099878048781	1198.5	1188.766	1347.61331707317	1072.309025	563.120780487804	412.188390243903	424.492487804878	628.485268292683	719.39231707317	859.18912195122	680.437609756098	714.290243902439	845.802414634147	843.761878048781	634.6888	1229.42329268293	870.288853658537	772.343097560976	757.147658536585	695.922780487805	1527.34163414634	1279.44702439024	845.70131707317	1020.14634146341	1143.88480487805	1181.49892682927	647.607073170731	1276.35563414634	619.306925
293	325.112144631562	325.112144631562	325.112144631562	58.164	58.164	58.164	1	1	519.229258064516	697.613806451613	568.381366666667	501.966967741936	357.101612903226	482.505774193548	404.098838709677	477.57135483871	278.389548387097	341.980967741935	558.098806451613	351.933387096774	294.807967741935	366.214741935484	279.603741935484	254.132612903226	143.856387096774	207.118935483871	87.7449677419355	163.272258064516	359.198967741935	140.795612903226	116.309419354839	307.107387096774	279.453483870968	112.21064516129	74.467064516129	370.29403125	110.19135483871	184.740666666667	283.667612903226	256.084774193548	447.893290322581	357.022580645161	169.362838709677	171.408774193548	252.00175	631.43803125	364.174548387097	274.505533333333	82.6409032258064
294	325.969828016632	325.969298265674	325.971573639503	66.316	66.305	67.359	5	5	553.91090625	576.24703125	720.438838709677	830.4835	541.76934375	675.3020625	550.0158125	343.83478125	168.196875	142.91375	151.001625	156.07434375	477.491625	536.5693125	418.305806451613	560.2201875	96.94453125	83.6605	102.025	74.47825	1019.43116129032	1088.64009375	1272.25175	1328.57415384615	617.0621875	637.55859375	656.940375	342.7515	340.7635	520.430322580645	641.63896875	571.4975	265.224375	339.69121875	390.76771875	387.706875	206.092129032258	287.721870967742	404.90278125	283.685548387097	392.8684375
295	326.109982797027	326.109982797027	326.109982797027	187.734	187.734	187.734	1	1	35.7090740740741	97.9662222222222	112.252962962963	126.462285714286	76.5361111111111	114.269037037037	79.5831111111111	214.215555555556	38.7797037037037	189.733777777778	96.9033928571429	71.4337037037037	60.1968571428571	88.7432222222222	98.9651481481481	66.3192592592593	99.9854074074074	173.45037037037	77.5256296296296	154.092703703704	29.5875185185185	18.3613333333333	24.4924444444444	19.3891481481481	33.6697777777778	17.3481851851852	11.2252962962963	185.72762962963	38.7627142857143	27.536	41.8306296296296	24.4910769230769	297.926518518518	162.191777777778	36.7293333333333	39.7828888888889	108.147481481482	188.754814814815	82.641	101.00475	11.2232592592593
296	326.17652840544	326.167391653473	326.182002038217	232.615	230.556	232.632	3	3	27.549947368421	54.0683684210526	41.8309821428571	55.0998947368421	42.85575	30.6142105263158	37.7503859649123	82.6498421052632	24.4868571428572	44.9008421052632	26.5245614035088	36.7301052631579	50.003625	37.7536315789473	39.7943684210526	28.5649122807018	31.6254385964912	29.5881403508772	15.3026315789474	28.5649122807018	35.713125	44.8917857142857	29.5825438596491	29.5850877192983	34.6895438596491	20.4073684210526	30.5989473684211	43.876125	16.3244912280702	27.5390526315789	25.5043859649123	38.7593333333333	47.9475535714286	41.8351052631579	18.3593684210526	30.6084210526316	37.753875	48.9882857142857	19.387	37.7425964912281	21.4236842105263
297	326.960402555054	326.96009094512	326.960714164989	66.3245	66.31	66.339	2	2	1925.89485714286	2002.99942857143	2302.70425	3043.51228571429	1928.34	2604.24235714286	2046.1025	1192.67225	656.65	626.828214285714	615.21075	483.496928571429	1411.05514285714	1667.81678571429	1470.18025	1972.6265	244.911428571429	248.941	260.172857142857	229.564285714286	3814.629	2627.23571428571	2173.20857142857	5154.303	2067.25042857143	1365.87564285714	1332.21328571429	1262.84842857143	634.617714285714	1542.24532142857	2162.55142857143	2125.25514285714	878.22	1350.57457142857	951.926571428572	1220.219	881.526857142857	1074.36085714286	1838.16871428571	1032.70985714286	333.691821428572
298	326.979827792318	326.961727410702	326.987023889306	66.321	65.301	67.347	10	10	1920.8483	2006.07773333333	2294.00906666667	3042.4352	1920.2046	2400.28059375	2033.79006666667	1188.61066666667	639.3519	598.227866666667	611.139733333333	474.3465	1404.6318	1676.9896	1456.20593333333	1975.62346666667	246.904533333333	239.762666666667	241.8111	227.556633333333	3805.3202	2620.0448	2160.9248	5000.44945833333	2070.397	1358.7288	1309.8084	1237.3813	623.4033	1528.95866666667	2155.6826	2130.3168	868.246933333333	1335.26726666667	938.645333333333	1207.0149	875.3888	1068.0447	1844.3408	1018.42573333333	327.5056
299	326.965608865373	326.964105792983	326.98580429528	104.074	101.006	107.133	8	8	1195.44	1729.86857142857	1997.694	1782.43914285714	1203.93714285714	1833.45342857143	1141.06028571429	1610.65519047619	79.5525714285714	88.7648571428572	20.4047619047619	82.6392857142857	716.407714285714	1021.02	843.776285714286	920.555428571429	60.1968571428572	110.16	88.7648571428572	87.72	867.231818181818	733.585428571429	784.599714285714	1028.448	550.928571428571	659.104571428571	566.987619047619	1084.15028571429	484.771428571429	656.013095238095	851.461428571429	565.08	935.602	1459.96071428572	716.207142857143	771.552	421.378	964.177941176471	266.294571428571	451.965476190476	250.92
300	328.956111539437	328.954271355454	328.957655812862	66.31	66.305	67.359	3	3	470.240954545454	491.508545454545	526.460727272727	725.413909090909	489.730909090909	595.547272727273	464.348181818182	302.000727272727	237.548565217391	184.826857142857	205.074818181818	169.365272727273	327.507545454545	401.88	399.946909090909	465.348	103.047545454545	126.48	85.6838181818182	115.290818181818	862.360909090909	585.644	449.940272727273	1153.92845454545	476.34	310.08	343.74	342.735272727273	190.791	328.586363636364	536.615636363636	497.893090909091	243.845181818182	312.12	247.929428571429	365.257636363636	316.284545454545	257.051454545455	435.54	283.787454545455	97.968
301	331.139605507574	331.139605507574	331.139605507574	297.9	297.9	297.9	1	1	212.254545454546	398.91775	494.832272727273	552.065909090908	331.588636363636	557.068909090909	371.445454545454	684.498941176471	102.027272727273	173.420606060606	89.784	140.797636363636	425.314727272727	454.102272727273	401.927757575757	420.277454545455	144.878727272727	181.608545454545	119.413125	143.88609375	184.696787878788	210.213636363636	194.836852941177	192.837272727273	235.683	175.486909090909	101.041875	424.433454545454	160.182818181818	181.608545454546	210.2165625	157.145333333333	634.609636363636	404.028	176.48096969697	241.768727272728	374.440090909091	385.663090909091	95.8572121212121	402.047151515152	73.4596363636363
302	332.061080350374	332.060883973774	332.061276726974	82.635	82.635	82.635	2	2	31.6233513513513	38.758972972973	51.0216216216216	69.3875675675676	32.6542222222222	64.2685135135135	32.6595555555556	60.1959459459459	54.0408611111111	43.89225	465.243243243243	30.6083333333333	39.7915945945946	32.6434594594595	42.8456756756757	37.756	74.4904166666667	68.3581081081081	60.195945945946	162.222972972973	44.899027027027	21.4223333333333	19.3851351351351	61.2081081081081	28.5677777777778	14.2838888888889	15.3040540540541	74.4678918918919	24.4864864864865	16.3243243243243	33.6591081081081	19.3882162162162	61.2066666666667	68.3581081081081	26.5308333333333	23.4662162162162	46.9324324324324	38.7702702702703	337.611054054054	47.9666756756757	18.3648648648649
303	332.13056249919	332.128231127168	332.148565940828	110.188	108.129	111.219	9	9	187.701028571429	378.526	426.6108	425.518714285714	25.5107142857143	213.269571428571	119.3335	81.5977777777778	619.209371428571	866.074333333333	155.083428571429	548.898342857143	157.1185	398.863444444444	211.199142857143	80.6138571428571	94.8858333333333	1213.936	851.938571428571	443.748333333333	205.071685714286	151.971485714286	172.423457142857	166.255472222222	218.298342857143	113.251714285714	110.172	372.456428571428	156.125571428571	27.5477142857143	223.337416666667	108.168457142857	78.5485555555556	339.802714285714	156.077485714286	175.513714285714	363.211542857143	39.7900285714286	142.835	288.692342857143	110.172
304	332.151930880781	332.151930880781	332.151930880781	113.237	113.237	113.237	1	1	164.22	359.021473684211	384.644722222222	368.320277777778	161.256555555556	194.873055555556	161.16	425.201	548.76	823.364166666667	24.4866666666667	538.706666666666	137.6925	372.401388888889	187.792444444444	70.3991666666666	1228.41444444445	1102.92027777778	781.532777777778	978.393111111111	173.503888888889	137.7	165.285	144.784777777778	197.869789473684	98.9615555555555	99.9545555555555	348.935	143.906166666667	163.244444444445	200.877789473684	112.297777777778	540.739473684211	291.72	136.717222222222	163.244444444445	304.963388888889	451.983055555555	12.2433333333333	249.818333333333	107.129166666667
305	335.260039757539	335.256173270089	335.263934497008	759.571	758.079	764.217	4	4	104.054571428571	167.324	139.795452380952	143.840142857143	129.576285714286	166.325976190476	93.8265365853658	114.272780487805	864.167243902439	1013.12641463414	266.325642857143	984.676585365854	177.575285714286	163.242926829268	168.348292682927	164.286756097561	124.490585365854	141.817292682927	115.306853658537	118.368097560976	171.429658536585	114.28643902439	123.452463414634	171.405073170732	179.588682926829	120.408926829268	117.347682926829	139.795452380952	127.532738095238	136.699609756097	178.57256097561	104.067365853659	130.578731707317	152.059951219513	127.533536585366	126.513268292683	128.538	122.431428571429	289.72156097561	158.145365853659	97.9598048780487
306	336.021376788175	336.020680118615	336.022073457735	505.0165	502.976	507.057	2	2	12.2472	22.4455	20.405	13.26325	8.1624	23.4669	13.2599999999999	16.32	30.6000000000001	54.0917999999998	8.16239999999998	45.9247499999999	12.2436	19.3790500000001	13.2639	18.3654	9.17999999999999	8.16240000000002	19.38475	23.4669	24.48	6.12329999999998	7.14419999999999	17.34935	21.42	15.291	6.12149999999999	31.6292999999999	62.2718500000001	17.3451	37.74	10.2	32.6304	13.26325	8.16239999999998	16.324	39.7897500000001	13.26715	7.13789999999998	54.08915	8.16239999999998
307	336.044621686238	336.044621686238	336.044621686238	508.077	508.077	508.077	1	1	15.3072222222223	28.561	25.5074074074074	18.3653333333333	12.2431111111111	26.5344444444445	13.2580740740741	17.345037037037	30.6077777777777	57.1469629629631	9.18233333333334	50.0054074074075	14.2836296296296	26.5267407407407	17.3485	21.4254444444445	9.18066666666668	11.2232592592593	22.4457037037037	23.4668148148149	31.6211071428571	7.14337037037037	9.18433333333331	19.3891481481481	24.4808888888889	17.3337037037037	8.16207407407408	36.7293333333333	66.3457407407407	18.3653333333334	39.7742222222221	10.2007407407407	36.7146666666666	20.4051851851852	12.2457777777778	17.3444074074074	41.8306296296296	20.4096296296296	8.15885714285714	56.1253846153846	11.2228518518519
308	336.265579680042	336.26240982453	336.268749535554	758.574	758.079	759.069	2	2	34.6893793103448	54.0746206896551	57.1451034482758	57.1257931034482	28.5677241379311	80.6181379310346	33.669103448276	34.6893793103448	178.548275862069	244.866206896551	66.3291379310346	236.751999999999	60.2186551724139	57.135448275862	54.0746206896551	52.0340689655172	36.7435862068966	73.4598620689654	41.8228275862069	34.6893793103448	52.0446206896551	36.7361379310344	35.7096551724137	60.1962758620689	54.0746206896551	31.6285517241379	38.7704827586206	21.4257931034482	36.7299310344827	37.7361724137931	60.2084827586208	37.7502068965517	37.7438275862069	55.1060689655173	36.7311724137932	45.9124137931034	42.8428965517241	31.6274827586207	63.244275862069	47.9432413793103	27.547448275862
309	336.322927521946	336.320837097168	336.330292016755	974.33	968.26	974.393	5	5	105.08884	255.070000000001	411.172840000001	254.960000000001	207.068120000001	299.891760000001	174.46788	354.987840000001	223.441320000001	188.7148	2749.17312000001	191.81264	552.753280000002	284.658120000001	398.929480000001	330.635520000001	159.1265	594.683319999999	287.65128	199.92784	516.140240000002	542.895359999999	368.325291666666	477.613499999999	635.484919999999	182.67308	529.525320000001	249.968600000001	272.468159999999	244.6464	493.815519999999	229.455	98.9477599999998	404.125919999999	239.7658	222.469	269.2272	403.089599999999	1167.671	442.897000000001	224.354166666667
310	337.061728386683	337.061728386683	337.061728386683	62.235	62.235	62.235	1	1	51.0133928571428	167.294385964912	224.4825	249.991875	124.461403508772	257.084210526316	135.709875	287.690357142857	63.2323859649123	76.521052631579	44.8965	58.15	120.391052631579	192.813157894737	142.8525	112.24125	79.5736842105263	157.120526315789	237.722410714286	106.109192982456	174.517714285714	345.804214285714	204.075	193.87125	131.589052631579	188.69350877193	167.308771929825	190.793428571429	175.488280701754	85.7115	117.339017857143	115.302375	179.550877192982	138.743859649123	168.344196428571	227.542157894737	296.955107142857	173.46375	61.2105263157895	369.414535714286	75.5007719298246
311	337.276028930183	337.272041235077	337.281998120685	897.8235	894.795	898.869	6	6	63.262962962963	123.4662	117.35537037037	122.431111111111	69.3785454545455	121.399472727273	61.2283636363636	92.8646727272726	2228.51389090909	3194.48972222222	138.744727272727	3026.42498039216	118.365111111111	111.219636363636	134.7024	92.8547454545454	107.140090909091	123.4772	103.036527272727	92.8547454545454	121.425436363636	102.049090909091	67.3523999999999	118.364290909091	149.996127272727	81.6305454545454	88.7732181818183	95.9165555555555	116.288290909091	71.4190909090909	132.635454545455	77.5490181818183	85.719709090909	143.873836363636	79.5415636363636	173.464909090909	99.9778181818182	81.6133333333334	125.493545454545	147.955363636364	83.6713090909091
312	338.018721849978	338.018721849978	338.018721849978	502.976	502.976	502.976	1	1	8.1637142857143	14.2809655172413	16.328	17.3448571428571	11.2231428571429	15.3101785714286	6.11914285714287	17.3448571428571	20.4057142857143	26.533	9.18225	30.615	16.324	15.30375	12.2462222222222	19.3854285714286	6.12042857142857	16.328	10.2025	16.328	15.3005357142857	7.14324999999999	8.1637142857143	10.2046428571429	14.281	12.2357142857143	3.06075	25.5071428571429	29.5996785714285	14.284	12.2382857142857	5.10035714285713	16.3177142857143	20.405	10.205	13.2633703703704	22.4455	9.18417857142858	6.1191724137931	24.4915555555555	8.16228571428571
313	338.342007024844	338.3344822084	338.360651329873	943.7565	936.601	945.797	108	108	3867.39689130434	6157.08380434784	5328.59114893617	5924.74619148936	4379.53891666667	5407.8095106383	4194.83966666667	20.4082608695652	4303.50237500001	4070.35897916666	1854.60790909091	4046.93082978723	5636.34076086957	5905.39573913043	5764.14344680851	5839.7492	29.5844130434783	5617.61120833334	4306.01617021276	4290.67687500001	6154.00727083334	4152.03311111111	4423.49054347826	5527.45969565219	5650.83674999999	4186.71865957447	4196.33974468085	4077.45038297872	3751.49921739131	13.2619782608696	5606.45293478261	4249.861875	13.2619782608696	5588.37704347827	4127.00608510639	4160.68795744682	4298.45558333333	4314.65974468085	1808.11863829788	4159.20356521739	4131.072
314	338.343118633038	338.338356628686	338.359561562427	1025.37	1019.18	1028.4	7	7	430.454305084746	945.728542372881	994.384322033898	841.639830508474	29.5844237288135	968.951694915255	27.5409152542373	17.3376949152542	369.246135593221	636.543457627119	8319.89686440678	372.454661016949	1594.33947457627	856.743050847458	1209.96122033898	1323.20379661017	13.2629137931035	1879.86	1372.00745762712	35.6994067796611	1793.07061016949	388.645830508475	1452.69722033899	1128.46324137931	2353.53101694915	759.144813559322	820.029749999998	422.174745762712	1092.42	11.2222372881356	2018.81479661017	31.6147457627119	18.3630508474576	1431.41669491526	757.797033898306	517.088440677967	637.574152542373	24.478372881356	1868.0675	671.405355932203	314.175661016949
315	338.361066287568	338.360816764313	338.362830054838	944.76	944.696	945.774	11	11	443.766195652173	6.11948936170212	5.10010869565217	2.0405652173913	4338.70382608696	3.06045652173912	4225.45689361702	4204.06553191489	1619.17895744681	4.08208695652174	87.753652173913	3191.036	2.04030434782609	7.14193617021276	5.10195652173913	4.0815652173913	4271.35060416667	29.5875652173912	24.4927659574468	4294.25463829788	6.12234782608695	329.549340425532	2.04076595744681	7.14282978723403	7.14182608695651	2.04078260869565	5.10195652173913	1706.89643478261	4.08104347826086	4268.30314893617	4.08104347826086	4263.19486956522	4346.90176	4.08208695652175	4.08025531914894	2559.1205106383	1.02004347826087	4304.48060869565	108.149319148936	0	2635.3194893617
316	339.049970400578	339.049970400578	339.049970400578	176.466	176.466	176.466	1	1	36.7292903225807	58.1657419354839	70.4111612903225	84.6519677419355	58.1657419354838	76.5217741935484	51.0145161290322	126.492	78.5747741935484	103.029774193548	84.6814193548387	95.9406451612904	62.2475483870968	86.7082258064517	69.3775483870968	49.9831612903226	45.9217741935484	46.9244516129032	34.6898709677419	64.2884516129032	70.3978064516129	80.58740625	65.3089032258064	85.717935483871	46.9333548387097	81.6232258064517	53.0534193548387	68.3832258064516	36.7234838709677	29.5828064516129	48.9723870967742	32.6544516129032	74.4670645161291	66.2937096774193	29.5874838709678	43.8558387096774	75.5014838709677	59.1768387096774	32.6482580645161	81.636129032258	55.0852258064516
317	339.064801986085	339.064674134238	339.065482977414	297.929	297.89	298.944	3	3	1421.43148717949	2454.08666666667	2606.802625	2618.41055	1923.218375	2722.0937	2065.05087179487	3025.70025641025	269.3526	334.6502	171.428923076923	318.32	2247.004925	2504.08676923077	2326.905125	2289.51292307692	888.531666666666	1161.05179487179	838.777230769231	934.578358974359	1489.784	1377.55384615385	1108.87935897436	1367.3841025641	1555.919375	1316.15475	1132.65538461538	1977.58365	1371.22461538461	1297.60307692308	1495.95902564103	1218.36984615385	2418.06846153846	2246.60461538461	1404.71653846154	1614.82235897436	2058.197225	1901.7926	828.118200000001	2316.33128205128	998.856128205128
318	339.070971079251	339.065961830689	339.092269844865	297.929	293.837	299.986	47	47	1266.17457142857	2282.33214705882	2559.88428070175	2752.67	1780.38472222222	2479.329	1963.62833333333	2835.02211363636	254.04552631579	318.371368421053	171.428923076923	306.078947368421	2243.94358974359	2376.54568292683	2213.48346153846	2206.87007692308	888.531666666666	1151.87710526316	736.948074074073	809.355625000002	1400.631625	1256.17954545455	982.370057142857	1281.6538	1460.02885714286	1303.89631578947	995.928558139535	1878.59065116279	1268.21514285714	1198.60681818182	1417.38546153846	1164.28183333333	2361.94604651163	2061.92525	1241.50445945946	1378.20851162791	1961.18526530612	1812.80822641509	751.626615384615	2102.10125	998.856128205128
319	339.341632439928	339.336906583633	339.343133966973	944.284	943.762	945.752	8	8	500.894717391303	1567.57293478261	1442.31008510638	1417.1504	56.1215217391304	1489.42217391304	65.2897391304348	48.9787826086956	295.875652173913	967.454608695651	376.524391304348	183.627391304348	1445.55563043478	1613.06680434783	1480.5877826087	1624.46295652174	37.7456304347826	1469.17565217391	1008.27547826087	64.2846521739132	1564.25986956522	587.670260869564	1052.02343478261	1397.93608695652	1427.34495652174	1041.81952173913	1108.14495652174	298.972212765957	953.943913043476	60.1889782608694	1486.52008695652	82.6516956521739	64.2695869565216	1445.0587826087	922.138956521739	171.425739130435	869.077043478261	44.8914782608696	314.240347826087	1204.08739130435	128.552869565217
320	339.346143578281	339.346143578281	339.346143578281	1027.45	1027.45	1027.45	1	1	62.2136268656715	280.590298507463	241.715602941177	213.229910447762	32.6442985074628	241.729388059701	41.8218358208955	20.3946268656716	38.760567164179	148.933074626865	2715.75650746269	112.224626865672	442.705910447761	217.215492537313	333.598567164179	304.059333333334	23.4648059701492	481.517492537313	350.725970149253	17.3397462686567	490.605641791044	92.826791044776	378.442149253731	302.003940298507	602.917029850745	198.961119402985	218.305552238806	120.333582089552	211.14	27.5512835820895	496.790880597014	33.6550746268656	24.4839402985074	365.240149253732	171.375044776119	76.4932835820895	100.991820895522	19.3819850746269	487.502925373134	124.481880597015	41.822447761194
321	340.070141139675	340.070141139675	340.070141139675	296.887	296.887	296.887	1	1	4129.06416666666	6359.44085714285	7196.07514285714	7305.04114285714	4807.58628571428	7742.94828571428	5274.74297142857	6909.23405714286	135.698	185.718	84.6955714285714	130.596571428572	6135.13291666667	6659.42044444444	6508.51142857143	6215.537	2488.05874285714	3566.91885714286	2222.49342857143	2674.09397142857	4108.24542857143	3256.18757142857	2901.196	4103.14328571428	4556.596	3384.28771428572	2962.8018	5342.216	3562.83771428572	3356.176	4539.88671428571	3339.86271428572	6067.63914285714	6450.24628571428	3711.17577142857	4069.80574285714	5010.30428571428	5125.91542857143	2575.00902777778	5225.55375	2346.63888888889
322	340.077302955849	340.071695663968	340.098389283874	297.9005	293.837	299.941	58	58	4095.97010526316	6343.31288888889	7129.507	7230.6554054054	4773.87972222222	7690.83944827587	5223.8441025641	6893.16823913044	127.534090909091	173.446363636364	79.5812727272727	117.331363636364	6044.62815384615	6575.88720000001	6455.26554545454	6129.57827586207	2438.44346153846	3502.58783783784	2173.949	2634.37771428571	4041.17999999999	3078.56116666667	2799.28156097561	4048.21530909091	4553.47718181819	3393.42709090909	2917.84775	5334.96414705882	3446.50269767442	3353.63645454545	4476.93726829268	3295.04772727273	6066.57934883721	6431.74520754717	3629.01636231884	4000.12017857143	5018.72154545455	5091.14864864865	2531.48957575758	4971.79200000001	2229.79807142857
323	341.084246343999	341.078637103645	341.10489958689	297.884	294.834	297.952	35	35	1913.654	3636.27	4163.66025490196	4397.98707317074	2898.59481818182	4326.986275	3060.854375	4707.4846	345.87492	545.8498	233.58916	373.42675	3280.15733333333	3815.6495	3838.2980625	3576.57888	1221.22728	1502.889625	984.099399999999	1177.68008	2025.2558	1868.49888	1342.48871794872	1774.28487096774	2203.8048	1826.30487179487	1330.94933333333	3162.775	1984.83896551724	1672.20492592593	2215.46208	1650.1485	4290.28209523809	3509.85846153846	2015.80917073171	2598.63463636364	3580.02216	3106.75640625	2248.659	3617.8350967742	1228.43116666666
324	341.106353451369	341.106353451369	341.106353451369	297.9	297.9	297.9	1	1	1951.78172727272	3723.99545454546	4285.14545454546	4578.16690909091	2951.649	4454.51072727272	3126.11563636364	4555.51417391305	335.744499999999	525.440454545454	227.469695652174	359.136	3457.95409090909	3946.44927272727	3933.15136363636	3569.04545454546	1220.24618181818	1498.64709090909	815.398523809525	1167.53371428572	2015.03863636363	1381.757	1135.56354545455	1834.04172727273	2202.76881818182	1841.59227272728	1130.03614285714	3301.60254545454	2030.34272727273	1686.51081818182	2205.35195238096	1641.9845	4383.04749999999	3649.51554545455	1639.21304545455	2042.586	3327.10936363637	3214.87936363637	1527.61954545455	3614.82627272727	1177.39472727273
325	342.085197081978	342.083625315854	342.109226760044	297.3965	296.869	297.952	4	4	440.756307692307	811.2975	805.012058823528	913.132037037038	592.792148148148	917.219733333334	606.056	986.600346153846	304.040230769231	455.134740740742	250.0225	350.981925925926	714.181481481481	806.164615384615	762.987703703704	705.152703703704	271.33023076923	372.327037037037	214.256538461538	249.909423076923	433.704629629631	406.159	303.982923076923	435.654961538461	485.643407407407	411.179407407407	301.976923076923	725.588666666668	453.011555555556	352.946615384615	482.6965	374.516703703704	768.254322580646	758.060038461538	443.733461538461	537.560269230768	726.582814814815	635.783037037038	415.079703703704	815.195115384615	288.680962962963
326	342.112335734285	342.112335734285	342.112335734285	297.9	297.9	297.9	1	1	454.084512195122	828.5851	882.532073170732	952.046853658538	618.297365853658	1005.98453658537	626.444731707317	893.645142857143	400.96543902439	550.003487804879	304.08665	456.070829268293	734.38243902439	830.617512195123	796.715243902439	729.596463414634	287.674390243902	393.82356097561	226.53435	263.23095	454.084512195122	430.614975609756	315.21768292683	461.2886	507.073341463415	438.715365853659	320.4056	748.984341463414	469.323414634147	371.333268292683	496.946975	389.798390243902	852.964682926829	790.707926829269	464.166585365854	560.046951219512	758.168073170731	661.149658536585	419.159853658537	841.842073170733	301.999414634146
327	343.093109056262	343.0893594651	343.096858647425	120.906	120.402	121.41	2	2	66.3177272727273	43.8668409090909	47.9592272727273	46.9450909090909	180.612409090909	62.2283181818182	163.265454545455	504.84375	288.705022727273	320.365636363636	27.5436818181818	261.189818181818	30.6040909090909	51.0011363636363	44.892	30.6081818181818	57.1276363636363	60.2041363636364	48.9676363636363	85.7029090909091	41.8423636363637	76.5119318181818	43.8717272727273	50.9943181818182	41.8311818181818	52.0397045454545	22.443	280.6125	45.9173863636364	46.92	30.5925	44.892	651.707386363636	61.2081818181818	91.8245454545454	226.525772727273	461.050272727273	398.882204545455	23.4662727272727	622.2	36.7388181818182
328	346.054959792267	346.054959792267	346.054959792267	110.188	110.188	110.188	1	1	10.2	21.426	24.4868571428571	44.8925714285714	37.7593809523809	30.6081818181818	53.0423636363636	42.8304545454545	92.82	95.9056363636364	35.7083333333333	106.108363636364	15.3	24.4865454545455	20.4104761904762	15.3035714285714	81.6218181818182	24.4865454545455	22.446	49.9916666666667	21.432	38.76	18.3651428571428	32.6312727272727	29.58	17.3440476190476	33.66	87.7445714285714	23.4731428571428	21.425	14.2768181818182	25.5130952380952	85.684	32.6414545454546	17.3446363636364	43.8845714285714	66.3	78.562	18.3649090909091	78.5216666666666	23.4654761904762
329	346.292573398111	346.29154646912	346.295456445782	615.2595	615.171	616.232	6	6	70.4104411764707	1558.5187027027	864.164205882355	1507.69041176471	589.712999999999	1067.36375757576	948.853636363639	1047.82009090909	670.197970588235	965.178	57.1364705882352	573.291090909091	845.653147058823	802.053454545454	846.977272727272	373.353272727273	530.636363636363	131.614147058824	102.045454545455	209.193181818182	641.656242424242	488.706794117647	86.7077272727273	559.109454545454	153.040909090909	59.1652727272727	136.720606060606	297.968823529412	48.9727058823531	331.586029411765	108.148909090909	537.679500000001	1974.57954545455	713.062235294117	88.7769090909093	644.927272727272	416.340000000001	1356.95205882353	108.148909090909	114.287515151515	44.892
330	346.316895404265	346.316895404265	346.316895404265	617.218	617.218	617.218	1	1	71.4291666666667	1650.27011111111	861.114444444445	1567.14666666667	585.639444444445	1064.29458333333	949.723444444446	1045.78472222222	761.000648648649	1128.61155555556	58.1653333333333	654.911333333334	843.631888888887	794.895810810811	840.823333333334	369.280222222223	524.508444444446	132.636111111111	120.409166666667	211.197499999999	634.526388888887	544.813499999999	97.9306666666668	561.320833333333	154.061944444445	70.3991666666667	144.879444444445	293.936000000001	57.1340000000001	328.574166666667	106.108888888889	537.774222222222	1845.91337837838	709.093055555556	96.9395833333334	715.331555555558	471.445333333333	1348.80722222222	124.473888888889	127.552083333333	48.9586666666667
331	353.014610920665	353.010663348786	353.026175642737	296.883	292.817	297.901	30	30	1177.38368421053	1600.19626666667	1595.6996097561	1588.88966666667	1202.8902631579	1633.46828	1187.61694736842	1143.538	53.0536842105263	76.5315789473684	73.4703157894737	43.8713157894737	1584.9343125	1676.65107407407	1691.40263414634	1566.49244444444	997.66294736842	1336.54173913044	864.282833333333	1033.52657894737	1355.11333333333	1230.62778947368	1104.8025	1388.79305263158	1481.42210526316	1128.42163636364	1100.27866666667	1239.8254054054	1174.31840740741	1124.185	1466.33875	1157.15747368421	1289.64589473684	1631.42971875	1130.27663157895	1266.15093333333	1338.752	1287.58108108108	2030.52503703704	1567.36673684211	1025.39092105263
332	353.035397598383	353.032723578854	353.037867582105	297.9175	296.886	298.966	6	6	1184.69495454546	1699.20818181818	1725.28118181818	1695.91990909091	1172.30172	1735.48390909091	1204.78104545454	1166.01586363636	61.2163636363636	85.7143636363636	80.6105227272727	48.9665454545454	1658.55695454546	1756.12404545455	1806.70175	1645.91986363636	1012.99540909091	1393.69254545455	940.796227272727	1061.10727272727	1475.47868181818	1251.02154545455	1117.04931818182	1404.23927272727	1490.61845454545	1229.42863636364	1147.96022727273	1270.40931818182	1257.99627272727	1134.39163636364	1544.86495454545	1172.42393181818	1142.81762711864	1748.74745454545	1236.40527272727	1393.50627272727	1529.59322727273	1254.8255	2088.72727272727	1586.73613636364	1034.55654545455
333	355.066646913939	355.066646913939	355.070357711227	756.055	750.908	756.055	3	3	5.10142857142858	120.393714285715	104.0706	89.7600000000003	21.4259999999999	167.326857142857	18.3702857142856	83.6399999999998	80.6025714285712	107.125	14.288	209.207380952381	54.0902857142858	102.028571428571	93.8662857142859	74.4808571428569	19.395380952381	24.4800000000001	33.6694285714285	29.5882857142858	52.0467142857144	67.3577142857143	86.7202380952384	77.541714285714	42.8520000000001	75.4976190476189	30.6085714285713	29.5869047619049	54.075142857143	22.4337142857144	34.6978095238096	34.6897142857144	62.2199999999999	93.8662857142859	53.0548571428573	77.5417142857144	101.008285714286	209.158571428572	20.4000000000001	119.373428571429	103.044047619048
334	355.092183200153	355.092183200153	355.092183200153	923.277	923.277	923.277	1	1	62.2352500000001	62.23715625	144.902125	91.8084375000001	49.99378125	75.5008125	57.13575	126.514875	104.0878125	48.9825	45.905625	41.83921875	80.6170312500002	63.2574375	118.374375	104.0686875	44.900625	52.0439062500001	56.1051562499999	51.0234375	80.60221875	78.5760937500002	77.5674999999999	97.9650000000003	73.4737499999999	64.27575	61.2281249999999	45.91265625	103.02946875	90.80503125	82.64278125	126.514875	50.0014375	140.8246875	105.03425	134.69775	65.2760000000001	64.2659062499998	62.23715625	81.6200000000001	75.512375
335	355.09203372595	355.09203372595	355.09203372595	756.984	756.984	756.984	1	1	6.12155555555554	124.476148148148	110.212	95.8869629629627	26.5267407407408	172.46137037037	19.3873076923077	83.6642962962963	69.3776296296297	98.9651481481482	16.3282962962963	175.522814814815	56.1285185185185	105.086703703704	101.005666666666	79.5831111111111	23.4761851851852	28.5672592592592	30.6088888888889	34.6888148148148	58.1674444444444	55.106	66.3168518518519	82.644	46.9319259259258	72.4541851851852	30.6144444444444	31.6291851851852	48.9742222222222	23.4565925925925	40.8192592592593	38.7698518518517	63.2445925925927	95.9078518518518	54.0855185185185	75.5019259259259	84.6630740740739	215.282518518519	25.5009259259259	99.978148148148	93.8638518518519
336	355.113276306284	355.113276306284	355.113276306284	292.8	292.8	292.8	1	1	419.380826086956	854.0748	1019.24060869565	1133.67889130435	700.919217391305	986.613282608695	726.425739130434	1571.03434782609	1022.32317391304	1164.14245652174	506.049391304347	1181.46208695652	858.858304347826	1090.79830434783	998.72897826087	801.007173913043	406.996978723404	440.752695652173	408.151111111111	427.498413043478	599.990086956522	796.942586956522	543.741108695652	738.785688888889	612.247826086956	638.683304347825	414.278869565217	1298.79208695652	582.568956521739	590.743630434783	732.6472	553.052086956522	2105.81843478261	1171.25947826087	552.92247826087	818.159446808511	1304.06008695652	1273.28556521739	435.493586956522	1399.97686956522	665.295130434782
337	356.117315898104	356.117315898104	356.117315898104	292.816	292.816	292.816	1	1	212.215466666667	386.728304347826	406.07247826087	448.972173913044	317.307891304348	451.975565217391	328.531	489.673043478261	281.592	359.177739130435	172.424086956522	321.38902173913	344.730608695652	478.5676	450.907260869565	367.296	192.788217391304	258.1315	134.691652173913	169.366913043478	293.872695652174	314.28052173913	189.748304347826	223.4676	309.178565217392	239.791956521739	202.0392	429.538978260869	254.050369565217	247.955086956522	280.61	193.874347826087	662.163413043478	389.739652173913	235.675239130435	293.797565217391	379.585565217392	444.833739130435	149.927217391304	468.3636	217.3452
338	358.095238663536	358.093041800317	358.099027976012	59.168	55.105	62.223	5	5	12.24	730.282315789473	912.128333333333	1620.17789473684	1576.30657894737	2481.28	872.595	3700.49447368421	692.151157894737	818.262777777778	62.236052631579	675.205157894736	1794.73547368421	2282.32868421053	2487.40157894737	1704.36684210526	2060.93157894737	1863.44384210526	951.905526315789	2016.04	340.865555555555	57.1355555555555	41.8307894736842	92.8439473684211	608.75147368421	171.406666666667	90.7753157894737	4048.24177777778	916.196315789473	1074.7035	921.310833333333	675.483894736842	6392.27842105263	4889.88	1197.74088888889	1803.82526315789	4835.85333333333	3769.92638888889	26.5186315789474	4097.40309523809	957.333222222222
339	358.096129868195	358.090852671842	358.114199804639	92.837	86.715	97.955	24	24	1330.29338181818	1751.46487272727	1704.04944444444	1875.44074074074	3548.18367272727	2791.16770909091	3387.0879	5641.00218181818	2722.28114814815	4412.36794366197	2605.77654545455	5722.27063888889	3055.71681818182	6200.66509090909	4051.08183333333	3325.38703703704	2620.34050909091	3681.144	2821.35572727273	2217.83574545454	490.798148148148	129.547055555556	128.555	171.390545454545	1009.98	389.744181818182	308.061963636364	4189.26055555556	2038.7	1554.90333333333	1856.33381818182	1008.2357037037	12834.3262909091	6719.51618181818	2668.25090909091	5651.93405555556	13069.9492682927	19446.4944444444	15036.8920727273	12409.6543255814	2498.38074545454
340	358.111451560602	358.106511095301	358.127932314267	298.927	295.866	299.958	17	17	2052.82683333333	3870.53338235294	4351.46318181819	4463.97942857143	2948.55391304348	4629.03628571428	2955.79205882353	3988.2	37.7601818181818	66.3226086956522	28.5612173913043	37.7496521739131	3605.7	4120.50616216216	3906.57886956522	3605.95130434782	1130.46218181818	1376.33191304348	1115.45618181818	1003.1515	2044.62654545455	2150.28927272727	1809.55713043478	1907.4	2268.03991304348	2223.17427272728	1631.26745454546	2803.77422222222	2346.08692592593	1825.26790909091	2125.79618181818	1717.53808695652	3709.71163636364	3442.4289375	2310.3	2983.27745454546	3422.0862	3033.27081818181	1850.90543478261	3593.86557142857	1308.03017391304
341	358.116002049965	358.116002049965	358.116002049965	96.924	96.924	96.924	1	1	1331.29698113208	1604.54738888889	1572.57596226415	1760.15094339623	3210.46332075472	2687.70433333333	3907.83283333333	5552.26318518519	2675.31152830189	3731.934	2593.54611111111	5262.49725925926	2841.47361111111	5680.68938888889	3762.71614814815	3088.68226415094	2538.68148148148	3438.64814814815	2747.87622641509	2173.97516666667	452.997283018868	127.507075471698	130.595555555556	164.228944444444	925.294018867924	376.477471698113	301.996740740741	4096.43632075472	2000.98261111111	1465.09932075472	1662.35851851852	939.871811320755	12521.5256666667	6310.01358490566	2589.71773584906	5544.79322222222	13338.1599056604	17855.9731132076	15038.2768333333	12578.655	2448.66666666667
342	358.133180338577	358.131663204579	358.134218559176	299.955	299.924	299.986	4	4	2066.60441666667	3900.45730434783	4349.37208695652	4517.71513043477	2914.90186666667	4691.15947826087	2984.00556521739	3929.20492307693	35.7091304347826	65.2966956521739	28.5612173913044	43.8712173913044	3604.58165217391	4179.03652173913	3909.80626086956	3600.85239130435	1130.4972173913	1373.27113043478	1115.71539130435	1003.17286956522	2047.66356521739	2151.25982608695	1810.5	1908.50134782609	2267.01965217391	2223.14843478261	1632.16186956522	2862.852	2393.12347826087	1827.28721739131	2130.84939130435	1719.57913043478	3631.13666666667	3483.44847826087	2304.18	2980.309	3480.25813043478	3026.09680952381	1850.35886956522	3625.14134782609	1306.62
343	358.1437506262	358.137153999124	358.147460712001	64.281	61.225	64.281	3	3	1320.06485714286	2175.66	2349.95873170732	2233.66602380952	4593.96942857143	3666.90685714286	2750.055	8878.3190952381	3277.99869047619	4381.82421428571	2600.6475952381	5629.01690476191	4448.44571428571	7452.98976190476	5955.594	4587.84685714286	2962.23502380952	5060.18721428571	3567.41828571429	2803.74514285714	757.140333333333	127.517857142857	167.326857142857	221.371	1475.94	443.813928571429	245.888857142857	5283.30265116279	2782.31914285714	2459.51976190476	2490.89679069767	1545.91321428571	18057.5487142857	10667.8584761905	3655.08985714286	7104.08364285714	15920.4346046512	19846.4684651163	15012.7104285714	11570.3695952381	2735.70516666667
344	359.103151801241	359.097121047093	359.107621800463	90.808	88.756	96.907	3	3	226.467073170732	257.07687804878	274.494325	317.3444	575.513853658536	454.019390243902	648.72	971.156097560976	455.87295	629.7719	490.752275	889.673951219512	495.92655	984.420625	643.698875	523.4652	477.554048780488	543.803	508.166487804878	390.706707317073	93.8768	31.623875	36.7243902439024	33.6648292682927	156.101048780488	59.1755609756098	55.094487804878	694.807275	356.1196	240.7849	288.618585365854	152.023609756098	2287.16809756098	1107.14987804878	443.880365853658	988.791825	2348.9608	3341.400625	1847.48502439024	2189.51015	420.290243902439
345	359.110967529005	359.110967529005	359.110967529005	298.944	298.944	298.944	1	1	387.690476190476	742.733333333334	867.242857142857	854.76	584.459999999999	942.699999999998	607.211666666666	788.46	57.1333333333334	139.77425	73.4811428571429	95.902380952381	676.425749999999	806.213809523809	799.680000000001	692.58	224.4	295.799999999999	207.118	214.2	441.886809523809	395.963238095238	342.72	390.66	448.909999999999	444.844571428571	329.552285714286	556.055714285715	446.864285714286	319.26	429.660571428572	345.973714285715	706.037714285716	652.952380952381	437.600428571428	585.644	646.039799999999	523.528714285715	332.426857142857	705.01742857143	229.5
346	359.138374045068	359.137436429952	359.139311660183	300.4425	299.924	300.961	2	2	393.816499999999	742.742000000001	864.151750000001	886.597249999998	582.56275	913.123750000001	613.17025	751.193142857142	35.7205882352942	76.5187500000001	31.6180625	37.74925	670.304249999998	811.396874999999	799.924999999999	686.1655625	220.383529411764	286.69025	152.073125	208.22025	434.6265	309.238235294117	278.52825	387.71875	443.808749999999	348.9255	249.123999999999	563.178	341.6790625	312.192	427.641875	343.950625	702.12038095238	642.757500000001	327.382235294118	432.604705882352	504.034375	526.449	177.469125	573.3805	168.2896875
347	359.12253301916	359.12253301916	359.12253301916	93.874	93.874	93.874	1	1	226.4733	247.890375	270.412625	313.27382051282	555.1112	449.941275	616.08	958.941	453.822125	625.6891	490.752275	876.416225	480.620175	950.6167	627.376875	510.2125	469.384	526.4619	504.08995	389.68775	91.82475	30.60375	35.704375	32.644	152.020975	57.134	55.08675	695.822975609756	358.169175	236.7038	280.459756097561	151.0007	2274.87875	1093.8956	438.78275	986.750975	2349.67787804878	2624.13004878049	1848.4665	2191.5507	418.25125
348	360.092418756601	360.089126312664	360.107864379883	90.803	89.794	96.924	5	5	194.851833333333	254.020653061224	245.915395833333	301.016770833333	449.9945625	448.862857142857	523.343755102041	764.010571428571	416.126	603.189375	412.189416666667	699.905791666667	416.313	844.785818181818	572.3135	459.178125	366.317489361702	524.419208333333	434.688625	309.1105	83.6724583333333	45.9065625	45.9121875	58.149306122449	137.7365625	77.5421666666667	51.0020408163265	567.340083333333	287.751625	200.993354166667	227.441795918367	156.1014375	1784.2350625	933.6621875	376.5260625	816.316666666667	1829.34560416667	2525.88108333333	1530.0612244898	1713.03472916667	332.567541666667
349	361.007470156756	361.007470156756	361.007470156756	146.906	146.906	146.906	1	1	27.5474482758621	47.9432413793103	60.196275862069	59.176	47.9529655172414	46.9152413793103	37.7578620689655	83.6482	65.2976551724138	70.4109310344827	36.7224827586207	38.7704827586207	28.567724137931	52.0251	39.7826896551724	37.7502068965517	44.8921379310345	35.7156896551724	48.9550344827586	55.0944	34.6893793103448	40.8193103448276	41.8242413793103	32.6421333333333	35.7096551724138	31.6274827586207	27.5418620689655	40.8110344827586	30.608275862069	11.2165862068966	34.6822666666667	12.2408275862069	68.3199	33.662275862069	21.4214	30.608275862069	55.083724137931	48.9649655172414	25.5120689655172	85.7031724137931	20.4055172413793
350	363.068386576363	363.068386576363	363.068386576363	298.921	298.921	298.921	1	1	364.237363636364	741.782333333335	714.190909090906	795.812727272728	526.460727272728	730.515272727274	580.535181818183	601.692727272728	24.4996363636363	31.6284545454546	23.4662727272728	38.7703636363637	624.40690909091	713.551909090908	649.913727272728	693.414545454548	210.176181818181	280.449999999999	162.21975	190.790999999999	428.514545454546	210.288545454545	239.778333333334	388.71525	387.703636363637	310.162909090909	189.838363636363	500.95390909091	264.250636363637	326.487272727271	416.49381818182	318.495272727274	638.975272727273	660.116454545455	316.148333333333	272.412818181817	461.163272727271	546.089090909091	359.963727272727	498.913363636364	190.689000000001
351	366.096208736925	366.092217277857	366.106540101377	99.99	96.918	103.034	10	10	130.578285714286	61.2157142857143	61.2242857142857	81.6323809523809	368.366119047619	73.4691428571429	632.4	711.96	686.379880952381	738.876476190476	31.6288571428572	400.972285714286	36.7294285714286	87.7322857142857	58.1481428571429	31.6325476190476	71.43	41.8317142857143	33.6733571428571	70.38	26.5268095238095	103.022404761905	55.0941428571429	36.7251428571429	28.568	211.199142857143	96.9135714285714	717.444976190476	86.7344047619048	69.3794285714286	26.5162857142857	74.4982380952381	973.08	56.1222619047619	488.773880952381	1432.738125	2924.09620833333	877.425238095238	28.564	3910.27328	51.0071428571429
352	366.117298695793	366.117298695793	366.117298695793	100.987	100.987	100.987	1	1	114.247466666667	54.0847333333333	48.9824	69.3917333333333	356.073066666667	54.0847333333333	621.0988	613.9798	610.0198	699.902933333334	18.3654	376.4907	22.4458666666667	76.52	48.9648	26.5321333333333	54.0741333333333	30.603	23.4707333333333	59.1638666666667	22.4458666666667	90.7711	43.8714666666667	29.5829	21.4256	181.607466666667	88.7487	637.916666666667	78.5759333333334	62.2362666666667	24.4776	69.3804	825.072133333333	41.8391333333333	467.358466666667	1431.71473333333	2388.44426666667	852.942933333333	18.3648	3176.09013333333	45.903
353	366.98209048829	366.98209048829	366.98209048829	64.281	64.281	64.281	1	1	244.818461538462	452.794615384615	610.121	615.222346153846	318.324	690.439703703703	326.5664	355.04352	208.973846153846	224.603076923077	421.371192307692	157.157	567.269692307692	466.173851851852	460.141423076923	549.008307692308	83.681	122.404615384615	75.4856923076923	83.6652307692308	426.569	168.344423076923	158.141730769231	309.141576923077	247.869346153846	139.745269230769	173.412592592593	344.773	116.310692307692	236.756	333.565153846154	202.01544	350.906461538462	532.460076923077	169.364692307692	232.621384615385	279.553769230769	411.1685	2350.25066666667	292.95812	83.6778461538461
354	368.664252537262	368.654782413097	368.673722661426	358.6105	358.109	359.112	2	2	8.1636923076923	13.2635	11.2229615384615	9.18450000000001	3.06080769230769	15.3005769230769	6.12046153846155	11.2228518518518	7.14051851851851	18.369	12.2432307692308	7.1435	7.1435	13.261	7.14053846153846	16.3273846153846	12.2408888888889	9.18242307692309	8.16215384615384	13.2580740740741	15.3075	7.14051851851853	8.16400000000001	12.2431111111111	13.2605	3.06080769230769	13.2604814814815	6.12299999999999	4.0803076923077	8.16237037037037	10.2026923076923	4.082	12.2431111111111	10.2046153846154	3.06077777777777	7.14337037037037	4.082	2.041	7.1435	3.05955555555556	2.041
355	371.008793732341	371.006830392583	371.010523265376	64.282	64.269	65.285	4	4	159.12	306.937909090909	326.47619047619	342.816	183.649090909091	217.320857142857	188.805714285714	237.715476190476	189.627	190.791	179.570285714286	100.98	169.367428571429	155.076190476191	164.258333333333	184.723428571429	65.2974545454546	67.3388571428572	39.7906363636364	32.6487272727273	258.204571428571	181.608545454545	155.083428571429	255.071428571429	171.321818181818	137.736818181818	120.365619047619	229.564285714286	69.3794285714286	119.434714285714	193.845238095238	126.515428571429	151.000363636364	170.34	115.290818181818	155.076190476191	169.367428571429	133.657428571429	375.36	212.268952380952	38.779
356	371.09871259604	371.09871259604	371.09963400841	846.86	842.716	846.86	3	3	26.5269756097561	191.7553	369.284146341464	224.4275	36.7245	351.943125	27.547425	162.199875	544.893599999999	622.45925	42.85155	278.494125	254.048475	215.278025	355.1601	273.433699999999	33.66	106.1086	211.196925	68.3483749999999	216.4467	207.11075	386.684224999999	326.488	131.61225	340.82195	89.8325999999999	69.3889	334.56	64.286775	168.366	142.856	60.1962249999999	293.8824	344.85295	573.394550000001	332.609649999999	143.857829268293	72.4288749999999	479.52925	391.6704
357	371.100938656325	371.097456716764	371.12041242603	750.912	747.847	756.984	18	18	42.8509565217391	624.399652173913	514.21147826087	452.899304347826	99.9855652173913	724.402857142855	51.0130434782609	390.675958333333	559.102956521739	849.904999999996	44.9029565217393	1198.79375	240.904695652175	482.583391304348	488.69975	352.005	43.8922500000001	94.863875	198.94875	124.471826086957	295.951304347826	417.393391304348	471.380608695652	336.68608695652	231.59675	459.117391304348	166.30252173913	193.857826086956	278.543086956522	96.8793478260871	206.149416666667	168.350217391304	346.800000000001	415.343500000001	305.067208333334	490.74547826087	579.508173913044	850.897565217392	31.621347826087	720.288095238094	573.403916666666
358	371.098565154479	371.094865182023	371.118038368789	922.3135	918.249	923.277	6	6	181.611526315789	277.509743589744	1353.07831578948	352.965526315789	194.870263157895	698.87564102564	201.051128205128	1160.03153846154	1145.92071794872	474.490769230768	337.663552631579	205.104631578947	851.031157894738	258.131358974359	997.961230769229	767.239058823531	205.102461538461	383.674256410257	550.86923076923	301.021025641026	550.938461538463	417.347794871795	708.271487179488	906.204000000001	553.06235897436	586.66644736842	270.408717948718	330.565263157895	832.299076923077	612.169230769232	800.901282051284	1192.67974358974	164.29017948718	1686.73815384616	1092.09046153846	1372.4517948718	296.812538461538	257.106315789474	426.531487179487	596.864999999999	502.041846153845
359	371.124100823467	371.124100823467	371.124100823467	923.339	923.339	923.339	1	1	176.505794117647	260.1675	1341.88014705883	343.779647058823	187.728705882353	678.476029411764	191.809764705882	1081.50285714286	1131.66926470588	469.402941176471	326.428235294118	198.986029411765	839.823088235293	244.863529411764	976.562205882354	811.11044117647	190.8225	369.399705882352	537.602	295.92794117647	537.694999999999	408.176470588236	701.16432352941	975.541764705884	538.79294117647	581.550882352941	262.253382352942	323.433235294118	817.969235294118	605.034411764705	785.626470588234	1183.54117647059	156.1275	1674.54397058823	1078.91105882353	1362.28897058823	286.603470588235	251.961794117647	409.196911764706	589.70862857143	492.858882352942
360	371.121678214761	371.121678214761	371.121678214761	757.069	757.069	757.069	1	1	41.8317142857143	627.45375	523.516500000001	454.951857142857	99.988	749.046999999999	56.11375	394.83675	305.065428571428	479.534285714287	36.7367142857143	685.751999999999	247.929428571428	487.6795	494.838571428571	360.085214285714	45.9305357142858	99.988	112.2275	133.680821428571	304.109	224.502142857144	270.375714285715	346.885	240.829571428571	261.248	107.14875	195.894857142857	168.347142857143	97.9097142857144	214.305000000001	173.448571428571	353.952392857142	414.2215	192.867750000001	303.01425	416.189142857143	832.545103448278	26.5218571428572	453.931785714284	332.613142857144
361	372.110648565107	372.110648565107	372.110648565107	120.391	120.391	120.391	1	1	69.3777391304348	131.551956521739	150.016695652174	193.849565217391	228.602181818182	266.291181818182	233.589956521739	540.6	258.126	289.692347826087	133.654173913044	278.531217391304	200.94	300.912291666667	271.458782608695	199.971130434782	318.325090909091	229.622727272727	263.148782608696	223.437130434783	98.9653043478261	72.4045652173913	66.3325	59.1479166666667	117.33	107.154782608696	87.7424347826086	390.759913043478	233.642454545455	193.808260869565	155.986826086957	114.301090909091	1446.42165217391	502.881434782609	262.207043478261	405.043565217391	1184.98739130435	718.263652173913	384.638347826087	834.182173913044	426.683
362	372.101977590787	372.099485405816	372.124621374154	756.055	750.901	756.984	5	5	16.324	260.174375	169.370521739131	166.266791666667	35.7174999999999	291.863	23.4724583333333	156.104625	183.6525	216.293	9.18487499999998	362.277500000001	111.239041666667	181.611916666666	214.2525	128.55675	20.415	47.9419583333333	67.32275	52.0327500000002	111.2345	115.321208333334	109.16675	125.495875	79.5795	131.617625	47.9537083333333	84.6842083333332	93.8668333333336	25.4947916666666	71.4349999999999	56.1160416666666	142.805833333333	155.084333333333	96.9277083333332	136.719083333333	184.63448	341.797708333334	12.24	205.07025	154.05775
363	372.113608104964	372.102511808586	372.124704401342	844.7415	841.695	847.788	2	2	16.3241142857143	76.4957142857142	164.2614	70.3878857142856	20.4017142857143	159.137828571429	15.3044117647059	57.1263999999999	192.863382352941	221.433	19.3854285714285	87.7298285714285	106.109714285714	88.7630294117649	136.7604	106.109714285714	16.3190857142857	44.8913142857142	82.6408285714287	18.3646285714285	112.319428571428	79.5822857142855	144.877588235294	110.190857142857	43.8722857142856	117.352571428571	33.6901714285715	37.7558571428572	121.3732	29.5924285714285	66.3297142857143	51.0228571428572	21.4255588235294	122.451428571428	118.353142857143	222.416057142857	125.495142857143	59.1749142857142	25.5066176470588	171.4032	132.614857142857
364	372.134880396103	372.134816746254	372.134944045952	120.3845	120.373	120.396	2	2	68.3601	126.4428	144.921142857143	191.813714285714	224.525714285714	264.315666666667	231.6081	540.448571428571	253.96755	284.58	132.637142857143	270.3795	199.92	293.76	269.456	195.894857142857	318.329142857143	228.597333333333	259.152571428571	219.3645	97.9702857142857	66.2805	69.395619047619	55.0645714285714	116.28	105.11665	89.7851428571429	392.81	230.638380952381	187.732571428571	153.984047619048	113.309857142857	1403.84761904762	502.86	263.2374	398.931714285714	1180.14	715.220285714285	383.614	830.047428571428	425.56935
365	373.008976097798	373.008976097798	373.008976097798	61.215	61.215	61.215	1	1	62.2161875	146.916	139.77425	131.6203125	75.4985	109.16675	78.5862	98.96425	85.61175	91.828125	121.40975	70.371375	76.52	113.24775	87.7415	76.55	47.9546875	53.0335	39.78975	34.6885	105.0921875	74.4828125	82.6453125	98.96425	100.9366875	60.19475	47.9372352941176	119.3765625	41.83025	61.24	94.88325	70.4101875	102.03125	83.634875	66.3203125	81.62	101.0109375	110.19375	176.449823529412	133.701875	39.804375
366	373.096915814055	373.096915814055	373.100627312518	756.055	750.908	756.055	3	3	13.2635	149.979576923077	133.68288	133.630076923077	32.6486153846154	201.0385	24.4892307692307	107.128269230769	77.5404615384617	115.290423076923	24.492	197.976999999999	53.0559999999998	131.614730769231	127.533653846153	98.9474615384617	17.3524230769231	45.9121153846153	27.5472692307693	39.7904999999999	66.3325	66.3300000000001	55.0945384615386	81.6215384615386	57.1350769230768	73.476	41.8389230769231	69.3783076923075	53.0559999999998	26.516	65.312	42.8513076923076	99.9637692307691	124.472846153846	54.0844615384616	75.4999230769232	109.143962962963	222.418692307692	18.3606923076923	140.754692307692	81.6215384615386
367	373.112216679998	373.101572836222	373.122860523774	845.252	842.716	847.788	2	2	10.202962962963	55.0819285714286	91.8066666666668	57.122074074074	10.202962962963	96.9070370370371	18.3646666666667	52.0237777777778	128.580666666667	143.887888888889	20.4051851851852	57.124148148148	44.8914074074073	51.0240740740741	92.8806666666666	88.7625555555557	19.3814074074074	31.6291851851852	52.0351111111111	29.5820714285713	58.2033333333332	54.0855185185185	91.8064285714282	76.5194444444445	22.4505925925926	81.6385185185185	24.5066666666667	20.4096296296296	71.4025925925927	21.4301111111111	63.2698518518518	38.7698518518519	15.3038888888888	84.699962962963	73.4586666666664	160.186518518519	89.7828148148149	34.6888148148148	23.4567142857142	111.212296296296	97.9271111111112
368	373.124411617704	373.124411617704	373.124411617704	756.984	756.984	756.984	1	1	12.243	149.97675	136.742214285714	139.749785714286	32.6548571428572	204.1	23.4659629629629	108.1465	126.512148148148	228.544	28.5730000000001	324.507642857143	55.116642857143	133.65275	132.6325	101.008285714286	18.3722142857143	46.9232857142857	43.8615357142858	41.83025	65.3119999999999	127.558035714286	109.170571428571	83.6634285714285	59.1765714285714	136.718285714286	59.1765714285714	69.3794285714285	94.8865714285714	28.557	66.3325000000002	38.7708571428571	97.9268571428568	124.496642857143	80.6025714285717	156.103714285714	147.910357142857	222.4145	25.5017857142857	224.415714285714	154.063142857143
369	374.124608239462	374.124608239462	374.124608239462	756.984	756.984	756.984	1	1	7.14182608695652	61.2156521739131	38.7798260869565	36.7200000000001	7.14365217391304	64.2928695652173	13.2670909090909	21.4254782608696	12.2432727272727	25.5065217391304	8.16417391304347	42.8619130434782	31.6294347826087	46.932	34.6888695652174	31.621347826087	11.2286086956522	19.3808260869565	10.2	18.3646956521739	22.4514782608695	16.328347826087	25.5065217391304	37.7496521739131	19.3849565217391	22.4466956521739	16.3241739130435	17.3444347826087	22.4466956521739	9.17804347826084	19.3899130434782	12.243652173913	26.5199999999999	36.7293913043478	17.3444347826087	21.4254782608696	36.7215652173913	59.1751304347826	12.24	42.8399999999999	22.4457391304348
370	376.302863550319	376.299664947479	376.323804085931	622.377	616.215	624.377	11	11	9.18390000000002	1171.0748	498.910400000001	2005.46042857143	156.1008	1007.2006	1296.75893333334	694.801600000001	681.404533333333	1152.713	17.3445333333334	121.387933333333	1573.0214117647	291.853466666667	743.920199999998	187.68	907.194866666668	116.3104	30.614	55.0943999999999	738.552399999999	228.534068965517	22.4414666666667	182.591933333333	43.8714666666666	39.7826	95.9050666666665	72.4531333333334	19.3850666666666	398.924266666667	37.7498666666667	727.450133333335	1672.49023333334	451.978133333333	17.3473666666667	546.970133333334	115.290133333334	1430.41386666667	55.0943999999999	21.4249	17.3445333333333
371	376.326989038129	376.326514951644	376.327076471919	623.38	623.34	624.422	3	3	9.18397058823531	1173.95229411765	502.990500000001	2022.83497058823	159.133764705882	1008.17915151515	1300.8375	696.840794117646	683.459117647059	1156.8134117647	18.3647647058823	127.511029411765	1596.16191176471	295.876764705883	745.813499999999	189.741882352941	909.213088235292	117.330441176471	32.6541176470589	59.1753529411764	741.625529411764	237.762794117647	24.4821176470588	184.667911764706	45.9119117647058	40.8047058823529	96.9251470588234	74.4922058823528	20.4058823529412	400.964029411766	42.8449411764707	729.489264705884	1442.82828571429	455.038058823529	19.3883823529412	552.058676470587	122.431764705882	1372.25866666666	55.094294117647	22.4490588235294	21.4255588235294
372	377.141760419505	377.141760419505	377.141760419505	233.641	233.641	233.641	1	1	10.2025	30.6	38.7695	42.8631	21.42525	52.0817368421052	27.54	30.6165	56.13025	155.128	82.6443	76.51875	22.4521	60.19475	38.7809	31.6293	22.44	21.4263	14.28	21.42525	27.5481	31.62	57.104	56.1164999999999	26.535052631579	26.5418947368421	30.591	30.609	13.2630952380952	8.15799999999999	24.486	22.44	29.58725	50.00695	30.6075	16.32	33.6699	25.51375	11.2226190476191	46.9315	21.42525
373	378.008598668673	377.999384980026	378.01781235732	98.452	96.907	99.997	2	2	28.562625	47.9605625	32.6544516129032	58.1657419354839	43.8788125	48.9816774193548	52.0168125	102.009375	115.23175	170.38175	33.6695806451613	96.92671875	25.5120967741935	51.0046875	27.5426129032258	28.5726451612903	66.3293548387097	33.66928125	24.4905	39.78365625	22.4463870967742	40.80375	24.4815483870968	45.90421875	24.48675	41.83921875	27.54253125	83.6770322580645	28.5726451612903	26.5275483870968	23.4585625	30.6084375	108.1465	47.9605625	27.55265625	47.9612258064516	84.6814193548387	72.452064516129	21.42196875	80.602935483871	36.723375
374	381.076406846788	381.071159731694	381.094406572235	59.168	56.095	61.22	35	35	3580.5290625	7294.3695	8181.98103225806	9549.54	6086.9979375	8270.9708	6686.81915789474	10033.24875	6251.0675	8315.538625	984.57140625	10400.875875	4497.59334375	5053.5444375	4160.51274193548	3673.575	2115.04303125	3089.411625	3540.3759375	2189.858875	4001.19077419355	3567.8424516129	2579.192	2688.8528125	4200.99384375	5697.27542857143	4852.58596875	5083.12715625	4789.09135483871	3340.57161290323	4088.94961290323	3260.818875	5431.977375	4800.5611875	6023.79406451613	6037.00415625	7234.64993548387	7287.54975	1886.15334375	10637.36625	1794.61975
375	381.098432635366	381.097381492731	381.101402610626	60.203	56.119	61.221	8	8	3581.54915625	7295.38940625	8182.8883125	9550.85278125	6085.97765625	8295.402375	6713.55116129032	10034.2380645161	6217.22521875	8261.64767741936	962.12521875	10412.09690625	4499.63353125	5055.584625	4160.38122580645	3673.74193548387	2021.42183333333	3085.26038709677	3527.11228125	2188.86870967742	4003.1763125	3540.3759375	2575.189875	2689.461375	4200.99384375	5743.1278125	4853.6060625	5087.20753125	4832.09496774194	3340.57161290323	4093.243	3262.78529032258	5430.646375	4803.62146875	6014.55796875	6004.4085483871	7246.0374375	7291.630125	1885.13325	10675.817125	1774.28487096774
376	382.085469964002	382.085469964002	382.085469964002	61.197	61.197	61.197	1	1	576.351363636364	1319.80157575758	1467.37006060606	1805.88272727273	1212.084	1641.37503030303	1323.52954545455	2038.80763636364	1169.67011764706	1550.30060606061	167.324727272727	2159.59660606061	849.735727272727	1121.27972727273	820.445454545454	724.522727272727	711.130090909091	490.751181818182	927.427909090909	697.990909090909	720.440909090909	610.118294117647	435.721151515151	458.184090909091	724.15696969697	946.669176470588	848.740848484849	1121.07990909091	868.252090909091	630.753272727273	694.908909090909	604.001454545455	1225.34754545455	1123.12009090909	1128.42163636364	1407.97636363636	1497.76036363636	1891.58563636364	368.263757575758	2331.73863636364	508.095818181818
377	383.090731752688	383.090731752688	383.090731752688	60.188	60.188	60.188	1	1	453.939264705882	942.425647058824	1139.84772727273	1340.63836363636	817.232029411765	1182.28226470588	942.872	1322.50909090909	796.436235294118	1182.07236363636	133.655727272727	1499.52970588235	608.994272727273	680.400636363636	560.229545454545	488.797727272727	337.766029411765	439.734088235294	512.172882352941	330.627272727273	525.518484848485	569.312181818182	434.636181818182	397.965454545455	535.453676470588	792.634181818182	662.037264705882	634.496545454545	635.624911764706	429.675151515151	557.068909090909	431.584411764706	765.044117647059	704.901294117647	803.974909090909	814.171235294118	996.806454545454	1107.81872727273	257.062235294118	1505.17045454545	271.390411764706
378	383.13469550604	383.134583113066	383.134807899014	297.892	297.884	297.9	2	2	231.604025641026	454.087368421053	560.134846153846	603.062461538461	413.214230769231	713.177153846154	423.417051282051	782.449571428572	235.685153846154	396.949564102564	203.061641025641	394.849153846154	464.1	478.57241025641	493.754461538462	409.133102564103	164.240125	159.164	105.102256410256	155.082871794872	198.98	220.408615384615	229.528846153846	206.122871794872	248.94882051282	188.752179487179	127.554487179487	475.523128205128	157.123435897436	178.521875	239.79641025641	174.490153846154	632.563157894736	475.451435897436	218.30675	260.131875	413.266153846154	461.167487179487	113.202923076923	493.816512820513	91.8230769230768
379	384.31504045522	384.308744028374	384.321336882067	824.3805	824.378	824.383	2	2	19.3898799999999	35.7013461538461	48.9734399999999	30.6143999999999	24.48096	33.6679200000001	24.4809230769231	26.5269999999999	627.465576923078	2159.01214285714	15.3072	1463.0833125	45.9324000000001	38.7702307692308	40.8107692307691	31.6348800000001	19.3814615384616	36.7144615384615	16.3243076923077	20.4053846153846	44.902	40.8107692307693	44.8935384615385	33.6676153846153	44.8732307692307	35.7097999999999	22.4459230769231	26.5272800000001	13.26052	28.5729230769231	31.6211923076924	22.45056	14.2837692307693	28.5675384615384	24.4873846153845	27.5472692307692	16.32448	14.28392	21.4305	61.216153846154	22.4459230769231
380	384.345595422535	384.33850398005	384.365629608974	943.746	939.624	944.85	113	113	2203.45714285714	3080.07173913044	3124.32658695652	3182.28104444444	2293.8592	2960.47221276596	2304.48804545454	2267.2985	2367.00521739131	2606.1124680851	862.125333333334	2214.70946666666	3071.67819565218	3142.45191489362	3206.08370833333	3276.48946511628	2214.71604545454	2739.48585365854	2385.95497777778	2117.30170454546	3225.57471428571	2276.95144186046	2204.07319148936	3063.21469565218	3038.33686956522	2388.76636170213	2329.630275	2257.08714893617	2706.73867441861	2207.57509090909	3080.23319565217	2179.53804255319	2258.58190909091	3115.61897872341	2456.32418181818	2255.78692307693	2486.81187234043	2284.42682222222	854.988545454547	2337.74614893617	2372.39042553191
381	384.368535691532	384.366296104294	384.370902056835	944.771	944.685	945.79	27	27	1463.92322222222	127.486111111111	12.2402666666667	10.2028888888889	2129.5748	30.6040909090909	2361.60866666667	2205.0844	2446.59946666667	183.694090909091	304.081909090909	2482.04706818182	79.5706363636363	33.6695333333333	146.938909090909	31.6369090909091	2124.95065116279	143.858454545454	537.809355555556	2278.5532	31.6284545454546	2241.52586666666	86.734	52.0404	37.7500909090909	182.653227272727	45.9184090909091	2268.0528	163.243636363636	2081.1104347826	117.347045454545	2161.22645454546	2112.70897674419	15.3078409090909	322.362133333333	2506.1024	668.1	2121.1344	405.045866666667	147.956022727273	2505.77493333334
382	385.023317529177	385.023317529177	385.023317529177	68.34	68.34	68.34	1	1	153.021428571429	171.36	179.591238095238	175.489142857143	199.999333333333	183.621428571429	173.472857142857	233.67269047619	207.999348837209	223.52956097561	456.057071428571	250.949285714286	121.397	177.504857142857	158.162738095238	106.122095238095	108.162904761905	87.7548095238095	71.4183333333333	63.2650952380952	124.489380952381	191.81043902439	215.280285714286	144.897476190476	97.92	135.694833333333	107.1125	192.807	92.8438333333333	116.342428571429	147.937976190476	107.1425	271.396	186.686142857143	105.090146341463	140.796142857143	246.909142857143	309.146571428571	396.78	283.672523809524	38.7708571428572
383	386.119662583804	386.119662583804	386.119662583804	231.622	231.622	231.622	1	1	79.5816666666666	133.638194444444	129.575277777778	179.598222222222	343.880416666667	638.885166666667	411.104777777778	720.414166666667	84.6830555555555	134.698666666667	61.2166666666667	90.8047222222223	257.145	388.77875	370.41125	246.907222222222	722.238666666666	760.106944444445	501.894666666666	812.008444444444	157.148444444444	144.859722222222	77.5178888888889	156.05575	183.65	92.8579166666667	59.1471111111111	364.239166666667	211.22625	128.5165	196.881444444444	99.9708888888889	879.479444444444	509.187916666667	217.248166666667	244.826666666667	686.646944444445	468.537	287.7105	531.477888888889	306.083333333333
384	386.143526235021	386.143526235021	386.143526235021	233.641	233.641	233.641	1	1	82.6532307692307	141.79782051282	135.687282051282	187.755487179487	356.12317948718	659.294	418.305128205128	751.021948717949	93.8635897435897	146.940631578947	64.2777692307692	93.863	273.469948717949	408.174358974359	389.796717948718	260.170125	736.532564102564	777.435384615385	510.064102564102	836.505128205128	162.249307692308	149.958846153846	83.63795	159.116	186.710325	96.9389743589744	59.1513	376.484076923077	216.294358974359	138.716512820513	198.925	103.030358974359	912.109230769231	529.592923076923	220.32	248.936307692308	705.103487179488	473.613128205128	290.778375	547.807125	310.165743589744
385	386.194455490899	386.186787449118	386.201142714105	122.431	120.372	123.451	3	3	11.2232592592593	39.7727777777778	29.5945	27.5524615384615	23.4715	31.6222962962963	13.2638518518519	48.9635555555556	15.3040384615385	16.3241481481482	9.18066666666667	21.4262222222222	14.2810769230769	13.2604814814815	17.3478461538462	8.16246153846154	15.3011111111111	21.4305	10.2003703703704	17.345037037037	15.3040384615385	18.3606923076923	8.164	18.3573333333333	19.3856296296296	11.2252962962963	6.12161538461538	13.2665	10.2026923076923	8.16061538461538	13.2551851851852	12.2455384615385	27.536	13.2638518518519	9.18266666666667	6.12161538461538	13.2551851851852	16.3243076923077	11.2228518518519	14.2810769230769	7.14511538461538
386	387.169500985791	387.168648905533	387.170353066049	549.9135	549.897	549.93	2	2	6110.18371428571	18918.0145116279	16839.7397857143	18731.5702142857	16531.3036428571	21585.1645714286	11625.2050465116	27939.0613953489	13489.1095813954	16365.1317142857	13089.7522857143	12496.75	9485.37492857143	19700.773	17415.8221395349	15776.5092857143	8207.12483720929	7129.59019047619	7115.51999999998	4623.41132558139	14030.1	11470.2387441861	12140.04	15052.4831860465	7077.55683333333	10382.9801860465	5193.93069767442	15240.7655238095	9881.59971428571	8962.94595348837	9298.78383720929	12181.1911428572	26847.6234418605	15683.3102380952	8399.76611627907	12317.4455348837	11838.1603333333	16050.72	9307.75311627907	17067.290047619	16007.9092857143
387	387.177834028875	387.171848605971	387.200013542658	548.9245	543.792	550.992	136	136	6064.61925	18884.2279090909	16632.2425531915	18695.8332173913	16535.6628837209	21552.1130666667	11552.52	27563.6535211267	13405.9009565217	16244.8662173913	12957.571875	12332.4668372093	9497.83971428571	19676.570974359	17334.8591764706	15816.872	8207.17828571428	7093.6012631579	6947.99839999999	4533.06099999999	14016.5761111111	11421.8460526316	12099.24	14994.6172258064	7041.98671794871	10291.0533333333	5129.57473809523	15210.3308333333	9860.32863157894	8956.85428571429	9238.1854117647	12079.6925	26258.6959459459	15616.2286486487	8231.54054054054	12253.4026666667	11799.4064	15989.1281	9272.0194090909	17020.5823255814	15945.0611162791
388	387.201208488299	387.200790408274	387.201989464679	550.4205	549.891	550.956	6	6	6113.08023809525	18918.2669268293	16843.8214047619	18738.5674285714	16543.9328571428	21589.7621666667	11623.92	27935.8914390244	13502.4611428571	16377.3734285714	13088.2251428571	12504.9111428571	9491.71800000002	19710.1383809524	17414.918195122	15780.5898571429	8104.07665116278	7134.85800000002	7118.39071428572	4621.52100000001	14033.7777380952	11481.5943809524	12140.04	15058.2397674419	7078.79063414634	10382.7716666667	5191.8696585366	15250.9695714286	9887.72214285714	8893.57083333334	9298.60214285714	12187.3128571429	26865.5364761905	15691.8374285714	8397.82831707315	12313.1663414634	11851.2371190476	16053.78	9311.864	17080.7205609756	16023.2132142857
389	388.175093219644	388.174451314992	388.175735124295	549.9135	549.897	549.93	2	2	1586.82566666666	5418.63626666668	4468.62353333334	5213.73300000001	4603.44320000001	6259.33599999999	3190.76853333334	8544.36739999998	3622.65666666667	4459.58560000001	3328.10986666666	3356.12899999999	2483.86233333333	5525.82700000001	4828.8378	4247.8835	2183.37066666666	1843.62186666666	1743.3509	1159.25013333333	3924.96586666666	2964.89493333333	3174.94870000001	4155.95666666667	1846.68266666667	2703.70666666667	1350.0774	4251.26413333332	2543.00293333334	2382.4005	2376.75533333334	3313.45526666667	8338.91190000001	4348.5442	2093.5872	3314.84640000001	3155.68479999999	4450.55086666666	2328.8883	4705.46986666668	4453.46399999999
390	388.18400059614	388.176783810681	388.205730072364	548.933	543.792	550.968	125	125	1542.92727272728	5419.47717499999	4451.91794	5097.96381818182	4513.68654545454	6241.08771428572	3151.61660416667	8556.25727272729	3593.8488	4487.07563043478	3526.09010526316	3284.7903030303	2422.68269230769	5495.07573529413	4782.15066666666	4224.58896969697	2186.42726470588	1810.94374999999	1729.973	1160.22236363636	3896.36554838709	2978.40781690141	3136.423125	4106.28994285714	1809.93617142857	2697.61786046512	1360.26590909091	4232.904375	2546.00073529412	2386.39914705882	2335.8	3267.45264705883	8353.9274117647	4274.07933333335	2087.44611428572	3260.86	3128.67264705883	4406.71999999999	2445.1797	4717.35122727272	4468.75941176472
391	388.206697432357	388.205863603579	388.208007089192	550.903	549.891	550.934	8	8	1593.95	5431.12533333335	4472.51945454545	5221.75581818182	4610.61245454545	6264.47454545454	3200.12024242424	8540.98714285715	3372.99511764706	4137.20590909091	3095.50745454545	3150.60218181818	2490.11587878788	5542.01602941177	4830.13045454546	4256.20709090908	2114.99496774194	1850.77472727273	1645.40663636364	1161.24278787879	3926.00945454545	2739.48970588236	2987.31372727273	4161.35272727273	1849.80939393939	2560.88454545454	1248.01590909091	4257.20993939394	2372.55681818182	2352.32963636364	2378.92266666667	3321.57954545455	8211.02358974358	4362.0383030303	1937.49790909091	3073.62521212122	2899.11136363636	4460.99006060606	2204.47423529412	4336.15909090909	4162.71272727272
392	389.111839061006	389.111839061006	389.111839061006	750.908	750.908	750.908	1	1	17.34476	124.47416	82.6426800000002	86.7033999999999	15.3042	96.9265999999998	10.2028	52.0239230769232	144.87976	210.183384615385	16.32832	288.80716	40.8304	85.7035199999998	80.6012692307694	69.3790399999999	14.287	18.3614400000001	48.9734399999999	19.38532	45.9233999999999	85.7236800000001	113.25108	67.3384799999999	41.8310384615385	115.28712	37.7503599999999	31.6286799999999	99.9874400000002	15.3012	32.656	20.4056	54.0621200000002	69.3926400000002	84.6823461538463	142.8392	167.32592	136.71752	16.32128	175.48816	127.535
393	389.13700515803	389.13700515803	389.13700515803	756.984	756.984	756.984	1	1	22.4456410256411	135.697512820513	89.798358974359	91.8230769230771	16.3241025641025	105.102256410257	14.27755	55.086923076923	148.98147368421	214.253846153846	21.4291538461538	291.837333333334	46.9459487179487	95.8920512820512	85.7015384615384	76.521153846154	14.2857435897436	26.5306666666667	52.0409230769231	21.4321578947369	55.0938461538463	87.7562105263157	115.291871794872	73.4603076923078	51.0205128205129	119.388	38.7765641025641	37.7551794871795	105.089051282051	15.3019230769231	37.7494871794871	21.4259230769231	58.1473076923076	76.5307692307691	89.7848205128204	143.816384615385	169.341282051282	138.758358974359	27.5427692307692	180.562692307692	128.574923076923
394	389.184187843065	389.181442967168	389.210655657659	549.9115	543.792	550.957	12	12	281.635	1076.53958333333	880.619583333334	1063.12944444444	920.290555555556	1220.25222222222	599.743666666668	1722.46333333333	729.597916666667	887.496666666668	725.397749999999	613.086777777777	524.408500000001	1060.26486666667	964.005000000001	848.732444444445	431.5775	366.279722222222	331.518055555555	247.961249999999	729.379444444443	613.270416666667	658.884111111112	840.457111111112	396.87725	559.02088888889	261.233777777778	836.741666666664	494.915555555555	431.5775	511.075666666667	657.058888888889	1582.43612195122	831.390555555554	407.090833333334	628.491111111111	589.816888888889	900.635472222223	460.07011111111	947.967083333334	875.398333333334
395	389.228825607363	389.222028857837	389.23562235689	219.376	218.347	220.405	2	2	32.6525490196078	61.2094117647059	55.09512	127.546568627451	61.2164705882353	74.4972156862745	48.9731764705882	126.52862745098	62.2427254901961	76.5367647058823	37.7501568627451	72.4394901960784	59.1827450980392	65.3050980392157	60.203137254902	32.6487843137255	46.9163921568627	66.3178431372549	42.8465882352941	52.028	52.03428	62.2367450980392	45.8973529411765	54.0683137254902	44.8963921568627	38.7786274509804	40.7976470588235	55.10052	25.506862745098	26.5215294117647	39.7868823529412	22.4434509803922	64.2834705882353	64.2847058823529	28.5616470588235	32.6487843137255	40.8149019607843	30.6111764705882	34.6893333333333	35.7061764705882	18.3649411764706
396	389.211090311463	389.211090311463	389.211090311463	549.902	549.902	549.902	1	1	281.638285714286	1077.56	879.609428571429	1063.13771428572	920.297714285715	1218.22114285714	598.807085714285	1682.71288888889	729.606428571429	887.499428571427	722.342057142856	613.088685714285	524.412171428572	1113.28757142857	964.005000000001	848.735085714287	431.568771428571	364.242	331.536111111111	247.971085714286	730.399555555556	609.110571428572	656.844222222222	841.454166666666	396.880028571428	559.100914285714	260.209285714286	836.751428571427	493.887428571429	432.589028571428	511.062942857143	657.156000000001	1614.0468	830.349771428571	408.111111111111	628.388444444445	588.803771428572	900.634771428573	456.9984	947.978142857144	875.38062857143
397	390.138039874604	390.138039874604	390.138039874604	756.984	756.984	756.984	1	1	5.10137931034484	55.0948965517241	26.5271724137932	35.7096551724139	7.14193103448275	62.2368275862068	13.2582068965517	23.4615862068965	59.1745	88.7639999999999	11.2249310344827	101.027793103448	20.4131034482758	40.8027586206897	49.9935172413794	31.6285517241379	10.2044827586207	26.5271724137931	28.5735172413792	14.287	21.4257931034482	35.7156896551724	31.6285517241379	37.7489310344827	22.4460689655173	45.9124137931034	19.3845862068965	14.2862758620689	27.547448275862	7.14048275862069	16.327724137931	12.2433103448276	23.4615862068965	39.7988275862068	28.5619310344828	52.0217586206897	47.9529655172413	42.8515862068967	9.18062068965517	68.3584827586206	50.0036551724137
398	390.318218857101	390.317622177856	390.319081606719	622.387	622.374	622.393	3	3	15.3066176470588	833.290484848485	309.140205882354	1252.67163636364	71.4082352941176	683.704545454545	820.299272727275	401.987454545454	402.935909090909	674.280090909091	19.3850294117647	76.5068181818182	971.124	220.378909090909	472.386272727273	108.132848484848	509.191696969697	73.4590588235296	32.6535757575758	36.7298181818182	509.025363636364	147.961515151515	10.2009090909091	116.311090909091	31.6284545454545	21.4257272727273	49.9933636363636	48.9803636363636	17.3445	287.71690909091	34.6841212121212	437.69355882353	1126.58181818182	248.946545454545	17.3477272727273	293.838545454545	79.5812727272727	996.827352941178	15.3040909090909	18.3676363636364	16.3243636363636
399	391.286721684471	391.284620926742	391.286958624196	1000.83	999.86	1000.91	3	3	908.617500000001	1193.48863636364	1095.659	1141.41390909091	891.758090909091	1130.14321212121	891.678636363637	884.391761194031	1047.44663636364	1115.92898507463	1323.16448076923	1049.93859090909	1121.07990909091	1130.39503030303	1163.07636363636	1129.47545454546	869.117454545455	1084.56601515152	1021.69081818182	882.391742424242	1189.40833333333	1018.23218181818	997.589636363636	1129.67672727273	1042.73421212121	1024.55157575758	957.072666666666	856.914545454545	1106.92671641791	827.146272727274	1084.32346268657	886.341089552239	888.380409090909	1112.17984848485	967.074909090909	1005.98890909091	1078.1242238806	824.282424242423	1749.03798611111	963.166060606061	1094.13484848485
400	392.143843284996	392.143843284996	392.143843284996	187.694	187.694	187.694	1	1	31.62	139.8222	92.8473	302.86575	23.4738	86.7254999999999	22.4455	17.3383	193.854285714286	190.73065	345.78	164.30855	86.7254999999999	290.7	472.37575	64.28205	15.30825	49.99225	153.0375	19.39045	46.92	18.36	27.55485	64.2788999999999	34.6885	48.972	35.7105	49.9947	20.399	11.2167	119.36925	11.22605	17.34425	135.66	178.54375	14.2793	159.1668	21.42525	59.1773999999999	139.77425	3.06
401	392.168492135774	392.168492135774	392.168492135774	188.748	188.748	188.748	1	1	85.688129032258	48.9723870967742	31.634	35.70328125	82.6409032258065	43.8710967741935	82.64278125	353.00929032258	30.6135483870968	28.562625	24.48225	38.7771612903226	43.8627741935484	33.6685161290323	106.106838709677	22.4456774193548	156.07434375	19.3855161290323	18.3611612903226	310.217290322581	65.2861935483871	73.4446451612903	30.6084375	29.5874838709677	43.8800666666666	34.6958666666666	48.972	382.681451612903	85.693125	115.24940625	30.6087096774193	42.8589677419355	443.82629032258	53.0450322580645	35.7101612903226	78.5474516129032	53.0550967741936	370.365387096774	79.5795	24.4823225806452	34.6898709677419
402	393.981337826555	393.977750401409	393.981844638993	90.809	89.77	91.823	5	5	189.747125	234.632857142857	278.562375	351.016166666667	351.016166666667	440.712	371.339428571429	639.6314375	1027.95	908.073846153846	288.736645833333	790.705612244898	213.262729166667	348.847125	307.063895833333	234.719791666667	107.1415625	133.655479166667	85.70275	91.814693877551	220.4055	422.392125	282.586166666667	350.930166666667	200.993354166667	185.689291666667	216.244326530612	482.588104166667	116.325125	209.155520833333	257.019428571429	269.3515	628.420571428571	459.121875	157.140958333333	251.01225	661.1355	453.00025	176.46706122449	674.399020833333	108.137306122449
403	394.000635619972	394.000635619972	394.000635619972	92.854	92.854	92.854	1	1	43.87075	64.262625	105.1115	93.886	104.091	145.89575	84.66	219.362708333333	917.8125	983.182875	255.072916666667	676.453375	72.4555	96.9039583333334	109.144458333333	76.51875	47.9654583333334	72.4555	65.312	34.6885	105.090041666667	330.4935	206.0905	242.829416666667	84.6842083333333	113.252375	123.455291666667	121.40975	44.891	86.717	94.8414	109.197958333333	223.38	152.09175	60.2119583333334	117.333541666667	446.8695	186.70575	125.465125	465.24768	47.9419583333333
404	394.041809160483	394.041809160483	394.041809160483	293.817	293.817	293.817	1	1	1621.20631707317	2475.46673170732	2450.68443902439	2351.03531707317	278.533243902439	2552.71126829268	213.236073170732	73.4502857142857	45.9120731707317	61.2248780487805	59.1765714285715	48.9728780487805	2406.5252195122	2476.54631707317	2444.27063414634	2313.96848780488	163.222857142857	1904.74982926829	1379.5676097561	239.768780487805	2045.88243902439	615.295317073171	1533.23892857143	1942.63726829269	2162.20692682927	1694.66563414634	1524.49946341463	1165.1463902439	1676.30080487805	246.904926829268	2061.18829268293	322.451024390244	141.817292682927	2335.39412195122	1803.61257142857	388.674428571429	2030.62512195122	264.249487804878	2520.0583902439	2168.12195121951	404.026243902439
405	395.034843028509	395.031394749211	395.038291307807	189.2645	188.754	189.775	2	2	248.945692307692	510.153846153847	554.12064	540.763076923077	325.465884615384	560.127807692308	370.357730769231	539.722423076923	192.8745	219.308269230769	109.144115384615	181.642153846154	327.432346153846	410.148230769231	429.533346153846	332.607769230769	371.308	689.702	328.464769230769	458.2045	79.5631199999999	34.6826153846154	34.6891538461538	43.871576923077	134.706	57.148	30.6080769230769	518.28192	208.134923076923	207.028769230769	281.594307692308	158.1744	552.985923076923	733.435307692307	199.972769230769	232.568769230769	340.782769230769	468.303576923077	347.911807692308	364.236115384615	54.0742692307693
406	395.107351184115	395.103647011977	395.111055356253	358.6215	358.109	359.134	2	2	8.16358620689654	31.6232068965518	28.5677241379311	31.6338965517241	19.3852413793104	33.6634137931034	22.4415172413793	44.8921379310344	108.127310344828	167.353517241379	69.3787586206897	87.7599285714285	14.287	21.4221724137931	18.3618620689655	21.42975	21.4214482758621	21.4257931034483	27.5465172413793	22.437724137931	25.5120689655172	32.6422068965517	22.4460689655173	32.6488275862069	20.4013793103448	11.2226551724138	13.2608965517241	19.3891724137931	11.2207586206897	13.2635862068965	16.327724137931	10.2044827586207	35.7096551724137	25.5112068965517	13.2635862068965	10.2044827586207	24.4915862068965	12.2453793103448	14.2867586206897	17.334724137931	12.246
407	395.610847864279	395.606302871415	395.615392857143	355.059	355.047	355.071	2	2	5.10205128205128	19.385358974359	10.2044736842105	20.4084210526316	14.2836842105263	20.4052631578947	11.2245128205128	19.385358974359	22.4360512820513	25.5065789473684	10.2025641025641	12.2449230769231	8.16348717948718	18.3623076923077	10.2012820512821	15.3042307692308	17.3421794871795	22.4492631578947	26.5306666666667	12.2381538461538	16.3267368421052	16.3220512820513	15.3061538461539	17.34	8.16102564102565	5.10128205128205	8.16102564102565	17.3476052631579	8.16102564102563	6.12246153846154	8.16451282051282	4.08231578947368	11.2247948717949	8.16328205128205	9.1823076923077	7.14287179487179	11.2246315789474	5.1021052631579	3.06130769230769	12.2396923076923	6.12261538461539
408	396.050203733792	396.049210976937	396.050461605916	63.7585	60.193	64.264	4	4	385.60725	743.58	889.929170731707	1201.87604878049	1338.7976	2053.80007317073	930.618146341464	2829.20397560976	1366.2305	1757.6454	307.100756097561	2313.63658536585	1225.19575609756	1837.28356097561	1595.6996097561	1272.469975	1427.5396	1678.37	2513.9576	1545.906	362.247195121951	199.9543	156.101048780488	258.097024390244	551.806804878049	393.82615	211.195536585366	2432.99085365854	1932.38814634146	851.127512195122	773.270926829268	524.493121951219	4717.058	2962.35225	2068.3508	4018.83680487805	6283.83241463415	3800.4993902439	394.74	6123.36185365854	2257.1801
409	396.061302540715	396.061302540715	396.061302540715	82.652	82.652	82.652	1	1	111.208028571429	131.594742857143	190.8225	108.166764705882	467.356285714286	250.983257142857	729.381714285714	870.279342857143	519.150914285714	542.029628571428	28.568	1718.16114285714	98.9843428571428	209.123428571429	203.002742857143	192.861	411.232714285714	223.442571428571	751.035428571428	361.120457142857	44.8916470588235	43.8649142857143	27.5469428571428	23.4665714285714	66.3185714285714	54.0751428571429	28.568	508.091823529412	511.148828571428	173.445	67.3162285714286	111.211142857143	1393.47611428571	595.0098	525.535428571428	1466.35585714286	3033.77161764706	2604.73579411765	205.042971428571	3114.38647058823	728.3412
410	396.075856841245	396.052958011227	396.077310754428	63.7595	61.209	70.408	10	10	123.43688372093	170.34	206.119860465116	163.266976744186	1353.05671428571	1753.85972093023	1000.01023255814	3029.13951162791	1332.62327906977	1109.49054761905	36.7300465116279	2272.87088372093	545.923953488372	459.062790697674	670.231674418605	241.839209302326	1528.55223255814	591.829302325581	2345.91054761905	1646.73041860465	56.1230232558139	99.974	36.7300465116279	38.7706046511628	83.64	72.4385952380952	164.264930232558	2485.39981395349	1862.00930232558	853.167162790697	153	499.993720930233	4489.63409302326	1671.21711627907	1933.66702380952	4030.01046511628	6968.50604651163	4022.88860869565	217.264953488372	4893.81609302326	2511.21611904762
411	396.613106279439	396.606858574241	396.63416596474	356.581	354.039	359.14	10	10	5.10216216216216	20.4027027027027	14.286054054054	13.2656216216216	8.16216216216216	12.2432432432432	10.2040540540541	21.4256756756757	26.5150810810811	44.8990270270271	23.4662162162162	27.5516756756757	16.3269189189189	16.3221621621622	16.3221621621622	14.2860540540541	14.2815135135135	11.2247567567567	44.8978378378378	21.416027027027	11.2247567567568	13.2614054054054	15.3040540540541	16.3195675675676	11.2211891891892	13.2635135135135	9.18097297297297	13.2656216216216	6.12064864864865	10.2043243243243	12.2471351351351	7.14283783783784	11.2247567567567	10.2043243243243	3.06081081081081	5.10202702702703	9.1838918918919	12.2451891891892	2.04086486486486	12.2377297297297	8.16345945945947
412	396.990681927205	396.986979571947	397.010377447744	67.342	65.296	68.367	26	26	1040.51333333333	1324.98	1507.35235	1657.95833333333	1826.29722222222	1604.60746875	1708.05068181818	2129.30405405405	972.5765	1034.01975	546.864864864865	849.752555555556	1078.25427027027	1619.96894736842	1306.95058064516	1164.29541666667	339.808	537.759583333333	291.7915	275.5125	1095.94443243243	1038.64277777778	910.081081081081	1182.49324324324	849.636861111111	729.379444444444	634.524054054054	1876.92266666667	697.851	1245.11166666667	1147.62162162162	1070.44622222222	1883.12511111111	1815.8282051282	996.811388888889	1184.5425	1276.35810810811	1713.03378378378	1444.28172972973	1345.95037837838	368.370416666667
413	397.005192385818	397.000581186074	397.023779948294	299.93	296.863	301.987	43	43	2991.86227586207	4637.07365517241	4503.56148387097	4506.528	3365.92257142857	4551.42567567567	3531.80217142857	3435.74491428572	66.3185714285715	207.118	143.860285714286	71.42	4365.48111111111	4786.93851612903	4583.51751219512	4370.98566666666	2163.9654	2815.2	2403.05321428571	2230.28211428571	3387.31586206896	3270.59566666666	3114.40891428572	3226.76648275862	3502.51825	2536.43028571429	3052.6146	3138.3659	3415.4515483871	2837.41457142857	3500.05775	2818.45852941176	3845.45685714286	4484.15571428571	3567.33965714286	3796.37682857143	4175.00914285715	3600.58828571428	4929.74005555556	4328.658	2616.99057692308
414	397.014586013563	397.011792928231	397.018031602676	68.351	66.31	70.402	9	9	1033.32986206897	1394.1985862069	1637.84517857143	1804.82225	1662.31024137931	1763.40113793103	1843.3455	2070.10025641026	849.21375	865.713777777778	439.743142857143	811.119310344828	1007.022	1799.406	1371.264	1142.92	315.3345	457.072	274.398551724138	256.08924137931	1032.70985714286	768.24825	728.4585	1097.82742857143	721.342	584.500928571429	568.179785714286	1988.11921428571	632.555	1232.50514285714	1085.356	1058.2585	1734.255	1839.18434482759	892.71875	1139.65914285714	1220.219	1511.01873076923	1288.08579310345	1278.91025	339.751862068966
415	397.030097417357	397.027171164278	397.032347523082	300.9645	299.93	303.001	10	10	3060.26528571429	4787.98491428572	4613.69611111111	4751.43361111111	3300.55131578947	4618.7975	3531.80217142857	3009.24583333333	66.3185714285715	208.136666666667	143.860285714286	71.42	4365.48111111111	4862.47828571429	4694.55133333333	4501.75033333333	2163.9654	2932.30114285715	2578.0356	2230.28211428571	3468.39625	3379.65942857143	3114.40891428572	3298.11748571429	3601.58055555556	3524.03944444444	3052.6146	3574.03305555556	3581.20285714286	2718.633125	3588.84728571428	2821.485	3845.45685714286	4484.15571428571	3567.33965714286	3796.37682857143	4194.36194444445	3609.74277777778	4929.74005555556	4328.658	2825.17114285714
416	397.112138706123	397.108485341862	397.11625719692	358.109	354.05	358.131	5	5	24.4903783783784	45.9060810810811	41.8377297297297	50.0006315789473	54.0823157894736	48.9726315789473	40.8168421052632	89.7980540540541	100.96127027027	169.389894736842	78.5608108108108	111.225894736842	35.7147368421053	32.6442105263158	45.9059210526316	41.8372631578947	44.8847567567567	38.776	50.0011891891892	39.7726216216216	33.6738947368421	91.8121621621622	60.1959459459459	44.8847567567568	29.583052631579	24.4863157894737	20.3994594594595	32.6538378378379	16.3221052631579	22.4495135135135	33.6796216216216	30.6126315789474	74.4915675675676	32.652972972973	15.3040540540541	23.4699459459459	33.6738947368421	53.061894736842	23.4662162162162	49.9707297297297	14.2858947368421
417	397.134022034803	397.132450771871	397.135593297735	359.1195	358.091	360.148	2	2	17.3476774193548	32.6482580645162	28.5672258064516	45.9203225806452	36.7304516129032	38.7698064516129	28.5735483870968	51.0129032258064	95.8557419354839	150.006387096774	71.4203225806452	103.065612903226	23.4703870967742	26.5225161290322	38.7636774193548	34.6953548387097	41.8160322580645	29.5930967741936	41.8424838709677	36.7095483870968	30.6135483870968	57.1254193548387	29.5930967741936	28.5627096774193	21.4213548387097	23.4666774193549	16.3215483870968	27.5521935483871	14.2813548387097	16.3272258064516	29.5874838709678	19.3891935483871	50.0021290322581	28.5726451612903	14.284064516129	19.3885806451613	22.449935483871	25.5112903225807	15.3067741935484	41.8160322580645	12.2454193548387
418	397.610071742402	397.604448029009	397.61576436107	357.083	354.05	358.137	5	5	2.04091428571429	13.2614857142857	14.286	18.3679411764706	9.18264705882354	10.2026470588235	11.2248529411765	23.4659142857143	19.3762	25.5110294117647	22.4462857142857	18.3679411764706	16.3270588235294	12.2413714285714	9.18102857142857	12.2452941176471	9.18077142857142	12.2452941176471	23.4718285714286	14.2768	12.2452941176471	12.2413714285714	12.2430857142857	13.2614857142857	15.3013235294118	6.12176470588235	7.1398	10.2042857142857	8.16070588235295	9.18411428571429	8.16342857142858	12.2452941176471	10.2042857142857	10.2042857142857	6.12171428571429	8.16342857142857	7.14308823529413	6.12264705882353	6.12171428571429	12.2372571428571	6.12264705882353
419	397.633132365623	397.632060153798	397.634204577449	359.63	359.112	360.148	2	2	2.04088888888889	13.2614444444444	14.2858333333333	18.368	10.2044444444444	10.2027777777778	12.2453333333333	23.4659142857143	19.3762	25.5111111111111	22.4461111111111	18.368	17.3470833333333	12.2413333333333	10.2011111111111	12.245	9.18077142857142	12.245	23.4702222222222	14.2768	12.245	12.2413714285714	12.243	13.2614444444444	15.3016666666667	6.12166666666667	7.1398	11.2245833333333	8.16088888888889	9.18411428571429	10.2044444444444	13.2657777777778	10.2042857142857	10.2041666666667	6.12171428571429	8.16342857142857	8.16333333333334	6.12266666666667	6.12166666666667	12.2376666666667	6.12249999999999
420	398.111456168966	398.107543507784	398.116202964011	356.067	355.071	358.131	3	3	16.3273142857143	35.704	26.5266857142857	37.7558571428571	20.4091428571429	29.5874571428571	20.4051428571429	33.6684857142857	43.8501714285714	54.0827142857143	30.6077142857143	55.1031428571429	23.4701470588235	20.4022857142857	20.4022857142857	14.2857647058823	29.5833142857143	25.5107142857143	28.572	22.4349714285714	20.4085714285714	45.9051428571428	27.5477142857143	31.6235428571429	19.3816285714286	17.3448571428572	18.3589714285714	29.5924285714286	7.14077777777779	10.2042857142857	10.2042857142857	14.2864	30.6137142857142	23.4705142857143	8.16205714285714	20.4085714285714	16.3268571428572	21.429	15.3042857142857	21.4152	6.12264705882353
421	398.118671650369	398.112191566485	398.125151734252	267.3125	267.31	267.315	2	2	12.2462608695652	28.5746086956522	26.5335652173913	43.8712173913044	39.7918695652174	45.9234782608695	20.4008695652174	127.532608695652	1185.29052173913	1333.82461904762	666.937826086956	1491.61903703704	33.6614347826086	32.6497391304348	23.461	20.4104347826087	46.91	61.2156521739129	44.8800000000001	60.1953913043479	24.4862608695652	20.4052173913044	31.6280869565218	26.5279130434782	20.4104347826087	13.2667826086956	22.4409565217391	20.4052173913044	16.3241739130434	10.2052173913043	18.3693913043478	9.18469565217391	45.9117391304348	30.6078260869565	16.3283478260869	17.3444347826087	28.5746086956522	18.3654782608696	13.2605652173913	23.461	29.5951304347826
422	398.324345528375	398.324345528375	398.324345528375	825.399	825.399	825.399	1	1	34.6940975609756	51.0073170731708	54.0819756097562	54.0819756097561	39.7961707317073	49.985975609756	32.6446829268293	42.8512682926829	674.590804878048	1480.78004761905	34.6940975609756	1165.1463902439	47.959487804878	64.2861219512195	53.0691707317073	64.2861219512195	36.72	63.247380952381	30.6087804878049	36.7296585365854	61.2336585365853	40.8107317073171	42.8635609756098	61.2073170731706	63.2475609756098	31.6290731707317	36.7349268292683	30.6124390243902	38.76	36.7349268292683	56.1228048780488	25.5134146341464	47.9583414634146	45.9117857142857	43.8774047619047	42.8461463414634	35.710243902439	38.7701951219512	41.831	76.5091463414635	31.6237804878049
423	399.001078203192	398.996136229663	399.020590776861	299.9415	295.877	301.006	36	36	1237.34365517241	1978.68025	1978.31861111111	1923.60759259259	1468.16373333333	1881.40685714286	1446.02406896552	1432.17682758621	63.2565333333333	104.0672	58.1557241379311	57.1349333333333	1894.65327272727	2055.21986666667	1961.67366666667	1912.62096774193	856.031699999999	1200.86846511628	1116.59675862069	921.55665	1439.61194444445	1346.15787179487	1237.41960526316	1416.14289655173	1577.34648275862	1394.75604347826	1349.30613793103	1456.9408	1432.45668292683	1211.05653333333	1471.561	1122.49310344828	1688.54133333333	1815.08828571428	1361.7	1435.28430769231	1633.46472222222	1544.68373333333	2245.72542857143	1854.2171724138	1217.18910344828
424	399.026137032169	399.020821471588	399.028102027045	300.979	299.958	301.981	9	9	1232.52765217391	2105.90817391305	2031.33939130435	2055.33078260869	1366.11475	1975.3092173913	1427.36154545454	1422.0106875	52.0466086956521	96.9289130434782	49.9927826086957	44.8928333333334	1942.7825	2132.89043478261	2012.01516666666	1936.584375	848.857043478261	1236.5935	1045.01426086957	978.680347826089	1463.11643478261	1307.28834782609	1238.64947826087	1404.23791304348	1618.20269565217	1483.45930434783	1273.93669565217	1481.4187826087	1452.89533333333	1179.42421052632	1546.09043478261	1100.05	1558.27522222222	1883.48182608696	1412.76021739131	1558.95860869565	1647.72130434783	1533.51743478261	2143.68966666667	1755.86895652174	1144.73269565217
425	399.039344444779	399.039344444779	399.039344444779	383.649	383.649	383.649	1	1	94.8703333333333	246.866888888889	262.168555555555	376.544	19.3884444444445	238.706	31.6329166666667	19.3821111111111	33.67375	36.73	39.7973333333333	13.2657777777778	171.402	233.605444444444	213.238055555556	111.192111111111	19.3821111111111	147.940277777778	101.02125	14.2838888888889	385.665	502.832611111111	450.00375	510.222222222223	224.424444444444	299.07975	258.095138888889	222.420555555556	132.654166666667	20.3988888888889	206.129777777778	22.4491666666667	35.6990277777778	134.673	143.882666666667	61.2166666666666	120.392777777778	11.2230555555556	65.2871111111111	143.835666666667	27.5475
426	399.127844419356	399.127844419356	399.127844419356	267.31	267.31	267.31	1	1	53.0540833333334	108.161958333333	107.1284375	134.69225	256.087979166667	363.347234042553	207.093142857143	1020.27083333333	17353.6144375	20435.7255319149	9699.37810416666	25032.2092857143	87.7325416666666	140.797375	116.296625	113.276680851064	660.9735	796.831520833334	617.200833333333	899.878875	126.529083333333	136.716291666667	129.558520833333	105.098625	82.6520625	102.039583333333	86.7141666666666	116.310875	130.593959183673	75.5000416666667	85.71325	51.0081632653061	520.274375	225.507479166667	85.71325	148.941291666667	386.722125	226.555625	93.8644081632653	298.871959183674	246.935791666667
427	400.013001056344	400.013001056344	400.013001056344	309.192	309.192	309.192	1	1	281.633230769231	515.307179487179	478.500256410257	533.674564102564	362.200128205128	465.248615384615	381.527948717948	355.004615384615	53.0626666666666	59.176358974359	55.0952307692308	41.8252564102564	492.647615384615	571.429743589743	514.144615384615	481.500512820513	232.624307692308	353.008717948718	266.333769230769	247.959692307692	353.984487179487	363.165641025641	334.602051282051	345.919076923077	392.80858974359	375.407179487179	333.682538461539	354.028974358974	338.776205128205	289.760102564103	398.930282051282	244.904615384616	425.446923076923	528.49282051282	349.886384615384	408.11282051282	429.538743589744	403.970769230769	517.127	469.400512820512	301.995897435897
428	400.128652096587	400.118428783041	400.136583560076	267.8025	267.31	271.368	4	4	37.7555789473684	57.1435789473684	54.0823157894737	70.3981578947368	73.458947368421	110.205473684211	68.3488157894737	207.113421052632	4308.14746511628	5195.26368	2379.59860526316	6281.85823255814	45.9059210526316	60.1955263157894	44.8857894736842	35.7147368421053	130.556631578947	180.586578947368	169.315631578947	230.579473684211	51.021052631579	80.6028684210527	32.6484210526316	48.9814736842105	57.1435789473684	38.776	22.4428947368421	56.1144736842105	53.0468421052632	22.4492631578947	43.8781052631579	24.4831578947369	77.54	83.6615789473685	34.6943157894737	43.8656578947369	84.6949473684211	55.1027368421053	27.5478157894737	75.4780526315789	68.3682105263158
429	401.130558434755	401.115722790393	401.133695336687	268.29	267.31	271.368	3	3	35.70984375	67.348875	66.3356451612904	80.6156774193548	47.9536451612903	77.5543225806451	30.6028125	156.10303125	1745.37554545454	2343.97735483871	1052.54325	2677.20031372549	62.2259032258064	60.19659375	39.7913225806451	50.0021290322581	118.309125	140.800064516129	103.02946875	93.8802500000001	43.8710967741935	46.9315	47.95321875	43.8788125	26.5317419354839	50.0037096774193	24.48225	63.258	34.6895625	26.531375	44.900625	28.562625	106.10925	57.13575	30.6140625	32.643	69.3775483870968	46.931870967742	17.3482258064516	46.9156875	28.573125
430	404.204722798568	404.196644792653	404.225266799161	548.905	543.809	550.951	77	77	724.522727272726	2247.27319354839	2072.53722580645	2316.20548387097	2129.30918181818	2770.08822580645	1311.74922727273	4949.05757575759	1737.8050625	2137.48921875	1021.31441176471	1517.93505882353	1087.61072727273	2423.54779411765	2173.85037837838	1876.06847058824	937.630636363636	850.907454545454	857.869470588236	519.395939393939	1600.66017857143	1415.32842424243	1541.0115862069	1856.00434782608	853.968272727272	1235.55027272727	629.620454545456	1903.17033333334	1342.91818181818	1075.36745454545	1131.27785294118	1363.34346666667	4872.82254545454	1900.49884615384	971.292000000002	1523.25520588236	1484.71727272727	1963.67499999999	833.414272727273	1963.021125	2050.00186363636
431	404.229169443349	404.22635513314	404.232013624412	550.911	549.88	550.968	20	20	722.388387096774	2267.01341935483	2096.00761290323	2334.42425806452	2112.9624047619	2849.67087096774	1327.10393548387	4937.01773333334	1545.98419354839	1867.13129032258	986.77670967742	1370.24990322581	1087.42316129032	2448.06341935484	2178.92670967741	1906.19912903226	936.626516129033	847.834451612901	739.570161290321	520.430322580645	1625.32248387097	1191.43535483871	1370.74993548387	1871.52241935484	849.874967741937	1059.02787096774	544.88670967742	1914.36722580645	1199.03064516129	1074.16190322581	1131.28732258065	1391.94	4841.1940909091	1938.12258064517	838.652129032256	1320.00522580645	1214.26064516129	1947.72542857143	706.92706451613	1850.74812903226	1774.22877419354
432	405.235292695388	405.235292695388	405.235292695388	550.922	550.922	550.922	1	1	189.813	576.44125	525.557500000002	661.148999999999	499.942916666668	689.689	340.763500000001	1326.676	466.387541666668	543.793250000002	290.783125	425.357375	318.253	646.997000000002	591.623199999999	489.5	228.536	235.687375	227.46892	147.978541666666	392.79625	341.797708333333	430.3556	525.197	194.86775	319.33825	148.993	473.415333333333	340.847000000001	231.59675	274.391208333333	381.666999999999	1271.23150000001	521.34775	250.988879999999	378.50904	406.076083333333	495.74025	178.507291666667	523.388250000002	577.4615
433	408.781461458634	408.774411628049	408.796896599951	1079.41	1077.35	1080.53	52	52	1463.70000000001	1498.17555555557	1982.88000000001	1627.92000000001	1485.58967741936	2158.75862068965	1493.75225806451	1463.60516129032	1249.89516129032	1230.50903225807	1106.02967741936	1390.26000000001	1708.05724137931	2009.61062499999	1922.70000000001	1954.98068965517	1470.28483870967	2318.45999999999	1338.24	1477.42709677419	1903.92193548386	1327.43967741935	1394.34	1867.08157894737	2112.90162790698	1275.40322580646	1438.08903225807	1422.315625	1336.05266666666	1550.39999999999	2026.22923076923	1540.6870967742	1421.3093548387	2336.49393939394	1326	1321.31774193548	1268.66193548387	1462.68000000001	1019.62451612903	1368.25258064517	1355.15129032258
434	408.805674003622	408.803814775607	408.812305120033	1078.45	1078.36	1079.44	11	11	1594.81821428571	2086.63035714285	2210.09357142857	2161.38	1410.13357142857	2274.15142857142	1426.45928571428	1384.08857142857	1188.71607142857	1189.73642857143	1020.35714285714	1303.56	2218.25642857142	2123.36321428571	2108.34	2147.85178571428	1383.60428571428	2429.64	1273.98	1390.74678571428	2025.40892857142	1244.83571428571	1309.68	2254.98928571428	2283.55928571428	1192.7975	1361.63285714285	1543.26000000001	1305.49357142857	1083.24	2281.51857142857	1304.99258064517	1346.87142857143	2326.41428571428	1278.06	1269.32428571428	1189.75185185185	1395.36	926.808571428569	1290.75178571428	1287.80892857143
435	408.932058464749	408.932058464749	408.932058464749	947.786	947.786	947.786	1	1	480.497072727272	697.729745454546	693.649454545454	618.164072727273	237.723545454546	656.926836363637	305.034363636364	157.136	439.737545454546	441.770218181818	1057.09672727273	439.690527272727	683.448727272728	693.785454545455	653.044363636363	644.881309090909	179.5136	648.893454545455	470.345727272727	387.703636363636	692.765181818182	406.068545454546	443.866090909092	680.521909090909	651.884563636364	466.356036363636	415.2954	518.298545454546	447.931654545455	139.708196428572	658.146272727273	352.976618181818	171.387490909091	713.246890909092	460.102	403.050818181819	460.0036	126.525090909091	944.685357142857	435.703036363636	417.246927272728
436	408.987055474859	408.984471264775	408.990673385383	382.583	380.589	383.632	5	5	152.019910714286	350.941428571429	363.177214285714	497.943	209.176875	410.068714285714	193.850892857143	485.5965	57.141	75.50775	48.978	39.7981071428571	256.114125	337.643642857143	280.578571428572	172.410178571429	269.294142857143	316.283035714286	172.443375	276.439357142857	448.965	598.719035714286	357.13125	556.104375	321.316875	271.47675	212.174857142857	291.796607142857	108.148392857143	167.291714285714	192.850875	178.584375	285.62	209.154910714286	117.343125	132.64875	168.361875	205.095375	145.898303571429	205.034357142857	73.4592857142857
437	408.989811680428	408.989811680428	408.989811680428	485.631	485.631	485.631	1	1	180.630466666667	446.879454545455	559.045244444444	637.75	288.704022222222	452.949066666667	262.2428	762.0396	25.5066666666667	27.5472	26.5304	20.408	307.100266666667	346.671555555555	348.894409090909	233.641066666667	161.181066666667	272.417133333333	153.02	190.8148	336.519333333333	482.586133333334	362.107888888889	422.4456	277.482311111111	235.594333333333	178.546666666667	278.538866666667	126.546133333333	141.783088888889	205.0736	217.3452	326.442666666667	196.9372	118.338044444445	149.9596	138.756266666667	294.857066666667	119.3426	243.872340909091	58.1615333333333
438	411.00445031126	411.004343248858	411.004557373662	102.0315	101.017	103.046	2	2	582.50356097561	1027.41017073171	1233.66935714286	1285.72243902439	1193.03578048781	2047.97217073171	1912.5	2195.04	417.120146341463	479.526097560976	278.539902439024	575.445073170732	1273.29482926829	1669.15892682927	1404.93342857143	1146.94604878049	1145.76129268293	1283.52819512195	766.331390243903	1091.53048780488	376.485428571429	230.514487804878	225.477880952381	202.98	505.992585365854	420.400780487805	333.587853658537	2134.70741463415	826.535853658537	670.327714285714	802.624829268293	465.364682926829	1764.93756097561	2226.54473170732	935.720219512195	1080.61909756098	1635.47983333333	1702.82778048781	543.738	1867.88157142857	1069.08780487805
439	411.004456933594	411.004456933594	411.004456933594	89.799	89.799	89.799	1	1	699.776229508197	1376.22326229508	1551.96855737705	1792.80247540984	1591.76262295082	2347.43493442623	2505.5628852459	2561.42581967213	630.177639344262	816.445901639344	551.970770491803	1063.13039344262	1729.37237704918	2524.94631147541	2009.75524590164	1651.10268852459	1314.22452459016	1935.28208196721	961.102524590164	1300.72991803279	525.497416666667	286.643032786885	362.19893442623	308.094459016393	709.01393442623	533.597180327869	408.032786885246	2485.63849180328	992.810918032787	859.11606557377	1150.54150819672	595.900196721312	2227.85901639344	2879.22645901639	1126.47816393443	1376.46652459016	2026.27347540984	2726.1846557377	1255.72090163934	2205.21193442623	1228.39580327869
440	411.015504747837	411.006225294774	411.03440456074	99.985	89.782	102.036	20	20	590.6765	1114.282	1310.19971428571	1568.36211904762	1298.99288372093	1914.30530232558	2045.049875	2149.08455263158	464.035	551.172857142857	398.920023255814	736.624697674419	1385.69688372093	1962.65897674419	1541.46597674419	1274.47379069767	1189.78097674419	1436.52018604651	838.784093023256	1141.53613953488	390.76030952381	239.7	237.725023255814	213.209162790698	536.657761904762	442.793666666667	361.129395348837	2069.73410526316	882.662093023256	692.774	892.398255813954	489.78976744186	1885.98	2188.76821428571	998.976261904762	1201.03269767442	1904.86407017544	2165.81383333333	794.706813953488	2006.66783333333	1101.75069767442
441	411.068814517118	411.068437395741	411.071647976914	115.2895	112.228	117.33	4	4	45.905625	33.664125	43.877641025641	28.5757948717949	65.3062564102564	39.784875	52.018725	53.04	47.945875	47.945875	17.34255	55.09485	49.993475	60.187375	41.8315641025641	32.6531282051282	59.17595	54.0749487179487	60.196225	38.76475	28.5671794871795	64.258425	48.9735384615385	19.379525	53.0543	37.755725	27.543375	54.0831025641026	36.7347692307692	44.885641025641	26.5122	19.385358974359	75.48	43.8772	33.669075	56.1239743589744	91.8115384615384	69.3791794871795	14.28385	110.173846153846	23.469775
442	415.084286696214	415.084286696214	415.084286696214	376.462	376.462	376.462	1	1	22.4460689655173	44.8875862068966	78.5535087719298	68.3646842105263	34.6925263157895	48.9633684210526	45.9126315789474	60.190350877193	2847.84826315789	3909.03142105263	1637.69131578947	3743.09747368421	39.7950526315789	52.0243965517242	82.6423448275862	46.9280701754386	98.9468070175439	90.8049824561403	154.078280701754	132.609122807017	40.8147368421053	45.8992105263158	75.5072631578947	61.2231578947369	41.8192931034483	67.3570526315789	54.0636551724138	62.230701754386	109.170035087719	25.5017543859649	39.7984736842105	15.3071052631579	46.9232280701754	40.8112280701754	79.5887368421053	41.8307894736842	67.3454736842105	26.5295789473684	26.5271724137931	276.43901754386	11.2230877192982
443	415.159504364179	415.158732463262	415.160276265096	550.9085	550.895	550.922	2	2	14.2838620689655	12.2433103448276	16.3277241379311	19.3852413793104	407.076310344829	16.3244137931034	121.388206896552	1304.1590625	20.406	8.16220689655175	14.2867586206896	12.2433103448276	26.5217931034483	17.3479333333334	15.3010344827586	15.2984482758621	63.2565333333332	23.4663448275862	8.16055172413793	19.3891724137931	12.2433103448276	13.2617333333333	12.2387586206897	19.3773793103448	12.2433103448276	6.12165517241381	12.2445517241379	4.08179310344827	10.2027586206897	70.3845999999999	22.4415172413794	77.5566896551725	1133.52648275862	12.2408275862069	9.18248275862068	29.582	5.10189655172414	257.152965517241	9.18059999999999	15.3041379310345	47.9529655172413
444	416.188859195119	416.188859195119	416.188859195119	133.653	133.653	133.653	1	1	6.122625	98.93090625	55.1053125	25.5109375	22.4503125	60.18553125	24.4905	92.8143125	16.3245	23.46575	17.3415454545455	11.22309375	8.16225	18.3616875	12.243375	14.2839375	16.3245	16.3275	17.34159375	21.42984375	12.245625	21.42590625	13.2615757575758	15.2990625	15.30421875	10.204375	17.34478125	20.401875	13.2635454545455	7.13830303030303	14.2760625	14.281696969697	25.49765625	22.4461875	12.241125	8.16218181818182	18.3621818181818	21.4225454545455	10.2046875	20.4018181818182	11.2248125
445	416.212294440098	416.212294440098	416.212294440098	136.715	136.715	136.715	1	1	6.12288	95.8837599999999	52.03428	25.512	21.42588	59.151076923077	22.45056	86.6864	12.24336	15.3072	14.2805384615385	9.18252	7.14188461538462	14.28392	9.18034615384616	14.28392	11.2229615384615	15.3042	14.2772	17.34476	7.14364	14.28728	12.2409230769231	13.26052	12.24624	8.16192	17.3406538461539	13.26364	8.1616	6.11769230769231	11.2178	13.26104	22.43032	17.34476	10.2004	8.16224	13.26052	19.38076	8.16416	13.26364	9.18252
446	417.218212108894	417.218212108894	417.218212108894	136.715	136.715	136.715	1	1	4.08106666666667	38.7549333333333	24.4864	16.3242666666667	17.3445333333333	28.5618064516129	14.2863225806452	32.6357333333333	19.3850666666667	22.449935483871	19.3818387096774	46.9318709677419	13.2634666666667	17.344935483871	11.2207333333333	13.2634666666667	14.2836129032258	15.307	11.221064516129	19.3850666666667	10.2026666666667	19.3850666666667	13.2612580645161	18.3611612903226	13.2660666666667	11.2251333333333	8.1618064516129	18.3654	16.3242666666667	13.2562258064516	6.1194	13.2608666666667	17.3349	16.3241290322581	14.2813548387097	8.1624	21.4221	15.3015	17.3476774193548	18.3648	11.2251333333333
447	418.220117370928	418.212073175172	418.234202458308	548.8855	544.806	549.983	96	96	1258.18842857143	3235.32600000001	2973.554875	3265.18153846154	2368.08314285715	3408.78996774194	1893.33211428571	2356.23554285714	2344.8792	2721.0258	757.030799999999	2300.26107142857	1934.37142857143	3400.9932	3035.34365671642	2733.37666666667	1397.75228571428	1522.26628571429	1409.71677777778	904.125028571429	2619.04813793104	2100.76828571429	2312.20664705882	2719.24984210526	1570.347	1991.56553846154	1241.86157142857	2300.90535714286	1934.69563636364	1632.41142857143	1967.77955172414	1999.01957142857	2660.83062857142	2827.54266666667	1724.25066666666	2404.76026315789	2176.23426923077	2426.51202857143	591.649714285714	2869.04342857142	2761.89194444445
448	418.244925750538	418.238426373159	418.24798570476	550.4185	549.88	550.968	36	36	1260.04734375	3257.75803125	3022.535875	3280.20421875	2387.43818181818	3484.26046875	1869.7822	2833.69708333333	2251.74190909091	2570.08846875	645.9369375	2171.1585	1983.06224999999	3412.40000000001	3050.08031249999	2781.36956249999	1494.67806451613	1570.16475	1428.13125	973.497375	2642.5284375	1922.98560606061	2198.917875	2739.4681875	1627.34859375	1931.39240625	1153.02375	2421.4981875	1833.78234375	1661.783625	2026.92628125	1986.9135	3000.59850000001	2876.664375	1654.8961875	2265.62821875	2054.014875	2412.945	527.38846875	2633.34590625	2585.3926875
449	419.190570563439	419.190570563439	419.190570563439	361.146	361.146	361.146	1	1	10.2048275862069	31.6221379310345	44.8906206896552	40.8110344827587	17.3482068965517	30.6020689655173	25.501724137931	48.9732413793103	43.8807586206896	34.6964137931035	22.4460689655173	36.7373793103448	21.4294137931035	32.6355862068966	25.501724137931	26.5217931034483	25.4975	19.3885172413793	16.3244137931034	17.3383	19.3885172413793	48.9633103448276	15.3041379310345	24.4866206896551	21.4221724137931	16.3244137931034	17.3383	27.5465172413794	9.18062068965517	13.2608666666667	15.3072413793103	14.2867586206897	29.5887	20.4055172413793	14.2867586206897	18.3686896551724	18.3680689655173	18.3686896551724	10.2027586206896	16.3184	8.16220689655173
450	420.32811063697	420.32811063697	420.32811063697	624.433	624.433	624.433	1	1	11.222972972973	74.4580270270271	64.2765789473686	415.183999999999	20.4026315789474	181.636972972973	169.364864864865	27.5472972972973	42.8445405405404	199.909405405406	11.222972972973	18.361945945946	1125.17924324324	39.7905405405405	119.371621621622	25.5067567567568	9.18389189189189	26.5268421052632	20.4081081081082	13.2617567567568	137.714594594595	24.4897297297297	13.2614054054054	22.4459459459459	24.4864864864865	8.16216216216216	13.2635135135135	13.2656216216216	14.2836842105263	53.054054054054	23.4593783783783	123.45502631579	47.9603243243243	30.6089189189189	10.2043243243243	34.6891891891892	18.3648648648649	46.9324324324324	17.3445945945946	15.3060810810811	14.2796216216216
451	423.124830775436	423.124830775436	423.124830775436	384.652	384.652	384.652	1	1	20.4030434782609	30.6045652173913	34.6851739130435	41.8360434782609	33.6729130434783	44.8818723404255	28.5709565217391	54.0680652173913	1276.50952173913	1116.15931914894	448.972173913043	1522.81304347826	31.6287608695652	40.8060869565218	37.7456304347826	23.4635	49.9927826086956	39.7910217391304	59.182695652174	43.872152173913	34.6888695652174	46.921	36.7301739130435	29.591347826087	26.5205652173913	47.9713333333333	29.5806304347826	23.4665	22.4486086956522	24.4810434782609	33.6729130434783	22.4486086956522	41.8208913043478	26.527347826087	30.6117391304348	23.466	26.5267826086957	17.346652173913	14.283652173913	62.2226521739131	16.3245217391304
452	424.095143012716	424.093679782564	424.09926366052	111.202	110.176	112.25	6	6	1109.90315789474	715.112236842105	688.776923076923	1336.88477272727	2329.6212631579	874.36552631579	1889.04	4592.94453846154	111.194342105263	178.523026315789	9.18253846153847	119.373868421053	185.687894736842	444.765894736842	266.293615384615	323.47347368421	123.455026315789	73.4603076923077	113.266736842105	110.174210526316	176.508794871795	172.375552631579	97.9446153846154	121.376948717949	94.8869210526315	389.800842105263	170.36141025641	1618.37066666667	292.860842105263	574.33217948718	184.564307692308	372.402948717949	2720.02157894737	577.558315789474	758.075078947368	1093.89136842105	1014.00743589744	2529.21564102564	52.0334210526316	1666.6381025641	116.328
453	424.120263066851	424.102158854327	424.126798630348	112.222	108.147	113.259	18	18	1125.19130952381	722.261142857143	696.945906976744	1441.01323809524	2174.50791666667	894.769690476191	1777.86	4756.7040952381	123.437285714286	182.605571428571	10.2014285714286	127.532738095238	189.773142857143	447.842714285714	270.369404761905	330.611142857143	124.471952380952	75.499380952381	114.256	116.296285714286	176.508279069767	177.455142857143	101.008285714286	123.402714285714	95.9046190476191	406.121095238095	176.480595238095	1397.96045454545	294.896976190476	578.41911627907	185.592333333333	375.456380952381	2506.2790754717	583.671523809524	764.176166666667	1000.01023255814	1034.42148837209	2416.11345454545	65.2982857142857	1719.95525581395	119.390142857143
454	425.040653355916	425.040653355916	425.040653355916	63.255	63.255	63.255	1	1	104.043777777778	114.224	134.703555555556	141.821185185185	87.7422962962963	137.73375	66.3325	104.091	94.8255555555555	106.106962962963	299.956222222222	93.8465714285714	75.4854814814815	119.370333333333	107.150555555556	102.05	56.1162962962963	69.3801481481482	34.6888148148148	41.8397407407407	171.440888888889	279.561185185185	377.50962962963	341.854615384615	76.4892857142857	124.47162962963	102.003703703704	108.151407407407	42.8505	61.2415384615385	78.5770740740741	66.3192592592593	81.6237037037037	133.629703703704	65.2989629629629	94.88325	91.8266666666667	118.35437037037	224.407857142857	93.8842962962963	33.6685555555556
455	425.120707804097	425.120707804097	425.120707804097	108.147	108.147	108.147	1	1	176.478702702703	131.593945945946	122.451891891892	296.945837837838	465.317189189189	157.144166666667	326.391578947368	1029.15344736842	37.744	57.1273684210526	13.2635135135135	46.9324324324324	42.8513513513514	88.7494054054054	52.0337837837838	62.2463783783784	115.290540540541	25.5067567567568	17.3473513513514	58.1461621621622	48.972972972973	64.2565945945946	29.5878378378378	32.6391578947368	18.3648648648649	78.5742222222223	31.6233513513514	308.162432432432	53.0610810810811	109.168918918919	38.753	76.5324324324324	662.155405405405	96.9395833333333	146.918918918919	206.121891891892	155.085189189189	636.648648648649	20.4055555555556	328.474810810811	33.66825
456	429.088184232026	429.088184232026	429.088184232026	841.695	841.695	841.695	1	1	18.359	63.2365555555557	132.628888888889	69.3562222222224	14.2838888888889	113.22	12.2433333333333	59.1567777777779	170.432777777778	163.244444444445	12.2433333333333	76.4958333333335	81.6222222222223	80.6282777777777	123.527555555555	106.108888888889	8.16252631578946	33.6673333333334	55.0942105263158	17.3447222222222	67.4015294117647	52.0341666666667	119.405	114.239999999999	38.7811111111111	81.6488888888888	13.2675263157894	20.4122222222222	80.5756111111113	20.4122222222222	69.4015555555555	53.0717777777781	22.4461111111111	119.405	95.9061111111112	161.151222222223	98.9346111111113	40.808888888889	8.15955555555557	126.47347368421	98.9297894736839
457	429.114599946755	429.114599946755	429.114599946755	847.788	847.788	847.788	1	1	22.4457894736842	79.5579473684211	145.897631578947	87.7313157894737	19.382	128.533263157895	22.4462051282052	71.4092105263158	178.573684210526	178.573684210527	20.4057894736842	84.6709210526316	105.087105263158	96.9243589743589	135.737	121.414447368421	14.2796315789473	52.0334210526316	66.3171052631581	26.5268421052631	82.7031315789473	64.2765789473684	121.411315789474	125.495605263158	53.0536842105263	87.7584736842106	24.5008421052632	27.5513684210526	87.7177368421053	27.5513684210526	81.6336842105262	59.1844210526317	29.5876315789474	130.613894736842	107.130394736842	176.505526315789	111.211552631579	51.0131578947368	15.303947368421	132.634210526316	108.131157894737
458	429.244165442808	429.240849729938	429.247481155679	758.574	758.079	759.069	2	2	33.6687352941176	44.8916470588236	46.9402941176471	39.7777058823529	27.5471470588235	56.1242647058822	26.5222941176471	27.5471470588235	213.235323529412	249.972058823529	81.6352941176469	237.762794117647	42.8585294117646	43.8713823529413	51.0132352941176	43.8713823529411	36.7422352941175	42.8523529411765	26.5268823529412	31.6336764705883	52.0425000000001	36.7358823529411	38.7711764705882	42.8511176470588	54.0833823529412	35.7154411764706	35.7154411764706	40.8176470588236	43.8713823529411	29.5782941176471	54.0833823529411	36.7295294117648	26.5222941176471	50.0016176470587	38.7767647058823	37.7497941176471	42.8449411764707	28.5674117647059	80.5892941176473	61.2070588235294	27.5479411764705
459	430.117077656519	430.117077656519	430.117077656519	847.788	847.788	847.788	1	1	5.10134615384614	32.6424615384616	49.9931923076922	32.6424615384616	4.08107692307693	56.1021153846153	8.16237037037037	29.5811153846155	58.1685	58.1684999999998	9.18242307692309	30.6011538461538	44.891846153846	33.6758888888889	66.3475	38.7702307692308	8.16215384615386	32.6486153846154	24.4864615384615	15.3040384615385	33.6968076923077	26.533	46.9323846153847	54.0742692307691	29.5945	42.861	22.4653846153846	12.246	42.8432307692308	9.18450000000001	31.6343076923077	19.3851153846153	13.2635	57.148	38.7716923076923	68.3580384615386	33.6701538461539	16.3243076923076	9.18034615384618	54.0742692307691	55.0820769230771
460	431.113938674428	431.113938674428	431.113938674428	847.788	847.788	847.788	1	1	7.13906666666667	21.4172	38.7701333333336	19.3787333333333	2.04053333333333	26.5182666666666	8.16200000000003	18.3576	29.5973999999999	40.8106666666666	8.16106666666668	17.3377333333333	19.3863333333333	25.5062499999999	47.9713333333335	31.6282666666666	7.14233333333336	15.304	14.2837333333334	10.2026666666666	17.3649333333333	16.3242666666666	30.6079999999999	39.7773999999999	15.309	21.4340000000001	8.16479999999998	10.206	22.4385333333333	8.1653333333333	16.3306666666666	17.3445333333333	11.2229333333333	38.7853333333332	19.3850666666666	25.4966666666667	28.5581333333333	17.3445333333334	6.11959999999999	34.6754666666667	23.4553999999999
461	431.262491933023	431.256708053484	431.264533057536	898.818	895.816	898.847	3	3	37.7537037037037	68.365283018868	66.3312962962963	70.397888888889	36.7301886792453	59.1764150943395	34.6963703703704	29.5942264150943	1134.61766037736	1492.64645283019	63.2505283018869	1584.64603773585	55.1003773584905	61.2222222222222	47.9630566037736	59.1829811320755	51.0188679245283	57.1474716981132	41.8269622641509	36.7342641509434	61.222641509434	42.8606037735849	43.8810943396227	53.0606037735848	59.1818867924529	48.9781132075472	59.1818867924528	55.101	47.9426603773585	40.811320754717	59.1764150943397	40.8135849056604	48.9835471698113	57.1411320754716	45.8881132075472	57.1411320754717	47.9470943396226	53.0486666666667	67.3383333333334	69.3856603773584	49.9984905660377
462	432.240087356341	432.239448705107	432.240968162926	543.809	543.792	544.796	3	3	246.943714285715	834.723555555555	847.96625	888.807111111111	14.2838888888889	1215.11775	105.071444444445	12.2453333333333	464.302222222222	665.112444444445	1379.40540540541	241.772916666667	558.091944444445	957.046611111111	833.430777777776	700.814270270271	9.18225000000001	501.976666666667	337.601611111111	28.5724444444444	704.78161111111	511.242666666667	430.416555555555	970.98711111111	431.648	411.115972222223	214.2875	426.476111111111	429.607111111112	7.14194444444445	610.026444444445	10.2027777777778	12.2433333333333	934.574444444445	390.766388888888	318.317999999999	568.464916666666	21.4194166666666	1150.701	639.714166666667	421.437
463	433.108565341601	433.105563405723	433.112224465665	278.544	276.492	278.556	3	3	799.893818181818	2524.43586363636	4406.12645454545	4093.33418181818	8310.12136363636	11365.3164545455	8805.97390909092	12139.8931818182	402.908977272727	526.519363636364	226.445045454545	185.689636363636	8896.7766	7193.88409090909	7919.31859090909	9482.66168181818	2473.55511363636	1486.53736363636	1292.68554545454	2467.01945454545	4200.93065909091	2571.08727272727	2555.44159090909	3158.76436363636	5934.69927272727	3716.24713636364	2741.16747727273	15263.28	5668.63527272728	5677.42972727273	6379.59763636363	4987.44668181819	28046.6090454545	13724.7087272727	7092.86359090909	8823.35597727272	18980.8064651163	14087.7679090909	8872.29163636364	20473.8961818182	1959.94390909091
464	435.022587916558	435.018945882075	435.032915284258	299.963	297.901	301.012	15	15	822.342344827585	1155.18648275862	1231.45763157895	1206.18878571429	746.849142857144	1377.4	739.824999999999	218.295285714285	35.71625	48.9737142857144	24.4857931034483	22.4460689655172	1332.95972413793	1165.33383783784	1266.16234482759	1215.92220689655	82.6431428571428	910.089759999998	577.704071428571	530.66	979.44	701.058964285714	763.009866666667	1061.38666666667	1136.5585	833.573428571428	846.142535714286	949.860258064516	814.31772413793	266.28525	1117.4475	704.109310344827	541.771714285715	1215.167375	788.515214285715	784.57225	746.983125000001	626.455428571428	639.45351724138	880.614051282051	604.003310344827
465	435.050035045993	435.043402552793	435.051740565377	300.979	300.956	301.981	7	7	841.706250000001	1263.3403125	1338.57858064516	1263.301625	824.38725	1485.5295	771.32353846154	708.981764705882	217.321838709678	311.18578125	171.40725	173.4478125	1350.39725	1265.38125	1274.29225	1233.29334375	543.80990625	953.96296875	588.900624999999	639.8143125	1001.92509677419	741.868322580644	808.934343749999	1109.24953125	1151.89753125	857.03625	859.366250000001	1008.01496774194	822.497812499999	772.230119047618	1132.685625	755.123750000001	722.355310344827	1309.02084375	805.874062500001	811.12359375	852.928999999999	884.58384375	647.660312500001	950.056406250001	623.39184375
466	436.018533366486	436.013417801605	436.038868716823	298.961	296.914	299.986	7	7	891.564580645161	1286.53525	1385.55425806451	1341.89387096774	745.808645161291	1459.98929032258	911.1185	801.81825	65.2965161290323	117.329677419355	54.0732499999999	74.4788387096774	1376.86935483871	1293.93264516129	1374.33106451613	1245.30183870968	385.669741935483	904.997516129033	691.975548387096	557.166580645162	923.326249999999	780.645483870967	777.311437499999	1021.27832258064	1048.82529032258	852.96270967742	765.499999999999	948.856551724137	877.449677419355	740.707354838709	1043.9374	756.154645161291	939.657677419356	1361.03915384615	855.834129032258	865.178838709677	887.786666666667	883.543483870967	1030.10225806451	1108.2104516129	592.788677419355
467	436.044112826189	436.040988467155	436.044906328309	299.987	299.969	301.965	3	3	891.900814814815	1304.17533333333	1396.78562962963	1343.97411111111	832.529828571429	1399.7957037037	937.414037037037	939.658777777777	114.293925925926	171.403555555555	89.7828148148149	84.6630740740741	1346.20444444444	1283.7657037037	1360.05496296296	1242.45022222222	568.284407407407	901.909185185186	546.978074074074	635.783037037036	949.85275	642.903333333333	644.803851851853	1019.683	1036.58340740741	701.938370370371	630.794888888888	990.707703703704	719.152222222223	799.883259259258	1036.80918518519	765.361111111111	902.03780952381	1355.92455555556	722.186222222222	768.255222222221	844.805333333333	897.82	772.027851851852	991.908	523.412
468	436.134399395243	436.133932968461	436.134865822025	90.292	89.788	90.796	2	2	22.4424788732394	57.1310422535211	40.8172222222222	54.0791388888889	58.1600704225352	47.9525774647887	42.8482816901408	124.474366197183	50.9894366197183	72.456	38.7705555555556	63.2522253521127	38.7705555555555	56.1061111111111	42.8518309859155	39.7970281690141	45.9158450704225	37.7504225352113	30.6105633802817	29.5877605633803	45.915625	55.0906478873239	49.9931126760563	55.0944507042254	33.6637183098591	38.7701690140845	26.5228888888889	60.1963888888889	26.5291549295775	30.6130985915493	32.6458591549296	25.5088028169014	74.4733661971831	55.0952112676056	37.7535492957746	44.8954929577465	58.1558333333333	81.6349295774648	35.7069014084507	67.3438333333334	22.4440281690141
469	436.182618108039	436.175950089842	436.189286126237	293.8425	293.837	293.848	2	2	56.1155128205128	106.125333333333	133.65358974359	138.775794871795	156.103153846154	124.47441025641	110.190461538462	277.474871794872	11484.2947692308	14728.0746666667	6642.87076923077	13646.1477272727	275.4	292.857743589744	188.72775	234.664871794872	1462.86384615385	1704.879525	2065.31035897436	1923.23166666667	215.311974358974	238.782	195.864615384615	251.020923076923	234.664871794872	147.93717948718	152.044948717949	219.355128205128	84.6834102564103	154.039358974359	147.959487179487	120.40841025641	220.375384615385	117.332435897436	90.7914102564102	122.415384615385	80.6124102564102	98.967358974359	50.9925	65.2980512820513	79.5799999999999
470	437.06212167486	437.06212167486	437.06212167486	317.302	317.302	317.302	1	1	189.769902439024	360.206365853658	450.002853658536	517.350219512195	219.357682926829	338.777658536585	190.819475	496.882536585366	214.230731707317	204.024390243902	80.6031219512195	89.771	129.54	124.47355	123.435125	117.314375	72.4407804878049	106.123121951219	53.0679024390244	58.1552926829268	131.598878048781	79.5695121951219	63.2657073170732	156.12343902439	109.168707317073	34.6841463414634	33.6736829268293	132.634878048781	45.919125	79.5923414634147	89.785756097561	77.5403902439024	329.641195121951	193.850975609756	48.9728780487805	59.1769756097561	104.054926829268	135.656756097561	53.0463414634146	75.4998536585366	24.4902
471	437.969652920586	437.965987005594	437.981951438966	90.808	86.733	92.843	11	11	15.3010344827586	30.6134482758621	62.2483214285714	146.946857142857	33.6753214285714	116.332928571429	40.7958620689655	61.2042857142857	1389.87057142857	1427.32975	283.639428571429	981.505379310345	111.2345	407.094	157.091	100.0055	34.697	278.538	38.7776428571428	32.6422068965517	98.9667586206896	396.806827586207	271.339	270.375714285714	61.216551724138	128.580827586207	116.312571428571	53.0641428571428	46.9413571428571	40.8114285714286	98.9299655172414	99.988	123.453379310345	96.9644642857143	44.9012413793103	61.2278571428571	551.050714285714	185.7245	53.0435862068965	772.356285714286	24.4816551724138
472	437.996847263832	437.996847263832	437.996847263832	91.835	91.835	91.835	1	1	19.3848857142857	46.9252571428571	86.7364285714285	170.411571428571	41.8375714285714	133.653685714286	46.9252571428571	87.7421142857143	1459.53822857143	1453.57851428571	292.822	1001.92057142857	130.618514285714	453.949444444444	212.183111111111	121.431	40.8171428571428	292.822	47.9601428571428	51.0057142857143	107.129166666667	401.925028571428	277.509942857143	279.558285714286	67.3388571428572	130.596571428571	130.596571428571	87.7438888888889	66.3167142857143	56.1152777777778	119.3335	111.211142857143	151.997028571429	137.781	56.1251428571428	76.5321428571428	612.274285714286	182.629722222222	79.5556666666667	853.078285714285	28.5624
473	438.030531194892	438.023749426213	438.050603300616	296.909	293.866	298.966	35	35	904.968085714286	1468.37665853658	1478.36875609756	1414.476	90.8042727272727	1421.24427586207	325.520735294118	41.8248235294117	74.4799090909091	113.270454545455	62.2469117647059	67.3394117647059	1526.85194117647	1480.71862962963	1472.2448	1444.9395	18.3621176470588	1124.34054545455	870.436323529412	197.931352941177	1126.38666666667	878.568500000001	990.534235294118	1106.805	1262.07736363637	1098.84771428571	929.747421052631	1097.9549787234	1097.80315789474	17.342	1191.92064	378.588636363636	51.0136363636364	1351.86805555556	980.261782608696	1084.53334285714	1262.265725	87.7434545454547	1443.00867647059	1266.39617857143	894.75925
474	438.061691200552	438.061574498883	438.06180790222	88.2545	87.735	88.774	2	2	178.528	178.528	153.058823529412	94.8964705882353	502.0368	170.366196078431	427.44704	803.883607843137	343.6389	449.0728	447.900509803922	829.47138	196.93334	229.539705882353	282.588882352941	245.9405	284.68602	137.721176470588	315.26652	245.85856	43.876862745098	43.86688	25.5039215686274	22.4438823529412	102.026	49.99274	32.6450196078431	540.745490196078	234.692	206.095450980392	114.233411764706	127.535	1414.96192	656.02718	323.46046	805.0956	1907.11294117647	2245.62419607843	1051.68064705882	1485.67328	251.97952
475	438.056350873253	438.051203474661	438.059155240085	297.921	297.895	298.966	12	12	964.16578125	1558.98975	1529.40159375	1487.797875	918.259615384616	1538.537	987.613523809524	930.275076923075	196.91428125	250.9891875	168.34640625	212.2185	1533.986	1531.72359375	1540.38875	1521.700125	752.961272727274	1159.0395	876.716875000001	723.585142857143	1184.7279375	945.9455625	1014.99328125	1154.958375	1324.2845	1152.9178125	977.758749999999	1121.28909375	1172.30315625	888.746625	1229.6271875	892.845930232558	892.750000000002	1411.04896875	1082.31946875	1138.599	1300.81875	972.324722222221	1465.38075	1469.43	940.6993125
476	438.239040190928	438.232989983072	438.260479291787	283.623	280.597	284.643	6	6	47.9523684210527	61.2252631578947	61.2252631578947	82.6407692307693	58.1475	76.5315789473683	60.1951282051281	123.435921052632	751.817578947369	860.21494736842	476.399871794872	779.475897435897	61.2063157894736	75.5111578947369	51.0064102564103	55.1021538461538	112.197105263158	135.677051282051	162.221842105263	164.262368421053	56.1231578947368	67.3477894736842	46.9248421052632	70.3981578947368	67.3477894736841	52.0414736842105	41.8253947368421	44.8915789473685	37.7494871794871	30.6126315789474	54.0906842105264	29.596358974359	59.1844210526316	58.155	31.6338684210526	31.6240789473684	56.1231578947368	45.9189473684211	39.779	46.9258974358975	29.5876315789474
477	438.975299265008	438.975299265008	438.975299265008	91.823	91.823	91.823	1	1	26.5265	42.8505	29.59595	48.9852631578947	52.04805	73.458	49.9954736842106	116.31	559.8153	573.8582	132.634210526316	415.2621	39.7923157894737	101.995	51	45.9142105263158	34.6987	58.173	51.0275	20.405	47.9541	157.08	119.370789473684	120.36	46.9315	51.0125	58.173	85.68	18.3645	30.6075	53.0251428571429	33.6791052631579	149.94	130.6368	37.76035	62.23525	329.5569	78.5631	48.96	345.86475	18.3645
478	439.190413080931	439.190413080931	439.190413080931	350.983	350.983	350.983	1	1	48.9825	87.7441875	81.635	111.2276875	66.3177272727272	94.9035937499999	71.4306250000001	157.1185	48.948	54.0744545454545	24.486	34.6885	80.6170312500001	142.813125	99.9691875000001	72.4532812500001	210.1006875	180.62296875	151.02475	323.26075	177.556125	286.64634375	168.34640625	173.389375	124.462875	131.61225	111.20725	191.84225	38.7635625	89.8012499999999	82.6554375000001	105.08575	125.51765625	86.7398437499999	73.4580000000001	66.3284375	67.348875	76.5328125	25.51171875	94.8687187499999	19.38890625
479	439.242556775793	439.242556775793	439.242556775793	281.617	281.617	281.617	1	1	29.5877333333333	48.9824	68.3712666666666	57.1349333333333	27.5472	58.1666000000001	40.8106666666667	58.1438000000001	144.849466666667	152.049533333333	93.8645333333334	155.080533333333	48.9632000000001	42.8596	44.8844	35.7221666666667	47.9337333333333	67.3376	46.9338	49.9849	28.5730666666667	58.1552	32.6432	57.1368	40.8173333333333	27.5526	21.4221	52.0348064516129	22.4458666666667	27.5526	26.5278	25.5075	51.0133333333333	42.8512	28.5730666666666	32.6421333333334	30.614	27.5526	21.4214	39.7826	27.5526
480	440.070780869071	440.070780869071	440.070780869071	317.302	317.302	317.302	1	1	162.222088235294	393.890294117647	503.0775	544.915588235295	295.876764705883	323.479852941176	242.86096969697	631.543852941177	266.289088235294	231.560029411765	109.187205882353	156.0735	137.692058823529	146.919272727273	139.756606060606	122.414545454545	120.391235294118	115.307939393939	81.635294117647	102.011764705882	122.410588235294	85.6750588235294	62.2469117647059	155.107058823529	110.188588235294	53.0461176470588	33.6629117647059	169.368823529412	62.2458787878788	77.5401176470589	86.7224999999999	88.7630294117648	464.300735294118	162.222088235294	46.9321764705883	51.0132352941177	129.554941176471	196.848647058824	109.152588235294	112.232352941176	26.5318181818182
481	440.978777486882	440.973972595391	440.988553505527	90.808	87.754	92.843	21	21	46.9255757575758	77.5545454545454	85.7156363636363	116.331818181818	168.375	123.453	138.732363636364	237.681181818182	4348.00163636364	4513.20375	1579.38218181818	3330.17018181818	55.1045454545454	67.326	70.3862727272727	58.1693636363637	39.7977272727273	35.7095454545455	46.9409090909091	46.9255757575758	159.162545454545	896.616625	619.213575757576	516.258	117.331363636364	275.473636363636	238.743818181818	153.040909090909	37.7568181818182	79.5812727272727	124.428909090909	180.588272727273	502.904818181818	185.755818181818	68.3704545454545	163.267878787879	1613.29757142857	542.785090909091	288.685727272727	1644.68777777778	61.2072727272727
482	441.003628731515	440.994459414347	441.00927824494	91.8255	86.721	92.855	6	6	43.8712173913043	69.3777391304348	77.5596521739131	98.9906086956521	157.160347826087	113.248956521739	122.405217391304	199.971130434783	4439.11369565217	4576.122	1571.20173913044	3296.46286956522	51.0260869565217	62.222652173913	64.2627391304348	55.0964347826087	36.7387826086956	31.6361739130435	35.7182608695652	33.66	152.025347826087	999.642608695652	616.237565217391	511.041782608696	113.248956521739	261.186782608696	230.578956521739	124.503652173913	29.5875652173913	76.5195652173913	117.275	175.529739130435	463.099739130435	168.429130434783	62.2518260869565	153.039130434783	1689.984	526.477043478261	275.411739130435	1698.14817391304	56.1
483	441.016582587321	441.014245780739	441.027671617116	63.249	62.235	64.281	4	4	157.086416666667	191.720833333333	341.874782608696	542.778782608695	190.78675	325.45975	226.555826086956	172.424086956522	123.364541666667	119.374125	107.127391304348	69.3628333333333	161.166583333333	215.275043478261	172.424086956522	238.797	39.791375	79.58275	40.81	38.779	721.508869565217	2610.54557142857	2973.56558823529	1219.19875	348.76875	776.41025	751.770708333333	143.862913043478	95.9035	139.841260869565	288.733826086957	224.464166666667	155.084333333333	186.667625	179.571333333333	127.53125	105.091347826087	136.720782608696	286.62	172.468173913044	35.7175
484	441.134926638463	441.134926638463	441.134926638463	295.888	295.888	295.888	1	1	97.9547826086957	190.821304347826	197.950289855073	294.884710144928	205.074557142857	264.270086956522	153.030434782609	321.363913043478	3251.34044927536	4268.09417142857	3413.59889855073	3289.08742028986	209.105857142857	235.700347826087	209.123428571429	186.726304347826	199.942724637681	713.17247826087	715.273985507246	220.398260869565	208.136173913043	234.643333333333	179.55315942029	252.025913043478	193.86884057971	112.231428571429	106.108637681159	206.095623188406	104.076956521739	137.746956521739	138.769275362319	102.044927536232	257.109391304348	131.61552173913	99.9855652173913	64.2727826086957	94.8852428571428	190.775231884058	76.5021428571428	114.269217391304	58.1598260869565
485	441.981433379905	441.980411682401	441.982455077409	90.8025	88.762	92.843	2	2	24.4864	36.7164	43.8800666666667	58.1666	66.3281666666667	70.3869	49.9849	69.3781333333333	735.320551724138	700.37856	259.147733333333	536.660266666667	31.6344666666667	55.0836	53.0452	40.8106666666667	44.9005333333333	47.9619333333333	25.5108333333333	34.6902	55.1052	162.190965517241	136.7202	95.8862666666666	34.6890666666667	74.4794666666667	46.9322666666667	48.9744	26.5269333333333	27.5472	43.8542666666666	51.0233333333333	115.2713	56.1366666666666	28.5735172413793	54.0741333333333	326.496	164.262933333333	86.6886666666667	290.833	30.603
486	442.071547309777	442.071547309777	442.071547309777	74.461	74.461	74.461	1	1	27.5477142857143	16.3177142857143	20.4092857142857	16.324	85.719	28.556	44.9004285714286	187.732571428571	175.356965517241	150.066	36.7302857142857	151.002285714286	22.4455	38.7627142857143	25.5071428571428	19.3888214285714	29.5945	16.328	20.405	18.3645	11.2251071428571	11.2207857142857	24.486	12.2434285714286	11.2231428571429	35.71	22.4462857142857	112.207857142857	15.3042857142857	37.7505714285714	14.281	44.902	200.98925	36.7225714285714	63.2687857142857	131.616857142857	238.7385	126.511	16.3177142857143	256.136535714286	16.324
487	442.092187752995	442.092187752995	442.092187752995	320.364	320.364	320.364	1	1	70.39725	202.059	222.423583333334	276.48775	157.1185	160.17925	109.14	332.615083333334	123.45025	187.68	54.07325	77.5231666666667	76.51875	59.1769166666667	87.7200000000001	79.5795	59.1769166666667	66.3169565217392	43.8671666666666	52.0348749999999	81.6033333333333	64.2468749999999	58.1684999999999	79.5795	44.891	35.7014583333333	15.3	97.9479999999999	41.8413913043478	33.66825	47.9537083333333	44.8910000000001	227.525041666666	74.47825	37.74925	24.487	57.1223333333333	100.98	46.9315	45.9131249999999	23.4667083333334
488	442.138860238179	442.138860238179	442.138860238179	293.848	293.848	293.848	1	1	43.871825	65.3056000000001	67.3381500000001	46.9390731707317	91.8263414634146	80.6011951219512	64.277325	114.2568	287.7105	684.698219512195	765.206249999999	120.39245	55.08	76.5300000000001	71.410243902439	44.8921	77.5314	187.7306	173.47225	75.50035	97.9583999999999	67.3464000000001	65.288	74.4910249999999	59.1755609756098	41.831	27.5508	56.115125	29.587975	65.296	46.9395499999999	46.9395499999999	83.66255	54.074575	34.6851	58.14855	32.6536	56.115125	33.6551707317073	47.952925	39.790725
489	442.970202543298	442.970202543298	442.970202543298	91.84	91.84	91.84	1	1	26.5265	38.7545714285714	44.9011851851852	50.00275	47.9618214285714	66.31625	61.2042857142857	136.718285714286	2031.55542857143	2084.66321428571	645.840857142857	1377.38571428571	35.7175	63.2444285714286	55.0838571428571	56.11375	41.8405	35.71625	30.6139285714286	31.62775	81.6385185185185	418.229285714286	272.40675	199.976	39.7911428571429	105.089428571429	116.312571428571	97.944	29.58725	51.0107142857143	40.7942857142857	80.6195	191.773428571429	80.6364285714286	33.6765	74.4808571428571	700.91175	215.27275	159.131142857143	695.834857142857	30.6021428571429
490	442.975446581939	442.971424487344	442.997574068805	91.321	86.721	92.854	14	14	21.42196875	27.5518125	37.7567096774194	53.0634838709677	48.981	61.228125	71.3934375	127.51171875	2012.9865	2035.24175609756	624.412125	1372.27828125	28.5726451612903	48.9645	56.10515625	42.8589677419355	41.83921875	37.75040625	35.7153125	31.62290625	82.6409032258065	423.33890625	262.16409375	191.777625	40.81125	97.947	117.33234375	85.717935483871	28.57225	42.8521935483871	37.73075	80.59975	181.5766875	70.423125	33.6744375	77.5543225806451	687.784387096774	218.335225806452	133.63228125	697.878580645161	33.66309375
491	443.001860027793	443.001485513457	443.00223454213	92.3385	90.802	93.875	2	2	20.4060869565217	21.4254782608696	35.7175	40.82	41.8413913043478	53.0671304347826	57.12	109.171208333333	1998.77391304348	2045.12556521739	620.337333333334	1354.90643478261	22.4514782608696	46.9219166666667	49.9820416666667	35.7182608695652	34.6977391304348	27.5470434782609	28.5746086956522	25.5010869565217	77.52	411.06	259.1435	187.733666666667	38.7699130434782	93.868	111.208434782609	76.5375	21.4263913043478	41.8319583333333	33.653125	73.4775652173913	169.32	61.2469565217392	30.6156521739131	64.2791739130435	675.571	208.131	128.52	678.660208333334	30.6013043478261
492	445.055597057012	445.055597057012	445.055597057012	61.197	61.197	61.197	1	1	366.221028571429	359.019885714286	290.822142857143	231.604857142857	210.172971428571	189.735942857143	209.193714285714	228.576	297.734555555556	327.667628571429	482.581628571428	220.338514285714	199.9424	219.324571428571	182.656714285714	158.166428571429	394.905857142857	254.044028571429	192.8286	276.536142857143	221.433	248.947777777778	288.740857142857	202.044857142857	214.188	181.580342857143	214.218	145.876342857143	150.998057142857	131.6574	238.746857142857	136.718285714286	153.008571428571	161.178057142857	146.921142857143	143.856257142857	173.448571428571	160.184857142857	373.351371428571	166.329857142857	85.704
493	445.060626599722	445.060626599722	445.060626599722	756.984	756.984	756.984	1	1	7.14161538461534	6.12138461538463	6.12138461538463	9.17792307692312	7.1416153846154	6.12184615384616	5.10375000000001	19.377076923077	11.2227499999999	6.12184615384616	5.10346153846154	22.4467692307691	3.06092307692305	7.14053846153851	9.18207692307687	7.1389230769231	9.18623076923077	8.16246153846154	4.08092307692309	10.2023076923076	9.18692307692306	7.14484615384616	7.14215384615385	8.16184615384617	11.2233846153846	5.10153846153846	5.10115384615386	4.08092307692309	4.08123076923074	5.09923076923074	5.10153846153846	12.2436923076923	22.4450769230768	4.08092307692309	3.06069230769232	15.3034615384616	2.04061538461539	22.445076923077	2.03969230769231	5.10115384615382	6.12184615384616
494	445.073151819506	445.064927424191	445.084960766653	198.959	196.871	199.983	6	6	29.5925666666667	60.197129032258	46.9422580645162	32.6496	40.8116129032258	61.218	45.918	90.8201935483871	1460.22252631579	1601.1122	1772.2032	1205.9552	34.6898709677419	56.1141935483871	42.8596	38.7701333333333	269.3064	130.593032258065	247.8843	228.581161290323	39.790064516129	64.2782903225806	54.0635333333333	41.8323	31.6344666666666	107.149	38.7701333333333	89.7997419354839	105.087466666667	29.5771935483871	52.0331612903226	27.5571	89.7855483870968	61.2154838709677	86.7082258064516	68.3578666666666	117.351935483871	63.256	52.0336	198.912580645161	30.603
495	445.07270433283	445.07270433283	445.07270433283	63.261	63.261	63.261	1	1	186.673071428571	99.9495	88.7818888888889	23.4665714285714	98.9687407407407	52.0345714285714	118.373857142857	159.192428571429	165.18	76.5222222222223	143.860285714286	109.147642857143	38.7627142857143	63.2577142857143	39.7981071428571	38.7782962962963	353.0065	61.2171428571429	128.557333333333	246.956518518519	34.6963703703704	128.552666666667	149.982	86.7242857142857	99.946	94.8841111111111	141.789928571429	53.0437142857143	75.5011428571429	99.0082592592593	108.171037037037	97.944	84.68075	58.1420357142857	62.2358148148148	64.278	54.0737407407407	66.3168518518519	182.592785714286	30.6144444444444	35.71
496	445.11491570637	445.113066804271	445.115047336009	845.805	842.716	846.823	3	3	48.9730909090909	500.775363636364	1087.61072727273	514.125818181817	47.945696969697	955.825181818182	30.6081818181818	235.640999999999	1379.61357575757	1402.10454545455	23.4662727272727	671.218058823529	625.427181818183	517.278272727272	967.68048	751.941	44.884	218.338363636364	502.994454545454	120.392181818182	542.118818181817	531.562090909091	1038.63763636364	849.887181818181	396.886090909091	721.461363636363	151.09903030303	177.559090909091	829.186090909092	138.781818181818	431.652272727274	369.382606060606	104.067818181818	928.58606060606	722.353090909091	1464.09136363636	785.61	354.034636363636	57.1352727272729	1162.09063636364	918.109090909091
497	445.11966715269	445.116060027108	445.141202612636	842.735	841.672	847.788	30	30	48.9735	499.752580645162	1037.57929411765	513.107156249999	47.9444062499999	955.827843750001	28.5681290322581	235.641656249999	1315.37846428571	1365.35979310345	23.46646875	670.201593750001	624.412125	510.129032258065	992.047499999999	751.94728125	44.8842580645162	216.292999999999	503.003129032258	118.353677419355	541.027419354838	531.554451612904	1009.83493333334	847.861258064517	394.84884375	718.409999999999	149.042451612904	177.556125	807.793411764706	138.785806451613	431.658281250001	369.3870625	104.069612903225	896.819727272727	717.25771875	1433.49515625	784.59628125	354.02675	55.0939354838708	1101.897	888.454839999999
498	446.120253508946	446.117676964529	446.12073440959	842.726	841.707	846.86	5	5	26.527	223.396846153847	482.587346153847	226.457076923077	26.527	438.633076923076	17.3445769230769	138.725037037037	646.997	637.788461538462	12.2432307692308	319.272038461539	281.594307692308	257.166	439.94756	332.607769230768	19.3851153846154	111.209346153846	205.074115384615	32.6486153846154	229.750961538461	217.3665	486.668423076924	374.438807692307	180.62496	339.826499999999	73.52352	69.3939999999997	348.853153846153	45.9225	184.70688	190.8335	32.6486153846154	410.225538461539	341.790192307693	579.512923076924	363.215846153847	110.189076923077	16.3206153846154	495.850846153845	429.436192307693
499	447.145917964608	447.145917964608	447.145917964608	847.788	847.788	847.788	1	1	22.4421290322581	156.045193548387	324.442064516129	167.295870967742	31.622	311.129516129033	20.405625	168.31064516129	430.630580645161	433.609677419355	27.5521935483871	208.093161290322	209.159516129032	217.31325	370.494193548387	253.032	30.6029032258065	93.8489032258063	159.160258064516	39.7900645161291	180.717	162.195387096774	311.247580645162	244.823225806452	140.800064516129	250.01064516129	61.2329032258063	61.2290322580645	260.124677419354	73.4725161290323	153.067741935484	113.270129032258	53.0534193548386	286.746903225807	258.133451612903	452.922967741936	232.582064516129	140.795612903226	29.5874838709677	411.086000000001	291.692322580645
500	447.254443287888	447.250671822781	447.258214752995	758.574	758.079	759.069	2	2	27.5471052631579	48.972972972973	54.0823157894738	55.0785789473683	23.4660526315789	47.9610263157895	34.6836756756757	41.8310810810811	400.966216216216	604.016	43.8781052631578	517.359243243243	58.1729999999999	56.1148648648649	46.9324324324324	60.1959459459459	34.6947027027027	45.9133783783785	43.8785945945946	44.8990270270271	53.0624864864864	42.8581621621621	47.9527027027027	57.1351351351351	48.9807567567569	33.6733783783784	35.7151351351351	34.6943157894736	63.2563157894737	29.5839189189189	57.1442162162162	27.5472972972973	26.5228108108108	57.1442162162162	34.6947027027027	36.7297297297297	42.8455263157895	27.5471052631579	41.8255405405406	75.49	30.6129729729729
501	448.120777289716	448.120777289716	448.120777289716	842.716	842.716	842.716	1	1	14.2838181818182	85.6845818181819	130.583272727273	70.391290909091	19.3831090909091	123.4288	18.3629454545454	27.5419285714285	158.156363636363	165.316581818182	21.4257272727272	56.121	68.3655818181818	71.4190909090909	137.763818181818	110.201236363636	22.4435357142857	38.7662181818181	52.0339090909091	30.6049090909091	64.3035272727273	74.4878727272727	121.412454545454	107.128636363636	63.2501454545455	75.5082545454545	35.7241818181818	30.6114545454545	88.7542363636363	23.4687818181818	77.5490181818183	38.7745090909091	17.3446363636364	128.554363636364	91.8245454545455	175.486909090909	101.007	37.7541272727273	14.2822909090909	129.576285714286	117.295892857143
502	448.14700477529	448.14700477529	448.14700477529	847.788	847.788	847.788	1	1	25.5067567567568	81.5978378378379	131.593945945946	79.5705405405405	26.527027027027	131.593945945946	27.5435526315789	53.0456216216217	159.18745945946	166.330486486486	25.5074324324324	71.4075675675676	76.5202702702703	77.5400000000002	136.756054054054	110.192108108108	26.5192972972973	48.972972972973	59.1756756756757	41.8244324324325	74.5251081081082	113.25	122.432432432432	111.212405405405	72.4507027027026	80.612027027027	79.6295675675676	30.612972972973	87.7176756756755	33.6742702702702	78.5712162162162	42.857027027027	25.5067567567568	125.513189189189	93.8648648648649	166.304054054054	99.9864864864865	53.054054054054	23.4624864864864	131.614864864865	125.453351351351
503	449.272826819668	449.266343127547	449.274513947392	898.847	895.816	899.833	3	3	55.0992203389831	88.773	96.9434745762712	128.554169491525	23.4662372881356	88.7562203389831	45.920948275862	34.689220338983	1611.17893103448	2512.1580338983	59.1708135593221	2280.72279661017	132.648474576271	97.9541694915254	100.006508474576	158.157796610169	66.3246551724137	92.8631864406779	89.775172413793	42.8559310344828	93.8649491525424	76.5362068965517	67.3518620689655	128.567793103448	128.566983050847	82.6502033898305	73.4668474576271	66.317627118644	83.6469491525423	42.8515862068966	124.473084745763	42.8556610169491	36.7367586206897	109.179898305085	66.286779661017	117.353534482759	84.6740677966101	24.4844745762712	72.4392542372882	123.463810344827	45.9170689655172
504	450.130350835052	450.130350835052	450.130350835052	240.794	240.794	240.794	1	1	145.900333333333	324.400769230769	431.579307692308	387.755897435897	307.143487179487	488.923897435897	381.527948717949	679.593230769231	99.987641025641	161.228871794872	96.9267948717949	67.347076923077	97.9604210526315	106.122666666667	95.9185641025641	88.7645384615385	56.1070512820513	55.0938461538462	69.3687179487179	63.2479487179487	62.235641025641	74.4693589743589	53.0386666666667	60.2042051282052	84.6940512820513	68.3777948717949	47.9387948717948	188.752179487179	75.4989743589744	92.82	86.7239743589743	64.2486923076923	362.200128205128	165.306461538462	117.329487179487	110.173846153846	176.508794871795	143.920184210526	103.061435897436	179.542564102564	56.1141025641026
505	450.201211537911	450.201211537911	450.201211537911	292.822	292.822	292.822	1	1	30.6085714285714	54.0827142857143	57.1360000000001	78.5613888888888	48.9733333333334	62.2352500000001	38.7708571428571	67.3275428571428	1100.85745714286	1419.39958333333	357.1	1183.53142857143	53.0544444444444	73.4708571428572	57.1277777777777	60.1968571428571	223.405028571428	321.39	316.332857142857	289.761142857143	55.1031428571428	64.2870000000001	40.8045714285714	61.2171428571428	65.296	31.6288571428572	25.5107142857143	43.8722857142857	22.4462857142857	29.5874571428571	40.8171428571428	38.7762857142857	45.9128571428571	33.6694285714286	28.5632	19.3821714285714	20.4085714285714	26.5318857142857	24.4793333333333	19.3848857142857	18.3620571428571
506	450.219378600364	450.210653674861	450.228103525867	205.0755	204.058	206.093	2	2	14.2873333333333	139.779142857143	156.101727272727	38.7708571428572	35.7	104.04	18.3694285714286	112.231428571429	51.0119047619048	59.190380952381	52.0345714285714	54.06	9.18245454545455	17.3448571428572	13.2637142857143	9.18214285714286	16.32	18.3649090909091	13.2637142857143	15.3042857142857	10.2027272727273	27.5554285714286	18.3608181818182	24.48	16.3245714285714	8.16000000000001	16.3156363636364	9.1845	10.2028571428572	18.36	15.3	9.18286363636364	18.3642857142857	17.3448571428572	7.13833333333334	10.2052380952381	20.41	19.3851818181818	11.2231428571429	19.38	7.14000000000001
507	450.236562450996	450.236562450996	450.236562450996	207.125	207.125	207.125	1	1	25.5098837209302	167.321953488372	171.426418604651	63.2558604651162	53.0600909090909	123.43688372093	32.6533953488372	146.916837209302	134.676837209302	151.021953488372	104.068465116279	128.569813953488	28.5676363636364	32.6526511627907	28.5678139534884	18.3650232558139	28.5639069767442	32.6489302325582	23.4632093023256	25.506976744186	22.4456279069767	39.7908837209302	31.6286511627907	37.7451627906977	36.7300465116279	21.4258604651163	24.4833488372093	19.3879534883721	22.4461395348837	30.6	25.503488372093	23.4723023255814	48.9733953488372	31.6243255813953	20.4	20.4055813953488	43.877	39.7963255813954	18.3646046511628	38.7651818181818	22.4430697674419
508	451.081316735521	451.077193467419	451.084642814867	361.168	361.163	361.169	3	3	279.601777777778	628.386594594595	791.855567567567	747.976972972973	432.663351351352	838.662162162162	352.053333333334	886.614864864865	718.985675675676	670.424108108108	246.911945945946	279.594166666667	415.320888888889	332.511189189189	531.476324324324	554.101333333333	97.9303783783783	108.165837837838	36.738	63.2282702702703	218.366756756757	42.8445405405406	54.0743243243243	231.570675675676	219.329054054054	40.8108108108108	33.6591081081081	367.355675675676	100.990702702703	157.146594594595	220.41	188.78	746.956540540541	473.486222222222	113.25	121.428243243243	192.86172972973	429.602054054054	169.364864864865	206.001783783784	21.4293333333333
509	451.104152350192	451.104152350192	451.104152350192	364.236	364.236	364.236	1	1	268.32575	601.947500000002	761.1065	719.334999999998	418.336666666668	825.38225	340.791333333334	854.9695	581.590000000001	609.139000000001	160.179250000001	202.1085	402.991153846155	315.25725	518.287	540.722307692309	75.4676666666667	87.7415	20.4066666666666	41.8131666666667	192.843	16.3173333333333	29.6017500000001	205.07025	204.973615384615	29.5896666666667	19.37525	347.90525	88.7266153846156	148.9565	205.070250000001	180.599	724.3775	460.13275	93.863	105.094333333333	181.6045	417.486749999999	130.656	177.451	16.3236923076923
510	451.216323486978	451.216323486978	451.216323486978	204.058	204.058	204.058	1	1	10.2046153846154	52.0337307692308	51.0230769230769	21.42504	36.7227692307692	42.8416153846154	9.18468	38.7731538461538	42.861	45.9225	35.7094230769231	63.2447692307693	17.34476	13.2635	16.32448	16.32448	18.3572307692308	18.36504	12.2409230769231	25.5067307692308	16.3243076923077	26.533	15.3006	22.4408461538462	17.3452307692308	23.4661923076923	19.3807307692308	17.3485	8.16224	11.2204230769231	13.2605	18.3648461538461	17.3445769230769	11.2229615384615	9.17861538461539	19.3895	12.24576	17.34476	15.3042	18.3606923076923	11.2229615384615
511	453.779600175981	453.771976934897	453.795735269162	1078.43	1076.34	1080.42	61	61	1956.36	2547.53452380953	2611.89189189189	2510.14615384615	1861.88020833333	2787.85422222221	2068.99148936169	1876.17127659575	1562.2714893617	1465.01916666667	788.624468085107	1555.5	2876.33559322034	2647.38962264151	2517.36	2299.6435	1881.27234042553	2932.75733333332	1518.77999999999	1926.16170212766	2665.45488372094	1435.58666666667	1531.38609756097	2957.62422222221	2594.45139534883	1559.21021276596	1750.39468085106	2014.42000000001	1643.89125	1935.34361702127	2679.85525423729	2120.44425531915	1793.53404255319	2742.23277777778	1516.00576923077	1535.42021276596	1466.039375	1844.54468085107	773.643829787231	1592.87041666667	1565.7
512	453.808271692631	453.803090291689	453.813580925693	1079.38	1077.33	1080.44	38	38	2235.84	2695.94083333333	2786.20106382979	2533.18829787234	1713.21358490566	2935.76425531915	2031.12166666666	1661.8994117647	1572.46208333333	1465.0255319149	793.725531914894	1555.5	2872.91914893617	2714.774375	2575.5	2489.31914893617	1760.21875	3049.0314893617	1525.21145833333	1808.89243902439	2779.63914893617	1565.00638297873	1679.27021276596	3092.26489361702	2850.47446808511	1562.96595744681	1759.58042553192	2169.42468085107	1643.90553191489	1944.51708333333	3051.45638297873	1971.58243902439	1637.47325581396	2957.19319148936	1630.29291666667	1547.65604166667	1464.31063829787	1778.5572	782.819375	1590.84340425532	1570.8
513	454.104321662603	454.086683478002	454.110574980236	364.235	360.148	364.236	3	3	275.54	663.048148148147	647.858749999999	708.202214285714	474.532499999999	735.4715	421.2895	1046.786	821.1575	674.526892857144	391.779555555555	210.219185185185	412.274518518518	288.680962962963	511.057111111112	519.425074074074	88.7462142857143	85.7009999999999	33.6697777777778	73.4297142857143	231.645392857143	40.8028571428571	47.9521851851851	204.051851851852	184.626464285714	39.7911428571429	16.3177142857143	383.694571428571	106.087428571429	145.90237037037	156.133666666667	182.6695	871.301407407408	393.905851851852	111.20725	138.785481481481	232.665857142857	483.700071428571	326.494814814815	228.448	42.8505
514	454.144945168219	454.144517249984	454.145373086453	92.846	90.808	94.884	2	2	78.5516226415094	56.1093396226415	62.2430188679245	80.6098113207547	138.771320754717	63.2503333333333	123.438264150943	282.555388888889	253.937716981132	293.933886792453	63.2572222222222	296.902358490566	44.8924528301887	58.1495	61.21	43.8802830188679	52.0392452830189	43.8721698113208	38.7707547169811	41.8261886792453	40.8158490566038	78.5516226415094	54.0747222222222	52.0285	38.7700377358491	68.3576981132075	44.8824444444444	141.832452830189	40.8150943396226	49.9929433962264	48.9573333333333	43.8770377358491	247.873754716981	47.9533018867925	70.4060377358491	147.954716981132	333.632547169811	167.320226415094	45.9033333333333	341.788490566038	41.8261886792453
515	454.145560080175	454.145560080175	454.145560080175	58.148	58.148	58.148	1	1	34.6825185185185	32.6422857142857	28.5734814814815	46.9319259259259	54.0757037037037	24.4862222222222	40.8192592592593	71.4323076923077	50.9814814814815	51.012962962963	43.8727407407407	47.9433571428571	36.7226666666667	36.7306666666667	35.7168518518519	32.656	27.547	23.4661923076923	14.2841481481481	22.451	36.7373333333333	43.8711481481481	40.8192592592593	32.6554074074074	36.7148571428571	20.4059259259259	15.3011111111111	34.6888148148148	19.3849259259259	34.7039259259259	40.8266666666667	34.6891538461538	74.4789259259259	36.7213333333333	26.5267407407407	36.7293333333333	35.7090740740741	61.2288888888889	41.823037037037	41.8397407407407	22.4457037037037
516	454.170055910197	454.170055910197	454.170055910197	93.874	93.874	93.874	1	1	14.2816666666667	23.4665714285714	14.2858604651163	22.4492093023256	23.4693095238095	26.5268095238095	25.5	20.4028571428571	18.3565714285714	9.18621428571429	26.5266511627907	25.5065476190476	19.3876904761905	17.34	23.4632093023256	14.286	23.4693095238095	14.2836666666667	14.2856666666667	15.3017857142857	18.365023255814	14.282	22.4461395348837	23.4632093023256	13.2634047619048	15.3042857142857	16.3222857142857	14.2858604651163	8.16323809523809	11.2228139534884	21.4175581395349	8.16228571428572	37.7452857142857	14.2856666666667	16.3264761904762	18.3672857142857	15.3041860465116	21.4229302325581	15.3021428571429	14.2835813953488	12.2417142857143
517	454.292250265012	454.289384105464	454.303732165542	726.453	724.386	728.508	4	4	21.428925	18.36495	23.4667317073171	25.506875	7.14192499999999	21.425775	17.332775	73.4597999999999	47.9458749999999	116.32845	12.2433	66.327625	23.47265	13.25805	21.425775	20.411	24.483	20.4025	46.9326499999999	42.85155	33.664125	32.6536	40.799	28.5719	29.579275	22.4488	9.18247500000001	30.612	58.1552926829268	19.3876	10.20275	25.506875	12.2451	21.425775	39.7858499999999	12.24	32.6488	11.2245609756098	7.14192500000001	22.44605	23.4692
518	454.320523186953	454.320523186953	454.320523186953	730.468	730.468	730.468	1	1	21.4287073170732	19.3850975609756	23.4661707317073	26.5307804878049	7.14187804878047	21.4261463414634	17.333119047619	73.4593170731708	48.9670243902439	117.342073170731	14.2858048780488	66.3269512195122	23.4729024390244	17.3375714285714	21.4256341463415	20.4107317073171	24.4829268292683	21.4225609756098	48.9728780487804	43.8715365853659	33.6648292682927	32.6536	40.799024390244	28.5716097560976	29.5792926829268	22.4491219512195	12.2432195121951	30.6124390243902	58.1552926829268	20.4082926829268	10.2029268292683	25.5073170731707	12.2451	21.4256341463415	40.8058536585366	12.24	32.6485853658537	12.2449756097561	7.14187804878049	22.4459024390244	23.4689756097561
519	455.020867893557	455.020867893557	455.020867893557	86.721	86.721	86.721	1	1	58.1566829268293	125.477571428571	123.470170731707	164.286756097561	202.040142857143	234.632857142857	246.874571428571	311.181829268293	709.818146341463	731.829658536585	145.898365853659	595.832952380952	108.163951219512	165.263142857143	113.230571428571	127.57012195122	116.326142857143	112.22880952381	86.7222619047619	125.477571428571	82.641731707317	191.81043902439	137.719285714286	119.371390243902	84.6822682926829	146.918634146341	108.135142857143	354.033097560976	83.6634285714286	128.55687804878	99.96	103.046452380952	742.664	282.648097560976	132.653902439024	223.470804878049	848.984975609756	427.492414634146	198.9	908.27756097561	104.054571428571
520	455.037640834967	455.035210611461	455.045693564801	272.412	267.298	273.454	5	5	136.742214285714	211.2435	261.238857142857	260.172857142858	19.3854285714286	265.320714285715	20.4014285714286	17.3448571428571	296.840785714285	1059.24192857143	1580.986	60.1968571428571	43.8630714285714	48.9737142857144	41.8229285714286	24.4911428571429	13.2581428571429	187.732571428571	191.773428571429	18.3651428571428	43.8799642857143	30.6085714285715	22.4455	23.4665714285714	26.5320714285715	24.492	25.5017857142857	19.38475	27.5419285714286	16.328	24.4911428571429	19.38475	19.3854285714286	85.704	17.3485	23.4616428571429	132.660357142857	15.3042857142857	39.7911428571428	64.251	50.0045
521	456.09353239769	456.085334975218	456.106845576589	362.702	360.166	364.236	4	4	128.58825	335.593708333333	331.58125	419.339875	235.687375	335.593708333334	186.66732	524.4085	423.421041666667	372.497708333334	170.388708333333	113.2755	179.608	172.387041666667	237.727958333334	251.99928	41.8199999999999	43.87075	25.5072916666667	49.9697916666666	108.173	31.6212916666667	43.87075	107.12625	97.9238399999999	23.4667083333333	17.3371666666667	195.888	55.0821599999999	86.7247916666665	81.6400000000001	95.9270000000001	442.7885	211.19175	54.0754583333334	88.787125	144.911	283.710583333333	175.490166666667	139.711458333333	22.4455
522	457.202105284178	457.198552903198	457.219038237795	346.908	341.766	348.915	13	13	116.3104	195.8912	176.526840909091	277.551272727273	139.777363636364	175.510363636364	115.3052	405.045866666666	89.7502222222223	114.270545454545	51.0133333333334	116.3104	204.08	317.261466666667	197.884311111111	137.736	570.192422222222	448.98	406.1192	683.340444444445	350.973818181818	708.915444444444	509.1796	429.429355555555	309.142636363636	325.467	267.309866666667	455.092318181818	172.425066666667	160.2028	240.782933333334	199.973454545455	354.0788	208.1616	194.870933333333	166.3252	277.514181818182	267.347181818182	73.4687999999999	291.726355555555	55.1016
523	457.230636698631	457.230636698631	457.230636698631	346.868	346.868	346.868	1	1	109.169722222222	180.58425	160.205416666667	262.254222222222	125.494166666667	165.312	104.085333333333	373.421666666666	72.4061944444444	94.8858333333332	41.8313888888889	84.6830555555555	186.73625	311.133888888889	185.660222222222	129.575277777778	554.865297297297	438.779166666667	387.768888888889	663.896837837838	338.787555555556	652.96	479.595833333333	420.217111111111	294.860277777777	309.144166666666	257.11	441.840416666667	163.222222222222	154.082916666666	226.538666666667	192.8325	343.884428571428	198.98125	182.629722222222	158.168888888889	261.226666666667	260.170833333333	67.3474999999999	275.385	48.98
524	458.204053598856	458.202709587253	458.205397610459	347.909	347.872	347.946	2	2	31.6289736842105	63.2563157894737	62.2456842105263	87.7562105263158	41.8307894736842	90.8174736842105	46.9393684210526	99.9857894736842	62.2087631578947	69.3778947368421	45.9118421052632	47.9523684210526	58.164	94.8697894736842	79.5682105263158	47.9536052631579	138.716421052631	133.675157894737	100.001263157895	181.531894736842	108.164631578947	190.764605263158	120.409684210526	129.536657894737	81.6168421052631	88.7628947368421	74.4792105263158	108.164631578947	47.9461842105264	45.918947368421	88.7766315789474	54.0739473684211	84.694947368421	82.6541052631579	52.0334210526316	35.7147368421052	74.4907368421053	59.1844210526316	22.4492631578947	80.5779210526315	28.5717894736842
525	458.210004603037	458.210004603037	458.210004603037	309.146	309.146	309.146	1	1	37.7501369863014	151.022849315068	205.091589041096	118.361315068493	70.3989041095891	131.634780821918	61.2216666666667	293.819178082192	102.020547945206	130.593315068493	74.48	78.5549722222222	71.4028767123287	68.3641944444445	89.7708493150685	63.2572222222222	100.992205479452	85.7099178082192	85.7156712328767	110.180712328767	88.7638356164384	160.170109589041	122.432876712329	120.40202739726	80.6074305555556	82.6421917808219	65.2975342465754	85.7030136986301	44.8958888888889	62.2459041095891	82.6488493150685	66.3225694444444	145.922684931507	67.3380821917808	66.3169178082192	43.8688356164383	80.6016438356165	91.8172602739726	49.9819864864865	84.6827397260274	38.7737222222222
526	460.20143059336	460.200287407344	460.202573779377	63.255	63.249	63.261	2	2	36.7251428571429	115.26	125.511	172.425341463415	55.0954285714286	167.303428571429	78.5719268292683	356.124707317073	194.769976190476	260.276071428571	42.8512682926829	172.404142857143	75.4888095238095	104.052142857143	88.7760731707317	86.735243902439	93.8640952380952	59.1751904761905	33.6694285714286	98.9792619047619	80.612756097561	70.3980714285714	44.898243902439	88.7760731707317	77.52	64.2675	32.6445714285714	153.021951219512	45.9128571428571	65.3159024390244	76.5384146341463	41.8365952380952	238.713428571429	111.195571428571	48.9725714285714	51.0142857142857	115.290317073171	132.653902439024	55.0941428571429	151.021365853659	32.6491428571429
527	463.130696724091	463.127312776084	463.145485105108	842.721	841.689	846.86	10	10	19.3851153846154	223.388423076924	497.891384615385	252.969538461538	10.2026923076923	480.438115384615	12.2432307692307	13.2609629629629	816.369230769228	801.092500000001	18.3648461538462	397.828888888889	295.878076923077	244.92	523.620999999999	367.296923076922	14.2836296296296	102.02962962963	254.044555555556	37.7499615384616	258.293538461538	292.872461538462	522.377846153845	366.273074074074	168.379444444444	399.0155	128.66	81.64	511.039269230768	21.4305	187.768592592593	94.8993461538464	12.2432307692308	424.520296296296	460.136925925926	749.890555555556	477.485999999999	16.3243076923077	41.8231538461539	697.882666666667	396.808814814814
528	463.158267059368	463.158267059368	463.158267059368	847.788	847.788	847.788	1	1	22.4455	11.2207857142857	7.1405	10.2007142857143	34.6885	14.281	15.3010344827586	190.746678571429	9.18450000000002	19.3895	12.2434285714286	16.3211428571429	16.3245714285714	23.4703103448276	17.3515357142857	15.3042857142857	24.4817142857143	25.5071428571428	15.30375	55.0819285714286	9.18996428571429	24.492	10.2007142857143	16.3245714285714	25.5125	18.3683571428571	17.3588214285714	14.287	16.3211428571428	72.4529642857142	22.4502142857143	61.215	43.87075	13.2665	12.2434285714286	19.38475	12.2434285714286	156.103714285714	12.2382857142857	12.243	42.8339999999999
529	464.13030724142	464.129749504414	464.132312011719	844.788	841.706	846.86	4	4	11.218625	84.6551176470591	241.814062500001	112.193125	11.22275	181.549529411765	13.2630588235294	28.5567058823529	317.421235294118	309.149117647059	12.2415	134.632235294117	132.640624999999	123.491176470588	237.879294117647	159.159	6.12176470588236	35.7102941176469	95.9021176470591	18.3642352941177	101.108117647059	109.171470588235	195.896470588236	173.390000000001	74.5072352941176	165.34125	35.7226470588235	24.4950000000001	188.6884375	22.4529411764706	85.7294117647054	33.6682500000001	4.08094117647057	205.150058823529	196.916764705883	311.08205882353	179.509	11.2234375	14.2791764705882	264.149529411766	150.951294117647
530	464.160602008199	464.160602008199	464.160602008199	847.788	847.788	847.788	1	1	11.22308	16.32064	18.3607200000001	25.501	10.2028	16.32128	6.12161538461539	73.4428799999999	18.36864	20.4096	13.26364	29.58116	17.34476	11.22264	16.32768	20.4056	15.3012	20.4056	10.2028	22.44088	15.318	30.6143999999999	9.18035999999999	15.3042	15.3072	13.26676	16.33856	18.36864	10.2004	21.43092	15.3078	68.3587599999999	25.5069999999999	18.36864	5.10139999999999	22.4461600000001	7.14195999999998	68.3560800000002	10.2008	11.22308	40.8031999999999
531	464.240059542065	464.240059542065	464.240059542065	295.877	295.877	295.877	1	1	33.6741428571428	49.9926	57.136	70.3977428571429	52.0331142857143	32.6482285714286	38.7762857142857	100.991314285714	758.051057142857	903.966111111112	1013.28557142857	954.960685714286	77.5157777777777	62.2461428571428	38.7642222222222	56.1152777777778	203.002742857143	144.879444444444	179.595428571428	259.152571428572	51.0214285714286	61.2257142857142	52.0258285714286	58.1562857142858	32.6482285714286	38.7708571428571	30.618	44.8925714285715	28.5672	23.4626285714286	38.7773714285714	23.4698571428571	44.8925714285715	31.6279714285714	33.6637714285714	26.5266857142857	29.5924285714286	37.7495142857143	21.4159166666667	27.5515714285715	26.5274285714286
532	465.106064398256	465.106064398256	465.106064398256	216.307	216.307	216.307	1	1	59.1829811320755	100.996811320755	98.9784339622642	138.771320754717	77.5492307692308	144.880188679245	105.08720754717	163.278490566038	195.912452830189	174.503886792453	153.039622641509	156.120622641509	79.59	115.304773584906	105.115461538462	71.4118867924529	72.4159811320755	75.5009433962264	84.6740943396227	85.7021886792453	62.2372641509434	76.5127358490566	58.1367735849057	48.9681509433962	65.3041509433962	48.984	32.6387924528302	98.9766037735849	57.1358490566038	46.9182641509434	56.1083018867925	52.0344339622641	188.769811320755	152.036226415094	48.9627169811321	108.136	125.493115384615	115.303461538462	109.170283018868	134.659924528302	61.2101886792453
533	465.129654879434	465.129654879434	465.129654879434	841.695	841.695	841.695	1	1	7.14180645161291	76.4927419354838	167.322322580645	81.6051612903225	15.3014516129032	139.753258064516	9.18087096774195	11.221064516129	234.703870967742	234.703870967742	19.3849032258065	117.311129032258	98.9650322580646	79.5826451612904	181.669096774194	120.390451612903	14.28175	43.8627741935485	70.397806451613	22.4463870967741	90.8719666666666	82.6278387096772	158.17	146.893935483871	56.1053225806452	142.863225806452	31.6335625	22.449935483871	164.235580645162	13.2658709677419	63.268	27.5521935483871	9.18261290322581	152.018451612903	87.7421935483872	237.675032258064	149.949483870968	27.5469677419354	16.3246451612903	220.340249999999	131.563875
534	466.128601409577	466.128601409577	466.128601409577	841.695	841.695	841.695	1	1	3.06000000000001	21.4200000000001	54.0732500000002	34.68	5.10124999999999	50.9999999999999	9.18269999999998	10.1995	80.6234499999998	83.6605000000004	8.16440000000002	22.4389	31.6293000000001	28.5753999999999	57.1676000000001	45.9134999999999	8.16228571428569	10.2025	20.4057142857142	8.16200000000003	32.6751999999999	23.46575	50.0069500000001	26.5277999999999	16.3288	40.8219999999999	15.3085714285714	16.3295999999999	48.96	6.12330000000002	32.6575999999999	12.2466	5.10124999999999	44.9042000000001	36.7308000000001	73.4616000000002	45.8999999999999	9.18225000000004	12.2394	54.0599999999999	45.8999999999999
535	466.160943929036	466.160943929036	466.160943929036	847.788	847.788	847.788	1	1	10.1994444444445	23.4587222222223	16.3244444444445	18.359	4.08111111111111	12.2399999999999	10.2026315789474	16.3191111111111	14.2877777777778	7.14388888888889	3.06083333333333	22.4387777777778	14.2838888888889	10.2026315789474	16.3297777777778	18.365	8.16222222222223	9.1825	12.2433333333333	7.14194444444445	19.4032222222223	19.3852777777778	13.2636111111111	24.4866666666667	9.185	6.1236666666667	11.2261111111111	4.08222222222222	9.17949999999996	9.18549999999999	12.2473333333333	16.3244444444444	11.2230555555556	16.3288888888889	7.14194444444445	8.16222222222223	7.14194444444445	8.16222222222223	14.28	17.3447222222222	16.32
536	466.219058870222	466.211749602434	466.235437180197	548.905	543.792	549.977	66	66	717.370147058822	2500.68845454545	2171.72072727273	2432.34751999999	1965.02982352942	2968.98073170732	1476.06767647059	2652.12661764705	1495.9064	1890.06	1668.0924	1296.56952941176	1103.9264117647	2573.66032258064	2283.78	1934.75641935484	507.081999999999	794.786205882352	737.545058823529	467.362058823529	1736.5186875	1211.24871428572	1294.30535294118	1983.84881578947	759.07694117647	1076.37926470588	494.913970588234	2137.76264705882	1092.8925	676.449428571427	1080.27344117647	1636.78764705883	3987.27657142858	1881.052875	868.245264705881	1373.27629411765	1265.34705882353	2093.93923529412	981.281826086957	2065.32333333333	1822.20709090909
537	466.246461128026	466.236303102924	466.250332087536	549.94	544.801	550.968	32	32	716.233655172413	2519.06110344828	2199.14034482759	2459.88510344828	2370.0749117647	3002.67186206896	1471.98732352941	6020.55135135135	1487.86386206897	1865.06427586207	1578.36675862069	1276.10627586207	1099.63434482759	2592.02620689656	2296.09762068966	1952.082	963.140413793102	795.815172413792	718.152827586206	535.753448275861	1747.73255172414	1176.37806896552	1260.59213793103	1989.75089655172	757.044689655172	1047.82331034483	481.651586206896	2150.08451724138	1061.30206896552	1054.96524137931	1078.21289655172	1618.513	5493.72	1894.26806896552	853.970896551723	1354.92634482759	1231.43134482759	2235.96313043478	928.26275862069	2026.26786206896	1867.1048275862
538	467.071707792785	467.071508290816	467.071907294755	204.038	204.035	204.041	2	2	87.76128	178.549	139.8085	147.944615384615	189.770076923077	355.053692307692	220.411384615385	186.75516	244.9152	266.3505	144.878230769231	180.553615384615	229.560576923077	236.70496	251.043	277.513230769231	319.211846153846	388.722576923077	191.774461538461	282.68404	92.8445000000001	86.7204	63.2423846153847	64.2769615384615	221.4485	126.542	96.9255769230769	378.591230769231	318.324	258.011346153846	344.85464	204.092307692308	422.39592	708.066846153846	337.632730769231	414.229307692307	563.316	506.053538461539	525.438653846154	544.700538461539	354.986769230769
539	467.186826055551	467.186826055551	467.186826055551	502.976	502.976	502.976	1	1	18.369	21.4214482758621	29.5934642857143	23.46575	12.2434285714286	28.579	7.139	21.42525	44.8925714285715	65.2982857142857	53.0548571428571	18.3683571428571	22.4462857142857	25.5053571428572	19.3891481481482	12.2434285714285	9.18064285714284	22.451	9.18257142857144	11.2251071428571	27.5419285714286	26.5320714285714	22.451	19.3888214285715	31.6222142857144	14.2755	16.3245714285714	14.284	10.2067857142857	21.42525	25.4964285714286	13.2609285714286	9.1787142857143	17.34425	7.14350000000002	12.243	16.3245714285715	10.2046428571429	12.2383448275862	20.4092857142857	11.2231428571429
540	467.223594623597	467.221644001811	467.231632031631	549.387	544.813	549.937	6	6	235.731517241379	769.287999999999	695.956642857142	784.599714285714	254.048689655173	939.674068965516	428.428965517243	48.983172413793	415.343500000001	619.307448275864	562.171999999999	359.076413793103	308.060827586207	864.333249999999	752.810896551724	624.155586206897	80.6025714285714	249.967586206896	258.077448275862	98.9884999999998	524.421793103448	373.424571428571	400.819344827586	654.751448275863	259.132551724138	339.751862068966	151.028714285714	645.840857142857	343.891068965518	158.13875	349.883655172415	357.156896551724	230.5765	616.121655172414	274.454206896551	391.785931034482	410.154857142857	83.6456551724138	306.021428571429	676.442896551726	551.96924137931
541	467.252954761836	467.247591612769	467.255628670211	549.942	549.902	550.895	4	4	239.806129032257	778.5938125	700.029806451613	792.765580645162	806.003870967743	953.971451612904	463.109290322582	1856.12413636364	440.829	626.458258064516	586.648387096773	392.737258064517	311.129516129032	868.3923125	762.010031250001	627.240483870967	310.1655	252.003741935483	264.18809375	168.3721875	531.566531249998	394.909312500001	407.962500000001	661.939437500001	259.145548387097	348.928258064517	162.25453125	652.068580645162	354.107903225806	324.4494375	359.073	525.549193548387	1780.3619117647	618.178645161291	279.5485	409.13278125	414.224774193549	722.205677419354	324.389812499999	690.71470967742	556.040645161289
542	468.26380575731	468.254034846321	468.273576668298	288.727	288.724	288.73	2	2	13.2633428571429	25.5107142857143	23.4659142857143	32.6537142857143	18.3646285714286	22.4462857142857	28.5672	29.5833142857143	26.5266857142857	24.4902857142857	23.4665714285714	23.4659142857143	22.4462857142857	28.572	16.3218285714286	21.4254	25.5028571428571	30.6077142857143	24.4909714285714	28.568	16.3273142857143	30.6128571428571	15.3017142857143	23.4665714285714	26.5274285714286	22.4456571428571	17.3472857142857	14.2836	6.12154285714286	8.16205714285714	16.3273142857143	14.286	27.5469428571429	21.4224	14.2812	25.5028571428571	9.18385714285714	26.5266857142857	12.2393142857143	15.3042857142857	18.3646285714286
543	472.077048791706	472.077048791706	472.077048791706	293.791	293.791	293.791	1	1	223.439189189189	322.456648648649	234.662162162162	363.216216216216	240.783783783784	347.96745945946	287.716216216216	398.925675675676	3050.66552631579	4081.62162162162	2148.40459459459	3796.42567567568	84.6712162162162	85.7163243243244	71.4094594594595	80.6141621621621	171.355459459459	190.76527027027	216.297297297297	240.783783783784	77.5508108108108	79.5937297297298	54.0657297297298	73.4594594594595	94.9002162162163	66.3281081081082	59.1756756756757	77.5405405405405	63.2567567567568	61.2259459459459	57.1427027027027	65.3059459459459	74.4915675675676	53.054054054054	56.1148648648649	74.4678918918918	55.1033513513514	51.0216216216216	39.778945945946	77.5405405405405	52.0337837837838
544	474.245305989583	474.237535220588	474.259491279569	548.905	543.792	549.977	79	79	884.711571428572	2821.07162790698	2574.52231578948	2850.97568627451	2711.8635882353	3358.75444444445	1721.95291428571	4706.27470588236	2006.11576190476	2450.26518749999	765.198529411764	1774.99885714285	1375.33329230769	3077.6505882353	2758.34167741935	2329.45896774193	1180.44626470588	1051.91457142857	1046.58035294118	621.448676470587	1997.16	1558.20806250001	1786.02	2331.39342857142	1067.18897142857	1514.86971428572	695.940882352942	2382.8675	1524.544	1331.44544117647	1495.50794871795	1834.73057142857	4607.5154117647	2402.66071428572	1178.40573529412	1761.98408571429	1710.41386666667	2511.16965714286	510.044117647059	2638.81905	2457.79945714286
545	474.27219633844	474.260928893775	474.277879211305	549.9365	544.801	550.992	40	40	759.1962	234.697749999999	37.7561282051282	22.445641025641	2696.56480000001	42.85155	1687.15038297872	4667.27372549019	2028.6049	512.102750000001	684.712487179488	1713.82909090909	54.0745749999999	20.4085	11.22165	21.42315	1180.458175	69.3756923076923	298.896625	619.397975	67.3282499999999	1578.32675	512.039999999999	43.858925	303.021675	431.512875000001	447.933650000001	2419.39271794872	367.347692307692	1309.8084	15.301875	1803.8462	4579.02584615385	27.543375	366.278724999999	1692.63245454545	757.258564102564	2486.69748717949	360.104125000001	194.901175	2337.83822222222
546	475.074803618214	475.074803618214	475.074803618214	291.807	291.807	291.807	1	1	35.7095454545455	63.266303030303	58.1555454545454	117.331363636364	74.4793235294118	88.7637272727274	56.115	97.9316363636363	1495.71981818182	1636.78764705882	2027.28190909091	1611.01063636364	48.9741176470588	50.0022727272727	51.0058823529412	32.6487272727273	75.4889696969697	61.2158823529411	83.6772727272728	96.9259090909092	52.0416363636364	71.4296969696969	44.884	46.9325454545454	34.69	33.669	29.5931818181818	57.1454545454546	21.4257272727273	29.5826363636364	35.7159090909091	31.6340909090909	93.865090909091	39.7847272727273	31.6228181818182	39.7847272727273	50.0022727272727	56.115	29.5782941176471	65.2974545454546	28.5676363636363
547	475.110385330471	475.110385330471	475.110385330471	360.126	360.126	360.126	1	1	20.4090909090909	37.7433636363636	43.8717272727272	44.8999999999999	22.45	51.0045454545455	20.4024242424242	48.973090909091	1149.26678787879	1231.68863636364	1288.60445454545	1274.54772727273	28.5718787878788	42.8438181818182	35.7031818181818	31.6331515151515	51.0058823529412	32.6487272727273	51.0136363636364	92.8119705882352	27.5522727272727	36.7232727272727	28.5676363636363	49.9844545454546	26.5223636363636	28.5676363636364	17.339	34.6944242424242	29.5835151515151	18.3681818181818	21.4295454545455	13.2659090909091	31.6284545454546	33.674	22.4458235294118	19.3886363636364	19.3880606060606	15.3068181818182	9.18245454545456	26.5138823529412	15.3063636363636
548	475.249106359	475.248016143013	475.249951449308	549.9225	545.833	549.937	4	4	290.825735294117	927.283885714287	826.547142857144	956.007714285715	801.922114285716	1131.46517142857	548.821485714287	1463.33554285714	654.003142857144	816.205714285716	281.641764705882	554.942171428571	450.879	996.958714285715	913.002285714287	814.934342857142	367.292571428571	334.646823529411	312.154971428571	198.983571428571	661.126628571428	518.232571428572	553.828971428573	758.837485714288	337.714571428572	494.824714285715	213.275542857143	752.055857142858	464.300735294118	449.870400000001	447.830171428572	630.632647058824	1447.78542857143	750.804114285713	370.353342857142	589.626057142858	496.920885714287	829.329685714285	155.057371428571	842.732400000001	789.68488235294
549	475.280778469166	475.278059225875	475.281530128957	549.902	549.874	550.957	3	3	276.544393442623	654.051180327868	314.30137704918	145.911573770492	809.081	496.867737704918	552.884426229507	1435.75173913043	626.451114754098	550.844262295081	238.745213114754	564.159721311475	202.015180327869	191.812393442623	286.670672131148	119.349590163934	374.442278688524	64.2837540983606	153.012295081967	197.969049180328	203.015885245902	523.453426229508	310.104918032787	326.368524590164	166.321459016393	289.754491803279	117.343360655738	761.189049180329	361.207672131147	458.024163934426	315.235721311475	633.59306557377	1426.23058064516	267.287245901639	260.191967213115	597.816065573771	351.071737704918	829.26	127.512295081967	477.490426229508	801.939049180329
550	476.00754645425	476.005616700453	476.009476208048	88.751	88.745	88.757	2	2	174.468857142857	378.6055	414.3085	552.0905	445.9585	564.218	741.591928571429	753.96475	339.612428571429	457.36	69.377	1152.8825	519.416321428571	892.5625	733.431357142857	547.026285714286	302.057428571428	392.79625	600.054	317.242214285714	167.291714285714	159.131142857143	78.562	46.9315	289.751	374.43175	105.08575	544.832571428571	901.932571428571	285.67	379.386857142857	204.057142857143	944.586142857143	661.399714285714	1117.40839285714	1336.80821428571	2303.2685	1330.45257142857	216.255142857143	2430.74592857143	1557.64907142857
551	476.009099003036	476.004940011716	476.018957647354	63.26	59.174	66.327	13	13	214.228636363636	753.796795454545	964.415454545454	1185.55690909091	1304.08281818182	1774.25427272727	959.163181818182	2483.67572727273	1049.21413333333	1305.44258139535	129.574636363636	1807.68163636364	1535.30522727273	2040.27272727273	1890.81804545455	1510.20545454545	1094.89895454545	1372.45022727273	2068.09281818182	1115.31753488372	384.685659090909	165.262090909091	237.723545454546	138.772545454545	687.48	580.538790697674	300.980454545455	2114.74268181818	2291.53254545455	901.121568181818	879.475090909091	556.122954545454	3774.58863636364	2982.94518181818	2586.70220930233	3772.96854545455	6656.00053684211	2866.96636363636	295.8	5374.49468181818	2780.24318181818
552	476.037787064873	476.034089554729	476.042113811939	64.785	62.229	70.408	6	6	209.128604651163	807.84	1037.74206976744	1323.48293023256	1396.95306976744	1942.61134883721	1114.29711627907	2838.3516744186	1051.21239534884	1323.81472093023	113.250976744186	1897.45953488372	1642.87395348837	2274.9111627907	2011.7151627907	1560.22004651163	1192.8421627907	1442.83902325581	2088.79688372093	1223.31460465116	404.08576744186	203.00776744186	226.501953488372	126.514604651163	736.44	756.009558139535	322.408186046512	2253.79646511628	2377.25023255814	1014.4116744186	898.62	604.074046511628	4148.90748837209	3238.36576744186	2673.43581395349	3861.66825581395	6440.00148837209	3143.45552542373	280.506395348837	6281.55376744186	3413.22244186047
553	476.279804407902	476.279804407902	476.279804407902	635.628	635.628	635.628	1	1	13.2634489795918	19.3784489795918	29.5871020408163	23.4637551020408	13.2621224489796	35.7135714285714	13.2621224489796	58.1481428571428	173.427755102041	281.49792	21.4255714285715	161.185795918367	39.7863673469387	18.3651428571429	27.5477142857143	15.3042857142857	87.7533469387756	32.6491428571428	86.7329591836733	147.920714285715	47.9534285714286	51.0193877551021	40.8065306122448	25.5071428571429	73.4605714285715	24.4863673469387	27.5471632653061	44.8970612244898	93.8644081632652	29.587693877551	47.9419183673469	32.6452244897959	31.6320204081633	32.6484897959184	31.6288571428571	18.3647755102041	45.9119387755103	17.3465918367347	19.3873673469388	60.2028775510204	17.338612244898
554	476.308012102496	476.308012102496	476.308012102496	640.696	640.696	640.696	1	1	10.2025581395349	17.34	28.566511627907	20.4051162790698	12.2416744186046	30.6125581395348	13.2618139534884	52.0283023255814	169.342636363636	277.402046511627	19.3853023255814	160.183813953488	37.7451627906977	18.3650232558139	22.4461395348837	11.2230697674418	85.7132093023255	29.5880930232559	84.6928139534885	146.899636363636	45.9125581395348	46.9381860465117	39.7854418604651	23.4664186046511	72.4398139534883	24.4861395348837	24.4866976744186	44.8984186046512	92.8453953488371	26.5278604651163	44.8830697674418	29.5840465116279	27.5513023255814	28.5671627906977	30.6083720930233	17.3447441860465	43.8720000000001	16.3263255813954	16.3266976744186	58.1625348837209	16.3181395348837
555	477.978696335081	477.978696335081	477.978696335081	186.713	186.713	186.713	1	1	1561.008	3499.629	3340.89873333333	3537.2964137931	2385.4614	3529.1024	2361.91733333333	3885.17546666667	1608.25546666667	1650.79146666667	842.599935483871	1240.86510344828	2134.4676	2822.0576	2889.42124137931	2219.1	2769.5715	4169.82986666667	2535.9686	2917.5142	531.454733333333	81.608	95.9059310344827	154.085433333333	664.334275862069	214.301379310345	82.6423448275863	3149.16013333333	1444.41135483871	1367.6859	1679.35893333333	780.657	4129.0192	4164.0482	1654.87253333333	1903.4444	2933.26666666667	3578.0752	4448.40275862069	2686.36213333333	407.0864
556	478.001220272125	477.987019150758	478.005232983641	189.774	187.71	189.775	4	4	1566.11182926829	3515.32841463415	3353.05004761905	3555.72	2397.68780487805	3540.33097560976	2373.48443902439	3899.92621951219	1628.58175609756	1672.21973170732	849.781902439024	1246.79765853659	2144.59052380952	2834.98668292683	2895.52141463415	2226.33185365854	2775.81819512195	4177.99865853658	2553.36524390244	2928.59	535.65	90.8038780487805	98.9660243902439	161.202390243902	674.494073170732	222.450390243903	83.662	3160.19354761905	1454.69390243902	1376.80243902439	1687.52375609756	785.719268292683	4140.24873170732	4176.37926829268	1660.99678048781	1916.06385365854	2951.03912195122	3488.31245454545	4456.53190243902	2702.30304878049	412.129268292683
557	478.00324312624	478.001432527607	478.005053724872	64.2635	64.263	64.264	2	2	131.597590909091	261.125818181818	282.688162790698	358.117953488372	400.004093023256	506.058418604651	284.690302325581	726.521488372093	399.697454545454	470.53830952381	118.352372093023	515.170465116279	490.68711627907	702.876139534884	560.197046511628	502.103162790698	337.750860465116	443.882093023256	545.849302325581	403.065348837209	102.039534883721	180.564697674419	143.859348837209	85.7034418604651	232.56	230.581636363636	115.291534883721	661.050418604651	648.897488372093	301.057790697674	304.03623255814	160.202069767442	1154.79436363636	833.454	685.705674418605	1072.31330232558	1614.08148837209	887.642790697674	344.76	1454.06337209302	640.735255813953
558	478.302142628835	478.300066983685	478.304218273984	671.8335	670.294	673.373	2	2	3.06078571428571	13.2651395348837	35.7141666666667	19.3876904761905	9.18128571428572	18.3647142857143	12.2419534883721	48.9862857142856	213.23346511628	454.024186046512	11.2231428571429	306	27.5470714285714	17.3447441860465	15.3039285714286	20.4085714285714	53.060558139535	26.5169047619048	102	95.8931162790697	37.7451627906977	28.5710697674419	26.52	14.2819534883721	57.136	32.6529523809524	20.4055813953488	42.8570000000001	98.9677142857145	29.5914651162791	45.9188372093024	21.423	16.3177674418604	18.3621428571428	29.5840465116279	28.5671627906977	31.6244285714286	9.18364285714285	9.18251162790697	52.0272857142857	11.2230697674419
559	478.311693250192	478.311693250192	478.311693250192	690.734	690.734	690.734	1	1	4.08102857142857	11.2247142857143	33.6745588235293	19.3854285714285	10.2011428571428	16.3245714285714	12.2430857142857	54.0751428571429	152.018314285714	291.801714285715	7.14200000000001	192.8016	19.3848857142857	16.3245714285714	9.18385714285715	17.3477714285714	54.0827142857143	19.3756571428571	72.4159428571428	95.8746285714285	37.7442285714286	21.429	23.4586857142857	14.2836	57.1456	22.4494285714286	16.3218285714286	46.9397142857143	66.3172058823529	23.4698571428571	44.8925714285715	16.3168	14.2816	17.3390285714286	21.4296	21.4302	24.4827428571429	3.06079411764706	8.1609142857143	39.7900285714285	9.18257142857144
560	478.983448882081	478.983448882081	478.983448882081	186.713	186.713	186.713	1	1	377.50175	778.584275	768.380025	764.8875	524.42135	822.34165	513.201871794872	882.408125	408.17	449.875125	242.821025641026	333.682538461538	489.723076923077	636.558	695.814871794872	539.715641025641	546.787	942.7341	555.968125	669.3824	175.4658	110.1735	83.6631282051282	121.4276	174.490153846154	87.755282051282	80.602282051282	750.2145	338.6898	317.212225	384.643675	190.819475	973.34235	933.277125	412.1911	448.855	669.3004	853.970175	949.88258974359	637.676282051282	125.493825
561	479.001093245616	478.988979432641	479.008904497364	188.754	186.69	188.755	3	3	375.3968	768.2608	765.338709677419	758.928	516.2718	811.112	511.1536	864.185903225806	413.282903225806	445.769133333333	237.6833	315.3242	488.719064516129	629.5251	696.842133333333	541.7616	543.7133	937.625066666667	547.7937	666.364733333333	173.427419354839	103.029774193548	83.6618666666667	116.3332	168.377	83.6782666666667	73.4616	746.970580645161	339.6822	315.1491	381.576516129032	186.7454	968.224903225806	927.267967741935	409.126933333333	451.888580645161	662.153066666667	851.922666666667	943.7775	631.545066666667	122.432
[truncated: 618 more rows]
[truncated: 103 more columns]
