# Supplementary material for: iMet-Q: A User-Friendly Tool for Label-Free Metabolomics Quantitation Using Dynamic Peak-Width Determination
Source: PLoS One. 2016 Jan 19;11(1):e0146112. doi: 10.1371/journal.pone.0146112 (PMC4718670; doi:10.1371/journal.pone.0146112)
Supplement: S3 File — (ZIP) [file pone.0146112.s003.zip › XCMS_Arabidopsis_Data_Positive/XCMS-AraPos-fp-pw_25_40-ppm25-sn10.csv]

mz	mzmin	mzmax	rt	rtmin	rtmax	npeaks	Arabidopsis_Positive_mzXML	ATME01_1_2_POS	ATME01_2_POS	ATME01_3_POS	ATME01_4_POS	ATME07_1_2_POS	ATME07_2_POS	ATME07_3_2_POS	ATME07_4_2_POS	ATME09_1_2_POS	ATME09_2_2_POS	ATME09_3_POS	ATME09_4_2_POS	ATME10_1_POS	ATME10_2_POS	ATME10_3_POS	ATME10_4_POS	ATME101_1_2_POS	ATME101_2_POS	ATME101_3_2_POS	ATME101_4_2_POS	ATME12_1_POS	ATME12_2_2_POS	ATME12_3_2_POS	ATME12_4_POS	ATME13_1_POS	ATME13_2_2_POS	ATME13_3_2_POS	ATME13_4_2_POS	ATME14_1_2_POS	ATME14_2_2_POS	ATME14_3_POS	ATME14_4_2_POS	ATME15_1_2_POS	ATME15_2_POS	ATME15_3_2_POS	ATME15_4_2_POS	ATME16_1_2_POS	ATME16_2_2_POS	ATME16_3_POS	ATME16_4_2_POS	ATME19_1_2_POS	ATME19_2_2_POS
1	100.011813249757	100.010674838887	100.01513150244	1075.365	1074.28	1077.46	36	36	990.69742857143	1355.99531249999	1536.56294117647	1515.1640625	1086.60428571429	1426.75885714285	988.664999999995	1098.13485714285	1213.11971428572	1186.63516129032	1812.07499999999	1188.63285714286	1461.08749999999	1569.66470588235	1534.08	1461.9466	989.677142857138	1543.89041666667	1053.66	995.798857142852	1518.48585365854	1201.89657142857	1057.01599999999	1508.57999999999	1211.97214285715	1165.16628571429	1089.97028571429	1052.20914285714	1079.76457142857	1032.23999999999	1637.55857142857	992.738000000001	1048.85371428571	1451.0325	1022.04	1180.47057142857	1143.05882352941	1046.52	2055.21674418605	1181.82171428572	1161.77999999999
2	100.011403543791	100.011358844796	100.011448242785	915.6785	915.154	916.203	2	2	2754.92368421053	3515.5912987013	4094.05203947368	3701.56247368421	2275.21618421053	4649.03940789473	2474.31883116883	2299.00863157895	1935.60518181818	1916.07892105263	2087.32381578947	1898.73422368421	4121.59736842106	3712.77245454546	3699.02631578947	3645.68234210527	2324.18127272727	4906.84465384615	1770.17318181818	2548.99812987013	3655.93290789474	2081.35636363636	1640.82825974026	4718.82142857143	4268.14606578948	1614.20202631579	1768.38968421052	2709.00828947369	2007.61894736842	2223.17427272727	4321.8347368421	2502.89918421052	2299.87036363636	4483.73010526316	1714.59816883117	1923.21409090909	1850.37547368421	2305.64605263158	2047.81768831169	1677.43511688312	2039.81075324675
3	100.508489662115	100.505220008069	100.515220630282	1075.33	1074.26	1076.4	144	144	5236.68	7688.34385964913	7160.5901724138	7412.74470588235	5603.8370909091	7135.31368421054	5272.41469387755	5569.13771929825	5889.80255813952	6117.19574468086	10305.8767272727	5713.01999999998	7588.44436363635	7802.62890909093	7424.57999999999	7338.1001724138	5439.52392857144	7093.04217391302	5790.54000000001	5306.03980392159	7450	5605.02458333334	5662.73437499998	7086.13859649124	7259.54689655173	5575.65565217392	5559.43636363635	5544.65350877192	5576.31381818183	5074.56130434781	7419.21653846153	5062.2044	5531.37482758621	7208.73620689656	5684.65130434783	5717.88774193546	5604.89999999998	5424.15310344828	10252.4856140351	5857.24255319147	5896.68145454547
4	100.508203729171	100.50546487815	100.514992860761	915.154	912.088	920.306	132	132	13438.0384065934	14053.166	17190.1878378378	15337.5124927536	9223.26545454545	20683.6746206897	9406.45688888887	10093.04016	8848.4511111111	8708.07083333332	9414.35433333334	8941.58631578948	16367.2150909091	15075.6244444445	17681.5221011236	15349.2042236842	8891.65166666667	19985.4408157895	8859.00951764705	11164.3902911392	15185.8891621622	9179.39372727273	7836.059546875	19932.19008	18323.3762307692	8313.30742666666	4185.378075	11730.9794864865	8386.27891044776	8769.34532258064	18051.6418918919	10591.2635294118	9991.27355844156	18908.5414285715	8294.42599999999	8912.77570422536	8045.50325806451	9487.56305555556	8458.74161290322	8719.84363157895	8859.32687671233
5	100.508156770423	100.506421976012	100.514839501067	141.815	132.639	151.995	35	35	7543.4974375	12608.8522162162	10367.2216666667	10509.6496875	3238.64936842105	10403.17059375	8268.29713207547	2153.04034042553	7455.77545263158	7576.1444375	18676.9539583333	7810.65166666667	10809.7694791667	10719.145125	10765.8978333333	9643.80516923077	7349.461	10659.8985	8094.4155625	7432.8584375	10638.3639791667	8122.49715789474	8219.30183333333	10582.4525625	10809.4113333333	8217.76466666667	8312.14647916667	5562.10129090909	8510.16590625	7814.61901041667	10845.63675	7823.916	6282.8215625	10342.09684375	8850.4641509434	7831.25971875	8383.12293396227	6979.31646875	20740.1890186916	7515.87479166667	8222.36264583333
6	100.50818901559	100.506582060332	100.514921596002	326.9785	309.152	346.89	28	27	8587.56335849057	8417.4532631579	11489.4490566038	15278.143880597	4361.65096153846	7708.14189189189	5484.1344	9327.30688888889	8952.01675471698	8512.29690566038	17957.6693207547	8960.15145283019	12192.7365849057	11864.9479245283	11993.8255471698	8652.44792499999	8366.32075471698	11936.3743396226	9050.64394230769	8836.50781132076	12766.4050188679	9215.19390566037	8854.89769230769	11941.2310769231	11981.183490566	8969.16709433962	8775.14230769231	8577.389	9101.76603773585	8642.65769230769	11967.0707692308	8917.07773584906	8287.40388679246	13267.7679827586	9740.665	9430.47594339622	9300.96803571429	8409.34664150943	18046.8414339623	8890.77990566038	9245.63924528302
7	100.507774246054	100.50653471876	100.514761810273	270.3785	264.237	278.532	14	14	7276.63696	10028.29464	11943.3297096774	9868.09505882353	9369.18865217391	9211.033	5796.20539534884	11461.71318	6243.66484	5882.4907	14590.65216	5841.103	9784.35456	11227.1137368421	9820.06016	9726.26216	6874.04956	9966.09504	7625.696	7147.0614	10408.89638	7317.30472	7451.24864	9856.92508	10007.88704	7322.24688	7316.58752	6684.8385882353	7387.84748	7100.12852	9865.2272	7279.86176	5902.97148	8428.52539534884	7415.10146	6046.26280487805	7727.299875	6576.87528	15160.04334	6585.37824	7534.6336
8	100.50810450407	100.50645883256	100.514076255727	801.922	797.851	805.986	9	9	8604.05295238095	10794.9664146341	11276.0051707317	11226.601804878	8095.8153809524	11594.2562857143	7673.51804878051	7850.15700000001	7853.19278048783	8297.93152380952	12682.6107857143	8159.34685714285	11301.7048571429	10984.7635365854	11118.8142380952	11532.1880952381	7940.792	11444.2777857143	7989.72099999998	7850.13190243902	11134.631097561	7817.29565853659	7607.1203902439	11427.406097561	11263.9542857143	7877.44216666667	9413.00392307694	8569.44209756097	8286.62042857143	8176.58246341463	11735.0524285714	8364.25783333333	7840.86604878049	11679.146952381	8018.34061904761	8069.30192682927	7977.42000000001	8074.541	12215.2322926829	7654.13185714286	7972.4224047619
9	101.023218565435	101.023218565435	101.023218565435	113.248	113.248	113.248	1	1	376.405448275862	542.78675862069	524.421793103448	568.408896551724	599.9168	913.301206896552	627.2385	743.4828	596.740344827586	569.313931034483	841.727586206896	502.991466666667	435.657793103448	443.82	443.73	442.889517241379	239.764827586207	314.180533333333	284.6544	285.572	415.252275862069	431.489172413793	378.522344827586	475.351066666667	383.623724137931	400.968413793104	343.695066666667	568.504931034483	352.054655172414	326.488275862069	498.7311	364.300034482759	834.2782	739.838333333333	444.836266666667	475.528896551724	735.618896551724	676.442896551724	853.9632	800.916551724138	370.2963
10	101.069674276751	101.067861162126	101.076178878732	989.675	986.545	992.724	43	43	9342.49047457627	12469.5	16751.002746988	13218.2581355932	9412.16555932205	12893.9829152542	9515.20715254237	9269.81811864405	9483.88545762712	10326.6515932203	7778.93518644069	9578.30589830509	14697.18	13402.5049491525	11744.8312941177	17338.8201162791	9265.0253898305	12992.0743220339	13665.8218762887	9380.21745762711	12780.9223928571	9495.50618644067	9511.27016949152	13064.485	13137.9609830508	9437.64770689655	9324.96881355934	9373.92376271186	10619.7261355932	9329.40949152542	13519.6724193548	9430.21598305084	9347.27999999999	11820.3219230769	14048.7642307692	9462.62372881355	9532.12796610169	9390.77772413794	8041.68258064516	9262.05799999999	9520.82115254237
11	101.076267213937	101.076267213937	101.076267213937	1041.7	1041.7	1041.7	1	1	4625.51962962963	6211.03698113207	6149.3862962963	6130.42716981133	4620.6	5876.1528301887	4561.44	4493.2886792453	4681.6458490566	5280.54000000002	3348.25924528302	4668.54	6319.02703703704	6210.52150943396	6205.80773584906	6115.12150943397	4333.76150943398	6030.24	4490.22924528302	4600.030754717	6149.46226415096	4502.28000000002	4479.4566037736	5778.30000000002	5964.02301886794	4638.79792452831	4561.44	4480.03113207548	4423.74000000001	4424.35622641509	6123.06000000002	4305.42000000001	4441.90150943398	6250.69603773585	4686.03301886792	4435.98000000001	4497.18000000001	4710.21113207548	3348.25924528302	4453.79769230771	4543.7403773585
12	101.507119093533	101.506610947167	101.510754556452	1075.295	1074.36	1075.42	4	4	881.53411764706	1275.54347826086	1253.94147058824	1253.94147058824	947.853235294119	1183.88235294117	875.412352941172	960.37352941176	1037.63911764705	1033.55794117647	1775.27027027027	994.786764705884	1292.71264705883	1346.8125	1282.14	1230.12	929.487941176466	1214.15	972.060000000002	905.000882352937	1282.8794117647	986.624411764701	964.177941176466	1203.59999999999	1250.8805882353	983.563529411766	924.652941176472	853.986176470589	933.838235294119	859.859999999996	1217.21088235293	883.574705882354	873.371764705878	1209.39705882353	1044.48	901.939999999996	1027.73235294118	910.860000000002	1669.68235294118	1080.80294117647	1085.27999999999
13	101.965160206674	101.96476539071	101.965539267534	1075.38	1074.4	1076.39	4	4	2321.87015384615	3206.29015384616	2566.32	2656.88123076923	2056.63015384615	2665.04369230769	2247.39892307693	2025.00538461538	2183.7876923077	1743.18	3185.46	2117.83938461538	2660.56123076923	3104.4116923077	2592.21092307692	2539.16292307692	2098.06892307693	2493.256	2133.84000000001	2174.96800000001	3156.356	2045.40846153847	2131.42276923077	2501.41723076923	2510.59861538461	2068.872	2219.16923076923	2175.98815384615	2099.47661538461	2023.98523076924	2533.042	2209.65323076923	2114.07753846154	2456.90092307692	2098.45646153847	2064.48000000001	2112.73861538461	2022.24984615384	3119.08061538462	2119.17907692307	2108.65800000001
14	101.964707306482	101.964529285072	101.965029352997	1166.135	1158.02	1169.28	4	4	790.5	1069.17307692308	1042.20538461538	1061.82	788.459999999999	1629.44	792.54	784.971538461537	838.439999999999	613.02	1986.41692307692	795.599999999999	1065.9	1053.43384615386	1035.53846153846	1078.14	810.490769230768	976.139999999999	740.52	763.980000000013	988.379999999999	878.219999999999	814.980000000014	1009.8	984.299999999999	776.653846153846	863.939999999999	786.42	820.079999999999	804.78	1001.37461538461	789.054615384614	772.14	988.379999999999	807.839999999999	826.200000000014	768.059999999999	783.359999999999	1855.75846153849	770.680769230768	816.403846153846
15	101.965018571513	101.965018571513	101.965018571513	1146.84	1146.84	1146.84	1	1	1061.37777777778	1494.90666666666	1383.12000000001	1442.28000000001	1050.59999999999	1353.53999999999	1021.48333333333	1035.75555555555	1125.67277777777	862.919999999995	2693.24611111113	1051.61999999999	1384.13999999999	1458.59999999999	1422.89999999999	1436.94222222223	1082.21999999999	1326.00000000001	1006.73999999999	1053.65999999999	1365.50333333333	1147.49999999999	1102.61999999999	1310.69999999999	1312.43444444444	1090.80555555556	1139.96055555556	1144.44000000001	1086.46222222223	1001.63999999999	1374.95999999999	1065.45999999999	1042.43999999999	1334.16000000001	1085.27999999999	1124.03999999999	1054.67999999999	1043.46000000001	2622.82777777776	1007.76000000001	1137.69999999999
16	101.965030475073	101.965030475073	101.965030475073	1126.36	1126.36	1126.36	1	1	2372.44897959184	3346.9387755102	2872.44897959184	2981.63265306122	2257.26	3030.588	2215.44	2295.9	2310.76224489796	1774.48979591837	5838.48	2260.32	2873.4693877551	3143.48571428571	2900.88	3020.40816326531	2272.4308	2896.49755102041	2265.87326530612	2236.28734693878	3122.6276	2311.22448979592	2251.14	2946.3376	2912.671	2208.74183673469	2178.13571428571	2286.73469387755	2262.36	2194.45897959184	2885.71428571429	2312.80265306122	2263.26530612245	2963.69285714286	2135.28714285714	2191.39836734694	2311.7732	2256.12244897959	5709.18367346939	2255.6712244898	2296.9387755102
17	104.106626401389	104.103802318472	104.112954666949	59.185	55.088	64.27	73	73	2233.06064102564	3667.92	2962.60826666667	2201.75944444444	2197.96969565217	2298.68874418605	1723.46364285714	1725.29559375	3293.495	3478.57053658537	2874.15544736842	3372.54384615385	3887.70858974359	4773.17987179487	2169.40151219512	4517.92376923077	1532.65620512821	2502.07242105263	1431.45571794872	1365.34323076923	3049.01810526316	2400.15804166667	2912.85131578947	3482.24797368421	3272.07774358974	2628.87038461538	3150.1558974359	3254.17529411765	2293.53395744681	2442.24542105263	3880.06078947368	2155.12926315789	3527.615	3719.62743283582	2426.256	3697.87384615385	4466.68256410256	3447.51461702128	2297.27182352941	4984.7177173913	1994.65141025641
18	105.07018427132	105.06801471341	105.077072888772	549.903	543.792	550.992	63	63	515.310416666667	1762.992	1447.97747368421	1677.33666666667	1717.10078571429	1955.88771428571	1115.85043243243	3102.08450704225	1194.89472972973	1530.16216216216	1292.68554545454	1159.86291891892	818.256756756757	1843.907975	1408.71864285714	1370.976	767.243243243243	632.584324324324	621.245837837838	413.275135135135	1208.82810810811	1018.22972972973	1117.86075675676	1441.26	575.432432432432	919.141756756757	442.867675675675	1504.854	829.611567567567	827.439189189189	848.752432432433	1136.58108108108	2859.79411904762	1393.4480625	794.811594594594	1130.30972972973	1097.9852972973	1486.0516969697	919.117405405403	1588.801725	1493.67567567568
19	108.961877894023	108.960796098564	108.962406757342	1076.385	1075.35	1076.44	8	8	935.635806451609	1326.43333333333	1217.24483870967	1299.89096774194	979.509677419351	1159.47733333333	941.767666666664	945.13733333333	912.177999999997	911.157666666664	1442.73612903225	959.103225806448	1183.57419354838	1309.08766666666	1254.6	1284.18	977.47933333333	1209.08225806451	915.959999999997	943.80833333333	1300.925	898.913666666664	1019.313	1163.18	1233.583	976.448709677423	1005.33548387096	966.245483870971	905.33133333333	957.779999999997	1190.729	910.13733333333	1005.02833333333	1148.88322580645	952.679999999997	928.50333333333	942.07533333333	904.739999999997	1472.82199999999	994.10838709677	875.893666666664
20	111.019366393736	111.018659494459	111.019406607346	918.193	917.218	918.266	3	3	3884.151234375	4979.916515625	5826.201578125	6232.89815625	3148.53971875	6971.94166153846	3167.924765625	2922.57775	2493.7583125	2844.544125	11586.3111911765	2481.324	5532.98521875	5226.90084375	5628.8194375	5551.265265625	3124.05334375	6739.37046875	2489.48625	3470.667359375	5488.513078125	2682.524796875	2464.394296875	7579.66940625	5875.28603076923	2254.99421875	2213.362828125	3798.50709375	2868.54283076923	2934.2839375	6237.87904615385	3741.657828125	3267.19071875	6730.3935	2286.6298125	2453.77640625	2319.6931875	3185.3180625	10485.3060483871	2562.90725	2668.239765625
21	111.018666907772	111.016704221856	111.025537889466	1074.33	1073.25	1077.42	75	75	1119.14314814815	1727.67919354839	2035.27641509434	1927.13641509435	1463.92421875	1482.60830188679	1125.06	1437.18	1201.02040816327	1724.82	5571.92656250002	1065.06	2031.1887037037	2350.84799999999	1848.23999999999	2019.97358490566	1467.30264150943	1592.72354838709	1231.44175000001	1131.18	1887.69811320754	1155.66	1071.39622641509	1807.73533333333	1967.94396226415	1292.74870967741	1036.70339622641	1392.55754716982	1378.27018518518	1281.35698113207	2050.828125	1056.91547169811	1447.97125	1824.31015384615	1185.24	1330.08	1359.66	1268.32905660377	7398.24411764707	1431.56107142857	1367.06274509804
22	112.017880373413	112.015658876317	112.018224019185	1074.33	1074.27	1074.36	5	5	1000.8162	1410.20408163265	1596.3	1443.3	1075.5016	1403.0612244898	952.870612244898	1038.36	960.012040816327	1036.5232	3540.31315789474	945.54	1635.3806	1722.10448979592	1482.06	1434.4012	1098.75979591837	1399.98880000001	881.28	1016.12326530612	1496.9387755102	925.325102040816	904.081632653061	1454.81102040816	1537.44140000001	928.571428571429	878.7366	1082.65306122449	965.298400000004	901.860408163265	1678.23571428571	932.65306122449	1013.06265306122	1540.804	918.183673469388	924.12	930.422400000004	950.8264	3390.9047826087	956.1148	916.326530612245
23	112.957605705442	112.955634274614	112.965521975619	1079.44	1078.38	1082.48	97	97	1663.62	2496.68151515152	2188.59193548388	2452.08000000001	2028.38125000001	1975.71282051282	1729.44677419355	1803.37941176471	1591.154375	1354.975	1419.2546875	1450.44	2649.51711111112	2610.62171428572	2507.16	2046.12000000001	1840.64375000001	2528.31090909091	1365.77999999999	1853.89060606061	2567.10625000001	1495.778125	1564.68	2147.75781250001	2405.89687500001	1525.3671875	1459.940625	1557.01225806452	1557.47375	1803.35999999999	2652.74285714284	1730.4670967742	1642.67352941177	2269.17500000001	1469.81999999999	1396.8078125	1379.91225806452	1889.04000000001	1346.20437499999	1563.11875	1387.7946875
24	113.962686263492	113.959820807533	113.969684647899	1079.44	1078.34	1081.41	144	144	8758.13257142858	11539.7335555556	12197.3310810811	11845.6876190476	8075.56142857144	12718.8195555556	8123.51485714287	7957.39542857143	7439.74054054054	6540.555625	6999.05405405405	7635.7027027027	12448.4091666667	10862.9622857142	12312.42	12087.3779591837	8337.93888888889	12202.6171428572	5565.11999999997	7681.79441176472	11904.6937142857	7377.68600000001	8118.35027777778	12837.7290243903	12523.9097222222	7762.27333333334	8212.42297297297	8914.10135135135	7921.43567567567	8183.46000000001	12348.4219444444	8671.34083333334	8051.01194444445	12633.0794444445	7247.09999999997	7392.93277777778	7363.30833333334	8315.2027027027	7642.6205128205	7633.75555555556	7458.24833333334
25	114.035493786854	114.035463261388	114.035524312321	308.614	308.115	309.113	2	2	2179.31957894737	2638.68975	2963.91543859649	2549.63763157895	1734.44736842105	3095.47842105263	1793.62263157895	1707.79748275862	1524.27315789474	1667.11	1479.54375	1465.99210526316	2966.36407017544	2722.38975438597	2929.64154385965	2746.31228070176	1751.64122807018	3360.80463157895	1828.512	1988.49289473684	2865.96849122807	1553.72719298246	2003.83129824561	3338.31642857143	3260.76105263158	1810.81140350877	2014.20726315789	2167.07621052632	1891.79557894737	1839.37631578947	3341.728125	1850.94831578947	1944.65501754386	3280.20245614035	1686.35	1633.46940350877	1943.63473684211	2039.29563157895	1977.74598245614	2033.38447368421	2150.75171929825
26	114.969727469672	114.967040360486	114.978199740842	1080.47	1078.38	1084.54	88	88	2191.13277777778	2999.61666666667	2646.71677419356	2880.22297297297	2035.43918918919	2814.44279069767	2342.576	2206.51176470589	2012.45128205128	1915.09205882353	1497.86620689655	2120.58	2468.07114285715	2946.34388888889	2616.3	2835.06162162162	1851.26054054054	1926.41103448277	2129.76	1989.64999999999	3112.91735294118	2094.66382352941	2103.24	2610.18	3064.87052631579	2142.6	2156.10352941177	1970.28586206898	2061.58823529412	2378.64	2908.58333333333	2239.5455882353	2221.07097560975	2847.04	2076.72	2049.754	1933.95277777778	2361.96142857143	2452.43314285714	2115.05228571429	1782.5
27	115.038358688354	115.038358688354	115.038358688354	300.973	300.973	300.973	1	1	598.98082051282	710.330461538461	720.301025641026	627.473461538461	501.978769230769	702.974333333333	499.93475	388.668846153846	439.741564102564	430.623948717949	842.858871794872	456.062925	738.479999999999	698.998589743589	691.644749999999	797.8355	513.124487179487	870.278717948718	502.041846153846	551.958717948717	727.570794871795	519.401871794871	541.688076923077	791.957743589744	756.029	502.98641025641	511.302615384616	512.168717948717	461.1643	533.527051282052	823.471076923077	525.516842105263	421.376487179487	791.738871794872	510.064102564103	530.466666666667	427.551897435897	487.69482051282	877.071	493.878564102564	515.242435897436
28	115.965303180805	115.962479990049	115.973261571122	1078.38	1074.28	1080.49	134	134	3929.94549999999	5127.58936170213	4779.96621621622	4521.42857142857	3794.24488372092	5981.56914285715	3789.25736842105	3347.52941176471	4511.42266666665	3639.083125	6065.38624999999	4922.73717948718	4756.96666666666	5545.69888888889	4879.68	4794.30899999999	3857.175	5053.0208	3860.7027027027	3893.06823529412	5179.39999999999	4905.39282051282	3960.46595744681	5011.26000000001	5244.82803921568	3792.20441860464	3758.4723076923	3742.30051282051	4324.87899999999	3551.64	5662.58571428572	4113.792	3479.65106382979	5872.49791666667	4697.0008	3954.51384615384	3754.51631578947	3865.66116279071	6868.27090909092	4690.70545454546	4661.39999999998
29	115.964309003233	115.963845315494	115.971295815972	916.248	911.114	919.247	11	11	5746.14134328358	6102.70428787878	7747.65154411765	5852.87001515151	4362.6687761194	8236.67356451612	4797.15681818182	4632.8328358209	3801.81845454545	3496.51183582089	1413.98892537314	3766.88698507463	7773.54061194029	6384.86672727272	6712.50537313433	6602.73797014926	4501.49116417911	8524.07247761193	3680.86005970149	5023.25018181818	6151.73964179105	4052.16483333333	3777.72272727272	8447.9184	7986.72775384617	3900.48707462686	3937.90791044776	5467.64154545454	3393.88759701492	4581.56878787879	7828.52140298507	4839.55898507463	4203.89818181818	8637.32321428572	4149.05641791045	3976.35709090909	3859.05523880598	4440.27414925373	1368.30763636364	3755.93856716418	4108.98250746269
30	116.069842727821	116.067506557607	116.0769657382	62.2435	59.169	68.345	30	30	877.346037735849	1117.98203773585	1308.25634615385	1713.22576923077	1114.2520754717	1348.8141509434	1146.91230769231	1636.66607692308	936.117509433962	1232.86656603774	997.823307692308	564.153905660377	1423.11056603774	1825.18505660377	1369.19449056604	1357.11153846154	2540.73962264151	2405.04653846154	2139.73132075472	2088.7510754717	613.251153846154	1033.41290566038	422.439230769231	783.562867924528	741.581150943396	490.756132075472	354.033423076923	1432.296	615.230660377358	665.366	768.349615384615	625.5665	1678.17933962264	1324.30286792453	719.366037735849	995.796226415094	1397.76884615385	1709.30528846154	1593.47577358491	1522.41384615385	504.010490566038
31	117.961038232358	117.959307366561	117.968054229138	1075.32	1072.25	1076.38	72	72	2052.78378378378	2760.87166666667	2486.41694444445	2457.84916666667	2048.71777777778	2522.39076923078	2083.40722222222	1775.74054054054	1842.75368421053	1529.38513513513	2329.29416666667	2086.46805555556	2115.20035714285	2055.30000000001	2261.34	2466.36	1853.30162162162	2441.50675675676	2044.63666666666	2078.30583333333	2625.39563636364	1801.87187499999	2136.44594594595	2476.92351351351	2206.86083333333	1983.42	1897.36659574468	1637.76875	1626.60454545454	1855.38	1946.04809523809	1934.37142857142	1970.15638888889	2359.52444444445	1941.05999999999	1953.84714285713	1900.24648648649	1919.35764705882	2352.38055555556	1982.97028571429	1851.29999999999
32	118.08575395794	118.083831148284	118.093892350982	70.385	66.316	75.475	72	72	526.3845	1062.84	1124.67365	1376.36542857143	1193.89725	1497.75385365854	1120.3992	1581.42625	1725.2384	1939.25227272727	1370.23305555556	1886.26762222222	1245.59868292683	1584.29632608696	1394.70453333333	1329.613775	1161.2152	1108.19338461538	660.117925	1120.3992	860.1972	665.1541	546.8674	925.272731707317	923.077926829268	539.725475	440.7588	1337.383875	699.904048780488	871.5497	986.460875	827.552717948718	2618.0416875	1458.77875	636.7296	1032.51151219512	1588.568175	2104.83061702128	1600.38	1411.23343902439	663.27625
33	121.065222690498	121.062060590795	121.073122353261	549.88	543.792	550.992	121	121	995.938285714287	2937.87058620689	2567.578	2931.63531818182	2815.95272727273	3504.66609375	1834.1285625	4742.91705263159	2021.4866875	2696.60334375	2538.39794871795	2002.52768181818	1395.75085714286	3100.9956	2648.21668571429	2421.34035294118	1285.53804878049	1012.11555555556	1085.39822222222	741.863111111111	2093.59963636364	1780.7424137931	1941.968	2272.32951724138	1125.34362857143	1559.97458064516	734.72	2554.78112000001	1524.627	1427.17985714286	1379.19022222222	2010.385	4540.24186046512	2369.75782051282	1339.62472222222	1976.28929850746	1935.92011666667	2643.11611428572	1715.85564102564	2808.17669565217	2689.39782857143
34	125.964747044335	125.961890774982	125.965999616116	1076.38	1075.34	1077.41	32	32	1238.67161290322	1619.25193548386	1564.1390625	1560.08966666667	1247.85451612904	1487.07999999999	1151.95633333333	1183.97333333333	1061.49333333333	1076.45166666666	2298.78677419356	1088.34	1423.3359375	1609.06566666666	1612.62	1507.04931034482	1180.52566666666	1553.95129032257	1075.08	1114.204	1614.16733333333	1151.95633333333	1154.64	1539.68299999999	1473.26	1186.64766666667	1219.67096774194	1228.48133333334	1056.39	1182.18	1432.51874999999	1117.265	1143.79366666666	1570.27645161291	1080.18	1093.79733333333	1072.72066666666	1193.4	2064.80866666666	1173.37096774194	1097.16133333333
35	127.045090768369	127.043771664224	127.046409872514	61.22	61.22	61.22	2	2	626.35675	925.117325	834.798926829268	811.113292682927	479.59975	634.5333	521.437175	583.583	415.9764	561.385	984.582439024391	434.5839	631.470585365854	593.725170731707	586.738414634146	512.25335	288.7732	528.5672	258.167525	356.1196	762.249731707317	587.6784	730.512097560976	757.057170731708	664.02	530.53	498.85156097561	503.940243902439	333.629925	382.715625	616.242048780488	496.946975	256.089025	518.2235	379.5981	360.157075	297.918341463415	517.251292682927	720.12	357.145121951219	261.1904
36	128.054579320447	128.054579320447	128.054579320447	90.814	90.814	90.814	1	1	87.7290526315789	87.7448947368421	74.4915675675676	58.1646486486487	198.982105263158	180.586578947368	165.235736842105	262.167052631579	115.239184210526	120.446947368421	118.35052631579	171.404210526316	141.838526315789	224.428947368421	167.301578947368	84.6949473684211	104.082947368421	41.8307894736842	84.6949473684211	108.131157894737	33.6686842105263	18.3623684210526	13.2617105263158	35.7046052631579	44.8915789473684	30.6078947368421	18.3647368421053	193.856486486486	57.1435789473684	95.9047368421053	52.0106052631579	41.8318684210526	474.361184210526	291.840421052632	104.082947368421	210.206736842105	378.580432432432	712.167513513513	375.408421052632	400.963421052632	89.7715789473684
37	128.951999693175	128.949922876657	128.960863665209	1081.49	1080.44	1082.57	73	73	2630.12043478261	3600.38204545455	3577.870625	3123.55086956522	2412.81413043479	3400.05787234043	2547.44959183674	2557.18638297873	2433.73695652174	1606.83510638298	3852.34086956522	2301.12	3461.38181818183	2920.48434782609	3187.50000000001	2703.57608695653	2719.45869565218	3415.67234042554	2347.02	2732.14217391305	3528.69688888889	2483.19787234043	2312.81229166667	3211.62978723405	3197.34680851064	2430.08111111112	2557.65428571429	2660.27347826086	2276.56936170213	2656.08	3437.8447826087	2573.51319148936	2447.52522727273	3128.65304347826	2483.7	2473.00695652174	2446.9192	2438.83913043479	3837.85521739131	2237.79319148936	2411.28
38	129.018623957558	129.016228229061	129.027606986845	91.817	87.741	92.854	25	25	452.934146341463	528.434	523.467642857143	537.765857142857	415.308756097561	594.743285714286	464.1	590.648928571429	1435.99238095238	1637.2028	1171.26066666667	1425.31480487805	502.039142857143	537.615285714286	600.864142857143	466.324976190476	394.900463414634	584.610071428571	355.104292682927	436.612195121951	644.910857142857	811.013571428571	638.609428571428	733.482714285714	567.269170731707	470.343682926829	477.482571428571	544.832571428572	338.774380952381	414.226333333333	578.259	503.000857142857	950.776390243902	652.044951219512	315.308121951219	413.263928571429	1328.598	974.372857142857	925.14	1240.63847619048	396.82743902439
39	130.050096906969	130.047187113041	130.057513328892	99.991	96.906	104.066	13	13	576.367261904762	994.778571428572	883.691142857143	1327.5465952381	1220.38673170732	1253.06917073171	1100.58	2838.66	1460.43542857143	1903.82063414634	474.421785714286	1618.13538095238	876.410463414634	2049.41916666667	1471.01166666667	898.985292682927	2069.13942857143	778.459833333333	1545.8912195122	1835.237	565.225095238095	599.76	417.296857142857	426.409761904762	566.179285714286	559.181809523809	270.337857142857	2142.87073170732	880.596780487805	871.303666666667	1387.04186046512	1044.03387804878	3689.34	1717.34121428571	717.344547619048	1206.13009756098	2538.47085714286	2718.38458536585	669.213714285714	2833.26730952381	1270.07785714286
40	130.049538640184	130.047289338492	130.056941726354	58.1515	55.099	62.241	12	12	2614.58858974359	3217.08	2750.03473684211	3054.66789473684	2311.95912820513	3534.74423076923	2031.65831578947	3967.39705263158	3642.89046153846	4518.89016216216	1447.8745	4195.78730769231	3628.51442105263	5086.01184210526	4180.66505263158	2567.26943396226	3092.39717948718	2784.36997368421	2807.81620512821	2832.64540540541	1912.26905263158	1389.59842105263	1284.71010526316	1701.04189473684	3083.38248717949	1283.29242105263	1269.04368421053	4953.75894736842	2912.92644736842	1986.04663157895	4397.44789473684	3019.42589473684	5414.84051282051	6530.86076923077	2577.18473684211	4068.91442105263	4519.76578947368	6007.21873684211	2826.82410416667	5290.88315789474	2672.06921052632
41	130.064258176193	130.064258176193	130.064258176193	290.77	290.77	290.77	1	1	465.251999999999	772.458736842105	436.672631578947	382.657894736842	224.457894736842	382.608552631579	187.72717948718	953.82302631579	469.333157894736	671.437052631579	172.424473684211	721.33941025641	111.211552631579	184.696210526316	162.200384615385	109.170179487179	199.956105263158	264.248157894737	152.042736842105	361.173157894737	191.839157894737	59.1844210526316	63.2481578947368	110.188421052632	148.981473684211	90.8034210526315	45.9189473684211	220.376842105263	147.940897435897	91.8260526315788	138.777263157895	80.6153421052631	373.416315789474	158.144868421053	69.368947368421	88.751447368421	228.574315789473	222.417368421053	130.537025641026	169.363684210526	217.314615384615
42	130.065547135527	130.063128651689	130.072823204822	206.603	204.041	208.134	22	22	1616.373	2492.54709375	2351.07632432432	2909.842125	2064.02896875	2704.31455555555	1948.0151875	3145.0846875	1092.8885625	1186.7688125	743.78503125	1066.19390625	2216.98451724138	2761.90134375	2542.93025	2169.0515	1377.89334375	1834.4656875	1399.568625	1528.615375	2001.7918125	1950.77775	1699.4761875	2014.68515625	1629.38915625	1684.43275	1486.27659375	2065.3655	1305.96	1452.3465	1619.908875	1158.21258064516	2013.9735	1932.4126875	1465.6501875	1407.988125	1859.26283870968	1599.801	1473.286125	1735.17946875	1089.460125
43	130.064692059506	130.062557620287	130.072388957318	268.353	267.31	272.423	5	5	397.968648648648	668.383243243243	360.212648648648	306.083333333333	193.852777777778	341.839583333333	178.518918918919	898.858108108107	3770.31956756757	4552.40994545454	2534.56567567567	5155.3834047619	131.594333333333	213.236486486486	156.077	110.205	262.126108108108	270.373611111111	321.291486486487	419.331081081081	190.820864864865	93.8648648648649	76.5202702702703	138.778810810811	165.3075	114.289777777778	63.2483783783783	213.236486486486	176.478702702703	98.981945945946	171.432648648649	84.6712162162162	386.682432432432	228.54054054054	101.022810810811	150.976	343.880416666667	192.864	181.608108108108	253.96654054054	281.639351351351
44	130.086303395781	130.083677019392	130.094079764462	69.379	62.235	73.47	44	44	1424.13715555556	1148.54502222222	352.08	729.502065217391	2341.818	1801.79093333333	2052.0244	4661.1872	2586.83795555556	1918.85333333333	2228.24973913043	1958.73230769231	1504.6755952381	2739.09989361702	1916.28559090909	1053.0528	3188.75	226.5288	773.362133333334	2966.3028	723.457434782609	1389.45186666667	606.0516	636.7296	1983.94322222222	567.268266666667	680.5285	3551.13844680851	1820.15573333333	2098.21653333333	3072.742	2122.53935483871	2723.81533333333	4735.262	1567.3344	1903.8176	2271.122875	3851.52954545455	2472.61984615385	1994.85192307692	2803.75386666667
45	130.967426400114	130.964416218908	130.975818529119	1083.51	1082.42	1086.54	107	107	2665.79326530612	3614.598125	3498.74808510638	3437.81361702128	2534.7	3633.80266666667	2620.90428571429	2471.62146341463	2289.97463414634	2109.76549019608	1921.06063829787	1833.96	3492.98133333334	3561.16862745098	3414.96	3560.14823529411	2262.32533333334	3582.07634146341	1812.54	2600.50020408163	3586.79574468085	2062.87021276596	2030.82	3598.32377777777	3609.77999999999	1977.16375	1958.63152173913	2735.08224137931	2038.7592	2434.74	3819.68585365853	2659.18367346939	2188.33775510204	3878.5404	2078.76	1859.84787234043	2063.30042553192	2676.07000000001	1972.48255319149	1977.58468085107	1989
46	130.996534327929	130.996515140177	130.999705421532	63.261	63.237	64.275	3	3	258.078740740741	322.273185185185	444.833037037037	502.987814814815	204.051851851852	451.876407407407	252.058925925926	192.829	117.238392857143	137.825	507.068851851852	96.9035185185185	330.576	343.764962962963	310.158814814815	323.49262962963	110.212	279.490148148148	107.127222222222	122.431111111111	708.214148148148	1395.75085714286	1587.509	1149.83218518519	482.389925925926	579.402074074074	496.758037037037	209.107592592593	156.099666666667	262.263740740741	381.507703703704	286.724074074074	146.88	381.507703703704	217.323111111111	173.444074074074	133.653962962963	129.57762962963	511.038555555556	157.154148148148	132.662592592593
47	132.100574093154	132.097711711071	132.109434705792	122.425	118.344	123.474	72	72	641.73725	977.995576923076	952.093178571429	1198.02507142857	1060.2345625	1420.98663636364	1021.06170833333	1743.18	2903.73314285714	3208.71537037037	1891.21242857143	2785.35075	1385.257	1605.8735	1389.60669230769	1051.89757692308	1286.2685	1440.91985185185	1253.67103703704	1588.60133333333	1188.59125	1549.4885	1158.2675	1595.87318181818	1483.4435	1218.676	901.085148148148	1860.99072	1131.50859259259	1087.29194736842	1430.48229411765	963.126260869565	3113.07867857143	1934.46171428572	1000.87433333333	1602.81275	2261.62917391304	2173.17346153846	1345.74386206897	2161.32423684211	1045.20059259259
48	133.061287562055	133.059560633187	133.064731025573	56.102	55.087	63.255	4	4	176.478210526316	197.874894736842	199.012894736842	195.890526315789	199.971578947368	181.578736842105	183.675789473684	323.47347368421	467.968153846154	489.941052631579	461.170842105263	390.710394736842	199.945789473684	266.254342105263	204.084210526316	174.492	641.844842105263	534.631684210526	577.468947368421	506.128842105263	130.613894736842	121.413564102564	127.532894736842	147.961052631579	120.353789473684	89.771282051282	80.5903947368421	213.202	165.282631578947	135.7335	138.759368421053	100.001263157895	421.314342105263	250.952368421053	128.55647368421	226.498421052632	485.645263157895	282.612894736842	496.791263157895	369.392421052632	169.363684210526
49	133.104343349517	133.104313520952	133.104373178082	122.426	122.409	122.443	2	2	52.0336	74.4210666666667	92.8785000000001	97.9405714285715	113.291357142857	132.692857142857	86.7242857142857	147.879285714286	222.4472	315.135857142857	139.779142857143	310.166857142857	101.992857142857	126.515428571429	121.4565	85.6979999999999	138.758857142857	114.32	90.8054285714285	153.04	104.069142857143	111.129133333333	92.846	137.680714285714	113.2496	109.208785714286	88.7959285714285	158.077857142857	78.562	73.4348571428571	142.734666666667	93.9385714285715	305.059733333333	159.164571428571	88.7648571428571	115.292285714286	155.018285714286	236.805714285715	86.7242857142857	159.108857142857	93.9122857142857
50	133.977967155743	133.976277620598	133.980751015862	1073.795	1073.31	1074.38	4	4	1001.84893617021	1317.09468085107	1188.54787234043	1321.45106382979	1046.73829787234	1168.38723404255	1098.76914893617	930.628085106384	926.582325581398	871.26170212766	579.48085106383	1021.02	1187.77531914894	1244.91914893617	1133.22	1205.12255319149	906.137872340426	1175.28510638298	1007.76	1079.38510638298	1262.26638297872	884.524468085107	1050.81914893617	1179.36595744681	1083.46595744681	927.37340425532	1098.20680851064	887.770212765958	976.547234042554	1028.16	975.526808510639	1013.28255319149	931.45425531915	1066.34468085106	954.720000000001	1002.86914893617	965.32255319149	982.669787234043	609.194042553192	1017.36425531915	969.000000000001
51	134.044797930454	134.044651588745	134.044944272163	57.1365	57.134	57.139	2	2	267.269942857143	376.358914285714	400.008	419.325685714286	76.5214285714286	584.525485714286	125.514264705882	92.8601470588235	242.7124	414.4332	329.552285714286	220.344685714286	432.527111111111	475.371777777778	469.402941176471	508.173428571428	55.0954285714286	205.077428571429	105.089428571429	87.7568571428571	366.333857142857	203.036857142857	255.110294117647	351.031764705882	390.638114285714	227.485485714286	307.053444444444	369.271028571429	317.308857142857	96.9586764705882	382.720588235294	87.7568571428571	121.4106	525.358857142857	356.069742857143	357.1	1191.66034285714	46.9318285714286	1440.39688888889	1036.78445714286	184.666542857143
52	135.116242274763	135.115335515231	135.125557588477	616.924	615.223	618.3	14	14	228.5696	1959.2565106383	1127.24733333333	1907.16237209302	759.078400000001	1516.51042553192	1258.84827272727	1441.64536363637	880.394244444445	1331.45590909091	342.8544	860.99509090909	1086.46566666667	1218.1984	1097.08636363636	615.114818181818	738.7696	216.296533333334	185.735136363636	361.182266666667	742.657066666668	701.867022222223	232.595466666667	818.3608	280.6125	134.676	221.373755555556	520.472	146.9376	507.083577777778	156.101727272727	727.450133333334	2575.79686956522	952.934727272726	155.119454545455	896.9316	670.4028	1799.76109090909	409.126933333333	352.033295454546	184.648155555555
53	137.965765513545	137.962081068406	137.974996490866	1075.34	1074.26	1076.41	107	107	1339.69766666666	2067.3304	1938.65517241379	1975.34451612904	1453.975	1837.05882352941	1398.89275862069	1373.81733333333	1274.81266666666	1214.82	2506.93258064515	1391.73466666666	1884.53580645161	1898.22	1951.25999999999	1853.33999999999	1372.34833333333	1884.36953488372	1352.52000000001	1497.83354838709	2010.03548387096	1341.72419354838	1403.94999999999	1779.89999999999	2000.83281249999	1419.15119047619	1452.13761904762	1346.40000000001	1318.57828571429	1370.88	1937.40199999999	1098.92464285714	1394.79566666666	1638.621875	1147.5	1314.18933333333	1308.37257142857	1391.28	2502.67466666666	1355.44533333333	1356.6
54	138.054124842576	138.053238076843	138.062854639216	61.209	60.177	64.269	7	7	15.3013636363636	15.2990909090909	18.367875	24.48675	11.223	19.3817272727273	15.30703125	19.38534375	25.4901515151515	16.3326060606061	18.3645	18.3621818181818	15.3040909090909	20.4024242424242	19.38534375	19.3886363636364	39.7965454545455	25.5075757575758	117.331363636364	56.1233333333333	22.4503125	10.2028125	14.2839375	16.3255	21.4180909090909	7.14084848484849	6.12072727272727	16.3215	15.3040909090909	16.33	29.58271875	14.286125	49.9844545454545	30.6027272727273	15.3040909090909	14.2838181818182	37.75040625	92.84559375	62.2255454545455	32.654	31.6340909090909
55	138.053325458332	138.053325458332	138.053325458332	203.05	203.05	203.05	1	1	23.472	34.6888695652174	44.8933913043478	35.7091304347826	57.12	60.1799999999999	59.1902608695652	102.026086956522	45.9136956521739	75.5186086956521	25.5065217391304	41.82	35.7091304347826	62.2359130434782	41.8306956521739	46.934	75.4799999999999	54.0738260869565	34.6888695652174	81.6208695652173	34.6885	61.231304347826	52.0222173913043	30.6	33.6700434782608	35.7015217391304	29.5724347826087	104.093217391304	71.421304347826	56.1023913043478	35.7015217391304	38.7715652173913	359.147130434782	148.958086956522	64.246304347826	105.113739130435	226.555826086957	235.680260869565	147.937826086956	225.429608695652	63.2426956521739
56	138.977603449805	138.973390197754	138.986047567323	1075.29	1072.29	1077.37	60	60	1987.97999999999	2687.67396226416	2586.27613636364	2526.08272727273	1907.825	2575.60177777777	1997.60499999999	1911.89644444444	1796.96936170213	1438.59166666666	2819.90818181819	1861.5	2434.1972	1913.67187499999	2578.56000000001	2623.00431818182	1931.28066666666	1990.61121212122	2030.25227272727	1745.79033333333	2082.48918032787	1883.33022222222	1704.89742857143	2415.88622222221	2347.54295454545	1888.49461538461	2116.42272727273	1881.71818181819	1963.28166666667	1908.84522727272	2418.94688888888	1878.65681818181	1867.0159090909	2375.40654545455	1994.54431818181	1506.97441176471	1801.10227272727	1928.22954545455	2848.08863636363	2001.11136363637	2000.21999999999
57	139.001775598789	139.000127233253	139.010289405758	91.829	88.761	93.875	19	19	312.147	428.585294117647	412.258235294118	400.006303030303	288.780060606061	383.622545454545	314.141882352941	212.178909090909	1163.79074358974	1388.58293333333	1406.95609090909	892.738636363636	420.427272727273	389.673705882353	420.276352941176	382.670454545455	277.563636363636	424.433454545455	304.086424242424	314.187176470588	585.63194117647	731.424352941176	555.949545454545	630.416181818182	537.6795	458.098852941176	492.791727272727	264.256176470588	296.943454545454	306.079411764706	510.905485714286	372.399545454545	420.288470588235	353.140181818182	336.745588235294	281.645454545454	802.066764705883	466.274411764706	1090.50576470588	801.928058823529	322.347882352941
58	139.988864439861	139.987122437301	139.992183773294	1072.3	1072.26	1074.3	4	4	2101.2	3039.26171428572	2562.24	2587.46588235294	2029.365	2810.88714285715	1986.49628571429	1938	2220.14171428572	2049.18	3963.84264705883	2142	2653.785	3134.31771428572	2835.6	2644.60235294118	2055.87571428572	2707.8605882353	2360.28	2029.34828571429	3044.36457142857	2107.32	2319.10942857143	2615.28	2577.54	2137.51617647059	2229.34264705883	2068.13617647059	2053.42352941177	2079.34228571429	2602.77029411765	2188.14117647059	2008.94257142857	2561.67647058824	2089.54514285715	2118.11314285715	2243.62676470589	2014.0605882353	3787.34057142857	2278.97352941177	2176.68
59	140.954064073188	140.950401769476	140.963035223086	1077.39	1076.3	1078.46	142	142	2360.98121212122	3550.68749999998	3238.47187500001	3330.36800000001	2334.47500000001	3286.41249999999	2215.12032258064	2227.04774193547	2329.11225806451	2135.55766666666	3687.40937500001	2156.27999999999	3207.77828571427	3314.98999999999	3370.08000000001	3270.16833333332	1757.03379310344	3075.64999999999	2416.37999999999	2429.36406249999	3373.18645161289	2246.77399999999	2639.50088235293	3100.72968749999	3293.53818181819	2020.2827586207	2296.49999999999	2408.93545454546	2228.16551724137	2296.01999999999	3140.52187499999	2375.31096774194	1967.2248275862	2840.60799999999	2309.27999999999	2505.78378378378	2126.04866666666	2295.00000000001	3662.00249999998	2457.71354838709	2263.38
60	140.989376118535	140.989184448936	140.989567788133	1077.34	1075.23	1079.45	2	2	3624.995	5172.73421052634	4464.67157894737	4551.39394736842	3603.56947368421	4372.95526315789	3520.92815789474	3435.09157894739	3597.35526315791	3734.16315789473	5265.57815789473	3488.2797368421	2851.53522727273	5140.39105263158	4620.6	4461.48	3486.23921052631	4155.53184210526	3856.62	3514.80657894739	4974.04526315792	3351.56447368423	3687.2310526316	4148.34	4389.17210526316	3731.10236842105	3588.17052631579	3538.1647368421	3719.81842105263	3379.26	4325.91578947368	3568.88052631579	3326.05789473686	4257.63578947368	3564.9	3568.88052631581	3509.59	3412.78026315789	5009.76368421052	3738.18789473684	3543.48000000002
61	140.995517082934	140.995517082934	140.995517082934	1130.41	1130.41	1130.41	1	1	2325.54978723404	3182.70723404256	3427.60936170211	3327.60765957445	2266.43999999999	3216.73085106383	2352.12	2187.79234042553	2564.32936170213	2889.24255319149	4889.87999999998	2436.77999999999	3405.47021276596	3419.44595744681	3419.03999999999	3448.01787234041	2171.4655319149	3163.31914893617	2652.55319148936	2288.33723404256	3408.84	2369.42808510638	2598.96	3247.33723404256	3362.94	2653.01999999999	2474.0159574468	2255.69042553192	2518.90531914894	2228.14468085107	3325.56680851064	2235.28617021277	2241.87489361702	3324.87340425531	2636.22978723405	2461.77340425532	2536.74	2252.07914893616	4921.51234042554	2591.34042553191	2450.04170212766
62	141.017313684626	141.017313684626	141.017313684626	65.301	65.301	65.301	1	1	474.2709375	680.256625	756.0515625	645.81825	291.7915	781.27494117647	277.621333333333	236.701866666667	456.596	415.2671875	1641.58225	381.5735	851.922666666666	542.80625	713.15475	763.4088	435.64675	781.22425	517.1083125	405.0640625	644.014375	364.22925	348.9255	461.153	682.296375	364.22925	428.375294117647	336.6825	431.56575	367.425	617.2890625	349.94575	284.6671875	726.1955	466.25425	376.47225	298.93325	433.60625	2519.25470588235	263.4352	411.311875
63	141.958386067498	141.954415273567	141.967069241935	1079.43	1078.41	1080.49	144	144	11266.0876470588	15655.3929411765	17380.7102941177	16218.3958695652	10395.7767647059	17542.8911764706	10913.0658823529	10347.6285714286	10213.8788571429	10754.0627659575	9798.90470588237	9803.22000000002	17272.1554054054	16554.8340909091	16751.46	16503.9819148936	10343.5	17015.445	10196.184347826	10966.1211764706	16272.670882353	10140.9608695652	10877.3555882353	18876.12	17380.7102941177	10553.8354285714	10982.621	11559.28	10617.0342857143	10540.68	17622.3748571429	10910.005	10365.1679411765	17338.050212766	10492.7399999999	9902.89314285715	10129.1714285714	10393.4207894737	9986.29142857144	10551.7238095238	10029.9097142857
64	142.963019064198	142.960686753926	142.964005261175	1079.44	1077.43	1081.54	31	31	1575.3625	1843.68757575758	2432.42500000001	2216.46000000001	1473.33125	1942.3724137931	1373.34062499999	1460.48727272728	1378.864375	1570.24636363637	1470.2703125	1412.7	2288.36977272728	2140.25062499999	2372.52000000001	1736.60733333333	1525.35303030303	2238.56562500001	1470.83999999999	1381.503125	1734.5	1487.60181818182	1626.9	2237.52454545455	2322.15222222222	1516.184375	1480.359375	1511.0828125	1476.844375	1366.79999999999	2312.00666666667	1516.17030303031	1370.2796875	2324.27187500001	1378.01999999999	1349.8734375	1373.73575757576	1502.46	1415.60687499999	1536.590625	1474.48181818182
65	142.990201719469	142.989329897406	142.991073541533	157.624	157.103	158.145	2	2	673.464	1046.80215	1027.41017073171	960.817024390244	680.518951219512	986.599439024391	717.334341463415	625.26	667.25985	651.0152	1243.88543902439	618.282585365854	1068.37412195122	1075.08	1016.04146341463	1047.66524390244	637.682926829269	1009.06946341463	729.496625	631.364525	983.538634146342	754.094075	794.694	935.592175	961.2168	810.093024390244	763.16068292683	621.521634146341	731.532365853659	762.031097560976	1070.268475	732.552634146342	597.79325	944.497414634147	762.031097560976	723.076243902439	710.208585365854	661.054829268293	1195.92595121951	702.964853658537	741.628658536586
66	143.959173989706	143.958193595187	143.959610591332	915.6905	912.179	917.223	10	10	4158.27173913044	4822.86077941177	5853.82618181818	5154.00582352941	3428.1252173913	6739.96579411765	3548.07397058823	3335.82220588235	3282.52272058824	3242.44797058824	3323.77382608696	3166.94729411765	6384.87452054795	5017.66182352941	5424.66529411765	5658.84261333333	3195.51511764706	6827.27992647059	2902.44389705883	3590.622	5142.6	3225.61455882353	2996.01529411765	6408.98824590163	6132.40955882354	3018.99479710145	2864.37838235294	3971.93198550725	3400.05211764706	3285.53647058824	7088.89488607596	3605.92729411765	3206.96929411765	6762.99676470588	3180.13073529412	3242.68164705882	3033.78171014493	3382.21282608696	3047.79423529412	2970.24741176471	3289.61788235294
67	143.958423910908	143.957581325963	143.959513315068	97.443	90.808	105.075	8	8	12749.5556511628	16965.800372093	15889.7774418605	10036.2674098361	10796.8031860465	14919.5172413793	10283.0755813953	8383.0212183908	11594.9258255814	10709.9034302326	24719.6131034483	10503.6533139535	17473.2993488372	15836.749137931	17008.8893793103	17234.5948275862	11608.6029534884	17923.1860689655	12798.5256976744	11945.6307209302	17665.2855813953	11513.2947906977	12539.1903448276	18101.4430434783	18014.6505348837	12252.2092093023	13159.8211764706	10230.9211976744	12905.2250232558	12474.0697241379	19165.2376	12614.4289186046	7963.23077906977	15003.0327325581	11754.2846511628	10748.2321627907	8606.46537931034	8424.86855172414	21281.3371609195	8383.18604651163	11745.9047093023
68	143.958146465305	143.958019472096	143.958299118717	109.15	108.153	111.208	3	3	7808.1326875	10207.6102553192	9683.63638297872	9051.92936170212	6927.5244893617	8843.67112765957	6412.65621276596	5465.274	7425.66410638298	7027.66519148936	13707.7412553191	7261.30853191489	8925.26210526316	10542.1134	10555.7816595745	10546.6784680851	7009.44334042553	11055.7171914894	8108.14374468085	7164.4841875	10795.8770212766	7096.156	7704.10857446808	10572.731875	11014.8439166667	7619.19970212766	7938.82559574468	6124.08434042553	8139.5950212766	7720.54104255319	11114.59375	7678.60165957447	5601.38233333333	9217.17876595745	7315.38319148936	6994.72531914894	5773.02282978723	6177.13063829787	12865.6878723404	5574.09378723404	7195.89080851064
69	143.960719197056	143.955857827786	143.970064016686	1076.42	1073.28	1079.36	142	142	4883.75851063828	6833.78978723405	7573.49999999997	5284.61999999999	3984.18472222222	6603.17361702128	4137.19594594595	3801.45149999999	5135.75106382979	5529.52916666667	6092.63148148147	4632.83999999999	6476.31063829785	6876.84000000001	5343.78	7925.76732142859	3953.42261904761	5150.19121951219	4298.31324999999	3899.85555555555	6821.54468085107	6485.4925531915	5127.63829787234	5128.38148148147	7283.23693877551	5152.08375	5119.30745098039	4062.71621621622	4704.24888888887	3979.99524999999	5420.58824999999	3891.11999999999	3967.75224999999	6284.8008510638	5145.95319148937	5122.56113636362	4966.83515151513	4079.99999999999	6248.15030303031	4950.44549999999	5024.52
70	143.95954534936	143.956270695201	143.968623366734	1130.52	1122.31	1138.58	143	143	11832.8974137931	17702.5079365079	17389.9347619048	7578.59999999999	8709.78000000002	17132.7747619048	9514.55999999996	13001.8607692308	12620.72	14793.3217460317	26604.3055714286	11069.04	13567.5876470588	17076.7770967742	15698.82	17214.7961904762	4524.4536	13459.9929411765	13505.82	8909.55847826088	17646	12596.0847457627	13420.14	17777.2009230769	17127.84	9902.14208333334	13692.5371875	13063.10078125	13187.6693548387	12523.4685714286	16726.1480645161	12544.8031746032	12870.151875	12501.6329166667	4825.4716	13376.3212698413	11612.7	12889.7055555556	33493.6948760331	8181.6075	8957.37652173914
71	143.960747400059	143.956039133184	143.968446594906	1168.2	1156.94	1169.28	24	24	1311.71999999998	0	1764.99399999997	5585.51999999997	1318.38000000003	1711.85000000004	399.839999999993	0	0	1705.44000000003	2465.33999999996	2909.375	1793.61000000004	0	1780.32400000004	1720.73999999997	818.039999999985	1776.83999999997	0	0	0	0	0	0	0	1386.85399999997	1320.34599999998	1251.53999999998	1342.31999999998	0	1647.46400000004	1209.72000000003	0	6380.10000000002	5297.88000000001	0	0	1259.69999999998	0	1308.15999999997	938.396666666647
72	143.958620717926	143.956075329795	143.968912621305	80.8275	76.524	84.687	20	20	5703.68971111111	7907.20493617021	7138.7184	6907.0876	4483.6376	6772.53013333333	4421.83573333333	3206.69813333333	5101.28115555556	4527.64372727273	13092.0618666667	4044.82866666667	7907.0796	6724.86542222222	7528.748	7667.2856	5164.2444	8183.55893333333	5580.5676	5500.55893333333	8457.96260869565	4995.71906818182	5482.91306666667	7680.75117777778	7121.64	5404.35253333333	6497.2292	4613.64586666667	5532.90613333333	5561.18	7996.97422222222	5765.51111111111	2797.26653333333	6291.84245454545	5024.38245454545	4264.71466666667	3038.7512	2655.81197777778	10202.2622666667	2926.8896	5133.98186666667
73	144.07208700741	144.07208700741	144.07208700741	267.31	267.31	267.31	1	1	33.6736829268293	38.775756097561	39.7961707317073	51.0134146341464	57.1350243902439	61.242	54.0675714285715	142.83756097561	640.636585365853	785.719268292683	385.56	846.817380952382	44.8853658536586	49.9931463414634	38.7655609756098	36.7340487804878	122.4	76.5201219512195	37.74	92.8444146341464	44.898243902439	33.6736829268293	25.5067073170732	40.8165853658536	42.8574146341464	31.6328536585366	27.5439512195122	38.7701951219512	31.6244285714286	41.831	48.9799024390244	39.7855714285714	66.3079268292683	44.8918048780488	30.6124390243903	31.6245365853659	39.7961707317073	44.9036097560976	33.6688536585366	38.76	46.9390731707317
74	144.984305023292	144.984305023292	144.984305023292	989.606	989.606	989.606	1	1	895.601809523808	1228.94698412699	1354.62323809524	1297.56114285714	807.902857142857	1857.36219047619	702.867492063492	683.548888888889	690.625968253969	763.944333333333	5937.31966666666	684.547809523809	1475.01180952381	1278.42377419355	1172.45419047619	1281.51873015873	689.466349206349	2053.67538095238	672.044015873017	724.391587301588	1311.90371428571	691.570761904762	645.720285714285	1990.67033333333	1519.20542857143	663.309523809523	726.488634920634	838.687904761905	700.024888888889	735.328444444445	1655.40847619048	767.952428571428	682.401238095239	1743.05466666667	700.870857142858	680.403523809523	663.988999999999	726.443428571429	7898.033	723.517619047619	714.90873015873
75	145.058065052812	145.058065052812	145.058065052812	61.22	61.22	61.22	1	1	462.116625	432.48	162.245230769231	95.9065128205128	476.459743589744	196.884125	503.074897435897	507.143897435898	324.2646	117.382564102564	700.916153846154	419.28165	221.367125	266.252625	234.694358974359	130.6144	198.978	149.980425	115.288974358974	170.408512820513	69.389641025641	211.198384615385	86.7348717948718	96.9389743589744	242.75405	124.455641025641	99.9747	378.467564102564	101.007225	252.079333333333	137.734615384615	294.898564102564	351.943125	195.864	197.934717948718	283.63645	173.447948717949	602.05717948718	595.753	174.490153846154	89.7842
76	145.952951975387	145.952951975387	145.952951975387	1124.31	1124.31	1124.31	1	1	3674.65681818183	4661.41840909092	4666.53863636365	5118.71931818183	3798.48000000001	4694.06568181819	3548.35045454546	3435.87045454546	4094.06363636364	4212.51840909092	8252.82000000002	3511.86000000001	4724.70454545456	4907.43818181819	4809.30000000001	4543.07204545456	3571.59090909092	4621.64727272728	3727.91045454546	3567.73477272728	4837.82577777779	3619.76636363637	3360.90000000001	4695.08590909092	4714.44000000001	3579.97750000001	3567.73477272728	3371.58181818181	3450.66000000001	3626.90795454546	4849.20000000001	3913.59181818183	3758.3340909091	5038.90250000001	3382.05340909092	3784.02295454546	3695.46000000001	3616.49090909092	8116.69545454547	3554.47181818183	3696.08636363637
77	146.063181300613	146.062180010771	146.067446876696	90.811	88.768	91.839	6	6	415.174491525424	862.043220338983	933.6355	900.983766666667	1041.78340677966	1333.37961666667	1536.40077966102	1239.38237288136	708.687966101695	822.570813559322	607.058666666667	1161.06861016949	1196.89738983051	1774.03657377049	1393.54766666667	1166.38306779661	947.926406779661	1235.42525423729	792.750711864407	985.500101694915	406.105933333333	211.175084745763	157.121066666667	228.517333333333	525.387288135593	247.925898305085	213.197416666667	1550.95733333333	738.737694915254	717.317766666667	852.72	580.592169491526	2422.70127118644	1969.12338983051	786.707491525424	1389.72477966102	2501.73473333333	3027.9536	1265.92341666667	2252.18738983051	923.345423728814
78	147.075494820066	147.071736220051	147.085890334729	56.125	53.052	61.226	73	73	1642.46833333333	2148.276	1605.07172222222	1620.1759047619	1191.79259259259	1442.53087096774	1074.528	2711.68354545455	4092.86766666667	4967.22414814815	4409.64055555556	2498.38816666667	1735.3035	2325.98	2034.61851851852	1626.47037037037	3494.45138888889	2572.28335616438	3426.08880851064	2877.16474576271	742.917132075472	682.4915	654.069277777778	816.296296296296	756.881222222222	493.706888888889	466.216166666667	1190.53096363636	1329.42194444444	773.524962962963	939.761111111111	766.381592592592	2479.95920930233	1671.96467605634	1077.39377777778	1644.67248780488	3507.6823902439	1722.42734883721	5589.90444444444	3088.87544117647	1573.26701538462
79	148.059942920117	148.057848697134	148.070238638071	58.154	55.099	62.229	44	44	1683.28018867925	2582.78332075472	2414.35304225352	2595.56647619048	2126.23164705882	3132.25779411765	2104.25154716981	3738.7456	1811.90296226415	1900.7704109589	1833.40588888889	1757.7200754717	2452.72972972973	2647.41169014084	2522.35555555556	2692.7758490566	1297.92	1662.19471698113	1370.21475471698	1320.36830188679	1620.53901886792	1157.99981132075	1192.82113207547	1373.4279245283	1761.44131428571	1386.43337288136	1221.1395	2347.38980357143	1938.50188679245	1629.72343396226	1967.28754716981	1398.00196969697	3444.847	2707.8276056338	1856.91509433962	2225.19863265306	2596.61923913043	3059.31846875	3743.67185185185	4066.24972222222	1198.83254716981
80	149.04988396862	149.045568665462	149.054199271778	844.7415	841.695	847.788	2	2	86.7212499999998	186.717187499999	170.38175	160.1301875	106.106	175.42925	93.8670588235295	148.929125	172.479411764706	200.989249999999	103.0515625	143.8111875	149.97675	170.438235294118	193.99	160.1890625	91.7943750000004	141.814750000001	97.9139999999998	90.8022499999998	171.591	110.15325	136.805625	138.7115	138.805	126.5575	106.145	98.9642499999997	117.292812500001	114.275	151.00625	117.3790625	93.8975000000002	171.402000000001	131.6203125	170.38175	128.512125000001	106.106	115.286588235294	145.89575	177.458250000001
81	149.934189962805	149.934189962805	149.934189962805	985.604	985.604	985.604	1	1	1176.19836	1648.32	1486.49681632653	1548.45293877551	894.575079999999	1344.36	1092.55114285715	1050.70510204082	865.029224489797	833.223285714285	4306.93956	756.031714285715	1464.92104	1635.55071428571	1576.4253	1503.98116	1078.07528571429	1360.92502040816	772.804204081633	1095.65534693878	1595.43959183674	781.460693877551	773.206408163266	1371.51085714286	1410.91402040816	769.403142857143	830.479346938775	1139.56795918367	812.309877551021	979.082448979593	1327.88057142857	1159.46712	1094.41620408163	1405.18634693877	760.021632653062	729.562653061225	755.804877551021	1098.7817755102	4319.85551020407	760.310510204081	839.140877551021
82	150.058395097919	150.056821133228	150.068181411534	87.742	83.655	88.773	14	14	227.5269	357.163333333333	459.21	585.757103448276	416.3504	491.7846	371.2436	764.089609756098	459.959866666667	414.458333333333	234.663448275862	469.322666666667	485.749793103448	607.959733333333	490.62	438.83724137931	220.4208	230.580266666667	120.415066666667	228.5024	204.013333333333	104.0468	95.8894	183.649655172414	193.850666666667	106.107733333333	52.0336	325.465066666667	127.5375	198.9585	174.403451612903	154.060266666667	997.6578	412.344689655172	144.906266666667	176.537551724138	530.642666666667	539.721066666667	257.0568	430.636933333333	263.1858
83	153.998889383709	153.998889383709	153.998889383709	64.281	64.281	64.281	1	1	127.508928571429	195.819428571429	286.700285714286	414.232	140.799428571429	259.044965517241	146.952	110.190857142857	50.9714285714286	71.4625	180.58425	55.0935	162.225428571429	139.749448275862	144.879172413793	191.854	50.00275	74.4652142857143	48.9737142857143	43.8722857142857	578.60325	1117.17375	1209.02689655172	966.17675	323.362642857143	392.7275	326.422068965517	108.127310344828	88.7648571428571	141.844535714286	252.977103448276	183.683571428571	56.1039285714286	93.8465714285714	148.9565	86.7242857142857	57.136	58.15425	128.528689655172	70.4120357142857	61.23
84	154.967580094187	154.966901813439	154.969484688127	1076.34	1076.3	1076.36	4	4	1790.66612903225	2634.4729032258	2684.46870967741	2617.12741935485	1860.04806451612	2637.34709677418	1855.98633333333	1885.13161290322	2023.29967741935	2167.16516129031	3078.31322580644	1939.63322580644	2578.35516129031	2557.92343749999	2581.61999999999	2572.43999999999	1794.74741935483	2529.37967741935	1973.69999999999	1793.72709677419	2464.07903225806	1908.00322580644	2033.5029032258	3306.83999999999	2567.13161290322	2014.11677419356	2002.5058064516	1891.67806451614	2039.24903225806	1858.43999999999	2643.6558064516	1828.41806451612	1858.00741935483	2524.27806451612	1997.15999999999	1920.24709677419	1972.86812499999	1838.03999999999	3021.17333333332	2034.1458064516	1923.11161290322
85	154.967320255159	154.967320255159	154.967320255159	1148.79	1148.79	1148.79	1	1	1215.4155	1748.85133333333	1786.8955	1917.91333333333	1299.48	1857.00666666667	1292.55116666667	1290.72166666667	1391.73466666667	1457.81816666667	2687.119	1297.44	1833.2395	1787.916	1806.42	1845.783	1314.18933333333	1782.52233333333	1356.82166666666	1275.20833333333	1840.08	1296.83672131148	1423.92	1840.38066666667	1798.55383333333	1373.94	1371.9	1306.8335	1371.328	1292.55116666667	1847.105	1251.949	1313.3835	1722.04133333333	1332.33766666667	1339.47883333333	1311.72	1283.36966666667	2735.9605	1379.49066666667	1335.39816666667
86	155.001587771514	155.001015479219	155.002160063808	1079.925	1079.42	1080.43	2	2	1877.35757575758	2734.38823529412	2771.14303030304	2690.76000000001	1952.86	1750.30882352941	1945.70088235294	1952.38529411765	2068.73235294118	2203.85454545455	3081.31515151516	1927.8	2670.13303030304	2712.72352941177	2655.06000000001	2633.40212121213	1891.64181818182	2643.60515151516	2058.95352941175	1886.52382352941	2565.01941176471	1967.12705882353	2111.4	2964.12	2644.62545454546	2021.22030303031	2034.67181818182	1953.88030303031	2011.61454545455	1948.2	2729.31060606061	1907.96666666667	1963.04588235294	2607.89454545455	2021.64	1980.39088235294	1997.32606060606	1910.00727272728	3167.90588235294	2054.89030303031	1979.24911764706
87	157.01187324766	157.008856778217	157.014889717102	63.2575	62.217	64.298	2	2	429.471341463415	588.54	729.691547619047	780.500357142857	677.474341463415	838.560292682927	592.860902439024	873.474926829268	580.130195121951	635.885463414634	617.272857142857	561.080487804878	537.615285714286	710.019428571429	620.412097560976	558.166804878049	245.919926829268	355.095804878049	225.479292682927	276.532365853659	665.303904761905	1208.80042372881	932.636682926829	731.637292682927	468.18	589.644585365854	442.742	735.523	348.931756097561	424.553365853659	532.580048780488	367.349268292683	935.451829268293	855.882317073171	401.985707317073	470.354926829268	581.549285714286	774.487214285714	622.2	532.651285714286	319.343975609756
88	157.975138097028	157.971797074238	157.985929917659	89.787	86.716	90.82	39	39	481.49756097561	1318.02907317073	1159.19102439024	1235.74367567568	810.1976	1286.39595348837	790.608139534884	839.577571428571	738.374048780488	721.6349	1487.55117073171	710.1114	1103.0682195122	1230.26707317073	1051.74573170732	1029.59836585366	965.32205	1009.04534146341	656.1172	864.078285714286	1010.17358490566	893.581473684211	802.865204545455	1080.48655263158	1060.06995348837	948.849512195122	765.39	1000.88319512195	661.129714285714	794.789	869.04	834.579463414634	822.237951219512	1113.447325	742.8694	700.00443902439	603.065048780488	557.066487804878	1146.48	727.451292682927	931.393609756098
89	158.9603976384	158.956733655566	158.970241441324	1081.51	1081.38	1082.56	144	144	11975.0615686274	15480.74125	14472.6151020408	15058.0428	11559.9324489796	15203.96	11614.0032653061	11688.4314	10918.1960784314	11517.0378	12585.1388235294	10645.74	14582.2954545455	15295.8586	14500.32	14943.8775510204	11442.9525	15355.23	10487.6712	11404.1595348838	15239.674	11123.2406	11014.0368627451	14326.7259183673	14476.638	10578.4538	10910.214	12114.1888	10568.2828	11647.38	15015.306122449	11784.5996	11515.1936956522	15025.39	10506	11001.7945098039	10810.1176	11381.6326530612	12554.9050980392	10599.3564444444	10880.34
90	159.074134015022	159.073917992313	159.074908942145	56.124	56.101	57.128	3	3	208.113306122449	274.390979591837	426.522081632653	478.514	284.654020408163	443.762142857143	292.853604166667	300.978265306122	70.3588775510204	71.4442857142857	103.046795918367	68.3509387755102	558.029306122449	579.441142857143	606.115125	758.154104166667	218.362979591837	249.97	165.282979591837	246.933836734694	105.112551020408	63.2577142857143	51.0197916666667	68.3665208333333	160.146408163265	65.2904489795918	61.2085714285714	166.286612244898	122.431836734694	117.3575	110.2005	112.255	188.730204081633	124.44488	90.8054285714286	77.5401632653061	152.022571428571	146.955	337.66634	212.240653061224	65.2969795918367
91	159.966390208439	159.96337199661	159.967942470819	1080.505	1078.42	1082.47	48	48	1545.66071428572	2247.59731707317	1981.27155555556	2113.51	1499.75	2291.89652173913	1566.05697674419	1485.81333333334	1503.14511627907	1615.03690476191	1700.7369047619	1401.80714285714	2186.79173913044	1836.85714285715	2108.87906976745	2149.14	1587.86095238096	1454.89526315789	1554.48	1538.51069767442	2084.78863636364	1487.49906976745	1526.26790697675	2212.862	2266.03694444445	1480.36547619047	1547.0419047619	1672.54232558139	1478.67	1495.32	2213.91666666667	1568.47190476191	1583.40093023256	2210.26173913044	1515.72	1550.7534883721	1479.69047619048	1501.79047619047	1647.03069767442	1442.95333333334	1429.02
92	160.073332862334	160.071179638459	160.08041696656	272.417	266.289	274.469	8	8	149.980090909091	282.653318181818	235.716697674419	406.068545454545	1005.9951627907	1167.33227906977	912.123818181819	2346.31363636364	14818.56	16317.5139069768	10475.4	13697.7607586207	401.933727272727	580.535181818182	382.559659090909	339.788659090909	1923.72	2249.70136363636	1897.49590909091	2252.76218181818	389.791023255814	307.102090909091	196.886318181818	257.108727272727	327.544022727273	224.492093023256	163.225454545454	393.827720930233	579.592363636364	310.204363636364	327.551318181818	201.9915	1585.29190909091	952.934727272728	388.775863636363	645.746318181818	1393.86004651163	841.845348837209	440.757818181818	929.22	1171.42963636364
93	160.075740838035	160.073714349209	160.083423165118	525.4335	524.423	530.551	6	6	24.4897142857143	51.0139534883722	47.9590238095238	32.6529523809524	24.4868571428571	50.0068333333334	20.4	34.6934418604651	898.968302325583	1444.32	65.2982857142858	1878.35184444444	47.9523095238095	39.7963255813954	51.0127906976744	46.9397142857142	86.7237209302326	51.0202380952381	65.281488372093	78.5704418604651	42.840976744186	26.5308837209302	34.6937619047619	57.1346666666666	45.9128571428572	33.6647142857143	42.8507441860465	22.4462857142857	26.5342380952381	38.7697209302326	39.7753571428571	29.58	39.7800000000001	46.9320476190477	30.6125581395349	39.7854418604652	34.6937619047619	33.6647142857142	30.6076744186046	30.6128571428572	32.6537142857143
94	160.080443835965	160.076417423311	160.085572839421	368.311	368.311	372.427	3	3	58.1562857142857	93.8564285714286	80.5926964285714	78.577125	76.528125	82.6257857142857	62.2363392857143	183.628928571428	2053.58351785714	2360.127375	1104.04575	2963.092	80.609625	93.8465714285714	69.3721428571428	61.2171428571428	134.649428571429	109.168660714286	96.935625	105.067357142857	99.99675	66.3116071428571	61.2160714285714	79.5808928571428	86.7060714285714	44.8917857142857	46.9224642857143	82.650375	55.0944642857143	69.3648571428571	73.4592857142857	54.079875	158.111071428571	113.261625	41.835375	77.5552857142857	131.628375	88.7726249999999	56.1147321428571	88.7368928571428	126.5265
95	160.075793967898	160.075793967898	160.075793967898	393.824	393.824	393.824	1	1	45.905625	56.10825	46.92575	55.1016	51.02	55.08	45.919125	66.308125	985.706399999999	1033.51325	454.082564102564	1239.937875	55.0948500000001	54.066625	41.8315641025641	45.905625	64.2773250000001	59.1759500000001	41.8368205128205	68.3584250000001	60.196225	44.8789	42.8518461538461	56.123375	53.0322	29.6003	26.52325	45.905625	22.44935	36.72	48.9870769230769	36.7398	65.28	59.176358974359	29.5916	53.0543	71.41925	51.0125	28.5634146341463	37.744625	64.2773250000001
96	161.079985322926	161.077675008943	161.089707704348	272.411	267.31	273.454	13	13	55.0945945945946	83.6754594594595	81.6345945945946	107.128378378378	186.709459459459	202.045621621621	139.776052631579	375.459459459459	2499.88751351351	2744.90045454545	1660.472	3202.60605263158	98.9504864864864	134.675675675676	119.352648648649	113.268	300.884054054054	348.932432432432	243.844594594595	330.567567567568	108.165837837838	82.641891891892	66.307027027027	87.7548648648649	76.5324324324324	84.6958918918919	64.2685135135135	116.310810810811	90.804054054054	69.3894054054055	72.4507027027027	52.0267105263158	207.114864864865	175.486486486486	83.6754594594595	103.030918918919	213.26472972973	161.202702702703	105.087105263158	151.976078947368	188.78
97	162.044630799719	162.039942383633	162.049319215805	186.2035	184.673	187.734	2	2	306.083333333333	745.823055555556	635.826470588236	785.613888888889	81.6470588235294	774.390833333334	471.342666666667	91.825	304.125555555556	344.853888888889	208.068666666667	290.874166666667	450.97	577.477222222223	613.186944444445	468.3075	62.2369444444445	946.817777777778	486.5135	657.273555555556	170.389117647059	83.6354444444445	104.096666666667	119.3725	188.741111111111	89.8137777777778	86.75	835.572705882354	278.520666666667	91.7700000000001	322.407777777778	172.479411764706	564.213611111111	977.106777777778	271.393888888889	377.379444444445	676.444166666667	392.806944444445	733.579722222223	645.835833333334	145.899722222222
98	163.069298058346	163.069298058346	163.069298058346	59.18	59.18	59.18	1	1	199.934	234.567142857143	185.72762962963	178.55	150.99837037037	137.709642857143	135.7265	138.754	168.241071428571	238.792666666667	441.76825	155.050857142857	107.1075	141.81475	126.537571428571	114.296	72.43775	94.88325	55.094	51.0240740740741	174.502333333333	104.066444444444	66.3185714285714	144.8755	152.978571428571	75.4991851851852	58.1440714285714	162.191357142857	56.1157142857143	93.9047407407407	127.532407407407	110.190857142857	126.515428571429	121.3885	85.7048888888889	77.5417142857143	108.151407407407	206.09237037037	366.205642857143	104.089111111111	35.71
99	167.061198664219	167.05556970111	167.066827627329	845.252	842.716	847.788	2	2	21.4261764705882	63.2470857142856	92.8307058823529	73.4463529411765	28.5682352941177	110.169529411765	31.6288571428572	60.1869411764705	155.105142857143	137.759558823529	20.4017647058823	91.810588235294	74.4793235294117	80.6138571428572	101.038235294117	93.8643529411764	26.5184705882353	43.8713823529411	61.2176470588236	30.6034285714285	53.0889411764706	60.2060294117646	114.2688	79.5806470588235	53.0629411764705	77.5535294117648	36.7538823529412	21.4292647058824	94.8709411764708	27.5519117647058	37.7563235294117	43.8789705882354	24.4868571428572	113.268970588235	96.9251470588234	154.064411764706	91.8238235294117	42.8511176470588	38.7643428571429	152.01944117647	101.994117647059
100	169.034786926674	169.034786926674	169.034786926674	82.64	82.64	82.64	1	1	316.29	693.556129032258	777.5956	912.2972	391.853419354839	525.349838709677	302.005935483871	535.6575	666.9928	781.962451612903	448.917333333333	372.394193548387	306.14	394.764967741935	275.418	299.955870967742	106.126967741935	117.349833333333	61.2270967741935	92.8464193548387	288.792066666667	195.852387096774	138.756266666667	256.036193548387	323.421806451613	157.124709677419	111.190548387097	172.425066666667	96.9275806451613	189.7572	269.254451612903	225.523133333333	201.979161290323	193.926666666667	118.372387096774	73.4609032258065	82.6416	130.594133333333	106.069935483871	81.6213333333334	120.371419354839
101	171.137975499565	171.136728392427	171.138135620916	364.247	361.146	365.273	3	3	85.7153684210526	180.558631578947	155.082871794872	231.665447368421	50.0006315789474	141.798289473684	55.0856842105263	49.9941842105263	89.7577435897436	102.044736842105	114.272421052632	77.552	177.553263157895	127.496710526316	179.543157894737	145.897631578948	35.7	140.818105263158	59.1767894736842	43.8588974358974	185.716631578947	77.5297435897435	94.8844736842105	132.617105263158	154.063710526316	107.130394736842	109.137256410256	87.755282051282	81.6084210526316	41.8315641025641	121.430105263158	41.8372631578947	41.8305128205128	163.267368421053	86.7357894736842	54.0823157894737	94.8991578947369	47.9610263157895	103.046578947368	87.704564102564	60.2048421052632
102	172.976778051355	172.975875764266	172.980345853692	65.285	63.261	65.301	5	5	356.028697674419	854.779488372093	842.846558139535	1053.94172727273	469.392558139535	938.528372093023	522.454325581395	639.78788372093	308.942931818182	282.726813953488	459.11511627907	216.269581395349	870.195704545455	682.486431818182	805.091930232558	851.02911627907	356.117976744186	622.441162790698	331.590697674419	372.452790697674	1216.32763636364	2334.37966666667	3096.55359375	1516.30748837209	1179.12	2070.14361111111	1656.712	596.779772727273	803.979906976744	663.347674418605	1035.55965116279	680.603697674419	338.732651162791	699.815720930233	904.987534883721	550.950697674419	340.771090909091	267.349674418605	442.689863636364	511.213568181818	642.775813953488
103	175.038714985477	175.036173623335	175.049988892401	297.901	293.837	298.966	48	48	1259.00906666667	2368.43171794872	2430.26385714286	2684.80819354839	1875.26127272728	2555.77702702703	1868.11936363637	2779.92745098039	73.4592	102.026666666667	114.269866666667	80.6010666666667	2089.98	2448.07045454546	2335.0525	2201.01307142857	588.693866666667	1104.96324	783.872	933.727000000001	1439.84711111111	1164.35246666667	917.0699	1299.53539130435	1490.60447368421	1113.10285185185	923.638108108108	1953.77875	1089.6804	1275.33653846154	1489.83135135135	1176.5644375	2696.586825	2239.50972222222	1209.14680327869	1541.39268571429	1827.30219230769	2146.32045714286	1353.54	2026.2496	840.699733333333
104	175.115955686777	175.114353168482	175.125626598041	55.5945	53.047	59.162	10	10	117.314024390244	186.66	123.471425	155.0818	144.87905	178.521875	117.348875	364.291725	886.146853658537	1124.83117948718	457.0832	268.292875	249.93675	279.51425	298.9772	224.4935	7996.0503	4419.8313	4771.826175	5638.92876923077	289.8007	242.82545	146.9412	308.1608	305.992682926829	117.31725	99.97225	207.085375	229.561875	131.65095	237.7532	168.39075	555.966463414634	230.5539	219.359125	267.31205	642.77325	373.47555	889.549	515.302	195.8928
105	177.040416963222	177.040416963222	177.040416963222	65.301	65.301	65.301	1	1	58.14	418.0975	796.8543	791.714	51.015	924.12	51.0289473684211	58.158	48.9312	45.9135	672.353421052632	44.891	769.2685	337.7193	483.6222	690.91235	36.729	304.98	43.8729	52.0353	333.71985	132.6325	143.85525	131.613947368421	113.22	77.5428	67.32	86.72125	45.9135	56.13025	230.5878	60.19475	68.35675	403.9002	46.9315	48.9744	52.03275	365.2495	3610.8	57.1508	31.6386
106	177.051590085728	177.049559023112	177.053621148344	267.8225	266.289	269.356	2	2	185.690555555555	238.7775	251.029333333333	321.43125	181.609444444444	244.944	175.459111111111	335.671388888889	1425.09522222222	1764.30041666667	941.408722222222	1726.2972972973	219.323888888889	250.988333333333	241.805833333333	205.106142857143	262.132861111111	265.272222222222	211.1285	271.438222222222	261.191111111111	277.515555555556	230.582777777778	265.308333333333	237.759857142857	184.700444444445	165.258	202.015	148.960555555555	152.021388888889	202.048	170.362567567568	208.102666666667	198.954166666667	131.63375	130.577777777778	156.12375	163.293333333333	145.921285714286	184.614972222222	125.514666666667
107	178.032802722185	178.032511751801	178.033093692569	308.104	307.095	309.113	2	2	315.263192307692	416.316923076923	285.675384615384	270.371346153846	111.209346153846	182.628192307692	71.4188461538461	222.392905660378	314.242923076923	278.5335	144.878980392157	345.832153846154	249.914134615385	482.641923076923	322.338230769231	255.043269230769	191.788377358491	267.310538461538	421.462450980392	528.499461538462	295.883653846154	66.31125	99.9769615384616	116.323846153846	610.121	198.93	61.2230769230769	791.728923076924	624.475384615385	346.891538461539	616.242615384615	46.9323846153846	973.336846153847	726.431692307693	175.466461538462	412.188769230769	1228.42730769231	1001.79107692308	629.304403846154	990.681423076924	1182.51432692308
108	178.034023907168	178.034023907168	178.034023907168	610.116	610.116	610.116	1	1	29.5917380952381	50.9999999999999	49.987	51.0202380952382	29.5924285714285	51.0280487804878	27.54	28.5680000000001	39.7855714285714	27.5477142857143	42.857	20.4027906976744	48.9668571428572	47.9590238095238	47.9713333333333	51.006976744186	26.5305238095239	35.7141666666667	49.9998333333334	61.2242857142857	57.1279999999999	26.5237142857143	32.6445714285714	39.8004285714285	47.953756097561	71.4183333333333	31.628119047619	34.6937619047619	32.6529523809524	34.6897142857143	46.9331428571428	23.4693095238095	32.6575238095239	52.0345714285714	35.7191666666667	33.6694285714286	35.7141666666666	33.6694285714286	41.8317142857143	41.835619047619	25.5005813953488
109	179.038936926056	179.038297129612	179.039576722499	303.002	301.993	304.011	2	2	513.265772727273	759.184363636364	673.38	657.143454545454	484.629545454545	662.157	509.116090909091	444.789363636364	515.245888888889	525.440454545454	1097.81345454545	568.228613636364	757.876886363636	723.470045454546	663.014772727272	722.256545454546	528.498133333333	742.758545454545	543.938613636364	542.785090909091	696.846272727273	600.858533333333	512.108454545455	787.755818181819	714.190909090909	535.571590909091	517.335886363636	540.744545454545	551.020909090909	495.8604	739.697727272727	506.111636363636	474.424	691.744909090909	562.081222222222	549.923733333333	583.596	516.2005	969.911931818182	552.029022727273	585.636545454545
110	179.048027129317	179.045933303299	179.060356755262	87.742	85.69	88.774	19	19	301.998352941176	660.016117647059	608.182941176471	1061.24571428571	559.201764705882	1033.52814705882	471.2928	767.233371428572	412.056235294118	390.952882352941	565.238285714286	289.763529411765	1113.30132352941	947.618708333333	1109.88434285714	1109.21955882353	825.513117647058	1073.21214545455	547.976911764706	971.152	660.106371428571	196.877029411765	179.565257142857	475.453142857143	744.814705882353	295.885294117647	237.728529411765	502.986771428572	378.518205882353	631.556857142857	770.056857142857	527.476852941176	1099.70184210526	1233.94936363636	424.503529411765	318.377647058823	217.353970588235	880.481914285714	725.303647058823	297.968823529412	234.620294117647
111	179.07375975085	179.07375975085	179.07375975085	294.857	294.857	294.857	1	1	215.30018	325.5395	276.49046	317.3444	241.80162	269.35392	240.757019607843	338.69312	2381.33352	2982.57074	1924.4744	2816.65309803921	304.991725490196	337.74578	315.22944	287.749346938775	348.89472	372.3949	370.39794	448.9232	247.9572	261.2224	228.51584	281.658	259.1816	250.98396	212.21824	286.69306	204.052	238.74552	307.13438	241.836734693878	396.88114	304.04344	215.25376	236.67712	239.7893	244.8624	271.299137254902	238.7736	239.7611
112	180.031618322297	180.030252593095	180.032984051499	302.492	300.973	304.011	2	2	136.732434782609	222.473739130435	214.254782608696	190.792847826087	112.231086956522	179.569739130435	110.176434782609	126.498869565217	120.390782608696	135.714934782609	220.409217391304	124.458565217391	167.283565217391	192.853956521739	185.643956521739	179.565913043478	116.297347826087	179.565913043478	150.000717391304	162.224934782609	176.508891304348	124.490391304348	130.57947826087	164.3005	224.462173913043	140.781	107.129673913043	191.809043478261	153.058695652174	139.757869565217	215.279630434783	101.020891304348	160.180956521739	227.518173913044	137.720543478261	156.083282608696	248.97547826087	214.231956521739	245.793804347826	218.368391304348	218.335826086957
113	182.033394514974	182.033394514974	182.033394514974	65.307	65.307	65.307	1	1	24.4662857142857	114.272	88.7648571428571	101.008285714286	197.935428571429	65.2982857142857	219.545714285714	156.103714285714	30.5871428571429	28.568	40.8114285714286	47.9534285714286	89.7851428571429	264.254	113.251714285714	142.86	140.799428571429	152.914285714286	22.4431428571428	108.150285714286	57.136	31.6067142857143	41.8317142857143	39.7911428571428	56.1157142857144	33.6694285714286	31.6288571428572	134.677714285714	21.426	129.576285714286	73.4605714285714	95.9068571428571	298.943714285714	127.535714285714	29.5882857142857	55.0954285714286	59.1765714285714	721.240999999999	155.083428571429	71.53	15.3042857142857
114	182.972994931299	182.971619250728	182.974735995093	1081.5	1080.38	1082.56	16	16	2375.18918918919	2069.19375000001	1508.10740740742	3164.90166666667	2296.62837837838	3394.36777777776	2347.65916666667	2186.03	2261.95583333333	2647.62083333333	2848.59459459459	2305.81081081081	1347.87551724138	1757.48363636364	3164.04	2047.14	2256.85444444443	3395.45945945946	2266.44	2251.75305555556	3490.3	2185.435	2307.86833333333	1583.42800000001	3180.20583333333	2365.00388888889	2385.00324324324	2250.325	2323.805	2224.62	3318.96361111109	2291.54388888889	2280.32083333333	3215.72324324324	2264.4	2199.71888888889	2387.07944444445	2379.66	2862.65833333333	2415.61945945946	2296.02
115	184.072083440173	184.070952297949	184.084058300181	55.093	54.078	56.114	9	9	546.814588235294	671.185307692308	518.349254901961	529.519730769231	347.913607843137	566.187058823529	420.441960784314	561.095192307692	2157.69764705882	2240.36333333333	2472.11234615385	946.814745098039	423.363846153846	449.887846153846	384.685	331.621078431373	328.526692307692	344.852784313726	309.143176470588	264.281568627451	498.05662745098	324.409882352941	414.268346153846	519.379607843137	418.223653846154	392.715098039216	399.907846153846	484.582211538462	350.974431372549	279.617	421.421960784314	378.601862745098	581.500588235294	565.101307692308	355.055529411765	458.103254901961	670.384764705882	532.701	1046.69757692308	563.256470588235	369.332274509804
116	184.984809650708	184.981459269723	184.995315311651	1074.32	1073.26	1076.4	40	40	3367.6548076923	5009.4456923077	4201.07000000001	4175.64711538463	3147.08181818181	4005.00961538461	3376.2	3142.62	3675.7153488372	4290.12	4159.89899999999	3714.42683333334	3968.72619047618	4742.26490566038	4153.44	3988.95192307692	3436.63094339622	3932.84134615384	3613.19150943396	3281.94698113207	4919.1934375	3606.35462962962	3562.96645161289	3967.50018518518	3968.49464285713	3582.71404255318	3431.6052	3294.20096153847	3360.51346153846	3196.25113207547	4207.19103448275	3296.24134615384	3290.10849056603	3983.58153846153	3738.3	3512.88	3769.47734375	3149.33365384615	5091.60396226414	3683.58846153846	3584.94301886792
117	184.98583411985	184.983635682849	184.996570899052	1169.19	1168.15	1169.27	36	36	1449.11000000001	0	1744.18529411764	2022.66000000001	1097.21666666666	1920.6305263158	0	0	0	1906.38000000001	2986.93380952382	1601.12714285715	2417.36708333333	0	1874.70684210527	1997.16000000001	1266.47315789474	1975.74000000001	0	0	1831.92000000001	0	0	0	2134.86000000001	545.569999999989	1519.80000000001	1440.23999999999	1516.50210526317	0	1824.70105263159	1333.82789473685	0	1941.06000000001	1912.5	0	0	1408.62000000001	3752.97461538461	1561.36500000001	0
118	184.985520535205	184.983631816835	184.996538976875	1124.32	1118.16	1137.64	49	49	3393.93531914894	4613.30375	4058.38976744185	4584.73208333334	909.840000000001	4317.52166666667	3407.82	3269.415	2159.94769230769	4429.78391304346	6121.01999999998	3550.62	4154.3448888889	4514.224375	4395.18	4501.05791666667	3267.37416666667	4379.55893617022	3683.97229166667	3320.778125	4545.21145833334	3689.85872340424	4075.92	4192.02727272726	4022.88000000001	754.800000000005	3611.53749999999	3376.55874999999	3507.78	3293.2325	2566.26730769231	3287.1255319149	3303.08875	4420.56270833334	3682.922	3637.04270833334	3641.4	3261.25166666667	6282.76000000001	4481.60457627119	3649.01
119	185.031795740648	185.031795740648	185.031795740648	57.122	57.122	57.122	1	1	2043.27654054054	3185.3755945946	2563.28666666667	2300.72638888889	2245.61486486486	2341.21013513514	1559.23911111111	2641.85875	2214.67686486486	2284.48645714286	3050.5475	2416.70013513514	2934.85966666667	2590.06211111111	3008.18833333333	2681.728	1877.56666666667	2936.2795	1712.01351351351	2120.45859459459	2056.19555555556	1178.42083333333	1202.05083333333	1935.73041666667	2434.67548648649	1232.32324324324	1245.55566666667	1850.48155555556	2019.12972222222	1644.15975	2401.73388888889	1609.99833333333	2974.63524324324	2788.97556756757	1871.17567567568	2190.53638888889	2786.37861111111	2333.75644444444	3343.92422222222	2939.82041666667	1642.63513513513
120	185.984992712996	185.984363468774	185.985621957218	1078.4	1078.4	1078.4	2	2	1020.24390243903	1537.51675000001	1729.7268292683	1589.54	854.964390243906	1838.94100000001	920.265499999999	776.600500000003	807.215500000003	890.672926829272	736.616097560978	763.980000000003	1838.47951219513	1690.9685	1724.40756097561	1672.8	804.977250000003	1766.04219512196	733.379999999999	847.827750000004	1651.16900000001	744.782500000003	733.559750000003	3034.50000000001	1822.1556097561	779.466341463413	782.714146341466	1017.42634146341	699.034146341466	818.039999999999	1919.00387755102	869.466000000004	839.665750000004	1849.12390243903	787.439999999999	719.276250000003	802.113000000003	825.377317073169	782.723499999999	708.218536585368	724.200000000003
121	186.07802767144	186.077690177807	186.083302207562	515.241	515.237	515.27	3	3	18.3674634146342	52.0274634146342	40.817	42.8574146341464	29.587975	44.898243902439	22.4367804878049	37.7499268292684	803.971414634147	1910.19242857143	39.78975	3237.74430952381	36.7353000000001	35.7051219512195	39.7961707317073	44.8976	88.7506097560975	48.9804	79.5714146341464	65.3065365853657	32.6353170731708	30.6124390243902	23.4695365853658	36.7349268292683	32.6493658536585	29.5764634146341	25.5067073170732	24.4866	31.63705	22.4426829268293	49.9788048780488	20.3995	30.6	43.8715365853658	18.3674634146342	29.5877804878049	35.720125	20.4055	27.54	35.7196341463414	31.6324
122	186.143009050866	186.143009050866	186.143009050866	365.256	365.256	365.256	1	1	76.5199999999999	121.401816666667	130.594133333333	171.4384	98.9755666666667	127.522916666667	96.9354237288135	226.4807	164.233416666667	141.817066666667	85.7108	95.9160333333333	90.8126333333333	88.74725	113.24035	132.623442622951	46.9238333333333	54.0794333333333	46.9414666666667	41.8193166666666	75.5071333333334	49.9881666666666	36.732	89.7761333333333	80.5942459016393	41.8309333333333	45.90375	93.8737333333333	40.8066666666667	53.0495333333333	74.4940666666667	47.9615084745763	183.648	93.8737333333334	46.9368666666667	44.9005333333333	65.3034666666667	95.9144666666666	57.1302666666666	57.1190666666666	37.7535666666667
123	186.960943017554	186.953711215312	186.969907009833	1080.46	1078.46	1083.49	57	57	7780.67708333334	8840.81632653061	9341.91458333334	9692.999375	6223.60526315789	7960.56590909092	7314.89375	7607.20625	7027.67063829788	8334.081875	7027.32545454547	7736.13958333334	9444.97666666667	7809.98461538461	9166.74000000001	9441.91541666667	7162.82068965515	9639.87625	7185.32729166667	7000.38366666667	9550.17020833334	7480.14793103449	7762.20000000001	9048.22770833334	8656.24272727271	7524.03645833334	7752.6675	5944.28545454547	7338.83666666667	7688.76	9584.77375	7063.8648	7661.81473684209	9502.22041666667	7613.28000000001	7684.20916666667	7582.71625	7653.125	7357.084	7184.30708333334	7816.26000000001
124	187.090496780623	187.090496780623	187.090496780623	515.237	515.237	515.237	1	1	65.3072	82.641731707317	62.2452926829268	87.7556585365853	43.8715365853658	73.4803902439025	56.0921428571429	56.1160975609756	389.742487804878	824.27542857143	66.3170238095238	1378.599	66.3269512195122	82.6298780487805	79.5923414634146	65.3065365853658	61.2087804878049	77.5515121951219	61.2073170731707	58.1636341463415	79.5485853658537	57.1500487804878	50.0003170731708	66.3269512195123	74.4795853658538	49.9730000000001	56.114756097561	52.0336829268294	50.007487804878	44.8928780487805	68.34	49.98	49.9799999999999	70.3980714285714	54.0819756097561	54.0742195121951	43.8830731707317	51.0134146341463	40.8	53.0679024390244	46.9390731707317
125	188.109349895871	188.109086830628	188.112549591064	171.422	171.398	173.467	3	3	70.3984	157.151866666667	124.472533333333	173.382413793103	163.244137931034	220.379586206897	223.432862068965	464.130333333333	229.56	165.25675862069	174.467172413793	109.169517241379	79.5976551724138	147.909666666667	100.986827586207	75.4851034482759	284.656965517241	161.176344827586	127.534482758621	185.6218	74.4794666666667	229.56	93.8812413793103	53.0538666666667	82.6563103448275	111.210068965517	83.6795862068965	327.641379310345	229.515517241379	128.55475862069	116.3332	66.3044827586207	1109.0661	600.7211	275.472	451.7271	1147.81034482759	686.645655172414	462.184965517241	871.315586206896	224.460689655172
126	189.088135997036	189.088135997036	189.088135997036	384.681	384.681	384.681	1	1	52.0272857142857	121.397	114.256	149.9995	77.5507619047618	100.98	64.287	158.122142857143	47.9601428571429	40.8104761904762	48.9794285714286	56.1379761904762	78.5620000000001	97.9314285714285	74.4686904761904	77.5308571428571	73.4605714285714	122.434285714286	61.2257142857143	87.7425238095238	152.019023809524	181.585428571429	125.495142857143	169.38719047619	122.4	109.213880952381	102	108.150285714286	40.8171428571429	58.1372857142857	96.9384523809524	81.632380952381	97.9199999999999	69.3794285714286	62.2446904761904	48.9805714285714	61.2157142857143	87.7548095238095	35.71	71.3999999999999	34.6889047619048
127	191.141107416523	191.140579137255	191.141887866649	383.6065	381.615	383.711	4	4	168.333	323.406922222222	368.315208791209	479.56010989011	111.215934065934	395.815428571429	130.6112	188.739055555556	172.404411111111	185.678	101.013	211.2228	249.981666666667	464.165722222222	304.039466666667	243.830455555556	114.256177777778	594.854333333333	404.1048	134.651733333333	653.018021978022	827.183955555555	510.2	660.019077777778	415.17578021978	434.716615384616	373.397266666667	406.064967032967	218.337066666667	91.825	295.932111111111	92.8564	138.756266666667	322.425333333333	237.737666666667	151.009333333333	270.372802197802	90.8103186813187	134.684	375.368177777778	59.1793333333333
128	191.178512316982	191.175720538231	191.191961909346	617.2235	610.104	618.3	30	30	308.163545454546	2677.5	1491.43936363637	2718.35693617021	1033.53627272727	1931.84765217392	1544.48645454546	1880.36976595745	1183.35818181818	1720.176625	373.469727272727	1168.05266666667	1409.85497777778	1659.18518181818	1383.82747826087	787.508622222222	959.163181818183	273.433090909091	217.371340909091	485.649818181818	1025.23704545454	878.337409090909	277.477090909091	1105.10304545455	325.5105	158.142272727273	244.838181818182	649.052454545455	141.833704545455	613.18390909091	198.953181818182	938.65090909091	3642.20246808511	1226.36053333333	193.899318181818	1171.42963636364	900.000818181819	2300.72372340425	440.757818181818	469.377727272728	245.857488888888
129	192.048985416728	192.048985416728	192.048985416728	657.054	657.054	657.054	1	1	8.16222222222223	23.4587222222221	26.5358888888889	16.3244444444445	10.2027777777778	18.371	15.2941666666667	10.2088888888889	14.2838888888889	9.1825	13.2636111111111	12.2433333333333	19.3852777777778	21.4258333333333	20.4055555555556	21.4258333333333	10.2027777777778	20.4055555555556	11.2230555555556	14.2877777777778	22.4461111111111	9.1825	10.1994444444445	17.3390555555556	21.4258333333333	18.365	6.12199999999999	12.2433333333333	12.2433333333333	12.2433333333333	20.4111111111111	11.2193888888889	20.4055555555556	19.3852777777778	11.22	10.1994444444445	9.1825	11.2267222222222	17.3503888888889	11.2193888888889	6.12166666666667
130	193.046358579313	193.045943147884	193.046823373208	254.047	252.016	254.052	3	3	552.998634146342	1045.775	1508.13678048781	1692.8436	1354.75434146342	1829.0944	1439.39207317073	2524.14375609756	437.695097560976	497.9674	336.551707317073	317.29775	2437.42095121951	3102.63587804878	2752.66661904762	2587.08228571428	543.66	307.100756097561	330.519512195122	463.268243902439	1450.82151219512	496.799390243903	133.655146341463	670.316268292683	1891.07915	1383.8476097561	877.2	3758.6683902439	2258.8335	2348.37687804878	2353.75895121951	1854.36	4398.48175609756	3628.59443902439	2486.75046341463	3045.13682926829	3469.94110416667	3709.73914634146	2149.96224390244	3584.28	239.79743902439
131	193.052057453227	193.048062880983	193.06105676321	354.546	353.006	359.135	10	10	56.109453125	87.736125	102.026153846154	102.044615384615	68.3637076923077	85.7032615384615	77.5473125	124.4743125	340.7113125	296.900584615385	189.7723125	204.075	72.445515625	86.70796875	91.8084375	79.574625	76.50703125	59.18628125	68.370359375	98.94	89.7843692307692	82.62	71.42515625	82.62759375	73.46025	65.2918153846154	54.06	102.035384615385	65.297	74.48053125	57.141	61.2215625	180.603609375	83.66946875	59.18084375	88.771265625	109.169630769231	113.250738461538	67.332375	76.494140625	71.42515625
132	196.039111387974	196.038803725089	196.039419050858	89.7955	88.778	90.813	2	2	1224.10909090909	2606.56454545455	3057.26149253731	4092.6567761194	165.298909090909	5924.72372727273	140.785090909091	137.736818181818	3190.82145454545	4470.94325757576	2501.69874626866	1210.95581818182	5321.72131343284	8650.48597014925	6686.86745454545	5488.9435	203.052363636364	4118.841	2817.224	119.371909090909	1112.17417910448	274.432984848485	270.375149253731	307.09753030303	1903.48963636364	701.947636363636	423.337164179104	6919.04901492537	3167.20872727273	133.677560606061	3120.49959701493	139.777363636364	215.261560606061	11426.0342727273	4118.18763636364	3364.13890909091	15062.4465223881	193.836865671642	7166.12910447761	14788.0515223881	1058.94872727273
133	196.060421689868	196.041360867002	196.069304747877	62.2375	56.119	65.313	26	26	20.4022222222222	117.296805555556	45.9192857142857	15.3041666666667	2142.58333333333	30.6033333333333	2131.70844444444	3341.86458333333	272.243583333333	88.8071142857143	236.704444444444	1532.20688888889	17.3423611111111	27.543	8.16333333333333	17.3499166666667	9633.75375	6708.32638888889	4245.37583333333	8111.51288888889	37.7558571428571	68.3572285714286	25.5069444444444	40.8111111111111	76.4958333333333	26.5228888888889	28.5631111111111	601.865555555556	97.9466666666667	1395.1602	24.486	889.803333333333	6267.56266666667	89.7697777777778	27.54675	2187.47555555556	140.799428571429	7872.30411428572	32.6435555555556	3065.46646153846	504.017222222222
134	196.047496179953	196.041650917136	196.058890148549	92.832	79.584	100.994	39	39	1526.11946666667	1995.6416	1938.76	2196.9212	3455.0744	3290.36	4428.84	6768.46927536232	2942.37944444444	3771.33534090909	2564.95945945946	5845.15085483871	3304.0552	6160.3168	4207.12151111111	3538.7472	2620.05138461538	4124.93813333333	3384.6668	3441.92008695652	660.126911111111	265.205777777778	245.889622222222	248.917955555556	1178.408	466.261866666667	388.679266666667	4793.8392	2370.3892	1750.7776	2087.71255555556	1178.562	4947.70975609756	6845.77211363636	2937.75777272727	7045.862	12833.0744411765	6836.04	7129.86717777778	11758.7162790698	2786.03558695652
135	196.073266102227	196.070712261889	196.074887828508	64.7905	62.246	67.33	8	8	19.3818387096774	111.169451612903	40.8106666666667	11.2229333333333	2183.35225806452	28.5618064516129	2128.69346666667	3359.70980645161	305.864516129032	85.7504516129032	234.661333333333	1642.35580645161	12.2434838709677	13.2612580645161	6.1216	15.3067741935484	3903.03	6675.51329032258	3938.19612903226	3078.14453333333	29.5935333333333	67.3391612903226	25.5066666666667	32.6485333333333	69.3534193548387	25.5024193548387	27.5426129032258	638.560387096774	133.653806451613	1412.32586666667	22.4414666666667	893.972129032258	6358.26319354839	87.7283225806452	26.5275483870968	2267.01341935484	139.776533333333	8130.7707	30.601935483871	7.14326666666667	529.614387096774
136	197.045825020582	197.045825020582	197.045825020582	62.223	62.223	62.223	1	1	20.3969230769231	63.2606666666666	90.8096666666667	140.7945	22.4473333333333	270.36625	28.581	33.671	32.6055384615385	56.11375	55.0935	24.486	192.82725	155.090666666667	221.39425	170.46525	40.81	64.2495	30.61	39.78975	35.70875	18.3645	20.405	31.62775	58.1312307692307	23.4670769230769	22.4363333333333	30.6075	36.732	15.31125	32.6506666666667	19.38475	47.95175	452.769	26.526	25.5083333333333	89.782	27.54675	56.1183333333333	88.84875	30.6225
137	197.049605577369	197.046037460448	197.061231246925	90.814	88.756	97.944	7	7	226.470976744186	268.296697674419	270.40476744186	314.284666666667	433.668023255814	409.075953488372	506.04688372093	614.124	358.949953488372	440.931348837209	357.1	593.802418604651	386.742428571429	730.419906976744	482.526	425.558428571429	467.351720930233	512.180093023256	363.219348837209	382.552325581395	147.960697674419	110.187627906977	98.9535348837209	127.535714285714	195.893581395349	148.960744186046	93.8528372093023	543.799595238095	285.673333333333	259.144976744186	241.74	166.305488372093	1314.95986046512	807.140166666667	357.146511627907	611.222452380952	1378.56683333333	2044.65257142857	1141.38	1339.59588372093	331.545348837209
138	198.040594761974	198.040025513748	198.0411640102	61.7105	61.203	62.218	2	2	41.8217826086957	121.354130434783	147.937826086956	254.055782608696	49.9949130434783	340.781652173913	102.052173913043	49.9927826086956	78.5031739130435	94.8883043478261	69.3777391304348	67.32	249.963913043478	337.706347826087	379.537043478261	252.068869565217	47.9522608695652	210.173739130435	102.030434782609	46.934	110.216347826087	113.248956521739	122.43652173913	71.4182608695652	102.998043478261	120.390782608696	72.4230869565217	469.22	153.045652173913	44.9144347826087	150.998608695652	39.7901739130435	66.3169565217391	610.98	158.140434782609	222.416869565217	471.380608695652	62.2359130434783	62.222652173913	456.173217391304	76.5391304347826
139	198.041758450312	198.03993764819	198.052477975546	94.8775	89.787	97.944	4	4	109.155604166667	253.001333333333	246.935791666667	309.1799375	109.182354166667	384.642104166667	181.563708333333	113.224625	339.63225	474.590625	359.142666666667	474.435625	415.250229166667	751.862833333333	529.4665	424.484666666667	87.75225	456.070375	317.343104166667	145.880854166667	124.473041666667	132.602708333333	110.18925	124.460333333333	155.081166666667	149.9798125	93.8553333333333	565.299291666667	285.710833333333	69.3784166666667	235.60075	69.3869166666667	136.682791666667	828.561416666667	362.233125	621.4210625	1502.8589375	109.168979166667	1171.15133333333	1481.43325	286.660979166667
140	201.04813280514	201.044592145897	201.052033020569	429.0285	428.485	433.631	6	6	66.3197826086958	75.5186086956521	133.59152173913	105.136130434783	52.0466086956521	143.826130434783	59.1751304347826	67.3372173913044	57.1363333333333	69.3777391304348	56.1167391304349	46.9100000000001	136.714956521739	112.228695652174	112.176086956522	101.005826086957	152.057739130435	136.714956521739	55.0800000000001	235.629625	106.08	416.397999999999	838.868869565217	143.893565217391	212.16	157.04652173913	1057.01008	146.923826086956	85.7019130434783	55.082347826087	253.089391304348	94.9085217391304	55.0940869565218	155.079652173913	57.137043478261	52.0466086956521	55.1081739130434	55.0964347826087	54.0738260869565	73.4775652173914	52.0200000000001
141	202.12893016127	202.127980843498	202.129879479041	644.799	644.787	644.811	2	2	20.4052631578947	39.7789736842105	33.6730263157895	33.6686842105263	35.7046052631579	32.6585263157895	19.3795	48.9807567567567	34.688947368421	80.58	17.3449210526316	120.375526315789	30.6078947368421	27.5435526315789	19.3825	31.6330526315789	21.4255263157895	24.486947368421	20.4086486486486	12.2431578947369	22.4457894736842	26.5309473684211	8.15978947368421	26.5234210526316	26.530947368421	11.2228947368421	10.2031578947369	19.388	19.385	15.303947368421	25.5025641025641	11.2197105263158	52.0414736842105	20.4052631578947	19.3855	29.583052631579	32.6492631578948	56.1231578947368	16.3267368421053	14.2840526315789	16.32
142	202.129586999264	202.12631885684	202.132855141688	207.6235	206.081	209.166	2	2	263.230741935484	530.542580645161	361.242952380952	616.137523809524	945.878428571428	1374.30933870968	969.346825396825	1911.99383870968	945.883887096774	796.843142857143	343.80419047619	600.9985	639.70919047619	925.388693548387	922.410031746032	772.356285714286	1293.48076190476	985.580666666667	697.801354838709	916.206225806452	269.355428571429	310.16335483871	219.320476190476	152.006435483871	578.550338709677	342.871741935484	255.023809523809	2260.10865079365	1395.62057142857	873.038476190476	1066.18653225806	745.817253968254	5106.87596774194	3498.18837096774	1630.08887096774	2796.57156451613	4993.6666984127	4170.23207936508	3117.94463492063	4711.23961904762	1334.39206451613
143	204.096823843618	204.096823843618	204.096823843618	320.364	320.364	320.364	1	1	129.619375	291.89875	330.58125	398.91775	178.54375	254.04225	157.070941176471	400.95825	111.20725	134.673	39.78975	33.6580588235294	104.0655	82.6453124999999	118.313176470588	112.266	48.972	32.65	23.46575	46.934375	101.9875	34.665125	44.8909999999999	105.124375	85.7010000000001	24.4785	16.318	134.68125	38.78375	74.4782500000001	76.4953124999998	63.2555	247.9359375	128.5515	35.70875	44.891	90.7744375000001	125.444625	73.4580000000001	58.1756249999999	15.3046875
144	205.044744016578	205.040446465052	205.049071342204	268.335	267.31	271.368	5	5	78.5715897435898	88.7756923076923	96.9389743589743	109.170179487179	60.1951282051282	120.40841025641	69.368717948718	75.4989743589744	1583.04	1953.12762857143	1139.34	2137.46621621621	99.9725641025641	87.7420512820513	74.469358974359	95.9209743589744	51	166.301794871795	142.79641025641	56.1155128205129	81.6348717948718	85.7036923076924	90.8051025641026	105.104897435897	103.064025641026	67.347076923077	72.4291025641026	60.1951282051281	84.6706410256411	66.3166666666666	90.8165128205129	76.5096153846154	63.2479487179487	99.9851282051282	63.2654358974359	65.2882051282052	96.9414102564103	60.213282051282	68.3588974358974	74.4581282051282	95.9185641025641
145	206.051449442802	206.048469265535	206.056445620758	267.834	267.31	272.428	4	4	70.4002941176471	100.003235294118	120.412058823529	122.431764705882	88.7655882352941	115.309852941176	82.6295294117647	220.383529411765	1696.16217647059	1776.62353846154	1121.93529411765	2054.82927272727	80.589294117647	86.725	93.8481176470587	91.8397058823529	111.173588235294	147.942647058824	93.8481176470589	142.837058823529	109.187205882353	69.378	61.2158823529412	83.6761764705883	77.5535294117647	66.3286764705882	54.0662352941176	86.7225000000001	68.3478823529412	57.1447058823529	101.023676470588	62.2253823529412	158.141029411765	114.272941176471	67.3491176470588	68.3478823529412	91.8397058823529	99.9888235294118	60.1956176470588	96.8944117647059	77.5535294117647
146	207.064450869152	207.05729283073	207.077106846033	297.935	294.828	309.169	49	49	12880.2943404255	2666.32653061224	21871.2132765958	17451.6100851064	15722.4623404255	3235.74839189189	3077.38197183099	6009.9982	655.017574468085	902.041636363637	696.927260869565	677.378893617021	19535.4474893617	21599.466893617	18422.8696382979	3900.55228571429	10555.4810425532	7346.90597619048	5671.31514285714	10641.5476086957	15413.2062765957	9806.18463414634	8468.48488235294	13743.7822894737	9383.48385106384	13818.626212766	11969.9555652174	16496.5082553191	13718.639106383	12295.8551276596	15661.9861304348	12022.1522553192	19828.0553617021	20198.4157659575	2806.42972340426	3867.90314285715	6315.81056000001	16825.3813404255	13295.3331914894	6668.52782978724	10706.5593191489
147	208.071682562997	208.065838110352	208.085243182432	297.9065	294.829	298.966	58	58	2852.03130952381	5535.89338235295	5818.48575	6197.93852380953	3950.56412903226	6236.93807843137	3957.3605	5558.71635135135	95.9079459459459	174.493945945946	97.9615135135134	99.9891351351351	4999.36386206896	5745.31074074074	5611.78758139535	5096.26455172414	1961.98445454545	2736.38938235294	1950.04637837838	2144.60810810811	3385.1895	2879.66032432432	2372.77145945946	3098.20823529412	3630.1088	2861.85810810811	2293.89209756097	4115.80952	2921.55296774193	2729.44653846154	3459.37392857143	2592.94102941176	5324.83646511628	5305.42745098039	2962.476	3813.35808	4697.88549019608	4102.56885714286	3195.06727027027	4929.57955555555	2072.16891891892
148	208.086086562127	208.086086562127	208.086086562127	297.9	297.9	297.9	1	1	2874.114675	5548.9352	5864.5407	6238.72560000001	4020.903775	6297.13730000001	4112.728525	5089.51009756097	102.0275	183.6765	105.102256410256	108.14915	5043.9	5792.952725	5658.77205	5258.49735	2150.4762	2774.127725	1948.98358974359	2146.61948717949	3456.0948	2885.6912	2383.00487804878	3154.0881025641	3669.929175	2859.830825	2378.63607692308	4228.6412	2933.290625	2747.196625	3507.15005128205	2620.3872	5456.43070000001	5360.52485	3052.214	3803.026	4723.4316	4276.9928	3196.2099	4815.385575	2073.1988
149	209.071861499505	209.070556426966	209.073166572044	297.9265	297.924	297.929	2	2	510.196078431372	1134.78509803922	1178.41705882353	1265.2862745098	767.246431372549	1094.74787804878	747.774980392157	1132.37411764706	93.8652549019608	125.505823529412	84.6909215686274	95.8947450980393	892.5	1112.22745098039	1075.266	1059.16705882353	424.401568627451	639.712117647059	410.189764705882	412.190901960784	731.536823529412	598.889627450981	486.614823529411	685.769411764706	722.340470588236	587.610352941177	449.941058823529	778.469450980392	559.174901960784	505.035882352941	721.334078431372	447.943549019608	1040.68	975.382431372549	566.18705882353	652.900392156863	834.680784313726	805.939411764707	602.785235294118	896.907470588235	354.035254901961
150	209.135945976155	209.130935047948	209.140956904363	117.3205	116.291	118.35	2	2	12.2434285714286	17.3382413793104	19.3891724137931	17.3482068965517	11.2253103448276	20.4013793103448	15.3041379310345	24.4766896551724	21.4215	13.2613448275862	12.2408275862069	16.3244137931035	17.3411724137931	12.2408275862069	17.3493793103448	12.2433103448276	9.18248275862069	13.266275862069	12.2412413793103	14.284	12.2453793103448	7.139	8.16358620689655	24.4725517241379	15.3042857142857	8.16371428571429	8.16220689655173	10.2048275862069	7.14313793103448	12.2408275862069	11.2165862068966	7.14337931034483	22.4368571428571	20.4013793103448	11.2230344827586	9.18248275862069	10.1968965517241	18.3649655172414	19.3852413793104	13.2582068965517	7.14475
151	209.153394593187	209.153394593187	209.153394593187	343.853	343.853	343.853	1	1	65.2972972972973	124.472972972973	127.554054054054	164.285270270271	87.7432432432432	98.981945945946	89.798054054054	212.221837837838	66.2877027027027	69.3783783783784	59.1756756756757	57.1275675675676	87.7571891891893	162.197189189189	130.553081081081	75.5	180.535216216216	148.983135135135	136.737945945946	217.219702702703	137.739078947368	237.691486486487	188.78	141.776243243243	99.9891351351351	110.189189189189	95.9054054054054	130.615351351351	79.5684324324324	78.5732972972972	108.165837837838	79.5831891891891	168.371351351351	102.043243243243	90.804054054054	73.4672432432433	132.635135135135	123.452702702703	51.0135135135135	131.576513513513	36.7355675675676
152	210.074689952395	210.074689952395	210.074689952395	120.373	120.373	120.373	1	1	76.5206896551724	160.1243	159.1928	238.7892	261.239466666667	318.2712	282.5677	581.438	264.249066666667	310.161066666667	167.290933333333	271.390933333333	218.294266666667	326.421333333333	289.755733333333	215.276266666667	339.6822	295.935333333333	242.7838	277.512533333333	111.209066666667	90.7889	57.1442666666666	66.2805	158.141333333333	151.029066666667	97.9456	419.4118	234.661333333333	220.3344	239.590333333333	104.0876	1370.53316129032	586.538333333333	291.796266666667	373.4176	1197.3626	735.612266666667	460.140266666667	850.7356	474.5945
153	210.990460726746	210.990460726746	210.990460726746	295.888	295.888	295.888	1	1	42.85596	87.763	80.60054	101.018823529412	60.1961960784314	72.4394901960784	53.04832	73.45152	653.99948	662.234509803921	959.176000000001	758.99904	81.603137254902	91.8342	83.6528627450981	98.97686	67.33056	78.561137254902	54.08014	73.46016	76.53	66.3260000000001	47.94752	82.6605000000001	57.14128	41.83066	41.83148	48.97248	42.85176	40.8112	68.36546	38.7752	66.3169	57.13568	44.88704	48.96768	39.79482	59.17508	39.7769411764706	54.0812	29.58754
154	212.058492444693	212.05517606511	212.071034420318	69.8895	67.336	75.493	16	16	12.2417872340426	23.4609583333333	24.4922553191489	28.5707234042553	21.4282173913043	26.5271914893617	15.3057446808511	47.9583913043478	20.3936170212766	22.4538695652174	28.5677446808511	39.7858085106383	20.4029787234043	32.6434042553191	25.506914893617	26.5335652173913	2334.65530434783	1984.70336956522	931.617260869565	1579.59939130435	25.5095744680851	12.2417872340426	11.2228085106383	27.5468936170213	23.4604791666667	12.2433191489362	13.2635957446808	14.282085106383	12.2433191489362	14.2871489361702	31.6285744680851	18.3670434782609	28.564170212766	35.7091304347826	19.3874347826087	21.4258085106383	25.506914893617	31.627914893617	24.4805106382979	14.2856595744681	12.2431304347826
155	213.964668219679	213.95935601053	213.978415778741	103.0595	94.878	106.118	100	100	3159.5206875	4546.33527272727	5190.5173	4491.91085	3356.53923255814	4179.64463157895	2746.92262790698	3770.847575	200.94	335.62935	296.900025	217.286625	2619.05637209302	3153.96620408163	2913.88892307692	2864.2628	368.312564102564	688.690384615385	634.69517948718	414.17075	2907.81428571429	2289.71291666667	2716.97330357143	3070.63	2191.56913432836	2318.24619354839	2278.94595238095	2500.00512820513	1678.55034883721	2213.99675	2678.14485714286	1903.30073170732	2631.26773333333	3714.12888888889	2414.02103703704	2492.80728571429	1574.25564102564	2849.6685	2968.61571428571	1607.73490909091	1158.87777777778
156	215.958621307496	215.953806766565	215.972724843815	103.051	94.878	106.117	72	72	1550.68061538461	2208.91064102564	2481.77493333333	2080.60530952381	1562.43653333333	1976.54314634146	1292.44136	1610.58	732.4273125	784.57225	687.663818181818	482.59303125	1261.07314285714	1404.63496551724	1454.89832653061	1276.58863636364	313.223727272727	418.249696969697	390.8275625	285.57375	1420.21963636364	1398.3343125	1606.92954545455	1452.48	963.146256410257	1109.23409090909	1350.60036363636	1087.77305	832.712888888889	968.241793103449	1578.81927272727	907.865925925926	1283.271	1814.27966666667	1098.85911111111	1239.786	1453.90078125	1311.05448275862	1378.38026666667	1451.81575	805.8740625
157	215.991744891001	215.991744891001	215.991744891001	116.315	116.315	116.315	1	1	1855.60182926829	2731.95190243902	3078.59095121951	2670.42509756098	2276.43621951219	3149.11646341464	2108.34	2595.9	839.58043902439	900.789219512195	628.410146341464	533.600317073171	1597.74014634146	1804.72517073171	1781.66205	1605.0892	328.526390243903	425.451878048781	420.300292682927	313.17743902439	1736.49663414634	1501.44	1649.784675	1747.26	1182.49095121951	1519.3973902439	1386.34573170732	1763.5104	1279.5816	1261.88726190476	1600.94048780488	1184.53148780488	2114.40943902439	2646.57595121951	1650.79409756098	1838.7608	1570.76243902439	2064.016325	1399.80809756098	1625.04964285714	825.515439024391
158	218.114243185478	218.103153257277	218.116031360433	364.236	361.168	364.263	3	3	281.677714285715	539.58	659.096181818181	711.130090909092	374.540181818182	620.16	394.845545454546	803.947619047619	688.714772727273	582.575727272726	263.221428571429	160.225636363636	371.379272727273	321.3	449.946	477.487636363637	92.82	86.7231818181817	44.8919999999999	70.3831363636363	217.3665	46.92	95.9068571428571	211.199142857143	204.009090909091	49.9933636363636	32.6312727272727	354.034636363637	122.432727272727	202.016571428572	200.022666666667	192.883090909091	703.997142857143	423.413181818181	111.209727272727	163.245714285715	265.270909090909	461.286545454545	241.807714285714	228.429090909091	42.8514545454546
159	220.083310545459	220.077880545692	220.095180978545	458.078	454.008	460.124	5	5	8.16400000000001	15.3005769230769	35.7098	8.16384	8.16384	23.4661923076923	10.2048	31.62868	91.8252	128.58048	10.2072	99.9826153846154	14.28672	14.2772	15.3006	12.24576	26.52728	27.54108	46.9217692307692	60.1823599999999	20.4008	13.26364	15.2976923076923	10.2028	45.9216	17.34068	8.16224	83.67936	122.4576	55.0821600000001	78.56156	9.18035999999999	77.5230400000001	48.9729230769231	18.36072	16.3273846153846	137.7378	14.28392	12.2404615384615	119.40084	31.6283461538462
160	220.083035163375	220.080274994005	220.085795332746	173.45	173.445	173.455	2	2	148.958086956522	226.555826086957	205.072434782609	273.304166666667	242.822086956522	250.984173913044	305.058	444.606260869565	187.728	161.166869565217	33.6700434782608	110.216347826087	145.899	225.42	160.146826086957	124.473272727273	375.544	265.279130434783	139.775739130435	262.218217391305	87.7424347826087	158.140434782609	109.1935	82.6622608695652	126.512347826087	110.192869565217	107.127391304348	391.880347826087	309.072625	202.988652173913	207.112956521739	171.403826086957	855.015043478261	747.659999999999	259.146260869565	374.355956521739	754.004913043479	719.314565217392	210.173739130435	526.601454545454	217.269260869565
161	222.079211802965	222.079211802965	222.079211802965	455.034	455.034	455.034	1	1	32.6537142857143	38.7642222222222	38.7705555555555	25.5104166666666	33.66825	42.852	33.67375	31.6286111111111	41.8313888888888	39.7908333333333	34.6941666666667	46.9305142857142	39.79625	37.7441111111111	41.8245555555555	34.6941666666667	29.5880555555556	42.8446666666667	33.6581666666667	43.8576111111111	35.6980555555556	26.5272222222222	32.6382222222222	30.6085714285714	40.8102857142857	29.5832222222223	22.4461111111111	45.91875	42.8505	27.543	45.91875	26.5308333333333	41.8245555555555	47.9530555555556	31.6243055555556	28.572	34.6894444444444	22.4461111111111	30.5983783783784	33.6746666666667	31.6286111111111
162	223.063592270842	223.063389756944	223.077221779255	842.716	841.706	847.788	3	3	135.69711627907	315.18	349.955720930232	309.102279069767	171.383441860465	345.827302325581	139.75911627907	245.853627906977	359.179162790697	328.612232558139	105.100720930232	252.994604651163	283.676372093023	320.367627906977	372.495232558139	346.934418604652	156.06	254.014744186046	227.517046511628	167.321953488372	310.369523809524	221.430837209302	342.81376744186	325.469023255814	266.256418604651	239.792906976745	164.354166666667	172.450744186047	270.336976744186	175.508	260.200813953489	217.344209302325	173.443488372093	388.726325581395	255.06976744186	403.001046511628	255.06976744186	207.116651162791	124.471209302326	314.238790697675	313.14
163	223.078084099871	223.078084099871	223.078084099871	756.984	756.984	756.984	1	1	132.633255813954	247.893906976744	269.390511627907	236.69934883721	158.139651162791	255.133720930233	176.440340909091	199.947348837209	197.935428571428	238.739860465116	95.9193488372092	306.118604651163	223.471674418605	322.32	241.800627906977	249.968372093023	128.572744186046	195.915906976744	152.038906976744	161.246523809524	246.901906976744	170.407595238095	173.447441860465	259.15088372093	217.344209302326	161.244511627907	158.16488372093	170.409906976744	168.346046511628	173.423720930232	217.344209302325	163.244651162791	172.424261904762	239.792906976744	176.508279069767	210.12	224.430697674419	267.31311627907	87.732	213.209162790698	197.961209302325
164	224.079350972347	224.079350972347	224.079350972347	847.788	847.788	847.788	1	1	31.6283783783784	75.4780000000001	97.9303783783785	68.3490540540541	43.8716216216216	99.9705945945947	31.6240789473684	58.1461621621622	83.6754594594596	92.8593513513513	30.6089189189189	62.2265945945946	78.5608108108108	64.2765789473686	76.5425675675675	83.6643783783786	41.8188918918919	71.4189189189189	46.9324324324324	32.6434594594595	72.4833243243244	67.3378378378378	65.2972972972973	77.5425945945945	56.1237837837837	67.3467567567567	53.0863783783784	36.7355675675676	56.0985135135134	45.9194594594594	52.0406756756757	46.9386486486486	38.7702702702703	97.9615135135134	71.4189189189189	83.6621621621622	56.1148648648649	58.1554054054054	27.5429189189189	77.5405405405405	70.3762702702702
165	225.075644678232	225.072650816641	225.090188274453	296.9175	292.811	297.929	22	22	760.119117647059	1251.87463636364	1584.49339534884	1492.90544117647	1016.21294117647	1546.72426666667	968.241793103449	1793.36682352941	213.241470588235	290.825735294118	136.739117647059	226.500545454545	1126.08	1464.25192307692	1490.63742857143	1159.56507692308	542.702588235294	675.415235294118	613.285147058823	507.07155882353	808.189411764706	774.514852941176	705.922380952381	595.937647058823	682.564551724137	899.873470588236	677.690117647058	1213.09473529412	950.894181818181	643.694235294117	842.004166666668	565.331818181817	1698.785625	1282.41933333333	935.44788235294	1113.1473	1644.95117647059	1168.23676470588	1060.592	1698.74073529412	488.710636363636
166	225.07982833292	225.078924460032	225.080732205809	233.6515	233.646	233.657	2	2	116.326636363636	254.019613636364	237.723545454545	318.367636363637	769.371318181819	1063.40836363636	795.812727272728	2063.26718181818	1415.11827272727	2018.63890909091	959.056363636364	1840.572	385.762186046512	559.171727272727	560.192113636364	332.608909090909	2426.90440909091	1580.40245454545	1232.35218181818	2011.70890909091	321.428863636364	319.352477272727	212.164727272727	306.047727272727	290.777727272727	168.36375	141.764204545455	616.327090909091	357.095454545455	184.599431818182	291.759	165.2616	2793.50672727273	676.531227272728	362.1	438.717272727273	1820.40981818182	1166.47137209302	599.920363636364	1044.61963636364	584.538136363636
167	226.194729394028	226.193371543644	226.19525242387	445.834	445.829	445.88	3	3	49.9837692307692	146.891076923077	102.007407407407	97.9662222222222	577.718296296297	89.7667692307694	243.844346153846	914.315294117647	190.795407407407	316.211923076923	78.5459230769232	91.7999999999999	73.4593846153846	135.699407407407	97.9236923076924	76.5201923076923	374.530296296297	81.6215384615384	85.7026153846155	252.923259259259	76.4888888888889	178.54537037037	223.4895	92.8445	77.5404615384615	89.7665185185184	86.7409259259259	342.881777777778	120.391769230769	317.30062962963	83.6810000000001	316.280370370371	995.782769230769	76.5057692307694	123.475846153846	175.486307692308	90.8063703703704	813.355826086956	82.6418076923077	132.633703703704	71.4188461538463
168	227.126978291799	227.126978291799	227.126978291799	825.399	825.399	825.399	1	1	18.3672857142857	34.6840476190475	28.564	31.6325476190476	17.3468809523809	34.6889047619048	22.4426190476191	17.3468809523809	214.285	696.930023255813	28.5713333333333	501.023585365853	43.8774047619047	46.9386190476191	35.7141666666666	45.9182142857144	20.4	42.8458604651163	14.2836666666667	21.4255	36.7302857142858	24.4868571428571	27.5515714285714	36.7242857142856	42.84	19.3849761904762	21.4285	18.3677142857143	26.5237142857143	18.3672857142857	37.7452857142857	17.3493095238095	18.3672857142857	27.5470714285714	13.2655714285714	26.5237142857143	20.4028571428571	17.3472857142857	34.6945714285714	26.5237142857143	11.2231428571429
169	228.056616214622	228.050277966497	228.062954462748	166.3	164.251	168.349	2	2	18.3624324324324	25.5074324324324	39.7905405405405	31.6091081081081	40.8118918918919	20.4054054054054	21.4222702702703	38.7651351351351	23.4662162162162	18.3619459459459	15.3041666666667	11.222972972973	24.4897297297297	27.5436486486487	26.527027027027	26.5235135135135	30.6125	29.5878378378378	10.2027027027027	24.4793513513514	35.7047297297297	30.6081081081081	14.2815135135135	28.5675675675676	16.3264864864865	19.3851351351351	18.3675	27.550945945946	9.18097297297297	11.2214864864865	17.3473513513514	34.6891891891892	37.75	24.4787027027027	10.2010810810811	13.2576052631579	19.3851351351351	35.7094594594595	13.2654166666667	23.4662162162162	16.3216842105263
170	228.208764511587	228.198507466447	228.210913161523	499.915	498.889	500.974	7	7	281.631714285714	292.775	284.654853658537	296.940658536586	1121.27485365854	329.559976190476	942.480000000001	1917.09245454545	825.51543902439	1083.52492682927	340.769609756098	389.798390243902	274.452170731707	308.04	314.287707317073	323.425048780488	1062.84	269.389463414634	460.138119047619	496.941926829269	302.855142857143	733.572902439026	729.683658536585	328.570333333333	292.774166666666	497.690285714285	387.711219512196	796.829536585365	540.897317073171	929.353317073173	277.44	1076.22865853659	3369.13506818182	260.205731707317	428.51268292683	762.959999999999	484.62743902439	2317.3284	386.58	630.616243902439	287.754142857143
171	228.965890481248	228.962839396195	228.967716131356	104.06	102.025	105.098	17	17	984.41696969697	1150.86486486486	1411.2650625	1235.566	900.014181818182	1341.03555	769.035647058823	1055.63911764706	88.7479090909091	125.492558823529	69.3785454545454	76.5204545454545	727.454454545454	840.704727272727	811.266923076923	816.339393939394	186.708441176471	269.311058823529	198.953181818182	210.138176470588	827.441181818182	502.815181818182	705.008454545454	867.997605263158	687.541272727273	599.920363636364	602.889529411765	828.609090909091	446.959090909091	587.677090909091	777.083117647059	540.840909090909	785.354705882353	1078.58505263158	563.190545454545	568.393181818182	389.744181818182	782.549181818182	455.038058823529	379.485090909091	277.464
172	231.975925378632	231.97155282755	231.991861840883	297.917	292.828	299.969	61	61	1619.39802439025	2427.68746551724	2522.0992	2389.48405	1786.50638888889	2352.71956	1800.76447368421	1558.79968627451	80.6017249999999	123.453275	112.24675	80.6031219512195	2390.74605714286	2521.4084	2466.70542857143	2376.85888888889	1266.978	1774.21475	1339.818025	1348.80722222222	2038.76770212766	1551.00093023256	1498.61504	2035.78666666667	2108.0651147541	1701.81490909091	1577.54576190476	1851.05095	1877.29365853659	1600.62961363636	2146.9742	1644.8848	1904.853425	2450.6405	1755.66585714286	2070.85375	2228.6082	1855.880225	1862.31711111111	2264.323075	1568.162675
173	231.973849714246	231.969652450248	231.988969065262	68.362	64.281	70.398	52	52	1656.72513207547	2322.3976875	2379.24180645161	2768.99841176471	1503.09697297297	2546.18983783784	1588.15733333333	1198.82045454545	861.413484848485	847.274375	1265.1472	685.623272727273	2137.23329545455	1904.5663030303	2047.93346511628	2222.7579	400.018181818182	565.231090909091	445.859181818182	358.115727272727	3176.63338235294	1882.38838235294	1957.9355	3533.212325	2588.9292	1570.90266666667	1952.82685714286	1364.88948387097	1084.54990909091	1679.5886875	2513.56988235294	1995.92018181818	903.961636363637	1789.27488888889	1329.41536363636	1359.00327272727	983.551125	898.84025	2302.29565517241	1051.050625	649.009090909091
174	231.976792495352	231.971950131447	231.990394051619	99.987	95.92	103.058	18	18	602.902083333333	848.996571428571	919.395416666667	892.875	601.032428571429	924.534171428571	570.148057142857	669.082514285714	426.278722222222	530.533714285714	232.625142857143	487.696571428571	610.216285714286	665.114514285714	622.269714285714	604.093714285714	570.339714285714	297.923428571429	458.172428571429	500.874555555555	819.283055555556	777.197666666666	852.934971428572	986.450514285715	620.328888888889	609.18875	589.626057142857	499.0734	434.702571428571	470.348055555556	608.905885714286	486.744428571429	530.486666666667	730.626857142857	463.274571428571	551.031428571429	397.908333333333	520.272857142857	470.272685714286	438.719444444444	388.662333333333
175	233.039494506932	233.039435730707	233.044419858459	65.29	64.276	67.319	3	3	231.565942857143	328.4308	389.864705882353	430.551705882353	225.485	430.488228571429	206.129117647059	221.403823529412	187.585371428571	162.305272727273	316.282058823529	188.721142857143	362.193970588235	338.679058823529	334.656470588235	373.481470588235	90.8192647058824	150.004852941176	85.704	87.7554117647059	428.585294117647	385.660058823529	396.882970588235	471.403058823529	366.159485714286	297.873371428571	246.868470588235	203.003411764706	182.627382352941	206.164764705882	352.960705882353	239.803676470588	177.499885714286	288.684257142857	180.585514285714	207.119705882353	234.660882352941	133.654676470588	593.606742857143	275.519117647059	157.147941176471
176	233.970227006323	233.968129281386	233.972028432799	298.944	296.902	299.941	9	9	712.239200000001	1078.61735483871	1099.85645	997.969395348838	801.93615	997.828949999999	777.449550000001	795.6975	55.09485	68.3584250000001	57.1438	64.277325	1003.65188571428	1016.3433	978.296951219512	1021.1344	586.571875	716.959571428569	615.316275	649.915175	903.054000000001	733.685575	703.88625	811.104428571429	939.758602941176	800.915874999999	728.565599999999	778.584275	756.00525	756.951300000001	888.790175	671.429948717949	832.5444	1037.59425	790.616250000001	817.120125	914.300799999999	859.071550000001	798.545414634147	957.15865	647.874625000001
177	233.971352216268	233.971352216268	233.971352216268	65.296	65.296	65.296	1	1	807.941538461538	1264.8	1307.15936842105	1387.54871794872	800.92141025641	1349.62961538462	761.234105263158	718.376421052632	505.754666666667	529.748763157895	845.798157894737	509.043974358974	1151.72474358974	1044.61128205128	977.563368421053	1166.34126315789	6835.80063157895	4913.58736842105	5035.09192307692	6420.58266666667	1506.12553846154	903.94717948718	1019.37434210526	1661.24547368421	1272.928	826.303846153846	864.04858974359	878.330384615385	613.193973684211	910.356421052632	1232.47789473684	982.665473684211	571.271794871795	1130.30205128205	679.490769230769	763.176526315789	663.183333333333	497.965473684211	1121.1208974359	672.450358974359	379.544923076923
178	233.977250281615	233.968925929434	233.984970433233	99.989	95.92	101.028	5	5	317.256588235294	562.263088235294	531.656818181818	587.781818181818	357.154411764706	518.384117647059	301.902588235294	419.195823529412	248.822588235294	259.147235294118	196.916764705882	288.743235294118	333.678727272727	419.256264705882	325.417529411765	363.281818181818	387.711764705882	217.322647058824	284.703088235294	316.236470588235	445.868529411765	326.428235294118	428.511176470588	465.173647058823	308.128823529412	351.031764705882	286.653058823529	297.005181818182	229.599264705882	254.047909090909	320.252294117647	265.314705882353	324.462882352941	428.585294117647	266.335147058824	281.641764705882	296.899363636364	342.749647058824	316.236470588235	306.081818181818	259.102411764706
179	234.018546857011	234.016249704147	234.032349837242	59.186	57.133	68.351	14	14	824.247351351351	1287.20589189189	1340.864	1421.24694444444	821.435416666667	1384.2867027027	780.57625	742.762222222222	507.71772972973	527.738828571429	864.175277777778	506.99372972973	1175.168	1070.09655555556	996.811388888889	1190.82625	6632.84484210526	4926.70577777778	4908.57309375	6361.01775	1554.09458333333	926.437444444444	1065.17	1696.72194444444	1300.43108108108	845.804054054054	884.436333333333	894.637444444444	626.450555555556	925.669083333333	1252.69644444444	1002.07644444444	588.695945945946	1161.93391891892	696.863054054054	773.370555555556	677.464444444444	514.206	1140.32978378378	681.638333333333	381.64172972973
180	234.094813422093	234.094813422093	234.094813422093	205.072	205.072	205.072	1	1	179.627555555556	329.549722222222	264.251944444445	245.886944444444	411.037611111111	559.112222222222	460.2455	299.961666666667	511.131333333333	453.126666666667	403.003947368421	379.420421052631	459.125	537.686388888889	488.713055555555	544.828333333333	742.521684210526	789.652	566.254166666667	601.963888888889	224.461111111111	137.7825	152.991666666667	103.048055555556	511.314705882353	246.907222222222	215.208277777778	715.409444444445	802.958611111112	569.129	801.938333333334	592.781388888889	1047.82527777778	1348.80722222222	783.360000000001	866.451666666667	1074.645	1112.04222222222	1067.21055555555	1088.28072222222	837.374388888889
181	234.097689972725	234.084912253062	234.110277103845	503.027	502.976	517.254	17	16	14.2863225806451	18.3617419354838	55.1043870967742	15.3038709677419	10.2029032258065	16.3272258064516	12.2388387096774	62.2357419354838	371.385677419355	489.723870967742	12.2434838709677	499.000838709678	26.5275483870967	26.5216774193549	15.3067741935484	15.3043548387097	102.006451612903	79.5952258064515	273.437806451613	407.160193548387	40.803870967742	14.2863225806452	18.3681290322581	20.4090322580645	184.637516129033	83.6188387096775	13.2633548387097	444.846580645162	839.964419354837	218.300709677419	357.986032258065	18.3617419354838	272.314161290323	124.495096774194	56.1266129032257	55.0939354838708	577.484322580645	27.5521935483871	9.17912903225805	846.974838709678	31.629
182	234.098804573046	234.095943090442	234.113240374379	205.0845	202.012	206.105	32	32	189.792585365854	345.879219512195	277.552780487805	266.294571428571	427.553731707317	576.380714285714	473.472390243902	325.512268292683	564.208365853659	479.590238095238	418.307380952381	412.243523809524	472.384219512195	557.146390243903	504.079952380952	566.245357142857	763.066857142857	803.971414634147	587.602285714286	625.424463414634	241.803585365854	158.141585365854	163.245714285714	120.376857142857	525.434880952381	262.20730952381	226.471714285714	740.821024390244	843.776285714286	583.44	812.017073170731	604.157658536585	1106.99109756098	1322.15926153846	875.16	1190.64564285714	1432.64828571429	1140.65995121951	1417.13717142857	1412.90197916667	934.450857142857
183	235.097750214297	235.096646144205	235.09885428439	505.0165	502.976	507.057	2	2	6.1228888888889	14.2805	23.4668148148148	17.345037037037	14.2836296296296	14.2877777777778	7.13896296296298	13.2638518518519	89.7828148148147	154.092703703704	17.3444074074074	203.083185185185	21.4254444444445	23.4659629629629	14.287	14.2836296296296	23.4617037037037	23.4668148148148	40.8103703703703	52.0351111111112	19.3807037037037	11.2252962962963	7.14337037037036	13.2662592592592	34.6812592592592	13.2551851851852	8.16207407407408	58.1547777777777	124.525851851852	24.4871111111112	67.3102222222221	12.2408888888889	47.9330370370369	17.3444074074074	10.2048148148148	20.4074074074074	68.3573703703703	8.16385185185183	13.2581428571429	98.9867037037037	13.2633703703704
184	235.115735702515	235.115735702515	235.115735702515	508.077	508.077	508.077	1	1	6.12311999999999	14.2805384615385	23.47104	18.36504	12.24336	11.22836	8.15871999999999	12.24336	74.48044	137.7054	16.32448	190.82976	19.38076	22.44088	13.26624	13.26364	24.48096	23.4710400000001	31.62868	54.0854399999999	19.3851153846154	9.18431999999998	6.12311999999999	12.24336	33.66132	9.1782	6.12168000000002	57.13568	95.95144	22.44616	64.2499199999999	12.24048	46.91264	15.3042	10.2048	19.3851153846154	51.0020000000001	9.18467999999999	8.16032000000001	76.521	13.26624
185	235.179026815332	235.176079824211	235.194544161283	259.1385	257.084	262.208	16	16	3146.89925581395	5498.91053488372	5657.20074418605	6421.49427906977	4585.13413953489	6639.48709302326	4599.18	1710.9872	4120.34358139535	4561.79093023256	3583.26	4873.87311627907	5675.03623255814	5600.277	5843.35925581395	5756.83727906977	5012.28	5663.56911627907	4203.51365909091	5109.55758139535	5786.66202325582	5366.54558139535	4498.38245454545	5876.40506818181	5802.98834883721	5154.13437209302	4280.58754545454	5055.48279069768	4419.24446511628	4439.23423255814	5524.54632558139	4583.48693023256	6330.98595348837	5977.47595348837	4332.69739534884	4232.54577272727	4808.10288372093	4648.53639534883	2976.15404651163	1864.46118918919	1654.03169811321
186	235.968254833015	235.968254833015	235.968254833015	302.991	302.991	302.991	1	1	148.9884375	183.684375	194.87371875	185.719625	103.04840625	187.73175	139.75284375	120.3710625	36.73575	38.7706875	27.54759375	36.723375	189.708375	192.86859375	185.6855	179.5365	104.0686875	134.677125	92.8598125	134.69775	182.63034375	99.9845000000001	110.190375	153.0703125	174.46809375	112.2103125	108.166375	163.245	128.5554375	137.73796875	167.35175	108.166375	159.162545454546	186.71146875	135.67246875	142.839375	147.93625	187.69725	170.3295625	173.474375	124.4743125
187	236.034415159024	236.034415159024	236.034415159024	60.189	60.189	60.189	1	1	154.038303030303	234.586060606061	244.905	233.63725	169.390424242424	263.183454545454	174.4948125	232.624125	134.564	126.58075	177.5289375	129.551545454545	215.277545454545	222.379818181818	225.48215625	225.513757575758	1073.51818181818	831.50375	740.718	1110.05672727273	292.8655625	360.15928125	447.88975	288.73959375	277.423515151515	418.2384375	365.192545454545	204.01875	178.547727272727	164.29546875	229.52109375	174.51084375	235.648	283.585272727273	225.47525	180.588272727273	166.30075	171.40725	272.315727272727	151.029375	170.41828125
188	236.09572325465	236.092852672291	236.112033081055	507.057	502.976	508.077	3	3	5.10227272727272	18.3616363636364	18.3681818181818	14.2859393939394	8.16218181818183	24.4901818181818	13.2588181818182	19.3851818181818	46.9325454545455	57.1352727272727	9.18245454545454	64.2886363636364	18.3649090909091	17.3410303030303	16.3272727272727	7.14190909090909	18.3621818181818	21.4295454545454	19.3851818181818	34.6954545454545	21.4224705882353	12.2454545454545	15.3068181818182	14.2859393939394	25.502205882353	15.2963636363637	11.2233333333333	45.9122727272727	84.7103030303029	21.4219090909091	58.1348181818182	10.2009090909091	53.0352727272728	18.3676363636364	17.3477272727273	10.2027272727273	57.1352727272728	10.2042424242424	12.2389411764706	73.4737500000001	8.16363636363635
189	236.183155352537	236.178823865788	236.193708410586	256.5965	255.049	258.132	4	4	686.635565217392	1399.79791304348	1391.99165217391	1735.46373913044	1160.03660869565	1762.44104347826	1134.518	1873.19895652174	977.201652173912	1049.89317391304	890.059875000001	1126.356	1476.96	1483.52252173913	1491.62139130435	1463.7	1309.68	1402.85869565217	984.551739130436	1318.51408695652	1459.99330434783	1372.25086956522	1084.53730434783	1413.06130434783	1488.9412173913	1320.55513043478	844.657411764706	1370.21034782609	1022.2905	1046.03478260869	1443.01773913044	1173.04791666667	1943.59695652174	1455.91226086957	1096.04034782609	987.612521739132	1221.25226086957	1236.87234782609	724.570434782609	1299.2252	1255.24173913044
190	236.197059567734	236.197059567734	236.197059567734	259.135	259.135	259.135	1	1	699.916	1414.0665	1412.32257142857	1751.11671428571	1169.24742857143	1780.71017857143	1142.68	1849.76013793103	988.449214285714	1068.23914285714	897.296551724139	1139.65914285714	1493.38457142857	1495.73885714286	1507.98228571428	1476.30175	1322.00937931034	1421.258	997.627448275863	1334.76728571429	1477.322	1383.16842857143	1098.79996551724	1426.35942857143	1498.04157142857	1348.0805	911.115142857143	1382.19678571429	1042.732	1061.50571428571	1457.223	1181.24271428571	1960.98914285714	1470.21751724138	1110.304	1007.022	1237.56325	1252.1535	733.7395	1355.39668965517	1275.58035714286
191	236.95578802314	236.95578802314	236.95578802314	66.316	66.316	66.316	1	1	757.909533333333	1149.4273	1183.50933333333	923.341333333333	721.328533333333	1068.82026666667	668.416206896552	614.206068965517	517.922933333333	437.949827586207	1050.88413793103	449.9523	955.998482758621	712.006533333333	816.213333333333	930.680275862069	473.504	424.348689655172	459.12	472.383466666667	1154.1478	947.8587	919.260266666667	1438.58896551724	1193.478	742.6328	947.641933333333	732.407866666667	610.124965517241	866.360586206897	1122.07333333333	910.239862068966	455.9698	961.9543	684.598933333333	709.091724137931	512.173866666667	413.2215	1148.59506666667	438.79275862069	399.002466666667
192	237.070078479078	237.063355154549	237.071642683422	267.315	267.31	268.29	3	3	77.5511794871795	169.388102564103	188.774	185.69005	291.79865	368.427575	235.65465	1034.54	11568.84	12298.1389230769	7130.82	16245.838825	142.821	167.322051282051	159.1395	113.267175	608.94	744.80075	548.746205128205	833.570435897436	134.6961	137.738076923077	102.028205128205	119.391	113.267175	93.8768	80.5901282051283	127.534375	124.4583	76.5192307692307	108.163487179487	71.40875	488.64141025641	246.902051282051	97.9593846153847	130.57641025641	404.0883	228.6032	127.534375	219.3	253.061743589744
193	237.075086870709	237.073950877159	237.076222864259	413.1915	412.177	414.206	2	2	24.4864	40.8186666666666	34.6766	36.7368	39.7982	45.903	34.6890666666667	60.1952258064516	44.8913548387097	78.5477	40.8186666666667	53.0452	30.608	36.7223225806452	27.5481	35.7163333333333	43.8724838709677	24.4864	22.4458666666667	30.6077419354839	26.5226	31.617	27.5526	35.7105	20.402	30.614	20.4051612903226	37.7424666666666	27.5472	28.5726451612903	25.5166666666667	17.3479333333334	74.4929677419354	28.5730666666667	18.3617419354839	33.6688	60.2075333333333	31.6231	16.3242666666667	42.8589677419355	24.4816
194	238.041621194154	238.033970307539	238.049603677156	294.835	292.771	294.857	3	3	63.2444285714286	79.5795	57.136	70.4145	46.9315	86.72125	57.1460000000001	69.3648571428572	1838.50503225806	2031.31775	1658.63614285714	2123.14025	77.5254285714286	70.4120357142858	83.6634285714285	60.1715714285715	56.11375	125.486357142857	95.9426666666666	132.665	83.6780714285714	51.0240740740741	58.1440714285715	71.405	90.80225	62.2374285714287	57.158	65.2982857142857	45.9128571428572	58.15425	75.5143571428572	47.9618214285715	73.4586666666667	89.785142857143	44.8831428571429	52.0236428571429	76.5214285714287	68.35675	83.6282857142857	64.278	63.2577142857144
195	238.077314389985	238.071380135901	238.0788127313	267.315	267.31	268.29	3	3	24.4866666666667	46.9404444444445	46.9404444444445	68.3679166666667	59.1761111111111	77.5786285714286	60.1865555555555	181.609444444445	2072.78514285714	2555.13431578947	1313.68844444445	3039.399225	38.7642222222222	55.095	45.9125	45.9192857142857	99.9545555555555	135.696944444445	93.8374444444444	151.021666666667	56.1152777777777	60.2045833333333	32.6488888888889	40.8166666666667	35.715	39.7973333333333	30.6033333333333	41.8313888888889	40.8111111111111	30.6083333333333	31.6337777777778	27.5429189189189	96.9105555555555	64.2775	29.5928888888889	30.6033333333333	77.539	52.04975	26.5318857142857	63.2365555555556	38.7768888888889
196	239.075435128323	239.075435128323	239.075435128323	266.289	266.289	266.289	1	1	23.4665714285714	44.9030476190477	45.9257142857143	69.395619047619	43.8722857142857	66.3340476190476	45.9	113.251714285714	1132.2	1275.71428571429	670.980545454546	1445.72645454546	39.78	58.1562857142857	39.7911428571428	32.6567619047619	81.5771428571428	93.8662857142859	85.6800000000001	84.7034761904764	40.8114285714286	68.3559523809524	43.8722857142857	33.6694285714286	33.6772857142857	32.6582857142857	32.64	35.71	24.4865454545455	24.4925714285714	28.576	28.5746666666666	76.5214285714285	37.7505714285714	23.4731428571429	30.6	53.052380952381	33.6694285714286	27.5477142857143	34.6707272727273	35.72
197	239.088449520851	239.088449520851	239.088449520851	411.157	411.157	411.157	1	1	19.3851153846154	29.5945	34.6826153846154	36.7379999999999	31.6283461538461	38.7614615384615	19.3851153846154	56.1148076923077	72.4391153846153	98.9437307692308	40.8192	85.70352	26.527	25.5019230769231	36.738	27.55296	16.3243076923077	15.3040384615385	15.3042	20.4053846153846	23.4608846153846	29.5744230769231	28.5675384615385	25.5067307692308	22.4408461538462	31.6283461538461	21.4264615384615	34.6813076923077	33.6688846153846	20.41	17.35224	16.328	42.8609999999999	26.53352	26.521	25.5067307692308	37.7585	31.6211923076923	13.2635	35.7175	16.3206153846154
198	239.094948901367	239.091380088835	239.095849232859	297.947	297.872	298.938	3	3	124.483701492537	229.600746268657	237.742235294118	269.374567164179	176.50647761194	216.315940298507	177.511164179104	351.961791044776	2834.09276712329	9432.19128358209	5341.65779104478	3346.02051282051	230.523373134328	305.087104477612	218.302358208955	205.092	799.761910447761	842.741910447761	966.279223880597	1014.23605970149	181.61047761194	266.269897058823	184.655119402985	219.377014925373	216.315940298507	169.364597014925	138.756537313433	192.832808823529	108.157970149254	114.280119402985	137.748358208955	130.615402985075	257.130268656717	205.074	112.239402985075	137.724179104478	173.445671641791	163.228656716418	132.601940298507	158.141641791045	104.076537313433
199	239.982267744619	239.982267744619	239.982267744619	64.281	64.281	64.281	1	1	47.9452222222222	87.7176111111111	82.656	109.168918918919	68.3697777777778	98.9504864864865	77.5537777777778	63.2572222222222	83.5967222222222	63.2865	75.4985	57.134	76.5208333333333	79.5705405405405	86.722972972973	74.4924444444444	79.5925	47.9530555555556	39.7908333333333	52.0341666666667	182.654583333333	970.125666666667	1321.25	206.062444444444	105.071444444444	411.171944444444	330.567567567568	61.2064864864865	45.9125	82.65375	89.7718918918919	102.041666666667	66.3072222222222	77.5284444444444	79.5925	64.2775	59.1761111111111	64.2775	94.8574864864865	57.1433333333333	56.1244444444444
200	240.093201897961	240.093201897961	240.093201897961	294.868	294.868	294.868	1	1	33.669	56.12125	68.3582727272727	76.5306818181818	46.9332888888888	62.2362666666666	49.9933636363636	78.55225	1482.45627272727	1830.39826666666	1162.09063636364	1949.48059090909	62.22	65.3047272727273	52.0269545454545	57.1276363636364	122.432727272727	116.311090909091	144.917454545455	152.040954545455	48.9730909090909	41.8255909090909	35.7047727272727	65.3047272727273	54.0744545454545	33.6651333333333	26.5306363636364	46.9325454545455	27.5510454545455	34.6892727272727	36.7298181818182	40.8163636363637	51.0136363636364	48.9730909090909	23.4626136363636	38.7660454545455	42.8514545454545	36.7257272727273	33.66	30.6122727272727	30.6081818181818
201	242.95670582748	242.95670582748	242.95670582748	758.079	758.079	758.079	1	1	10.2025806451613	23.465935483871	16.3277419354839	26.5174838709677	9.18232258064517	20.4096774193548	12.2430967741936	13.2633548387097	177.530516129032	295.884193548387	21.4294838709678	239.806129032257	24.4869677419354	32.6482580645162	21.4254193548387	21.4220322580645	21.4335483870968	24.4869677419355	16.3241290322581	14.2863225806452	22.4506451612903	11.2249677419355	9.18261290322581	19.3849032258065	35.7158064516129	7.14316129032258	22.449935483871	17.3476774193548	22.4463870967742	11.2192903225806	21.4301612903226	12.2434838709677	15.3009677419355	15.303870967742	12.2454193548387	22.4456774193549	9.18087096774195	13.2637741935484	18.3617419354839	37.7435806451612	11.2231935483871
202	243.883001231769	243.882272608386	243.890600415773	918.2355	916.193	920.302	8	8	5820.68873417722	5456.38162025316	7100.11794936709	5849.61937974683	3623.27858227848	8973.70146835443	4466.09134177215	3961.50729113924	3178.36462025316	2985.29779746835	3262.60769620253	3093.44597468354	9512.28913432836	5768.58296202532	6282.7119113924	6010.83337974683	3919.86129113924	9515.39525316456	3282.23587341772	4635.75770886076	5692.48674683544	2930.42156962026	3522.48197468355	11726.0189090909	7371.01816216217	3309.21467088607	3428.6035443038	4881.98552238806	3132.80873417722	3864.52718987342	7591.91605633802	4586.49316455696	3847.9952278481	8687.18984810127	3336.13016455697	3236.32334177216	3129.74835443038	3849.22415189873	3455.9404556962	3204.89350632911	3302.07174683544
203	244.092905301685	244.087350323964	244.108068404885	60.1915	59.162	61.221	14	14	835.487763157895	1312.70613157895	1063.27873684211	1103.92473684211	925.521894736842	1216.98557894737	843.888210526316	1450.81421052632	3977.26216216216	5564.59013953488	4580.98157894737	4278.53788235294	503.945	689.608947368421	483.604736842105	415.311368421053	232.656	373.474105263158	186.708157894737	268.370736842105	478.57747368421	288.734473684211	267.315842105263	355.051578947368	391.669894736842	209.153947368421	128.533263157895	222.388684210526	363.213684210526	274.528657894737	397.841052631579	300.003789473684	745.831605263158	597.797105263158	247.930342105263	347.909736842105	417.298394736842	858.063447368421	1014.87381578947	486.740842105263	471.43452631579
204	246.860265827806	246.857572234576	246.860566035659	1079.45	1079.33	1080.53	14	14	1815.1359375	2338.53454545455	2595.67500000001	2362.00151515152	1534.55	2843.46125000001	1644.72848484848	1543.15636363637	1265.55151515152	1270.2890625	857.062500000002	1247.46	2623.22343750001	2224.81111111111	2370.48000000001	2508.94843750001	1547.7996969697	2959.92656250001	1419.83999999999	1735.53545454546	2390.57000000001	1279.46	1518.78	2830.34687500001	2701.78750000001	1403.93696969697	1536.5109375	1808.99727272728	1373.76125	1558.55999999999	2798.71718750001	1718.20625	1550.86060606061	2778.31093750001	1318.85999999999	1311.0893939394	1304.35875	1534.08	874.65939393939	1311.1015625	1383.72878787879
205	246.864212485617	246.860821739384	246.880129031459	1079.43	1078.37	1081.43	83	83	1631.39000000001	2316.08787878787	2553.81848484849	2430.38437500001	1438.640625	2876.60565217392	1626.36303030302	1418.55135135135	1257.40999999999	1265.2	860.123437500002	1272.96	2606.85147058824	2333.14874999999	2444.94000000001	2568.12656250001	1443.74218749999	2916.0005882353	1254.6	1690.51659090909	2466.09531250001	1272.32968749999	1378.406	2840.7	2627.28030303031	1398.8484375	1427.06368421053	1750.85625	1362.56129032258	1126.29230769231	2767.06181818182	1654.89055555556	1396.82161290322	2778.28515151516	1311.71999999999	1303.95937499999	1292.13677419355	1366.80000000001	867.531249999996	1343.7515625	1379.63718749999
206	247.043069978876	247.03888315313	247.05085824612	61.2145	60.177	62.258	8	8	488.623545454545	714.977515151515	800.155151515151	1035.58074468085	101.007	1264.91625	96.9431818181818	152.020636363636	682.116454545455	1145.351625	162.223363636364	1209.86119047619	526.460727272727	1021.16648780488	707.049	615.334090909091	56.1233333333333	143.862727272727	90.8042727272727	78.5726666666666	614.313636363636	1984.54833333333	1814.04490909091	738.743272727273	394.704818181818	1123.15345454545	800.795151515151	642.657272727273	652.974545454546	71.4424242424242	494.758787878788	65.3071515151515	80.5871818181818	1127.20045454545	705.008454545454	417.291545454546	1001.90781818182	81.6218181818182	272.364272727273	1066.34333333333	1109.23409090909
207	247.058051420296	247.057383738234	247.058719102357	62.7445	62.229	63.26	2	2	72.4245806451613	45.89578125	21.4294838709677	24.4861935483871	1302.89915625	90.78834375	1529.65696774194	1946.696625	218.141935483871	46.9570967741936	144.881225806452	730.387125	65.2985806451613	32.6430967741935	47.9521290322581	33.6754	128.5788	77.5273548387097	60.1952258064516	94.884	27.5521935483871	91.8261290322581	15.3038709677419	32.6492903225806	52.0168125	25.5024193548387	25.5024193548387	446.788258064516	19.38475	668.395806451613	33.6631935483871	420.418533333333	1629.04303225806	22.4421290322581	78.5598709677419	386.677806451613	170.383096774194	1167.21212903226	220.29975	133.679161290323	330.626322580645
208	248.002014488744	248.002014488744	248.002014488744	145.897	145.897	145.897	1	1	121.413564102564	225.414333333333	177.529076923077	159.188	115.291871794872	111.177131578947	107.144210526316	183.623076923077	328.53082051282	338.779789473684	371.326666666667	359.085128205128	114.269473684211	206.066578947368	126.495897435897	112.231025641026	44.8927368421053	73.4695384615384	71.4092105263158	77.52	79.582	49.9938205128205	45.9057692307692	41.8189487179487	90.8315263157895	55.1027368421053	59.1767894736842	164.261282051282	84.681282051282	118.317025641026	90.7914102564103	58.1473076923077	324.351846153846	251.9725	78.5498717948718	126.4583	355.004615384615	318.28	438.781052631579	326.441025641026	436.672631578947
209	250.015399385833	250.011771681206	250.029280274138	64.27	62.229	68.351	10	10	95.8910588235294	163.190588235294	183.649090909091	199.973454545455	97.9623529411764	186.676147058823	117.341818181818	111.209727272727	90.7302647058823	83.7051176470588	101.007	76.5066176470588	155.081454545455	151.993545454545	140.797636363636	124.491757575758	1143.91455882353	924.367090909091	1024.34576470588	883.549235294118	229.595454545455	300.978088235294	316.284545454545	370.359	165.230470588235	170.384205882353	172.394911764706	110.169818181818	97.9454117647059	81.6363636363636	159.134181818182	106.133575757576	81.6235294117647	132.615294117647	97.9482352941176	106.107529411765	115.290818181818	107.128636363636	127.492647058824	129.597727272727	60.2060294117647
210	250.863080652444	250.863080652444	250.863080652444	1071.23	1071.23	1071.23	1	1	1094.7755882353	1489.61714285713	1769.19	1631.45029411765	1350.86941176471	1782.96764705881	1217.21088235293	1414.53529411764	1293.08529411764	1006.01	2327.29088235294	1141.70911764706	1647.775	1458.42058823529	1715.64	1728.9	1057.02470588235	1878.36147058824	1331.09999999999	1431.46085714285	1511.49117647058	1344.74764705882	1352.90999999999	1772.75999999999	1826.32647058824	1159.05411764706	1263.48823529412	1029.47676470588	1049.16470588235	1457.57999999999	1848.77294117646	1082.53205882353	1322.29028571428	1799.29705882353	1277.03999999999	1338.61485714285	1183.88235294118	1357.62	1887.06764705881	1199.19117647059	1317.83999999999
211	250.972109107598	250.972109107598	250.972109107598	64.281	64.281	64.281	1	1	187.7076	496.728121951219	562.2404	573.39455	264.251225	619.215875	234.694358974359	309.184307692308	336.501	439.9217	786.632025	212.215804878049	533.523780487805	457.014634146341	510.2125	480.6084	2113.300175	1590.608725	1125.363325	1579.6179	514.2942	194.872525	228.5696	496.952282051282	383.52	181.58225	184.642073170732	326.44	237.724075	236.770871794872	421.440025641026	250.000512820513	206.0703	544.74675	189.77115	236.702243902439	340.77185	305.102666666667	1172.28826829268	274.494325	143.85525
212	251.068334264429	251.067403003423	251.069265525434	88.7555	88.744	88.767	2	2	71.42	219.324571428571	80.6138571428571	137.757857142857	143.880428571429	239.767142857143	103.014228571429	242.828	346.780571428571	298.056914285714	186.712285714286	203.036857142857	210.208285714286	169.338971428571	131.587371428571	118.369714285714	36.7354285714286	58.1562857142857	33.6741428571429	49.9856	150.976914285714	28.5624	13.2614857142857	45.9128571428571	169.367428571429	68.3591428571428	43.8722857142857	508.088057142857	93.8662857142857	195.894857142857	137.692285714286	91.8231428571429	805.890285714286	633.7926	204.085714285714	260.209285714286	257.148	602.971971428571	140.775771428571	267.359771428571	43.8649142857143
213	251.097390441855	251.092884505646	251.100432434117	231.594	230.59	231.612	3	3	69.3842857142857	113.240614285714	117.339428571429	155.092869565217	139.777185714286	152.044782608696	106.108228571429	306.115714285714	174.468857142857	151.026492753623	136.695314285714	217.318652173913	110.198571428571	190.806785714286	159.17652173913	127.525	126.483492957746	116.311391304348	74.4683428571428	111.200242857143	112.229857142857	206.094828571429	132.603661971831	145.886557142857	107.138043478261	95.922231884058	95.8826857142857	151.012857142857	79.5814782608696	91.8025714285715	105.0806	89.7699154929578	290.757	155.094285714286	71.402	145.900857142857	187.744	179.611826086956	116.319652173913	196.881746478873	121.4123
214	252.111723652728	252.106199623222	252.124254178368	209.154	208.128	211.194	5	5	343.869063829787	819.179595744681	598.019234042553	1012.10866666667	1634.85804255319	2589.462	1722.44238297872	3973.86842553191	1484.65723404255	1399.96544680851	543.804354166666	896.909625	1142.68595744681	1744.85489361702	1625.67344680851	1272.28491489362	2420.8555	1805.09512765957	1266.00482978723	1815.07206382979	423.414787234043	427.486978723404	305.975	247.896191489362	895.797791666666	575.508	410.098625	4414.26880851064	2625.15685416667	1484.13095744681	1755.8960212766	1204.05191489362	891.734916666666	6951.14444680851	3000.96519148936	5241.16087234043	10255.0627659574	8272.41729787234	5677.72085106383	9614.87447916666	2670.74179166667
215	253.214461054567	253.211690293662	253.232029235319	617.263	611.124	619.32	29	29	512.236434782609	2402.06008474576	1524.08372727273	2418.73197368421	1104.82480434782	1915.42910526316	1162.94869565218	1752.86529411764	957.922891304346	1421.25367391304	511.226934782608	1462.8982173913	1109.92556521739	2010.93417391304	1432.81252173913	899.774217391305	699.988434782609	328.531	272.4824	763.155130434783	858.968130434783	958.147434782608	480.49014893617	1318.33096	433.675543478262	285.679130434783	270.340326086957	832.745739130434	268.328608695652	508.089913043477	300.944891304348	745.826586956522	3585.73702439024	1077.41843478261	312.2424	1109.16534782609	1077.60208695652	2225.22583333333	430.559260869565	839.782043478261	456.008021739131
216	254.990557520601	254.984656025685	255.005469594901	103.0545	94.878	107.127	92	92	3117.62933333333	4417.78090909091	5101.71754761905	4210.31851282051	3086.875	3961.73117241379	2702.08812244898	3746.36582051282	205.02	293.796923076923	287.721631578947	180.589923076923	2637.36471428571	2958.44130434783	2818.55084210526	2797.97692682927	396.889717948718	719.298846153846	616.327794871795	412.131794871795	2854.73483076923	2340.9	2791.45661538462	2909.80784615384	2036.45945945946	2293.80830188679	2104.52448717949	2414.8464516129	1953.08120930233	1951.82681481481	2736.26974545455	1840.982	2745.51	3645.77636842105	2379.541	2568.39978947368	1611.02065116279	2658.84968	2543.59323529412	1457.67855172414	1069.0648
217	255.006189886633	255.005780216008	255.006557414074	104.0575	99.984	105.086	8	8	3165.46828947368	4529.06497368421	5200.19978947368	4212.29810526316	3259.22484210526	4243.93115789474	2719.24984210526	3711.86086666667	210.114578947368	294.863657894737	294.856052631579	179.566315789474	2687.37315789474	3028.14105263158	2894.03863157895	2873.50568421053	398.933184210526	726.427368421053	615.313894736842	411.049394736842	2855.71657894737	2429.57731578947	2786.41055263158	3011.35073684211	2134.39052631579	2321.45789473684	2142.22105263158	2576.62960526316	2003.08652631579	2049.70868421053	2751.889	1963.59389473684	2573.56092	3801.06842105263	2476.56189473684	2663.36763157895	1734.49210526316	2804.77576315789	2810.39	1616.09684210526	1195.59421052632
218	256.081143644974	256.076936496182	256.094381408099	63.759	61.197	64.286	12	12	162.207	253.994094339623	267.365961538462	291.83	325.500377358491	487.688692307692	302.033846153846	401.003596153846	1106.41339622641	1350.23383018868	1068.22188461538	1455.78232075472	190.768769230769	301.987018867925	186.709269230769	231.627307692308	269.376461538462	546.926153846154	318.357735849057	340.812339622642	386.725769230769	170.36520754717	170.404230769231	399.943547169811	262.154547169811	184.671226415094	135.695807692308	223.413692307692	247.925423076923	235.7355	399.990769230769	221.4485	598.839679245283	585.631622641509	213.258867924528	363.215846153846	374.438807692308	461.257307692308	446.826113207547	393.868461538461	491.767320754717
219	256.262731279434	256.260073943909	256.279147847783	880.46	875.381	881.452	10	10	444.958761904761	885.723348837208	965.167761904762	709.197857142856	683.575476190476	798.769255813955	495.912139534884	1960.97637209302	661.140837209302	594.826571428571	2701.33828571429	465.369714285714	1006.00171428571	851.029116279071	1031.62921428572	787.752476190476	518.301767441861	899.988697674418	611.147162790699	589.640651162791	917.356325581394	519.452255813953	591.680930232558	1022.31962790698	936.616186046511	567.345047619047	533.812720930233	683.591428571428	585.644000000001	746.827255813953	808.061023255813	713.163071428571	649.991837209302	853.973581395348	654.929581395349	641.75553488372	535.65	618.365285714285	1674.84	611.216813953489	571.278139534884
220	256.977232695632	256.971057673793	256.992988676402	103.057	94.878	107.121	75	75	2266.70141176471	3236.27964705882	3719.95615384615	3225.49945238095	2231.94285	3036.12916666667	1845.53670422535	2578.49167567568	140.752333333333	206.094594594595	158.141891891892	121.40975	1777.75247619048	2246.04	2062.99145454545	1958.17958333333	307.101351351351	542.783783783784	458.179555555555	295.832222222222	2093.59459459459	1688.86523076923	1779.34164705882	2135.92455319149	1563.87291666667	1596.72681818182	1647.53071428571	1827.6035625	1381.6083902439	1537.5472972973	2070.54513513513	1271.45881081081	1732.88005882353	2808.10710204082	1563.2528	1692.885075	987.636571428571	1766.11457142857	1459.82941463415	904.969962962963	941.562555555556
221	257.101331776586	257.101331776586	257.101331776586	292.828	292.828	292.828	1	1	27.548	52.0351111111111	44.8914074074074	60.1968571428572	48.9737142857144	45.9128571428572	42.8602222222222	68.344962962963	2768.06385185185	3728.12400000001	1789.20992592593	3512.88014814815	58.1568888888889	64.2903333333335	45.9033333333333	45.8933333333333	274.44974074074	273.439407407407	315.397444444445	299.956222222223	43.8807037037037	56.1264814814815	38.7628148148149	53.0438518518519	49.9927037037038	29.5875185185185	41.8473333333333	36.7293333333334	33.6697777777778	32.6494814814815	35.7168518518518	31.6349259259259	40.8103703703704	34.6900740740741	25.5018518518518	26.5267407407407	24.4871111111111	25.5064814814815	25.4907407407407	17.3444074074074	26.5267407407408
222	258.874789270315	258.874593597001	258.875628309723	1078.41	1077.37	1078.43	3	3	2340.9	3302.63916666667	3513.83666666667	3183.26666666667	2170.13083333333	3720.94555555556	2318.07111111111	2232.97555555556	2005.86611111111	1920.14864864865	2087.48833333333	2063.46	3536.28277777778	3475.06611111111	3337.55083333334	3192.6	2217.06361111111	3749.52	2033.88	2270.11805555556	3338.23722222222	1975.25777777778	2206.86083333333	3657.69583333334	3366.89189189189	2005.86611111111	2270.73611111111	2500.70083333332	2073.76888888889	2195.04	3704.62861111111	2340.13388888889	2168.09027777778	3545.41	2108.34	2015.04861111111	1987.50111111111	2156.86722222222	2108.46777777778	2073.76888888889	2041.02
223	258.881099629939	258.876121111176	258.898597555213	1078.41	1076.31	1079.49	94	94	2393.59028571427	2377.49615384615	3129.0880487805	3218.97638888889	2215.02305555554	3416.92941176471	1376.335	1846.31062499999	1412.54499999999	1382.44743589743	2126.25888888888	2093.60999999999	2567.15866666666	3336.92093023255	3055.92000000001	2873.34000000001	1772.25088235294	3087.92744186047	1264.8	1809.03193548386	3395.38833333333	2005.86611111111	2251.75305555556	3191.30476190476	2545.50853658536	2057.90027777778	2058.49257142857	2201.72789473684	2104.41828571427	2246.04	2642.5	1617.4731707317	2200.73916666667	2171.48521739131	1395.35999999999	1586.58593749999	1099.0785	1946.15999999999	2158.475	1546.76588235294	1195.44
224	259.107109223595	259.107109223595	259.107109223595	100.002	100.002	100.002	1	1	21.4229166666667	38.7758333333333	41.8370833333333	57.144	50.0017777777778	48.9813333333333	71.3961111111111	93.8374444444445	56.0893055555555	62.2369444444444	21.426	48.9733333333333	26.5311428571428	37.7471944444444	33.6637714285714	25.5107142857143	47.9530555555556	27.5475	25.5111111111111	33.6636666666667	21.4258333333333	47.9373888888889	37.7495142857143	25.5034722222222	24.4866666666667	26.5308333333333	22.4430555555556	44.9064	24.4902857142857	17.3447222222222	20.3988888888889	22.4494285714286	71.4116666666667	40.8166666666667	20.4083333333333	41.8375714285714	36.73	56.1078571428571	28.5638888888889	42.8516666666667	24.4826666666667
225	259.856771899883	259.85613948121	259.857404318555	1084.555	1084.54	1084.57	2	2	1507.31736842105	1940.54052631579	2080.82564102564	1820.13743589743	1471.86	2183.92631578947	1479.38157894737	1385.51736842105	1366.4847368421	1256.96421052632	2116.98255813954	1405.91333333333	2010.93868421053	1752.24368421053	1889.51487179487	1897.67692307692	1296.06842105263	2120.10684210526	1329.40289473684	1334.50421052632	2053.29894736842	1351.84868421053	1367.82	1943.08210526316	2089.98	1300.82692307692	1383.1697368421	1539.56692307693	1197.07736842105	1336.2	2148.20789473684	1435.51026315789	1428.73684210526	2173.14615384615	1144.73526315789	1279.41	1270.55526315789	1457.94641025641	2051.25789473684	1220.22666666667	1333.14
226	261.221663576265	261.221663576265	261.221663576265	758.079	758.079	758.079	1	1	13.2635454545454	31.6284545454546	39.7977272727274	27.5375454545455	27.5473636363636	39.7977272727272	25.5068181818182	26.5270909090909	171.405818181818	173.446363636364	22.45	182.655939393939	29.592794117647	33.669	28.5676363636363	31.6284545454545	26.5357575757575	31.6284545454546	21.4257272727273	23.4704545454546	31.634090909091	22.45	18.3649090909091	31.6284545454545	37.7568181818183	22.4493333333333	20.4090909090909	19.3880606060607	30.6081818181818	19.3788484848485	40.8181818181818	21.4257272727273	20.4018181818182	33.669	20.4090909090909	18.3649090909091	24.4829090909092	27.5473636363636	34.6841212121213	32.6438787878788	28.5676363636363
227	263.015882454416	263.010078169326	263.030664535834	62.234	60.177	65.29	101	101	2926.67679310345	3728.1	4615.82429545455	4882.01352941177	5573.84603225806	5771.00084782609	6367.49837837838	9448.77772727273	6396.735125	8018.48507317073	524.417902439024	10365.0150697674	2450.7155625	5575.84669811321	3816.28041666667	3064.22442857143	1947.95269047619	2066.39338235294	4051.52305555555	2336.79027027027	1757.154	2578.98133333333	2493.74722580645	1382.67052631579	1687.15038297872	4081.57569444444	3112.38321428571	6279.87073170732	5795.24903225806	3273.88136585366	2107.66433333333	2171.64663829787	10563.07078125	6467.52457142857	6090.021475	7851.07038461538	10661.9390625	8884.67086363636	1405.72404761905	11469.2437209302	5920.51075
228	263.031433801309	263.030919952276	263.03277829917	63.249	62.246	64.28	7	7	3037.96609090909	3740.34	4654.65960465116	5045.28	5677.94420454545	5840.41079545455	6491.9031627907	9467.22804651163	6490.86040909091	8065.49614285714	531.565395348837	10433.9547272727	2570.75162790698	5724.00293023256	3850.97204651163	3102.07255813953	1823.43926086957	2184.41748837209	4053.54354545455	2425.45838636364	1766.34460465116	2728.22623255814	2614.25288372093	1574.50590697674	1770.75945454545	4342.7205	3216.49995348837	6324.86511627907	5848.23962790698	3216.72595348837	2357.16697674419	2269.66958139535	10625.7403636364	6569.67818181818	6160.44502325581	7946.77253488372	10772.1064186046	8887.83830232558	1411.86872727273	11506.9983488372	6004.305
229	263.863683322838	263.863683322838	263.863683322838	1078.42	1078.42	1078.42	1	1	1087.653125	1289.68774193548	1452.93935483871	1435.14000000001	1098.88741935484	1443.19225806452	951.960967741932	951.241290322584	852.238709677416	829.522258064519	688.717741935486	887.400000000003	1455.9859375	1243.14580645161	1410.66000000001	1349.88677419355	956.042258064519	1440.68125	926.159999999997	1020.32258064516	1280.50483870968	804.014193548384	990.419999999997	1454.98000000001	1410.08580645162	984.611290322584	1026.07258064516	1085.62322580646	822.640000000003	1008.78	1425.3906451613	1026.44451612904	992.773870967738	1500.89451612904	926.159999999997	906.0464516129	861.424516129035	1050.6	794.061935483868	887.680645161293	903.434193548384
230	264.01848796662	264.017318301731	264.020846850536	61.206	60.195	63.238	4	4	292.7728	346.780571428571	463.266941176471	541.760558823529	586.652205882353	601.869411764706	660.225441176471	967.350352941177	679.072628571428	805.383352941176	128.557058823529	1116.00870588235	245.848352941176	548.823294117647	358.174852941176	303.114705882353	202.041529411765	237.728529411765	354.031852941176	193.883823529412	213.272205882353	257.1048	245.883794117647	196.916764705882	178.49	411.106057142857	316.236470588235	563.088705882353	533.59844117647	308.226529411765	241.802735294118	242.823	1136.40731428571	652.856470588235	594.809914285714	765.198529411765	1098.82508823529	952.927235294118	193.822352941176	1251.06088235294	563.186117647059
231	265.015694840228	265.013320854221	265.016620100251	61.209	60.194	63.238	5	5	403.977951219512	589.545902439024	650.004121951219	670.316268292683	766.239804878049	746.747121951219	827.556268292683	1218.37507317073	800.470243902439	988.0376	306.080487804878	1325.32851219512	392.746951219512	798.755487804878	514.288975609756	425.512902439024	257.144487804878	294.857536585366	469.334634146341	291.838585365854	358.169175	389.74505	371.422048780488	385.716731707317	289.68	517.201829268293	449.873780487805	817.137219512195	708.083121951219	419.45056097561	339.798073170732	329.641195121951	1343.53273170732	838.540243902439	705.005390243902	916.200926829268	1319.23843902439	1113.40541463415	412.188390243902	1335.775	666.235195121951
232	267.123524511385	267.120134414482	267.140056309504	549.9115	543.792	550.957	12	12	313.271571428572	1102.06285714286	927.595542857143	1090.65488571428	964.169999999998	1200.84265714286	629.410514285713	1855.18636363637	720.442742857143	943.737857142856	931.520857142858	679.377085714285	514.224000000001	1130.66651428571	968.088457142859	880.06274285714	437.702571428572	369.343428571429	384.583085714286	250.005	746.843333333334	640.721485714287	721.0996	850.632342857142	394.850571428571	547.893428571427	279.597428571429	869.429485714286	531.643285714285	471.292800000001	455.991085714285	686.748428571429	1831.39861111111	873.217828571428	455.047428571429	614.108800000001	670.5342	1001.75222857143	658.991777777779	1012.12342857143	944.784571428572
233	268.101813975448	268.101813975448	268.101813975448	125.48	125.48	125.48	1	1	160.167068965517	258.081810344828	190.810931034483	334.650482758621	191.832561403509	267.281368421053	166.305754385965	454.912440677966	634.557965517241	751.946877192982	660.051551724138	600.935	138.743448275862	240.736275862069	197.933517241379	126.514206896552	69.3778947368421	65.3103157894737	49.9885964912281	56.1094827586207	103.058310344828	127.521551724138	107.118103448276	149.922559322034	82.6413157894737	58.161	55.0939655172414	181.609103448276	63.2628421052631	62.2178965517241	93.8384137931035	45.9116379310345	200.936603448276	99.968448275862	62.2305172413793	68.3646842105263	195.85324137931	248.922068965517	181.625578947368	283.583965517241	63.2628421052632
234	270.096542415002	270.096542415002	270.096542415002	108.153	108.153	108.153	1	1	53.0465	82.630125	105.103775	100.000205128205	164.2844	192.831975	185.64	195.8352	426.41225	568.209625	56.106875	677.4626	61.2165	96.91425	89.7836097560976	97.9584	102.0275	261.1904	120.38655	153.01875	96.926125	83.63795	90.804475	115.26	98.966675	97.9608	118.334146341463	255.102564102564	157.1416	120.374390243902	139.6989	105.088325	779.3755	410.2008	174.467025	310.2092	591.68487804878	581.55675	36.7299	653.898170731707	267.3448
235	270.277169478567	270.273776654116	270.281626393217	893.741	885.617	894.818	17	17	680.590125000001	1147.921875	1006.08975	993.740892857143	681.550857142857	973.259739130435	662.292910714285	757.113368421053	687.73275	680.457017543859	745.824680000002	608.260571428572	1077.40285714286	1143.840375	1023.54358928571	1022.41575	655.138071428571	944.958631578948	599.811578947368	694.875375000001	886.692296875	641.815875000001	619.432660714286	946.808571428571	1092.81457894737	648.9585	670.382052631578	687.73275	614.082245614035	649.910625	986.594473684212	722.349642857143	634.728785714286	1011.0981754386	645.582263157895	639.707946428571	641.681089285714	731.544857142858	1299.82432432432	663.250877192982	647.878245614035
236	270.883564570626	270.883564570626	270.883564570626	1076.4	1076.4	1076.4	1	1	898.000000000002	1187.80909090909	1165.86	1179.64545454546	845.95681818182	1166.37954545455	810.240909090911	838.813636363638	711.25681818182	728.280000000002	954.106521739131	828.906521739132	1225.56590909091	1159.23636363637	1171.98	1195.94956521739	789.83181818182	1201.56	747.993181818183	855.780000000002	1189.85	731.340000000002	793.560000000002	1232.16	1246.44	738.809090909092	849.018181818184	916.980000000002	771.463636363638	799.680000000002	1246.99545454546	821.100000000002	815.343181818183	988.801304347827	727.260000000002	707.175000000001	772.484090909093	840.480000000001	970.884545454547	738.809090909092	754.463636363638
237	271.273155114082	271.266154612143	271.289438204889	934.0785	926.4	935.628	140	140	4038.9481641791	6152.64000000001	5561.0420625	5905.89326923076	3798.88582978723	5484.48944262295	3660.73388571428	3796.07130434782	3823.27117105263	3596.47065217391	3099.17427272727	3809.69351428571	5585.4605263158	6029.7644117647	5820.66462500001	5903.79259701493	3706.633125	5568.11058333333	3747.54306410256	3943.143	6181.32357142858	3748.47297297297	3760.32573529412	5422.15552941177	5521.2179076923	3893.66366197183	3216.55762962963	3823.25936619719	3373.45003125	4021.56177464789	5485.97891549296	4057.91869333334	3966.84273417721	5521.65495	3927.79008955224	3902.52	3860.89921052632	4110.396	3405.93535211268	3857.17090909091	3869.92204
238	271.973251386696	271.973251386696	271.973251386696	66.321	66.321	66.321	1	1	154.03415625	510.9886875	542.789625	445.86290625	221.44171875	533.412454545455	168.363870967742	290.777727272727	269.115	238.870125	1964.025	241.79925	554.01271875	394.786909090909	529.52596875	509.21390625	219.3940625	760.103181818182	241.80665625	336.6928125	372.4596875	197.9285	165.2855625	321.385909090909	400.89684375	184.67090625	168.315	268.283909090909	170.38696875	174.4948125	461.081090909091	178.5765625	272.41509375	580.43334375	192.83315625	198.95484375	321.38859375	217.31325	1530.92903030303	244.905	274.50609375
239	272.111374635972	272.111374635972	272.111374635972	60.189	60.189	60.189	1	1	37.74346875	57.11475	52.0331612903226	60.197129032258	35.7090322580645	48.9645	38.7783870967742	59.1749677419355	46.899875	51.0433333333333	42.8508387096774	37.74346875	37.7507419354839	56.1035483870968	42.8508387096774	29.5940322580645	29.5930967741935	47.9521290322581	25.5064516129032	35.70984375	38.7783870967742	95.9072903225806	80.6029354838709	69.3775483870968	37.73653125	28.5627096774194	29.5828064516129	26.5225161290323	22.4463870967742	22.4541935483871	39.7825161290323	22.449935483871	45.90421875	27.54253125	28.5681290322581	17.3443870967742	26.5275483870968	42.8521935483871	32.6430967741935	25.5112903225806	28.5726451612903
240	272.274743332724	272.2710691971	272.29395100006	933.514	928.435	934.603	43	43	872.21659090909	1447.578	1150.842	1388.59118181818	885.715090909091	1156.98927272727	820.220380952382	862.360909090909	879.580790697676	831.522272727272	753.880772727274	828.350727272727	1200.861	1287.59716981132	1258.18842857143	1284.65509433962	812.028545454545	1241.76852112676	855.083772727271	890.69503846154	1338.59781818182	814.164139534883	802.14041860465	1188.72363636364	1231.60634090909	856.123227272728	873.567454545455	906.002181818183	828.350727272727	846.824324324324	1274.32063636363	880.613045454546	857.151627906975	1330.61345454545	777.181384615385	831.508488372093	841.612499999999	877.434545454544	784.684023255815	824.380363636365	806.106326530611
241	275.091127321493	275.091127321493	275.091127321493	115.301	115.301	115.301	1	1	15.3042	29.5742	31.63612	34.69632	17.34884	39.78312	25.502	36.72144	20.4048	23.46092	16.32064	21.42588	32.64128	25.501	31.63612	22.44616	41.82984	20.4096	23.46092	37.74888	31.62868	23.45632	26.53248	24.4704	26.52728	18.36864	7.14196	39.79092	13.26364	15.3006	17.3332	19.38988	35.6944	33.66132	20.4056	19.38532	25.4903846153846	29.58812	18.36504	31.62124	15.3108
242	276.00763965221	276.001936802544	276.018574621541	93.852	89.794	93.874	3	3	151.999102564103	200.995564102564	242.860210526316	228.580210526316	254.082153846154	271.388205128205	300.9	433.554487179487	301.86547368421	364.393657894737	255.070512820513	450.964666666667	276.538128205128	387.590256410256	280.535256410256	275.517692307692	228.571897435897	290.780384615385	225.510666666667	203.00041025641	114.272421052632	86.7111842105263	94.8719230769231	92.8316666666667	120.393282051282	95.9041025641025	67.3284615384615	346.898421052632	214.286153846154	148.958421052632	178.46858974359	121.413564102564	734.492307692308	507.156641025641	262.252025641026	464.286666666667	945.954710526316	1031.51265789474	616.157435897436	932.52052631579	204.025641025641
243	277.030108012033	277.030108012033	277.030108012033	83.655	83.655	83.655	1	1	341.738285714286	1161.91017142857	1714.33043478261	2119.26243478261	1018.30713043478	2479.23391304348	1425.20320289855	3869.24479710145	1905.9795	2196.14764705882	360.157202898551	2042.4171884058	816.150724637681	1381.33510144928	1174.23685507246	838.797391304348	708.131449275362	813.159463768116	1655.00417391304	1186.47598571429	587.720347826087	914.023884057971	658.077608695652	462.145347826087	513.117485714286	1766.08984285714	693.668985507246	2968.23398550725	1864.17547826087	645.935217391304	679.329652173913	552.055217391304	3833.58948571429	2384.38352173913	2096.85551470588	2504.95391304348	4418.8125942029	1612.03507246377	450.88484057971	4104.91760869565	2046.66448571429
244	277.96992721818	277.965895861406	277.985612916823	66.332	66.293	68.357	29	29	1172.10766666667	1175.00886486486	1587.7813	1793.63945454545	1119.24472222222	1735.4925	1189.7281	726.547891891892	305.891666666667	306.225	298.939189189189	271.348756756757	1042.57810810811	1045.61081081081	967.369945945946	1220.61766666667	107.14375	168.344594594595	155.082222222222	102.044444444444	2105.05706818182	1024.37848648649	1095.77027027027	3090.33725	1320.9	679.394	825.267459459459	888.514162162162	364.236486486486	907.284567567568	1475.31765	1271.276	571.262222222222	1003.81297297297	523.38825	706.027027027027	620.324324324324	800.912162162162	674.291459459459	679.608	168.345833333333
245	277.988600810397	277.987627754959	277.989573865834	67.846	67.33	68.362	2	2	1186.38922222222	1180.10786111111	1642.89	1855.89971428571	1120.43057142857	1836.2	1257.0976	738.686857142857	325.2205	321.543	288.732771428571	289.711555555555	1046.78382857143	1047.65737142857	973.352571428571	1228.596	116.328857142857	173.477714285714	178.548611111111	111.225416666667	2170.45157142857	1244.77277777778	1094.76657142857	3129.39154285714	1388.14438888889	689.707777777778	819.151771428571	896.680457142857	371.384	909.3546	1518.95017142857	1310.23028571429	609.105833333333	1023.17144444444	539.726944444444	722.362285714286	641.759714285714	803.962628571429	673.181666666667	701.034428571428	185.720888888889
246	278.033459398916	278.028229887625	278.038574327547	198.441	195.89	199.989	6	6	25.5125	59.1756153846154	34.6963703703704	48.9729230769231	28.5686153846154	49.9931923076923	34.697	71.4323076923077	1432.62790243902	1695.0505	2045.63980769231	1189.84658064516	53.054	54.0763076923077	55.1111538461538	43.871576923077	120.341846153846	141.817423076923	233.588807692308	227.5715	63.2583703703704	77.5404615384616	66.3025	66.3175	40.82	53.066	43.871576923077	70.4132222222222	32.6486153846154	24.4763076923077	46.9323846153846	34.697	47.9526538461539	63.2566923076923	41.8310384615385	44.8918461538462	52.0455	47.9526538461538	41.8310384615385	76.5028846153847	34.6813076923077
247	278.047537901579	278.047537901579	278.047537901579	199.972	199.972	199.972	1	1	29.593962962963	59.175037037037	39.7987777777778	48.972	31.628037037037	51.012962962963	40.8192592592593	74.4978518518519	1537.86559259259	1676.65107407407	1608.94885185185	1261.82835714286	58.1547777777778	52.0351111111111	54.0865	43.8727407407407	120.347357142857	143.856555555556	236.657185185185	229.608333333333	63.2583703703704	76.5194444444444	64.2645	66.3048148148148	37.7495925925926	51.025	41.8306296296296	66.3312962962963	32.648	26.5161481481482	47.9434814814815	33.6758888888889	48.9724444444444	62.2380740740741	40.802962962963	42.8602222222222	41.8397407407407	45.9116666666667	40.8103703703704	82.6257857142857	36.7293333333333
248	279.961232041971	279.961232041971	279.961232041971	304.034	304.034	304.034	1	1	93.8650909090909	173.474696969697	165.284181818182	155.09296969697	102.027272727273	119.371909090909	85.6950447761194	143.847772727273	134.676	137.736818181818	110.197636363636	119.362701492537	94.8697164179105	132.647272727273	106.090865671642	75.4998805970149	81.6181818181819	106.108363636364	97.9505454545455	122.432727272727	139.777363636364	61.2109090909091	59.1758181818182	87.7499696969697	157.133666666667	61.2109090909091	38.7703636363637	154.061181818182	99.9956363636364	95.9056363636363	154.074909090909	51.0181818181818	233.642454545454	158.142272727273	46.9283636363636	70.3935909090909	169.365272727273	180.572181818182	168.302462686567	128.554363636364	237.722597014925
249	280.0255606054	280.023772804875	280.030745651548	198.957	196.916	198.963	3	3	27.5547272727273	58.1555454545455	56.13	69.3785454545454	33.669	57.1352727272727	28.576	76.5375	566.402727272727	584.772545454545	497.893090909091	418.218636363636	64.2771818181818	49.9933636363636	42.8629090909091	39.7906363636364	102.998043478261	85.7019130434783	97.92	120.424363636364	48.9730909090909	45.9122727272727	33.66	46.9325454545455	45.9245454545455	30.6163636363636	28.5676363636364	67.356	23.4662727272727	33.6525	49.9933636363636	49.9933636363636	73.4596363636364	55.0947272727273	27.5473636363636	31.6369090909091	27.5547272727273	43.8712173913044	25.5068181818182	54.0623043478261	20.4054545454545
250	280.156391811516	280.156391811516	280.156391811516	230.59	230.59	230.59	1	1	21.4286153846154	12.2415384615385	29.5881794871795	29.5922105263158	19.388	23.4739210526316	24.4867692307692	33.6735384615385	39.791	17.3495897435897	20.405641025641	23.4664871794872	17.3471578947368	22.4490256410256	23.4696842105263	32.6490256410256	36.7246153846154	18.3650769230769	16.3241025641026	31.6239743589744	16.3265641025641	18.3646153846154	12.24	30.5992307692308	23.4664871794872	10.2042105263158	16.3171282051282	20.405641025641	23.4664871794872	18.3567692307692	19.3824358974359	12.2415	26.5273333333333	14.2857435897436	17.3395641025641	18.3650769230769	15.3063157894737	19.388	23.4658974358974	10.201282051282	16.3220512820513
251	280.261626338546	280.261626338546	280.261626338546	831.475	831.475	831.475	1	1	23.4696842105264	242.791315789474	207.118763157895	71.4184210526315	60.1877631578947	198.925657894737	20.4021052631579	189.74447368421	71.4283783783784	103.078473684211	669.396210526315	35.7046052631579	220.439368421052	186.71297368421	234.696842105264	108.164631578947	28.5629473684211	74.4580789473684	40.8105263157895	42.8521578947368	167.422421052632	29.5883947368421	46.9393684210527	216.262315789474	75.4994736842105	30.6126315789473	21.4288421052631	54.0823157894736	36.719052631579	94.8991578947367	82.6413157894736	59.1844210526317	42.8587894736841	198.956447368421	79.5805263157894	103.030631578947	29.5838157894737	33.669552631579	200.997026315789	40.8052631578948	46.9260526315789
252	281.061159688461	281.05316603156	281.069153345363	844.7415	841.695	847.788	2	2	193.848717948718	178.5	128.555538461538	123.435512820513	254.011923076924	216.267179487179	238.7151	241.770384615385	251.02455	147.963205128205	104.066153846154	227.48858974359	189.772461538461	175.4873	169.413641025641	132.633333333334	248.911282051283	126.495897435897	158.139743589743	235.683525	216.452	196.914435897436	121.412725	136.714358974359	198.955	150.000307692308	133.734205128205	187.760205128205	124.455641025641	214.286153846154	186.735076923077	254.082153846153	274.453975	139.778641025641	176.508794871795	274.448974358974	156.103153846154	218.340358974359	120.39245	161.204564102564	201.954923076923
253	281.955425158753	281.953990104947	281.956860212559	304.023	303.014	305.032	2	2	74.4797966101695	122.457931034483	125.493355932203	130.605559322034	45.9122033898305	117.331186440678	56.1093220338983	84.6738333333334	148.959593220339	181.626372881356	123.463810344828	133.642203389831	122.410169491525	147.95406779661	125.470423728814	118.363254237288	48.9681355932203	157.121762711864	88.7715	71.4193103448276	136.718610169492	48.9689491525424	58.1506271186441	116.333068965517	131.614983050847	88.7547457627119	65.2973559322034	98.9663050847458	84.6909491525424	54.0689830508475	134.675796610169	43.8709322033898	95.9054915254238	149.97986440678	52.0286440677966	61.2101694915254	82.6419661016949	94.8757627118644	98.9383559322034	87.7433220338983	138.756881355932
254	282.276963088878	282.272288983291	282.290210885663	895.824	889.625	897.884	54	54	479.58076923077	2238.70275	1722.58865454545	1080.46511538461	707.046576923077	2031.13856	533.771788461539	1930.5448627451	1009.16038461538	1014.05355555555	11292.0285744681	580.708269230769	2590.49270175439	1627.4547826087	2233.771890625	1445.7215	617.40843137255	1090.92498039216	685.465846153845	710.187692307692	2159.03486486486	925.495686274509	736.801	1766.11457142857	1093.86039215686	945.89653846154	714.269230769232	772.343807692307	743.622057692308	1196.79836538462	1178.53029411765	835.616250000001	595.972	1616.1024	905.707764705883	1009.04972727273	631.475230769231	591.756153846154	1775.27454545455	638.765490196079	599.979058823529
255	282.295742914674	282.293210739729	282.296602326939	897.322	896.738	898.802	4	4	452.041227272728	2280.61431818181	1730.80654545455	1033.53627272727	674.400272727274	2064.01172727272	509.235044444444	1636.67503225807	972.4412	1055.84113636364	11401.5477272727	538.751999999999	2596.59409090909	1569.3752	2183.96727272727	1437.72438636364	587.755636363637	1058.30563636364	659.954377777777	673.463999999998	2005.10386363636	892.857954545453	700.078590909091	1837.51118181818	1047.96013636363	895.899227272728	687.755727272728	731.535545454546	704.835704545454	1159.02981818182	1139.77156818182	791.731636363637	542.930181818182	1699.77436363636	869.963068181818	1126.38109090909	593.719363636365	543.732681818182	1943.608	600.000545454546	554.069795454546
256	283.281839433724	283.27891313462	283.284765732828	892.238	889.699	894.777	2	2	264.297727272728	722.46975	550.024999999999	392.863333333333	312.203454545454	615.22959375	266.39128125	565.322375	346.885	374.44321875	2809.82432432432	257.146909090909	729.495	579.502	624.393	505.124999999999	273.47725	354.0918125	290.726718749999	278.53678125	596.9559375	319.3969375	309.13575	537.671749999998	416.262	362.261363636363	287.710499999999	296.899363636363	286.645545454546	390.76771875	409.13278125	373.419818181818	279.6084375	566.25609375	340.648687500001	383.62575	294.81503030303	319.345363636363	623.39184375	297.976875	258.13115625
257	284.294449234141	284.289526801601	284.312836184858	963.136	954.974	965.171	116	116	781.411190476191	1327.80564	1571.93007142857	1322.064	902.944137931033	1299.62155555556	844.636430769231	1523.28657142857	1069.238375	943.663235294117	4186.598625	1052.81491525424	1398.55908695652	1257.99627272727	1461.28670967742	1329.57577083333	903.822724637682	1481.436	1082.40723529412	872.323928571429	1412.88886363637	1092.609	1107.09284482759	1454.91215	1534.49414492754	1081.76212121212	1035.74316901408	978.522500000001	946.892417910447	1157.44114035088	1370.10053731343	1055.8035	832.452837209302	1250.01041666667	1146.65747368421	973.340181818182	1025.99425	1154.05183636364	2020.96754385965	1037.70822413793	992.622166666666
258	286.148500721314	286.148500721314	286.148500721314	138.749	138.749	138.749	1	1	24.496	35.6978125	59.1744999999999	58.1969999999999	52.03275	65.276	51.046875	106.073882352941	34.6885	61.2375	25.4984375	32.648	44.891	73.4355000000001	28.5565	40.81	77.5105000000001	83.6604999999999	34.677875	65.2970666666667	50.0106249999999	81.6500000000001	40.8125	56.0967647058824	38.7701333333333	27.5484375	18.35775	64.2993749999999	29.5890625	27.5383125	30.598125	22.4455	144.777875	59.1744999999999	24.486	43.8734375	65.2959999999999	96.8940624999999	23.46575	66.3406249999999	26.5265
259	287.051645244348	287.04822303062	287.06923419685	265.275	263.252	266.296	5	5	107.140975609756	219.389146341463	286.729658536585	282.619142857143	430.560571428572	519.527609756098	467.225428571429	542.782731707317	142.820487804878	203.060547619048	155.04	165.286285714286	423.359285714286	346.891219512195	382.544642857143	459.241463414634	149.94	114.272	188.7	270.37756097561	221.398219512195	182.628024390244	169.364536585366	192.858365853658	314.284666666667	222.448238095238	154.038414634146	635.627146341463	314.204	285.67512195122	304.08356097561	265.230952380953	809.996195121951	612.175609756097	347.961390243902	458.045707317073	621.521634146341	636.830048780488	549.921166666667	731.34	111.225195121951
260	287.885206039698	287.882803511543	287.887918260961	1080.465	1079.4	1081.53	38	38	1262.11484848485	1341.68676470588	1845.57326086957	1628.49	1097.84606060606	1789.09117647059	1177.4194117647	1130.81176470588	1099.17352941177	1275.37878787879	903.988484848487	1120.98	1744.65000000001	1591.0005263158	1609.56	1651.82972222222	1141.70911764706	2108.84414634146	1203.59999999999	1196.805	1739.60147058824	1033.55794117647	1295.77352941177	1816.1393939394	1645.72085714286	1188.65303030303	1295.53363636364	1314.15030303031	1127.7696969697	1109.75999999999	1943.71451612903	1214.16060606061	1142.72941176471	2051.8293939394	1174.01999999999	1118.24235294118	1063.47151515152	1113.84	854.232352941172	1184.57181818182	1142.0705882353
261	289.075815797312	289.067254166885	289.084825605228	239.739	236.712	240.811	5	5	108.150285714286	239.728658536585	205.077428571429	242.856333333333	76.5303571428571	145.93830952381	47.9467142857143	87.7556585365854	70.3997142857143	91.8364285714286	54.0738809523809	68.367119047619	64.287	63.2657073170732	71.4283333333333	45.9117857142857	48.9657142857143	49.994	23.4628048780488	49.9859756097561	46.9320476190476	59.1682857142858	32.64	38.7701951219512	42.849	29.5917380952381	34.6759523809524	64.278	28.568	29.58	31.6245365853658	25.4970238095238	63.2566341463415	42.8574146341464	31.62	49.987	52.0333571428571	53.0759047619048	44.8988571428571	57.136	25.5071428571428
262	289.978612047165	289.97444594029	289.998305998415	91.806	87.747	93.869	33	33	92.8333170731707	216.270285714286	202.042097560976	435.717048780488	322.451024390244	589.711380952381	410.049571428571	277.478857142857	1658.33522727273	1959.32444444444	1263.09763636364	1474.32292682927	129.592658536585	167.28	136.699142857143	147.956585365854	214.281951219512	121.414829268293	153.062195121951	178.521341463415	659.187853658536	1360.86613953488	1019.12271428571	1148.63075409836	551.978341463414	946.808975609756	1032.38457142857	347.911487804878	175.509619047619	278.533243902439	436.498857142857	564.208365853659	545.765243902439	444.900780487805	266.328219512195	485.712666666667	1278.57953658537	562.167829268293	890.584714285714	1361.03790243902	373.364634146341
263	290.087961993919	290.084963615717	290.090960372122	238.753	237.716	239.79	2	2	26.5275263157895	71.4092105263158	54.0749487179487	88.7766315789473	39.7964210526316	52.0495263157894	31.6232631578947	77.554	49.9928947368421	72.4498947368421	30.6078947368421	56.1231578947368	30.6134210526316	35.7147368421053	29.5922105263158	26.5268421052631	27.5428421052631	30.6086842105263	22.4428947368421	33.6634736842105	23.4664871794872	72.4293421052632	55.0785789473684	42.8455263157895	32.6484210526316	41.8372631578947	30.5952631578947	34.6887179487179	25.5052631578947	11.2197105263158	31.6232631578947	21.4226923076923	46.9321052631579	25.5111842105263	27.5392894736842	25.5026315789474	32.6482051282051	33.6843157894737	15.3043421052632	43.8713157894737	30.6086842105263
264	291.017185269073	291.014068862939	291.024580734382	65.289	63.237	66.31	9	9	198.90847826087	402.817708333333	526.454608695652	772.370391304348	388.719391304348	704.82	444.938	429.529826086956	147.830652173913	159.201391304348	461.157913043478	100.98	340.767130434783	326.48347826087	303.01747826087	395.954	95.9045217391304	141.78	71.4182608695652	91.8234782608696	831.725217391304	2292.55281818182	2448.73043478261	1471.46356756757	468.084375	965.166782608696	838.475739130435	321.313695652174	262.210090909091	302.081454545455	482.583391304348	411.206545454545	215.284217391304	261.131130434783	472.400913043478	378.516782608696	253.03547826087	246.903130434783	370.275782608696	479.645217391304	124.503652173913
265	291.097260495995	291.089161911708	291.09728446058	241.774	238.753	241.831	3	3	38.7703636363636	56.1075	56.115	64.2857727272727	50.0000454545455	74.4981590909091	52.0281136363637	77.551090909091	54.0744545454546	65.3061818181819	56.10875	55.1020909090909	30.6122727272727	46.9388181818182	54.0816818181818	41.8265227272728	30.6040909090909	33.669	35.7047727272727	49.9877954545454	39.7906363636364	66.3086666666666	39.78	33.669	35.7095454545455	30.6122727272727	28.5568181818182	49.9933636363636	21.4257272727273	28.5606222222222	27.5442954545455	16.3181818181818	71.4093333333334	46.9388181818182	24.48	32.6450909090909	44.892	48.9916363636364	40.8163636363636	61.2081818181818	30.6081818181818
266	291.969020445846	291.967656543739	291.972001287287	91.823	91.8	91.84	6	6	76.5104166666667	136.739555555556	125.512714285714	252.052914285714	158.170857142857	274.456857142857	247.85325	175.454742857143	1025.89644444444	922.777371428571	699.8964	793.776111111111	80.6138571428571	82.6155	94.8706285714286	100.0076	156.125571428571	112.228285714286	93.8820571428571	141.795444444444	394.850571428571	808.948111111111	599.8272	709.999542857143	298.941388888889	552.9755	564.121444444444	174.468857142857	79.5956571428571	173.443714285714	237.608222222222	331.592857142857	321.335	250.005	127.555555555556	185.718	593.906057142857	331.592857142857	376.421	628.4784	182.599888888889
267	292.018567116289	292.016066995448	292.021067237131	63.777	62.235	65.319	2	2	122.416216216216	157.075837837838	168.369473684211	239.768026315789	157.121621621622	193.851351351351	138.775135135135	131.635783783784	105.023810810811	119.374783783784	213.235	128.533621621622	141.794631578947	150.998947368421	160.207891891892	165.305675675676	78.5608108108108	125.493243243243	76.5202702702703	102.043243243243	253.067243243243	622.364864864865	595.932540540541	398.989081081081	173.395405405405	288.736486486487	235.650394736842	156.080131578947	115.290540540541	129.612081081081	212.283675675676	160.203648648649	120.391891891892	172.39827027027	164.263513513513	148.959459459459	143.860815789474	151.044	221.398648648649	191.839157894737	97.9485405405406
268	292.208520507813	292.199536338549	292.217504677076	286.185	285.681	286.689	2	2	10.2025	15.3069642857143	22.4460689655173	20.4055172413793	7.14193103448276	18.3649655172414	11.22275	21.4215	12.2408571428571	17.3476206896552	14.284	10.2025	20.4020689655172	19.3888214285714	19.3813103448276	20.4135714285714	11.2188214285714	17.3446896551724	11.2231428571429	11.2207857142857	10.2048275862069	6.12171428571428	11.2207857142857	11.2231428571429	11.2253103448276	16.3271724137931	11.2207857142857	13.2635862068965	4.081	4.08185714285714	10.2028571428571	13.2637142857143	8.16057142857142	16.324	8.16342857142856	8.16057142857142	10.2048275862069	9.18403448275863	9.18093103448277	16.3245714285714	5.10125
269	293.014969336357	293.012078623421	293.017860049293	64.287	63.255	65.319	2	2	146.88576	218.2372	255.0625	331.591	210.17768	297.86336	255.13	157.11696	111.13204	110.23776	242.82664	121.38476	232.62384	266.29308	244.8672	238.80168	114.27136	139.77836	73.46016	88.76436	328.60744	621.35052	551.97148	560.13372	231.50368	260.1612	286.64248	154.025807692308	115.29164	155.154	268.33364	211.19796	147.9406	195.84768	158.1434	193.8456	153.042	199.927538461538	446.79504	221.4485	67.35168
270	293.094437974223	293.094437974223	293.094437974223	62.223	62.223	62.223	1	1	158.127950819672	193.815573770492	222.461733333333	173.462333333333	123.464366666667	184.668266666667	134.7016	181.607466666667	149.89662295082	628.664542372881	304.044433333333	108.139114754098	126.502733333333	176.491716666667	139.776533333333	128.5662	52.0336	196.930766666667	369.372733333333	63.2631186440678	151.029066666667	162.19325	106.118133333333	175.485866666667	150.972131147541	164.249032786885	103.046933333333	217.2955	185.688533333333	142.865333333333	138.769866666667	148.988133333333	362.164016393443	231.581616666667	128.5662	208.1344	401.985066666667	315.3242	1204.71680327869	330.5988	108.147803278689
271	296.150384392012	296.144208156235	296.156560627789	193.8585	192.841	194.876	2	2	29.5921395348837	39.7954186046512	39.7954186046512	42.84	28.5671627906977	46.9328372093023	30.6125581395349	54.0673953488372	61.2251162790698	53.054511627907	59.1680930232558	48.9800930232558	39.7908837209302	38.7653023255814	37.749465116279	29.5880930232558	39.7854418604651	42.8517209302325	22.4430697674419	25.5098837209302	43.871	34.689488372093	30.6083720930232	32.6526511627907	34.6942325581395	30.6118604651163	28.5678139534884	35.7187209302326	27.5437674418605	18.3579069767442	43.871	27.5513023255814	49.9936744186047	45.9062790697674	27.5469069767442	27.5475348837209	40.8167441860465	38.7706046511628	23.4658837209302	26.5266511627907	20.4027906976744
272	297.009053779648	297.009053779648	297.009053779648	73.441	73.441	73.441	1	1	103.032242424242	128.512363636364	157.122	105.088090909091	117.348787878788	145.873	129.586181818182	178.547727272727	258.938058823529	181.704625	1192.69881818182	218.299454545455	87.7434545454545	100.989	105.088090909091	103.062848484848	105.106818181818	105.088090909091	74.4799090909091	101.007	150.002363636364	177.527454545455	114.270545454545	103.047545454545	123.412666666667	111.189909090909	87.7278181818182	161.174363636364	68.3582727272727	112.25	87.7278181818182	87.764303030303	185.662060606061	154.033727272727	92.8448181818182	113.250272727273	220.378909090909	160.182818181818	366.147363636364	216.336363636364	82.6568181818182
273	297.08183721563	297.080556054688	297.083132711354	753.4815	747.847	756.055	4	4	345.870951219512	633.495731707318	544.901414634146	567.269170731708	427.553731707317	628.665560975611	355.979999999999	458.100463414634	474.42475609756	578.505951219512	190.817536585366	744.902682926829	490.81943902439	594.659999999999	583.593463414634	552.985414634147	318.369365853658	471.363951219512	349.952024390244	423.472073170732	520.349268292683	478.574463414634	443.816707317073	571.350243902439	469.334634146341	484.696951219512	372.397926829268	396.941292682927	416.269463414634	372.353414634147	467.349902439024	391.839219512195	455.039658536584	598.969073170732	450.893902439025	578.340000000001	515.173902439025	586.654268292683	188.727073170732	562.100634146342	490.81943902439
274	297.082167515646	297.081784607934	297.100536337154	847.788	842.716	847.88	5	5	437.74302	673.22693877551	742.676480000001	682.487040000001	441.72928	785.523199999999	444.73744	553.936020000001	757.127714285715	792.001119999999	221.4268	576.3904	705.1655	698.8781	826.605	699.9944	445.75748	616.17664	522.375836734693	481.507428571429	679.890857142858	492.847285714286	641.759714285715	763.173714285715	623.31776	558.147859999999	420.542693877551	448.976000000001	621.277439999999	431.624020408163	618.35028	518.35304	435.653285714286	762.2388	600.94492	741.732877551021	600.94492	545.8391	221.371	686.634979999999	658.86832
275	297.103091134612	297.103091134612	297.103091134612	652.939	652.939	652.939	1	1	386.688285714286	636.494511627907	585.698666666667	580.610309523809	485.52	655.023428571428	436.56	490.81469047619	359.140571428571	401.88	223.437357142857	481.507428571429	503.000857142857	555.96488095238	588.608690476189	541.83492857143	363.221714285714	516.252523809524	330.618857142857	387.706046511628	568.285880952381	359.182476190476	384.487395348838	575.347142857143	491.835095238096	345.917214285714	345.917214285714	463.263761904762	321.3825	391.844571428572	540.675714285714	441.66	559.979999999999	587.684571428573	328.524333333333	423.359285714286	395.861619047619	572.447071428571	208.162571428571	409.125023809524	371.28
276	297.101290177072	297.101290177072	297.101290177072	756.984	756.984	756.984	1	1	342.808	657.992142857143	561.222619047619	599.914	437.692357142857	632.650952380952	377.348372093024	474.366428571429	470.411146341463	587.670857142857	188.774880952381	747.956690476192	501.018738095239	617.1	601.018404761904	549.934	317.345880952381	483.671857142858	346.937619047619	427.615048780489	544.819857142857	496.937119047619	443.824285714286	575.441142857143	485.712666666668	479.65738095238	383.681142857142	405.10069047619	430.560571428572	385.605	469.320476190476	391.789714285714	465.242341463415	612.242857142857	469.331428571428	589.56	524.353428571429	588.691119047619	196.882976190476	567.199428571429	496.948714285714
277	297.251086387523	297.241869170451	297.260303604595	616.2315	615.245	617.218	2	2	84.6955714285715	1100.51652941176	657.045599999999	1148.80954285714	463.196742857142	755.138285714286	715.100114285716	785.603823529414	527.385617647059	774.505285714286	141.839571428572	451.910628571428	707.939485714285	513.267117647058	670.42157142857	251.968228571428	403.074264705883	173.448571428572	121.429	187.728705882353	461.093176470589	407.085617647058	110.169529411765	374.545088235294	146.921142857143	86.7097142857144	135.695205882353	259.188857142857	80.6025714285713	309.193676470589	118.349828571429	373.476857142856	1570.45897058824	579.506057142856	136.739117647059	494.913970588236	310.210285714286	957.001200000002	256.08644117647	128.5704	67.3275428571428
278	298.084459577288	298.084459577288	298.084459577288	841.695	841.695	841.695	1	1	96.927142857143	151.971485714286	171.4032	147.916571428571	89.770057142857	204.017142857143	94.8865714285715	124.453942857143	191.840571428571	213.269571428572	57.1360000000001	151.997028571429	157.1196	170.387714285714	215.3466	184.671714285714	94.8703333333331	139.775228571428	122.434285714285	90.8054285714287	171.5136	125.491628571429	162.220885714285	213.233742857143	161.200628571429	146.945828571429	95.9525142857142	108.165428571428	159.111085714286	97.9611428571429	151.023428571429	122.444571428572	92.8460000000001	188.779285714286	135.698	202.016571428572	146.921142857143	114.2688	74.4808571428572	169.366111111111	149.956333333333
279	298.102709505255	298.102709505255	298.102709505255	847.788	847.788	847.788	1	1	116.309857142857	171.36	196.882976190476	170.363857142857	107.1125	224.431428571429	117.316046511628	141.796547619048	206.121761904762	230.611476190476	72.4402857142857	171.38	188.752857142857	200.990395348838	247.993071428571	211.199142857143	110.16	174.444428571429	138.755619047619	114.253333333333	197.04380952381	145.900857142857	183.651428571429	240.787428571428	184.671714285714	164.285166666667	110.255142857143	123.471857142857	174.444428571428	122.448571428571	180.611642857143	138.775047619048	112.22880952381	216.325809523809	147.941428571429	218.336047619048	168.347142857143	135.694833333333	83.6497619047617	180.586357142857	161.137428571428
280	298.102227290124	298.102227290124	298.102227290124	756.984	756.984	756.984	1	1	108.147179487179	204.025641025641	177.551384615384	205.071538461538	120.40841025641	190.821512820513	97.9175384615384	151.999102564103	143.879368421052	177.529076923077	78.5715897435898	256.122974358975	155.102358974359	174.415615384615	185.714666666667	168.346538461538	118.36758974359	138.758358974359	103.045897435897	98.9808421052633	159.164	150.000307692308	163.245128205128	163.245128205128	160.184282051282	121.431871794872	129.57582051282	102.041025641025	133.656948717949	122.415384615385	148.96117948718	127.535256410256	135.695	189.796307692308	129.556282051282	171.355692307692	141.79782051282	187.727179487179	72.4291025641025	198.925	153.065384615385
281	298.860597178867	298.858383103544	298.860738517412	1083.55	1082.5	1084.47	3	3	1219.51282051282	1698.72692307692	1512.02	1412.40842105263	1289.6041025641	1571.58974358974	1246.75333333333	1212.36923076923	1217.47179487179	1184.51769230769	2195.59179487179	1273.98	1390.95897435897	1507.29743589743	1525.92	1330.76631578947	1315.44102564102	1498.75666666667	1157.99102564102	1373.26512820513	1609.96461538461	1339.59666666667	1160.03153846154	1472.23	1651.79512820513	1094.74236842105	1268.81615384615	1360.01078947368	1234.82051282051	1321.92	1532.81025641025	1347.75871794872	1335.51564102564	1452.84512820513	1052.64	1253.89512820513	1305.2358974359	1348.78789473684	2148.12682926829	1090.6541025641	1260.40307692308
282	299.09969736511	299.09969736511	299.09969736511	847.788	847.788	847.788	1	1	79.5809268292683	137.7	155.058536585366	110.175804878049	91.8109756097562	156.078658536585	83.6517142857143	111.193292682927	141.837634146341	141.837634146341	51.0146341463415	110.173170731707	147.938902439024	131.613785714286	137.775731707317	133.658341463415	72.4199999999999	105.087634146342	91.8241463414634	83.6500000000001	137.831707317073	97.945756097561	104.067365853659	118.353951219512	103.047097560976	126.531414634146	86.7704878048779	95.9189756097561	124.44	88.7760731707317	120.406048780488	81.6312195121951	69.3782439024391	158.164268292683	110.191609756098	152.019975609756	113.252487804878	106.107902439024	57.1268292682926	125.493	118.317170731707
283	301.115979698985	301.115979698985	301.115979698985	365.285	365.285	365.285	1	1	38.7701951219512	47.9468780487805	67.3377073170732	63.2732682926829	43.8778292682927	55.0879024390243	38.7646341463415	70.3985121951219	70.3884146341463	66.3269512195122	54.0742195121951	58.1636341463414	48.9799024390244	57.12	47.9468780487804	53.0552195121951	60.1785609756098	51.0207317073171	50.0003170731707	56.1000000000001	52.0411463414634	112.213414634146	82.6417317073171	74.4689024390244	66.3174390243902	53.0539512195121	55.0786829268293	63.2657073170732	47.9457317073171	39.7857073170731	43.8778292682927	53.0602926829268	59.1755609756098	45.9186585365854	42.8574146341463	32.6524878048781	55.1023902439024	47.959487804878	40.8058536585366	55.0720975609756	34.6940975609756
284	301.858876712987	301.857683782224	301.861770867066	1084.57	1083.52	1085.49	3	3	1307.29421052632	1685.48648648649	1503.23526315789	1566.11486486486	1322.26105263158	1715.52864864865	1293.7027027027	1286.56081081081	1281.79891891892	1252.88315789474	1983.29361702128	1299.81526315789	1746.12052631579	1756.35027027027	1683	1446.74324324324	1343.03135135135	1645.68447368421	1250.85135135135	1271.25675675676	1620.61837837838	1277.37837837838	1128.12	1778.80216216216	1644.24	1149.84459459459	1266.7997368421	1325.33108108108	1273.61684210526	1393.32	1649.19351351351	1370.21342105263	1260.03378378378	1559.98236842105	1241.66891891892	1267.17567567568	1301.18918918919	1354.91891891892	1993.65470588236	1216.15368421053	1256.30702702703
285	301.979122027229	301.979122027229	301.979122027229	101.005	101.005	101.005	1	1	139.759027777778	275.515714285714	223.47125	316.329166666667	335.717083333333	211.232	246.833277777778	508.952277777778	122.376666666667	161.1995	56.1152777777778	134.676666666667	174.496	251.974305555556	216.263555555555	182.654583333333	241.845333333333	93.8655555555556	146.94	190.760216216216	85.7033333333333	162.171166666667	122.43	94.8703333333333	73.46	113.26625	106.091555555556	263.3105	163.266666666667	165.285	114.236888888889	135.719111111111	435.611166666667	282.655416666667	153.064285714286	253.063333333333	257.11	355.066333333333	44.8848888888889	216.298888888889	221.363459459459
286	302.858373999654	302.85235534385	302.859785443162	1084.57	1084.47	1085.58	5	5	1425.67526315789	1952.77076923077	1539.97421052631	1366.13236842105	1512.66	1560.3641025641	1462.02743589743	1440.9641025641	1413.41025641025	1230.42923076923	2465.81392156864	1467.13842105263	1641.00631578947	1624.65641025641	1624.86	1426.32789473684	1519.54358974359	1571.19487179487	1295.72564102564	1447.74384615384	1741.56675	1428.35897435897	1354.56	1514.44102564102	1617.72	1247.78184210526	1181.05342105263	1433.4697368421	1259.31282051282	1422.9	1499.13333333333	1435.50076923077	1544.0358974359	1515.09078947368	1227.06	1401.83230769231	1323.60512820513	1488.56394736842	2377.82631578947	1028.42526315789	1453.5
287	303.048468041865	303.048468041865	303.048468041865	307.082	307.082	307.082	1	1	98.9650322580646	134.699612903226	155.096387096774	182.629080645161	98.9665967741936	170.401951612903	116.313096774194	177.510380952381	158.1425	192.831822580645	159.177870967742	156.08714516129	120.369516129032	140.808967741936	119.349435483871	102.01935483871	106.098158730159	114.268903225806	94.8945	112.220952380952	126.514	134.676193548387	111.209887096774	162.238983870968	112.230161290323	107.118629032258	71.4191935483871	155.093935483871	74.4859032258065	77.5344761904762	91.8333870967742	87.7519032258065	157.13464516129	116.309419354839	90.7969523809524	81.6139682539682	140.797838709677	104.058096774194	77.5187741935484	137.737016129032	74.4800161290323
288	303.065851140195	303.065851140195	303.065851140195	313.228	313.228	313.228	1	1	52.0336829268292	66.3269512195122	78.5606585365853	93.8781463414634	52.0336829268293	102.026829268293	45.905487804878	83.6619999999999	61.2248780487805	81.6214634146342	52.0336829268293	58.1469512195122	60.18	75.5106829268292	69.3699512195122	55.0865853658537	53.0539512195121	53.0543	54.0819756097561	64.2861219512195	70.3884146341464	78.5493902439024	60.1958292682927	81.6448780487804	62.2363658536586	56.1080487804878	33.6736829268293	76.5201219512195	34.68935	38.7701951219512	45.9120731707317	37.7499268292683	69.3881951219512	47.9526097560976	35.7042682926829	43.8715365853658	56.1067073170732	49.9859756097561	35.7	48.9728780487805	39.7914146341463
289	303.872332747382	303.866683091308	303.87553106612	1085.58	1078.39	1089.64	8	8	1892.73965517241	2510.04827586208	2467.19379310344	2477.3972413793	1914.16689655172	2493.5448275862	1713.15896551725	1820.29517241379	1763.75172413794	1722.34206896551	1764.17620689655	1644.79586206896	2471.27517241379	2559.88965517243	2385.77999999999	2440.6648275862	1755.58620689655	2432.50206896551	1636.08000000001	1823.76	2381.4848275862	1716.22	1743.18	2459.03103448275	2404.13999999999	1556.02586206896	1729.04827586206	1945.79758620689	1641.26896551724	1778.88000000001	2462.92413793103	1746.83034482758	1734	2375.36275862068	1667.24344827587	1714.62	1747.85068965517	1877.43448275862	1789.68482758622	1630.98	1718.7
290	303.882621212632	303.875721191586	303.90190761579	1078.39	1075.34	1083.5	136	136	2488.49735294118	2539.58290322582	2151.18	2808.86970588236	2066.11363636364	3303.7018181818	1691.79769230769	1513.75851851852	2560.50052631579	1737.6093548387	2357.99033333333	1920.66	3195.65032258063	3540.11450000001	2663.22000000001	2427.6	2465.12533333333	2720.00358974359	1526.93999999999	1544.8856	2558.94374999999	1465.09789473684	2115.05228571429	2811.74636363636	3431.2790909091	1915.14548387097	1179.0625	2410.955	2175.82444444445	1949.22	2987.47499999999	1741.72862068965	1568.28892857143	2855.94517241379	2298.06	1992.68999999999	1445.98409090909	1920.66	2269.96266666666	1613.57818181818	1486.14
291	304.148503056279	304.147276068576	304.156112710739	56.096	54.078	56.113	5	5	311.146413043478	475.330130434783	434.686695652174	487.692212765957	312.199826086956	449.87752173913	301.015434782609	684.682565217391	2559.62628571429	2839.7452972973	2623.1163125	400.919804347826	379.495404255319	517.215510638298	396.932217391304	185.711217391304	332.647565217391	388.727673913043	384.638347826087	356.116565217391	166.327326086957	161.204652173913	156.119869565217	120.408739130435	125.462673913043	114.257043478261	106.09770212766	364.193170212766	208.133217391304	138.789511111111	143.878239130435	114.296	578.426282608695	410.101173913044	190.792847826087	293.835130434783	755.009130434783	451.075733333333	1422.24365217391	734.681739130435	154.062673913043
292	304.857346587223	304.851761079809	304.877420208968	1088.075	1083.52	1090.66	22	22	1570.2764516129	2185.50937499999	1980.05161290322	1852.90580645161	1655.45999999999	1678.01379310344	1643.72343749999	1526.40258064516	1504.40124999999	1576.39838709677	2868.83829787234	1420.28903225806	1836.58064516128	1782.0464516129	1942.07999999999	1673.32903225806	1541.17419354838	1950.85677419354	1396.37999999999	1603.43999999999	1678.44833333333	1478.91483870967	1487.15999999999	1551.38064516128	1827.26193548387	1395.80129032259	1461.56387096774	1441.26000000001	1446.81741935483	1625.87999999999	1912.68903225806	1883.3815	1580.99999999999	1959.0193548387	1409.05156249999	1644.23999999999	1445.79709677419	1602.92677419354	2650.17666666666	1473.89999999999	1465.73999999999
293	306.092029883824	306.092029883824	306.092029883824	287.732	287.732	287.732	1	1	321.380769230769	575.511384615385	336.743846153846	239.766282051282	128.552307692308	206.128051282051	75.5008717948718	551.958717948718	121.410512820513	172.449333333333	96.9121794871795	120.390256410256	55.0881000000001	148.979897435898	77.5297435897436	58.1633846153846	38.76	58.1473076923077	83.6631282051283	83.6757435897436	83.673641025641	46.9388717948719	45.9057692307693	70.3994615384616	46.9400512820513	52.0409230769231	41.8305128205128	122.433846153846	88.7623076923077	59.1837948717949	106.136	26.5306666666667	208.163692307692	101.005384615385	37.7551794871795	38.7638974358974	116.328	123.472743589744	76.498076923077	92.8316666666667	144.87641025641
294	306.887182318931	306.88595115165	306.888413486212	1073.275	1073.27	1073.28	2	2	818.511764705878	1150.1661111111	1193.39999999999	1136.93529411764	822.119999999996	1294.10588235293	857.820000000006	780.749999999996	899.10944444445	991.439999999995	1047.12352941176	959.819999999995	1191.02647058823	1204.62000000001	1175.03999999999	1129.13999999999	825.179999999996	1151.57999999999	958.800000000007	780.724999999995	1187.96470588235	961.859999999995	934.858823529407	1198.82823529411	1112.44117647058	911.879999999996	941.459999999995	758.297058823525	885.870588235289	793.559999999996	1175.03999999999	801.719999999996	825.62944444444	1264.21647058823	915.959999999995	917.479444444439	911.385294117642	812.939999999996	1030.76111111112	850.639999999995	906.779999999995
295	306.993812100376	306.990418807854	307.001857126594	65.287	63.237	66.31	16	16	433.53984375	756.772545454545	1067.39545454545	1644.62688	657.061125	1241.45063636364	830.625333333334	764.184272727273	164.151696969697	209.26015625	184.669363636364	161.203090909091	725.284636363636	599.813454545454	629.508272727273	772.4711875	84.69890625	122.43375	86.72390625	97.965	2226.83018181818	6257.5765625	7278.69215384615	3548.98687179487	1197.52891666667	2947.02762857143	2438.82	660.018424242424	416.271272727273	754.227878787879	1001.91277777778	837.80484375	254.00334375	404.97721875	807.04246875	505.035	231.608787878788	446.879454545455	336.63	417.365909090909	253.0685
296	307.078648355856	307.070754542005	307.097618720812	116.8255	112.24	119.364	80	80	731.527523076923	1157.79153225806	1264.23054545455	745.971962962963	1002.08496875	1391.5528	2764.94246575342	3320.1	785.421690140845	1441.65740625	128.543625	1717.13025	478.51190625	1244.48561403509	1017.10616666667	534.6765	1468.01493877551	631.602453125	1714.05333333333	1258.91345945946	311.209609375	529.427907692308	412.193625	707.890676923077	290.778923076923	789.825323076923	329.519630769231	1640.93528571429	1856.07728333333	450.8468	277.393969230769	444.8358125	5087.67545762712	1028.51901369863	1059.14705084746	2637.59756944444	6721.01947058823	2850.61730555556	574.363938461538	6966.88967123288	2919.31671666667
297	307.579830788453	307.576163489047	307.594879949772	116.303	112.228	117.34	19	19	203.033303571429	322.370785714286	387.7425	263.310109090909	248.9715	405.046339285714	724.216511627907	957.746464285714	269.322428571429	398.924732142857	17.3430357142857	512.174464285714	132.637142857143	383.546857142857	323.396607142857	159.1785	456.011839285714	166.303660714286	537.681160714286	407.044125	80.609625	142.81	125.492946428571	197.873071428571	77.5403571428571	211.239803571429	78.55375	497.990690909091	515.289375	128.528842105263	82.6011964285714	134.675357142857	1496.28760714286	295.90875	370.396125	752.016375	1844.20109090909	826.344642857143	131.616857142857	1914.85283333333	792.831375
298	307.598436494241	307.59833229154	307.598540696941	116.8165	116.315	117.318	2	2	208.133508196721	331.562903225806	398.999475409836	277.591606557377	256.135213114754	414.233147540984	819.283786885246	977.16	279.506516129032	408.111475409836	21.4237868852459	521.312147540984	147.940409836066	394.771721311475	332.578786885246	168.362213114754	464.182049180328	181.624196721311	552.982163934426	419.28737704918	84.6912950819672	148.934129032258	128.555114754098	205.02	84.683131147541	221.439606557377	82.6346065573771	508.188590163934	527.526459016393	130.570491803279	90.7627741935484	139.778180327869	1460.58194594595	312.23537704918	382.641393442623	762.209409836066	1991.36	832.467147540984	141.805065573771	2016.89650819672	795.894098360656
299	308.028215863513	308.027269465219	308.036237227231	205.068	204.041	205.085	3	3	89.8008571428572	195.894857142857	157.1515	195.894857142857	249.97	332.6015	246.952357142857	148.987785714286	771.498	692.906925925926	624.393	538.597714285714	232.625142857143	300.97375	296.960111111111	281.589	356.951724137931	345.876857142857	263.178428571429	312.262071428572	164.26025	105.089428571429	98.9469285714286	107.11875	259.150068965517	139.803607142857	113.251714285714	384.7285	365.262285714286	294.738714285714	367.225714285714	275.535	573.400571428571	699.8915	420.269428571429	539.731142857143	733.7395	609.110571428571	910.094857142857	706.9095	421.288482758621
300	308.08010703329	308.077789603158	308.089524534655	114.773	114.269	115.278	4	4	215.247763157895	560.037789473684	556.137564102564	1107.17294871795	553.076256410256	1182.32858974359	920.04	1426.94412820513	463.127789473684	625.338589743589	114.254358974359	592.788184210526	702.974333333333	982.432846153846	743.897769230769	748.981128205128	893.744615384615	790.698717948718	724.291025641025	960.936615384615	365.260974358974	163.195789473684	130.596102564102	322.32	383.628842105263	373.474105263158	181.58282051282	768.368923076923	617.348205128205	421.312948717948	419.093538461538	366.281256410256	1950.18968421053	1117.20884615385	555.03747368421	728.572923076923	1548.32107692308	1200.87197435897	489.726315789474	1342.4845	651.028631578947
301	308.088741002867	308.07974670705	308.105674204688	87.73	84.664	89.788	106	106	2080.02273809524	7854.05427906977	6786.74861538461	15820.1467826087	7015.21802325581	16747.7341458333	4970.33176315789	14268.2629090909	5561.42593023256	5215.8143902439	3792.402	2962.85912195122	14309.1966818182	15143.9713953488	13633.144744186	13738.1275348837	12228.5306666667	15196.1354285714	6725.72342857143	14953.4592941176	7982.784775	891.714487804878	572.286785714286	5082.01004651163	9328.4387948718	3864.79309090909	2008.88812903226	7463.259375	4513.66692682927	7738.81674418605	9737.858	7160.31851162791	18175.8852857143	19625.3532	5661.10354545455	3571.5	1647.98	11382.3074285714	7010.28376923077	4330.6837	1895.45559090909
302	308.106086979462	308.105733517344	308.107154351893	87.747	82.627	90.803	7	7	2090.28517021277	7965.29866666667	6890.64625531915	15857.0821276596	7137.523125	16771.54	5005.85560416667	14133.100375	5652.09095744681	5341.9094893617	3809.71280851064	3172.02202083333	14333.6185744681	15232.8175833333	13723.00175	13874.8626382979	12236.5868333333	15287.9054583333	6853.1591875	14970.6401041667	8091.6370212766	995.665361702128	591.696666666667	5155.81704166667	9415.11242553192	3984.18010638298	2069.87589583333	7467.40440425532	4598.86608510638	7783.69014893617	9906.45058333333	7199.031	14134.2315384615	19691.7613191489	5740.67463829787	3710.1125106383	2025.50244680851	11619.9301489362	7222.76752083333	4625.4924893617	2098.48283333333
303	309.016550127592	309.016550127592	309.016550127592	74.489	74.489	74.489	1	1	475.386571428571	674.246979591837	649.044489795918	767.331591836735	639.78312244898	816.212244897959	607.130714285714	917.328591836735	764.770408163265	799.139387755102	933.5562	667.186775510204	604.00576	915.08352	698.895714285714	592.845285714286	835.697571428571	689.78212244898	483.663795918367	651.007387755102	542.846285714286	709.013469387755	748.88552	568.355979591837	464.109285714286	542.781142857143	482.58298	799.89952	459.119387755102	483.712163265306	518.24128	470.398755102041	848.775836734694	907.034	543.866673469388	610.118653061224	630.53304	540.7484	900.69532	575.49432	493.808408163265
304	309.091682934738	309.086487113559	309.109745207783	87.747	84.664	88.779	57	57	338.688585365854	1248.03073333333	1057.14956097561	2478.56316666667	1183.693	2621.74266666667	705.005390243903	2167.81097560976	892.393292682927	831.8705	725.428097560976	490.752275	2511.265925	2797.18275	2405.43741176471	2578.65485294118	1945.9028	2980.24387179487	1128.63613333333	2400.39614285714	1251.88509375	143.837195121951	74.4689024390244	758.077463414634	1502.88085714286	529.531902439025	250.956	1133.51807317073	707.045926829268	1216.15980487805	1695.14766666667	1152.90133333333	3245.00792682927	3615.81263157895	856.1156	578.575097560976	273.47112195122	2150.72556097561	1204.69873333333	655.012243902439	269.318634146342
305	309.11243897192	309.111634819756	309.11430398236	88.7585	85.69	89.776	14	14	336.64125	1274.136125	1053.06338461538	2499.04751282051	1131.64208333333	2611.52	703.88625	2057.592125	891.3489	834.9326	723.379974358974	489.732	2577.62107692308	2830.846875	2455.440875	2650.07202564103	1776.559925	3020.014	1173.46	2370.8286	1299.0148974359	141.797375	72.43065	752.968153846154	1562.041025	522.3808	250.98765	1110.06687179487	704.99717948718	1176.36520588235	1778.8364	1215.147525	3217.68076190476	3623.00256410256	862.259125	575.511384615385	270.415512820513	2055.91326086956	1302.508075	651.943846153846	267.2793
306	309.159790559042	309.154189377671	309.167478735949	229.5505	228.55	230.574	4	4	36.7330344827586	66.3110169491525	52.0340689655172	54.0791896551724	48.9724137931035	63.2688620689655	99.9870344827586	94.8936724137931	30.6081355932203	45.9209482758621	34.6893793103448	56.114224137931	30.6108620689655	37.7533965517242	32.6521379310345	34.6893793103448	33.662275862069	29.5875	18.3630508474576	43.8672881355932	32.6488275862069	73.4595254237288	53.0391034482759	65.2976551724138	34.6928965517241	38.7744137931034	35.6958474576271	38.7737586206897	19.3852413793103	22.4396271186441	26.5248474576271	21.4218103448276	43.8716610169492	40.8144827586207	16.3213559322034	23.4666271186441	20.4072413793103	29.5965	22.4460689655172	35.7060344827586	24.4841379310345
307	309.171872817667	309.171872817667	309.171872817667	230.592	230.592	230.592	1	1	28.5714545454545	54.0672272727273	38.7703636363636	36.7347272727273	41.8371627906977	45.9245454545455	87.7434545454545	81.6327272727273	24.4865454545455	35.7182954545454	22.446	30.6081818181818	19.3879534883721	23.4694090909091	24.4892727272727	27.5473636363636	24.4838181818182	20.4054545454545	13.2620681818182	29.5846136363636	24.4892727272727	40.8109090909091	32.6407272727273	46.9273181818182	25.5068181818182	23.4688863636364	26.5170454545455	32.6487272727273	15.3040909090909	17.3380681818182	19.3825909090909	18.3624	28.5676363636364	28.5714545454545	10.2	16.3243636363636	9.18376744186047	21.4341627906977	15.3040909090909	28.5638181818182	16.3221818181818
308	310.029357201034	310.029357201034	310.029357201034	207.091	207.091	207.091	1	1	41.8415789473684	101.011263157895	70.4007	103.0503	111.18	189.72	122.466	95.9047368421054	260.1765	263.3019	243.83975	177.48	106.1372	142.836842105263	130.592	157.1185	157.08	167.3292	87.7458	172.42225	58.15425	31.63705	26.52	60.18	115.26	65.2768	41.82	212.2744	124.4766	108.1147	178.5	125.4969	213.2427	249.964473684211	131.543142857143	78.5845789473685	187.7812	334.6584	159.1668	169.3117	136.68
309	310.08559518693	310.0827638694	310.097192496308	87.748	85.684	88.768	26	26	164.236512820513	696.747564102564	604.082871794872	1283.6632	613.266564102564	1344.52897435897	382.548076923077	1043.59115384615	450.828666666667	449.115897435898	376.484076923077	238.746	1423.50807692308	1474.06055555556	1204.72420588235	1358.20017948718	1052.04297435897	1577.36662222222	609.184923076923	1150.70461538462	640.833743589744	77.5297435897436	66.3083333333333	421.376487179487	746.844279069767	286.692051282051	154.06258974359	555.033435897436	366.272051282051	645.822307692308	979.175384615384	595.844717948718	1718.91602564103	1852.05976744186	478.57241025641	286.735282051282	141.84058974359	1124.35082051282	648.703692307692	371.373333333333	129.556282051282
310	310.106899070285	310.103231053443	310.109715004234	88.767	87.735	88.779	9	9	166.280897435897	693.68717948718	606.123692307692	1336.73743589744	613.281974358975	1409.81717948718	383.568205128205	1081.49897435897	449.82	448.09517948718	375.454358974359	236.699487179487	1416.32943589744	1526.07343589744	1285.36153846154	1356.12523076923	1053.06338461538	1614.04564102564	609.200230769231	1068.22252380952	639.716846153846	76.5096153846154	66.3083333333334	420.345641025641	812.124102564102	286.699256410256	153.019230769231	567.2729	368.321820512821	648.8949	979.2	598.905564102564	1724.01666666667	1869.67343589744	477.552	287.762923076923	143.877846153846	1096.78841463415	650.76	376.481475	131.596538461538
311	310.163741365858	310.153789910591	310.172145726491	245.376	243.82	246.898	4	4	33.6685555555556	46.9276666666666	40.8150943396226	52.0392452830189	84.691320754717	63.2774339622641	74.4721666666667	157.137037037037	117.321296296296	37.7546603773585	25.4990740740741	35.712962962963	21.4255471698113	36.734	18.3667924528302	26.5243333333333	48.9626666666667	27.5471320754717	22.4436666666667	170.386388888889	31.6287735849057	43.8671666666666	25.5013888888889	27.5445	32.652679245283	19.389320754717	14.2794814814815	23.4660754716981	22.4457037037037	19.3835185185185	23.4663888888889	33.6618333333334	42.8508888888889	31.6314814814815	31.628037037037	22.4436666666667	28.5673962264151	31.6381320754717	19.3871698113208	23.4612777777778	34.6925925925926
312	310.178256042491	310.177224367739	310.179287717243	232.5945	232.586	232.603	2	2	26.5306666666667	32.6441025641026	33.6693076923077	46.9388717948718	60.2057179487179	52.0487692307692	77.5394871794872	104.081846153846	114.268717948718	32.6531282051282	17.3447948717949	21.4253846153846	17.3469743589744	31.6335128205128	14.2861025641026	12.2430769230769	36.7246153846154	21.4253846153846	16.3220512820513	158.119871794872	25.5102564102564	35.7044871794872	17.3395641025641	19.3795128205128	22.4462051282051	16.3269743589744	11.2183076923077	25.5064102564102	16.3241025641026	16.3195897435897	16.3220512820513	30.6038461538461	24.4861538461538	27.5510769230769	27.54	19.3843846153846	30.6076923076923	28.5801025641026	14.2839487179487	20.4025641025641	27.5476153846154
313	310.177267699574	310.177267699574	310.177267699574	178.541	178.541	178.541	1	1	98.9660243902439	182.654219512195	237.756609756097	189.72	138.776390243902	259.148146341464	181.607756097561	366.276317073171	19.3878780487805	29.584243902439	16.3242926829268	31.6328536585366	18.3674634146342	22.44	17.3445609756098	26.5231707317073	28.5681951219512	45.9131707317073	8.161	30.6036585365854	21.4256341463415	18.3621951219512	13.2653902439024	19.385225	17.3468	17.3470487804878	12.2467317073171	37.760756097561	15.3018292682927	18.36225	20.4082926829268	19.3874146341463	40.8117073170732	22.44	17.344675	15.2960714285714	16.3246829268293	32.6493658536585	19.3850975609756	20.4053658536585	11.2229512195122
314	310.308697588148	310.304617157507	310.323474481581	965.168	960.092	966.282	34	34	196.886081081081	1024.99603448276	2045.04581081081	780.3	1231.46621621622	1106.98933333333	790.479605263158	4796.72105263158	833.568760000002	644.708324324323	2649.08136842106	639.607783783782	2699.43921621622	1183.71894736842	2019.43578378378	1457.17751351351	493.590842105262	2367.72539473685	1033.35496875	926.398947368421	2099.34709090909	2996.21201785714	1310.22063157895	2405.78052631579	2815.96137931035	580.702945945945	2505.75674074074	1048.98624390244	876.609499999999	1478.31315789474	1865.26008510638	1183.1275	285.636842105263	1745.9598918919	1346.77714285714	873.367789473686	803.739263157895	2872.06081081081	7882.55671052631	1603.12424137931	833.426
315	310.328121205891	310.325701271152	310.328478407903	967.1645	966.157	967.263	6	6	211.144404255319	1125.85	2062.52604255319	843.557595744681	1249.83882978723	1197.5049787234	799.713361702126	4821.41010638298	900.904234042553	656.907404255319	11627.2640425532	655.955765957447	2710.93378723404	1196.7594893617	2040.00076595745	1476.49417021277	499.820416666667	2385.10821276596	1091.64520833333	940.695021276595	2174.95753191489	3055.33677083333	1321.41260416666	2423.15691489362	2890.08193617021	599.114680851064	2574.74834042553	1115.30185106383	964.282021276595	1443.69834146342	1964.27819148936	1236.4205106383	296.832125	1764.27895744681	1376.17672916667	885.595083333332	816.951829787235	2883.30165957447	7900.03336170213	1667.30578723404	853.8620625
316	310.659662801753	310.659662801753	310.659662801753	178.529	178.529	178.529	1	1	25.5068965517241	62.2483214285714	71.4324999999999	47.9248928571428	40.82	101.008285714286	56.1157142857143	89.7660689655173	11.2255	6.12042857142857	5.10125	10.205	5.10232142857143	5.10034482758621	8.162	6.1215	7.1435	13.2637142857143	0	7.142	4.081	2.04014285714286	2.04092857142857	8.16371428571429	6.12171428571429	4.08114285714286	2.04057142857143	5.10339285714285	2.04014285714286	3.05957142857143	8.16220689655172	4.082	10.2028571428571	6.11917241379311	3.06075	8.16055172413793	5.10142857142857	5.10178571428571	6.12171428571429	5.10232142857143	8.16057142857143
317	311.027109859758	311.024441894531	311.044635529993	113.2545	111.19	114.291	8	8	56.10515625	102.009375	79.594125	157.147375	68.3684242424243	126.491272727273	87.7278181818182	118.31296969697	91.8084375	127.511363636364	98.9517575757576	65.296	69.3682424242425	95.8885454545455	88.7769090909091	80.6135151515152	146.919272727273	89.784	59.1652727272727	66.31828125	40.81	87.7119375	44.892	62.2144545454546	46.9315	64.28953125	41.8311818181818	76.52109375	58.1659090909091	42.8450909090909	43.8495757575758	45.9122727272727	97.914	71.4063636363636	51.0125	76.5340909090909	110.150181818182	96.92671875	65.298	124.432606060606	55.1154375
318	311.134376278162	311.126848624257	311.141903932067	59.673	59.157	60.189	2	2	28.5644545454545	46.92	48.9796363636364	96.9259090909091	65.2974545454545	105.074045454545	43.8766136363636	121.428681818182	61.1768181818182	55.1155909090909	67.338	34.6892727272727	74.4699545454545	114.255272727273	57.1429090909091	48.9785454545455	3838.779	3129.17645454546	2052.78872727273	3181.63554545455	47.9581590909091	30.6081818181818	29.5912045454545	45.9184090909091	51.0011363636364	44.886	22.443	88.7538409090909	38.7703636363636	47.9645681818182	55.1020909090909	27.5541136363636	149.963386363636	119.355954545455	40.8109090909091	59.1758181818182	61.2177272727273	103.072795454545	104.067818181818	80.6123181818182	44.892
319	311.165004945033	311.165004945033	311.165004945033	235.681	235.681	235.681	1	1	18.367125	32.6446666666667	35.7094791666667	46.93725	19.3875208333333	26.5332765957447	41.8319583333333	85.71325	64.2770625	28.5710833333333	28.5675833333333	47.9527291666667	21.4283125	33.6730625	31.6322708333333	22.4459583333333	40.8066666666667	20.4054166666667	21.4230625	39.7865	22.4487083333333	23.4633541666667	24.4809795918367	25.5036458333333	25.5057291666667	18.367125	28.5577142857143	26.5275833333333	21.426125	22.4404583333333	19.3831666666667	23.4581224489796	42.851375	27.5506875	12.2405	16.324	19.387125	24.495	18.367125	19.3831666666667	14.2837916666667
320	311.179782406129	311.168784984661	311.184828016493	236.678	231.611	238.754	5	5	16.3243636363636	30.6040909090909	33.669	39.7950681818182	18.3673636363636	26.5335909090909	39.7862045454545	80.6123181818182	63.2569090909091	26.5306363636364	27.5473636363636	45.9122727272727	19.3877727272727	30.6122727272727	27.5510454545454	18.3649090909091	39.7853181818182	15.3040909090909	20.4027272727273	38.7651818181818	19.3851818181818	20.4027272727273	23.46	22.443	22.445	16.3265454545454	26.5170454545455	25.5068181818182	19.3851818181818	22.4404888888889	18.3628636363636	23.4573863636364	38.7703636363637	25.5102272727273	12.2402727272727	16.3225454545455	16.3243636363636	23.4751590909091	18.3673636363636	18.3628636363636	14.2838181818182
321	311.314395126419	311.311100318339	311.322214390616	962.127	961.079	965.222	5	5	51.0045454545455	255.997181818181	509.954545454544	223.399909090909	317.248272727273	299.861624999999	191.742909090909	1335.79359375	210.176181818182	141.796848484848	4224.68181818181	134.656	678.239545454546	303.021	464.306818181818	345.934090909092	126.491272727273	569.212312500001	271.392545454545	230.581636363637	568.27925	759.990303030303	321.385909090909	585.75637037037	760.10953125	182.688484848485	624.526874999999	297.972727272727	237.76921875	369.031575757577	514.22175	332.500242424243	77.5269090909091	452.0538125	341.791363636365	224.46	230.506303030303	693.785454545454	2373.39896969697	433.6859375	170.35565625
322	312.170463499237	312.164269546435	312.177459766805	230.556	229.559	232.615	3	3	16.3241025641026	29.583717948718	29.5874358974359	42.8583076923077	11.2245128205128	33.6791052631579	17.342125	57.1429743589743	29.5881794871795	30.6123076923077	24.4866	23.466325	21.4286153846154	31.632717948718	18.3673846153846	23.4664871794872	13.2616666666667	22.4462051282051	8.16102564102564	16.3220512820513	25.5108974358974	29.5837179487179	14.28	21.4194615384615	20.405641025641	14.2857435897436	16.3172	25.5070512820513	16.3241025641026	15.3	14.2817948717949	22.4428205128205	23.4664871794872	21.4286153846154	11.2197179487179	22.4428205128205	19.385358974359	20.414358974359	6.12153846153846	11.221375	7.14179487179487
323	312.187515937344	312.187515937344	312.187515937344	237.733	237.733	237.733	1	1	5.10149999999999	10.2	11.2233	12.2466	4.08231578947368	13.26715	8.15999999999999	21.43155	14.2842	16.3288	17.34425	14.2842	9.18236842105263	14.2877	6.12329999999999	7.14209999999999	7.13999999999999	8.1624	1.02025	12.24	8.162	8.15759999999999	6.1182	8.162	15.30825	4.08339999999999	9.17729999999999	5.10125	5.10149999999999	9.17999999999999	1.0203	10.2	12.2466	6.1233	4.0812	7.13999999999999	8.16210526315789	6.12347368421052	3.06075	2.0406	2.0406
324	313.022521701389	313.022521701389	313.022521701389	113.249	113.249	113.249	1	1	38.7633529411765	57.1249411764706	51.0220588235294	97.9454117647059	64.2867272727273	60.2060294117647	62.2165142857143	85.6752	55.0847647058824	63.2454705882353	47.9524411764706	48.9741176470588	52.035	60.1869411764706	48.9811764705882	36.7348235294117	113.249382352941	60.1956176470588	32.6487272727273	57.1249411764706	35.710294117647	56.0967647058824	28.5682352941176	37.7432647058823	39.7903235294118	33.6745588235294	27.5423823529412	48.9811764705883	28.5723529411765	34.684	35.687	29.5927941176471	70.3982647058824	53.0541818181818	38.7700588235294	42.8585294117647	65.2856470588235	40.8117647058824	36.7295294117647	46.9254117647059	44.8933333333333
325	315.025756594374	315.009225751769	315.029781920802	100.002	99.968	103.058	5	5	33.6611785714286	55.107	45.9128571428571	103.0705	78.562	67.3506428571429	108.104857142857	225.388428571429	54.0637857142857	73.4605714285714	21.426	72.4402857142857	39.7911428571429	49.994	44.8831428571429	34.697	140.7945	28.562	61.2171428571429	98.9469285714286	36.7302857142857	31.6222142857143	23.4665714285714	20.4014285714286	22.4455	32.648	18.3574285714286	73.4888571428571	40.8185714285714	28.567	19.3772857142857	21.426	132.581428571429	60.2095	41.83025	73.4734285714286	56.1157142857143	89.7851428571429	25.5071428571429	69.377	44.8831428571429
326	317.021914719802	317.0095003934	317.027968282497	101.028	99.968	103.058	3	3	37.7443529411765	68.3597058823529	67.3388571428571	108.165428571429	114.286117647059	114.289411764706	130.552685714286	173.385	60.1869411764706	54.0755882352941	27.5469428571429	71.4185294117647	34.689	65.2969411764706	58.1465142857143	53.0629411764706	134.674941176471	38.7644705882353	58.1651470588235	93.8345882352941	25.5064285714286	43.8574705882353	26.5274285714286	28.5624	43.8713823529412	27.5519117647059	22.4419411764706	98.982794117647	57.144705882353	71.42	35.698	52.0425	142.816470588235	60.2060294117647	50.0016176470588	89.7988235294117	99.988	99.988	37.749794117647	90.8054285714285	72.4283529411765
327	317.96358803379	317.962780268913	317.963824292308	67.325	66.31	67.359	3	3	381.5174	424.2784	545.842666666667	645.8288	383.620266666667	540.635333333333	426.555066666667	254.0464	126.424	141.899827586207	517.2752	117.307666666667	320.3742	334.581866666667	290.776	474.517	53.0642666666667	109.147133333333	56.1146666666667	76.52	801.066333333333	766.227172413793	678.477333333333	987.618133333334	468.1341	363.143733333333	378.444733333333	287.6588	132.634666666667	329.610733333333	442.708933333333	409.233866666667	224.422	371.3164	236.696	252.005866666667	211.1952	262.2171	452.9096	241.8506	73.4736
328	321.959207838602	321.956865162663	321.966156588427	66.339	66.305	68.35	9	9	713.057666666667	774.111	1059.23181818182	1160.01563636364	742.758545454545	1199.62690909091	806.135151515152	519.318818181818	215.130484848485	239.885151515152	174.466636363636	205.074818181818	688.561363636364	757.927545454545	643.792090909091	787.767515151515	87.7590909090909	114.270545454545	75.5001818181818	85.7181818181818	1326.54736842105	794.792454545454	655.015090909091	1913.01724137931	877.147878787879	436.598909090909	501.884727272727	570.247757575758	209.155909090909	588.889696969697	1004.78691176471	784.729545454545	400.907636363636	680.400636363636	381.582	466.264636363636	336.7	538.704	426.398	392.875	104.083272727273
329	322.229978493976	322.229978493976	322.229978493976	291.784	291.784	291.784	1	1	20.4073015873016	41.8382222222222	31.6313174603175	41.8349682539682	25.506746031746	45.9157142857143	24.4841904761905	48.969	44.8876825396826	40.8146031746032	32.643	28.5648888888889	38.76	29.5905873015873	38.7672380952381	41.8310634920635	31.62290625	32.6486349206349	24.489	26.5294920634921	39.7911428571429	45.9121428571429	25.504296875	45.916171875	28.5697777777778	21.4256666666667	22.4461875	25.506746031746	20.4073015873016	22.4476825396825	28.5702222222222	23.4702222222222	39.7905238095238	38.77009375	22.4462857142857	17.3431875	25.509126984127	20.4038095238095	21.42	34.6859365079365	16.3258412698413
330	322.966073026002	322.96407554506	322.967371957877	67.331	66.31	68.35	6	6	596.763243243243	615.044131578947	854.215054054054	997.817368421053	618.300162162162	1068.07776315789	629.599789473684	513.271789473684	207.975243243243	271.514108108108	252.0115	288.697236842105	576.374342105263	663.08552631579	540.814864864865	621.443351351351	153.064864864865	219.390526315789	176.506756756757	193.877027027027	1052.06583783784	514.216216216216	450.956315789474	1423.50807692308	646.663315789473	326.434594594595	356.025921052632	654.924473684211	277.511578947368	462.317108108108	775.4	605.109684210526	691.633297297297	786.501157894737	386.682432432433	462.191131578947	539.722972972973	709.087837837838	521.206552631579	683.671621621622	165.283783783784
331	323.040707416614	323.038045301254	323.060366434095	549.908	543.792	550.951	27	27	283.686363636363	1364.36393333333	1090.86590909091	1390.81169047619	23.4662727272727	1572.26028571428	26.5230588235294	40.8169696969698	506.145454545454	1223.307	1324.31081081081	322.348727272727	631.548818181818	1434.79875862069	1187.41694117647	1133.15266666666	14.2838181818182	512.176909090909	462.086647058824	33.674	974.360454545454	507.15084848485	904.687823529412	1024.02094117647	460.139382352941	702.96238235294	263.277272727273	995.963636363635	700.031818181817	8.16218181818181	599.811882352941	17.3477272727273	22.446	1039.47263636364	557.064529411766	241.802735294118	863.278909090909	11.221	848.715636363637	1313.091	277.514181818182
332	323.060538371225	323.058927069477	323.061901739041	141.782	140.785	141.816	3	3	42.8554	62.2250833333333	79.5877627118644	85.6954	86.7311666666667	87.7343333333333	114.281066666667	331.527083333333	84.6853220338983	150.999466666667	62.2372833333333	286.699616666667	54.0743728813559	128.541	79.5821	65.2917333333333	96.9253333333333	68.3645666666667	87.7343333333333	118.329666666667	74.4872203389831	77.5326666666667	61.21	72.4259166666667	74.4867666666667	78.5682333333333	48.9784	93.8743050847458	60.1937666666667	56.1045833333333	61.205	62.2433833333333	308.034966666667	102.008333333333	47.9486166666667	83.6386333333333	249.940833333333	166.303466666667	87.7529666666667	166.289883333333	154.075366666667
333	323.061731955564	323.060816604748	323.062706711592	550.908	549.874	550.928	6	6	134.677125	27.54759375	17.34796875	16.324	1255.96621875	15.30421875	879.320812499998	2283.8090625	537.778	11.22309375	40.81875	618.176812500001	10.2009375	21.4301612903226	26.5224375	14.2765	604.011870967742	14.2830625	51.00625	272.460580645161	18.3652258064516	250.943806451613	8.15949999999998	11.21896875	29.58815625	12.243375	70.4111612903226	233.6801875	7.1430625	653.882032258065	15.30140625	952.0681875	2166.04972222222	13.26121875	12.243375	679.382437500001	21.4291875	1266.9564375	69.3665806451614	17.34796875	919.27340625
334	323.56313170718	323.56313170718	323.56313170718	141.782	141.782	141.782	1	1	11.2240333333333	23.4619166666667	28.5702666666667	18.3633	13.2647666666667	25.5041666666667	23.4684333333333	31.6225833333333	18.3657	39.7904	29.5882166666667	78.5618166666667	16.3245333333333	27.5445	18.3651	21.42385	11.2229333333333	17.3462333333333	12.242	23.4619166666667	22.4462333333333	22.4436666666667	6.121	18.3615	14.2851333333333	12.2444	11.2242166666667	22.4480666666667	7.14163333333333	9.18075	15.30125	8.16306666666667	69.3588666666667	22.4418333333333	7.14128333333333	16.3197333333333	58.1495	32.6485333333333	20.4076666666667	34.6862333333333	35.7128333333333
335	324.06118202005	324.06118202005	324.06118202005	140.762	140.762	140.762	1	1	41.8306956521739	65.2813913043478	63.2656086956522	79.5905217391305	48.9787826086957	72.4308043478261	54.0807391304348	109.156282608696	88.7626956521739	102.028260869565	56.1083695652174	102.026086956522	47.9532826086956	93.842	64.2778043478261	46.927	51.0130434782609	60.2030869565218	49.9874565217391	69.3703478260869	63.2575217391304	87.7429333333333	65.2897391304348	61.1947826086956	48.9787826086956	51.0195652173913	44.8972173913043	74.4711086956522	42.8518695652174	35.7007608695652	52.0222173913044	43.8665434782609	116.28247826087	64.2695869565217	36.7254782608696	52.0155652173913	96.9144565217392	77.5282608695652	42.8564347826087	84.6618043478261	54.0807391304348
336	324.964794138536	324.961993694017	324.965583236129	66.333	66.305	67.359	11	11	3998.83555555555	4021.64094444444	5141.69883333333	6323.66979310345	4096.41527777778	5640.19433333333	4476.68977777778	2067.0265	715.679513513513	741.0645	853.9725	599.841666666667	3042.99144444444	3381.66833333333	2922.47333333333	3979.64210526316	243.879583333333	267.312777777778	175.487777777778	193.879166666667	8163.28205128205	5657.44027777778	4213.74722222222	11144.4941666667	4577.51066666667	2679.83188888889	2784.97916666667	2416.63610810811	1077.41333333333	3214.8375	4814.92444444444	4640.855	1434.27622222222	2472.74933333333	1836.5	2357.86194444444	1437.56081081081	2317.03378378378	3558.14755555556	1933.68958333333	377.502777777778
337	324.970414497813	324.965789775147	324.990814305763	66.322	63.255	69.382	86	86	3939.68137142857	3984.12	5072.14657894737	6443.99188235294	4030.75555555556	5561.5147	4330.85042857143	1933.40533333333	708.634264705882	732.909058823529	846.819705882353	583.507294117647	2982.754125	3238.83421052632	2765.96786206897	4018.55	197.965588235294	226.505294117647	168.343676470588	164.291029411765	8195.16308823529	5571.72648275862	4148.3365	11127.6648837209	4524.47355555556	2615.46314285714	2771.59471875	2292.595375	1021.27832258065	3115.90223076923	4777.15294736842	4617.38541666667	1300.87016129032	2379.91221621622	1771.23058823529	2296.59717948718	1318.17222857143	2138.46340740741	3553.97862857143	1858.21376923077	352.052205882353
338	325.054913293171	325.05220852698	325.056566075977	298.958	296.869	299.941	4	4	760.205641025641	1316.40981818182	1350.85343589744	1552.84834146342	1089.63384615385	1440.63825641026	1039.66741025641	1596.50064102564	623.376666666667	822.347333333333	404.082461538461	776.415128205128	1258.64835897436	1448.98256410256	1453.68269230769	1314.12328205128	580.452948717948	673.36923076923	531.633743589744	650.939948717949	962.246871794872	895.920205128205	722.250769230769	840.83917948718	936.618923076923	868.238205128204	663.266666666667	1248.99536842105	893.744615384615	775.297435897436	892.881410256411	711.225948717949	1542.66646153846	1323.27256410256	859.968076923077	1029.28348717949	1203.09392307692	1188.59871794872	664.922974358975	1341.83948717949	631.55458974359
339	325.05572123371	325.051331964158	325.060110503262	254.054	254.034	254.074	2	2	109.167913043478	139.781695652174	353.108727272728	194.869826086956	329.548090909091	373.619454545455	316.280869565218	710.101565217392	172.38	284.652782608695	99.9386956521738	480.542869565218	679.501636363637	669.291130434782	647.893260869566	436.56	89.7829565217391	63.2561739130435	63.2426956521739	94.9085217391304	263.230363636364	130.626782608696	26.5267826086956	113.248956521739	462.178173913043	310.172521739131	214.263913043478	1596.74714285714	636.642782608696	601.825652173913	564.348521739131	536.542869565218	1792.70139130435	1209.01903846154	615.243521739131	859.059652173913	1010.07	1237.17654545455	269.417739130435	1069.75195652174	63.2561739130434
340	325.075647892719	325.073685542987	325.087331996136	92.854	88.778	97.927	5	5	81.6228571428572	100.0055	90.8228518518518	71.4337037037037	146.949333333333	159.166222222222	186.666777777778	297.926518518518	133.605964285714	203.156888888889	166.302259259259	230.5765	155.113185185185	305.002148148148	196.874296296296	165.318	132.662592592593	171.402	151.031259259259	97.9268571428572	27.5409642857143	21.4215	19.3849259259259	11.2228518518519	63.2577142857143	25.5071428571429	15.3038888888889	220.376	119.374666666667	83.6642962962963	79.5484444444445	51.0125	606.9425	320.500962962963	115.312464285714	260.175555555556	613.30937037037	831.511296296296	478.4135	598.023851851852	106.087428571429
341	325.071792961101	325.071792961101	325.071792961101	255.088	255.088	255.088	1	1	110.187	143.861125	354.1135	202.0095	334.63872	374.707	319.33825	712.1345	184.62	295.884583333333	110.142	500.94275	682.547250000001	670.30425	647.885208333334	437.58	89.782	66.31625	67.32275	97.968	265.2728	135.732041666667	28.5681666666666	114.272666666667	463.212416666667	314.249833333334	216.301833333333	1648.79133333333	637.65625	601.824583333333	568.4185	540.622083333333	1796.87291666667	1063.1005	622.377916666667	862.111250000001	1023.34084	1194.2892	271.453	1072.82083333333	65.296
342	325.103901144875	325.103333662512	325.104468627237	294.3385	293.836	294.841	2	2	743.778818181818	1385.71554545455	1436.53546666667	1270.398	1091.68533333333	1398.7856	1035.57066666667	1597.53354545455	637.666666666667	849.9932	388.775863636364	807.030933333333	1207.70631111111	1201.0215	1371.08906666667	1078.42186666667	574.347577777778	428.512	428.562272727273	634.609636363636	730.6064	869.3808	687.57190909091	718.368	852.034	850.9024	638.77609090909	1247.78613333333	892.733333333333	780.504000000001	761.208227272727	701.0148	1558.96746666667	1289.62472727273	853.8516	1033.39506666667	1163.23066666667	1194.73226666667	650.689111111111	1296.93995454546	623.386636363636
343	325.112144631562	325.112144631562	325.112144631562	58.164	58.164	58.164	1	1	519.229258064516	697.613806451613	568.381366666667	501.966967741936	357.101612903226	482.505774193548	404.098838709677	477.57135483871	278.389548387097	341.980967741935	558.098806451613	351.933387096774	294.807967741935	366.214741935484	279.603741935484	254.132612903226	143.856387096774	207.118935483871	87.7449677419355	163.272258064516	359.198967741935	140.795612903226	116.309419354839	307.107387096774	279.453483870968	112.21064516129	74.467064516129	370.29403125	110.19135483871	184.740666666667	283.667612903226	256.084774193548	447.893290322581	357.022580645161	169.362838709677	171.408774193548	252.00175	631.43803125	364.174548387097	274.505533333333	82.6409032258064
344	325.969799941845	325.969363861084	325.97149999594	66.316	66.305	67.359	5	5	564.125833333333	588.54	735.814833333333	843.756595238095	583.603428571429	689.616571428572	559.181809523809	414.294	181.487952380952	159.226536585366	165.286285714286	170.363857142857	487.628285714286	542.716	440.814857142857	570.406261904762	114.288	94.8976428571429	106.107238095238	80.6119761904762	1032.64961904762	1140.65995121951	1338.77104761905	1364.26858139535	626.28	674.314428571428	702.878428571429	352.969428571429	357.091666666667	538.849142857143	646.936619047619	584.773785714286	341.739880952381	351.949285714286	413.206071428571	399.952	219.35630952381	309.182642857143	418.2	305.101023809524	423.40869047619
345	326.109982797027	326.109982797027	326.109982797027	187.734	187.734	187.734	1	1	35.7090740740741	97.9662222222222	112.252962962963	126.462285714286	76.5361111111111	114.269037037037	79.5831111111111	214.215555555556	38.7797037037037	189.733777777778	96.9033928571429	71.4337037037037	60.1968571428571	88.7432222222222	98.9651481481481	66.3192592592593	99.9854074074074	173.45037037037	77.5256296296296	154.092703703704	29.5875185185185	18.3613333333333	24.4924444444444	19.3891481481481	33.6697777777778	17.3481851851852	11.2252962962963	185.72762962963	38.7627142857143	27.536	41.8306296296296	24.4910769230769	297.926518518518	162.191777777778	36.7293333333333	39.7828888888889	108.147481481482	188.754814814815	82.641	101.00475	11.2232592592593
346	326.176414364023	326.167391653473	326.181910200485	232.615	230.556	232.632	3	3	23.4693877551021	44.8871836734694	36.7295510204082	47.9582244897959	36.7335	26.5332653061224	31.6282244897959	74.4897959183673	24.4863673469388	39.7998979591837	22.4458367346939	36.7302857142857	35.7175	31.6320204081633	30.6116326530612	23.4661020408163	24.4834285714286	23.4665714285714	10.2016326530612	24.4834285714286	28.5708571428571	38.7708571428572	27.5411020408163	28.5645714285714	31.6282244897959	17.3465918367347	26.5184081632653	32.6524081632653	14.2831428571429	20.3983673469388	23.4632857142857	30.6048	41.8308775510204	35.7142857142857	17.340693877551	28.5674285714286	31.6322708333333	39.804375	18.3651428571429	35.705	17.3427755102041
347	326.96009094512	326.96009094512	326.96009094512	66.339	66.339	66.339	1	1	1944.25144827586	2016.26731034483	2330.70386206897	3066.94924137931	1980.35544827586	2641.53206896552	2063.41613793103	1240.65544827586	658.452206896552	629.871896551724	567.273379310345	490.752689655172	1434.50786206897	1715.756	1499.80551724138	1985.79234482759	272.468896551724	276.485413793103	275.418620689655	265.271724137931	3819.66696551724	2574.156	2136.45765517241	5158.51475862069	2079.92062068965	1337.3104137931	1302.62806896552	1320.01386206897	651.93424137931	1565.31475862069	2181.92751724138	2148.11620689655	939.483517241379	1394.43427586207	947.836275862069	1245.75682758621	897.84275862069	1099.85737931034	1769.46068965517	1056.41379310345	334.707034482759
348	326.973016742654	326.960695795652	326.987105667591	66.321	65.301	68.367	13	13	1931.03746875	2017.44012121212	2294.01375	2940.43503448276	1931.39240625	2400.28059375	2034.752375	1190.86703225806	653.65975	601.274	612.16875	486.583363636364	1406.70928125	1678.05421875	1457.229375	1975.90658064516	253.022	239.768225806452	261.192	227.560709677419	3805.2114375	2625.10325	2161.90975	5155.25025	2076.53490909091	1362.84525	1311.8405625	1238.3938125	627.47296875	1529.916875	2157.1388125	2130.29883870968	870.13996875	1345.50365625	945.77175	1210.0535625	875.3745	1069.05825	1847.38978125	1018.4278125	327.502838709677
349	326.965771042516	326.964770597984	326.98580429528	104.077	103.046	105.098	7	7	1201.64124137931	1741.61089655172	2016.06510344828	1805.234	1216.18057142857	1858.26546428571	1169.78179310345	1639.9992	91.8093103448276	106.109714285714	26.5271724137931	93.8662857142858	726.436413793104	1030.47862068966	866.038551724138	927.618827586207	72.43775	122.412413793103	98.9677142857143	99.9498620689656	876.416965517242	747.584172413793	794.794896551724	1040.47034482759	559.111172413793	671.34151724138	574.298827586207	1118.67586206897	493.904714285714	672.339068965517	858.727733333333	574.415310344828	950.543586206897	1469.52	726.418	781.675642857143	433.61724137931	998.871054054054	609.110571428572	479.513448275862	261.146482758621
350	328.956898972658	328.954362783859	328.958715703499	66.8235	66.305	67.359	4	4	478.398038461539	518.081846153846	542.78896	733.58132	513.195423076923	611.907692307692	473.52128	308.12456	255.865538461539	214.4016	219.3516	188.749807692308	337.71268	415.17256	422.37936	473.52128	108.17088	136.68536	97.9458461538461	128.553923076923	865.40096	668.276346153846	467.28824	1158.99264	488.616846153846	347.846230769231	361.09416	360.07412	199.97488	341.8608	543.70264	504.01832	265.21	335.592653846154	290.776730769231	381.58472	333.63156	275.4756	448.8176	292.94664	112.255
351	331.139471013983	331.139471013983	331.139471013983	297.9	297.9	297.9	1	1	217.349684210526	403.07081081081	515.232894736843	567.28094736842	338.727368421052	567.28094736842	376.477105263158	713.069615384616	110.191263157895	191.814421052632	97.9589189189189	149.978684210526	435.528763157894	462.250736842105	422.33447368421	436.672631578948	151.999605263158	195.890526315789	123.469054054054	154.060810810811	200.00252631579	227.559763157895	213.206794871795	203.066054054054	246.910052631579	183.647368421053	106.139027027027	430.551052631579	166.302894736842	190.764605263158	221.433837837838	164.287789473684	651.948157894736	414.226842105263	179.543157894737	243.811447368421	381.63747368421	406.064736842106	106.060842105263	410.209263157895	73.458947368421
352	332.061135788178	332.060883973774	332.061387602583	82.635	82.635	82.635	2	2	35.7042682926829	46.92	72.4494390243903	83.674	33.674025	69.3699512195122	34.69445	66.3174390243903	71.379	51.035	466.262609756098	36.7299	44.898243902439	38.7655609756098	53.0476097560976	39.7961707317073	87.7544	112.229512195122	80.6011951219512	166.279878048781	56.1228048780488	23.462875	23.4661707317073	65.2893658536585	37.750175	19.385225	17.3420731707317	76.5201219512195	28.5675121951219	22.4459024390244	39.78	25.5103658536585	65.288	78.5719268292683	31.6324	27.547243902439	64.2861219512195	43.8715365853659	339.66	59.1996097560976	23.4628048780488
353	332.130524973039	332.128231127168	332.148613250721	110.185	108.129	111.219	12	12	187.70358974359	385.608461538462	431.69265	431.633538461539	25.5102564102564	220.441846153846	120.356974358974	83.6378974358974	624.318461538461	871.189487179488	159.164	558.094282051282	158.139743589744	402.940512820513	211.198384615385	83.673641025641	98.967358974359	1175.36148837209	854.212153846154	443.755769230769	211.196925	151.957076923077	175.484102564103	170.34	219.327564102564	115.309256410256	110.190461538462	376.531384615385	159.184	28.5677	224.366153846154	110.207076923077	80.5901282051282	346.939487179487	161.224820512821	178.571794871795	368.319275	42.85155	144.87641025641	295.83625	112.228205128205
354	332.153416765127	332.152677690661	332.154155839593	111.2105	111.208	111.213	2	2	202.99865625	384.64603125	432.595636363636	428.590909090909	181.6434375	218.373625	174.409636363636	469.172121212121	628.37775	861.117375	89.784	557.0735625	160.18415625	400.97053125	212.216727272727	83.6784375	1297.80821052632	1213.94424242424	844.792875	1025.19421875	207.115363636364	158.08546875	176.507181818182	170.324818181818	222.3804375	117.32875	111.16978125	372.465909090909	163.27	189.770727272727	220.267636363636	134.696	580.3444375	332.6728125	157.1233125	181.637875	368.318454545455	471.394	54.07490625	291.746	126.491625
355	335.260052453538	335.256173270089	335.263934497008	759.571	758.079	764.217	4	4	110.174727272727	185.689636363637	151.020545454546	161.181545454546	140.797636363636	177.551181818182	106.065818181818	124.459409090909	869.388545454546	1020.27272727273	281.632909090909	996.917477272728	187.776181818182	178.523863636364	186.709909090909	179.592	139.792931818182	153.061363636364	133.670613636364	130.626909090909	192.831545454546	121.428681818182	126.513818181818	186.709909090909	190.81225	126.530727272727	121.428681818182	144.894863636364	139.777363636364	145.88275	191.811272727272	112.23	139.761795454545	165.324681818182	139.777363636363	139.74	133.637863636364	130.594909090909	315.222136363637	167.324727272727	108.163363636363
356	336.02218924028	336.020680118615	336.044621686238	507.057	502.976	508.077	3	3	15.3072222222223	28.561	25.5074074074074	18.3653333333333	12.2431111111111	26.5344444444445	13.2580740740741	17.345037037037	30.6077777777777	57.1469629629631	9.18233333333334	50.0054074074075	14.2836296296296	26.5267407407407	17.3485	21.4254444444445	9.18066666666668	11.2232592592593	22.4457037037037	23.4668148148149	31.6211071428571	7.14337037037037	9.18433333333331	19.3891481481481	24.4808888888889	17.3337037037037	8.16207407407408	36.7293333333333	66.3457407407407	18.3653333333334	39.7742222222221	10.2007407407407	36.7146666666666	20.4051851851852	12.2457777777778	17.3444074074074	41.8306296296296	20.4096296296296	8.15885714285714	56.1253846153846	11.2228518518519
357	336.265574092939	336.26240982453	336.268738361348	758.574	758.079	759.069	2	2	36.7292903225807	61.215	61.2270967741936	62.2259032258065	31.628	85.717935483871	37.74346875	36.7289999999999	184.67090625	253.02975	69.3907096774194	243.8845625	62.2593548387099	60.19659375	65.298	61.216875	38.7837500000001	81.6225	44.891	37.7561875	56.12578125	47.9605625	35.70984375	66.31828125	58.1649375	33.6749032258065	44.900625	25.5072580645161	38.7710322580645	42.837375	67.3509375000002	41.83153125	41.8238437499999	64.2875625	41.8392187500001	52.03434375	44.8842580645162	33.6685161290323	71.4065625000001	53.0448749999999	31.62871875
358	336.322907293459	336.320837097168	336.345016559661	974.377	968.26	975.403	9	9	128.532193548387	295.771	443.742096774193	286.592806451614	227.481580645162	322.2884	205.0736	372.324333333333	242.7838	210.133733333333	2749.17312000001	210.174933333334	577.265225806451	318.3336	430.630580645161	364.301225806452	171.3712	533.601351351351	305.009900000001	215.234066666666	542.693199999999	563.187199999999	389.818266666667	509.212866666667	676.326299999999	211.273548387097	546.862933333334	260.219	284.7102	266.045999999999	513.194133333332	257.015612903226	119.3283	435.739266666667	249.916333333333	248.993866666667	288.5751	418.319032258065	1221.8402	464.312333333334	249.916333333334
359	337.061728386683	337.061728386683	337.061728386683	62.235	62.235	62.235	1	1	51.0133928571428	167.294385964912	224.4825	249.991875	124.461403508772	257.084210526316	135.709875	287.690357142857	63.2323859649123	76.521052631579	44.8965	58.15	120.391052631579	192.813157894737	142.8525	112.24125	79.5736842105263	157.120526315789	237.722410714286	106.109192982456	174.517714285714	345.804214285714	204.075	193.87125	131.589052631579	188.69350877193	167.308771929825	190.793428571429	175.488280701754	85.7115	117.339017857143	115.302375	179.550877192982	138.743859649123	168.344196428571	227.542157894737	296.955107142857	173.46375	61.2105263157895	369.414535714286	75.5007719298246
360	337.276028930183	337.272041235077	337.281998120685	897.8235	894.795	898.869	6	6	63.262962962963	123.4662	117.35537037037	122.431111111111	69.3785454545455	121.399472727273	61.2283636363636	92.8646727272726	2228.51389090909	3214.87936363636	138.744727272727	3052.99076923077	118.365111111111	111.219636363636	134.7024	92.8547454545454	107.140090909091	123.4772	103.036527272727	92.8547454545454	121.425436363636	102.049090909091	67.3523999999999	118.364290909091	149.996127272727	81.6305454545454	88.7732181818183	95.9165555555555	116.288290909091	71.4190909090909	132.635454545455	77.5490181818183	85.719709090909	143.873836363636	79.5415636363636	173.464909090909	99.9778181818182	81.6133333333334	125.493545454545	147.955363636364	83.6713090909091
361	338.018721849978	338.018721849978	338.018721849978	502.976	502.976	502.976	1	1	8.1637142857143	14.2809655172413	16.328	17.3448571428571	11.2231428571429	15.3101785714286	6.11914285714287	17.3448571428571	20.4057142857143	26.533	9.18225	30.615	16.324	15.30375	12.2462222222222	19.3854285714286	6.12042857142857	16.328	10.2025	16.328	15.3005357142857	7.14324999999999	8.1637142857143	10.2046428571429	14.281	12.2357142857143	3.06075	25.5071428571429	29.5996785714285	14.284	12.2382857142857	5.10035714285713	16.3177142857143	20.405	10.205	13.2633703703704	22.4455	9.18417857142858	6.1191724137931	24.4915555555555	8.16228571428571
362	338.342400967034	338.3344822084	338.360559858243	943.761	936.601	945.756	93	93	4042.86306521738	6184.62086956523	5681.5185106383	5952.29365957446	4411.1711875	5502.68336170213	4233.61808510638	20.4082608695652	4273.84953191489	4076.43	1940.29936363636	4113.2405106383	5809.74819148936	5958.32347826087	5929.56912765957	5839.7492	29.5844130434783	5622.68960000001	4306.01617021276	4258.09291304349	6082.79530434783	4152.03311111111	4423.49054347826	5527.45969565219	5621.63739130435	4252.0245319149	4250.42680851063	2357.10391304348	3751.49921739131	13.2619782608696	5729.90713043478	4284.58812765957	13.2619782608696	5536.39333333333	4174.94708510639	4160.68795744682	4250.42865957447	4314.65974468085	1848.9648	4190.83636956521	4131.072
363	338.34093694484	338.335643582985	338.359561562427	1025.37	1019.18	1028.4	13	13	431.4741	952.8668	1004.58508333333	849.798833333332	29.58435	966.91179661017	27.5409	15.2977118644068	369.246033333333	640.6228	8323.94778333333	372.452083333333	1602.49855	863.883533333334	1209.9572	1328.3004	13.2628644067797	1881.9	1372.02266666667	35.6994166666667	1796.13195	390.685533333334	1422.9871875	1132.5386440678	2353.5245	761.1811	820.029749999998	422.1765	1100.58	11.2222	2002.49289830508	31.6148333333334	18.363	1435.49175	762.897666666667	520.149000000001	641.654627118644	25.4983333333333	1951.74833333333	662.222	314.1754
364	338.361066287568	338.360816764313	338.362818356699	944.76	944.696	945.774	11	11	473.349106382978	6.11948936170212	5.10010638297871	2.04055319148936	4360.18738297872	3.06044680851064	4225.45689361702	4287.73868085106	1619.17895744681	4.08212765957447	87.7437872340425	3208.50223404256	2.04029787234043	7.14193617021276	5.10191489361702	5.10202127659574	4271.35060416667	29.5874042553191	24.4925217391305	4294.25463829788	6.12234782608695	329.544260869565	2.04078260869565	7.14273913043478	7.14178723404255	2.0408085106383	5.10191489361702	1731.58991489362	4.08102127659574	4281.65438297872	4.08110638297872	4284.58812765957	4333.57950000001	4.08204255319149	4.08026086956522	2526.48886956522	1.02004255319149	4330.05387234043	108.149319148936	0	2602.68547826087
365	339.049970400578	339.049970400578	339.049970400578	176.466	176.466	176.466	1	1	36.7292903225807	58.1657419354839	70.4111612903225	84.6519677419355	58.1657419354838	76.5217741935484	51.0145161290322	126.492	78.5747741935484	103.029774193548	84.6814193548387	95.9406451612904	62.2475483870968	86.7082258064517	69.3775483870968	49.9831612903226	45.9217741935484	46.9244516129032	34.6898709677419	64.2884516129032	70.3978064516129	80.58740625	65.3089032258064	85.717935483871	46.9333548387097	81.6232258064517	53.0534193548387	68.3832258064516	36.7234838709677	29.5828064516129	48.9723870967742	32.6544516129032	74.4670645161291	66.2937096774193	29.5874838709678	43.8558387096774	75.5014838709677	59.1768387096774	32.6482580645161	81.636129032258	55.0852258064516
366	339.064821460131	339.064674134238	339.065482977414	297.929	297.89	298.944	3	3	1423.458	2458.203825	2606.802625	2713.25626190476	1923.218375	2722.0937	2072.178525	3036.912125	269.3526	334.6502	177.55395	329.548825	2266.38580487805	2518.3472	2337.0993902439	2294.598475	889.549	1168.18625	845.932325	938.652999999999	1489.784	1388.798425	1113.9765	1374.68085	1562.03075609756	1316.15475	1136.7256	1977.58365	1376.31725	1301.7114	1507.167725	1221.448725	2434.37615	2258.8335	1412.90775	1620.978625	2058.197225	1901.7926	829.141024390244	2326.569	1000.889775
367	339.0711714982	339.065961830689	339.092269844865	297.924	293.837	299.986	48	48	1369.39056410256	2329.64724324325	2559.88428070175	2760.88323076923	1801.81055555555	2511.94342857143	1963.62833333333	2835.02211363636	259.145128205128	330.571384615385	171.428923076923	318.32	2247.004925	2376.54568292683	2213.48346153846	2206.87007692308	888.531666666666	1161.05179487179	767.495757575758	809.355625000002	1400.631625	1296.99772727273	982.370057142857	1281.6538	1460.02885714286	1222.29432558139	1075.51702439024	1878.59065116279	1268.21514285714	1198.60681818182	1417.38546153846	1164.28183333333	2394.59497674419	2131.30225	1241.50445945946	1545.51139534884	2005.10386363636	1870.98566666667	751.626615384615	2102.10125	998.856128205128
368	339.341439796377	339.336151325822	339.343133966973	944.777	943.711	944.822	8	8	496.815755555555	1553.29077777778	1433.13054347826	1483.45930434783	54.0812	1481.2336	64.2698	48.9792	293.8368	960.300955555556	372.446	177.507066666667	1429.23793333333	1596.71733333333	1467.3352	1608.1504	37.7457555555556	1458.98133333333	1001.1432	64.2852	1552.84586666667	571.349333333332	1038.7672	1382.642	1427.35306666666	1032.6448	1096.93	298.974652173913	939.665599999998	53.0469333333333	1477.34613333333	82.6524	63.2496444444443	1429.7672	910.919533333334	171.4048	861.918777777777	44.8917333333333	314.242133333334	1187.7456	128.5536
369	339.346143578281	339.346143578281	339.346143578281	1027.45	1027.45	1027.45	1	1	62.2136268656715	280.590298507463	241.715602941177	213.229910447762	32.6442985074628	241.729388059701	41.8218358208955	20.3946268656716	38.760567164179	148.933074626865	2715.75650746269	112.224626865672	442.705910447761	217.215492537313	333.598567164179	304.059333333334	23.4648059701492	481.517492537313	350.725970149253	17.3397462686567	490.605641791044	92.826791044776	378.442149253731	302.003940298507	602.917029850745	198.961119402985	218.305552238806	120.333582089552	211.14	27.5512835820895	496.790880597014	33.6550746268656	24.4839402985074	365.240149253732	171.375044776119	76.4932835820895	100.991820895522	19.3819850746269	487.502925373134	124.481880597015	41.822447761194
370	340.070123205422	340.070123205422	340.070123205422	297.907	297.907	297.907	1	1	4159.13341666666	6413.24074468085	7257.22742553191	7376.44595744681	4870.8004680851	7811.23761702127	5336.01645833334	7021.83157446808	188.751170212766	248.97344680851	120.405191489362	169.347666666667	6188.59279166667	6720.32695833333	6571.10841666667	6240.01165957446	2509.61872340425	3596.475	2244.84255319149	2699.65187234042	4140.28242553191	3303.24225531915	2934.9595625	4133.06808510638	4589.20412765957	3431.7810212766	2985.64059574468	5403.38485106383	3618.3534893617	3380.63255319149	4562.67693617021	3371.34536170213	6151.24759574468	6488.95914893617	3759.24882978723	4143.08404255319	5132.52638297872	5197.65882978723	2586.50866666667	5337.581625	2370.08914583333
371	340.077916672521	340.071695663968	340.098510448184	297.906	293.837	299.941	61	61	4095.97010526316	6377.84090909091	7187.66125	7230.6554054054	4773.87972222222	7713.33230769231	5223.8441025641	7005.7134	134.676666666667	193.852777777778	84.6968888888889	139.78072972973	6080.69800000001	6634.64080000001	6483.80713513513	6219.56756756757	2438.44346153846	3502.58783783784	2173.949	2634.37771428571	4116.36083333333	3108.12423255814	2908.32821621622	4048.21530909091	4527.02439473684	3414.82078947369	2917.84775	5361.47438461539	3446.50269767442	3361.35763888889	4476.93726829268	3295.04772727273	6075.76186046512	6431.74520754717	3629.01636231884	4082.13138888889	5046.09777777778	5091.14864864865	2531.48957575758	5168.47071428572	2229.79807142857
372	341.084517773427	341.078637103645	341.104819160011	297.895	294.822	297.952	40	40	1913.654	3636.27	4163.66025490196	4397.98707317074	2898.59481818182	4375.35070967742	3087.31252380952	4719.8705	366.26975	584.623714285714	247.877357142857	394.850571428571	3280.15733333333	3815.6495	3838.2980625	3581.73828571428	1223.27975	1519.20542857143	984.099399999999	1181.739	2028.683	1784.6796	1363.931	1774.28487096774	2213.9425	1826.30487179487	1330.94933333333	3162.775	2025.28382352941	1695.6555	2219.50982142857	1656.21353571428	4290.28209523809	3509.85846153846	2015.80917073171	2598.63463636364	3587.199	3120.03371428572	2255.55351724138	3617.8350967742	1232.50514285714
373	341.106238804393	341.106238804393	341.106238804393	298.92	298.92	298.92	1	1	1977.28378378378	3760.23541666667	4350.43243243243	4670.51924324325	2992.53197297297	4514.69594594595	3162.83783783784	4666.08184210526	706.027027027027	1151.04778378378	420.354444444445	506.054054054054	3516.77362162162	4002.136	4011.06508108108	3640.32432432432	1235.35091891892	1537.5472972973	1047.99644444444	1195.76555555555	2076.58	1902.08605405406	1439.37254054054	1882.72	2253.77702702703	1941.57432432432	1412.25666666666	3367.42702702703	2119.10135135135	1700.56527027027	2243.95733333333	1676.57048648649	4414.70945945946	3717.86486486486	2158.60594594595	2767.5532972973	3624.576	3238.42362162162	2274.17810810811	3890.29054054054	1273.2972972973
374	342.085688013724	342.083625315854	342.109226760044	297.884	294.845	297.952	5	5	445.860551724138	821.488620689657	805.012058823528	926.253931034482	599.922206896551	933.542205882352	616.246620689656	1018.02882758621	339.755142857143	441.869034482759	266.292	407.090068965518	721.335034482758	817.406689655174	780.35275862069	712.128482758622	278.478827586207	376.481793103449	214.301379310345	254.048689655173	439.8355	405.1385	308.071241379311	446.865724137931	497.894620689655	418.3025	307.165310344828	733.55975	454.02275862069	360.084344827586	487.79075862069	379.619586206896	768.254322580646	776.429931034483	447.810275862069	544.716827586207	729.631964285714	644.933428571429	412.024275862068	745.82559375	296.840068965517
375	342.112335734285	342.112335734285	342.112335734285	297.9	297.9	297.9	1	1	454.084512195122	828.5851	882.532073170732	952.046853658538	618.297365853658	1005.98453658537	626.444731707317	893.645142857143	400.96543902439	550.003487804879	304.08665	456.070829268293	734.38243902439	830.617512195123	796.715243902439	729.596463414634	287.674390243902	393.82356097561	226.53435	263.23095	454.084512195122	430.614975609756	315.21768292683	461.2886	507.073341463415	438.715365853659	320.4056	748.984341463414	469.323414634147	371.333268292683	496.946975	389.798390243902	852.964682926829	790.707926829269	464.166585365854	560.046951219512	758.168073170731	661.149658536585	419.159853658537	841.842073170733	301.999414634146
376	343.093145801157	343.0893594651	343.096932137215	120.906	120.402	121.41	2	2	73.4595254237288	55.0845762711864	63.2627333333333	58.1666	195.911593220339	74.4797966101695	183.648	547.730898305085	302.995372881356	337.709762711864	29.5848333333333	282.615118644068	40.8108474576271	66.3055084745763	52.0285	37.7537966101695	75.4925423728814	77.5406101694915	64.2717457627119	96.9177118644068	51.0183333333333	86.7072033898305	46.9322666666667	60.1790166666667	48.9730169491526	58.1612542372882	26.5217627118644	301.005	58.1602881355932	54.0591166666667	39.7709	52.0336	686.380152542373	71.4261016949152	101.006847457627	240.804	487.647633333333	427.470783333333	35.7130508474576	650.866333333334	49.9932881355932
377	346.05491566222	346.05491566222	346.05491566222	110.188	110.188	110.188	1	1	61.2073170731707	112.213414634146	162.265317073171	132.650731707317	106.12312195122	176.530023809524	128.526	189.72	210.14512195122	232.587142857143	80.6011951219512	273.436571428571	84.6837142857143	135.679	101.00656097561	91.8373170731707	148.958238095238	132.634878048781	86.7344047619048	110.172857142857	85.7045853658536	98.9281707317074	74.4795853658536	126.48	90.8038780487805	80.612756097561	75.5011428571429	147.96012195122	73.4698536585366	78.5512682926829	85.658	72.4494390243903	230.54756097561	134.694731707317	66.3253658536585	100.000634146341	122.414634146342	178.551219512195	52.0345714285714	145.880926829268	81.6323809523809
378	346.292573398111	346.29154646912	346.295241437086	615.2595	615.171	616.232	6	6	70.4104411764707	1632.03555555555	864.164205882355	1507.69041176471	589.712999999999	1067.38147058823	950.749647058826	1048.83211764706	670.197970588235	1003.09367647059	57.1364705882352	591.668235294119	845.653147058823	802.053454545454	847.986617647057	374.383176470588	530.636363636363	131.614147058824	104.085	209.193181818182	641.656242424242	488.706794117647	87.7301176470587	559.109454545454	154.064411764706	64.2655588235294	136.720606060606	297.968823529412	48.9727058823531	331.586029411765	108.14805882353	537.679500000001	1974.57954545455	713.062235294117	90.8192647058825	644.927272727272	416.340000000001	1356.95205882353	108.148909090909	117.347352941177	44.8916470588235
379	346.316376316801	346.316376316801	346.316376316801	617.218	617.218	617.218	1	1	73.4691428571428	1654.44	864.061	1573.46414285714	585.712333333333	1070.55445238095	954.720000000001	1049.874	766.124790697674	1129.45628571429	60.2052857142858	659.012285714286	848.758857142857	797.949162790697	844.091333333332	373.372285714286	527.549261904763	136.718285714286	122.448571428572	213.264595238095	638.609428571427	551.884404761904	99.974	567.411238095238	161.227714285714	76.5196428571429	146.917714285714	300.006	66.3263095238095	333.631255813953	111.211142857143	539.794119047619	1936.97520930233	713.163071428571	100.013666666667	720.321714285716	475.519714285715	1350.82676190476	129.576285714286	131.629142857143	54.06
380	353.014866867345	353.010679020456	353.026336032546	296.885	292.817	297.907	33	33	1136.3914	1639.99706666667	1595.6996097561	1588.88966666667	1202.904225	1669.17808	1188.62858974359	1144.58384615385	54.0749487179487	76.5307692307693	74.4899487179487	43.8721282051282	1584.9343125	1735.62931343284	1691.40263414634	1566.49244444444	998.705512820512	1336.54173913044	864.282833333333	1033.51974358974	1468.3556	1232.65558974359	1104.79884615385	1389.79876923077	1484.500125	1128.42163636364	1100.27866666667	1254.102325	1174.31840740741	1125.20141025641	1478.58375	1157.14523076923	1289.63651282051	1692.64297674418	1130.27663157895	1279.4144	1526.328	1292.688425	2037.84247058824	1568.37056410257	1025.38346153846
381	353.037069807381	353.032837228677	353.037914829925	297.929	296.875	298.966	7	7	1181.64474418605	1702.04236363636	1715.07845454546	1686.75195348837	1172.30172	1731.41358139535	1198.82790697674	1153.79993181818	58.1555454545455	85.7034418604651	80.6123181818181	46.9328372093023	1656.48	1752.01881395349	1793.40530232558	1635.73102325581	1025.25988636364	1394.72148837209	939.796772727272	1070.26609090909	1475.49167441861	1243.87868181818	1116.02918181818	1405.25979545454	1489.60744186046	1217.19293023256	1143.85311363636	1263.09763636364	1245.76074418605	1082.50465853658	1540.81772727273	1165.29148837209	1274.34028846154	1744.66636363636	1230.31186363636	1388.43652272727	1509.19911627907	1254.8255	2086.6875	1575.49041860465	1029.46158139535
382	355.066646913939	355.066646913939	355.070512357671	756.055	750.908	756.055	3	3	5.10142857142858	120.393714285715	104.0706	89.7600000000003	21.4259999999999	167.326857142857	18.3702857142856	83.6399999999998	80.6025714285712	107.125	14.288	209.207380952381	54.0902857142858	102.028571428571	93.8662857142859	74.4808571428569	19.395380952381	24.4800000000001	33.6694285714285	29.5882857142858	52.0467142857144	67.3577142857143	86.7202380952384	77.541714285714	42.8520000000001	75.4976190476189	30.6085714285713	29.5869047619049	54.075142857143	22.4337142857144	34.6978095238096	34.6897142857144	62.2199999999999	93.8662857142859	53.0548571428573	77.5417142857144	101.008285714286	209.158571428572	20.4000000000001	119.373428571429	103.044047619048
383	355.092183200153	355.092183200153	355.092183200153	923.277	923.277	923.277	1	1	62.2352500000001	62.23715625	144.902125	91.8084375000001	49.99378125	75.5008125	57.13575	126.514875	104.0878125	48.9825	45.905625	41.83921875	80.6170312500002	63.2574375	118.374375	104.0686875	44.900625	52.0439062500001	56.1051562499999	51.0234375	80.60221875	78.5760937500002	77.5674999999999	97.9650000000003	73.4737499999999	64.27575	61.2281249999999	45.91265625	103.02946875	90.80503125	82.64278125	126.514875	50.0014375	140.8246875	105.03425	134.69775	65.2760000000001	64.2659062499998	62.23715625	81.6200000000001	75.512375
384	355.09203372595	355.09203372595	355.09203372595	756.984	756.984	756.984	1	1	6.12155555555554	124.476148148148	110.212	95.8869629629627	26.5267407407408	172.46137037037	19.3873076923077	83.6642962962963	69.3776296296297	98.9651481481482	16.3282962962963	175.522814814815	56.1285185185185	105.086703703704	101.005666666666	79.5831111111111	23.4761851851852	28.5672592592592	30.6088888888889	34.6888148148148	58.1674444444444	55.106	66.3168518518519	82.644	46.9319259259258	72.4541851851852	30.6144444444444	31.6291851851852	48.9742222222222	23.4565925925925	40.8192592592593	38.7698518518517	63.2445925925927	95.9078518518518	54.0855185185185	75.5019259259259	84.6630740740739	215.282518518519	25.5009259259259	99.978148148148	93.8638518518519
385	355.113337091525	355.113337091525	355.113337091525	292.816	292.816	292.816	1	1	420.397787234043	856.119170212766	1032.51408333333	1134.68016666667	702.980958333334	990.682979166667	729.493645833334	1583.26633333333	1050.87895833333	1198.96510416667	520.341063829787	1207.00504166667	862.8495	1092.83017021277	1003.8235	804.061787234042	410.05675	443.8178125	413.263723404255	432.597276595744	603.053937500001	801.010729166666	544.759531914894	741.911234042553	615.298687500001	643.856625	415.295872340425	1312.06829166667	583.594916666667	592.849979166666	736.731872340426	556.115729166666	2127.308125	1176.35438297872	557.0565	821.217395833333	1308.14745833333	1282.4804375	436.524333333334	1402.03544680851	666.310085106383
386	356.117315898104	356.117315898104	356.117315898104	292.816	292.816	292.816	1	1	212.215466666667	386.728304347826	406.07247826087	448.972173913044	317.307891304348	451.975565217391	328.531	489.673043478261	281.592	359.177739130435	172.424086956522	321.38902173913	344.730608695652	478.5676	450.907260869565	367.296	192.788217391304	258.1315	134.691652173913	169.366913043478	293.872695652174	314.28052173913	189.748304347826	223.4676	309.178565217392	239.791956521739	202.0392	429.538978260869	254.050369565217	247.955086956522	280.61	193.874347826087	662.163413043478	389.739652173913	235.675239130435	293.797565217391	379.585565217392	444.833739130435	149.927217391304	468.3636	217.3452
387	358.096787330589	358.090852671842	358.114199804639	91.811	84.686	98.965	29	29	1329.26046153846	1749.59682692308	1700.9937254902	1868.3021372549	3538.72	2548.001225	3344.50002439024	5636.83880769231	2712.02358823529	4433.79711267606	2555.78318181818	5738.59375	3050.91392156863	6185.9934117647	4046.01988235294	3322.33301960784	2614.24470588235	3677.06933333333	2808.11921568627	2206.59276923077	488.767843137255	128.524941176471	128.554588235294	169.349294117647	1009.04626923077	385.661769230769	306.017307692308	4182.50707843137	2035.68235294118	1553.87807843137	1853.23517307692	1005.06696078431	12817.8033076923	6713.4062745098	2664.17401923077	5644.80941176471	13029.932025	19430.3811764706	15033.6102692308	12409.6543255814	2494.27615384615
388	358.096401321856	358.093041800317	358.111696171808	59.168	55.104	62.223	9	9	13.26052	756.6916	952.10784	1634.48856	1619.18436	2508.43884210526	964.3914	3719.79504	708.5942	845.81212	78.56156	732.41744	1828.93172	2359.81512	2538.95424	1747.13024	2075.24952	1902.8222	967.22544	2030.7552	359.22304	62.23708	49.99372	97.94688	622.078	217.31112	95.88752	4082.14028	925.39396	1096.25328	976.36968	680.52676	6453.271	4921.693	1208.01152	1820.17952	4884.06972222222	4742.26144	35.7014	4097.40309523809	1131.49052
389	358.114484430884	358.114484430884	358.114484430884	72.443	72.443	72.443	1	1	12.24	813.78652173913	976.401	1659.96443478261	1691.61218181818	2508.18	1171.55895652174	3767.82339130435	734.04	913.3475	152.018869565217	907.8	1873.2787826087	2538.40904347826	2612.88808695652	1812.48872727273	2109.924	1984.92	1011.09027272727	2050.74818181818	361.257	63.2569090909091	47.9522608695652	102.026086956522	637.364130434783	176.507181818182	100.98	4114.68	954.964173913043	1110.35345454545	997.826727272727	694.805727272727	6559.33336363636	4989.04231818182	1230.44890909091	1910.94860869565	5031.98509090909	5399.28327272727	89.76	4194.44181818182	986.867454545455
390	358.11138269403	358.106511095301	358.127932314267	298.927	295.866	299.958	18	18	2052.82683333333	3870.53338235294	4272.95657142857	4463.97942857143	2949.66320833334	4629.03628571428	2955.79205882353	3989.38295833333	40.8116666666667	69.3798333333334	29.5812083333333	39.7913749999999	3605.69999999999	4120.50616216216	3907.5575	3605.98333333333	1130.437	1375.37026086956	1119.76275	1004.172	2048.74566666667	2151.214	1812.61404166667	1907.4	2269.06017391304	2225.256125	1633.2	2803.77422222222	2346.08692592593	1827.342375	2129.7835	1718.55860869565	3710.80079166667	3442.4289375	2310.394375	2985.2515	3422.0862	3036.388	1850.921875	3593.86557142857	1308.01391666666
391	358.133500608253	358.125068813638	358.143766111429	62.234	60.177	64.281	4	4	1314.95986046512	2132.82	2329.88113953488	2026.5051627907	4543.82048837209	3210.74504651163	2269.35925581395	8308.96334883721	3248.46041860465	4358.24666666667	2598.65079069767	5585.26395348837	4364.15693023256	7147.09758139535	5868.86274418605	4549.94286046512	2578.53904651163	4994.83523255814	3545.8738372093	2486.70346511628	737.745837209302	107.115	165.285209302326	218.309860465116	1451.49309302326	366.280186046512	207.111930232558	4771.19260465116	2740.40711627907	2353.35344186046	2477.91893023256	1507.15827906977	16681.3216744186	9594.70437209302	3629.66442857143	7058.12972093023	13178.944744186	17946.7088372093	15003.18	8596.00632558139	2123.44272093023
392	358.116002049965	358.116002049965	358.116002049965	96.924	96.924	96.924	1	1	1331.29698113208	1604.54738888889	1572.57596226415	1760.15094339623	3210.46332075472	2687.70433333333	3907.83283333333	5552.26318518519	2675.31152830189	3731.934	2593.54611111111	5262.49725925926	2841.47361111111	5680.68938888889	3762.71614814815	3088.68226415094	2538.68148148148	3438.64814814815	2747.87622641509	2173.97516666667	452.997283018868	127.507075471698	130.595555555556	164.228944444444	925.294018867924	376.477471698113	301.996740740741	4096.43632075472	2000.98261111111	1465.09932075472	1662.35851851852	939.871811320755	12521.5256666667	6310.01358490566	2589.71773584906	5544.79322222222	13338.1599056604	17855.9731132076	15038.2768333333	12578.655	2448.66666666667
393	358.133180338577	358.131729131291	358.134218559176	299.955	299.924	299.986	4	4	2069.73029629629	3901.50953846155	4354.46651851852	4523.79440740741	2940.41891891892	4696.25337037036	2986.9492962963	3929.20492307693	41.8310384615384	77.5397037037036	35.7026923076924	48.9724444444445	3609.02207407407	4182.95359259259	3912.8362962963	3609.2557037037	1130.45830769231	1380.31055555556	1120.72015384615	1005.1925	2048.68059259259	2155.296	1815.66846153846	1910.60407692308	2273.13762962963	2230.28674074074	1634.12838461539	2867.94877777777	2396.09051851852	1830.363	2132.76461538462	1721.55225925926	3631.13666666667	3487.28023076924	2312.42719230769	2987.34830769231	3490.43362962963	3026.09680952381	1856.13037037037	3635.35630769231	1312.05340740741
394	358.148240127418	358.147556191025	358.148924063811	63.7735	63.266	64.281	2	2	1328.24423529412	2183.94594117647	2371.642	2373.41461538462	4610.13176470588	3956.62454901961	3055.05411764706	8968.05433333333	3328.32	4431.47925490196	2618.02439215686	5644.63641176471	4464.78230769231	7501.33263461538	5991.05192156863	4606.05019607843	3293.76258823529	5090.63864705882	3582.5968627451	3029.54431372549	772.436862745098	141.801803921569	178.565196078431	227.547450980392	1489.25725490196	500.954784313726	279.553769230769	5659.43342307692	2792.49133333333	2475.70921568627	2500.40447058824	1551.98664705882	18245.5054901961	10833.274745098	3669.25968627451	7125.59717647059	16699.7667692308	20106.8274509804	15039.7306153846	12981.0884230769	2985.32321568627
395	359.103586757039	359.097181889049	359.111801823856	89.7825	88.756	96.907	6	6	226.466428571429	263.196857142857	280.611309523809	322.455428571429	581.630714285714	458.044142857143	660.96	976.253928571429	459.955571428571	640.993619047619	490.745976190476	894.76969047619	503.059547619048	999.74	649.831	529.590071428571	480.610642857143	549.921166666667	511.222785714286	395.815428571429	94.8998571428571	32.6445714285714	36.7251428571428	34.6848571428571	159.160857142857	60.1954523809524	59.1751904761905	695.834857142857	358.162071428571	245.883119047619	293.718857142857	154.063142857143	2298.38185714286	1116.32280952381	446.937285714286	996.935452380952	2364.333	3392.45	1847.22	2211.92780952381	423.359285714286
396	359.11169965334	359.110967529005	359.112431777675	298.9415	298.939	298.944	2	2	394.844192307692	758.2315	880.492346153846	854.76	593.796692307692	960.073346153846	620.464	798.870807692309	85.7026153846153	179.60448	85.7026153846155	107.128269230769	690.72956	823.543500000001	785.472187499999	706.026307692307	227.477153846154	302.962846153847	211.195730769231	217.317346153846	447.9995	397.995	351.913269230769	407.087423076924	469.3288	460.141423076923	338.793230769231	571.350769230769	448.918461538462	321.312115384616	436.757538461539	349.00416	716.229	662.154730769232	441.676653846154	589.582230769231	654.115846153846	531.6805	334.509538461539	709.087115384615	234.608846153846
397	359.138483687388	359.137436429952	359.139530944824	299.9325	299.924	299.941	2	2	393.833529411764	743.794411764707	870.31088235294	887.65588235294	582.554352941178	933.51529411765	613.196764705883	779.483733333335	35.7205882352942	104.064	46.9172941176471	61.2176470588236	673.355294117647	812.435058823529	801.951176470587	686.182882352942	221.400277777778	289.763529411764	176.561764705883	208.212	435.640470588237	309.238235294117	316.291176470589	387.711764705883	446.863058823529	394.853823529412	285.863529411765	565.242941176471	396.894411764706	312.192	429.667647058824	345.979411764706	702.12038095238	651.967941176472	384.519055555556	491.773888888889	566.263235294117	527.461647058823	210.107882352941	631.525647058823	194.808764705882
398	360.092255367391	360.089126312664	360.097880286819	91.831	90.803	96.924	4	4	196.89088	265.2416	257.137714285714	311.218265306122	491.826897959184	450.912163265306	542.72512	767.16032	433.4235	632.779591836735	418.308775510204	714.182	434.68518367347	844.785818181818	590.674530612245	470.455204081633	376.523081632653	550.9404	440.754612244898	316.2496	88.7737346938776	53.04832	46.9275102040816	58.14798	147.9406	81.6224	49.98196	574.409367346939	292.851285714286	208.138285714286	237.64602	162.22134	1829.14688	978.42934	380.60174	823.452918367347	1845.65993877551	2592.49414285714	1530.06	1721.39414285714	334.61248
399	363.068386576363	363.068386576363	363.068386576363	298.921	298.921	298.921	1	1	364.237363636364	741.782333333335	714.190909090906	795.812727272728	526.460727272728	730.515272727274	580.535181818183	601.692727272728	24.4996363636363	31.6284545454546	23.4662727272728	38.7703636363637	624.40690909091	713.551909090908	649.913727272728	693.414545454548	210.176181818181	280.449999999999	162.21975	190.790999999999	428.514545454546	210.288545454545	239.778333333334	388.71525	387.703636363637	310.162909090909	189.838363636363	500.95390909091	264.250636363637	326.487272727271	416.49381818182	318.495272727274	638.975272727273	660.116454545455	316.148333333333	272.412818181817	461.163272727271	546.089090909091	359.963727272727	498.913363636364	190.689000000001
400	365.102471628497	365.098727540419	365.102894020774	58.171	57.134	59.185	3	3	323.367970588235	820.032705882353	893.909333333333	1131.46517142857	798.867264705882	1128.25011764706	791.862352941176	1087.79029411765	541.495058823529	761.358823529412	213.239714285714	763.048	562.082971428571	527.487714285714	397.972058823529	407.156029411765	105.090294117647	104.07	87.7427647058823	69.39	787.770857142857	1913.05147058824	1188.81397058824	755.126470588235	599.725411764706	1005.981	865.056914285714	377.431714285714	353.011588235294	404.164588235294	478.655882352941	292.866617647059	277.512	421.308588235294	485.646	319.342852941176	368.312828571429	395.859771428571	192.8016	506.146742857143	225.4785
401	366.096233316346	366.092351146618	366.106702150746	99.99	96.918	103.034	10	10	132.618139534884	62.2370232558139	71.4293023255814	88.7743953488372	369.38311627907	79.5926511627907	633.42	714	691.481162790698	740.925209302326	33.6692093023256	400.969674418605	41.830488372093	88.7521395348837	69.369488372093	37.7546279069767	72.4497209302326	41.8314418604651	35.7138372093023	70.38	27.5469069767442	103.022348837209	55.0950697674419	38.7653023255814	30.6083720930233	212.218046511628	97.9333953488372	723.476790697674	88.7743953488372	70.3992558139535	27.5368604651163	74.4990465116279	975.12	58.1625348837209	489.78976744186	1432.738125	2924.09620833333	878.460279069767	29.5840465116279	3910.27328	51.006976744186
402	366.11736110078	366.116929378066	366.117792823495	103.0365	100.987	105.086	2	2	124.455641025641	71.4197435897436	66.3283333333333	84.6940512820513	361.225230769231	70.4100769230769	624.224307692308	685.422769230769	689.502666666667	736.643641025641	31.6287435897436	394.849153846154	32.6482051282051	86.7217948717949	65.2882051282051	34.6939487179487	65.2980512820513	35.7098717948718	31.632717948718	68.348375	24.4861538461538	97.9175384615384	53.0546666666667	37.7447435897436	30.6038461538461	206.122871794872	94.8719230769231	695.937282051282	86.7348717948718	68.3588974358974	26.5193333333333	73.4806153846154	936.477692307692	55.1021538461539	487.761263157895	1518.40861538462	2905.76328205128	864.178897435897	27.5434615384615	3851.56474358974	48.966
403	366.98209048829	366.98209048829	366.98209048829	64.281	64.281	64.281	1	1	244.818461538462	452.794615384615	610.121	615.222346153846	318.324	690.439703703703	326.5664	355.04352	208.973846153846	224.603076923077	421.371192307692	157.157	567.269692307692	466.173851851852	460.141423076923	549.008307692308	83.681	122.404615384615	75.4856923076923	83.6652307692308	426.569	168.344423076923	158.141730769231	309.141576923077	247.869346153846	139.745269230769	173.412592592593	344.773	116.310692307692	236.756	333.565153846154	202.01544	350.906461538462	532.460076923077	169.364692307692	232.621384615385	279.553769230769	411.1685	2350.25066666667	292.95812	83.6778461538461
404	368.656093008985	368.650713246339	368.673722661426	357.088	355.071	359.112	4	4	10.2045454545455	18.3616363636364	13.2635454545454	17.3477272727273	3.06136363636363	20.4017647058823	8.16094117647059	12.2432727272727	9.17781818181818	21.4292647058823	15.3040909090909	8.16363636363637	9.18409090909091	15.3013636363636	9.18081818181818	18.3681818181818	13.2615757575758	11.2232352941176	9.18245454545454	14.2787272727273	18.3681818181818	8.16072727272726	10.2027272727273	17.3420606060606	16.3218823529412	4.08105882352941	13.2592121212121	8.16339393939393	5.10058823529412	8.16363636363637	10.2045454545455	6.12264705882353	13.2635454545454	14.2863636363636	3.06081818181818	7.14318181818182	6.12254545454545	5.10227272727272	8.16218181818181	5.09863636363637	3.06136363636364
405	369.117117600919	369.115802411934	369.13754620445	347.923	347.905	349.958	3	3	46.9367272727273	96.9259090909091	129.586181818182	147.95053030303	232.641671641791	389.748328358209	316.284545454546	913.144090909091	314.192666666667	383.626626865672	141.830545454545	290.777727272727	221.418909090909	229.523863636364	130.573575757576	142.838181818182	2863.39518181818	1313.325	1203.00872727273	2777.50125757576	68.3582727272727	121.381803030303	66.3236363636364	71.4127272727273	89.7849552238806	59.1712537313433	52.0207727272727	555.077818181818	196.912636363636	86.7244696969697	117.340075757576	62.2412575757576	1634.62254545455	385.697454545455	151.011575757576	275.494090909091	1109.03202985075	196.912636363636	93.865090909091	755.831227272728	92.8530909090909
406	369.132999968664	369.132999968664	369.132999968664	210.174	210.174	210.174	1	1	863.23725	1644.54225	1673.415	2387.6409375	1574.414515625	2320.29721875	1467.15821538462	4331.491875	803.022828125	1083.72121875	354.004061538461	776.500984615384	1607.066015625	2411.109203125	1971.3645	1324.29947692308	1076.19738461538	1239.622734375	891.641353846153	1144.73803125	1136.5933125	1245.6489375	949.705938461538	1152.811875	886.687492307692	891.87603125	722.170892307692	2007.046890625	799.897107692307	765.962230769231	925.3100625	541.76934375	2590.692453125	1526.34075	888.50165625	908.9870625	1943.784609375	1565.23128125	848.8704	1682.3098	559.061169230769
407	371.010281447237	371.006738378324	371.019330972745	64.2785	61.215	65.285	6	6	169.332296296296	319.21362962963	344.922740740741	370.354111111111	205.079555555556	233.596962962963	201.0385	270.378518518518	202.906296296296	208.276153846154	191.808740740741	114.244148148148	178.547115384615	172.392518518519	187.734518518518	189.813	72.4384074074074	72.4391153846154	46.9336296296296	36.7296923076923	279.611925925926	188.747962962963	167.322518518519	264.249730769231	179.493925925926	148.925407407407	124.449037037037	247.878	78.5636923076923	125.549884615385	213.226444444444	132.635	163.211851851852	185.653481481481	123.45137037037	164.263346153846	184.666925925926	145.870592592593	387.628148148148	240.83362962963	41.8389230769231
408	371.09963400841	371.09963400841	371.09963400841	842.716	842.716	842.716	1	1	28.567512195122	190.74	368.325658536585	228.512780487805	38.7655609756098	356.031073170732	23.4628048780487	159.139024390244	542.860585365853	616.404097560975	41.837	282.573780487805	252.036390243903	220.377951219512	357.196341463414	269.350829268292	32.6445714285714	107.115365853659	211.195536585365	67.3377073170732	215.394075	202.042097560976	382.600609756098	323.425048780488	130.575609756098	340.818487804878	86.7701249999999	66.3269512195122	333.57987804878	65.3065365853658	162.245926829268	143.878463414634	58.1552926829268	291.796731707317	342.810146341464	574.411048780488	331.587195121951	141.820682926829	74.4795853658537	478.502833333333	390.66
409	371.101078162161	371.097456716764	371.12041242603	750.912	747.847	756.984	18	18	42.8509565217391	625.41325	514.21147826087	452.899304347826	99.9855652173913	724.402857142855	52.0348750000002	390.675958333333	575.444500000002	878.462846153847	44.9029565217393	1198.79375	240.904695652175	483.618249999999	488.69975	352.005	43.8922500000001	94.863875	198.94875	124.4705	295.957083333333	435.753499999999	480.557374999999	337.716541666666	231.59675	459.117391304348	169.368416666666	193.857826086956	278.543086956522	96.8841666666667	206.149416666667	168.350217391304	346.814166666667	415.343500000001	305.067208333334	501.983499999999	579.508173913044	850.897565217392	33.661375	720.288095238094	573.403916666666
410	371.101636922478	371.095291251884	371.118038368789	921.279	918.233	923.277	6	6	182.630487179487	278.535075	1353.064	355.004615384615	194.873871794872	699.908650000001	201.051128205128	1162.093225	1145.92071794872	476.5268	339.702692307692	205.102461538462	851.022153846155	258.131358974359	997.951199999998	827.448743589742	207.1412	385.7112	550.881000000001	301.021025641026	550.935000000001	417.353825	708.271487179488	906.204000000001	556.118000000001	587.682461538461	270.406	331.583333333333	833.319575	613.185275000001	800.915875000001	1193.72175	164.29017948718	1688.762	1094.1381	1341.80989795918	297.8327	258.124871794872	426.531487179487	598.901424999999	505.110375
411	371.124100823467	371.124100823467	371.124100823467	923.339	923.339	923.339	1	1	176.505794117647	260.1675	1341.88014705883	343.779647058823	187.728705882353	678.476029411764	191.809764705882	1081.50285714286	1131.66926470588	469.402941176471	326.428235294118	198.986029411765	839.823088235293	244.863529411764	976.562205882354	811.11044117647	190.8225	369.399705882352	537.602	295.92794117647	537.694999999999	408.176470588236	701.16432352941	975.541764705884	538.79294117647	581.550882352941	262.253382352942	323.433235294118	817.969235294118	605.034411764705	785.626470588234	1183.54117647059	156.1275	1674.54397058823	1078.91105882353	1362.28897058823	286.603470588235	251.961794117647	409.196911764706	589.70862857143	492.858882352942
412	371.121678214761	371.121678214761	371.121678214761	757.069	757.069	757.069	1	1	41.8317142857143	627.45375	523.516500000001	454.951857142857	99.988	749.046999999999	56.11375	394.83675	305.065428571428	479.534285714287	36.7367142857143	685.751999999999	247.929428571428	487.6795	494.838571428571	360.085214285714	45.9305357142858	99.988	112.2275	133.680821428571	304.109	224.502142857144	270.375714285715	346.885	240.829571428571	261.248	107.14875	195.894857142857	168.347142857143	97.9097142857144	214.305000000001	173.448571428571	353.952392857142	414.2215	192.867750000001	303.01425	416.189142857143	832.545103448278	26.5218571428572	453.931785714284	332.613142857144
413	372.104781993114	372.099819062944	372.109678157109	918.256	917.206	919.242	3	3	66.3162500000001	118.368333333333	480.61625	143.835666666667	59.1664444444445	261.191111111111	67.3493333333333	446.881666666667	447.962916666667	181.609444444445	118.336111111111	82.656	334.705777777778	86.7212500000001	389.809777777778	300.981944444445	56.1229166666667	148.984888888889	219.323888888888	106.126222222222	217.320857142857	169.393777777778	275.5575	356.135111111111	188.779285714286	206.096111111111	103.064888888889	94.8858333333331	297.831888888889	231.603055555556	310.113777777778	470.348055555556	71.4291666666667	644.920888888889	394.60025	497.895555555556	127.513888888889	112.215277777778	152.042083333333	215.278611111111	168.373333333334
414	372.101949900183	372.099334602499	372.124621374154	756.055	750.901	756.984	5	5	16.324	260.174375	169.370521739131	166.266791666667	35.7174999999999	291.863	23.4724583333333	156.104625	183.6525	216.293	9.18487499999998	362.277500000001	111.239041666667	181.611916666666	214.2525	128.55675	20.415	47.9419583333333	67.32275	52.0327500000002	111.2345	115.321208333334	109.16675	125.495875	79.5795	131.617625	47.9537083333333	84.6842083333332	93.8668333333336	25.4947916666666	71.4349999999999	56.1160416666666	142.805833333333	155.084333333333	96.9277083333332	136.719083333333	184.63448	341.797708333334	12.24	205.07025	154.05775
415	372.124704401342	372.124704401342	372.124704401342	847.788	847.788	847.788	1	1	16.3242105263158	76.4980263157895	167.297263157895	72.4293421052631	20.4021052631579	160.160657894737	17.3421794871795	57.1258947368421	195.920842105263	223.472210526316	19.3855	87.729052631579	107.130394736842	91.8230769230771	139.819315789473	107.130394736842	16.3195789473684	46.9321052631579	82.6413157894736	20.4021052631579	113.333921052632	83.6637368421052	145.901394736842	113.252131578947	46.9333157894736	119.389263157895	36.7512631578947	39.7964210526316	122.396842105263	29.5922105263158	67.3477894736843	53.061894736842	21.4255263157895	123.470947368421	119.373868421053	224.457894736842	127.536184210527	60.1955263157894	26.5227368421053	173.444736842105	136.676473684211
416	372.134729503016	372.110715767997	372.134944045952	120.391	120.373	121.416	3	3	70.3847586206897	131.566655172414	153.069642857143	198.955714285714	229.604464285714	269.346	238.696137931034	554.804965517241	259.098142857143	294.799931034483	134.677714285714	278.535310344828	202.994214285714	302.970724137931	274.5145	199.976	323.430571428571	230.633	264.18	227.521517241379	98.9850357142857	75.4694285714286	71.4175	62.2136896551724	118.352	116.335034482759	90.8054285714285	409.12025	235.72725	195.853714285714	157.026896551724	115.3165	1403.84761904762	502.895214285714	266.292	406.0595	1188.17517857143	719.27625	385.664275862069	839.166071428572	430.726357142857
417	373.008976097798	373.008976097798	373.008976097798	61.215	61.215	61.215	1	1	62.2161875	146.916	139.77425	131.6203125	75.4985	109.16675	78.5862	98.96425	85.61175	91.828125	121.40975	70.371375	76.52	113.24775	87.7415	76.55	47.9546875	53.0335	39.78975	34.6885	105.0921875	74.4828125	82.6453125	98.96425	100.9366875	60.19475	47.9372352941176	119.3765625	41.83025	61.24	94.88325	70.4101875	102.03125	83.634875	66.3203125	81.62	101.0109375	110.19375	176.449823529412	133.701875	39.804375
418	373.096915814055	373.096915814055	373.100627312518	756.055	750.908	756.055	3	3	13.2635	149.979576923077	133.68288	133.630076923077	32.6486153846154	201.0385	24.4892307692307	107.128269230769	77.5404615384617	115.290423076923	24.492	197.976999999999	53.0559999999998	131.614730769231	127.533653846153	98.9474615384617	17.3524230769231	45.9121153846153	27.5472692307693	39.7904999999999	66.3325	66.3300000000001	55.0945384615386	81.6215384615386	57.1350769230768	73.476	41.8389230769231	69.3783076923075	53.0559999999998	26.516	65.312	42.8513076923076	99.9637692307691	124.472846153846	54.0844615384616	75.4999230769232	109.143962962963	222.418692307692	18.3606923076923	140.754692307692	81.6215384615386
419	373.100210668302	373.100210668302	373.100210668302	919.242	919.242	919.242	1	1	71.42515625	112.23953125	381.61440625	119.37290625	57.1296249999999	249.965078125	54.088984375	329.576078125	336.71859375	148.97475	98.9581875000001	70.405875	270.37453125	83.655375	293.8635	260.191640625	77.5473125000001	143.870671875	144.866625	65.303	141.832125	143.8816875	184.687875	288.766125	153.0421875	173.46109375	80.608390625	90.80503125	207.07903125	165.29821875	232.5991875	320.36340625	69.3844375	482.637375	296.797615384616	364.268296875	100.98928125	75.5008125	133.667078125	182.644328125	158.155703125
420	373.122860523774	373.122860523774	373.122860523774	847.788	847.788	847.788	1	1	6.11907692307694	43.8732307692308	77.5375384615386	50.9923076923078	8.16246153846154	86.6869230769233	8.16228571428571	45.8930769230771	85.7381538461539	90.8073846153847	10.2030769230769	35.6946153846155	38.7687692307693	38.7716923076923	85.7381538461539	78.5636923076924	11.2225384615385	22.445076923077	24.4873846153846	20.4061538461539	45.9692307692307	30.6069230769232	43.8699230769232	67.3098461538464	16.3310769230769	45.9311538461539	11.2276153846154	13.269	46.9129230769232	16.3323076923077	49.0153846153845	32.6498461538462	12.2436923076923	81.6553846153846	38.7687692307693	90.7663076923079	53.0280000000002	25.5057692307693	10.1984615384616	71.3892307692304	54.0518461538463
421	373.124480257977	373.124480257977	373.124480257977	756.984	756.984	756.984	1	1	15.303870967742	152.018451612903	136.740516129032	140.77335483871	33.6685161290323	208.172129032258	24.4815483870967	109.167612903226	126.513066666666	231.598580645161	31.634	327.564967741936	57.1561290322582	137.734838709678	132.633548387096	102.029032258065	19.3922580645161	49.9926451612904	43.8710967741936	41.8385161290323	68.3702580645162	127.556451612903	110.191354838709	84.6840967741936	59.1861935483871	136.740516129032	60.2085483870968	70.4000322580646	96.9275806451613	30.5970967741935	68.3702580645162	42.8521935483871	99.9694838709675	126.536	81.6387096774193	156.104419354839	149.954225806452	222.416258064516	27.5417419354838	228.501677419354	154.063838709677
422	374.124534955081	374.124534955081	374.124534955081	756.984	756.984	756.984	1	1	11.2228205128205	73.4603076923078	44.8991794871795	43.8710256410257	10.2025641025641	70.4083076923078	18.35685	25.5032051282051	31.6330526315789	49.9925641025641	15.3065384615384	86.7348717948719	40.8225641025641	57.1271794871794	39.79	40.8112820512821	14.2857435897436	26.5306666666667	18.3673846153846	21.4321578947369	27.5469230769231	38.776	49.9938205128204	43.8721282051283	29.5918974358975	40.8164102564103	22.4495897435898	20.4082051282052	27.5476153846154	12.2415384615385	32.6482051282051	13.2636666666667	27.5434615384615	45.9184615384615	28.5678974358974	43.8588974358974	58.1473076923076	65.2980512820514	16.321641025641	70.3888461538461	41.8378717948717
423	376.302501786632	376.299664947479	376.30514083403	622.3755	617.235	622.416	10	10	9.1839375	1171.9081875	500.95809375	2005.46042857143	156.07434375	1008.19225	1297.758	694.81153125	683.462812499998	1154.7815	17.34478125	125.47153125	1584.50371428571	292.81175	744.919375	187.69725	909.237656249999	116.3120625	31.63453125	57.13575	740.61075	234.6646875	23.46215625	183.616875	44.892375	39.7836562499999	96.9237500000001	73.4715	19.3847499999999	399.95025	41.82384375	728.4808125	1675.55837500001	454.02515625	18.367875	549.0121875	118.352625	1432.474875	55.0951875	22.4454999999999	19.38475
424	376.327076471919	376.326762338206	376.32822475598	623.38	623.34	624.422	3	3	9.18397058823531	1173.95422857143	502.986771428572	2023.90674285715	159.137828571429	1008.19588235294	1300.86428571429	697.855885714285	715.080085714287	1194.72111428572	18.3647647058823	130.570971428572	1596.16191176471	297.923428571429	745.807971428573	190.761371428571	910.222285714284	118.353142857143	33.6741428571429	59.1749142857142	742.643199999999	241.841571428571	24.4827428571428	184.671714285714	47.9534285714286	41.8246857142858	99.9936	74.4912857142855	20.4057142857143	400.961057142858	42.8448000000001	730.504114285715	1669.3744	456.054942857144	19.3886857142857	569.399142857142	125.495142857143	1418.16794117647	56.1141428571428	22.4488	22.4462857142857
425	377.141760419505	377.141760419505	377.141760419505	233.641	233.641	233.641	1	1	10.2025	30.6	38.7695	42.8631	21.42525	52.0817368421052	27.54	30.6165	56.13025	155.128	82.6443	76.51875	22.4521	60.19475	38.7809	31.6293	22.44	21.4263	14.28	21.42525	27.5481	31.62	57.104	56.1164999999999	26.535052631579	26.5418947368421	30.591	30.609	13.2630952380952	8.15799999999999	24.486	22.44	29.58725	50.00695	30.6075	16.32	33.6699	25.51375	11.2226190476191	46.9315	21.42525
426	378.008598668673	377.999384980026	378.01781235732	98.452	96.907	99.997	2	2	28.562625	47.9605625	32.6544516129032	58.1657419354839	43.8788125	48.9816774193548	52.0168125	102.009375	115.23175	170.38175	33.6695806451613	96.92671875	25.5120967741935	51.0046875	27.5426129032258	28.5726451612903	66.3293548387097	33.66928125	24.4905	39.78365625	22.4463870967742	40.80375	24.4815483870968	45.90421875	24.48675	41.83921875	27.54253125	83.6770322580645	28.5726451612903	26.5275483870968	23.4585625	30.6084375	108.1465	47.9605625	27.55265625	47.9612258064516	84.6814193548387	72.452064516129	21.42196875	80.602935483871	36.723375
427	379.04668556826	379.04668556826	379.04668556826	258.156	258.156	258.156	1	1	162.22727027027	232.621621621622	242.824324324324	344.951837837838	175.486486486486	232.726378378378	124.453189189189	376.489702702703	127.516891891892	159.187459459459	110.139567567567	126.516864864865	224.459459459459	261.189189189189	238.743243243243	163.269189189189	360.107702702703	156.105486486487	121.392864864865	283.680216216216	481.567567567567	814.067837837838	571.351351351352	710.108108108108	517.359243243243	372.457837837838	290.738513513514	445.7975	191.815891891892	203.060675675676	386.743891891892	309.092756756757	265.228108108108	288.782378378379	177.550540540541	181.584054054054	130.594594594595	224.530810810811	88.7776216216216	213.174351351351	81.6324324324324
428	381.076104087297	381.071164434192	381.094406572235	59.162	56.095	61.197	37	37	3580.5290625	7294.3695	8181.98103225806	9549.54	6086.9979375	8278.1115	6711.4174375	10033.24875	6251.0675	8324.27991836735	984.57140625	10400.875875	4497.59334375	5053.5444375	4160.45109375	3673.575	2115.04303125	3089.411625	3540.3759375	2189.858875	4001.1354375	3574.04521875	2579.192	2688.8528125	4200.99384375	5757.409125	4852.58596875	5083.264	4789.09135483871	3340.57161290323	4088.94961290323	3260.818875	5431.977375	4800.5611875	6023.79406451613	6037.00415625	7218.26875	7287.74593939394	1886.15334375	10666.95984375	1794.61975
429	381.098487911216	381.097389199062	381.101657857803	60.203	56.119	61.221	8	8	3581.54915625	7296.64642424243	8182.8883125	9550.85278125	6085.97765625	8295.37927272727	6714.47875	10037.02325	6217.22521875	8261.64767741936	962.12521875	10435.53	4499.63353125	5055.584625	4162.3645625	3673.74193548387	2059.17680952381	3090.43190625	3527.11228125	2188.86870967742	4003.1763125	3540.3759375	2575.189875	2689.461375	4202.02545454546	5743.1278125	4853.6060625	5087.20753125	4856.53875	3340.505625	4093.243	3262.7595	5430.646375	4806.66836363636	6014.55796875	6044.146125	7246.0374375	7291.630125	1885.13325	10675.817125	1774.28487096774
430	382.085469964002	382.085469964002	382.085469964002	61.197	61.197	61.197	1	1	576.351363636364	1319.80157575758	1467.37006060606	1805.88272727273	1212.084	1641.37503030303	1323.52954545455	2038.80763636364	1169.67011764706	1550.30060606061	167.324727272727	2159.59660606061	849.735727272727	1121.27972727273	820.445454545454	724.522727272727	711.130090909091	490.751181818182	927.427909090909	697.990909090909	720.440909090909	610.118294117647	435.721151515151	458.184090909091	724.15696969697	946.669176470588	848.740848484849	1121.07990909091	868.252090909091	630.753272727273	694.908909090909	604.001454545455	1225.34754545455	1123.12009090909	1128.42163636364	1407.97636363636	1497.76036363636	1891.58563636364	368.263757575758	2331.73863636364	508.095818181818
431	383.084617695799	383.07850363891	383.090731752688	58.156	56.124	60.188	2	2	453.950857142857	943.474305555555	1137.80971428571	1339.59762857143	815.208285714286	1180.26855555556	942.865	1322.47542857143	793.382171428571	1187.15717142857	133.656388888889	1498.54322222222	611.046555555556	681.434222222222	558.174428571429	489.819428571428	343.826657142857	437.690314285714	511.163142857143	337.771314285714	523.479857142857	571.344	434.702571428571	400.003333333333	536.490777777778	790.588571428571	662.052111111111	635.529222222222	635.633055555556	428.652	557.1475	429.528257142857	759.985142857143	704.898971428572	804.982885714286	814.181666666667	997.811485714286	1108.02166666667	255.027777777778	1501.05042857143	271.396
432	383.13469550604	383.134583113066	383.134807899014	297.892	297.884	297.9	2	2	231.604025641026	454.087368421053	560.134846153846	603.062461538461	413.214230769231	713.177153846154	423.417051282051	782.449571428572	235.685153846154	396.949564102564	203.061641025641	394.849153846154	464.1	478.57241025641	493.754461538462	409.133102564103	164.240125	159.164	105.102256410256	155.082871794872	198.98	220.408615384615	229.528846153846	206.122871794872	248.94882051282	188.752179487179	127.554487179487	475.523128205128	157.123435897436	178.521875	239.79641025641	174.490153846154	632.563157894736	475.451435897436	218.30675	260.131875	413.266153846154	461.167487179487	113.202923076923	493.816512820513	91.8230769230768
433	384.3150946226	384.308744028374	384.321445216826	824.3805	824.378	824.383	2	2	22.4506206896551	39.7826	51.0137931034482	36.7435862068966	28.5619310344828	39.7907586206898	24.4816000000001	30.6079999999999	631.545066666668	2159.01214285714	15.306724137931	1489.6015	48.9815172413793	43.8714666666668	42.8511999999999	36.7361379310346	23.4623000000001	37.7424666666666	18.3648	23.4707333333333	48.9824000000001	42.8511999999999	48.9743999999999	40.8106666666666	53.0451999999999	37.7502068965517	24.4912	28.5735172413794	15.3010344827586	29.5935333333334	33.6633000000001	26.532551724138	17.3479333333334	31.6282666666666	28.5683999999999	31.6282666666666	24.4866206896552	16.3244137931034	21.4297999999999	65.2970666666668	26.5269333333333
434	384.345595422535	384.338406884195	384.365540159611	943.746	939.635	944.85	113	113	2222.90453191489	3133.10608695653	3124.32658695652	3182.28104444444	2293.8592	2972.714	2312.68497826087	2269.3696	2479.22042553191	2695.90804255319	862.125333333334	2413.67238297872	3071.67819565218	3261.80585416666	3241.7975625	3276.48946511628	2217.76986666666	2954.74742857143	2397.1806	2254.308	3225.57471428571	2399.41418181819	2352.03180851064	3086.68369565218	3120.33114893617	2417.3585	2329.630275	2257.08714893617	2706.73867441861	2207.57509090909	3127.16619565217	2179.53804255319	2258.58190909091	3115.61897872341	2191.00773333333	2255.78692307693	2486.81187234043	2284.42682222222	854.988545454547	2367.33787234043	2372.39042553191
435	384.368605744059	384.365684740471	384.370902056835	944.771	944.685	945.79	28	28	1463.92322222222	127.486111111111	12.2402666666667	10.2028888888889	2236.69773913043	30.6046666666666	2361.60866666667	2280.57456521739	2446.59946666667	183.694090909091	304.0792	2482.03846666667	79.5721333333334	33.6695333333333	146.9376	33.6732	2197.4077826087	143.858454545454	537.809355555556	2278.5532	31.6324	2241.52586666666	86.734	52.0404	37.7498666666666	182.6516	45.9184090909091	2268.0528	163.242666666666	2160.68230434782	123.4684	2170.3908	2112.70897674419	15.3078409090909	322.362133333333	2506.1024	674.234688888888	2282.32356521739	405.045866666667	147.958	2505.77493333334
436	385.023422673646	385.023422673646	385.023422673646	68.34	68.34	68.34	1	1	153.021428571429	171.36	179.591238095238	175.489142857143	199.999333333333	183.621428571429	173.472857142857	233.67269047619	207.999348837209	223.52956097561	456.057071428571	250.949285714286	121.397	177.504857142857	158.162738095238	106.122095238095	108.162904761905	87.7548095238095	71.4183333333333	63.2650952380952	124.489380952381	191.81043902439	215.280285714286	144.897476190476	97.92	135.694833333333	107.1125	192.807	92.8438333333333	116.342428571429	147.937976190476	107.1425	271.396	186.686142857143	105.090146341463	140.796142857143	246.909142857143	309.146571428571	396.78	283.672523809524	38.7708571428572
437	385.042829589844	385.042829589844	385.042829589844	238.77	238.77	238.77	1	1	31.6283783783784	74.4698648648649	80.6028684210526	108.165837837838	73.4691891891892	119.409567567568	78.5483243243243	123.469054054054	84.6824324324324	121.43145945946	103.047297297297	79.5916216216216	129.591486486486	148.979189189189	151.024	144.878378378378	49.9852972972973	44.8918918918919	38.7641081081081	51.0054054054054	69.3783783783784	52.0268918918919	41.8188918918919	74.4915675675676	106.124972972973	92.8593513513514	49.9707297297297	178.546052631579	120.391891891892	103.01727027027	105.087837837838	87.7176756756757	193.851351351351	194.897432432432	130.577297297297	176.478702702703	166.304054054054	144.94745945946	152.02027027027	183.648648648649	37.75
438	386.116826208786	386.113989833767	386.119662583804	232.127	231.622	232.632	2	2	82.6437073170732	142.820487804878	139.779142857143	190.817536585366	350.002219512195	654.163951219512	414.169512195122	734.698536585366	91.8241463414634	138.776390243902	62.2363658536586	95.9075121951219	268.369048780488	400.002536585366	386.737146341464	253.026536585366	732.44756097561	767.260097560976	509.040853658537	824.258536585366	168.368414634146	154.042097560976	81.6	166.26	194.871243902439	96.9393902439025	66.290487804878	370.355071428571	219.373414634146	133.62	201.984146341463	105.075073170732	884.572609756097	515.309390243902	223.38	251.97012195122	698.883780487805	482.79456097561	288.735926829268	539.644512195122	313.229853658537
439	386.194455490899	386.186787449118	386.201142714105	122.431	120.372	123.451	3	3	11.2232592592593	39.7727777777778	29.5945	27.5524615384615	23.4715	31.6222962962963	13.2638518518519	48.9635555555556	15.3040384615385	16.3241481481482	9.18066666666667	21.4262222222222	14.2810769230769	13.2604814814815	17.3478461538462	8.16246153846154	15.3011111111111	21.4305	10.2003703703704	17.345037037037	15.3040384615385	18.3606923076923	8.164	18.3573333333333	19.3856296296296	11.2252962962963	6.12161538461538	13.2665	10.2026923076923	8.16061538461538	13.2551851851852	12.2455384615385	27.536	13.2638518518519	9.18266666666667	6.12161538461538	13.2551851851852	16.3243076923077	11.2228518518519	14.2810769230769	7.14511538461538
440	387.169512939802	387.168648905533	387.17037697407	549.9135	549.897	549.93	2	2	6113.00395348838	18918.0145116279	16845.7068139535	18740.5809767442	16543.8251162791	21592.1659534884	11625.2050465116	27939.0613953489	13489.1095813954	16378.3402325581	13090.1804651163	12505.8905581395	9491.65618604653	19700.773	17415.8221395349	15782.578744186	8207.12483720929	7134.81153488373	7115.51999999998	4623.41132558139	14030.1	11470.2387441861	12140.04	15052.4831860465	7079.71646511627	10382.9801860465	5193.93069767442	15250.8288837209	9887.63093023255	8962.94595348837	9298.78383720929	12187.2334883721	26847.6234418605	15691.7863255814	8399.76611627907	12317.4455348837	11851.0506744186	16056.1860697674	9307.75311627907	17084.4793255814	16023.1175581395
441	387.177834028875	387.171855956722	387.200013542658	548.9245	543.792	550.992	136	136	6086.85642857143	18884.2279090909	16761.2588717949	18824.4761267605	16535.6628837209	21552.1130666667	11594.5983409091	27914.0624	13405.9009565217	16244.8662173913	12957.571875	12332.4668372093	9497.83971428571	19676.570974359	17364.6797368422	15842.3748571429	8207.12483720929	7133.32423880597	6947.99839999999	4601.12983783783	14016.5761111111	11435.1094736842	12099.24	14994.6172258064	7055.25038461537	10291.0533333333	5136.71757142857	15210.3308333333	9860.32863157894	8962.94595348837	9271.02222222223	12079.6925	26845.4758	15652.2466888889	8300.80615384617	12253.4026666667	11799.4064	15989.1281	9272.0194090909	17020.5823255814	15944.8448095238
442	387.201196442701	387.200790408274	387.201989464679	550.4205	549.891	550.956	6	6	6113.08023809525	18918.2669268293	16843.8214047619	18738.5674285714	16543.9328571428	21589.7621666667	11623.92	27935.8914390244	13502.4611428571	16377.3734285714	13088.2251428571	12504.9111428571	9491.71800000002	19710.1383809524	17414.918195122	15780.5898571429	8129.58362790697	7134.85800000002	7118.39071428572	4621.52100000001	14033.7777380952	11481.5943809524	12140.04	15058.2397674419	7078.79063414634	10382.7716666667	5191.8696585366	15250.9695714286	9887.72214285714	8893.57083333334	9298.60214285714	12187.3128571429	26865.5364761905	15691.8374285714	8397.82831707315	12313.1663414634	11851.2371190476	16053.78	9311.864	17080.7205609756	16023.2132142857
443	388.174465168415	388.174465168415	388.174465168415	549.897	549.897	549.897	1	1	1596.1402	5438.10333333334	4483.6376	5230.949925	4616.744375	6281.83317500001	3201.78000000001	8577.78415384616	3678.091375	4543.63675000001	3604.63157499999	3414.358375	2499.67375	5550.97600000001	4841.51325000001	4261.06212499999	2194.611525	1854.85995	1769.92243589743	1162.264075	3932.58187500001	3021.478425	3219.04110000001	4168.74000000001	1856.9005	2746.1765	1366.36366666667	4264.25159999999	2570.450575	2388.17115	2383.0704	3325.076225	8367.27527500001	4368.28229999999	2121.11307692307	3348.06076923078	3209.708375	4462.50000000001	2487.1257	4774.4516	4518.79797499999
444	388.183887711918	388.175735124295	388.205548248457	548.9275	543.792	550.968	126	126	1554.15227272728	5420.49759999999	4451.91794	5189.49239393939	4513.68654545454	6241.08771428572	3151.61660416667	8561.63542857143	3593.8488	4532.97660869565	3546.50041025641	3373.56397435897	2422.68269230769	5510.33513513513	4782.15066666666	4224.58896969697	2186.41105714285	1810.94374999999	1729.973	1161.28022857143	3907.58838709677	2978.40781690141	3136.423125	4161.37945945945	1819.11848571429	2708.84093023256	1361.25171428572	4242.08859375	2546.00073529412	2386.38145714285	2335.8	3267.45264705883	8353.86548571427	4274.07933333335	2087.44611428572	3317.96914285714	3128.67264705883	4425.0492	2445.1797	4752.04513636363	4483.04311764707
445	388.206462485258	388.205730072364	388.208007089192	550.895	549.891	550.934	9	9	1595.16489473684	5438.14289473685	4483.73010526315	5228.84868421052	4616.80986842105	6281.76026315789	3202.19302631579	8566.33431818182	3666.92036842105	4541.19131578947	3591.41894736842	3410.21189473684	2497.66863157895	5550.07010526315	4844.58884615386	4260.43007894736	2143.74034285714	1853.86597368421	1771.9626923077	1162.27648717949	3933.08846153847	3012.28294736843	3223.11897435897	4170.04607692308	1855.90655263158	2746.54842105263	1367.34974358975	4262.2987368421	2570.44063157894	2381.91227272727	2383.02736842105	3323.51136842106	8211.02358974358	4368.20342105263	2122.18666666667	3348.48153846154	3207.67963157894	4463.07565789474	2479.93166666666	4770.75052631579	4517.72526315789
446	389.111839061006	389.111839061006	389.111839061006	750.908	750.908	750.908	1	1	17.34476	124.47416	82.6426800000002	86.7033999999999	15.3042	96.9265999999998	10.2028	52.0239230769232	144.87976	210.183384615385	16.32832	288.80716	40.8304	85.7035199999998	80.6012692307694	69.3790399999999	14.287	18.3614400000001	48.9734399999999	19.38532	45.9233999999999	85.7236800000001	113.25108	67.3384799999999	41.8310384615385	115.28712	37.7503599999999	31.6286799999999	99.9874400000002	15.3012	32.656	20.4056	54.0621200000002	69.3926400000002	84.6823461538463	142.8392	167.32592	136.71752	16.32128	175.48816	127.535
447	389.136995404079	389.136995404079	389.136995404079	756.984	756.984	756.984	1	1	22.4456410256411	135.697512820513	89.798358974359	91.8230769230771	16.3241025641025	105.102256410257	14.27755	55.086923076923	148.98147368421	214.253846153846	21.4291538461538	291.837333333334	46.9459487179487	95.8920512820512	85.7015384615384	76.521153846154	14.2857435897436	26.5306666666667	52.0409230769231	21.4321578947369	55.0938461538463	87.7562105263157	115.291871794872	73.4603076923078	51.0205128205129	119.388	38.7765641025641	37.7551794871795	105.089051282051	15.3019230769231	37.7494871794871	21.4259230769231	58.1473076923076	76.5307692307691	89.7848205128204	143.816384615385	169.341282051282	138.758358974359	27.5427692307692	180.562692307692	128.574923076923
448	389.184187843065	389.181442967168	389.210655657659	549.9115	543.792	550.957	12	12	281.639351351352	1076.55621621622	880.633189189189	1064.14189189189	920.283783783784	1220.24324324324	599.744108108109	1723.46472972973	729.609189189189	887.494054054055	726.432432432432	613.084972972973	524.418918918919	1094.93338235294	964.027702702703	848.752432432433	432.594594594595	367.307027027027	332.537621621621	248.985513513513	729.377297297296	614.284054054056	658.902540540541	840.45772972973	396.885135135135	559.019243243244	261.230702702703	836.732432432432	494.909729729729	431.574324324324	512.094270270271	657.054054054054	1582.43612195122	831.388108108109	408.108108108108	628.486486486486	589.809945945946	900.636135135136	460.068756756757	947.981729729729	877.432432432432
449	389.222028857837	389.222028857837	389.222028857837	218.347	218.347	218.347	1	1	35.7130508474576	70.3916949152542	64.2834915254237	133.667431034483	66.3246551724138	80.6161525423729	51.0135593220339	135.723118644068	77.5470508474577	85.7184406779661	64.2770847457627	91.824406779661	65.3031724137931	71.4261016949152	70.4133103448276	35.7094915254237	50.9991525423729	76.5203389830508	49.9833220338983	55.0955593220339	61.2162711864407	73.4522033898305	52.0191355932203	64.2706779661017	51.0177966101695	43.8807586206896	44.8792542372881	59.1806440677966	28.5647457627119	28.5566779661017	44.8882033898305	27.5473220338983	76.5216101694915	66.3242372881356	28.5623728813559	34.689220338983	42.8552068965517	35.7199137931034	37.7500338983051	39.7872711864407	21.4239152542373
450	389.211090311463	389.211090311463	389.211090311463	549.902	549.902	549.902	1	1	281.638285714286	1077.56	879.609428571429	1063.13771428572	920.297714285715	1218.22114285714	598.807085714285	1682.71288888889	729.606428571429	887.499428571427	722.342057142856	613.088685714285	524.412171428572	1113.28757142857	964.005000000001	848.735085714287	431.568771428571	364.242	331.536111111111	247.971085714286	730.399555555556	609.110571428572	656.844222222222	841.454166666666	396.880028571428	559.100914285714	260.209285714286	836.751428571427	493.887428571429	432.589028571428	511.062942857143	657.156000000001	1614.0468	830.349771428571	408.111111111111	628.388444444445	588.803771428572	900.634771428573	456.9984	947.978142857144	875.38062857143
451	390.138039874604	390.138039874604	390.138039874604	756.984	756.984	756.984	1	1	5.10137931034484	55.0948965517241	26.5271724137932	35.7096551724139	7.14193103448275	62.2368275862068	13.2582068965517	23.4615862068965	59.1745	88.7639999999999	11.2249310344827	101.027793103448	20.4131034482758	40.8027586206897	49.9935172413794	31.6285517241379	10.2044827586207	26.5271724137931	28.5735172413792	14.287	21.4257931034482	35.7156896551724	31.6285517241379	37.7489310344827	22.4460689655173	45.9124137931034	19.3845862068965	14.2862758620689	27.547448275862	7.14048275862069	16.327724137931	12.2433103448276	23.4615862068965	39.7988275862068	28.5619310344828	52.0217586206897	47.9529655172413	42.8515862068967	9.18062068965517	68.3584827586206	50.0036551724137
452	390.169178248031	390.169178248031	390.169178248031	208.112	208.112	208.112	1	1	9.18495	18.3647368421053	14.2835	22.4466	8.16	19.37905	14.2877	30.6078947368421	176.5119	167.3784	41.83025	80.5799999999999	11.22605	16.324	18.3645	9.1827	24.48	16.3248	13.26325	23.46575	13.26715	23.47265	20.4	18.3591	16.32	19.38	17.33915	16.3288	10.203	10.2	12.24	7.1421	32.6496	14.2836842105263	6.11828571428572	6.12315789473684	9.1854	21.4263	9.18225	11.22	8.16
453	390.318218857101	390.317622177856	390.319081606719	622.387	622.374	622.393	3	3	15.3066176470588	833.290484848485	309.140205882354	1252.67163636364	71.4082352941176	683.704545454545	820.299272727275	401.987454545454	402.935909090909	674.280090909091	19.3850294117647	76.5068181818182	971.124	220.378909090909	472.386272727273	108.132848484848	509.191696969697	73.4590588235296	32.6535757575758	36.7298181818182	509.025363636364	147.961515151515	10.2009090909091	116.311090909091	31.6284545454545	21.4257272727273	49.9933636363636	48.9803636363636	17.3445	287.71690909091	34.6841212121212	437.69355882353	1126.58181818182	248.946545454545	17.3477272727273	293.838545454545	79.5812727272727	996.827352941178	15.3040909090909	18.3676363636364	16.3243636363636
454	391.286721684471	391.284620926742	391.287050039691	1000.83	999.86	1000.91	3	3	935.275422535211	1214.90507142857	1120.13011267606	1168.09352112676	919.159591549295	1148.50391428571	913.984	901.729802816901	1067.85025714286	1123.06652112676	1561.16828571429	1074.40111267605	1156.77583098591	1150.7856	1190.60298591549	1153.93859154929	882.374142857142	1111.93816901408	1037.00584285714	896.79347142857	1213.885	1037.60151428571	1016.96848571428	1145.81294285714	1068.22418571428	1034.72273239437	986.639633802815	881.389521126762	1122.21690140845	845.627371428571	1096.56056338028	907.762394366196	905.721942857142	1140.72216901408	985.430399999999	1019.23688571428	1095.46487323944	838.555774647885	1749.03798611111	979.611428571428	1111.48857142857
455	392.143843284996	392.143843284996	392.143843284996	187.694	187.694	187.694	1	1	31.62	139.8222	92.8473	302.86575	23.4738	86.7254999999999	22.4455	17.3383	193.854285714286	190.73065	345.78	164.30855	86.7254999999999	290.7	472.37575	64.28205	15.30825	49.99225	153.0375	19.39045	46.92	18.36	27.55485	64.2788999999999	34.6885	48.972	35.7105	49.9947	20.399	11.2167	119.36925	11.22605	17.34425	135.66	178.54375	14.2793	159.1668	21.42525	59.1773999999999	139.77425	3.06
456	392.168492135774	392.168492135774	392.168492135774	188.748	188.748	188.748	1	1	85.688129032258	48.9723870967742	31.634	35.70328125	82.6409032258065	43.8710967741935	82.64278125	353.00929032258	30.6135483870968	28.562625	24.48225	38.7771612903226	43.8627741935484	33.6685161290323	106.106838709677	22.4456774193548	156.07434375	19.3855161290323	18.3611612903226	310.217290322581	65.2861935483871	73.4446451612903	30.6084375	29.5874838709677	43.8800666666666	34.6958666666666	48.972	382.681451612903	85.693125	115.24940625	30.6087096774193	42.8589677419355	443.82629032258	53.0450322580645	35.7101612903226	78.5474516129032	53.0550967741936	370.365387096774	79.5795	24.4823225806452	34.6898709677419
457	393.981337826555	393.97752271128	393.98797863205	90.78	89.77	91.823	7	7	91.81125	116.29425	172.4476	230.6104	196.9372	284.656725	220.32	471.29775	960.6987	938.230925925926	269.3526	714.1925	128.57355	186.682875	162.199875	114.2848	80.613575	96.926125	77.5504	60.187375	152.043325	366.224875	224.4275	272.373375	128.55465	148.96015	155.0818	342.818341463415	66.326	142.83756097561	169.295707317073	180.588675	468.24885	281.6787	90.817825	153.06375	554.090775	345.879219512195	140.77725	590.735341463414	69.3685
458	394.000635619972	394.000635619972	394.000635619972	92.854	92.854	92.854	1	1	43.87075	64.262625	105.1115	93.886	104.091	145.89575	84.66	219.362708333333	917.8125	983.182875	255.072916666667	676.453375	72.4555	96.9039583333334	109.144458333333	76.51875	47.9654583333334	72.4555	65.312	34.6885	105.090041666667	330.4935	206.0905	242.829416666667	84.6842083333333	113.252375	123.455291666667	121.40975	44.891	86.717	94.8414	109.197958333333	223.38	152.09175	60.2119583333334	117.333541666667	446.8695	186.70575	125.465125	465.24768	47.9419583333333
459	394.041809160483	394.041809160483	394.041809160483	293.817	293.817	293.817	1	1	1621.20631707317	2475.46673170732	2450.68443902439	2351.03531707317	278.533243902439	2552.71126829268	213.236073170732	73.4502857142857	45.9120731707317	61.2248780487805	59.1765714285715	48.9728780487805	2406.5252195122	2476.54631707317	2444.27063414634	2313.96848780488	163.222857142857	1904.74982926829	1379.5676097561	239.768780487805	2045.88243902439	615.295317073171	1533.23892857143	1942.63726829269	2162.20692682927	1694.66563414634	1524.49946341463	1165.1463902439	1676.30080487805	246.904926829268	2061.18829268293	322.451024390244	141.817292682927	2335.39412195122	1803.61257142857	388.674428571429	2030.62512195122	264.249487804878	2520.0583902439	2168.12195121951	404.026243902439
460	395.034787949396	395.031394749211	395.038181149582	189.2645	188.754	189.775	2	2	248.945692307692	510.153846153847	554.12064	540.763076923077	325.465884615384	560.127807692308	370.357730769231	539.722423076923	192.8745	219.308269230769	109.144115384615	181.642153846154	327.432346153846	410.148230769231	429.533346153846	332.607769230769	371.308	689.702	328.464769230769	458.2045	79.5631199999999	34.6826153846154	34.6891538461538	43.871576923077	134.706	57.148	30.6080769230769	518.28192	208.134923076923	207.028769230769	281.594307692308	158.1744	552.985923076923	733.435307692307	199.972769230769	232.568769230769	340.782769230769	468.303576923077	347.911807692308	364.236115384615	54.0742692307693
461	395.107420156525	395.103647011977	395.111193301073	358.6215	358.109	359.134	2	2	8.16358620689654	31.6232068965518	28.5677241379311	31.6338965517241	19.3852413793104	33.6634137931034	22.4415172413793	44.8921379310344	108.127310344828	167.353517241379	69.3787586206897	87.7599285714285	14.287	21.4221724137931	18.3618620689655	21.42975	21.4214482758621	21.4257931034483	27.5465172413793	22.437724137931	25.5120689655172	32.6422068965517	22.4460689655173	32.6488275862069	20.4013793103448	11.2226551724138	13.2608965517241	19.3891724137931	11.2207586206897	13.2635862068965	16.327724137931	10.2044827586207	35.7096551724137	25.5112068965517	13.2635862068965	10.2044827586207	24.4915862068965	12.2453793103448	14.2867586206897	17.334724137931	12.246
462	395.128405806351	395.128405806351	395.128405806351	360.148	360.148	360.148	1	1	10.2046666666667	31.6282666666667	30.608	32.6549333333334	25.5066666666667	36.7224	22.4456774193548	41.8309333333333	130.5216	188.786333333333	83.6618666666667	131.638258064516	14.2865333333333	23.4622258064516	23.4622258064516	24.4904	24.4824	24.4912	31.6282666666667	23.4569333333333	28.5730666666666	29.5829	21.4263	31.6220666666666	19.3812666666667	12.2432	14.2809333333333	20.4093333333333	11.221064516129	14.2865333333333	17.3445333333333	10.2046666666667	32.6485333333333	25.5116666666666	13.2634666666667	12.2456	26.5321333333333	12.2456	14.2865333333333	21.4179	13.2658709677419
463	395.611054519779	395.606855444684	395.615253594874	355.059	355.047	355.071	2	2	5.10142857142857	20.4028571428571	14.2855348837209	22.4489047619047	16.3268571428571	20.4052380952381	11.2244523809524	19.3849761904762	24.4771428571429	28.568	11.222880952381	14.2856666666667	9.18364285714285	19.3827142857143	10.2014285714286	15.3039285714286	18.3621428571428	22.4489047619047	26.5305238095238	12.2382857142857	17.3467209302326	16.3222857142857	15.3060714285714	17.34	9.18107142857142	6.12157142857143	9.18000000000001	20.4079069767442	8.16114285714286	7.143	10.2054761904762	5.10202380952381	12.2448571428571	10.2040476190476	9.18257142857144	7.14283333333333	13.2652619047619	6.12251162790698	3.06085714285715	15.2960714285714	8.16323809523809
464	396.049628159459	396.047238972571	396.050384197082	64.264	63.254	65.279	5	5	393.776291666667	773.19093877551	917.448229166667	1296.92310416667	1366.31002083333	2289.47534693878	1116.17024489796	3072.03547916667	1403.09	1788.135	314.243416666667	2374.94008163265	1244.73041666667	1938.31666666667	1628.186	1293.87259574468	1657.089	1678.37	2533.64285416667	1758.911	370.4036875	213.2191875	162.2230625	266.2635	561.022448979592	428.51375	227.492520833333	2685.35283333333	1965.03097959184	894.9785	781.351265306123	532.646625	5091.54785416667	3615.2624375	2087.729875	4062.69644897959	7263.17754166667	4142.29958333333	399.856	7573.1305	2606.79197916667
465	396.048916569463	396.048916569463	396.048916569463	99.968	99.968	99.968	1	1	102.027777777778	127.576388888889	171.406666666667	168.400833333333	290.874166666667	321.4925	316.182777777778	710.113333333333	362.198611111111	462.185833333333	22.4448888888889	897.795555555556	178.597222222222	415.253055555556	288.66	228.616888888889	312.205	344.835111111111	666.459055555555	279.464777777778	40.7977777777778	39.7779473684211	34.6894444444444	28.5662222222222	85.7033333333334	71.4388888888889	31.6268888888889	431.7185	439.739722222222	144.879444444444	116.273666666667	88.74	989.669444444445	527.799555555555	472.517222222222	1081.84777777778	2209.62305555556	909.0675	33.66	2405.58038888889	591.567777777778
466	396.061302540715	396.061302540715	396.061302540715	82.652	82.652	82.652	1	1	111.208028571429	131.594742857143	190.8225	108.166764705882	467.356285714286	250.983257142857	729.381714285714	870.279342857143	519.150914285714	542.029628571428	28.568	1718.16114285714	98.9843428571428	209.123428571429	203.002742857143	192.861	411.232714285714	223.442571428571	751.035428571428	361.120457142857	44.8916470588235	43.8649142857143	27.5469428571428	23.4665714285714	66.3185714285714	54.0751428571429	28.568	508.091823529412	511.148828571428	173.445	67.3162285714286	111.211142857143	1393.47611428571	595.0098	525.535428571428	1466.35585714286	3033.77161764706	2604.73579411765	205.042971428571	3114.38647058823	728.3412
467	396.07256755849	396.050804055057	396.077310754428	64.27	60.2	70.408	13	13	131.596826086957	180.543847826087	210.22747826087	168.364565217391	1362.22239130435	1803.8212173913	1025.36217391304	3044.50536170213	1345.94086956522	1119.63158695652	39.7907872340425	2280.04010869565	552.993173913043	475.389404255319	671.258	252.036652173913	1575.51773913043	596.928913043478	2346.9	1681.60486956522	65.3050434782609	108.136130434783	47.953	54.0746595744681	86.7018478260869	76.5211956521739	171.385021276596	2495.61126086957	1866.05713043478	857.229333333333	159.123319148936	511.226934782609	4489.63409302326	1692.86523913043	1941.84602173913	4038.27856521739	6972.61134782609	4022.88860869565	229.504787234043	4896.85786956522	2548.66595652174
468	396.611098401687	396.606310534707	396.630717601146	358.091	354.039	359.14	11	11	5.10223684210526	20.4026315789474	14.2858947368421	13.2656216216216	8.16216216216216	12.2432432432432	10.2042105263158	21.4255263157895	26.5158947368421	44.8990270270271	23.4660526315789	27.5513684210526	16.3267368421053	16.3221052631579	16.3221052631579	14.2858947368421	14.2814736842105	11.2247567567567	44.8985263157895	23.4557631578947	11.2247567567568	13.2617105263158	15.303947368421	17.339552631579	11.2211578947368	13.2634210526316	9.17976315789474	13.2656216216216	6.12078947368421	11.2249210526316	12.2469473684211	7.14283783783784	11.2246315789474	11.2246315789474	3.06078947368421	5.1021052631579	9.1838918918919	12.2451891891892	2.04057894736842	12.2377894736842	9.18378947368421
469	396.990212837855	396.987189001936	397.010420995136	67.342	65.296	68.362	29	29	1051.75565789474	1324.98	1616.32114285714	1679.36890909091	1835.73747368421	1739.33040540541	1708.05068181818	2140.51210526316	979.764789473684	1041.15157894737	550.942105263158	855.890394736842	1083.35178947368	1810.721875	1306.95058064516	1170.42294736842	345.922736842105	538.782315789474	300.985394736842	276.534105263158	1096.95263157895	1055.97236842105	919.280815789474	1185.54578947368	857.797868421053	733.455684210526	636.562105263158	1907.58096774194	702.979447368421	1248.16805263158	1150.67873684211	1073.48294736842	1895.40447368421	1815.8282051282	1020.26315789474	1194.75897368421	1287.60531578947	1718.12315789474	1448.36263157895	1357.16	374.446236842105
470	397.005917096452	396.997171998823	397.025393753523	298.967	295.877	301.006	64	64	3011.2435862069	4637.07365517241	4571.86472222222	4656.42100000001	3365.92257142857	4551.42567567567	3531.80217142857	3435.74491428572	66.3185714285715	207.118	143.860285714286	71.42	4318.43094117647	4786.93851612903	4664.09314285714	4399.54753333333	2163.9654	2815.2	2502.06641860465	2164.01823076923	3387.31586206896	3270.59566666666	3055.10655172414	3255.28866666666	3560.6725	3493.336	3052.6146	3405.63423809524	3531.78303225807	2837.41457142857	3555.1607	2801.08702702703	3845.45685714286	4484.15571428571	3567.33965714286	3772.4341025641	4116.24420408163	3600.58828571428	4890.98744444445	4328.658	2761.94207407407
471	397.013644780986	397.011226561988	397.017815322062	69.371	66.326	70.368	11	11	1046.634	1443.26069444444	1712.30577777778	1934.44666666667	1749.07986666667	1782.13411111111	1850.95377142857	2112.989525	985.8565	1043.2065	543.808055555555	857.913444444444	1076.21722222222	1839.26033333333	1411.04416666667	1161.24771428571	332.655833333333	538.801371428571	292.819722222222	272.45125	1093.88666666667	1045.81319444444	913.148611111111	1184.5425	851.653611111111	732.559444444444	634.507243243243	2000.43788888889	700.930833333333	1241.0496	1136.40377777778	1072.47042857143	1834.2297	1865.78322222222	1009.05472222222	1181.48166666667	1276.3675	1511.01873076923	1441.22181081081	1354.09291666667	364.298666666667
472	397.03951884582	397.03951884582	397.03951884582	385.673	385.673	385.673	2	2	233.604756756757	411.103567567567	636.564324324324	729.609189189189	22.4495135135135	523.2465	34.6943157894737	44.885945945946	41.8377297297298	62.2364864864865	41.8377297297298	33.6796216216216	377.507105263158	467.209513513513	403.962810810811	288.697236842105	17.3445945945946	375.459459459459	329.599675675675	28.5675675675676	790.709459459459	330.523783783784	1194.73648648649	1010.22810810811	552.825736842105	599.089027027027	495.706864864865	406.067567567568	227.553894736842	21.4177297297297	472.460216216217	64.2872432432432	27.5392702702703	288.736486486486	306.129729729729	110.206702702703	334.648648648649	30.6129729729729	127.516891891892	397.778918918919	41.8307894736842
473	397.030056441641	397.025944890731	397.03232718099	300.973	299.93	301.981	13	13	3064.93828571429	4794.99385714285	4613.732	4751.11542857143	3300.55131578947	4616.66357142857	3538.25177142857	3466.44542857143	68.3572285714286	208.138285714286	141.815742857143	78.5485555555555	4366.50108333333	4876.62814285715	4691.50559999999	4499.59808571428	2172.12745714286	2932.30114285715	2582.118	2233.78068571429	3464.355	3386.80242857143	3116.44914285714	3302.10685714286	3599.4672	3522.02628571428	3054.6558	3573.04057142857	3581.20285714286	2718.633125	3588.84728571429	2821.485	3817.7755	4490.27742857143	3569.37988571429	3806.0464	4194.27711428571	3608.75057142858	4928.72024999999	4350.087	2825.17114285715
474	397.112573662268	397.108468140841	397.118586205976	355.071	354.05	359.134	5	5	24.4903783783784	45.9060810810811	41.8377297297297	50.0006315789473	54.0823157894736	48.9726315789473	40.8168421052632	89.7980540540541	100.96127027027	169.389894736842	78.5608108108108	111.225894736842	35.7147368421053	32.6442105263158	45.9059210526316	41.8372631578947	44.8847567567567	38.776	50.0011891891892	39.7726216216216	33.6738947368421	91.8121621621622	60.1959459459459	44.8847567567568	29.583052631579	24.4863157894737	20.3994594594595	32.6538378378379	16.3221052631579	22.4495135135135	33.6796216216216	30.6126315789474	74.4915675675676	32.652972972973	15.3040540540541	23.4699459459459	33.6738947368421	53.061894736842	23.4662162162162	49.9707297297297	14.2858947368421
475	397.134213144073	397.132477125298	397.135949162848	359.1195	358.091	360.148	2	2	26.5312432432432	45.9060810810811	41.8377297297297	50.0011891891891	42.8513513513513	48.972972972973	35.7141891891892	72.4515555555555	100.958	169.391783783784	78.5608108108108	110.206702702703	32.6538378378379	31.6241891891892	45.9060810810811	38.7764324324325	43.8647777777778	38.7764324324324	49.9998648648649	39.7724166666667	33.6742702702703	75.4882222222222	58.1554054054054	45.8987837837838	29.5831351351352	24.4864864864865	18.362	32.6538378378379	16.3217297297297	19.3879166666666	33.6801666666666	25.5101351351351	67.3493333333333	33.6742702702702	14.2838888888889	23.4695833333333	32.6538378378379	45.9194594594594	23.4699459459459	52.0103513513514	13.2656216216216
476	397.160838814853	397.160838814853	397.160838814853	287.715	287.715	287.715	1	1	64.2774255319149	131.6310625	144.89325	177.548875	120.391958333333	102.039583333333	91.824375	230.552958333333	352.977666666667	586.727604166667	292.751958333333	533.601645833333	180.5695	175.505872340426	171.3845	140.798170212766	81.6033333333333	105.090041666667	79.590875	127.546875	133.671854166667	228.568666666667	127.520833333333	172.404645833333	151.018583333333	122.4475	88.7733191489361	117.331145833333	72.4407083333333	98.9783958333333	93.886	87.763914893617	105.100770833333	88.7635624999999	75.5092916666666	72.4303541666666	56.1217708333334	98.9662708333334	49.9759166666667	90.7929791666666	73.4675744680851
477	397.609836071224	397.604316945456	397.615505084738	356.077	354.05	358.137	6	6	2.04083333333333	13.2618055555556	14.286054054054	19.3884444444444	9.1825	10.2027777777778	11.2245833333333	23.4702222222222	19.3757777777778	25.5111111111111	22.4461111111111	19.3884444444444	16.3266666666667	12.2416666666667	10.2011111111111	12.245	9.181	13.2654166666667	23.4695833333333	14.2772777777778	12.2451891891892	14.2815555555556	12.2433333333333	15.3016666666667	16.3217777777778	6.12166666666666	6.12066666666666	11.2247567567568	8.1608888888889	9.18374999999999	10.2061111111111	12.245	10.2044444444444	10.2041666666667	6.12166666666666	8.16333333333332	7.14311111111112	6.12266666666667	5.10208333333333	12.2376666666667	6.12266666666667
478	397.63311324447	397.632060153798	397.634166335142	359.63	359.112	360.148	2	2	2.04088888888889	13.2614444444444	14.2858333333333	18.368	10.2044444444444	10.2027777777778	12.2453333333333	23.4659142857143	19.3762	25.5111111111111	22.4461111111111	18.368	17.3470833333333	12.2413333333333	10.2011111111111	12.245	9.18077142857142	12.245	23.4702222222222	14.2768	12.245	12.2413714285714	12.243	13.2614444444444	15.3016666666667	6.12166666666667	7.1398	11.2245833333333	8.16088888888889	9.18411428571429	10.2044444444444	13.2657777777778	10.2042857142857	10.2041666666667	6.12171428571429	8.16342857142857	8.16333333333334	6.12266666666667	6.12166666666667	12.2376666666667	6.12249999999999
479	398.111456168966	398.107489453468	398.116202964011	356.067	355.071	358.131	3	3	17.3470487804878	39.784756097561	31.6328536585366	39.796575	25.510625	32.6488	23.4695365853659	41.831	57.1118048780488	63.2570500000001	33.6688536585366	75.5106829268293	31.6324	27.5432926829268	25.5030487804878	22.4455	32.6446829268293	30.612	32.6532682926829	23.4566341463414	28.5712	52.0274634146341	34.6940975609756	37.74	24.483	21.425775	21.42	34.6936	8.16097560975611	11.2245609756098	11.2261707317073	16.3292	31.6328536585366	26.5307804878049	12.2432195121951	26.5307804878049	18.3672	25.510625	17.3445609756098	25.4963414634146	8.16319999999999
480	398.118671650369	398.112191566485	398.125151734252	267.3125	267.31	267.315	2	2	12.2462608695652	28.5746086956522	26.5335652173913	43.8712173913044	39.7918695652174	45.9234782608695	20.4008695652174	127.532608695652	1185.29052173913	1333.82461904762	666.937826086956	1491.61903703704	33.6614347826086	32.6497391304348	23.461	20.4104347826087	46.91	61.2156521739129	44.8800000000001	60.1953913043479	24.4862608695652	20.4052173913044	31.6280869565218	26.5279130434782	20.4104347826087	13.2667826086956	22.4409565217391	20.4052173913044	16.3241739130434	10.2052173913043	18.3693913043478	9.18469565217391	45.9117391304348	30.6078260869565	16.3283478260869	17.3444347826087	28.5746086956522	18.3654782608696	13.2605652173913	23.461	29.5951304347826
481	398.330810791123	398.324345528375	398.33727605387	825.4015	825.399	825.404	2	2	35.714	58.1486739130435	65.2970666666667	56.1158888888889	42.8511999999999	58.1488666666667	35.7053260869565	45.9127173913043	686.811130434784	1480.78004761905	37.7548	1121.17394117647	54.0812	67.3458260869565	55.1088	69.3872	37.740804347826	73.4509565217392	32.648347826087	38.7699130434783	66.3494565217392	42.8509565217391	45.9176086956522	67.3300434782609	70.3995	36.7344	40.8208695652175	32.6570666666667	42.8409333333333	37.7593043478261	58.1635434782608	28.5712	54.0818913043479	53.0538666666667	44.8972173913043	47.9410217391305	44.8868444444444	41.8309333333334	47.9522608695652	82.6323260869566	35.7053260869565
482	399.002150855049	398.996126909191	399.020657536281	299.9385	295.877	301.006	40	40	1205.98764705882	2054.33672093023	2002.80527777778	2050.09318181818	1471.2005	1881.40685714286	1449.04129032258	1435.27616129032	66.31828125	106.08975	61.2154838709677	62.2352499999999	1894.65327272727	2153.1529032258	1987.17644444444	1912.62096774193	856.01596875	1219.23348837209	1043.12133333333	952.957675675675	1460.20707692308	1377.79615384615	1314.90474193548	1372.64328947368	1577.34648275862	1462.07481578947	1351.33419354839	1456.9408	1432.45668292683	1212.094125	1519.49472	1126.57858064516	1698.71625	1815.08828571428	1412.76295454545	1435.28430769231	1633.46472222222	1552.8205	2257.96371428571	1866.406	1197.81542857143
483	399.025784880482	399.020702760611	399.028102027045	300.9815	299.936	301.981	14	14	1239.88655172414	2125.6655862069	2058.91668965517	2093.95986206897	1412.0606	1993.61903448276	1427.36154545454	1422.0106875	59.188	106.108689655172	61.216551724138	55.0836	1959.2279	2158.32103448276	2026.26786206896	1950.37186206897	821.311842105263	1248.81765517241	1109.22727586207	987.827310344827	1474.29862068966	1372.54931034483	1302.89227586207	1426.63489655172	1628.36027586207	1520.21103448276	1332.97565517241	1499.80551724138	1488.58248275862	1179.42421052632	1564.34720689655	1100.05	1623.53320689655	1911.99696551724	1478.07993103448	1616.11696551724	1740.59062068966	1544.68373333333	2233.581	1823.54106896551	1197.80386206897
484	399.039344444779	399.039344444779	399.039344444779	383.649	383.649	383.649	1	1	94.8703333333333	246.866888888889	262.168555555555	376.544	19.3884444444445	238.706	31.6329166666667	19.3821111111111	33.67375	36.73	39.7973333333333	13.2657777777778	171.402	233.605444444444	213.238055555556	111.192111111111	19.3821111111111	147.940277777778	101.02125	14.2838888888889	385.665	502.832611111111	450.00375	510.222222222223	224.424444444444	299.07975	258.095138888889	222.420555555556	132.654166666667	20.3988888888889	206.129777777778	22.4491666666667	35.6990277777778	134.673	143.882666666667	61.2166666666666	120.392777777778	11.2230555555556	65.2871111111111	143.835666666667	27.5475
485	399.127956654983	399.127956654983	399.127956654983	267.31	267.31	267.31	1	1	42.8574146341464	96.9393902439025	87.7556585365854	118.35112195122	246.904926829268	351.1208	201.988285714286	992.721048780488	17221.6987804878	20327.6799268293	9684.9	25152.5167380953	73.4487804878049	125.493	96.9139024390244	102.039024390244	635.46	786.626853658537	602.82	886.613146341464	90.8169024390244	102.041463414634	106.107902439024	80.6127560975609	68.3677804878049	81.6331707317073	70.3900975609756	89.7836097560975	119.356714285714	73.4593170731707	71.4290243902439	41.8258571428571	483.537804878049	214.256341463415	76.5310975609756	142.820487804878	368.369682926829	195.943024390244	87.7430731707317	273.36	240.817853658537
486	400.004634349479	399.996267642615	400.013001056344	307.6385	306.085	309.192	2	2	278.5848	513.289942857143	475.449444444445	527.561571428571	358.110257142857	461.156228571429	377.442285714286	344.798628571429	47.9601428571428	57.1344	52.0331142857143	40.8045714285714	488.552628571429	565.333257142857	508.016914285714	480.473828571429	230.578114285714	344.856571428571	248.984571428572	245.923285714286	350.927777777777	339.745628571429	313.227714285715	340.8804	390.758485714286	345.818742857143	318.373714285715	349.955277777777	325.525828571429	282.619142857143	393.830285714286	241.841571428572	417.355285714285	520.345714285715	324.396342857143	377.495142857143	411.163628571428	399.883555555555	458.897142857143	453.070285714285	278.538
487	400.13333763239	400.118432332621	400.136583560076	268.29	267.31	271.368	3	3	38.77045	58.164225	57.1418536585366	77.5403902439025	74.4813658536585	112.261707317073	71.410243902439	209.156375	4308.14746511628	5332.43195121951	2381.7	6281.85823255814	46.9267317073171	62.236775	48.9658536585365	41.837	132.6	183.652682926829	170.335825	231.60643902439	53.0615609756097	84.6822682926829	33.669075	48.9804	57.1432195121951	41.837	22.4426829268293	60.1958292682927	56.1080487804878	25.5067073170732	44.8976	26.5231707317073	82.6318536585366	85.7031000000001	35.714	45.905487804878	87.7556585365853	55.1102926829268	29.5877804878048	80.58	68.3668
488	401.127293759498	401.115722790393	401.133749338241	268.3215	267.31	271.368	4	4	35.70984375	67.348875	67.35	82.6543636363636	48.9730909090909	80.6135151515151	31.6228181818182	156.10303125	1745.37554545454	2355.20909090909	1056.62581818182	2705.7693	66.3059090909091	60.19659375	40.8109090909091	51.0212121212121	118.309125	144.878727272727	103.02946875	93.8802500000001	46.9325454545454	46.9315	47.95321875	43.8788125	30.6127272727273	51.0227272727273	24.48225	65.2974545454545	34.6892727272727	26.531375	44.900625	28.5625454545454	106.10925	57.13575	30.6140625	32.643	73.4705454545454	50.0022727272727	17.3477272727273	52.0153636363637	28.573125
489	402.013872256224	402.013872256224	402.013872256224	309.147	309.147	309.147	1	1	62.2360526315789	107.144210526316	108.147894736842	118.368842105263	53.055052631579	96.9275	46.9321052631579	87.7313157894737	46.9333157894737	58.1565	31.6281578947369	30.603947368421	79.5599999999999	86.7357894736842	86.7111842105263	84.670641025641	41.8307894736842	75.5	61.2347368421053	58.1639999999999	83.6507894736842	96.925	85.6910526315789	78.5724210526316	76.5217105263158	79.5702631578948	45.918947368421	68.3576315789473	65.3163243243243	67.3391052631579	74.4792105263158	46.9398918918919	78.5602631578947	94.8869210526316	80.5903947368421	65.2968421052631	86.7223684210526	54.0669736842105	95.8775263157895	74.4907368421053	63.2563157894737
490	404.205166224711	404.196640271659	404.225266799161	548.905	544.795	549.983	77	77	724.522727272726	2247.27319354839	2083.76219354839	2316.20548387097	2129.30918181818	2770.08822580645	1311.74922727273	4950.16014705883	1751.05542857143	2158.56182857143	1152.91172413793	1517.93505882353	1087.61072727273	2440.81854545455	2173.85037837838	1885.80665625	937.630636363636	850.907454545454	857.869470588236	519.395939393939	1600.66017857143	1415.32842424243	1541.0115862069	1856.00434782608	854.981823529411	1238.60135294118	629.620454545456	1903.17033333334	1342.91818181818	1075.36745454545	1131.27785294118	1363.34346666667	4872.82254545454	1918.91925	971.292000000002	1523.25520588236	1484.71727272727	1963.67499999999	833.414272727273	2143.61090625	2050.00186363636
491	404.229113254741	404.22635513314	404.232011903967	550.922	549.88	550.992	21	21	724.3996875	2270.12578125	2101.0808125	2335.42378125	2119.08397619048	2852.706375	1327.14196875	4937.01773333334	1547.76665625	2008.93378125	1032.68275	1483.4889375	1087.4199375	2448.0295625	2181.98053124999	1908.3030625	936.6181875	849.868249999998	789.552562500001	520.430322580645	1625.30803125	1191.506	1472.744625	1873.56778125	852.955125	1162.10034375	589.776750000001	1916.381625	1270.48359375	1075.1788125	1131.28396875	1392.93984375	4841.1940909091	1941.23840625	895.8069375	1412.82984375	1342.8135	1947.72542857143	734.465454545455	1986.48759375	1910.98678125
492	405.235120529476	405.234948363564	405.235292695388	550.9085	550.895	550.922	2	2	188.753958333334	580.545958333335	522.495999999999	660.10175	500.94275	692.778041666666	342.818	1326.676	441.867839999999	489.739999999999	273.427	395.873166666666	319.273041666667	649.050720000001	591.624166666667	487.460416666665	228.54272	236.698	210.128583333334	147.9725	391.791999999999	321.388200000001	409.95625	522.133333333334	193.855416666666	300.986041666666	144.911	474.41625	318.408999999999	230.58328	275.41125	382.687500000001	1263.0933076923	520.22125	228.545333333334	343.838291666668	373.4115	497.780333333333	168.3066	491.660083333333	529.531375000002
493	408.782083005987	408.774411628049	408.796896599951	1079.395	1078.38	1080.53	54	54	1502.46000000001	1498.17555555557	1982.88000000001	1916.58000000001	1498.8390625	2158.75862068965	1502.92031249999	1471.74125	1268.63687499999	1303.959375	1124.384375	1408.62	1833.55965517241	2009.61062499999	2084.88	2037.56406250001	1518.21090909091	2494.52692307693	1350.47999999999	1488.63593749999	2011.05580645161	1337.62968749999	1410.65999999999	2229.23292682928	2112.90162790698	1285.59375	1452.7940625	1422.315625	1405.400625	1564.67999999999	2264.94146341463	1589.646875	1435.57968749999	2336.49393939394	1336.19999999999	1332.52812499999	1322.73	1474.92	1040.016875	1377.421875	1429.61515151515
494	408.805718518686	408.801854337199	408.812305120033	1079.37	1078.36	1079.47	11	11	1601.94137931034	2112.11379310344	2237.61620689655	2167.50000000001	1428.48275862069	2396.57931034482	1433.58448275862	1442.23448275862	1202.3724137931	1201.96620689655	1040.75172413793	1310.7	2241.69758620689	2143.74448275862	2122.61999999999	2168.23275862068	1453.99137931034	2452.90896551723	1281.12	1398.89275862069	2114.15448275861	1320.31133333333	1382.1	2365.15931034482	2305.97931034482	1207.06793103449	1372.82758620689	1558.06655172415	1322.81379310344	1083.24	2374.3424137931	1373.340625	1359.09931034482	2358.01689655172	1284.18	1277.47172413793	1248.30344827586	1419.84	958.427586206894	1299.91931034482	1336.783
495	408.932058464749	408.932058464749	408.932058464749	947.786	947.786	947.786	1	1	480.497072727272	697.729745454546	693.649454545454	618.164072727273	237.723545454546	656.926836363637	305.034363636364	157.136	439.737545454546	441.770218181818	1057.09672727273	439.690527272727	683.448727272728	693.785454545455	653.044363636363	644.881309090909	179.5136	648.893454545455	470.345727272727	387.703636363636	692.765181818182	406.068545454546	443.866090909092	680.521909090909	651.884563636364	466.356036363636	415.2954	518.298545454546	447.931654545455	139.708196428572	658.146272727273	352.976618181818	171.387490909091	713.246890909092	460.102	403.050818181819	460.0036	126.525090909091	944.685357142857	435.703036363636	417.246927272728
496	408.987184235302	408.984450702989	408.990844167746	382.609	380.589	383.632	6	6	143.843020408163	321.351428571429	321.3525	456.1169375	188.773229166667	381.487791666667	175.5045	458.053306122449	52.0397755102041	65.2973333333333	43.8766734693878	32.6526666666667	243.844729166667	316.212653061224	262.176714285714	163.22612244898	261.161795918367	304.040708333333	159.180489795918	268.297571428572	425.5050625	566.190612244898	344.856571428572	519.377367346938	303.972163265306	246.966041666666	204.008163265306	269.3515	101.017125	154.02	186.730959183674	164.283729166667	265.210612244898	198.955714285714	112.242653061224	120.405755102041	151.000083333333	191.834416666667	133.657428571429	192.787714285714	59.175387755102
497	408.989811680428	408.989811680428	408.989811680428	485.631	485.631	485.631	1	1	180.630466666667	446.879454545455	559.045244444444	637.75	288.704022222222	452.949066666667	262.2428	762.0396	25.5066666666667	27.5472	26.5304	20.408	307.100266666667	346.671555555555	348.894409090909	233.641066666667	161.181066666667	272.417133333333	153.02	190.8148	336.519333333333	482.586133333334	362.107888888889	422.4456	277.482311111111	235.594333333333	178.546666666667	278.538866666667	126.546133333333	141.783088888889	205.0736	217.3452	326.442666666667	196.9372	118.338044444445	149.9596	138.756266666667	294.857066666667	119.3426	243.872340909091	58.1615333333333
498	410.982555074429	410.982555074429	410.982555074429	383.61	383.61	383.61	1	1	67.3305	135.680688888889	160.164977272727	165.306272727273	92.8572272727273	160.14	88.7736136363636	232.596272727273	68.3674090909091	86.7231818181818	45.9184090909091	41.8423636363636	106.108363636364	171.3824	128.5368	85.6933636363636	96.9259090909091	152.020636363636	79.5901363636363	122.432727272727	169.365272727273	242.792454545455	159.183818181818	226.532930232558	102.002272727273	127.568181818182	85.6818666666667	124.473272727273	70.4066590909091	70.3768636363636	87.7434545454545	88.7755909090908	157.0835	111.209727272727	59.1837272727272	69.3862727272727	63.2569090909092	85.7143636363637	53.0541818181818	133.62	24.4865454545455
499	411.00445031126	411.004343248858	411.004557373662	102.0315	101.017	103.046	2	2	582.50356097561	1027.41017073171	1218.37507317073	1285.72243902439	1193.03578048781	2047.97217073171	1912.5	2195.04	417.120146341463	479.526097560976	278.539902439024	575.445073170732	1273.29482926829	1669.15892682927	1384.53717073171	1146.94604878049	1145.76129268293	1283.52819512195	766.331390243903	1091.53048780488	373.418195121951	230.514487804878	222.418487804878	202.98	505.992585365854	420.400780487805	333.587853658537	2134.70741463415	826.535853658537	670.332292682927	802.624829268293	465.364682926829	1764.93756097561	2226.54473170732	935.720219512195	1080.61909756098	1605.90229268293	1702.82778048781	543.738	1847.48502439024	1069.08780487805
500	411.004965408487	411.004965408487	411.004965408487	88.779	88.779	88.779	1	1	731.42604	1432.24848	1606.15157333333	1826.42053333333	1635.75318918919	2449.66026666667	2555.601	2625.9948	731.204351351351	911.3065	641.75612	1138.5432	1805.754	2607.6312	2068.26972	1738.80704	1373.37472972973	2007.91104	1033.61591891892	1369.2027027027	570.373786666667	321.334054054054	396.883733333333	346.863466666667	764.00996	582.574324324324	445.79244	2588.41653333333	1107.07613333333	917.363573333333	1241.40490666667	664.29776	2438.09067567568	3045.5358	1211.15705405405	1538.68277333333	2239.48533333333	2899.59786666667	1484.2746	2407.8608	1316.0408
501	411.003139387093	411.003139387093	411.003139387093	73.452	73.452	73.452	1	1	135.6733	422.2386	392.806206896552	306.072413793104	480.5456	411.086866666666	687.782137931035	425.455034482759	310.9475	431.824655172414	497.894620689655	634.481466666666	541.766482758621	1047.60846666667	701.949793103448	587.778206896552	226.5436	775.250666666667	297.917866666667	263.2288	167.353517241379	79.5815172413793	167.319586206897	117.331724137931	249.8755	159.1304	102.006666666667	451.890551724138	276.492266666667	228.588137931034	399.867034482759	160.226620689655	626.3414	834.4418	287.708068965517	470.342933333333	551.96924137931	1229.4324137931	1003.7456	494.934137931034	260.219
502	411.010977966459	411.006110221663	411.034528638357	99.967	89.782	102.036	25	25	600.858533333333	1145.78442222222	1319.38895454545	1584.66002272727	1325.4996	1914.30530232558	2045.049875	2125.62515789474	472.207386363636	589.932488888889	407.088818181818	762.1558	1408.13318181818	2016.71972727273	1576.14579545455	1297.93145454545	1205.0924	1855.70801639344	847.9524	1148.67013333333	406.068545454546	241.74	239.764090909091	215.252822222222	549.923733333333	446.8768	364.195533333333	2080.96047368421	886.7355	697.866545454545	911.780666666667	493.878	1906.38	2188.76821428571	1010.196	1211.22559090909	1904.86407017544	2251.64159090909	800.822111111111	2006.66783333333	1110.9252
503	411.068814517118	411.067989834134	411.071647976914	115.2895	112.228	117.33	4	4	45.905625	33.664125	43.877641025641	28.5757948717949	65.3062564102564	39.784875	52.018725	53.04	47.945875	47.945875	17.34255	55.09485	49.993475	60.187375	41.8315641025641	32.6531282051282	59.17595	54.0749487179487	60.196225	38.76475	28.5671794871795	64.258425	48.9735384615385	19.379525	53.0543	37.755725	27.543375	54.0831025641026	36.7347692307692	44.885641025641	26.5122	19.385358974359	75.48	43.8772	33.669075	56.1239743589744	91.8115384615384	69.3791794871795	14.28385	110.173846153846	23.469775
504	415.084286696214	415.084286696214	415.084286696214	376.462	376.462	376.462	1	1	22.4460689655173	44.8875862068966	78.5535087719298	68.3646842105263	34.6925263157895	48.9633684210526	45.9126315789474	60.190350877193	2847.84826315789	3909.03142105263	1637.69131578947	3743.09747368421	39.7950526315789	52.0243965517242	82.6423448275862	46.9280701754386	98.9468070175439	90.8049824561403	154.078280701754	132.609122807017	40.8147368421053	45.8992105263158	75.5072631578947	61.2231578947369	41.8192931034483	67.3570526315789	54.0636551724138	62.230701754386	109.170035087719	25.5017543859649	39.7984736842105	15.3071052631579	46.9232280701754	40.8112280701754	79.5887368421053	41.8307894736842	67.3454736842105	26.5295789473684	26.5271724137931	276.43901754386	11.2230877192982
505	415.088752057133	415.088752057133	415.088752057133	388.728	388.728	388.728	1	1	24.4864761904762	49.9885555555556	82.6354285714286	79.5810476190477	36.7331428571429	52.02	48.9735	70.3931428571428	2866.20550793651	3873.2841875	1637.68595238095	3775.70317460317	44.8925714285714	58.1445238095238	86.7310317460318	51.0087301587302	100.989428571429	93.865875	156.128	137.710714285714	44.8960634920635	50.9960317460317	81.6292063492063	63.2567301587301	42.84	69.3966984126984	57.1297777777777	64.272	110.190375	27.5447142857143	45.9207142857143	18.368	51.0095238095238	40.8114285714286	82.6495714285714	43.8716031746032	71.4255555555555	29.5905873015873	28.5675555555555	277.461587301587	10.2026984126984
506	415.159504364179	415.158732463262	415.160276265096	550.9085	550.895	550.922	2	2	14.2838620689655	12.2433103448276	16.3277241379311	19.3852413793104	407.076310344829	16.3244137931034	121.388206896552	1304.1590625	20.406	8.16220689655175	14.2867586206896	12.2433103448276	26.5217931034483	17.3479333333334	15.3010344827586	15.2984482758621	63.2565333333332	23.4663448275862	8.16055172413793	19.3891724137931	12.2433103448276	13.2617333333333	12.2387586206897	19.3773793103448	12.2433103448276	6.12165517241381	12.2445517241379	4.08179310344827	10.2027586206897	70.3845999999999	22.4415172413794	77.5566896551725	1133.52648275862	12.2408275862069	9.18248275862068	29.582	5.10189655172414	257.152965517241	9.18059999999999	15.3041379310345	47.9529655172413
507	416.188925774824	416.188925774824	416.188925774824	133.653	133.653	133.653	1	1	6.122625	98.93090625	55.1053125	25.5109375	22.4503125	60.18553125	24.4905	92.8143125	16.3245	23.46575	17.3415454545455	11.22309375	8.16225	18.3616875	12.243375	14.2839375	16.3245	16.3275	17.34159375	21.42984375	12.245625	21.42590625	13.2615757575758	15.2990625	15.30421875	10.204375	17.34478125	20.401875	13.2635454545455	7.13830303030303	14.2760625	14.281696969697	25.49765625	22.4461875	12.241125	8.16218181818182	18.3621818181818	21.4225454545455	10.2046875	20.4018181818182	11.2248125
508	416.212279201922	416.212279201922	416.212279201922	136.715	136.715	136.715	1	1	6.12288	95.8837599999999	52.03428	25.512	21.42588	59.151076923077	22.45056	86.6864	12.24336	15.3072	14.2805384615385	9.18252	7.14188461538462	14.28392	9.18034615384616	14.28392	11.2229615384615	15.3042	14.2772	17.34476	7.14364	14.28728	12.2409230769231	13.26052	12.24624	8.16192	17.3406538461539	13.26364	8.1616	6.11769230769231	11.2178	13.26104	22.43032	17.34476	10.2004	8.16224	13.26052	19.38076	8.16416	13.26364	9.18252
509	417.194976675944	417.194976675944	417.194976675944	133.653	133.653	133.653	1	1	4.08179310344828	37.7361724137931	23.4703103448276	16.3271724137931	15.3041379310345	28.5619310344828	13.2658275862069	27.5372068965517	17.3446896551724	15.3041379310345	17.3417	38.7704827586207	14.2838620689655	18.3575172413793	12.2412	12.2433103448276	10.2010344827586	15.306724137931	9.18062068965517	18.3649655172414	10.2044827586207	17.3446896551724	11.2207333333333	19.3813103448276	8.16386206896552	11.2253103448276	8.16220689655173	21.4257931034483	16.3232	13.2561	6.11917241379311	10.2006896551724	19.3773793103448	16.3244137931034	12.2408275862069	8.16220689655172	23.4615333333333	18.3612	15.3072413793103	20.4055172413793	11.2245517241379
510	417.218212108894	417.218212108894	417.218212108894	136.715	136.715	136.715	1	1	4.08106666666667	38.7549333333333	24.4864	16.3242666666667	17.3445333333333	28.5618064516129	14.2863225806452	32.6357333333333	19.3850666666667	22.449935483871	19.3818387096774	46.9318709677419	13.2634666666667	17.344935483871	11.2207333333333	13.2634666666667	14.2836129032258	15.307	11.221064516129	19.3850666666667	10.2026666666667	19.3850666666667	13.2612580645161	18.3611612903226	13.2660666666667	11.2251333333333	8.1618064516129	18.3654	16.3242666666667	13.2562258064516	6.1194	13.2608666666667	17.3349	16.3241290322581	14.2813548387097	8.1624	21.4221	15.3015	17.3476774193548	18.3648	11.2251333333333
511	418.220130406795	418.212073175172	418.234156810044	548.888	544.806	549.983	97	97	1258.18842857143	3244.50857142858	2973.554875	3265.18153846154	2368.06472222222	3408.78996774194	1893.32622222222	2356.20622222222	2376.49134782609	2758.38044444444	757.030799999999	2300.26107142857	1957.45676	3400.9932	3035.34365671642	2733.37666666667	1397.78055555555	1522.26628571429	1409.71677777778	904.113777777778	2620.31734146342	2100.76828571429	2312.20664705882	2719.24984210526	1570.347	1991.56553846154	1241.88088888889	2407.24535483871	1934.69563636364	1632.44444444444	2014.71944444444	1999.01957142857	2661.90472222222	2827.54266666667	1748.75611111111	2404.76026315789	2238.47836363636	2426.51391666667	593.704666666666	2892.50999999999	2761.89194444445
512	418.244906505733	418.238460636481	418.248176856063	550.4185	549.88	550.968	36	36	1262.07736363636	3266.41670588236	3027.68863636364	3283.23763636365	2387.43818181818	3491.37327272727	1879.00745454546	2922.47333333333	2251.74190909091	2704.743	671.45909090909	2290.10409090909	1985.09690909091	3412.40000000001	3055.25235294118	2784.43454545455	1558.95432258065	1571.22	1489.37176470588	974.52132352941	2647.5869117647	1922.98560606061	2316.28641176471	2747.72152941176	1628.35527272727	2046.651	1217.38632352941	2422.48715151515	1929.67954545455	1661.783625	2032.07435294117	1986.9135	3000.59850000001	2876.65636363636	1747.71344117647	2400.33682352942	2190.72072727273	2422.12745454545	548.807470588235	2776.16209090909	2710.86463636363
513	419.190570563439	419.190570563439	419.190570563439	361.146	361.146	361.146	1	1	10.2048275862069	31.6221379310345	44.8906206896552	40.8110344827587	17.3482068965517	30.6020689655173	25.501724137931	48.9732413793103	43.8807586206896	34.6964137931035	22.4460689655173	36.7373793103448	21.4294137931035	32.6355862068966	25.501724137931	26.5217931034483	25.4975	19.3885172413793	16.3244137931034	17.3383	19.3885172413793	48.9633103448276	15.3041379310345	24.4866206896551	21.4221724137931	16.3244137931034	17.3383	27.5465172413794	9.18062068965517	13.2608666666667	15.3072413793103	14.2867586206897	29.5887	20.4055172413793	14.2867586206897	18.3686896551724	18.3680689655173	18.3686896551724	10.2027586206896	16.3184	8.16220689655173
514	420.328071317365	420.328071317365	420.328071317365	624.433	624.433	624.433	1	1	11.222972972973	74.4580270270271	64.2765789473686	415.183999999999	20.4026315789474	181.636972972973	169.364864864865	27.5472972972973	42.8445405405404	199.909405405406	11.222972972973	18.361945945946	1125.17924324324	39.7905405405405	119.371621621622	25.5067567567568	9.18389189189189	26.5268421052632	20.4081081081082	13.2617567567568	137.714594594595	24.4897297297297	13.2614054054054	22.4459459459459	24.4864864864865	8.16216216216216	13.2635135135135	13.2656216216216	14.2836842105263	53.054054054054	23.4593783783783	123.45502631579	47.9603243243243	30.6089189189189	10.2043243243243	34.6891891891892	18.3648648648649	46.9324324324324	17.3445945945946	15.3060810810811	14.2796216216216
515	423.124830775436	423.124830775436	423.124830775436	384.652	384.652	384.652	1	1	20.4030434782609	30.6045652173913	34.6851739130435	41.8360434782609	33.6729130434783	44.8818723404255	28.5709565217391	54.0680652173913	1276.50952173913	1116.15931914894	448.972173913043	1522.81304347826	31.6287608695652	40.8060869565218	37.7456304347826	23.4635	49.9927826086956	39.7910217391304	59.182695652174	43.872152173913	34.6888695652174	46.921	36.7301739130435	29.591347826087	26.5205652173913	47.9713333333333	29.5806304347826	23.4665	22.4486086956522	24.4810434782609	33.6729130434783	22.4486086956522	41.8208913043478	26.527347826087	30.6117391304348	23.466	26.5267826086957	17.346652173913	14.283652173913	62.2226521739131	16.3245217391304
516	424.095813873765	424.0935838965	424.10052675038	111.185	109.168	113.271	7	7	1111.95571428571	717.160428571428	692.943186046512	1374.64411363636	2338.76771428572	892.854166666667	1892.1	4801.14	127.517441860465	185.666	12.2434285714286	137.738571428571	186.707928571429	445.792023809524	268.333395348837	329.590738095238	124.474857142857	74.4808571428572	114.285333333333	116.296285714286	177.528558139535	180.519418604651	98.9648139534884	123.42	94.8865714285714	401.019071428571	173.448571428571	1665.30057142857	297.958190476191	575.358697674419	187.63180952381	373.424571428571	2799.20666666667	579.589904761905	764.283166666666	1108.15957142857	1035.44162790698	2538.4543255814	71.4183333333333	1662.83770833333	117.346547619048
517	424.11982802239	424.102269450978	424.12637056879	111.219	108.147	113.259	17	17	1136.44952173913	729.393260869565	697.962521739131	1441.9822	2174.50791666667	903.956266666667	1777.86	4824.79708333333	139.757869565217	191.785066666667	13.2620222222222	138.756266666667	190.794022222222	448.868444444444	272.4112	334.6912	125.4928	75.4997333333334	114.269866666667	118.335130434783	177.529173913043	184.604260869565	102.026666666667	125.449304347826	96.9253333333334	410.2544	179.566933333333	1397.96045454545	298.9772	579.448355555556	189.679565217391	377.498666666667	2705.15530434783	586.73	772.4428	1032.64058333333	1044.61653333333	2542.53009230769	73.4608	1734.26444444444	120.4072
518	424.119567310281	424.119567310281	424.119567310281	375.459	375.459	375.459	1	1	23.4661333333334	56.1073333333333	54.0682444444444	77.5504	47.9588	31.6206888888889	46.9388181818182	75.4915111111111	2441.8172	2730.24981818182	1326.52	2703.0396	33.6688	48.9610666666667	43.8724222222222	33.6644	84.6618444444445	74.4810888888889	123.4684	127.519444444445	46.9384	33.6644	42.8512	41.8364	41.8262391304348	32.6485333333334	27.5406	57.1361777777778	28.5714545454546	36.7208	32.6528	32.6530909090909	62.22	41.8309333333333	22.4488	31.6324	27.5508	51.02	18.3648	39.7808666666667	20.4053333333334
519	425.040653355916	425.040653355916	425.040653355916	63.255	63.255	63.255	1	1	104.043777777778	114.224	134.703555555556	141.821185185185	87.7422962962963	137.73375	66.3325	104.091	94.8255555555555	106.106962962963	299.956222222222	93.8465714285714	75.4854814814815	119.370333333333	107.150555555556	102.05	56.1162962962963	69.3801481481482	34.6888148148148	41.8397407407407	171.440888888889	279.561185185185	377.50962962963	341.854615384615	76.4892857142857	124.47162962963	102.003703703704	108.151407407407	42.8505	61.2415384615385	78.5770740740741	66.3192592592593	81.6237037037037	133.629703703704	65.2989629629629	94.88325	91.8266666666667	118.35437037037	224.407857142857	93.8842962962963	33.6685555555556
520	425.120707804097	425.120707804097	425.120707804097	108.147	108.147	108.147	1	1	176.478702702703	131.593945945946	122.451891891892	296.945837837838	465.317189189189	157.144166666667	326.391578947368	1029.15344736842	37.744	57.1273684210526	13.2635135135135	46.9324324324324	42.8513513513514	88.7494054054054	52.0337837837838	62.2463783783784	115.290540540541	25.5067567567568	17.3473513513514	58.1461621621622	48.972972972973	64.2565945945946	29.5878378378378	32.6391578947368	18.3648648648649	78.5742222222223	31.6233513513514	308.162432432432	53.0610810810811	109.168918918919	38.753	76.5324324324324	662.155405405405	96.9395833333333	146.918918918919	206.121891891892	155.085189189189	636.648648648649	20.4055555555556	328.474810810811	33.66825
521	429.088184232026	429.088184232026	429.088184232026	841.695	841.695	841.695	1	1	18.359	63.2365555555557	132.628888888889	69.3562222222224	14.2838888888889	113.22	12.2433333333333	59.1567777777779	170.432777777778	163.244444444445	12.2433333333333	76.4958333333335	81.6222222222223	80.6282777777777	123.527555555555	106.108888888889	8.16252631578946	33.6673333333334	55.0942105263158	17.3447222222222	67.4015294117647	52.0341666666667	119.405	114.239999999999	38.7811111111111	81.6488888888888	13.2675263157894	20.4122222222222	80.5756111111113	20.4122222222222	69.4015555555555	53.0717777777781	22.4461111111111	119.405	95.9061111111112	161.151222222223	98.9346111111113	40.808888888889	8.15955555555557	126.47347368421	98.9297894736839
522	429.114599946755	429.114599946755	429.114599946755	847.788	847.788	847.788	1	1	22.4457894736842	79.5579473684211	145.897631578947	87.7313157894737	19.382	128.533263157895	22.4462051282052	71.4092105263158	178.573684210526	178.573684210527	20.4057894736842	84.6709210526316	105.087105263158	96.9243589743589	135.737	121.414447368421	14.2796315789473	52.0334210526316	66.3171052631581	26.5268421052631	82.7031315789473	64.2765789473684	121.411315789474	125.495605263158	53.0536842105263	87.7584736842106	24.5008421052632	27.5513684210526	87.7177368421053	27.5513684210526	81.6336842105262	59.1844210526317	29.5876315789474	130.613894736842	107.130394736842	176.505526315789	111.211552631579	51.0131578947368	15.303947368421	132.634210526316	108.131157894737
523	429.244016236137	429.240551316595	429.247481155679	758.574	758.079	759.069	2	2	33.6684857142857	45.9112500000001	47.9601428571429	40.7988571428571	28.5672	58.1660571428572	27.543	30.6083333333333	215.278611111111	255.069444444444	81.6342857142858	242.859166666667	44.9064	44.8922222222222	52.0341666666667	43.8722857142858	38.7821666666667	45.9125	26.5265	36.735	54.0835555555555	42.8574999999999	44.8922222222221	45.9125	57.1433333333334	36.7354285714286	37.7564444444444	40.8182857142857	43.8722857142856	33.6590833333333	57.1448888888889	39.7908333333334	26.523611111111	51.0291666666668	39.7973333333333	40.8111111111111	44.8850285714286	28.5672	83.6491111111112	63.2572222222223	28.5677777777777
524	430.11702934758	430.11702934758	430.11702934758	847.788	847.788	847.788	1	1	5.10134615384614	32.6424615384616	49.9931923076922	32.6424615384616	4.08107692307693	56.1021153846153	8.16237037037037	29.5811153846155	58.1685	58.1684999999998	9.18242307692309	30.6011538461538	44.891846153846	33.6758888888889	66.3475	38.7702307692308	8.16215384615386	32.6486153846154	24.4864615384615	15.3040384615385	33.6968076923077	26.533	46.9323846153847	54.0742692307691	29.5945	42.861	22.4653846153846	12.246	42.8432307692308	9.18450000000001	31.6343076923077	19.3851153846153	13.2635	57.148	38.7716923076923	68.3580384615386	33.6701538461539	16.3243076923076	9.18034615384618	54.0742692307691	55.0820769230771
525	431.114018807519	431.114018807519	431.114018807519	847.788	847.788	847.788	1	1	7.13906666666667	21.4172	38.7701333333336	19.3787333333333	2.04053333333333	26.5182666666666	8.16200000000003	18.3576	29.5973999999999	40.8106666666666	8.16106666666668	17.3377333333333	19.3863333333333	25.5062499999999	47.9713333333335	31.6282666666666	7.14233333333336	15.304	14.2837333333334	10.2026666666666	17.3649333333333	16.3242666666666	30.6079999999999	39.7773999999999	15.309	21.4340000000001	8.16479999999998	10.206	22.4385333333333	8.1653333333333	16.3306666666666	17.3445333333333	11.2229333333333	38.7853333333332	19.3850666666666	25.4966666666667	28.5581333333333	17.3445333333334	6.11959999999999	34.6754666666667	23.4553999999999
526	431.262491933023	431.256708053484	431.264533057536	898.818	895.816	898.847	3	3	43.8755689655173	72.4461578947369	69.3916551724138	75.4991379310346	41.8315087719299	59.1762807017543	38.7779999999999	31.6314210526316	1173.42368421053	1529.53226315789	70.392105263158	1624.42652631579	63.2628421052631	69.3846206896552	54.0851052631578	62.2435438596492	55.0998947368421	62.2488947368421	45.9078947368421	39.795052631579	62.2424736842106	44.9008421052632	51.0236842105263	60.2027719298245	64.2832105263159	49.9989122807018	62.2424736842105	57.135448275862	57.1239298245614	45.9126315789474	64.2776842105264	43.8758421052631	54.0851052631579	66.323947368421	46.9095087719299	59.1874736842106	55.0885263157895	54.070051724138	72.4395862068966	74.486894736842	54.0804561403508
527	432.240087356341	432.239448705107	432.240981919181	543.809	543.792	544.796	3	3	246.943714285715	834.723555555555	847.96625	888.807111111111	14.2838888888889	1215.11775	105.071444444445	12.2453333333333	464.302222222222	665.112444444445	1379.40540540541	241.772916666667	558.091944444445	957.046611111111	833.430777777776	700.814270270271	9.18225000000001	501.976666666667	337.601611111111	28.5724444444444	704.78161111111	511.242666666667	430.416555555555	970.98711111111	431.648	411.115972222223	214.2875	426.476111111111	429.607111111112	7.14194444444445	610.026444444445	10.2027777777778	12.2433333333333	934.574444444445	390.766388888888	318.317999999999	568.464916666666	21.4194166666666	1158.862	639.714166666667	421.437
528	433.109277565033	433.103417728842	433.112369004116	276.503	275.495	278.556	9	9	799.906488888889	2529.5716	4407.29955555555	4100.54104444444	8303.05986956521	11376.4396	8791.82935555556	12131.6898666667	527.351488888889	692.8516	358.0278	205.078066666667	8898.78741304347	7201.04213333333	7928.47626666667	9478.49559999999	2461.31362222222	1493.70293333333	1341.65066666667	2459.91651111111	4205.0684	2793.49013333333	2691.17035555556	3159.76586666667	5940.7688	4023.4372	2937.34773333333	15246.8650666667	6069.6986	5656.0772	6386.6836	4978.25066666666	28023.6731111111	13731.0478666667	7647.898	9637.40953333333	20533.3342173913	14067.9484222222	10094.5184	22171.1728333333	2034.6776
529	433.112125531298	433.112125531298	433.112125531298	223.432	223.432	223.432	1	1	198.976304347826	712.066217391304	711.09152173913	1045.90108695652	2560.8547826087	3798.42506666667	2790.41347826087	3922.38417391304	236.700521739131	465.3632	248.948956521739	115.28947826087	2282.90713043478	2524.4696	2466.2857826087	2442.55656521739	544.761260869565	478.502347826087	356.033108695652	565.164304347826	1069.37008695652	806.023260869565	743.595510638298	949.761673913043	1396.76689130435	1008.14660869565	770.035744680851	4817.26734782609	1559.97886956522	1223.89565217391	1431.2735	1119.08308695652	7948.85243478261	4151.9722173913	1917.68173913043	3004.66826086956	6278.46769565218	5837.1097826087	4400.38513043478	7309.39032608696	717.153733333333
530	434.119143266955	434.119143266955	434.119143266955	276.492	276.492	276.492	1	1	223.440117647059	645.908235294118	1035.6781372549	1005.99066666667	2088.50192156863	2939.35058823529	2240.52282352941	3194.1111372549	182.587019607843	214.282352941176	145.86825	126.514039215686	2326.22588235294	1785.48039215686	2055.61607843137	2441.01254901961	651.805058823529	449.932411764706	337.671921568627	635.631019607843	1043.86117647059	749.988235294118	681.477882352941	833.564274509803	1581.60784313725	1031.59664705882	750.922039215686	3995.39498039216	1545.68617647059	1356.96509803922	1662.18688235294	1210.92619607843	5633.78488235294	3671.96796078431	1804.05333333333	2427.97333333333	4286.66745098039	3755.8368627451	2634.34878431373	5020.72396153846	541.82178
531	435.022603464192	435.018238634724	435.032915284258	299.97	297.901	301.012	19	19	792.9285	1155.18648275862	1231.45763157895	1141.69971428571	746.849142857144	1404.948	738.816142857142	218.295285714285	35.71625	48.9737142857144	23.46575	20.405	1332.95972413793	1165.33383783784	1264.134	1177.3896097561	82.6431428571428	910.089759999998	577.704071428571	530.66	979.44	701.058964285714	771.21	1061.38666666667	1136.5585	833.573428571428	814.638300000001	949.860258064516	813.310035714285	266.28525	1117.4475	704.120357142857	541.771714285715	1253.93845833333	788.515214285715	784.57225	746.983125000001	626.455428571428	638.430571428572	880.614051282051	604.009142857143
532	435.048870976107	435.043402552793	435.051663035767	300.979	300.956	302.027	7	7	840.69264516129	1257.21493333333	1336.54933333333	1261.27819354839	822.354	1485.49574193548	771.32353846154	708.981764705882	216.338933333334	309.147967741936	169.362838709677	172.429064516129	1344.2324516129	1261.31806451613	1273.28206451613	1233.258	541.7616	952.951161290323	585.862666666666	635.750733333333	1000.8816	739.838333333333	806.896548387096	1107.19	1149.83083870968	856.02358064516	854.298	1002.92213333333	818.402193548386	772.230119047618	1130.67706666667	755.134193548387	808.077600000001	1308.01219354839	800.7785	801.9296	851.915483870967	811.116818181819	645.598741935484	943.917741935484	622.377096774193
533	436.018250742558	436.013391342838	436.03957018841	298.944	296.886	301.006	17	17	893.888842105263	1264.34318181818	1363.0874	1350.85343589744	760.091025641026	1443.67963414634	911.1185	816.105263157895	76.5197368421053	125.495605263158	58.1639999999999	86.7223684210526	1387.16421052631	1296.95515789474	1342.48048780488	1223.46530952381	394.790921052631	907.013947368421	695.927157894736	564.220078947369	931.494771428572	790.948684210526	784.481184210526	1028.58442105263	1015.16891891892	860.076153846153	770.417894736842	948.856551724137	884.568157894736	744.676842105263	1027.53811627907	760.213684210525	950.885263157896	1361.03915384615	858.928631578948	870.149789473684	918.4	879.468176470589	1037.15265789474	1019.4170625	599.914736842105
534	436.044381601282	436.040988467155	436.044906328309	299.978	299.935	301.965	6	6	894.920033333333	1313.3406	1401.8922	1353.1388	832.529828571429	1470.20426666667	945.972599999999	884.43372972973	126.537866666667	179.578666666667	91.8239999999998	116.3104	1378.9048	1297.01313333333	1386.5424	1265.90273333333	574.410133333333	914.158933333333	697.115333333332	641.873533333333	953.949333333334	789.8412	792.617699999999	1033.73273333333	1053.93546666667	857.024	772.644666666667	997.853399999999	880.662733333333	777.462249999999	1054.14206666667	768.411400000001	902.03780952381	1403.88693333333	864.0247	882.530666666667	964.152	900.895466666667	1033.1587	1109.24726666667	654.0123
535	436.134885935688	436.134811623737	436.134960247639	90.292	89.788	90.796	2	2	24.4821492537313	60.1912794117647	40.8179104477612	48.9764776119403	62.2418507462687	45.9119117647059	46.9281176470588	133.633485294118	66.2844776119403	72.4570895522388	39.7908970588235	73.4537647058823	36.7268823529412	58.1508970588235	42.8480294117647	41.8383582089552	42.8550447761194	35.7097794117647	32.6514626865672	30.6080597014925	42.8550447761194	49.9851194029851	44.8922941176471	58.1508970588235	34.6835	34.6891343283582	25.5025735294118	68.364	26.5291764705882	31.6334179104478	30.6004411764706	22.4480882352941	109.149582089552	55.0950882352941	35.7125373134328	51.0176470588235	81.6226865671642	86.7215671641791	34.6835	78.5675820895522	21.4256417910448
536	436.185466075751	436.175950089842	436.189277614314	293.837	293.791	293.848	3	3	59.1761860465116	110.205209302326	143.856928571429	138.775047619048	158.144285714286	129.576285714286	113.250976744186	293.800186046511	11387.1431190476	14728.0746666667	6648.02720930233	13665.5329090909	283.566465116279	301.016627906977	195.867428571429	239.765581395349	1476.14190697674	1705.8779047619	2070.3821627907	1931.38827906977	217.346214285714	252.043395348837	208.108465116279	257.145488372093	239.795119047619	156.100071428571	165.307813953488	223.437357142857	91.8251162790698	156.102697674419	152.038906976744	129.594428571428	242.82088372093	125.494325581395	104.05423255814	123.43688372093	92.8568333333333	105.089428571429	55.0737209302326	74.4803720930233	87.742
537	437.06212167486	437.06212167486	437.06212167486	317.302	317.302	317.302	1	1	189.769902439024	360.206365853658	450.002853658536	517.350219512195	219.357682926829	338.777658536585	190.819475	496.882536585366	214.230731707317	204.024390243902	80.6031219512195	89.771	129.54	124.47355	123.435125	117.314375	72.4407804878049	106.123121951219	53.0679024390244	58.1552926829268	131.598878048781	79.5695121951219	63.2657073170732	156.12343902439	109.168707317073	34.6841463414634	33.6736829268293	132.634878048781	45.919125	79.5923414634147	89.785756097561	77.5403902439024	329.641195121951	193.850975609756	48.9728780487805	59.1769756097561	104.054926829268	135.656756097561	53.0463414634146	75.4998536585366	24.4902
538	437.971243571878	437.965987005594	437.981951438966	90.808	86.733	92.843	15	15	14.2805	29.5945	61.2288888888889	145.928851851852	35.71625	114.292	38.7627142857143	63.2444285714286	1389.87057142857	1397.36287179487	281.591555555556	977.433714285715	111.232481481482	413.205	164.231925925926	97.9662222222223	33.6753214285714	278.538	39.7981071428572	35.7025	102.028571428571	396.807785714286	270.318928571429	267.307925925926	62.23525	127.558035714286	117.329814814815	53.065037037037	46.9315	42.8508888888889	97.9131428571429	101.008285714286	123.428642857143	96.9668518518518	44.9004285714286	57.146962962963	546.978074074074	180.625222222222	48.9634285714286	792.741444444444	22.4415714285714
539	437.994342672414	437.99109282798	437.996700390929	91.835	91.828	92.854	3	3	15.30140625	34.694875	69.3909090909091	154.0860625	39.7970625	121.43578125	49.97540625	74.46684375	1441.9265	1434.99875	288.73959375	983.551125	112.248125	421.29871875	172.39584375	109.1868125	36.736875	286.69903125	45.9196875	39.78365625	106.108363636364	402.93703125	273.385125	271.3449375	63.2574375	130.596	120.3931875	69.391875	56.1240625	45.9122727272727	105.03503030303	102.025	137.71265625	114.31	47.9605625	70.41234375	588.784787878788	188.75203125	66.30609375	814.177636363636	26.5224375
540	438.030531194892	438.024082715722	438.050328965476	296.898	293.837	298.966	45	45	904.968085714286	1468.37665853658	1478.36875609756	1429.67046428572	96.9256756756757	1478.394	330.576324324325	48.965052631579	80.6007894736842	122.451891891892	67.3477894736842	70.3986486486486	1530.97943243243	1480.71862962963	1472.2448	1444.9395	20.4021052631579	1100.40016666667	858.133593220339	206.093157894737	1126.38666666667	898.961612244898	923.1	1106.805	1262.07736363637	1098.84771428571	929.747421052631	1097.9549787234	1097.80315789474	19.3825	1191.92064	382.662162162162	61.2173684210526	1351.86805555556	1055.81828571429	1084.53334285714	1277.5721	102.028947368421	1408.42271428571	1421.4062745098	896.79975
541	438.06180790222	438.06180790222	438.06180790222	88.774	88.774	88.774	1	1	164.2445	166.284804347826	141.834391304348	83.6728	440.809043478261	156.083282608696	400.919804347826	715.126673913044	343.659413043478	428.673913043478	433.620108695652	811.124673913043	182.653934782609	204.004347826087	241.776065217391	233.6945	268.362913043478	111.210804347826	303.023934782609	231.569608695652	33.6736304347826	36.7293913043478	21.4227391304348	21.4231956521739	96.9268478260869	43.8712173913043	31.6206739130435	483.6064	231.628826086957	166.30252173913	96.8898936170213	106.109391304348	1335.37919565217	644.818608695652	316.328043478261	770.395434782609	1893.8624	2123.22117777778	1039.40215217391	1474.27695652174	244.831304347826
542	438.056081160939	438.050919304241	438.059155240085	297.946	297.895	299.941	15	15	988.781780487806	1617.35719512195	1585.49692682927	1547.969	918.259615384616	1597.77834146341	987.613523809524	997.731578947369	229.565853658537	297.925463414634	183.674634146341	229.564285714286	1569.78	1576.5406097561	1579.18114285714	1555.11190243902	752.961272727274	1186.5645952381	886.74031707317	723.585142857143	1202.01970731707	958.169341463414	1034.40365853659	1195.04834146341	1339.64429268293	1169.22746341463	986.740951219512	1157.15019512195	1192.68616666667	888.746625	1252.04875609756	903.04988372093	983.546638297872	1463.06473170732	1097.67746341463	1160.92653658537	1331.64109756098	972.324722222221	1480.83257142857	1498.98909756098	950.890048780488
543	438.236340086171	438.232343811382	438.260479291787	283.623	280.556	284.643	10	10	47.9534285714285	60.2052857142858	55.104	79.5822857142857	56.1157142857143	76.5321428571428	58.1562857142858	103.031542857143	738.562742857142	844.914857142857	470.338542857143	761.133142857144	57.1262222222222	71.432	48.9641142857143	50.0024	109.133885714286	128.556	160.180371428571	161.205142857143	51.0208333333333	64.2762	43.8649142857143	66.3167142857143	65.3074285714285	52.0418571428572	37.7442285714286	41.8313888888888	34.6897142857143	26.5311428571428	53.0622857142857	29.5924285714286	56.1157142857143	55.0954285714286	29.5974	29.5833142857143	55.1031428571428	42.8586666666667	35.698	43.8649142857143	26.5274285714286
544	438.975524210905	438.975524210905	438.975524210905	91.823	91.823	91.823	1	1	35.71	54.0746206896552	51.0232142857143	82.6576071428572	60.2084827586207	112.230344827586	61.2041379310345	154.063142857143	570.120107142857	582.929821428572	143.860285714286	435.657793103448	57.146	110.167448275862	63.244275862069	61.2278571428572	43.8807586206897	78.5612413793103	62.2494482758621	29.582	55.0819285714286	165.251571428571	132.6325	123.454571428571	57.136	57.136	64.2773793103448	97.944	22.4460689655172	37.7505714285714	60.1738965517241	41.8313103448276	187.692689655172	154.122464285714	42.8595	67.3388571428572	360.223892857143	90.80225	72.4248965517242	371.462	22.4415172413793
545	439.244866758466	439.242443444921	439.24729007201	281.602	281.587	281.617	2	2	43.8713823529412	64.2877941176471	92.8613636363635	87.7427647058824	40.8105882352941	86.7375000000001	61.2158823529412	115.273294117647	165.230470588235	173.475	111.192823529412	167.323411764706	66.3076470588235	74.4922058823529	65.2875294117648	65.3195294117646	62.2164117647059	87.7427647058824	55.094294117647	64.2766764705882	51.0212121212122	83.6641176470588	53.0445882352941	77.5401176470588	62.2469117647059	44.8994117647059	47.9455294117647	65.2974545454545	46.9321764705883	41.8380882352941	56.1242647058823	45.9198529411765	75.499588235294	67.3374705882353	40.8247058823529	57.1265882352941	45.9204545454546	51.0227272727273	49.9857647058824	52.026	39.7903235294118
546	440.070780869071	440.070780869071	440.070780869071	317.302	317.302	317.302	1	1	162.222088235294	393.890294117647	503.0775	544.915588235295	295.876764705883	323.479852941176	242.86096969697	631.543852941177	266.289088235294	231.560029411765	109.187205882353	156.0735	137.692058823529	146.919272727273	139.756606060606	122.414545454545	120.391235294118	115.307939393939	81.635294117647	102.011764705882	122.410588235294	85.6750588235294	62.2469117647059	155.107058823529	110.188588235294	53.0461176470588	33.6629117647059	169.368823529412	62.2458787878788	77.5401176470589	86.7224999999999	88.7630294117648	464.300735294118	162.222088235294	46.9321764705883	51.0132352941177	129.554941176471	196.848647058824	109.152588235294	112.232352941176	26.5318181818182
547	440.095202412097	440.095202412097	440.095202412097	320.364	320.364	320.364	1	1	156.09825	387.789999999999	490.760291666667	528.4895	274.44725	313.21675	235.62	598.911208333334	236.698	206.04	78.55925	126.485166666667	128.5515	137.739375	129.54	115.28825	108.150916666667	99.9855652173913	67.3309999999999	93.8668333333332	113.224625	61.1874999999999	44.9019999999999	142.835	104.0655	36.7215	29.58	159.1655	52.0466086956521	71.4175	75.5015833333332	81.6200000000001	430.563083333333	153.0375	28.567	40.8116666666667	117.304791666667	184.62	72.43775	93.8668333333332	19.3855416666667
548	440.975270524921	440.974173150999	440.975460279775	92.826	91.833	92.843	3	3	58.147125	92.83365	111.227512820513	155.102358974359	186.737775	162.223725	160.136075	283.59475	4479.05169230769	4640.1022	1585.50735	3348.54255	84.6932	89.7732	91.8135	71.428	45.918	47.952925	51.02125	54.066625	195.889230769231	1063.990375	648.7995	589.6467	129.574925	291.79865	247.926825	183.6495	41.837425	88.763925	140.7393	196.913075	545.766875	220.4064	77.5504	176.533525	1751.024	564.212075	326.448	1778.339325	67.32825
549	440.980651959388	440.976652674873	441.005180289599	90.808	86.721	92.854	23	23	46.9255757575758	77.5545454545454	85.7181818181818	116.331818181818	168.375	123.453	138.732363636364	237.681181818182	4348.00163636364	4513.20375	1579.38218181818	3330.17018181818	55.1045454545454	67.326	70.3862727272727	58.1693636363637	39.7977272727273	35.7095454545455	46.9409090909091	46.9255757575758	159.162545454545	972.099708333334	619.213575757576	516.258	117.331363636364	275.473636363636	238.743818181818	153.039705882353	37.7568181818182	79.5829411764706	125.452764705882	180.588272727273	502.904818181818	185.755818181818	68.3704545454545	163.267878787879	1652.03530952381	544.821352941176	288.685727272727	1644.68777777778	61.2072727272727
550	441.016582132252	441.014245780739	441.027671617116	63.249	62.235	64.281	4	4	159.132	194.790615384615	344.929	547.884576923077	191.810615384615	329.546961538462	232.665230769231	187.729538461538	149.883461538462	138.761846153846	125.493115384615	79.563	167.286307692308	221.398423076923	178.547115384615	239.808461538462	41.8310384615385	83.6620769230769	45.9121153846154	41.8405	724.527692307692	2610.54557142857	2973.56558823529	1219.19875	349.807230769231	780.505961538462	757.888576923077	145.871	97.9458461538461	139.834846153846	290.776730769231	225.4795	169.364692307692	200.947576923077	186.709269230769	141.817423076923	117.335384615385	142.837692307692	300.911346153846	179.608	38.779
551	441.006025414075	441.006012840723	441.009219752835	90.803	90.802	92.855	3	3	45.9124137931035	78.5612413793104	92.8607931034483	116.332928571429	162.25675862069	130.595310344828	132.608965517241	225.483142857143	4457.96782758621	4600.00448275862	1580.42257142857	3313.856	62.2483214285715	74.4648666666667	78.5451333333334	60.2073928571429	42.860275862069	37.7502068965517	40.8193103448276	45.9031034482759	161.170896551724	1013.98282758621	624.393	516.264571428571	114.270896551724	269.352827586207	237.724275862069	143.858896551724	34.6893793103448	80.6017931034483	122.388	177.528	502.894	193.928928571429	68.3723448275862	161.205142857143	1716.452	544.827310344828	291.739724137931	1722.57489655172	58.1439310344828
552	441.137314456833	441.134926638463	441.148858287857	295.877	292.822	295.888	3	3	88.773	172.458672413793	185.690206896552	276.522793103448	191.810983050847	241.801293103448	141.806362068966	301.976137931034	3220.95646551724	4338.49782857143	3383.57779310345	4078.66140350877	194.836186440678	207.1335	194.836186440678	172.444103448276	180.573568965517	666.240137931034	646.92048275862	196.91324137931	190.791586206897	173.429310344828	129.561896551724	201.031706896552	176.506915254237	93.8571525423729	78.5612413793103	186.710482758621	85.7118620689655	127.532327586207	114.270896551724	87.7526206896551	235.683724137931	115.291172413793	86.7146551724137	48.9691034482759	81.6216949152542	173.429310344828	58.1390338983051	95.9140344827586	44.8921379310345
553	441.98152857754	441.980602077671	441.982455077409	90.8025	88.762	92.843	2	2	24.4864	36.7164	43.8800666666667	58.1666	66.3281666666667	70.3869	49.9849	69.3781333333333	735.320551724138	700.37856	259.147733333333	536.660266666667	31.6344666666667	55.0836	53.0452	40.8106666666667	44.9005333333333	47.9619333333333	25.5108333333333	34.6902	55.1052	162.190965517241	136.7202	95.8862666666666	34.6890666666667	74.4794666666667	46.9322666666667	48.9744	26.5269333333333	27.5472	43.8542666666666	51.0233333333333	115.2713	56.1366666666666	28.5735172413793	54.0741333333333	326.496	164.262933333333	86.6886666666667	290.833	30.603
554	442.071547309777	442.071547309777	442.071547309777	74.461	74.461	74.461	1	1	27.5477142857143	16.3177142857143	20.4092857142857	16.324	85.719	28.556	44.9004285714286	187.732571428571	175.356965517241	150.066	36.7302857142857	151.002285714286	22.4455	38.7627142857143	25.5071428571428	19.3888214285714	29.5945	16.328	20.405	18.3645	11.2251071428571	11.2207857142857	24.486	12.2434285714286	11.2231428571429	35.71	22.4462857142857	112.207857142857	15.3042857142857	37.7505714285714	14.281	44.902	200.98925	36.7225714285714	63.2687857142857	131.616857142857	238.7385	126.511	16.3177142857143	256.136535714286	16.324
555	442.092187752995	442.092187752995	442.092187752995	320.364	320.364	320.364	1	1	70.39725	202.059	222.423583333334	276.48775	157.1185	160.17925	109.14	332.615083333334	123.45025	187.68	54.07325	77.5231666666667	76.51875	59.1769166666667	87.7200000000001	79.5795	59.1769166666667	66.3169565217392	43.8671666666666	52.0348749999999	81.6033333333333	64.2468749999999	58.1684999999999	79.5795	44.891	35.7014583333333	15.3	97.9479999999999	41.8413913043478	33.66825	47.9537083333333	44.8910000000001	227.525041666666	74.47825	37.74925	24.487	57.1223333333333	100.98	46.9315	45.9131249999999	23.4667083333334
556	442.138860238179	442.138860238179	442.138860238179	293.848	293.848	293.848	1	1	43.871825	65.3056000000001	67.3381500000001	46.9390731707317	91.8263414634146	80.6011951219512	64.277325	114.2568	287.7105	684.698219512195	765.206249999999	120.39245	55.08	76.5300000000001	71.410243902439	44.8921	77.5314	187.7306	173.47225	75.50035	97.9583999999999	67.3464000000001	65.288	74.4910249999999	59.1755609756098	41.831	27.5508	56.115125	29.587975	65.296	46.9395499999999	46.9395499999999	83.66255	54.074575	34.6851	58.14855	32.6536	56.115125	33.6551707317073	47.952925	39.790725
557	442.970202543298	442.970202543298	442.970202543298	91.84	91.84	91.84	1	1	26.5265	38.7545714285714	44.9011851851852	50.00275	47.9618214285714	66.31625	61.2042857142857	136.718285714286	2031.55542857143	2084.66321428571	645.840857142857	1377.38571428571	35.7175	63.2444285714286	55.0838571428571	56.11375	41.8405	35.71625	30.6139285714286	31.62775	81.6385185185185	418.229285714286	272.40675	199.976	39.7911428571429	105.089428571429	116.312571428571	97.944	29.58725	51.0107142857143	40.7942857142857	80.6195	191.773428571429	80.6364285714286	33.6765	74.4808571428571	700.91175	215.27275	159.131142857143	695.834857142857	30.6021428571429
558	442.975446581939	442.971424487344	442.997574068805	91.321	87.754	92.854	14	14	21.42196875	27.5518125	38.7778125	53.06275	48.981	61.228125	71.3934375	127.51171875	2012.9865	2035.24175609756	624.412125	1372.27828125	28.57225	48.9645	56.10515625	42.858375	41.83921875	37.75040625	35.7153125	31.62290625	82.64025	423.33890625	262.16409375	191.777625	40.81125	97.947	117.33234375	85.719375	28.57225	42.8518125	37.73075	80.59975	181.5766875	70.423125	33.6744375	77.555625	687.774875	221.40103125	133.63228125	699.9129375	33.66309375
559	443.0021332851	443.001485513457	443.002781056743	91.8285	90.802	92.855	2	2	39.7846428571429	71.4097674418605	73.4684651162791	91.8376744186046	64.2855	95.8931162790698	84.6817380952381	171.383441860465	2062.15114285714	2139.36723809524	656.039441860465	1407.99428571429	53.0617674418605	83.6514418604651	86.7118604651163	69.3956190476191	60.2038809523809	52.0345714285714	42.852	43.865119047619	109.184790697674	462.178642857143	328.484930232558	236.704744186046	47.9523095238095	119.370642857143	146.900093023256	133.656558139535	33.6686428571429	63.2558604651163	48.96	87.7445714285714	214.23	101.020071428571	51.0202380952381	99.9987441860465	735.721813953488	244.866976744186	180.54411627907	742.746232558139	47.9455952380952
560	443.982560250027	443.980427426045	443.984693074009	94.365	93.863	94.867	2	2	45.905625	61.2165	69.3889	78.5708	110.2059	113.250525	135.656675	104.05275	635.36655	645.0824	378.522025	594.820325	65.3056	89.76	93.8515	68.3668	89.7974	70.398975	68.368475	80.589875	56.11375	107.11575	48.9732	77.5295	74.480075	47.952925	48.966	151.0192	51.02125	68.358425	98.92545	113.250525	245.850125	188.774	95.91995	165.30885	604.0028	394.788375	289.7155	601.96225	81.61
561	445.061486762004	445.055597057012	445.067376466995	61.7185	61.197	62.24	2	2	192.797181818182	104.033818181818	93.883125	33.66825	102.027272727273	59.1652727272727	125.5138125	172.45921875	179.477333333333	81.6670967741935	147.94078125	112.21	41.82384375	64.26590625	43.88015625	41.8379375	371.379272727273	64.27771875	129.574636363636	261.235612903226	36.73575	147.93625	158.13875	87.757625	100.971	100.98928125	142.813125	57.12525	80.60221875	107.165625	113.26509375	101.00784375	93.8511515151515	64.2676363636364	75.4985	70.39940625	63.2555	69.366375	183.616875	32.655	38.7695
[truncated: 756 more rows]
[truncated: 103 more columns]
