# Supplementary material for: iMet-Q: A User-Friendly Tool for Label-Free Metabolomics Quantitation Using Dynamic Peak-Width Determination
Source: PLoS One. 2016 Jan 19;11(1):e0146112. doi: 10.1371/journal.pone.0146112 (PMC4718670; doi:10.1371/journal.pone.0146112)
Supplement: S3 File — (ZIP) [file pone.0146112.s003.zip › XCMS_Arabidopsis_Data_Positive/XCMS-AraPos-fp-pw_25_40-ppm30-sn10.csv]

mz	mzmin	mzmax	rt	rtmin	rtmax	npeaks	Arabidopsis_Positive_mzXML	ATME01_1_2_POS	ATME01_2_POS	ATME01_3_POS	ATME01_4_POS	ATME07_1_2_POS	ATME07_2_POS	ATME07_3_2_POS	ATME07_4_2_POS	ATME09_1_2_POS	ATME09_2_2_POS	ATME09_3_POS	ATME09_4_2_POS	ATME10_1_POS	ATME10_2_POS	ATME10_3_POS	ATME10_4_POS	ATME101_1_2_POS	ATME101_2_POS	ATME101_3_2_POS	ATME101_4_2_POS	ATME12_1_POS	ATME12_2_2_POS	ATME12_3_2_POS	ATME12_4_POS	ATME13_1_POS	ATME13_2_2_POS	ATME13_3_2_POS	ATME13_4_2_POS	ATME14_1_2_POS	ATME14_2_2_POS	ATME14_3_POS	ATME14_4_2_POS	ATME15_1_2_POS	ATME15_2_POS	ATME15_3_2_POS	ATME15_4_2_POS	ATME16_1_2_POS	ATME16_2_2_POS	ATME16_3_POS	ATME16_4_2_POS	ATME19_1_2_POS	ATME19_2_2_POS
1	100.011820060553	100.010350930063	100.01513150244	1075.41	1074.28	1077.46	41	41	999.845000000004	1558.1508	1536.56294117647	1515.1640625	1086.57307692308	1436.86400000001	994.749999999999	1105.2015	1218.49230769231	1186.63516129032	1812.07499999999	1188.30000000001	1461.08749999999	1581.79487179487	1587.12	1461.9466	999.845000000004	1543.89041666667	1059.78	1004.95256410256	1518.48585365854	1214.0975	1063.1005	1452.47999999999	1211.97214285715	1159.06424242424	1089.9076923077	1052.14871794872	1086.8325	1039.38	1654.75803921569	999.069500000004	1055.96538461538	1451.0325	1022.04	1187.57846153846	1143.05882352941	1046.52	2055.21674418605	1181.75384615385	1168.92
2	100.508489662115	100.505220008069	100.515220630282	1075.33	1074.26	1076.4	144	144	5236.68	7658.80071428573	7164.67086206897	7412.74470588235	5603.8370909091	7135.31368421054	5274.45510204082	5569.13771929825	5889.80255813952	6120.25638297873	10305.8767272727	5713.01999999998	7588.44436363635	7802.62890909093	7424.57999999999	7338.1001724138	5439.52392857144	7093.04217391302	5790.54000000001	5306.03980392159	7451.66821428573	5605.04893617022	5662.73437499998	7086.13859649124	7259.54689655173	5578.61791666667	5563.31166666664	5522.22660714285	5576.31381818183	5074.56130434781	7419.21653846153	5062.2044	5531.37482758621	7208.73620689656	5686.69173913044	5717.88774193546	5604.89999999998	5424.15310344828	10252.4856140351	5857.24255319147	5896.68145454547
3	100.50824503751	100.50546487815	100.514992860761	915.154	912.088	920.306	137	137	13438.0384065934	14120.4522222222	17190.1878378378	15443.8486142857	9223.26545454545	20683.6746206897	9406.45688888887	10093.04016	8808.69978873239	8708.07083333332	9381.73329577466	8758.96548611112	16367.2150909091	15075.6244444445	17553.1262183908	15349.2042236842	8956.911921875	19615.155	8816.2144939759	11164.3902911392	15246.0198933333	9151.87855263158	7836.059546875	19932.19008	18323.3762307692	8313.30742666666	4185.378075	11730.9794864865	8386.27891044776	8769.34532258064	18051.6418918919	10444.4421818182	10025.9654805195	18908.5414285715	8294.42599999999	8912.77570422536	8045.50325806451	9074.30563636365	8356.803	8753.51492105264	8690.42586956521
4	100.508367584643	100.506421976012	100.514868893796	141.309	131.619	153.016	48	48	7907.68092857143	11066.2643571429	10899.8480606061	11004.4833535354	938.650909090908	10896.9087857143	8268.24106666667	2153.04034042553	7783.68186734694	7947.46928571429	19462.5866363636	8354.48933333333	11325.0272727273	11180.3183673469	11229.0399591837	11440.3492959184	7660.22853061225	11232.2936565657	8474.49624489796	7727.65943877551	11138.3173636364	8514.2826122449	8586.61527272727	11059.9351515152	11248.0796734694	8810.97810185185	8700.41133673469	5562.10129090909	8881.40948979592	8163.54503030303	11374.137755102	8213.60202020202	2029.58369565217	10806.308040404	8840.19804761905	8166.85524489796	8397.41585454546	7356.82244444445	20740.1890186916	7799.57461904762	8574.82416326531
5	100.508484353635	100.506063726365	100.514921596002	326.4685	309.152	350.966	42	40	8632.45498113207	11941.4762264151	11489.4490566038	15278.143880597	4361.65096153846	7708.14189189189	5484.1344	9327.30688888889	8952.01675471698	8358.27801923077	18059.0094339623	6963.3802	14389.6025	11711.6705	12003.0060566038	11812.5840576923	8366.32075471698	11727.2803846154	9050.64394230769	8836.50781132076	12766.4050188679	9215.19390566037	9028.29886792453	12194.1971320755	11724.1347115385	8854.93538461538	8956.87245283019	8577.389	9006.935	8817.08075471698	12241.4671698113	8796.56998076923	10515.6463235294	13267.7679827586	9740.665	9430.47594339622	9300.96803571429	10563.0413636364	18137.6264716981	8980.55484905661	9132.44230769231
6	100.51064965146	100.50653471876	100.514761810273	270.376	264.237	286.701	21	21	6854.21817021277	9373.23804255319	11943.3297096774	9868.09505882353	9369.18865217391	8533.53247826086	5796.20539534884	11461.71318	5880.42265957447	5352.97278260869	13718.2661489362	3679.0816	9068.13267391304	11227.1137368421	9101.79769565217	8971.28034782608	6480.19517021277	9194.78686956522	7208.25414893617	6771.57576595745	9632.49391304348	6897.94621276596	7025.76572340426	9233.50319148936	9274.33656521739	6781.66508695652	6880.02791489362	6026.80936956522	6787.94019565217	6668.20276595745	9239.7605319149	6678.93628260869	5338.47402222222	8428.52539534884	6998.95278723404	6046.26280487805	7727.299875	6190.54659574468	14020.7236086957	6236.41008510638	7155.07463829787
7	100.509755332121	100.5061888481	100.51491224015	801.927	772.322	827.377	35	34	7984.72733333332	10636.9102	10782.0697435897	10798.6652307692	7574.62676923077	10896.6123076923	7543.91335000001	7318.56625641026	7777.55632500001	7811.2793846154	11906.1468717949	7624.50543589742	10545.0652564102	10810.38245	10452.7896153846	10686.7566153846	7582.58912500001	10802.7463589743	2801.70457142857	7724.50202499999	10900.30275	7752.04945000001	7519.24250000001	11086.7185	10506.8645641025	7363.37556410257	7507.18345000001	19249.4188679245	7776.4373076923	7966.457975	10968.0320512821	7885.73046153845	8840.78246808512	10879.6141538462	7486.75005128206	7956.10444999998	7203.04913513514	10522.0391578947	11997.98415	7327.55787500001	7450.01528205129
8	100.509714023311	100.506811776702	100.515107699964	180.0875	164.267	188.771	16	16	4521.8588	6188.726	6257.18253658536	6292.38	4583.70253658536	6170.58263414634	4340.22131707317	3911.20281818182	4154.150175	4357.96097560975	10570.9997804878	4515.33475609756	6338.05814634146	6329.875625	6381.93073170732	6445.28458536585	4340.22131707317	6289.05182926829	4620.13231707317	4210.674925	6430.9047804878	4602.804	4676.56026829268	6115.52835	6260.20705	4826.5612195122	4836.07170731707	4407.69751219512	4797.63353658536	4719.19697560976	6364.47545	4735.74431707317	2755.74026666667	6042.33551219512	4677.960875	4431.648	4242.27556097561	5268.71444444444	10387.3514878049	4158.71297560976	4771.79480487805
9	101.023287426716	101.023287426716	101.023287426716	113.248	113.248	113.248	1	1	376.405448275862	542.78675862069	524.421793103448	568.408896551724	599.9168	913.301206896552	627.2385	743.4828	596.740344827586	569.313931034483	841.727586206896	502.991466666667	435.657793103448	443.82	443.73	442.889517241379	239.764827586207	314.180533333333	284.6544	285.572	415.252275862069	431.489172413793	378.522344827586	475.351066666667	383.623724137931	400.968413793104	343.695066666667	568.504931034483	352.054655172414	326.488275862069	498.7311	364.300034482759	834.2782	739.838333333333	444.836266666667	475.528896551724	735.618896551724	676.442896551724	853.9632	800.916551724138	370.2963
10	101.06989259345	101.067861162126	101.077173584458	989.683	985.604	993.721	80	80	8607.71524528302	12469.5	16751.002746988	16153.7301282051	9530.48286666668	17073.3371724138	9645.75863333333	9390.17391666666	9483.88545762712	10462.31095	7170.05911320756	9708.8576	14697.18	16201.1168571429	11744.8312941177	17338.8201162791	9389.46059999999	13173.6273833333	13665.8218762887	9380.21745762711	12780.9223928571	9613.03049999999	9642.84774999999	13064.485	13282.787	9564.0465762712	12590.7325274725	9373.92376271186	10769.6534	9329.40949152542	13519.6724193548	9196.46147368422	9347.27999999999	11820.3219230769	10024.2633225806	15375.74016	9181.07549999999	9514.18686440678	8041.68258064516	9262.05799999999	9632.16841666666
11	101.070133532563	101.068664394219	101.076267213937	1040.67	1037.59	1048.82	9	9	4765.26927272727	6430.33163636365	6361.51127272728	6347.68218181818	4775.64	6321.8730357143	4807.26000000001	4763.40000000001	4839.74254545456	5648.76000000001	3461.47690909091	4821.54	6498.55818181818	6417.59127272726	6399.48	6327.16763636364	4639.77214285715	6223.02	4649.35109090908	4894.8167857143	6570.70946428573	4817.46000000001	4815.06535714287	6221.04892857144	6397.5601818182	4599.04392156863	4719.54	4628.95472727273	4788.90000000001	4569.18836363637	6537.18000000001	4590.00000000001	4755.05232142858	6449.71854545455	5216.28	4734.84000000001	4811.16214285715	4868.30763636364	3470.65854545454	4778.19381818183	4711.01890909092
12	101.507060958848	101.506629221665	101.510754556452	1075.31	1074.36	1075.42	5	5	894.54	1275.54347826086	1275	1267.86	962.2372	1199.9904	880.4326	976.14	1052.0324	1050.806	1756.932	1007.76	1315.0378	1398.90196078431	1294.38	1246.6844	941.644600000004	1230.6024	990.42	921.2406	1295.90800000001	1000.8162	977.5432	1220.1592	1271.1692	990.816326530612	939.9726	866.3196	945.9108	874.3114	1231.3814	895.9112	887.574	1228.5616	1055.907	915.96	1043.6646	926.3416	1694.196	1093.8688	1096.93
13	101.965511707324	101.96407710309	101.967521636481	1075.34	1073.29	1076.39	13	13	2285.15	3206.29015384616	2523.48	2613.63415384615	2016.84890625	2665.04369230769	2247.39892307693	2025.00538461538	2183.7876923077	1743.18	2425.55999999999	2083.1590625	2605.4790625	3104.4116923077	2595.9	2483.0603125	2098.06892307693	2431.03234375	2133.84000000001	2174.96800000001	2861.15846153846	2045.40846153847	2131.42276923077	2501.41723076923	2510.59861538461	2023.98523076923	2191.295625	2140.28276923077	2065.81640625	2023.98523076924	2533.042	2209.65323076923	2114.07753846154	2413.0390625	2098.45646153847	2064.48000000001	2112.73861538461	1993.690625	3119.08061538462	2081.4375	2108.65800000001
14	101.964707306482	101.964529285072	101.965475013929	1168.2	1164.08	1169.28	8	8	850.679999999998	0	1119.72357142857	1143.42	854.337857142855	1629.44	0	0	0	0	2154.72785714285	863.524285714283	1131.97214285714	0	1131.97214285714	1159.74	0	1125.06	0	0	0	0	0	0	0	855.779999999998	986.339999999997	845.579999999998	949.619999999997	0	0	0	0	1114.86	0	0	0	846.599999999998	0	840.047857142855	0
15	101.964974968998	101.964495113597	101.965526984556	1146.84	1139.87	1158.02	11	11	2737.1873076923	3860.88529411764	3363.18769230769	3546.18846153846	2674.44	3374.80862745098	2570.4	2568.85372549019	2732.59	2126.08076923077	6876.84	2635.68	3403.36153846154	3700.935	3423.77803921568	3573.38692307692	2600.47980392157	3373.39153846153	2600.47019230769	2607.61153846154	3666.9	2677.50901960784	2703	3324.81901960784	3331.94807692307	2650.45961538461	2650.98	2699.94	2689.73384615384	2538.23846153846	3342.16235294117	2729.52884615384	2613.205	3436.00769230769	2570.88461538461	2665.7625	2671.38	2611.69230769231	6663.11153846153	2582.10673076923	2710.14153846154
16	101.965031822909	101.964175907588	101.96699860812	1131.515	1126.36	1135.54	6	6	2409.695625	3397.9875	2934.71833333332	3070.43375	2302.13999999999	3030.588	2219.52	2259.76145833333	2351.58020833333	1822.09208333333	7264.44000000001	2313.35999999999	2919.83625	3172.1025	2973.29999999999	3099.00541666665	2244.91666666667	3000.025	2248.53916666667	2270.98375	3125.28	2338.795	2281.74	3002.47312499999	2901.9	2288.87999999999	2263.84229166666	2341.378125	2312.81229166667	2233.23604166667	2964.31041666667	2386.26729166667	2270.42708333333	3004.51354166665	2163.861875	2230.17541666667	2320.5	2300.01916666666	5762.29291666667	2295.46874999999	2328.59083333333
17	104.106178737972	104.10315777519	104.11271340198	58.148	54.073	64.27	86	86	2222.80936842105	3591.21288235294	2962.60826666667	3961.7552051282	2197.96969565217	2858.83186956522	2768.48522580645	3693.86756756757	3578.874	3493.8561	1612.03090909091	3271.01055555556	3861.19802631579	4727.2897368421	4373.45480952381	4489.47672972973	1517.34283783784	2493.6065945946	1428.37837837838	1355.13427027027	3049.01810526316	2446.05991666667	2903.66894736842	3475.1325945946	3260.85586842105	2616.6375	3121.47818181818	3254.17529411765	3312.80586666667	2438.13591891892	3796.40497058823	2146.93297297297	3153.15416216216	3736.23397142857	2446.66185365854	3697.87384615385	5898.14131578947	3903.9227	2346.25915492958	5116.30693617021	1974.22297297297
18	105.070235829872	105.06801471341	105.077072888772	549.908	543.792	550.992	64	64	516.340564102564	1762.992	1498.96147916667	1693.66111111111	1717.10078571429	1955.88771428571	1119.93184615385	3114.27533333333	1195.93347368421	1530.19230769231	1306.96936363636	1162.94615384616	819.286487179486	1854.112225	1523.26488135593	1388.43171111111	767.257684210528	634.583538461538	622.280263157895	415.311368421052	1209.87605263158	1018.22263157895	1117.89115789474	1441.26	577.468947368423	921.178815789476	443.883157894736	1504.854	831.634358974358	828.346842105265	849.769605263158	1138.60615384615	2859.79411904762	1393.4480625	795.825789473683	1130.30578947368	1099.16352631579	1547.24806060606	920.158684210526	1588.801725	1497.77405128205
19	108.961857769224	108.96057878173	108.962406757342	1076.38	1076.35	1076.44	9	9	935.635806451609	1326.43333333333	1217.24483870967	1299.89096774194	979.509677419351	1159.47733333333	941.767666666664	945.13733333333	912.177999999997	911.157666666664	1442.73612903225	959.103225806448	1183.57419354838	1309.08766666666	1254.6	1284.18	977.47933333333	1209.08225806451	915.959999999997	943.80833333333	1300.925	898.913666666664	1019.313	1163.18	1233.583	976.448709677423	1005.33548387096	956.760000000004	905.33133333333	957.779999999997	1190.729	910.13733333333	1005.02833333333	1148.88322580645	952.679999999997	928.50333333333	942.07533333333	904.739999999997	1472.82199999999	994.10838709677	875.893666666664
20	111.019012944098	111.017553530099	111.019406607346	917.7055	915.206	918.266	4	4	3989.62181818181	5074.83654545454	5896.73848484848	6313.44763636363	3230.18345454545	7024.972	3216.91990909091	3000.09181818182	2557.03127272727	2876.14881818182	11651.5717826087	2538.43854545455	5645.169	5298.27627272727	5716.50148484849	5664.03854545454	3273.03490909091	6802.66334848486	2553.74263636364	3540.9246969697	5618.12218181818	2738.656	2503.175	7786.72145454546	5953.82181818182	2349.89745454545	2239.87930769231	3834.52654545454	2909.33797014926	2976.89054545455	6311.4070909091	3802.83880303031	3321.28363636364	6796.64218181819	2331.58145454546	2504.76954545455	2349.30425757576	3211.81854545455	10485.3060483871	2606.99037878788	2755.18636363637
21	111.01840022694	111.016704221856	111.025453739298	1074.36	1073.26	1076.38	79	79	1124.24036363637	1856.06641509434	2047.50490909091	1936.31148148149	1463.92421875	1493.81236363636	1139.54309090909	1444.32	1201.02040816327	1811.76666666667	7210.38	1065.06	2041.38381818182	2350.84799999999	1848.23999999999	2030.16851851852	1472.38472727272	1677.59478260869	1231.44175000001	1131.18	1895.83563636363	1324.196	1077.504	1807.73533333333	1981.1930909091	1428.25925925926	1042.81851851852	1402.75462962963	1381.32618181818	1283.38872727272	2050.828125	1065.06981818182	1447.97125	1824.31015384615	1185.24	1330.08	1359.66	1272.40185185185	7398.24411764707	1431.56107142857	1367.06274509804
22	111.524396719584	111.524396719584	111.524396719584	1073.34	1073.34	1073.34	1	1	134.68125	219.40078125	261.12	213.2453125	176.48703125	180.5953125	131.60015625	184.64828125	156.13171875	235.62	959.819999999999	154.04359375	277.525	340.6278125	229.5	282.58328125	207.15515625	236.67625	148.8971875	146.9025	231.6109375	156.08390625	124.478125	226.4746875	230.5553125	158.12421875	131.6203125	170.36609375	177.5071875	169.3459375	306.09375	121.39859375	186.68859375	234.671875	160.14	182.58	148.9428125	158.149206349206	1130.50625	192.8390625	164.24515625
23	112.017880373413	112.015636927021	112.018224019185	1074.33	1074.27	1074.36	5	5	1000.8162	1410.20408163265	1596.3	1443.3	1075.5016	1403.0612244898	952.870612244898	1038.36	960.012040816327	1036.5232	3540.31315789474	945.54	1635.3806	1722.10448979592	1482.06	1434.4012	1098.75979591837	1399.98880000001	881.28	1016.12326530612	1496.9387755102	925.325102040816	904.081632653061	1454.81102040816	1537.44140000001	928.571428571429	878.7366	1082.65306122449	965.298400000004	901.860408163265	1678.23571428571	932.65306122449	1013.06265306122	1540.804	918.183673469388	924.12	930.422400000004	950.8264	3390.9047826087	956.1148	916.326530612245
24	112.01774518528	112.017103527678	112.018010556496	917.172	916.198	919.286	3	3	1560.12103076923	2202.76881818182	2490.27064615385	2640.47667692308	1240.65673846154	2912.61909090909	1281.44849230769	1094.93146969697	1011.18036363636	1213.10926153846	4838.72236363636	1038.64190769231	2184.41289230769	2179.30254545454	2348.0466	2197.84218461538	1251.87463636364	2823.31909230769	979.461818181819	1406.16548484848	2200.92436363636	1060.15781818182	1018.39851515151	3225.08209090909	2329.49018181818	853.028676923076	896.97216923077	1504.90846153846	1197.60451515152	1129.44190909091	2548.64127272727	1508.08298461539	1353.00218181818	2639.6952	863.875833333333	986.603727272727	910.94243076923	1240.65673846154	4807.90305882352	995.87490909091	1070.34556060606
25	112.017822669902	112.017822669902	112.017822669902	516.262	516.262	516.262	1	1	493.931680000001	593.663280000001	536.66728	729.643200000002	324.44904	617.124199999999	368.233884615385	404.95588	360.074120000001	380.653960000001	3802.54342307693	417.376319999999	651.958920000002	498.70176	658.0806	665.222560000002	398.83564	718.277120000002	386.68612	362.199399999999	800.731399999999	317.38172	376.57188	739.848	632.424799999999	413.963846153846	443.821800000001	417.294519999999	356.23128	377.4148	777.269307692306	384.555080000001	439.5338	637.825000000001	470.349080000001	328.51728	442.78416	356.14752	3548.90400000001	329.62796	305.123520000001
26	112.958012964465	112.955817727482	112.965524427045	1079.44	1078.38	1082.46	105	105	1967.58	2557.8996969697	2374.24515151516	2452.08000000001	1988.55323529412	2524.00562500001	1729.44677419355	1848.28529411765	1591.154375	1361.08424242425	1419.2546875	1450.44	2659.71933333334	2610.62171428572	2507.16	2385.78000000001	1595.12833333333	2571.12	1365.77999999999	1853.89060606061	2606.87424242425	1474.33787878788	1623.84	2316.06764705883	2405.89687500001	1525.3671875	1459.940625	1557.01225806452	1562.54787878788	1803.35999999999	2652.74285714284	1730.4670967742	1731.43911764706	2478.65955555556	1469.81999999999	1396.8078125	1451.30181818182	1617.21129032259	1346.20437499999	1563.11875	1387.7946875
27	113.962724384688	113.959820807533	113.969684647899	1079.44	1079.33	1081.41	144	144	9079.45194444445	11905.9933333334	12394.2432432432	11845.6876190476	8325.46666666667	12764.7395555556	8385.60135135135	8260.50514285715	7554.04108108108	6540.555625	7370.28599999999	7635.7027027027	12527.9908333333	12198.5210810811	12312.42	12087.3779591837	8337.93888888889	12202.6171428572	7426.65971428568	8489.73138888889	11904.6937142857	7449.10600000001	8118.35027777778	13005.0490243903	12523.9097222222	7762.27333333334	8212.42297297297	8914.10135135135	7877.66833333334	8421.12000000001	12348.4219444444	8671.34083333334	8051.01194444445	12633.0794444445	7724.46000000001	7392.93277777778	7363.30833333334	8315.2027027027	7683.44102564102	7760.30444444445	7510.25416666667
28	114.036202441425	114.035524312321	114.036321830465	309.113	299.947	309.135	3	3	1948.72431372549	2400.98274509804	2660.86215384615	2315.03451923077	1577.33623076923	2801.65930769231	1627.32942307692	1480.24760784314	1373.28238461539	1519.18088461539	1349.82317647059	1329.26046153846	2677.65144230769	2426.49254901961	2639.90930769231	2484.86053846154	1529.36209803922	3042.44284615384	1667.48098039216	1784.46011764706	2594.54465384616	1411.89292307692	1781.26235294118	3004.03450980392	3002.70894230769	1636.32676923077	1796.87605882353	1981.36284615385	1733.63346153846	1664.0677254902	3054.70188235294	1671.2325	1802.81573076923	2946.55278431373	1531.25545098039	1466.10629411765	1804.68617307692	1895.48157692308	1816.51725	1849.75768627451	2001.76823076923
29	114.970109699701	114.966991542684	114.978257872116	1080.46	1078.38	1082.52	109	109	2303.36	3178.1197368421	2756.88437500001	2880.22297297297	2035.43918918919	2814.44279069767	2195.67294117647	2236.072	2030.82051282051	1987.50111111111	1497.86620689655	2120.58	2468.07114285715	2946.34388888889	2616.3	2992.18315789473	1851.26054054054	2912.91571428572	2129.76	2234.37631578947	3219.88975609756	2124.23485714286	2121.6	2610.18	3071.9543902439	2142.6	2243.844	1970.28586206898	1874.8205882353	2439.84	2908.58333333333	2378.2675	2243.08717948718	2950.19666666668	2076.72	2049.754	1971.63076923077	2361.96142857143	2452.43314285714	2115.05228571429	1782.5
30	115.038443138095	115.038443138095	115.038443138095	300.973	300.973	300.973	1	1	609.1788	734.814000000001	738.679100000001	646.854350000001	508.09695	714.192500000001	499.93475	391.728	446.88045	448.987	872.463374999999	470.343682926829	762.96	706.1341	710.00487804878	816.214634146341	526.3845	899.8605	509.192074999999	563.1918	747.971525	531.719575	553.94145	815.41945	771.327900000001	513.18575	526.5393	525.506	479.526097560975	548.82725	852.054874999999	539.810589743589	429.535775	811.118624999999	520.26375	540.66625	443.884875	497.8942	899.510926829269	512.25335	536.66465
31	115.965013757026	115.961867681133	115.973265736552	1076.41	1074.26	1080.49	142	142	3819.88324324324	5128.60957446809	5774.22	4521.42857142857	3794.24488372092	5981.56914285715	3875.9541025641	4541.47222222222	4462.47409090908	3639.083125	7050.52396226414	4573.67999999998	5950.76056603773	6177.51885714282	6023.1	4794.30899999999	3857.175	4571.83108108108	4603.26	3893.06823529412	5179.39999999999	4805.37750000002	3960.46595744681	5693.0307692308	5244.82803921568	4020.80524999999	4739.35156249998	3746.43243243243	4287.17435897435	4371.71999999998	5662.58571428572	4113.792	3479.65106382979	5872.49791666667	4697.0008	3954.51384615384	4378.48124999998	3962.58325581396	6868.27090909092	4690.70545454546	4661.39999999998
32	115.964295171453	115.962834401652	115.97234933724	916.204	913.142	919.316	25	25	5746.14134328358	6214.52189705883	7694.52125373135	6643.01613793103	4362.6687761194	8236.67356451612	4814.47253731343	4675.66147058823	3791.67127272728	3496.51183582089	1413.98892537314	3766.88698507463	7773.54061194029	6415.44931343283	6512.00751612904	6602.73797014926	4533.10142647059	8500.56035294118	3699.21320588236	5097.68329411765	6194.65198529412	4115.43926470589	3840.9405882353	8143.87026470589	8108.86169117648	3900.48707462686	3937.90791044776	5122.82940350877	3412.29352941177	4644.6465882353	7867.26114705882	4839.55898507463	4385.43036842105	8539.33376470589	4174.55904411765	4031.41447058824	3859.05523880598	4209.62026666667	1373.40214925373	3810.00991780822	4132.42941176471
33	116.069652425436	116.066685159061	116.076715972502	62.24	58.171	67.341	39	39	876.328673076923	1078.16348888889	1307.24794117647	1708.98317307692	1114.26	1282.47770149254	1143.82959615385	1631.595	934.987307692308	1222.68819607843	994.7625	558.024153846154	1421.07430769231	1823.01492307692	1367.31538461538	1354.05038461538	2475.52204347826	2401.98538461538	2129.30188461538	2080.56423076923	611.203156862745	1026.29752941176	423.459615384615	778.553461538462	738.521769230769	489.729230769231	356.073961538462	1430.28265384615	613.181807692308	664.332980769231	765.288461538462	624.534230769231	1667.98298076923	1315.00309615385	714.274509803922	987.620615384615	1393.71403846154	1700.153	1591.44	1512.21	498.921057692308
34	117.961146354245	117.958740823919	117.968433191475	1075.32	1072.25	1075.43	92	92	2064.14576271186	2763.91216216216	2486.41694444445	2457.84916666667	1919.34346153847	2586.60535714286	2083.40722222222	1775.74054054054	1842.75368421053	1529.38513513513	2329.29416666667	2086.46805555556	2115.20035714285	2055.30000000001	2297.03999999999	2325.59999999999	1853.30162162162	2126.27542857143	2044.63666666666	2081.35135135135	2625.39563636364	1801.87187499999	2136.44594594595	2476.92351351351	2206.86083333333	1908.87634146341	1927.98574468085	1637.76875	2068.66611111111	1983.9	2095.45345454546	1983.42	1975.24324324324	2359.52444444445	1963.49999999999	1953.84714285713	1826.65238095239	1919.35764705882	2352.38055555556	1982.97028571429	1851.29999999999
35	118.085686962764	118.083791142016	118.093904785376	70.38	59.18	75.475	77	77	526.382926829268	1062.84	1126.69931707317	1376.36542857143	1193.88512195122	1497.75385365854	1121.43568292683	1582.43612195122	1732.37591111111	1950.47952272727	1381.42717948718	1896.46917777778	1245.59868292683	1584.29632608696	1404.9072	1300.02145	1161.23185365854	1110.21112195122	667.255463414634	1120.3992	861.229951219512	668.211829268293	547.884073170732	925.272731707317	923.077926829268	539.725475	441.776170731707	1338.4	699.904048780488	872.558780487805	987.501658536585	828.576682926829	2673.73963414634	1438.3364516129	636.7296	1032.51151219512	1548.75174193548	2104.83061702128	1600.38	1480.58624390244	663.27625
36	120.06453299991	120.06453299991	120.06453299991	56.101	56.101	56.101	1	1	223.413326086957	328.447	306.15652173913	363.212869565217	244.893913043478	304.005347826087	231.628826086957	282.654413043478	890.181382978723	902.249688888889	886.625586956522	1070.13963043478	454.987869565217	439.685586956522	462.237260869565	554.07247826087	172.449804347826	220.409217391304	188.772391304348	204.078260869565	199.996695652174	156.083282608696	162.242217391304	183.670434782609	282.54602173913	136.717869565217	169.366913043478	387.657826086957	385.666826086956	289.828173913043	351.014608695652	283.705043478261	532.576173913043	427.443760869565	317.341695652174	394.849369565217	499.927826086956	430.605130434782	803.777130434783	574.480304347826	288.733826086957
37	121.065183986638	121.062091430171	121.073122353261	549.883	543.792	550.992	122	122	997.982918918921	3012.34235294118	2567.578	2931.63531818182	2846.56090909091	3542.38690909091	1834.1285625	4742.91705263159	2103.05421428571	2721.36	2543.545575	2016.8036	1395.75085714286	3100.9956	2648.21668571429	2421.34035294118	1289.61912195122	1014.17551351351	1086.41210526316	742.87481081081	2093.59963636364	1780.7424137931	1973.58617647059	2272.32951724138	1127.41986842105	1586.51161764706	736.752216216216	2561.23352941176	1524.627	1427.17985714286	1379.19022222222	2010.385	4540.24186046512	2378.93897435897	1339.65035135135	1976.28929850746	1935.92011666667	2651.27702857143	1718.91602564102	2808.17669565217	2702.66117142858
38	125.964793568004	125.961890774982	125.966105743439	1076.39	1075.34	1077.45	27	27	1238.67161290322	1619.25193548386	1564.1390625	1380.06000000001	1247.85451612904	1487.07999999999	1151.95633333333	1183.97333333333	1061.49333333333	1076.45166666666	2257.99766666666	1088.34	1510.04848484849	1609.06566666666	1612.62	1507.04931034482	1180.52566666666	1553.95129032257	1075.08	1114.204	1614.16733333333	1151.95633333333	1154.64	1539.68299999999	1473.26	1186.64766666667	1219.67096774194	1228.48133333334	1056.39	1182.18	1504.99166666666	1117.265	1143.79366666666	1556.00833333333	1080.18	1093.79733333333	1072.72066666666	1185.24	2064.80866666666	1173.37096774194	1097.16133333333
39	127.038575301147	127.037853971441	127.046434966273	60.2	58.143	61.225	7	7	627.375	930.24	820.4016	811.113292682927	479.59975	635.551170731707	522.452292682927	588.765170731707	415.9764	561.385	984.582439024391	435.602487804878	631.470585365854	593.725170731707	586.738414634146	512.25335	289.790829268293	530.615609756098	258.167525	356.1196	753.07365	587.6784	730.512097560976	757.057170731708	664.02	530.53	498.85156097561	503.940243902439	333.627731707317	380.66515	616.242048780488	497.962341463415	257.107609756098	520.262195121951	379.5981	360.154707317073	289.7581	515.238875	720.12	353.0584	261.188682926829
40	128.05446784088	128.05446784088	128.05446784088	90.814	90.814	90.814	1	1	87.7290526315789	87.7448947368421	74.4915675675676	58.1646486486487	198.982105263158	180.586578947368	165.235736842105	262.167052631579	115.239184210526	120.446947368421	118.35052631579	171.404210526316	141.838526315789	224.428947368421	167.301578947368	84.6949473684211	104.082947368421	41.8307894736842	84.6949473684211	108.131157894737	33.6686842105263	18.3623684210526	13.2617105263158	35.7046052631579	44.8915789473684	30.6078947368421	18.3647368421053	193.856486486486	57.1435789473684	95.9047368421053	52.0106052631579	41.8318684210526	474.361184210526	291.840421052632	104.082947368421	210.206736842105	378.580432432432	712.167513513513	375.408421052632	400.963421052632	89.7715789473684
41	128.952226090458	128.949198305955	128.960863665209	1081.48	1080.44	1082.57	103	103	2630.12043478261	3600.38204545455	3580.93125	3470.43708333333	2549.52326086957	3400.05787234043	2518.894375	2544.94127659575	2433.73695652174	1587.45826086957	3852.34086956522	2301.12	3465.46363636364	3638.04775510204	3711.78	2703.57608695653	2651.14090909091	3413.64739130435	2347.02	2732.14217391305	3528.69688888889	2425.04574468085	2312.81229166667	3153.49195652174	3195.32086956522	2430.08111111112	2572.9326	2660.27347826086	2429.61208333333	2656.08	3387.13777777778	2556.21333333334	2504.61145833333	3128.65304347826	2562.73254901961	2482.17765957447	2439.79591836735	2438.83913043479	3837.85521739131	2379.63234042553	2382.72
42	129.018580431563	129.016228229061	129.027536909157	91.8	87.741	92.854	25	25	458.033452380952	528.434	523.467642857143	537.765857142857	425.508785714286	594.743285714286	464.1	590.648928571429	1435.99238095238	1637.2028	1171.26066666667	1431.42745238095	502.039142857143	537.615285714286	600.864142857143	466.324976190476	408.161904761905	584.610071428571	357.141666666667	450.903142857143	644.910857142857	818.151906976744	638.609428571428	733.482714285714	574.407452380952	475.442047619048	477.482571428571	544.832571428572	338.774380952381	414.226333333333	578.259	503.000857142857	970.155857142857	668.365119047619	323.46830952381	413.263928571429	1328.598	974.372857142857	925.14	1240.63847619048	400.916142857143
43	130.049538640184	130.046446919265	130.056214882235	58.142	54.067	62.241	20	20	2607.44769230769	3187.41987179487	2714.32	2987.33052631579	2216.05261538462	3476.59692307692	2013.29073684211	3944.94778947368	3630.65230769231	4491.51786486486	1447.8745	4177.425	3459.26618421053	4726.71221052632	3918.51789473684	2567.26943396226	2947.58623255814	2787.41056410256	2794.55253846154	2657.21925	1800.02273684211	1228.19651612903	1288.79178947368	1658.18421052632	3047.68338461538	1284.34565789474	1265.98328947368	4352.78915789474	2892.44605263158	1798.26010526316	4042.40897368421	3019.39394871795	4796.22538461538	6354.37858974359	2575.14421052632	4025.95842105263	4475.89447368421	5410.27242105263	2826.82410416667	5222.64963157895	2683.27435897436
44	130.049456522125	130.045586547623	130.057513328892	99.979	95.887	104.066	21	21	576.367261904762	994.778571428572	883.691142857143	1332.66669767442	1223.60804761905	1563.2456744186	1100.58	2867.28537209302	1460.43542857143	1907.88976190476	475.439209302326	1659.95620930233	1178.4223255814	2055.5811627907	1473.24939534884	1041.82365116279	2096.68714285714	798.860302325582	1548.97442857143	1851.55325581395	565.225095238095	599.76	419.334697674419	428.458604651163	566.179285714286	559.181809523809	278.498093023256	2231.65548837209	937.764697674419	874.35923255814	1387.04186046512	1121.5678372093	3748.5	1717.34121428571	717.344547619048	1324.50334883721	2551.71795348837	3127.58302325581	753.88311627907	2843.12888372093	1306.79874418605
45	130.064407285839	130.064407285839	130.064407285839	290.77	290.77	290.77	1	1	472.395512195122	782.658024390244	443.816707317073	388.777975609756	231.600902439024	395.92087804878	191.809238095238	1043.60970731707	996.825951219512	1516.29990243902	325.418902439025	1561.03714285714	118.336975609756	202.042097560976	167.303428571429	113.251714285714	239.7	289.756195121951	303.063146341463	445.857243902439	197.96043902439	71.4290243902439	66.309512195122	122.432195121951	154.082609756098	101.021048780488	55.1010731707317	223.438756097561	172.428285714286	95.9189756097561	147.960121951219	81.6331707317073	400.002536585366	194.875902439024	84.6822682926828	130.578731707317	324.491853658537	228.540097560975	170.316142857143	225.479292682927	272.450707317073
46	130.064971676469	130.063128651689	130.072871594665	207.088	204.041	208.134	24	24	1617.42045454545	2502.70932352941	2351.07632432432	2923.08136363636	2005.46042857143	2704.31455555555	1951.05115151515	3166.42897058823	1105.13779411765	1195.97272727273	743.778818181818	1073.32690909091	2264.9956097561	2774.17970588235	2543.91763636363	2174.20118181818	1380.95690909091	1850.76017647059	1411.80211764706	1541.88661764706	2004.82014705882	1957.88797058823	1707.67694117647	2023.91341176471	1630.39581818182	1690.59190909091	1489.33272727273	2071.4955882353	1312.07072727273	1417.8	1627.08764705882	1160.25681818182	2025.22544117647	1937.48267647059	1473.815	1411.03718181818	1869.44823529412	1625.28167647059	1485.51709090909	1742.36094117647	1092.51736363636
47	130.066022441436	130.063536224587	130.072388957318	268.344	267.31	272.423	4	4	266.329894736842	481.638736842105	362.254743589744	307.107131578947	195.894153846154	348.017421052632	158.120394736842	691.756263157894	3759.18486842105	4596.25434482759	2537.69452631579	5141.09973809523	140.777692307692	185.692684210526	159.136421052632	114.287157894737	259.073315789474	275.478157894737	324.351631578947	403.014342105263	192.857538461539	98.9655263157896	81.6210526315789	131.634315789474	169.389894736842	121.430105263158	67.3269473684211	216.299794871795	177.502894736842	91.826052631579	161.226526315789	81.6084210526316	338.683684210526	220.382526315789	103.062526315789	155.06	359.18441025641	203.092256410256	184.667631578947	257.033368421053	279.602578947368
48	130.086306152418	130.083270773629	130.0937078156	70.394	62.235	78.536	50	50	1441.47502173913	1149.5645	349.018434782609	718.278956521739	2360.16508695652	1801.78069565217	2056.1322826087	4666.24943478261	2684.74417391304	2056.61413043478	2217.02686956522	1958.73230769231	1504.6755952381	2760.514625	1916.28559090909	1054.0642173913	3210.15104347826	233.669608695652	774.378	2978.5222173913	720.396260869565	1400.66893478261	626.45352173913	640.73747826087	1867.69180392157	568.285304347826	684.595043478261	3551.13844680851	1875.23947826087	2101.25426086956	3072.742	2122.53935483871	2723.81533333333	4735.262	1571.40260869565	1903.8176	2271.122875	3851.52954545455	2472.61984615385	1573.23977777778	2849.64932608696
49	130.967390963385	130.964416218908	130.975818529119	1083.51	1082.42	1086.54	110	110	2665.79326530612	3665.60854166667	3449.33936170213	3437.81361702128	2575.5	3633.80266666667	2620.90428571429	2525.70731707317	2290.87608695652	2109.76549019608	1906.77765957447	1833.96	3508.32272727273	3561.16862745098	3511.86	3560.14823529411	2300.08177777778	3586.08111111112	1828.86	2600.50020408163	3591.93043478261	2062.87021276596	2055.3	3598.32377777777	3609.77999999999	1960.84893617021	2004.56086956522	2629.5505882353	2038.7592	2473.5	3775.84999999999	2627.57291666667	2314.8338	3878.5404	2078.76	1859.84787234043	2063.30042553192	2676.07000000001	1972.48255319149	1978.58791666667	1989
50	130.996528507421	130.996515140177	130.999705421532	63.255	63.237	63.261	3	3	258.078740740741	322.273185185185	444.833037037037	502.987814814815	204.051851851852	451.876407407407	252.058925925926	192.829	117.238392857143	137.825	507.068851851852	96.9035185185185	330.576	343.764962962963	310.158814814815	323.49262962963	110.212	279.490148148148	107.127222222222	122.431111111111	708.214148148148	1395.75085714286	1587.509	1149.83218518519	482.389925925926	579.402074074074	496.758037037037	209.107592592593	156.099666666667	262.263740740741	381.507703703704	286.724074074074	146.88	381.507703703704	217.323111111111	173.444074074074	133.653962962963	129.57762962963	511.038555555556	157.154148148148	132.662592592593
51	132.100519154826	132.097265217926	132.109434705792	122.4255	118.344	123.474	80	80	641.73725	977.995576923076	952.093178571429	1199.02672413793	1060.2345625	1420.98663636364	1026.21735483871	1794.36196551724	2903.73314285714	3175.14348387097	1894.33210344828	3011.85434482759	1386.3205862069	1605.8735	1389.60669230769	1051.89757692308	1286.2685	1425.56624137931	1257.74503448276	1588.60133333333	1188.59125	1549.4885	1158.2675	1595.87318181818	1483.4435	1218.676	901.085148148148	1860.99072	1131.50859259259	1087.29194736842	1437.61941176471	966.4135	3044.61407407407	1934.46171428572	1002.93117241379	1606.93448275862	2261.62917391304	2306.84372413793	1389.60541463415	2221.50415384615	1045.20059259259
52	133.061297772984	133.058671434525	133.064734420875	55.6085	54.073	63.255	8	8	187.730181818182	213.194928571429	208.178357142857	211.195446428571	209.132946428571	197.911178571429	195.932571428571	335.632875	472.152517857143	499.064509090909	479.534285714286	400.930178571429	213.217321428571	281.569285714286	220.401	192.850875	714.1875	594.826571428571	631.545803571429	571.35	146.964857142857	134.649428571429	138.771	161.21925	131.586910714286	92.8265	85.695	225.455517857143	174.465803571429	145.926392857143	161.21925	110.210142857143	427.447339285714	267.258714285714	132.635454545455	245.910375	492.841125	291.857892857143	513.140839285714	378.559125	177.526607142857
53	133.104349593333	133.104326008584	133.104373178082	122.426	122.409	122.443	2	2	52.0359375	75.4476249999999	93.8975000000001	101.00475	116.35125	134.673	88.7671874999999	149.921625	223.4758125	323.3201875	143.8640625	314.25625	106.0735	129.57175	122.475	87.7414999999999	141.8234375	118.39975	90.8022500000001	153.046875	106.106	113.1714375	94.8832500000001	139.722875	114.275	112.261875	106.145	160.120375	79.5795000000001	74.4554375000001	142.73875	93.8975000000001	306.075	161.209375	90.8078124999999	116.3085	159.11025	238.82625	88.7617499999999	163.13	95.9739999999999
54	133.976700622017	133.976277620598	133.980751015862	1073.33	1073.31	1074.38	5	5	996.747872340427	1317.09468085107	1183.44680851064	1317.36936170213	1044.69787234043	1163.29565217391	1098.76914893617	921.452608695653	926.582325581398	864.120212765958	570.298936170213	1014.9	1183.69361702128	1244.91914893617	1127.1	1196.70957446809	902.064347826088	1169.40765957447	1007.76	1079.38510638298	1257.17565217391	877.38695652174	1046.74304347826	1171.20956521739	1073.26382978724	921.252127659575	975.535652173914	880.627234042554	971.44510638298	1028.16	974.515217391305	1004.10782608696	931.45425531915	1060.22212765958	954.720000000001	1002.86914893617	963.29043478261	979.608510638299	609.194042553192	1016.34382978723	969.000000000001
55	134.044797930454	134.04428996737	134.045606877889	57.128	57.122	57.139	4	4	263.190352941176	382.477941176471	400.018181818182	421.381470588235	78.5603823529412	585.530647058824	130.616470588235	95.9214705882353	244.743529411765	420.567176470588	342.808941176471	222.379235294118	423.336617647059	477.401294117647	474.505147058824	510.220588235294	57.1348235294118	197.931352941176	102.026470588235	87.7579411764706	362.250606060606	200.992147058824	264.256176470588	357.154411764706	388.597588235294	229.519852941176	301.946117647059	369.282588235294	318.322588235294	97.9810909090909	384.639794117647	89.783294117647	120.373882352941	526.380705882353	359.133176470588	359.133176470588	1202.90154545455	49.9857647058823	1439.3445	1056.17045454545	183.652941176471
56	135.116261648178	135.115452644997	135.125557588477	616.924	615.223	618.3	14	14	228.5696	1959.2565106383	1127.24733333333	1994.89031914893	759.078400000001	1557.33170212766	1258.84827272727	1441.64536363637	880.394244444445	1331.45590909091	336.735	860.99509090909	1083.40895454546	1218.1984	1097.08636363636	615.114818181818	738.7696	216.296533333334	185.735136363636	361.182266666667	742.657066666668	701.867022222223	232.595466666667	818.3608	280.6125	134.676	221.373755555556	520.472	146.9376	507.083577777778	156.101727272727	727.450133333334	2575.79686956522	952.934727272726	155.119454545455	896.9316	670.4028	1799.76109090909	409.126933333333	352.033295454546	181.588318181818
57	137.965829482807	137.962081068406	137.975118414148	1075.34	1074.26	1076.41	109	109	1339.69766666666	2179.66933333333	1939.65366666666	1975.34451612904	1454.97999999999	1837.05882352941	1398.89275862069	1444.24333333333	1274.81266666666	1228.08	2506.93258064515	1391.71999999999	1925.34870967741	1898.22	1951.25999999999	1853.33999999999	1372.34833333333	1884.36953488372	1352.52000000001	1497.83354838709	2010.03548387096	1341.72419354838	1403.94999999999	1833.95999999999	2000.83281249999	1419.15119047619	1452.13761904762	1346.40000000001	1318.57828571429	1370.88	1937.40199999999	1419.28366666666	1429.487	1638.621875	1147.5	1404.999	1379.79111111111	1392.3	2502.67466666666	1376.87933333333	1356.6
58	138.054850697229	138.053279178538	138.062854639216	60.7095	59.168	64.269	12	12	18.362511627907	19.38	22.4520476190476	31.6286511627907	15.3062790697674	27.5475348837209	15.3062790697674	26.5266511627907	32.6273488372093	19.3928139534884	21.4253720930233	20.4027906976744	20.4027906976744	26.5236279069767	25.5098837209302	24.4900465116279	42.8566046511628	33.6730465116279	117.332093023256	58.1625348837209	29.5917380952381	17.3423720930233	18.365023255814	21.4229302325581	25.5	9.1823023255814	9.18251162790698	18.362511627907	15.3041860465116	19.3904047619048	33.6646046511628	14.2855348837209	52.0271162790698	36.725023255814	19.387511627907	16.3244651162791	40.8114285714286	98.9677142857143	68.3415581395349	34.6937619047619	35.7097674418605
59	138.053325458332	138.053325458332	138.053325458332	203.05	203.05	203.05	1	1	23.472	34.6888695652174	44.8933913043478	35.7091304347826	57.12	60.1799999999999	59.1902608695652	102.026086956522	45.9136956521739	75.5186086956521	25.5065217391304	41.82	35.7091304347826	62.2359130434782	41.8306956521739	46.934	75.4799999999999	54.0738260869565	34.6888695652174	81.6208695652173	34.6885	61.231304347826	52.0222173913043	30.6	33.6700434782608	35.7015217391304	29.5724347826087	104.093217391304	71.421304347826	56.1023913043478	35.7015217391304	38.7715652173913	359.147130434782	148.958086956522	64.246304347826	105.113739130435	226.555826086957	235.680260869565	147.937826086956	225.429608695652	63.2426956521739
60	138.97787299523	138.973337313024	138.986634242243	1075.32	1073.28	1077.33	103	103	1945.14000000001	2687.67396226416	2609.70425531915	2460.94941176471	1840.47217391305	2295.9	1909.73714285714	1838.04	1847.93019607844	1438.59166666666	2919.90558139534	1861.5	2434.1972	2483.99567567568	2594.88	2103.71953488372	1942.47666666667	2302.82393939394	1954.32	1745.79033333333	2082.48918032787	1805.87837837838	1810.034375	2441.35854166667	2378.105625	1888.49461538461	2129.0514893617	1767.16484848485	2039.79591836735	1930.24255319148	2358.68461538462	1838.35614035088	1877.19148936169	2490.67649122807	2003.69787234042	1778.28512195122	1801.10227272727	1722.37381818181	2802.22761904761	2017.38127659575	1832.93999999999
61	139.001731954867	139.000127233253	139.010277512786	91.829	88.761	93.875	19	19	333.575351351351	457.093189189189	445.928972972973	432.663351351351	305.104583333333	412.189189189189	335.571342105263	227.484108108108	1163.79074358974	1388.58293333333	1500.81756756757	892.738636363636	462.255891891892	417.224216216216	458.028540540541	413.275135135135	291.847111111111	459.121621621622	315.30875	328.474810810811	619.304054054054	758.980540540541	581.477027027027	671.231135135135	567.27027027027	469.324324324324	522.378378378378	283.642648648649	323.468513513513	320.364864864865	530.304210526316	416.27027027027	435.586162162162	384.759916666667	347.96745945946	304.088864864865	812.264216216216	476.478837837838	1168.05065789474	811.114864864865	335.615567567568
62	139.989154339734	139.988457402612	139.992183773294	1074.27	1072.26	1074.36	7	7	2188.63965517241	3098.7872413793	2651.87620689654	2691.66965517241	2125.37827586206	2879.41310344827	2072.29699999999	2006.67586206896	2297.5724137931	2114.46	4339.07999999998	2236.59586206896	2796.76517241379	3237.51766666668	2959.01999999999	2773.37999999999	2110.07310344827	2815.19999999999	2458.20000000001	2112.11379310344	3123.31034482758	2163.13103448275	2388.6272413793	2686.67999999999	2691.77999999999	2223.33137931034	2320.26413793103	2170.55999999999	2143.44827586206	2137.92	2711.05620689654	2260.06379310344	2065.17793103448	2656.85517241379	2139.96	2160.06999999999	2310.06068965517	2095.07999999999	3989.78600000002	2352.68965517241	2236.85999999999
63	139.990185035375	139.98975157168	139.990362017342	1168.21	1167.18	1169.17	3	3	724.538095238097	0	952.104285714288	961.860000000003	627.592857142859	975.989090909093	0	0	0	0	1453.2711111111	646.680000000002	939.420000000003	0	894.957619047622	921.060000000003	0	882.300000000003	0	0	0	0	0	0	0	694.620000000002	698.700000000002	675.240000000002	652.388571428573	0	918.409090909093	685.745454545456	0	899.640000000003	0	0	0	633.420000000002	1749.05909090909	700.046666666669	0
64	139.990209337202	139.990209337202	139.990209337202	1133.53	1133.53	1133.53	1	1	1328.67512195122	1834.39853658536	1694.03	1760.34146341463	1251.54	1626.2687804878	1247.46	1157.23317073171	1271.22390243902	1054.93219512195	3212.99999999999	1270.92	1767.48487804878	1757.28	1813.56	1700.74658536585	1262.04170731707	1808.3043902439	1293.36000000001	1244.69756097561	1764.17804878049	1281.73268292683	1284.18	1787.89463414634	1724.82	1185.52341463414	1305.6	1276.32512195122	1214.82	1240.61658536585	1678.70243902439	1250.81902439024	1203.15512195122	1697.68585365853	1253.87975609756	1339.58024390244	1285.2	1262.04170731707	3129.83609756097	1297.75024390244	1250.09756097561
65	139.990287361925	139.990287361925	139.990287361925	1124.26	1124.26	1124.26	1	1	1554.09458333333	2087.34625	2008.18	2030.62916666667	1405.56	1909.83	1479	1333.68458333333	1492.56479166667	1223.47958333333	3609.78	1445.34	2028.58833333333	2015.734375	2043.06	1956.13875	1442.86916666667	2077.9925	1482.36270833333	1422.17041666667	2024.28645833334	1483.68583333333	1477.98	2023.073125	1953.3	1396.66520833333	1494.60520833333	1502.05333333333	1420.86	1419.10387755102	1914.30166666667	1453.796875	1409.19541666667	1982.26479166667	1485.41714285714	1525.21145833333	1488.48395833333	1491.84916666667	3646.9387755102	1524.19125	1443.88958333333
66	140.954014801558	140.950401769476	140.963199136593	1077.39	1076.3	1078.45	144	144	2448.68571428572	3550.68749999998	3209.93483870969	3330.36800000001	2456.8896969697	3286.41249999999	2469.15624999999	2379.07687499999	2329.11225806451	2135.55766666666	3687.40937500001	2296.02000000001	3312.64586956521	3314.98999999999	3370.08000000001	3366.0441935484	2382.38676470589	3075.64999999999	2527.55999999999	2521.14676470589	3373.18645161289	2451.81093749999	2605.85393939393	3224.12941176471	3293.53818181819	2168.2327586207	2296.49999999999	2408.93545454546	2228.16551724137	2296.01999999999	3140.52187499999	2375.31096774194	2165.14733333333	2840.60799999999	2374.55999999999	2505.78378378378	2305.63741935483	2392.92000000001	3662.00249999998	2457.71354838709	2354.16
67	140.995667268375	140.995230403947	140.998904606265	1169.2	1168.22	1169.24	7	7	1158.24047619048	0	1623.57761904762	1595.28000000001	1102.14	1513.05142857143	0	0	1318.96347826087	0	2406.28285714286	1118.94	1623.84000000001	0	1520.54500000001	1515.72000000001	0	1533.06000000001	0	0	0	0	0	1566.72000000001	0	1256.64	1272.96	1117.92	1137.8575	0	1591.94285714286	1126.60571428572	0	1588.14000000001	0	0	0	1184.22	0	1223.55095238096	0
68	140.992209772113	140.989184448936	140.996326685832	1075.33	1073.26	1075.37	7	7	3639.95466666667	5239.20491803279	4480.86	4566.2537704918	3611.38032786885	4395.596	3574.65442622951	3451.22383333334	2626.0038	3752.58	5276.46	3498.14213114754	4701.94816666667	5213.40196721312	4638.96	4472.39868852459	3498.723	4173.50183333334	3933.11999999999	3564.45278688525	4995.552	3425.71049180328	3767.05049180328	4165.3405	4411.20066666667	3738.90081967213	3607.8793442623	3549.15032786885	3729.72933333334	3416.52901639344	4344.88983333334	3587.92616666667	3366.54098360656	4285.37704918033	3625.66262295082	3615.9	3520.59516666667	3425.24065573771	5122.04590163934	3746.664	3601.17868852459
69	140.995861526079	140.994960899582	140.999398237749	1125.34	1123.26	1130.41	4	4	2365.32583333333	3227.57791666667	3475.53916666667	3361.2525	2276.64	3210.60957446809	2368.44	2179.62893617021	2658.142	2925.9575	4915.38	2476.56	3430.64083333333	3468.08375	3460.86	3492.88625	2151.0570212766	3195.576875	2712.73395833333	2300.56979166667	3408.14375	2411.24458333333	2602.02	3294.25270833333	3410.88	2702.531875	2511.75291666667	2297.97833333332	2585.7	2233.23604166667	3327.60765957447	2255.680625	2270.42708333333	3360.56625	2703.55208333333	2490.32854166667	2541.84	2264.30458333333	4971.47	2654.58208333333	2472.46958333333
70	141.017313684626	141.017313684626	141.017313684626	65.301	65.301	65.301	1	1	474.2709375	680.256625	756.0515625	645.81825	291.7915	781.27494117647	277.621333333333	236.701866666667	456.596	415.2671875	1641.58225	381.5735	851.922666666666	542.80625	713.15475	763.4088	435.64675	781.22425	517.1083125	405.0640625	644.014375	364.22925	348.9255	461.153	682.296375	364.22925	428.375294117647	336.6825	431.56575	367.425	617.2890625	349.94575	284.6671875	726.1955	466.25425	376.47225	298.93325	433.60625	2519.25470588235	263.4352	411.311875
71	141.958431443676	141.954415273567	141.967069241935	1079.43	1078.41	1080.49	144	144	11266.0876470588	15655.3929411765	17380.7102941177	16218.3958695652	10395.7767647059	17542.8911764706	10913.0658823529	10347.6285714286	10213.8788571429	10754.0627659575	9798.90470588237	9803.22000000002	17272.1554054054	16554.8340909091	16751.46	16503.9819148936	10343.5	17015.445	10663.2175	10966.1211764706	16272.670882353	10140.9608695652	10877.3555882353	18876.12	17380.7102941177	10553.8354285714	10982.621	11559.28	10617.0342857143	10543.8989361702	17622.3748571429	10910.005	10365.1679411765	17338.050212766	10492.7399999999	9902.89314285715	10251.4805555556	10393.4207894737	9986.29142857144	10551.7238095238	10029.9097142857
72	142.962999084621	142.960457369176	142.963908759823	1079.44	1078.39	1080.43	33	33	1588.61181818182	1971.20823529412	2470.15363636364	1808.46000000001	1495.76424242425	2047.37374999999	1393.73393939394	1478.83235294118	1395.16848484849	1570.24636363637	1518.21090909091	1445.34	2321.02906976745	2181.03515151516	2399.04000000001	2115.08818181819	1525.35303030303	2280.37727272728	1495.76424242424	1575.33411764706	1981.37944444445	1507.99470588236	1648.32	2237.52454545455	2322.15222222222	1544.73878787879	1503.79909090909	1524.33272727273	1500.29090909091	1560.6	2312.00666666667	1516.17030303031	1567.17176470588	2348.73757575758	1466.76	1469.22352941177	1373.73575757576	1523.31242424243	1450.28121212121	1558.00272727273	1490.81
73	142.990092627395	142.989329897406	142.990855357384	157.624	157.103	158.145	2	2	673.464	1046.80215	1027.41017073171	960.817024390244	680.518951219512	986.599439024391	717.334341463415	625.26	667.25985	651.0152	1243.88543902439	618.282585365854	1068.37412195122	1075.08	1016.04146341463	1047.66524390244	637.682926829269	1009.06946341463	729.496625	631.364525	983.538634146342	754.094075	794.694	935.592175	961.2168	810.093024390244	763.16068292683	621.521634146341	731.532365853659	762.031097560976	1070.268475	732.552634146342	597.79325	944.497414634147	762.031097560976	723.076243902439	710.208585365854	661.054829268293	1195.92595121951	702.964853658537	741.628658536586
74	143.959192667426	143.958137002247	143.959639884524	916.169	912.094	917.223	19	19	4101.15308823529	4859.57155072464	5853.82618181818	5154.00582352941	3396.46120588235	6995.45504109588	3586.57355072464	3335.82220588235	3304.95355072464	3242.44797058824	3263.59157352941	3166.94729411765	6384.87452054795	5056.41286956522	5330.8107076923	5658.84261333333	3195.51511764706	6827.27992647059	2902.44389705883	3612.08260869566	5142.6	3225.61455882353	2996.01529411765	6478.33527419354	6132.40955882354	2981.21347058823	2864.37838235294	3971.93198550725	3400.05211764706	3285.53647058824	7088.89488607596	3605.92729411765	3206.96929411765	6922.16428169013	3180.13073529412	3242.68164705882	3004.20316176471	3382.21282608696	3068.22949275362	2970.24741176471	3289.61788235294
75	143.96008917074	143.955857827786	143.970064016686	1076.36	1073.27	1079.36	138	138	4883.75851063828	6833.78978723405	7573.49999999997	5284.61999999999	3984.18472222222	8091.59245283018	5120.425625	3801.45149999999	5135.75106382979	4610.39999999999	7176.71999999998	6864.72050847458	8544.84952380952	6876.84000000001	5343.78	7925.76732142859	4836.89749999999	8316.60761904762	7289.8253968254	4763.35270833334	6821.54468085107	6485.4925531915	5127.63829787234	7267.93387755102	7283.23693877551	7469.5840625	7307.51365079365	4992.89875	7188.03841269841	3979.99524999999	8176.73124999998	4793.07499999999	3967.75224999999	7364.47782608693	5145.95319148937	7173.66	7157.45161290323	4079.99999999999	6248.15030303031	4950.44549999999	6595.07000000001
76	143.959471242719	143.956270695201	143.96851284588	1131.975	1121.29	1142.69	144	144	11832.8974137931	17702.5079365079	17389.9347619048	7578.59999999999	8709.78000000002	17132.7747619048	10872.18	13001.8607692308	12620.72	14967.7325	27811.9946575343	13028.46	16166.6259322034	17076.7770967742	15698.82	17214.7961904762	5170.37999999999	13459.9929411765	6726.89999999998	9933.6874	17646	12596.0847457627	13420.14	16428.72	17127.84	11088.4701923077	13692.5371875	13063.10078125	13343.7117460317	12523.4685714286	16483.8759677419	13523.8871428572	12870.151875	13260.4596153846	4825.4716	13376.3212698413	10568.22	12889.7055555556	33493.6948760331	8181.6075	9230.68916666667
77	143.959377989024	143.956075329795	143.969370657171	81.3265	75.504	91.829	42	42	5390.41730232558	7907.20493617021	7138.7184	10036.2674098361	4266.27295348837	9558.96166666667	4317.79418181818	3011.88342857143	4873.71023255814	4338.88695348837	12690.1521818182	3858.15572727273	7687.76209090909	6550.29559090909	7320.66163636364	7458.06960465116	11486.2656551724	7878.546	5351.97360465116	5358.5056744186	8457.96260869565	4864.02530232558	5318.68172727273	7490.86131818182	7121.64	5258.5183255814	13159.8211764706	4524.90954545454	5348.26963636364	5410.209	7792.8	5425.81302325581	2688.0676744186	6291.84245454545	4888.71411627907	3063.87162162162	2926.14218181818	2545.58045454545	9822.6	2844.26018181818	4970.79962790698
78	143.962218758704	143.956039133184	143.968371980912	1168.2	1162.04	1169.27	22	22	863.939999999985	0	1166.87999999998	5585.51999999997	846.296666666649	1141.37999999998	399.839999999993	0	0	1229.09999999998	1618.73999999997	905.759999999984	1168.64666666664	0	1185.01999999998	1127.09999999998	1012.85999999998	1128.11999999998	0	0	0	0	0	0	0	933.279999999981	881.449999999987	838.439999999985	928.199999999983	0	1082.21999999998	764.999999999986	0	6380.10000000002	5297.88000000001	0	0	823.139999999985	0	859.859999999985	938.396666666647
79	143.959290670899	143.957760785032	143.967497259291	105.075	92.838	114.263	31	31	12594.3983928571	640.560000000002	15707.0905	14687.7138095238	10518.3825542169	14524.794	10032.9771566265	8153.90670238095	11444.7520833333	10430.3457831325	23108.4397073171	10213.9941325301	8925.26210526316	10542.1134	18950.4803571429	17234.5948275862	11345.4814457831	17579.3531034483	10813.7250789474	11814.9637738095	17466.4720833333	11769.4443295455	12778.9159090909	18101.4430434783	17777.2508571429	11996.1062168675	13246.4004166667	10098.3568214286	14125.4946666667	12223.7796428571	19143.8025531915	12350.3091084337	7871.43186904762	14651.1792771084	11441.1777951807	8150.8430877193	8333.11028571429	8232.10907142857	20777.0071071429	8116.78361445783	11456.3477590361
80	144.070300360655	144.068513713899	144.07208700741	267.3125	267.31	267.315	2	2	33.6736829268293	38.775756097561	38.77615	49.993475	56.115125	61.242	53.0476097560976	142.83756097561	640.636585365853	766.313073170731	385.56	846.817380952382	44.8855	49.9931463414634	40.8058536585366	36.7344	122.4	76.5201219512195	37.74	92.8444146341464	44.8976	33.6736829268293	25.5067073170732	40.8165853658536	42.8568	31.633175	27.5439512195122	38.77045	31.6245365853659	41.831	48.9799024390244	38.7655609756098	66.3079268292683	44.8918048780488	30.6124390243903	31.6245365853659	37.755725	44.9042	33.6696585365854	37.74	46.9390731707317
81	144.984305023292	144.984305023292	144.984305023292	989.606	989.606	989.606	1	1	904.781578125	1245.267375	1379.1245	1314.920984375	824.298874999999	1878.7824375	716.12775	697.893749999999	696.745375	771.084562499999	5991.36674999999	689.646749999999	1498.494765625	1302.00609523809	1180.61003125	1297.8375	700.686328125	2079.17396875	689.382687500001	729.489921875	1328.22309375	695.650656250001	660.0613125	2013.107390625	1539.627984375	672.488906249999	734.6475	851.947890625	711.2449375	742.469000000001	1677.84859375	776.112984375	695.6613125	1767.5330625	708.010125	691.623562500001	668.069296874999	735.634046875001	7979.63741538462	732.707781249999	721.02953125
82	145.053121029304	145.048233648052	145.058008410555	59.6815	58.143	61.22	2	2	578.390029411765	702.739470588235	708.174424242424	572.373	470.345727272727	495.764181818182	487.777272727273	496.946606060606	385.415470588235	470.583212121212	810.096545454545	419.257363636364	513.12096969697	607.992242424243	532.661454545455	414.366060606061	226.534181818182	404.028	217.318090909091	213.275	515.329545454545	314.241529411765	320.365636363636	531.562090909091	491.596181818182	300.934705882353	285.625454545455	402.935909090909	224.46	309.243636363636	447.899727272727	360.156272727273	338.669294117647	494.744090909091	299.957823529412	292.818272727273	304.041272727273	562.170272727273	725.284636363636	327.556181818182	174.466636363636
83	145.952951975387	145.952951975387	145.952951975387	1124.31	1124.31	1124.31	1	1	3674.65681818183	4661.41840909092	4666.53863636365	5118.71931818183	3798.48000000001	4694.06568181819	3548.35045454546	3435.87045454546	4094.06363636364	4212.51840909092	8252.82000000002	3511.86000000001	4724.70454545456	4907.43818181819	4809.30000000001	4543.07204545456	3571.59090909092	4621.64727272728	3727.91045454546	3567.73477272728	4837.82577777779	3619.76636363637	3360.90000000001	4695.08590909092	4714.44000000001	3579.97750000001	3567.73477272728	3371.58181818181	3450.66000000001	3626.90795454546	4849.20000000001	3913.59181818183	3758.3340909091	5038.90250000001	3382.05340909092	3784.02295454546	3695.46000000001	3616.49090909092	8116.69545454547	3554.47181818183	3696.08636363637
84	146.063799754925	146.062265692817	146.065020218372	90.819	90.808	91.823	3	3	415.1807	870.202166666667	933.6355	900.983766666667	1041.78340677966	1333.37961666667	1543.53738333333	1252.66233333333	714.8097	822.570813559322	607.058666666667	1165.14453333333	1196.89738983051	1774.03657377049	1393.54766666667	1166.38306779661	947.926406779661	1235.42525423729	792.750711864407	991.6182	406.105933333333	214.2175	157.121066666667	228.517333333333	530.486666666667	248.945066666667	214.220655737705	1550.95733333333	738.737694915254	717.317766666667	853.74	580.592169491526	2425.75816666667	1969.12338983051	791.804533333333	1389.72477966102	2501.73473333333	3027.9536	1274.10285245902	2252.18738983051	925.381866666667
85	146.059697608235	146.058838895067	146.060556321402	145.3645	144.866	145.863	2	2	469.326274509804	854.711653846154	585.705098039216	595.84031372549	463.258039215686	514.159058823529	419.381176470588	857.968411764706	2537.42270588235	2640.47043137255	1643.47270588235	2375.19905882353	561.150980392157	1000.77388235294	594.820039215686	419.284470588235	499.934509803922	497.95137254902	406.030235294118	554.901333333333	461.164078431373	367.298823529412	260.145	326.381176470588	598.970196078431	319.376607843137	225.506666666667	1194.74145098039	515.23862745098	529.400352941176	595.702901960785	280.575490196078	2130.90051923077	1467.86464705882	540.683137254902	892.448529411765	1910.75380392157	1797.6891372549	1397.93725490196	1946.23482352941	1674.43135294118
86	147.075242820892	147.071003093212	147.084839370953	56.114	54.061	61.226	87	87	1549.61115217391	2160.53360655738	1621.35308196721	1691.59987755102	1203.92885245902	1442.53087096774	1086.70155737705	2711.68354545455	4111.51632786885	4925.274703125	4424.28380327869	2522.90595081967	1760.83124590164	2246.452875	2048.88419672131	1654.03119672131	3381.21024561403	2572.28335616438	3459.75793617021	3002.6448	751.1248	694.67675	666.306213114754	827.512491803279	771.181967213115	501.928721311475	476.424213114754	1200.86801639344	1346.76786885246	787.794360655738	954.965508196721	772.48065	2499.34186046512	1671.96467605634	1097.82486666667	1651.97106349206	3633.13095348837	1758.11987234043	5616.66157377049	3173.62171428571	1573.26701538462
87	148.060403875007	148.057143074531	148.069102989719	58.142	55.099	61.198	63	63	1688.39035087719	2594.03537931034	2414.35304225352	2595.56647619048	2126.23164705882	3132.25779411765	2105.25466071429	3757.1128	1830.34293103448	1922.21464864865	1837.49394736842	1778.19056896552	2452.72972972973	2731.05339726027	2522.35555555556	2706.01705263158	1299.80948275862	1664.22089473684	1377.49736842105	1324.43821052632	1629.86457894737	1164.0201754386	1195.87178947368	1379.53810526316	1761.44131428571	1371.9807	1221.16701724138	2347.38980357143	1819.13098113208	1631.73742105263	1968.29068421053	1420.3968	3463.20863636364	2707.8276056338	1779.63416216216	2337.42781632653	2620.06036363636	3059.31846875	3751.87706896552	4067.42828571429	1204.93078947368
88	149.049916250016	149.045633228254	149.054199271778	845.252	842.716	847.788	2	2	218.369581395349	412.089181818182	376.482976744186	373.379581395349	256.055023255815	423.357906976744	237.691772727273	311.142558139535	311.224772727273	330.690976744186	279.588325581396	292.780046511628	349.995604651163	419.332090909091	457.199627906976	366.321930232558	244.833488372093	385.612744186046	253.029209302325	238.743818181818	427.71130232558	271.425162790698	307.102090909091	360.158511627907	358.068976744186	298.975837209302	254.17688372093	243.874488372093	242.793209302325	254.08423255814	381.627860465117	260.200813953488	267.311454545455	370.352860465116	271.388046511628	295.880930232558	269.347534883721	268.333395348837	280.575	309.158651162791	329.467511627907
89	149.934189962805	149.934189962805	149.934189962805	985.604	985.604	985.604	1	1	1176.19836	1648.32	1486.49681632653	1548.45293877551	894.575079999999	1344.36	1092.55114285715	1050.70510204082	865.029224489797	833.223285714285	4306.93956	756.031714285715	1464.92104	1635.55071428571	1576.4253	1503.98116	1078.07528571429	1360.92502040816	772.804204081633	1095.65534693878	1595.43959183674	781.460693877551	773.206408163266	1371.51085714286	1410.91402040816	769.403142857143	830.479346938775	1139.56795918367	812.309877551021	979.082448979593	1327.88057142857	1159.46712	1094.41620408163	1405.18634693877	760.021632653062	729.562653061225	755.804877551021	1098.7817755102	4319.85551020407	760.310510204081	839.140877551021
90	150.058395097919	150.056630806301	150.068203262661	87.7415	83.655	87.753	14	14	227.524741935484	360.219419354839	459.21	586.768333333333	416.344258064516	492.800225806451	372.264677419355	764.089609756098	460.996258064516	414.447419354839	236.701866666667	469.318709677419	486.7626	610.017870967742	490.635516129032	439.821133333333	227.560709677419	233.639096774194	121.433741935484	234.622258064516	204.013333333333	105.06664516129	95.8890967741935	184.668266666667	193.855161290323	108.150774193548	53.0534193548387	325.465066666667	128.556580645161	198.9585	174.403451612903	154.058967741935	1002.75512903226	414.377133333333	145.924580645161	177.5612	530.642666666667	539.721066666667	260.124677419355	430.636933333333	264.205064516129
91	153.998889383709	153.998889383709	153.998889383709	64.281	64.281	64.281	1	1	127.508928571429	195.819428571429	286.700285714286	414.232	140.799428571429	259.044965517241	146.952	110.190857142857	50.9714285714286	71.4625	180.58425	55.0935	162.225428571429	139.749448275862	144.879172413793	191.854	50.00275	74.4652142857143	48.9737142857143	43.8722857142857	578.60325	1117.17375	1209.02689655172	966.17675	323.362642857143	392.7275	326.422068965517	108.127310344828	88.7648571428571	141.844535714286	252.977103448276	183.683571428571	56.1039285714286	93.8465714285714	148.9565	86.7242857142857	57.136	58.15425	128.528689655172	70.4120357142857	61.23
92	154.966852173769	154.966852173769	154.966852173769	1169.22	1169.22	1169.22	1	1	408.190476190477	0	618.408571428573	618.120000000002	406.149523809525	585.767000000002	0	0	0	498.780000000001	893.937142857145	412.080000000001	597.720000000002	0	590.855714285716	586.500000000002	424.518095238096	576.300000000002	0	0	0	0	0	0	0	440.640000000002	477.360000000002	422.280000000001	419.61142857143	0	541.872857142859	397.985714285715	0	558.960000000002	0	0	0	424.320000000001	0	443.907142857144	0
93	154.968506969447	154.966430586528	154.978138967133	1076.36	1075.34	1077.41	25	25	1790.64843749999	2674.23906249999	2684.44218749999	2617.10156250001	1860.02968749999	2637.34709677418	1875.33437499999	1885.13161290322	2048.39437499999	2167.14374999999	3078.28281249999	1939.61406249999	2585.47187499999	2557.92343749999	2602.02000000001	2572.43999999999	1794.74741935483	2529.35468749999	2021.63999999999	1821.25781249999	2453.8758064516	1939.50743589743	2033.5029032258	3306.83999999999	2567.10624999999	2045.64189189189	2001.85312499999	1891.65937500001	2039.20874999999	1883.93999999999	2389.57187499999	1828.39999999999	1877.37499999999	2525.02624999999	2027.75999999999	1943.69531249999	1972.86812499999	1863.54000000001	3077.18437499999	2034.10562499999	1961.87874999999
94	155.001587771514	155.001015479219	155.002160063808	1079.925	1079.42	1080.43	2	2	1877.35757575758	2734.38823529412	2771.14303030304	2690.76000000001	1952.86	1750.30882352941	1945.70088235294	1952.38529411765	2068.73235294118	2203.85454545455	3081.31515151516	1927.8	2670.13303030304	2712.72352941177	2655.06000000001	2633.40212121213	1891.64181818182	2643.60515151516	2058.95352941175	1886.52382352941	2565.01941176471	1967.12705882353	2111.4	2964.12	2644.62545454546	2021.22030303031	2034.67181818182	1953.88030303031	2011.61454545455	1948.2	2729.31060606061	1907.96666666667	1963.04588235294	2607.89454545455	2021.64	1980.39088235294	1997.32606060606	1910.00727272728	3167.90588235294	2054.89030303031	1979.24911764706
95	157.01187324766	157.008856778217	157.014889717102	63.2575	62.217	64.298	2	2	429.471341463415	588.54	729.691547619047	780.500357142857	677.474341463415	838.560292682927	592.860902439024	873.474926829268	580.130195121951	635.885463414634	617.272857142857	561.080487804878	537.615285714286	710.019428571429	620.412097560976	558.166804878049	245.919926829268	355.095804878049	225.479292682927	276.532365853659	665.303904761905	1208.80042372881	932.636682926829	731.637292682927	468.18	589.644585365854	442.742	735.523	348.931756097561	424.553365853659	532.580048780488	367.349268292683	935.451829268293	855.882317073171	401.985707317073	470.354926829268	581.549285714286	774.487214285714	622.2	532.651285714286	319.343975609756
96	157.975157485178	157.971797074238	157.985929917659	89.783	86.716	90.814	39	39	481.49756097561	1330.26628571429	1159.19102439024	1235.74367567568	821.414146341463	1286.39595348837	790.608139534884	933.430714285714	738.374048780488	726.726243902439	1496.72421428571	716.223857142857	1103.0682195122	1241.48488095238	1057.86345238095	917.335418604651	896.919613636364	1013.12007142857	660.192487804878	940.601754385965	1203.06885365854	893.581473684211	802.865204545455	1080.48655263158	1060.06995348837	948.849512195122	832.406545454545	1000.88319512195	762.242357142857	794.789	869.04	838.655285714286	826.315714285714	1128.74043902439	746.943512195122	700.00443902439	603.065048780488	557.066487804878	1153.62	727.451292682927	935.471
97	158.960398198403	158.956808927621	158.970241441324	1081.5	1081.38	1082.56	144	144	11975.0615686274	15480.74125	14472.6151020408	15058.0428	11635.4275510204	15354.9792	11656.8518367347	11688.4314	10991.7488	11577.2296	12585.1388235294	10671.24	14693.1072340426	15295.8586	14500.32	14943.8775510204	11442.9525	15355.23	10487.6712	11404.1595348838	15471.3048	11201.796	11014.0368627451	14377.6786	14592.9408	10651.9082	10945.8088235294	11993.8775510204	10752.8925490196	11735.1	15015.306122449	11784.5996	11515.1936956522	15025.39	10506	11275.2070588235	10810.1176	11582.5604	12568.1701960784	10684.6084	10880.34
98	159.074165611174	159.074069220008	159.074903722239	57.128	56.101	57.145	3	3	208.113381818182	277.454836363636	430.643185185185	481.571111111111	288.742327272727	453.980909090909	296.960111111111	306.05	72.3954727272727	72.4620740740741	108.149444444444	71.4127272727273	567.210981818182	586.594090909091	615.283333333333	771.408654545455	220.378909090909	250.988333333333	168.345	249.990740740741	107.162222222222	65.2846545454545	56.1203703703704	74.4883888888889	165.251781818182	69.3649454545454	66.3118181818182	169.347666666667	122.432727272727	119.396333333333	111.222388888889	114.293925925926	190.7706	129.546927272727	95.9061111111111	77.5490181818182	155.096296296296	148.990296296296	341.724363636364	214.277777777778	65.2974545454546
99	159.966344664787	159.964033090275	159.967641138147	1080.52	1079.44	1081.54	49	49	1545.6523255814	2247.59731707317	1981.27155555556	2169.61025641025	1499.74186046512	2294.95782608696	1566.05697674419	1485.81333333334	1503.14511627907	1616.04837209303	1700.72767441861	1404.54	2186.79173913044	2088.87045454546	2146.6215909091	2199.12	1587.86095238096	2212.862	1554.48	1538.51069767442	2084.78863636364	1487.49906976745	1526.26790697675	2212.862	2303.67318181819	1481.3776744186	1548.04558139535	1672.54232558139	1479.67441860465	1495.32	2213.91666666667	1568.47190476191	1583.40093023256	2295.9375	1515.72	1550.7534883721	1479.69047619048	1502.80255813953	1647.03069767442	1445.99906976745	1429.02
100	159.966264773638	159.966264773638	159.971234831633	89.794	86.716	89.794	3	3	320.314888888889	756.025833333333	720.414166666667	735.729	422.4525	802.958611111111	484.473611111111	488.633222222222	409.961833333333	383.791555555556	814.188	390.766388888889	623.481857142857	643.688216216216	640.627891891892	586.746428571429	533.692444444445	592.781388888889	379.595	586.563888888889	680.525277777778	578.403	550.86	740.600666666666	678.484722222222	500.956388888889	572.375833333333	537.686388888889	401.028428571429	469.327777777778	644.520432432432	513.199722222222	401.923777777778	599.0922	381.646222222222	368.374714285714	332.664888888889	341.793055555555	547.799666666667	370.360833333333	522.296888888889
101	160.073485344153	160.070120246148	160.082213016053	271.904	266.289	274.474	16	16	152.019733333333	283.6712	236.734909090909	408.115555555556	1007.00918181818	1169.36277272727	913.138666666667	2350.3872	14819.9028666667	16321.4434090909	10335.3154666667	13697.7607586207	403.9728	582.572266666667	383.578488888889	340.8136	1926.82197777778	2251.72853333334	1900.5498	2253.81815555555	391.837090909091	310.161066666667	198.930333333333	259.147733333333	327.5484	227.551227272727	165.2652	395.865818181818	582.6484	313.221866666667	328.5688	203.010955555556	1590.21464444444	953.949333333334	389.7928	647.784666666667	1401.02168181818	842.970545454545	442.795733333334	930.240000000001	1173.46
102	160.075175003268	160.073714349209	160.083495837084	525.4335	523.427	530.551	6	6	24.4897142857143	51.0139534883722	47.9590238095238	33.6730465116279	24.4866976744186	50.0068333333334	20.4	34.6934418604651	898.968302325583	1444.32	65.2982857142858	1878.35184444444	47.9523095238095	39.7963255813954	51.0127906976744	46.9397142857142	86.7237209302326	51.0202380952381	65.281488372093	78.5704418604651	42.840976744186	26.5308837209302	34.6937619047619	57.1346666666666	45.9128571428572	33.6647142857143	42.8507441860465	23.4664186046512	26.5342380952381	38.7697209302326	39.7753571428571	29.58	39.7800000000001	46.9320476190477	30.6125581395349	39.7854418604652	37.7546279069768	34.6847441860465	30.6076744186046	30.6128571428572	32.6537142857143
103	160.075793967898	160.075793967898	160.075793967898	393.824	393.824	393.824	1	1	45.905625	56.10825	46.92575	55.1016	51.02	55.08	45.919125	66.308125	985.706399999999	1033.51325	454.082564102564	1239.937875	55.0948500000001	54.066625	41.8315641025641	45.905625	64.2773250000001	59.1759500000001	41.8368205128205	68.3584250000001	60.196225	44.8789	42.8518461538461	56.123375	53.0322	29.6003	26.52325	45.905625	22.44935	36.72	48.9870769230769	36.7398	65.28	59.176358974359	29.5916	53.0543	71.41925	51.0125	28.5634146341463	37.744625	64.2773250000001
104	160.084008122292	160.084008122292	160.084008122292	120.39	120.39	120.39	1	1	42.8532631578947	91.7668421052631	86.7492105263158	133.695842105263	157.161052631579	185.630421052632	137.7375	247.86	172.442263157895	214.1895	74.46	184.670277777778	125.46	173.447222222222	158.189736842105	131.613947368421	190.789210526316	178.601315789474	130.5536	184.667631578947	75.5033684210527	47.9251578947368	28.5673684210526	38.7505	90.8081052631579	61.2333333333334	60.2127777777778	247.86	141.816578947368	127.5	136.637684210526	75.5228421052632	709.700210526316	384.639210526316	166.305277777778	234.66052631579	604.828789473684	375.573052631579	233.643611111111	435.54	204.188888888889
105	160.083315206697	160.076502531003	160.085629000126	372.409	369.331	372.427	3	3	73.4602816901408	108.140901408451	95.9051549295775	104.083916666667	93.8732222222222	102.019444444444	76.5316901408451	197.915521126761	2346.25915492958	2703.73611111111	1169.32352112676	3120.49518309859	99.9945070422536	110.172169014085	84.6763661971831	79.5819718309859	146.896225352113	127.545138888889	115.307746478873	126.483492957746	124.482361111111	84.662338028169	75.5060563380282	98.9591267605634	113.232333333333	54.0872361111111	58.1464225352113	92.8520422535211	63.2563611111111	80.5955774647888	88.777985915493	64.2915	182.615295774648	136.727183098592	53.0583098591549	93.8723943661972	147.950347222222	99.9940277777778	66.3183098591549	97.9227042253521	151.012112676056
106	161.083128120073	161.077675008943	161.089707704348	270.869	266.278	273.454	12	12	52.0337837837838	84.695891891892	83.6745263157895	113.252131578947	186.708157894737	204.084210526316	137.736486486486	376.47972972973	2449.98141463415	2789.79845454545	1764.50388888889	3494.68395061728	102.013157894737	137.736486486486	120.372421052632	116.328	301.912	351.999868421053	247.925675675675	331.587837837838	110.20547368421	84.6818421052632	68.3581081081081	90.8184864864865	77.552	88.7766315789474	65.2869189189189	126.515894736842	94.9002162162162	69.3894054054054	74.4895945945946	53.0454736842105	206.094594594595	174.466216216216	84.695891891892	103.030918918919	217.349684210526	164.262368421053	105.087105263158	150.952	193.882162162162
107	162.044630799719	162.039942383633	162.049319215805	186.2035	184.673	187.734	2	2	306.083333333333	745.823055555556	635.826470588236	785.613888888889	81.6470588235294	774.390833333334	471.342666666667	91.825	304.125555555556	344.853888888889	208.068666666667	290.874166666667	450.97	577.477222222223	613.186944444445	468.3075	62.2369444444445	946.817777777778	486.5135	657.273555555556	170.389117647059	83.6354444444445	104.096666666667	119.3725	188.741111111111	89.8137777777778	86.75	835.572705882354	278.520666666667	91.7700000000001	322.407777777778	172.479411764706	564.213611111111	977.106777777778	271.393888888889	377.379444444445	676.444166666667	392.806944444445	733.579722222223	645.835833333334	145.899722222222
108	163.069298058346	163.069298058346	163.069298058346	59.18	59.18	59.18	1	1	199.934	234.567142857143	185.72762962963	178.55	150.99837037037	137.709642857143	135.7265	138.754	168.241071428571	238.792666666667	441.76825	155.050857142857	107.1075	141.81475	126.537571428571	114.296	72.43775	94.88325	55.094	51.0240740740741	174.502333333333	104.066444444444	66.3185714285714	144.8755	152.978571428571	75.4991851851852	58.1440714285714	162.191357142857	56.1157142857143	93.9047407407407	127.532407407407	110.190857142857	126.515428571429	121.3885	85.7048888888889	77.5417142857143	108.151407407407	206.09237037037	366.205642857143	104.089111111111	35.71
109	163.074827445359	163.074827445359	163.074827445359	197.949	197.949	197.949	1	1	79.5886	105.099483333333	102.036666666667	158.1	143.87405	128.5431	96.9348333333334	295.853166666667	4059.64106666667	4780.9696	3123.03626666667	2649.89223333333	120.403266666667	125.49485	133.654933333333	107.128	387.669666666667	236.701866666667	294.832983333333	403.005333333333	104.068426229508	140.7968	108.150033333333	125.4928	118.350933333333	99.9861333333334	86.7155833333333	183.699	83.6550333333333	113.21815	115.278833333333	103.057033333333	393.822933333333	133.630916666667	97.928	142.837333333333	137.7495	276.5284	263.2331	154.060266666667	100.99815
110	164.018945598196	164.018945598196	164.018945598196	256.087	256.087	256.087	1	1	138.75808	168.3462	189.7944	158.1775	121.39904	150.033	118.324549019608	103.04828	122.4336	120.419	194.827490196079	129.57556	187.73152	162.22452	184.67068	162.24042	114.23104	183.6504	170.34668	192.85182	157.12004	123.43936	113.25108	139.79206	191.855918367347	129.604795918367	131.56968	178.549	160.18396	125.4846	187.73152	100.98396	145.90004	168.3627	136.7336	126.48496	188.7481	151.034	234.692	171.366588235294	154.078551020408
111	166.087289956689	166.087289956689	166.087289956689	153.01	153.01	153.01	1	1	1185.3524516129	2115.39619354839	1771.224	2357.12129032258	1305.97161290323	1893.65883870968	1315.92483870968	2763.44216129032	1464.11661290323	1658.93961290323	855.138451612904	1932.42987096774	1410.30870967742	1611.75290322581	1428.4064516129	1266.96019354839	1578.63864516129	1631.39264516129	1323.27470967742	1863.36319354839	1383.25122580645	1436.556	1244.47870967742	1589.61232258064	1479.65483870968	1285.52516129032	1029.66822580645	1559.29935483871	1088.40883870968	943.73870967742	1424.5504516129	1022.33090322581	2063.96575	1306.49603225807	944.609612903226	1331.74083870968	1336.53806451613	1640.57496774194	485.750322580645	1601.85580645161	932.368451612903
112	167.061207447633	167.05556970111	167.066845194157	845.252	842.716	847.788	2	2	21.4261764705882	63.2470857142856	92.8307058823529	73.4463529411765	28.5682352941177	110.169529411765	31.6288571428572	60.1869411764705	155.105142857143	137.759558823529	20.4017647058823	91.810588235294	74.4793235294117	80.6138571428572	101.038235294117	93.8643529411764	26.5184705882353	43.8713823529411	61.2176470588236	30.6034285714285	53.0889411764706	60.2060294117646	114.2688	79.5806470588235	53.0629411764705	77.5535294117648	36.7538823529412	21.4292647058824	94.8709411764708	27.5519117647058	37.7563235294117	43.8789705882354	24.4868571428572	113.268970588235	96.9251470588234	154.064411764706	91.8238235294117	42.8511176470588	38.7643428571429	152.01944117647	101.994117647059
113	169.034862275192	169.034802640648	169.034921909735	82.6455	82.64	82.651	2	2	335.674	724.284523809524	760.252181818182	980.608976190476	426.539142857143	595.763428571429	331.592857142857	589.725142857143	715.856142857143	785.024967741935	497.88780952381	391.780571428571	334.692761904762	429.470119047619	319.297261904762	330.657428571429	128.571	147.920714285714	82.6431428571429	124.457428571429	320.369714285714	238.713428571429	172.428285714286	291.794904761905	359.13219047619	187.72819047619	134.658857142857	206.097714285714	115.292285714286	216.295523809524	306.007142857143	257.106	227.491857142857	236.733904761905	141.836261904762	96.9407142857143	105.10169047619	154.063142857143	159.12	104.095857142857	149.961
114	171.137470054206	171.136728392427	171.138196379274	364.2525	361.146	365.273	4	4	87.7430731707317	188.72256097561	163.246829268293	239.831829268292	57.1432195121951	158.118902439024	58.1483414634147	54.0742195121951	92.82	106.123121951219	127.533536585366	85.7148292682928	182.654219512195	142.796585365854	181.581707317073	155.080780487805	35.7	142.858048780488	61.2248780487805	45.8989024390244	198.980853658537	81.6117073170732	102.029268292683	150.978048780488	161.202390243902	112.229512195122	114.24	91.8373170731707	91.8131707317074	42.8512682926829	132.653902439024	42.8574146341463	43.8715365853659	177.552146341463	96.9393902439025	56.1228048780488	98.9778536585365	50.0003170731707	106.092682926829	92.8066829268293	62.2438048780488
115	172.976778051355	172.975875764266	172.980345853692	65.285	63.261	65.301	5	5	370.3095	874.159477272727	869.485363636364	1087.60426666667	482.6535	967.110818181818	534.694363636364	653.047272727273	310.984777777778	283.743227272727	465.244363636364	217.293886363636	881.4144	703.907333333333	814.286454545454	863.266090909091	376.522568181818	632.639545454545	333.673772727273	388.775863636364	1234.684	2438.43408163265	3204.65144117647	1537.7565	1197.50668181818	2110.95472222222	1656.712	615.1404	807.035727272727	680.703818181818	1043.739	698.980227272727	353.014363636364	715.115590909091	910.204909090909	551.967545454546	340.769066666667	281.620363636364	446.769733333333	517.3428	649.913727272727
116	175.038831860537	175.036458836924	175.049988892401	297.9005	293.837	298.966	44	44	1259.00906666667	2443.59532258065	2430.26385714286	2798.63146875	1875.26127272728	2555.77702702703	1868.11936363637	2800.3575	75.5008125	110.190375	115.292806451613	83.6638064516129	2115.42542105263	2476.49951162791	2335.0525	2201.01307142857	592.765249999999	1104.96324	783.855483870969	934.556387096775	1439.84711111111	1131.64694736842	843.597034482759	1299.53539130435	1490.60447368421	1113.10285185185	934.864648648649	1996.64737037037	1108.02166666667	1275.33653846154	1522.24956862745	1176.5644375	2712.911225	2318.09961290323	1254.7153125	1541.39268571429	1984.40014285714	2146.32045714286	1362.64365714286	2029.29329032258	843.753419354838
117	175.116165511658	175.113402330457	175.125913874006	55.093	54.067	59.162	11	11	116.29425	186.66	123.48787804878	155.080780487805	145.899325	180.561585365854	118.368097560976	365.3032	885.0996	1133.9977	459.131707317073	270.338780487805	249.935853658537	279.520097560976	299.994731707317	223.473075	8019.3236	4431.054325	4795.2925	5660.297475	292.859	242.82545	146.939707317073	310.206048780488	305.992682926829	117.31725	99.9743414634146	207.084756097561	230.580634146341	132.669756097561	240.817853658537	167.3456	553.927875	229.528125	219.359125	268.33056097561	645.829829268293	374.492170731707	891.586585365854	517.337853658537	195.8928
118	176.075436875471	176.075436875471	176.075436875471	432.594	432.594	432.594	1	1	15.3021428571429	23.4665714285714	24.48	19.3904047619048	14.2876666666667	20.4	18.3647142857143	21.4285	327.504071428571	498.78	31.6283170731707	703.783953488372	26.5269756097561	27.5432142857143	31.62	22.4491219512195	23.4693095238095	21.4255	13.263487804878	21.42	34.68	12.2448571428571	15.3058536585366	15.3060714285714	13.2637142857143	11.22	14.2856666666667	24.4897142857143	15.3039285714286	14.2856666666667	21.4287073170732	16.3241904761905	20.4057142857143	29.5877804878049	13.2634047619048	15.3060714285714	28.572	9.18257142857144	20.4052380952381	20.4080952380952	11.2213414634146
119	177.040416963222	177.040416963222	177.040416963222	65.301	65.301	65.301	1	1	58.14	418.0975	796.8543	791.714	51.015	924.12	51.0289473684211	58.158	48.9312	45.9135	672.353421052632	44.891	769.2685	337.7193	483.6222	690.91235	36.729	304.98	43.8729	52.0353	333.71985	132.6325	143.85525	131.613947368421	113.22	77.5428	67.32	86.72125	45.9135	56.13025	230.5878	60.19475	68.35675	403.9002	46.9315	48.9744	52.03275	365.2495	3610.8	57.1508	31.6386
120	177.05369993916	177.05369993916	177.05369993916	267.31	267.31	267.31	1	1	80.6124102564103	124.493179487179	103.061435897436	109.167435897436	123.454128205128	163.317894736842	115.274125	270.374743589744	1428.17948717949	431.644384615384	775.180512820513	1799.7651	116.294615384615	124.47441025641	129.555875	136.734974358974	156.056076923077	150.997948717949	120.36	165.285692307692	127.535256410256	116.326769230769	66.3166666666666	123.469641025641	97.9618461538462	91.8369230769231	78.5498717948718	99.9851282051282	69.3685000000001	93.8659487179488	101.020615384615	77.5295	165.260769230769	135.697512820513	90.8187948717949	117.314743589744	109.183897435897	117.364871794872	98.966675	143.816475	107.145769230769
121	178.033135190766	178.032511751801	178.033795584425	305.5675	300.972	309.113	4	4	315.299816326531	415.3028	278.538	268.329775510204	108.14812244898	178.546428571429	70.398306122449	216.27392	309.14484	277.545469387755	147.9551	344.815183673469	246.84987755102	479.591836734694	319.272775510204	247.924469387755	191.79008	262.213428571428	419.37618	523.40364	292.816142857143	64.27008	93.85472	115.317653061224	612.159183673469	195.871346938776	59.1820399999999	789.701142857143	619.375367346938	347.87456	612.167999999999	44.8970612244898	973.34712	722.35824	171.38688	412.18504	1222.30228571429	1002.80042857143	627.2631	985.694571428572	1173.32857142857
122	178.034023907168	178.034023907168	178.034023907168	610.116	610.116	610.116	1	1	29.5917380952381	50.9999999999999	49.987	51.0202380952382	29.5924285714285	51.0280487804878	27.54	28.5680000000001	39.7855714285714	27.5477142857143	42.857	20.4027906976744	48.9668571428572	47.9590238095238	47.9713333333333	51.006976744186	26.5305238095239	35.7141666666667	49.9998333333334	61.2242857142857	57.1279999999999	26.5237142857143	32.6445714285714	39.8004285714285	47.953756097561	71.4183333333333	31.628119047619	34.6937619047619	32.6529523809524	34.6897142857143	46.9331428571428	23.4693095238095	32.6575238095239	52.0345714285714	35.7191666666667	33.6694285714286	35.7141666666666	33.6694285714286	41.8317142857143	41.835619047619	25.5005813953488
123	179.038953197026	179.038329671553	179.039576722499	303.002	301.993	304.011	2	2	525.506	770.402	684.598933333333	676.451533333333	489.728	683.593555555556	518.295466666667	457.029688888889	515.245888888889	535.64	1123.3136	578.4282	775.216888888889	740.8104	678.314777777778	738.592622222223	528.498133333333	760.098666666666	543.938613636364	548.915422222222	727.450133333334	600.858533333333	518.227733333334	813.2588	734.608	553.9324	517.335886363636	549.923733333334	564.2812	495.8604	748.875733333333	522.4448	474.424	712.146133333333	572.280978260869	549.923733333333	598.909577777778	533.541355555555	1000.511	562.2404	594.815466666666
124	179.048126428075	179.045933303299	179.060356755262	87.744	85.69	88.774	22	22	299.960181818182	649.79971875	600.027272727273	1042.87357575758	552.07359375	1019.26096875	457.014303030303	756.022090909091	406.955818181818	378.7214375	541.764818181818	284.656090909091	1093.909	985.35864	1094.55754545455	1096.9703125	817.3704375	1073.21214545455	533.70515625	965.006	653.994818181818	190.757	167.324727272727	456.061909090909	737.657181818182	292.818272727273	223.44159375	490.751181818182	362.19984375	621.346090909091	760.874787878788	516.2465	1099.70184210526	1314.57963636364	418.373939393939	309.20203125	210.207393939394	872.333181818182	705.904875	289.809090909091	227.480272727273
125	179.073543209913	179.073543209913	179.073543209913	294.857	294.857	294.857	1	1	215.30018	325.5395	276.49046	317.3444	241.80162	269.35392	240.757019607843	338.69312	2381.33352	2982.57074	1924.4744	2816.65309803921	304.991725490196	337.74578	315.22944	287.749346938775	348.89472	372.3949	370.39794	448.9232	247.9572	261.2224	228.51584	281.658	259.1816	250.98396	212.21824	286.69306	204.052	238.74552	307.13438	241.836734693878	396.88114	304.04344	215.25376	236.67712	239.7893	244.8624	271.299137254902	238.7736	239.7611
126	180.031595969084	180.030252593095	180.032939345072	303.002	301.993	304.011	2	2	153.056603773585	248.999698113208	240.782339622642	217.320283018868	131.614075471698	197.934905660377	122.420377358491	145.883833333333	141.818611111111	156.117735849057	260.201037735849	138.743094339623	189.730528301887	220.401509433962	213.191830188679	210.17441509434	133.641833333333	217.316264150943	163.263396226415	181.609444444444	211.19858490566	146.92	149.967222222222	186.746320754717	243.847641509434	158.126320754717	130.595555555555	210.174415094339	172.443773584906	170.367833333333	242.826111111111	122.447547169811	185.687185185185	249.964716981132	161.186333333333	179.549333333333	265.268679245283	236.679396226415	287.624037735849	245.910943396226	234.660754716981
127	182.033394514974	182.033394514974	182.033394514974	65.307	65.307	65.307	1	1	24.4662857142857	114.272	88.7648571428571	101.008285714286	197.935428571429	65.2982857142857	219.545714285714	156.103714285714	30.5871428571429	28.568	40.8114285714286	47.9534285714286	89.7851428571429	264.254	113.251714285714	142.86	140.799428571429	152.914285714286	22.4431428571428	108.150285714286	57.136	31.6067142857143	41.8317142857143	39.7911428571428	56.1157142857144	33.6694285714286	31.6288571428572	134.677714285714	21.426	129.576285714286	73.4605714285714	95.9068571428571	298.943714285714	127.535714285714	29.5882857142857	55.0954285714286	59.1765714285714	721.240999999999	155.083428571429	71.53	15.3042857142857
128	182.972951327643	182.971619250728	182.974735995093	1081.48	1080.38	1082.54	19	19	2375.18918918919	2069.19375000001	1508.10740740742	3191.4054054054	2296.62837837838	3394.36777777776	2372.12837837838	2186.03	2274.78486486486	2648.62162162162	2848.59459459459	2305.81081081081	1347.87551724138	1757.48363636364	3164.04	2047.14	2256.85444444443	1459.62	2293.98	2275.2027027027	3490.3	2222.14864864865	2341.52027027027	1583.42800000001	3180.18243243243	2396.61486486486	2385.00324324324	2268.66162162162	2323.77081081081	2251.14	3318.96361111109	2291.54388888889	2301.72972972973	3215.72324324324	2297.04	2227.25	2387.07944444445	2379.66	2900.37621621622	2415.61945945946	2313.36
129	184.07245521094	184.070885390708	184.084770856023	55.0985	53.052	57.128	18	18	551.908326530612	673.22693877551	520.401875	530.540833333333	349.952895833333	568.221229166666	420.403083333333	559.108416666667	2178.06612244898	2240.36333333333	2475.17704166667	953.836354166666	420.308666666667	450.904458333333	386.730020833333	332.649041666667	328.567458333333	343.831270833333	309.1420625	265.302916666667	501.014354166667	332.613142857143	414.280708333333	521.422270833333	420.256816326531	398.883836734694	398.877020833333	484.569270833333	350.973166666667	280.6375	423.455625	378.6055	590.674530612245	566.123125	359.140571428571	461.162416666667	677.459833333333	536.793958333333	1048.83841666667	577.544041666667	372.398854166667
130	184.98535857325	184.980138179182	184.996576903296	1074.35	1073.26	1076.4	84	84	3507.36315789474	5009.4456923077	4201.07000000001	4349.00789473685	3147.08181818181	3733.07243902438	3447.17280701754	3387.93092307693	3675.7153488372	4290.12	4159.89899999999	3714.42683333334	3968.72619047618	5077.56000000001	4306.1605263158	4049.07631578948	3499.80350877192	4081.72192982457	3670.34859649122	3331.89298245613	4919.1934375	3606.35462962962	3562.96645161289	3967.50018518518	3968.49464285713	3582.71404255318	3431.6052	3410.01263157895	3505.32280701755	3240.07719298245	4207.19103448275	3612.37328125	3348.21578947368	4154.86877192983	3791.33999999999	3386.4	3769.47734375	3263.08210526316	5197.66736842104	3839.5803508772	3646.10701754385
131	184.986092667319	184.982245014783	184.997363716301	1169.2	1168.15	1169.29	73	73	1449.11000000001	0	1744.18529411764	2022.66000000001	1097.21666666666	2308.18608695652	0	0	0	2075.70000000001	2986.93380952382	1601.12714285715	2417.36708333333	1970.58550000001	1974.66750000001	2026.74000000001	1339.91650000001	1975.74000000001	0	0	1831.92000000001	0	0	0	2134.86000000001	545.569999999989	1519.80000000001	1440.23999999999	1590.95950000001	0	1907.31450000001	1553.13181818182	1405.22850000001	1941.06000000001	1912.5	1465.74000000001	0	1408.62000000001	3752.97461538461	1561.36500000001	0
132	184.985685236352	184.983348862423	184.997024022399	1125.35	1118.16	1137.64	70	70	3330.69913043479	4541.9140425532	4058.38976744185	4432.76869565216	909.840000000001	1785.00000000001	3366	3205.15659574468	2159.94769230769	4429.78391304346	6121.01999999998	3431.27999999999	4154.3448888889	4442.8385106383	4248.29999999999	4255.25333333332	3211.27914893617	4379.55893617022	3621.75531914894	3269.78191489362	4471.7670212766	3689.85872340424	4075.92	4192.02727272726	4022.88000000001	754.800000000005	3611.53749999999	3255.51369565216	3759.42254901961	3226.93297872341	2566.26730769231	3296.30744680851	3664.14999999999	4286.95347826085	3682.922	3759.437	3581.22	3160.28652173912	6282.76000000001	4481.60457627119	3585.77531914894
133	185.031795740648	185.031795740648	185.031795740648	57.122	57.122	57.122	1	1	2043.27654054054	3185.3755945946	2563.28666666667	2300.72638888889	2245.61486486486	2341.21013513514	1559.23911111111	2641.85875	2214.67686486486	2284.48645714286	3050.5475	2416.70013513514	2934.85966666667	2590.06211111111	3008.18833333333	2681.728	1877.56666666667	2936.2795	1712.01351351351	2120.45859459459	2056.19555555556	1178.42083333333	1202.05083333333	1935.73041666667	2434.67548648649	1232.32324324324	1245.55566666667	1850.48155555556	2019.12972222222	1644.15975	2401.73388888889	1609.99833333333	2974.63524324324	2788.97556756757	1871.17567567568	2190.53638888889	2786.37861111111	2333.75644444444	3343.92422222222	2939.82041666667	1642.63513513513
134	185.984992712996	185.984363468774	185.985621957218	1078.4	1078.4	1078.4	2	2	1020.24390243903	1537.51675000001	1729.7268292683	1589.54	854.964390243906	1838.94100000001	920.265499999999	776.600500000003	807.215500000003	890.672926829272	736.616097560978	763.980000000003	1838.47951219513	1690.9685	1724.40756097561	1672.8	804.977250000003	1766.04219512196	733.379999999999	847.827750000004	1651.16900000001	744.782500000003	733.559750000003	3034.50000000001	1822.1556097561	779.466341463413	782.714146341466	1017.42634146341	699.034146341466	818.039999999999	1953.69081632653	869.466000000004	839.665750000004	1849.12390243903	787.439999999999	719.276250000003	802.113000000003	825.377317073169	782.723499999999	708.218536585368	724.200000000003
135	186.07802767144	186.077690177807	186.083302207562	515.241	515.237	515.27	3	3	18.3674634146342	52.0274634146342	40.817	42.8574146341464	29.587975	44.898243902439	22.4367804878049	37.7499268292684	803.971414634147	1910.19242857143	39.78975	3237.74430952381	36.7353000000001	35.7051219512195	39.7961707317073	44.8976	88.7506097560975	48.9804	79.5714146341464	65.3065365853657	32.6353170731708	30.6124390243902	23.4695365853658	36.7349268292683	32.6493658536585	29.5764634146341	25.5067073170732	24.4866	31.63705	22.4426829268293	49.9788048780488	20.3995	30.6	43.8715365853658	18.3674634146342	29.5877804878049	35.720125	20.4055	27.54	35.7196341463414	31.6324
136	186.142965703109	186.142965703109	186.142965703109	365.256	365.256	365.256	1	1	77.5405079365079	125.481476190476	134.675619047619	175.519174603175	102.036507936508	129.564190476191	100.005838709677	227.502476190476	169.335809523809	146.918857142857	89.792126984127	101.016142857143	94.8939523809524	91.8085714285715	114.261333333333	135.682859375	51.0047619047619	60.2015396825397	48.9820952380952	44.88	78.5668888888889	53.0490793650793	40.8133333333333	94.8777142857143	83.655375	44.891873015873	47.9444761904762	97.9550476190475	42.8513333333334	56.1104761904762	76.5333333333334	48.9816774193549	188.732301587301	97.9550476190476	47.9571587301587	46.9411746031746	67.3440952380952	98.9754126984126	60.1959206349206	59.16	40.8146031746032
137	186.958818801286	186.953711215312	186.969907009833	1080.46	1078.42	1082.54	64	64	8091.97446808511	8840.81632653061	8771.22615384614	9903.22978723405	6223.60526315789	7960.56590909092	5878.93470588232	7484.88913043479	7109.36913043479	8139.2943478261	7750.34685185184	7865.22000000001	8761.29910714284	7692.04685714286	9360.54000000001	9628.73531914894	7162.82068965515	7485.01250000002	7202.73478260867	7000.38366666667	9313.5645652174	7480.14793103449	7575.54000000001	8818.7591304348	8656.24272727271	7820.31710526318	7858.91489361702	5944.28545454547	7174.67695652175	7518.42000000001	9378.81608695653	7671.0145652174	7661.81473684209	7762.39764705883	7452.12000000001	7528.18413043479	7388.96826086957	6268.58666666667	7357.084	7323.08723404256	7621.44000000001
138	187.090633938074	187.090633938074	187.090633938074	515.237	515.237	515.237	1	1	65.3072	82.641731707317	62.2452926829268	87.7556585365853	43.8715365853658	73.4803902439025	56.0921428571429	56.1160975609756	389.742487804878	824.27542857143	66.3170238095238	1434.72257142857	66.3269512195122	82.6298780487805	79.5923414634146	65.3065365853658	61.2087804878049	77.5515121951219	61.2073170731707	58.1636341463415	79.5485853658537	57.1500487804878	50.0003170731708	66.3269512195123	74.4795853658538	49.9730000000001	56.114756097561	52.0336829268294	50.007487804878	44.8928780487805	68.34	49.98	49.9799999999999	70.3980714285714	54.0819756097561	54.0742195121951	43.8830731707317	51.0134146341463	40.8	53.0679024390244	46.9390731707317
139	188.109349895871	188.109086830628	188.112549591064	171.422	171.398	173.467	3	3	70.3984	157.151866666667	124.472533333333	173.382413793103	163.244137931034	220.379586206897	223.432862068965	464.130333333333	229.56	165.25675862069	174.467172413793	109.169517241379	79.5976551724138	147.909666666667	100.986827586207	75.4851034482759	284.656965517241	161.176344827586	127.534482758621	185.6218	74.4794666666667	229.56	93.8812413793103	53.0538666666667	82.6563103448275	111.210068965517	83.6795862068965	327.641379310345	229.515517241379	128.55475862069	116.3332	66.3044827586207	1109.0661	600.7211	275.472	451.7271	1147.81034482759	686.645655172414	462.184965517241	871.315586206896	224.460689655172
140	188.112712155918	188.107519667896	188.117904643941	291.2885	290.793	291.784	2	2	106.118779661017	239.787627118644	226.519016949153	242.848745762712	141.820050847458	212.237559322034	149.97986440678	330.540406779661	513.153779661017	485.697491525424	241.760084745763	520.346949152542	140.757661016949	164.280033898305	137.722881355932	159.162305084746	83.6469491525424	90.8041355932204	64.2834915254237	88.7724406779661	116.322508474576	213.25793220339	103.037118644068	121.422355932203	112.241016949153	121.422355932203	98.9745254237288	132.635254237288	86.7230508474577	88.7724406779661	119.395525423729	81.6298305084746	565.230237288135	241.804271186441	105.08793220339	145.886661016949	408.149152542373	340.770576271186	238.69586440678	383.590101694915	238.767254237288
141	191.141107416523	191.140579137255	191.141863036783	383.6065	381.615	383.711	4	4	164.2522	313.205011764706	356.074435294118	463.234894117647	105.095141176471	381.5284	124.4888	172.4138	166.281345238095	176.496635294118	94.8906352941177	204.08	244.881882352941	456.003105882353	293.837929411765	234.648705882353	103.033226190476	590.777541176471	396.963058823529	129.548964705882	642.814941176471	800.699999999999	504.083411764706	645.734470588236	408.028235294117	425.536235294118	366.2518	403.006882352941	215.277094117647	87.7435476190476	285.731764705882	88.7748	132.635595238095	313.244741176471	226.514	148.968666666667	262.227682352941	84.6883176470588	130.594635294118	366.184223529412	55.0984235294118
142	191.142482628456	191.142482628456	191.142482628456	345.894	345.894	345.894	1	1	91.8231428571429	146.917028571429	183.677142857143	205.111885714286	43.8722857142858	175.518628571429	58.1644285714286	87.7445714285715	66.2851428571429	82.6431428571429	42.852	58.1465142857143	98.9815714285714	144.856228571429	110.172342857143	94.8839142857143	57.1168000000001	244.902857142857	240.821142857143	65.2672	259.188857142857	421.3072	253.066285714286	229.487142857143	162.225428571429	191.813714285714	140.799428571429	172.452428571429	106.088914285714	39.7967142857143	120.410571428571	40.8114285714286	41.8375714285715	106.124571428571	104.069142857143	48.9805714285715	111.211142857143	41.8317142857143	30.6128571428571	146.871771428572	22.4494285714286
143	191.178512316982	191.175720538231	191.191961909346	616.4535	610.104	618.3	30	30	308.1608	2705.09765217392	1493.4752	2718.35693617021	1036.59093333333	1934.90921739131	1548.39373333334	1913.01861702128	1185.42075555556	1720.176625	374.4868	1168.05266666667	1409.85497777778	1658.9536	1477.88425531915	787.508622222222	959.163181818183	274.451733333334	217.371340909091	486.6778	1025.23704545454	882.434555555556	277.477090909091	1106.1136	336.732	158.142272727273	244.838181818182	651.100266666666	141.8356	613.193622222222	208.1344	940.685866666667	3706.49463829788	1226.36053333333	193.899318181818	1171.42963636364	902.0336	2300.72372340425	440.755199999999	479.577555555556	245.857488888888
144	192.048985416728	192.048985416728	192.048985416728	657.054	657.054	657.054	1	1	8.16222222222223	23.4587222222221	26.5358888888889	16.3244444444445	10.2027777777778	18.371	15.2941666666667	10.2088888888889	14.2838888888889	9.1825	13.2636111111111	12.2433333333333	19.3852777777778	21.4258333333333	20.4055555555556	21.4258333333333	10.2027777777778	20.4055555555556	11.2230555555556	14.2877777777778	22.4461111111111	9.1825	10.1994444444445	17.3390555555556	21.4258333333333	18.365	6.12199999999999	12.2433333333333	12.2433333333333	12.2433333333333	20.4111111111111	11.2193888888889	20.4055555555556	19.3852777777778	11.22	10.1994444444445	9.1825	11.2267222222222	17.3503888888889	11.2193888888889	6.12166666666667
145	193.052092686358	193.048049805259	193.061118152891	354.546	353.006	359.135	10	10	81.6145454545454	115.280545454545	129.574636363636	125.515909090909	89.792	115.290818181818	91.8327272727273	138.757090909091	372.338712121212	432.562268656716	210.176181818182	217.337454545455	118.362181818182	120.370727272727	119.350636363636	112.22	98.9502878787879	93.8810461538462	102.045454545454	114.24	102.027272727273	103.02153030303	83.6698181818182	102.018181818182	92.8379242424243	94.876656716418	69.3610303030303	139.787742424242	89.784	88.7637272727273	95.9141818181818	77.5480615384616	186.709909090909	119.382545454545	91.8327272727273	118.362181818182	144.878727272727	124.473272727273	94.8769090909091	145.849166666667	85.7105454545455
146	193.048752871916	193.045943147884	193.057329744668	254.0495	252.006	255.072	6	6	566.253510638298	1058.91459574468	1535.67638297872	1718.33895652174	1370.40291489362	1850.67886956522	1457.81816666667	2565.56374468085	491.773319148936	554.07247826087	354.922978723404	340.772382978723	2463.96797872341	3123.06665957447	2752.66661904762	2587.08228571428	565.103574468085	324.441191489362	369.293914893617	482.64114893617	1473.27940425532	546.799829787234	165.243446808511	685.625872340426	1901.232	1394.18117391304	898.638744680851	3800.45106382979	2280.31819148936	2363.68508510638	2374.43119148936	1805.59061538462	4449.42623404255	3652.02682978723	2509.17406382979	3070.64829787234	3480.1438125	3736.16734042553	2166.29073913043	3621.07553191489	256.121468085106
147	196.040132302892	196.039419050858	196.040270884071	88.778	88.768	90.813	3	3	1234.34917808219	2620.87268493151	3066.37609589041	4100.81142465753	173.460547945205	5937.99452054795	153.030821917808	145.887424657534	3201.135	4483.08658904109	2514.96621621622	1227.29071232877	5331.93243243243	8667.87117808219	6700.13917808219	5501.18317808219	212.234082191781	4130.06904109589	2833.52906849315	133.655890410959	1126.47320547945	282.593123287671	278.553493150685	326.487671232877	1913.75128767123	714.191780821918	432.531567567568	6925.15728767123	3182.49087671233	138.778555555556	3135.04934246575	146.943123287671	231.583534246575	11444.4131506849	4129.38139726027	3373.25219178082	15095.9189189189	205.088835616438	7180.10975342466	14806.1895205479	1071.20136986301
148	196.058289468194	196.041360867002	196.069813713122	60.189	55.105	64.27	32	32	284.624386363636	155.043454545455	53.0678139534884	17.3446363636364	2285.66545454545	38.7651818181818	2327.39761363636	3429.59495454545	323.224727272727	91.8613636363636	239.764090909091	2246.34027272727	24.4832727272727	31.6242272727273	13.2653181818182	23.4688863636364	9651.8477755102	6716.33263636364	4263.71972727273	8247.96668181818	43.877	76.5204545454546	30.6122727272727	50.0000454545455	83.6418636363636	33.6645	30.6040909090909	705.934363636364	134.676	1448.139	52.0408636363636	927.655159090909	6567.78422727273	92.8324090909091	30.6081818181818	3034.29109090909	140.795302325581	8698.87034883721	34.68	3065.46646153846	608.082545454546
149	196.047124577946	196.041755440229	196.058015310381	91.811	84.686	100.994	43	43	1544.53661016949	2451.50801694915	2677.45844067797	2659.06355172414	4738.61166101695	3839.9179661017	4428.84	6768.46927536232	3150.09937288136	4407.79571186441	2564.95945945946	5876.75428571428	4192.66774137931	8600.39361702128	5362.11682758621	4478.82315517241	7314.9316779661	6036.44316949153	4133.11857627119	5756.81644067797	953.028271186441	290.719322033898	267.312275862069	296.874254237288	1537.5486779661	514.216677966102	439.656525423729	6061.93459322034	2539.72410344828	2799.62413559322	2841.67356666667	1535.6449137931	11890.9303050847	8379.62645762712	3146.77769491525	7098.9228	15331.5345189873	18853.5380526316	7174.25601694915	11758.7162790698	2930.94694915254
150	196.072718158745	196.070769392792	196.074429891814	64.269	60.206	66.316	5	5	349.8992	144.832111111111	41.8375714285714	12.2430857142857	2769.47735294118	29.5832222222222	2483.72314285714	3652.52057142857	305.837142857143	88.8065294117647	237.726571428571	3757.06922222222	13.2637142857143	14.2816	8.16228571428571	15.3064285714286	9628.88294117647	6676.56274285714	2943.97279411765	4281.98925	29.5924285714286	74.4808571428572	49.9926	34.6897142857143	72.4180277777778	30.6085714285714	43.8649142857143	738.542057142857	133.653685714286	1586.81085714286	45.9051428571429	1039.90405714286	8293.67031428571	89.7697777777778	25.5107142857143	3027.10294285714	142.836	9756.44582857143	46.9174444444444	8.16365714285714	733.688142857143
151	197.04951978355	197.046037460448	197.052786924156	90.811	88.756	97.944	6	6	223.412048780488	261.157463414634	262.249225	307.147925	424.492487804878	401.928048780488	496.870658536585	602.906487804878	354.91756097561	433.790243902439	348.93405	582.573195121951	372.455125	703.884146341464	466.195731707317	414.29255	440.81912195122	497.890926829268	352.043048780488	366.232536585366	140.81865	107.112804878049	94.8736097560976	122.433	190.790170731707	145.901853658537	92.8333170731707	537.684925	283.63645	255.0625	233.58	160.18212195122	1304.73597560976	781.7413	354.083878048781	605.112025	1366.349075	1995.6579	1133.22	1322.244	326.446829268293
152	197.046386379322	197.045825020582	197.046947738062	62.2205	62.218	62.223	2	2	35.7015217391304	97.92	119.403818181818	173.438636363636	41.8311818181818	283.635818181818	36.738	52.0339090909091	46.898	72.4416086956522	81.6218181818181	36.72	223.38	196.912636363636	255.068181818182	202.059	67.338	111.209727272727	54.0744545454545	68.3765454545455	59.189	36.7293913043478	41.8311818181818	47.9528181818182	73.4243478260869	55.0940869565217	34.68	51.0136363636364	88.7637272727273	28.5816363636364	55.0947272727272	28.5676363636363	62.2366363636364	488.58	89.7829565217391	45.9122727272727	126.513818181818	41.8311818181818	100.98	118.383272727273	41.8405
153	198.040594761974	198.040025513748	198.0411640102	61.7105	61.203	62.218	2	2	41.8217826086957	121.354130434783	147.937826086956	254.055782608696	49.9949130434783	340.781652173913	102.052173913043	49.9927826086956	78.5031739130435	94.8883043478261	69.3777391304348	67.32	249.963913043478	337.706347826087	379.537043478261	252.068869565217	47.9522608695652	210.173739130435	102.030434782609	46.934	110.216347826087	113.248956521739	122.43652173913	71.4182608695652	102.998043478261	120.390782608696	72.4230869565217	469.22	153.045652173913	44.9144347826087	150.998608695652	39.7901739130435	66.3169565217391	610.98	158.140434782609	222.416869565217	471.380608695652	62.2359130434783	62.222652173913	456.173217391304	76.5391304347826
154	198.046551119	198.039974387154	198.052520794635	91.822	89.794	97.944	5	5	99.9716666666667	239.732790697674	238.780285714286	296.941813953488	94.8976428571429	375.462697674419	168.3	105.07676744186	322.25980952381	457.269333333333	347.90723255814	462.178642857143	404.076558139535	726.24	519.251023255814	409.187860465116	79.5915714285714	446.872046511628	311.223452380952	140.776428571429	114.269333333333	119.356714285714	101.007627906977	115.27576744186	143.856928571429	134.677714285714	88.7521395348837	552.038976190476	278.574279069767	64.2761162790698	228.453953488372	62.2370232558139	122.417142857143	803.058547619048	351.019238095238	606.128651162791	1480.42493023256	102.013953488372	1167.03962790698	1457.94555813953	273.398285714286
155	201.048072521506	201.044592145897	201.052033020569	429.5295	428.485	433.631	6	6	72.43988	82.6621199999999	145.83712	113.29992	58.1810400000001	159.12624	65.29792	72.4555	59.1756153846154	71.4196	60.19652	52.0118400000001	146.92032	126.513384615385	126.460923076923	108.14968	160.2185	142.8392	60.1823600000001	237.615192307692	113.1978	420.477692307692	868.415107142857	158.1744	229.508653846154	163.168	1057.01008	155.08256	89.78464	63.2447692307692	258.19156	101.03148	62.2364230769232	165.28536	63.259076923077	58.1696399999999	59.18784	59.17624	58.15596	80.6195	54.0621200000001
156	202.12893016127	202.127980843498	202.129879479041	644.799	644.787	644.811	2	2	20.4052631578947	39.7789736842105	33.6730263157895	33.6686842105263	35.7046052631579	32.6585263157895	19.3795	48.9807567567567	34.688947368421	80.58	17.3449210526316	120.375526315789	30.6078947368421	27.5435526315789	19.3825	31.6330526315789	21.4255263157895	24.486947368421	20.4086486486486	12.2431578947369	22.4457894736842	26.5309473684211	8.15978947368421	26.5234210526316	26.530947368421	11.2228947368421	10.2031578947369	19.388	19.385	15.303947368421	25.5025641025641	11.2197105263158	52.0414736842105	20.4052631578947	19.3855	29.583052631579	32.6492631578948	56.1231578947368	16.3267368421053	14.2840526315789	16.32
157	202.12123773109	202.11967727842	202.133204556381	205.073	203.037	206.081	17	17	249.966818181818	516.2028	349.990963636364	599.865	936.793963636364	1353.90190909091	954.063611111111	1890.76750909091	920.286	766.224818181818	328.49175	575.495345454545	617.265	907.119436363636	898.962611111111	751.941	1279.2852	961.096909090909	683.509636363636	899.880545454546	249.966818181818	295.879090909091	197.890581818182	129.560781818182	560.139709090909	329.583327272727	245.859436363636	2233.6158	1368.06381818182	857.789418181818	1039.65790909091	724.458181818182	5057.49190909091	3456.376	1606.61454545455	2767.99990909091	4803.99088888889	4132.54636363636	3087.34527272727	4588.66556862745	1312.974
158	202.124348771562	202.123000404433	202.137287151801	344.845	342.828	348.908	3	3	205.07628	523.396102040816	398.9764	475.49708	421.36738	428.5176	327.54198	749.91	1302.43784	1206.96758	711.124918367347	1157.11092	220.4064	305.02784	339.67332	277.51616	145.88288	137.7513	93.8756734693878	128.51244	144.87976	171.36672	87.7533469387756	153.00612244898	185.66912	137.7189	112.217959183673	390.8132	203.03174	255.09693877551	240.811510204082	107.1399	2501.99077551021	972.429530612245	241.80287755102	397.951224489796	1665.09696	1816.0628	1476.50108163265	1589.90488235294	1014.2776
159	203.127421396877	203.127421396877	203.127421396877	204.053	204.053	204.053	1	1	34.695	88.7630294117647	51.0220588235294	116.309314285714	156.1005	232.618628571429	150.004852941177	310.214117647059	152.045735294118	146.941714285714	79.5822857142857	122.434285714286	109.168323529412	162.226764705882	159.186857142857	120.393714285714	204.022857142857	156.1005	118.333257142857	158.168382352941	64.2785294117647	67.3374705882353	24.4861714285714	42.8449411764706	96.9244285714286	74.4912857142857	45.9128571428571	387.767647058823	191.808342857143	136.672342857143	183.615882352941	122.474117647059	977.413588235294	591.770588235294	245.841264705882	443.815147058823	893.906470588235	689.69894117647	559.116571428572	864.0368	200.962514285714
160	204.096823843618	204.096823843618	204.096823843618	320.364	320.364	320.364	1	1	129.619375	291.89875	330.58125	398.91775	178.54375	254.04225	157.070941176471	400.95825	111.20725	134.673	39.78975	33.6580588235294	104.0655	82.6453124999999	118.313176470588	112.266	48.972	32.65	23.46575	46.934375	101.9875	34.665125	44.8909999999999	105.124375	85.7010000000001	24.4785	16.318	134.68125	38.78375	74.4782500000001	76.4953124999998	63.2555	247.9359375	128.5515	35.70875	44.891	90.7744375000001	125.444625	73.4580000000001	58.1756249999999	15.3046875
161	205.044744016578	205.040446465052	205.049071342204	268.335	267.31	271.368	5	5	78.5715897435898	88.7756923076923	95.9195789473684	109.170179487179	60.1951282051282	115.304605263158	69.368717948718	75.4989743589744	1583.04	1960.36089795918	1139.34	2137.46621621621	99.9725641025641	87.7420512820513	74.469358974359	95.9209743589744	51	166.301794871795	142.79641025641	56.1155128205129	79.5928421052632	85.7036923076924	90.8051025641026	105.104897435897	103.064025641026	66.3273684210526	72.4291025641026	59.1752631578947	84.6706410256411	66.3166666666666	90.8165128205129	76.5096153846154	63.2479487179487	99.9851282051282	63.2654358974359	65.2882051282052	95.922052631579	58.173	68.3588974358974	74.4581282051282	95.9185641025641
162	206.051449442802	206.048469265535	206.056445620758	267.834	267.31	272.428	4	4	70.4002941176471	100.003235294118	120.412058823529	122.431764705882	88.7655882352941	115.309852941176	82.6295294117647	220.383529411765	1696.16217647059	1776.62353846154	1121.93529411765	2054.82927272727	80.589294117647	86.725	93.8481176470587	91.8397058823529	111.173588235294	147.942647058824	93.8481176470589	142.837058823529	109.187205882353	69.378	61.2158823529412	83.6761764705883	77.5535294117647	66.3286764705882	54.0662352941176	86.7225000000001	68.3478823529412	57.1447058823529	101.023676470588	62.2253823529412	158.141029411765	114.272941176471	67.3491176470588	68.3478823529412	91.8397058823529	99.9888235294118	60.1956176470588	96.8944117647059	77.5535294117647
163	207.063306127468	207.056357704033	207.077106846033	297.917	294.828	309.141	77	77	12861.1216	2666.32653061224	21806.289	17356.7720454545	15639.7606363636	4325.63083098592	3144.68121621622	5996.68373529412	641.751545454545	911.225318181819	691.821954545454	670.2276	12308.34	21524.3176	18368.9209333333	13249.4738970588	6048.52864	7427.50666666667	9633.5524883721	6151.30257142857	14599.8166511628	9947.13771428571	8544.99811764706	13990.7560263158	15416.35525	10156.646627907	11611.7538985507	16415.1679090909	10179.092255814	7455.24842553192	15633.3394772727	7447.75362	19663.7162727273	13086.11128	12667.0387	3867.90314285715	6315.81056000001	16714.1078181818	13258.5555555555	6668.52782978724	7608.04760465117
164	207.07304613631	207.07304613631	207.07304613631	377.505	377.505	377.505	1	1	196.886930232558	364.189813953488	420.297488372093	468.361465116279	479.585813953488	524.28	496.928159090909	1084.4083255814	80.6112325581395	117.329418604651	67.3476279069768	102.041860465116	346.892727272727	438.6	351.996279069768	351.954886363636	617.198488372093	360.158511627907	424.484465116279	644.728186046511	219.39	407.044953488372	303.015976744186	243.880046511628	226.445045454545	325.469023255814	174.42	593.802418604651	343.870204545454	239.7	212.218046511628	255.098837209302	1045.5238372093	412.183348837209	302.037023255814	434.688418604651	758.06734883721	447.953558139535	113.248395348837	785.4	217.318090909091
165	207.100746404614	207.100746404614	207.100746404614	385.644	385.644	385.644	1	1	170.362567567568	289.717368421053	335.62445945946	373.47827027027	387.764324324325	404.918540540541	413.264189189189	928.319736842106	72.4507027027028	96.9256756756757	53.0624864864864	80.6141621621622	254.047297297297	327.453789473684	274.408315789474	262.17472972973	487.689189189189	274.452702702703	298.978783783784	526.459459459459	192.831081081081	319.302297297297	260.21027027027	206.127351351352	198.89472972973	259.231027027027	162.175815789474	512.175675675676	286.733918918919	206.024052631579	175.486486486486	226.536	839.437756756756	318.324324324324	220.413405405405	358.162297297297	577.472972972973	367.355675675675	90.792027027027	609.944263157895	164.263513513513
166	207.987122005606	207.987122005606	207.987122005606	299.93	299.93	299.93	1	1	88.7617499999999	753.964750000001	874.3971	1020.3	171.402	872.313750000001	126.5482	202.970049999999	30.6165	37.7529500000001	46.92	46.9315000000001	650.919499999999	751.1248	761.1438	696.4551	98.9642499999999	204.05	68.3969499999999	70.4213999999999	258.12325	115.32215	91.7999999999999	229.5	360.14825	111.20725	82.6888499999999	156.1059	72.45905	109.16675	313.30885	82.66455	235.686	597.866499999999	113.22	138.754	156.1059	153.0375	126.48	165.2805	79.5599999999999
167	208.071688951129	208.065838110352	208.085243182432	297.9065	294.829	299.924	58	58	2852.03130952381	5553.24088235294	5853.26986666667	6217.26886046512	3991.34338461538	6236.93807843137	4098.13122727273	5581.18339534883	102.027906976744	186.738428571429	108.161906976744	111.210418604651	4999.36386206896	5745.31074074074	5611.78758139535	5096.26455172414	2138.30426666667	2762.91664705882	1960.17946511628	2127.28186046512	3463.30074418605	2903.09093023256	2389.16679069767	3098.20823529412	3630.1088	2798.29027450981	2293.89209756097	4242.27270422535	2927.1892051282	2729.44653846154	3459.37392857143	2592.94102941176	5584.9658	5277.91490625	3041.0265	3813.35808	4697.88549019608	4219.36878431372	3199.37523255814	4929.57955555555	2081.36930232558
168	208.085782757044	208.085782757044	208.085782757044	298.92	298.92	298.92	1	1	2876.52102380953	5552.07602439024	5871.60726190476	6250.99957142858	4026.04742857143	6306.386	4126.9594047619	5554.65976744186	102.028571428572	186.738428571429	107.143536585366	110.190857142857	5049	5802.02147619048	5664.85328571429	5269.37019047619	2154.54171428571	2779.19342857143	1955.11443902439	2148.68502439024	3460.19254761905	2894.88830952381	2385.03833333333	3156.51965853658	3672.00828571429	2869.99673809524	2379.60692682927	4237.74097619047	2941.41507142857	2750.30514285714	3512.26717073171	2623.46064285714	5472.81257142858	5369.6384047619	3069.60985714286	3819.41485714286	4743.86173809524	4285.2	3199.29185714286	4837.85185714286	2078.2735
169	209.072476107465	209.070329842845	209.073704419478	297.924	296.931	297.929	5	5	494.901097560975	997.971789473684	1051.89864864865	1085.71651282051	747.856658536586	1164.12902083333	735.61343902439	1099.71775609756	76.5206250000001	103.04956097561	70.4069268292682	83.6619999999999	924.146647058823	1090.82324390244	1058.91190243902	1041.84334146341	404.998097560975	616.242048780487	386.727902439024	390.772097560976	709.171219512195	570.4036	450.893902439024	658.16743902439	698.900487804878	565.228634146341	436.737463414634	761.22931707317	549.924609756097	492.718902439024	710.208585365853	437.747414634146	1016.1939	954.971121951219	554.946341463414	635.535975609756	808.168390243902	786.626853658537	586.415853658537	867.35243902439	345.870951219512
170	209.13600883664	209.130935047948	209.141082625333	117.8305	116.291	119.37	2	2	13.2608666666667	18.3582580645161	19.3888666666667	17.3479333333333	11.2251333333333	22.4422	16.3216	24.4776	22.4422	13.2613	12.2408	16.3242666666667	17.3411333333333	13.2608666666667	17.3479333333333	12.2432	9.1827	13.2660666666667	12.2412	17.3445333333333	12.2456	8.1592	8.16213333333334	25.4927419354839	16.3242666666667	10.2044827586207	10.2026666666667	10.2046666666667	7.14326666666667	12.2408	11.2168064516129	7.14326666666667	23.4569333333333	22.4422	11.2229333333333	9.1824	10.197	18.3648	19.3850666666667	15.2985	7.14458620689655
171	209.153487730982	209.153487730982	209.153487730982	343.853	343.853	343.853	1	1	65.2972972972973	124.472972972973	127.554054054054	164.285270270271	87.7432432432432	98.981945945946	89.798054054054	212.221837837838	66.2877027027027	69.3783783783784	59.1756756756757	57.1275675675676	87.7571891891893	162.197189189189	130.553081081081	75.5	180.535216216216	148.983135135135	136.737945945946	217.219702702703	137.739078947368	237.691486486487	188.78	141.776243243243	99.9891351351351	110.189189189189	95.9054054054054	130.615351351351	79.5684324324324	78.5732972972972	108.165837837838	79.5831891891891	168.371351351351	102.043243243243	90.804054054054	73.4672432432433	132.635135135135	123.452702702703	51.0135135135135	131.576513513513	36.7355675675676
172	210.074689952395	210.074689952395	210.074689952395	120.373	120.373	120.373	1	1	76.5206896551724	160.1243	159.1928	238.7892	261.239466666667	318.2712	282.5677	581.438	264.249066666667	310.161066666667	167.290933333333	271.390933333333	218.294266666667	326.421333333333	289.755733333333	215.276266666667	339.6822	295.935333333333	242.7838	277.512533333333	111.209066666667	90.7889	57.1442666666666	66.2805	158.141333333333	151.029066666667	97.9456	419.4118	234.661333333333	220.3344	239.590333333333	104.0876	1370.53316129032	586.538333333333	291.796266666667	373.4176	1197.3626	735.612266666667	460.140266666667	850.7356	474.5945
173	212.058722128288	212.05517606511	212.071034420318	70.408	67.336	75.504	19	19	12.2417142857143	26.52104	26.5332653061225	30.6116326530612	21.4283125	27.5471632653061	15.3059375	51.0197916666667	21.4135714285714	25.515625	28.5674285714286	41.8258571428571	23.4637551020408	33.6647142857143	27.5477142857143	29.5914791666667	2335.6860625	1964.05	934.682583333333	1581.61354166667	25.509693877551	13.2621224489796	11.2231428571429	28.5675833333333	26.52104	13.2634489795918	13.2634489795918	14.2822857142857	13.2634489795918	14.287	31.6250612244898	18.367125	28.5645714285714	36.72975	20.4079166666667	22.4458367346939	26.5274285714286	31.6288571428571	25.5010204081633	15.3058163265306	13.2635208333333
174	213.964595776378	213.959347878515	213.978415778741	104.048	98.965	106.118	95	95	3159.5206875	4622.85572727273	5190.5173	4491.91085	3356.53923255814	4467.948	2746.92262790698	3770.847575	202.98	338.688585365854	298.938609756098	218.337414634146	2619.05637209302	3153.96620408163	2913.88892307692	2864.2628	373.42712195122	690.721634146342	637.759146341464	416.219707317073	2907.81428571429	2371.5	2763.905625	3070.63	2191.56913432836	2339.70478947368	2278.94595238095	2500.00512820513	1678.55034883721	2219.12142857143	2678.14485714286	2027.85465853659	2631.26773333333	3714.12888888889	2414.02103703704	2637.78209302326	1574.25564102564	2874.15544736842	3155.23719512195	1607.73490909091	1158.87777777778
175	215.95879976392	215.953806766565	215.972552252288	103.051	94.878	106.106	79	79	1550.68061538461	2208.91064102564	2481.77493333333	2122.47069767442	1562.43653333333	2013.27807317073	1292.44136	1648.32	764.068117647059	807.052647058823	698.876142857143	488.706794117647	1261.07314285714	1783.42270588235	1454.89832653061	1276.58863636364	314.241529411765	421.308588235294	392.869852941177	288.643352941176	1466.1232	1092.48178846154	1263.08884375	1467.74213157895	963.146256410257	1109.23409090909	1044.57909677419	1118.40711111111	832.712888888889	968.241793103449	1232.04495238095	907.865925925926	1283.271	1814.27966666667	1098.85911111111	1263.2552	1479.41428571429	1335.554	1378.38026666667	1494.71857142857	807.933176470588
176	215.991744891001	215.991744891001	215.991744891001	116.315	116.315	116.315	1	1	1855.60182926829	2731.95190243902	3078.59095121951	2670.42509756098	2276.43621951219	3149.11646341464	2108.34	2595.9	839.58043902439	900.789219512195	628.410146341464	533.600317073171	1597.74014634146	1804.72517073171	1781.66205	1605.0892	328.526390243903	425.451878048781	420.300292682927	313.17743902439	1736.49663414634	1501.44	1649.784675	1747.26	1182.49095121951	1519.3973902439	1386.34573170732	1763.5104	1279.5816	1261.88726190476	1600.94048780488	1184.53148780488	2114.40943902439	2646.57595121951	1650.79409756098	1838.7608	1570.76243902439	2064.016325	1399.80809756098	1625.04964285714	825.515439024391
177	218.112393395695	218.103153257277	218.114243185478	364.235	361.168	364.263	3	3	279.565625	536.487125000001	657.041000000001	705.023235294116	370.494882352941	616.044470588235	392.813235294117	796.815250000001	613.207812500002	573.405294117648	198.94875	150.031875	370.345411764706	314.237	447.88975	475.429647058823	87.7415000000001	83.659294117647	35.7109375	67.3158750000001	214.261764705883	42.837375	92.8427500000001	208.131	202.956588235294	49.994411764706	32.6260000000001	348.920470588235	120.353058823529	197.940625	200.042500000001	189.840352941176	697.851000000001	418.302499999999	106.106	158.1484375	262.200470588235	457.223529411764	199.981250000001	213.0885625	41.8296470588235
178	220.083310545459	220.077880545692	220.095180978545	458.078	454.008	460.124	5	5	8.16400000000001	15.3005769230769	35.7098	8.16384	8.16384	23.4661923076923	10.2048	31.62868	91.8252	128.58048	10.2072	99.9826153846154	14.28672	14.2772	15.3006	12.24576	26.52728	27.54108	46.9217692307692	60.1823599999999	20.4008	13.26364	15.2976923076923	10.2028	45.9216	17.34068	8.16224	83.67936	122.4576	55.0821600000001	78.56156	9.18035999999999	77.5230400000001	48.9729230769231	18.36072	16.3273846153846	137.7378	14.28392	12.2404615384615	119.40084	31.6283461538462
179	220.084226096549	220.082656860352	220.085795332746	172.4155	171.386	173.445	2	2	233.641653846154	385.749	387.702307692308	487.468076923077	407.087423076923	473.404923076923	452.999538461539	798.539538461538	312.202384615385	537.56026923077	129.574192307692	433.63076923077	219.4075	369.266814814815	244.809230769231	218.288230769231	572.371038461539	396.794961538462	268.330807692308	420.255846153846	264.249730769231	267.320615384615	262.2685	257.16096	240.838	226.499769230769	222.427076923077	588.939461538462	362.113653846154	301.999692307692	329.546961538461	269.300307692308	1204.93796153846	938.263703703704	418.310384615385	610.749615384616	948.850384615385	960.073346153847	652.996923076924	934.566615384616	372.398269230769
180	221.085220235479	221.085220235479	221.085220235479	455.034	455.034	455.034	1	1	91.8373170731707	132.618571428571	140.779714285714	146.941714285714	104.069142857143	139.75630952381	130.614857142857	107.1275	116.309857142857	111.211142857143	96.9407142857143	115.273452380952	120.410571428571	145.86	144.84	128.571	99.9996666666667	138.73619047619	105.062452380952	103.022404761905	145.86	104.066714285714	103.034428571429	142.83756097561	134.678634146341	96.9135714285714	105.086976190476	126.53019047619	124.474857142857	94.8732857142857	148.982571428571	117.332857142857	111.195571428571	127.535714285714	87.7322857142857	94.8985609756097	106.107238095238	109.183309523809	93.8531428571429	111.224119047619	107.1275
181	222.079211802965	222.079211802965	222.079211802965	455.034	455.034	455.034	1	1	32.6537142857143	38.7642222222222	38.7705555555555	25.5104166666666	33.66825	42.852	33.67375	31.6286111111111	41.8313888888888	39.7908333333333	34.6941666666667	46.9305142857142	39.79625	37.7441111111111	41.8245555555555	34.6941666666667	29.5880555555556	42.8446666666667	33.6581666666667	43.8576111111111	35.6980555555556	26.5272222222222	32.6382222222222	30.6085714285714	40.8102857142857	29.5832222222223	22.4461111111111	45.91875	42.8505	27.543	45.91875	26.5308333333333	41.8245555555555	47.9530555555556	31.6243055555556	28.572	34.6894444444444	22.4461111111111	30.5983783783784	33.6746666666667	31.6286111111111
182	223.063592270842	223.063389756944	223.077205303046	842.716	841.706	847.788	3	3	135.69711627907	315.18	349.955720930232	309.102279069767	171.383441860465	345.827302325581	139.75911627907	245.853627906977	359.179162790697	328.612232558139	105.100720930232	252.994604651163	283.676372093023	320.367627906977	372.495232558139	346.934418604652	156.06	254.014744186046	227.517046511628	167.321953488372	310.369523809524	221.430837209302	342.81376744186	325.469023255814	266.256418604651	239.792906976745	164.354166666667	172.450744186047	270.336976744186	175.508	260.200813953489	217.344209302325	173.443488372093	388.726325581395	255.06976744186	403.001046511628	255.06976744186	207.116651162791	124.471209302326	314.238790697675	313.14
183	223.078084099871	223.078084099871	223.078084099871	756.984	756.984	756.984	1	1	132.633255813954	247.893906976744	269.390511627907	236.69934883721	158.139651162791	255.133720930233	176.440340909091	199.947348837209	197.935428571428	238.739860465116	95.9193488372092	306.118604651163	223.471674418605	322.32	241.800627906977	249.968372093023	128.572744186046	195.915906976744	152.038906976744	161.246523809524	246.901906976744	170.407595238095	173.447441860465	259.15088372093	217.344209302326	161.244511627907	158.16488372093	170.409906976744	168.346046511628	173.423720930232	217.344209302325	163.244651162791	172.424261904762	239.792906976744	176.508279069767	210.12	224.430697674419	267.31311627907	87.732	213.209162790698	197.961209302325
184	225.076210359447	225.072722164649	225.090188274453	296.9175	293.831	297.946	20	20	760.119117647059	1251.87463636364	1607.95981395349	1529.59497435898	1018.24514285714	1626.33542857143	1032.68647058824	1793.36682352941	213.241470588235	293.883428571428	136.739117647059	227.525588235294	1126.08	1464.25192307692	1544.49628571429	1161.61125925926	542.702588235294	676.449428571429	613.285147058823	507.07155882353	811.240714285714	774.514852941176	708.982738095239	595.937647058823	682.564551724137	901.932571428572	677.690117647058	1217.20085714286	951.934411764706	643.694235294117	842.004166666668	567.365294117647	1718.36734693878	1297.78690909091	935.44788235294	1113.1473	1647.99214285714	1101.90375	1060.592	1698.74073529412	489.727058823529
185	225.07982833292	225.078924460032	225.080732205809	233.6515	233.646	233.657	2	2	116.326636363636	254.019613636364	237.723545454545	318.367636363637	769.371318181819	1063.40836363636	795.812727272728	2063.26718181818	1415.11827272727	2018.63890909091	959.056363636364	1840.572	385.762186046512	559.171727272727	560.192113636364	332.608909090909	2426.90440909091	1580.40245454545	1232.35218181818	2011.70890909091	321.428863636364	319.352477272727	212.164727272727	306.047727272727	290.777727272727	168.36375	141.764204545455	616.327090909091	357.095454545455	184.599431818182	291.759	165.2616	2793.50672727273	676.531227272728	362.1	438.717272727273	1820.40981818182	1166.47137209302	599.920363636364	1044.61963636364	584.538136363636
186	226.194750373746	226.193371543644	226.19525242387	445.834	445.829	445.88	3	3	49.9837692307692	146.891076923077	102.007407407407	97.9662222222222	577.718296296297	89.7667692307694	243.844346153846	914.315294117647	190.795407407407	316.211923076923	78.5459230769232	91.7999999999999	73.4593846153846	135.699407407407	97.9236923076924	76.5201923076923	374.530296296297	81.6215384615384	85.7026153846155	252.923259259259	76.4888888888889	178.54537037037	223.4895	92.8445	77.5404615384615	89.7665185185184	86.7409259259259	342.881777777778	120.391769230769	317.30062962963	83.6810000000001	316.280370370371	999.88	76.5057692307694	123.475846153846	175.486307692308	90.8063703703704	813.355826086956	82.6418076923077	132.633703703704	71.4188461538463
187	227.126978291799	227.126978291799	227.126978291799	825.399	825.399	825.399	1	1	18.3672857142857	34.6840476190475	28.564	31.6325476190476	17.3468809523809	34.6889047619048	22.4426190476191	17.3468809523809	214.285	696.930023255813	28.5713333333333	501.023585365853	43.8774047619047	46.9386190476191	35.7141666666666	45.9182142857144	20.4	42.8458604651163	14.2836666666667	21.4255	36.7302857142858	24.4868571428571	27.5515714285714	36.7242857142856	42.84	19.3849761904762	21.4285	18.3677142857143	26.5237142857143	18.3672857142857	37.7452857142857	17.3493095238095	18.3672857142857	27.5470714285714	13.2655714285714	26.5237142857143	20.4028571428571	17.3472857142857	34.6945714285714	26.5237142857143	11.2231428571429
188	228.05662247578	228.050290488812	228.062954462748	166.3	164.251	168.349	2	2	24.4831578947369	33.669552631579	39.7905405405405	31.6091081081081	40.8118918918919	30.6086842105263	21.4222702702703	64.2682894736842	26.5268421052632	19.382	16.3243243243243	14.284052631579	24.4897297297297	37.7448684210526	26.527027027027	26.5235135135135	44.899027027027	29.5878378378378	10.2026315789474	28.5592631578947	35.7047297297297	31.6281578947369	14.2815135135135	39.7912894736842	31.633052631579	19.385	20.4081081081081	27.550945945946	9.18097297297297	19.3825	24.4901052631579	34.6891891891892	58.155	28.5592631578947	11.2214473684211	13.2576052631579	19.3851351351351	35.7094594594595	13.2652702702703	23.4662162162162	16.3216842105263
189	228.194505487922	228.194505487922	228.194505487922	1026.38	1026.38	1026.38	1	1	270.309137931035	396.860482758621	457.918068965518	432.545793103448	275.43724137931	445.709862068966	246.848344827586	267.199344827587	349.865913793104	364.170254237289	1054.91175862069	331.640086206896	703.835689655173	372.274827586207	474.396206896552	586.618965517242	276.48074137931	766.020000000001	636.103448275863	343.728379310345	772.100844827587	307.071896551725	623.314810344827	544.845724137931	899.789491525425	391.812413793103	361.067793103448	440.528275862069	571.200000000001	459.093103448276	828.338	380.396779661017	255.043103448276	614.133413793103	372.268534482759	333.500534482759	318.277655172414	458.968965517241	334.51475862069	298.942245614035	338.657172413793
190	228.208625212742	228.198803856636	228.210913161523	499.915	499.898	500.974	7	7	281.631714285714	292.775	285.68	297.958190476191	1121.26783333333	329.559976190476	942.480000000001	1917.09245454545	826.527857142857	1085.55866666667	341.787738095239	389.803714285715	276.490976190476	309.06	314.287707317073	324.443285714286	1062.84	271.434	460.138119047619	496.941926829269	302.855142857143	737.666571428572	729.683658536585	328.570333333333	292.774166666666	497.690285714285	387.711219512196	798.86507142857	541.910785714286	929.353317073173	277.44	1076.25071428571	3369.13506818182	260.203214285714	428.51268292683	762.959999999999	486.664928571429	2377.5211627907	386.58	630.616243902439	287.754142857143
191	228.965989732158	228.962894803002	228.967716131356	104.0545	102.025	106.118	18	18	985.4304	1150.86486486486	1418.408125	1270.2614516129	906.165942857143	1341.03555	771.1416	1059.72062857143	94.8679714285714	127.532142857143	77.5417142857143	79.5822857142857	731.544857142857	843.776285714285	811.266923076923	818.393823529412	188.747571428571	270.330285714286	200.004	213.197914285714	831.532857142857	507.931542857143	711.119228571429	887.377105263158	690.617371428571	605.114142857143	603.907657142857	830.639117647059	450.009	591.749142857143	780.147	542.874705882353	786.508114285714	1078.58505263158	564.3128	575.521714285714	391.789714285714	788.680857142857	462.189428571428	392.742777777778	280.523571428571
192	231.975858261171	231.97155282755	231.990407774369	297.9115	293.83	299.969	62	62	1623.38991044776	2427.68746551724	2522.0992	2475.17087804878	1786.50638888889	2352.71956	1854.87276923077	1784.22985714286	80.6020465116279	124.492285714286	116.326142857143	82.6431428571428	2459.32045833333	2525.50178571429	2483.02771428571	2376.85888888889	1266.978	1798.70075	1339.818025	1348.80722222222	2094.61990909091	1753.84881818182	1522.07872	2035.78666666667	2121.32980327869	1701.81490909091	1673.24727272727	1856.86558139535	1877.2819047619	1600.62961363636	2148.97242857143	1648.97409523809	1916.08409302326	2455.7704047619	1755.66585714286	2072.93028571429	2240.80885714286	1868.13097674418	1862.31711111111	2269.43314285714	1533.48084
193	231.973849714246	231.969821908789	231.989048619976	68.3625	64.281	71.389	52	52	1734.28333333333	2375.43884848485	2379.24180645161	2768.99841176471	1588.8132972973	2546.18983783784	1588.15733333333	1200.85155882353	863.466676470588	849.300705882353	1282.48675862069	685.499294117647	2172.93886363636	1841.22448275862	2060.17820930233	2222.7579	400.012941176471	565.226647058824	445.855676470588	359.133176470588	3190.83656097561	1882.38838235294	1957.9355	3533.212325	2649.80717647059	1570.90266666667	2003.84114285714	1417.96352941176	1085.56164705882	1711.22128125	2513.56988235294	1995.92018181818	903.980588235294	1921.90164705882	1330.46352941176	1364.09391176471	984.563181818182	898.860272727273	2302.29565517241	1052.08863636364	650.021029411765
194	231.976277828318	231.971966838004	231.990394051619	99.987	95.92	103.058	18	18	632.483783783784	878.569054054054	919.395416666667	932.660833333333	622.454166666667	950.033777777778	604.843972972973	691.541675675676	426.278722222222	545.83375	241.805833333333	499.932432432432	624.512	692.674305555555	644.710222222222	622.454166666667	582.673777777778	304.042777777778	462.24875	505.973621621622	819.283055555556	777.197666666666	892.71875	1037.453	649.912162162162	609.18875	629.423378378378	513.353416666667	442.860833333333	470.348055555556	632.383243243243	513.283555555556	534.536648648649	754.087916666667	472.452916666667	569.3925	397.908333333333	533.619805555555	490.685	438.719444444444	391.721513513514
195	233.039494506932	233.039435730707	233.044419858459	65.29	64.276	67.319	3	3	231.565942857143	328.4308	389.864705882353	430.551705882353	225.485	430.488228571429	206.129117647059	221.403823529412	187.585371428571	162.305272727273	316.282058823529	188.721142857143	362.193970588235	338.679058823529	334.656470588235	373.481470588235	90.8192647058824	150.004852941176	85.704	87.7554117647059	428.585294117647	385.660058823529	396.882970588235	471.403058823529	366.159485714286	297.873371428571	246.868470588235	203.003411764706	182.627382352941	206.164764705882	352.960705882353	239.803676470588	177.499885714286	288.684257142857	180.585514285714	207.119705882353	234.660882352941	133.654676470588	593.606742857143	275.519117647059	157.147941176471
196	233.97022104834	233.968253482285	233.972028432799	298.944	296.902	299.941	10	10	712.239200000001	1078.61735483871	1083.53736	1045.91931818182	807.051512195122	1002.92373170732	777.44443902439	795.6975	55.09485	69.3881951219513	57.1438	64.2784390243902	1003.65188571428	1016.3433	978.296951219512	1021.1344	586.571875	716.959571428569	615.316275	649.915175	905.107780487806	733.685575	703.88625	840.818051282051	939.758602941176	802.951146341464	728.565599999999	780.617195121951	756.018804878049	756.951300000001	888.790175	675.514487804878	832.5444	1037.59425	790.616250000001	817.120125	921.434414634146	862.147317073171	798.545414634147	957.15865	647.874625000001
197	233.971411037939	233.971411037939	233.971411037939	65.296	65.296	65.296	1	1	807.941538461538	1264.8	1307.15936842105	1387.54871794872	800.92141025641	1349.62961538462	761.234105263158	718.376421052632	505.754666666667	529.748763157895	845.798157894737	509.043974358974	1151.72474358974	1044.61128205128	977.563368421053	1166.34126315789	6835.80063157895	4913.58736842105	5035.09192307692	6420.58266666667	1506.12553846154	903.94717948718	1019.37434210526	1661.24547368421	1272.928	826.303846153846	864.04858974359	878.330384615385	613.193973684211	910.356421052632	1232.47789473684	982.665473684211	571.271794871795	1130.30205128205	679.490769230769	763.176526315789	663.183333333333	497.965473684211	1121.1208974359	672.450358974359	379.544923076923
198	233.977250281615	233.968925929434	233.984970433233	99.989	95.92	101.028	5	5	333.577371428571	609.195857142857	600.012	665.338057142857	360.211285714286	542.868	330.471	432.456444444444	267.180114285714	311.17625	254.049166666667	319.349428571428	362.252142857143	439.667888888889	336.636666666667	398.998742857143	398.998742857143	223.442571428571	298.985571428571	324.396342857143	459.128571428571	338.677942857143	489.733333333333	540.658888888889	326.491428571429	365.323657142857	325.415444444444	327.6126	252.042916666667	275.469428571428	343.683833333333	273.482514285714	327.502542857143	458.172428571428	274.502971428571	324.4925	312.207428571428	355.047	332.556222222222	327.502542857143	266.242371428571
199	234.018036312384	234.016249704147	234.030689731686	59.162	57.127	60.189	15	15	806.891909090909	1255.54539393939	1295.9953125	1389.61145454545	797.853272727272	1341.41954545455	762.279545454545	718.272	501.631272727273	519.5935625	834.583090909091	494.744090909091	1153.75709090909	1044.57309090909	971.299636363636	1167.4	6835.00454545454	4902.41045454546	4908.57309375	6361.01775	1496.9818125	898.8953125	1030.47545454545	1653.86209090909	1267.747	823.21565625	858.916545454545	877.278181818182	611.143363636364	904.27375	1232.26981818182	985.759090909091	567.170545454545	1127.23393939394	673.365	760.103181818182	651.95971875	489.72	1110.879	667.366125	364.30734375
200	234.094813422093	234.094813422093	234.094813422093	205.072	205.072	205.072	1	1	179.627555555556	329.549722222222	264.251944444445	245.886944444444	411.037611111111	559.112222222222	460.2455	299.961666666667	511.131333333333	453.126666666667	403.003947368421	379.420421052631	459.125	537.686388888889	488.713055555555	544.828333333333	742.521684210526	789.652	566.254166666667	601.963888888889	224.461111111111	137.7825	152.991666666667	103.048055555556	511.314705882353	246.907222222222	215.208277777778	715.409444444445	802.958611111112	569.129	801.938333333334	592.781388888889	1047.82527777778	1348.80722222222	783.360000000001	866.451666666667	1074.645	1112.04222222222	1067.21055555555	1088.28072222222	837.374388888889
201	234.098101030626	234.085239017361	234.110277103845	503.0185	502.976	508.077	16	16	14.2865625	18.3616363636364	57.1454545454546	16.3267878787879	10.2027272727273	17.3474375	13.2588181818182	63.2569090909091	372.399545454546	490.75528125	13.26365625	498.9939375	28.567875	27.5416363636364	15.3068181818182	15.30421875	103.032242424242	80.615909090909	273.435375	407.161363636363	41.8237272727273	14.2863636363636	18.3684375	20.40875	185.656545454545	83.6195	13.2639393939394	445.859181818182	839.974374999999	220.339636363636	357.987093750001	19.3817272727272	273.335636363637	124.493375	57.1454545454547	56.1150000000001	578.494636363637	28.5718787878788	10.1990909090909	846.989062500001	32.654
202	234.09883891319	234.095943090442	234.113240374379	205.084	202.012	207.118	36	36	190.818279069767	347.915162790698	278.577	268.333395348837	427.555395348837	576.378837209302	474.483837209302	329.587697674419	565.234604651163	481.626604651163	419.325139534884	413.269534883721	475.450046511628	558.168976744186	505.164767441861	567.26223255814	766.124790697675	807.040744186047	587.600372093023	625.431069767442	242.822333333333	159.163534883721	165.262604651163	120.376465116279	526.464	265.272558139535	226.470976744186	742.854666666667	845.81134883721	583.44	813.051209302325	605.177186046512	1109.04334883721	1333.52120833333	878.22	1193.69930232558	1459.16534883721	1169.34221052632	1417.13717142857	1412.90197916667	937.508232558139
203	235.097750214297	235.096646144205	235.09885428439	505.0165	502.976	507.057	2	2	7.14325000000001	14.2805	24.4868571428571	18.3651428571428	15.30375	14.285	7.13900000000001	16.3245714285714	89.7819999999999	154.090107142857	18.3645	203.0795	21.426	25.5071428571428	14.2867407407407	14.2835	23.4616428571429	24.4868571428571	41.8317142857143	52.0345714285715	19.3813571428572	12.246	7.14324999999999	15.3075	35.7025	13.2558214285714	8.16228571428571	58.1542499999999	126.564142857143	24.4817142857143	67.3105714285714	13.2609285714286	48.9531428571427	18.3651428571429	11.2251071428571	20.4074074074074	68.3591428571428	8.16399999999999	13.2581428571429	98.9867037037037	13.26325
204	235.115735702515	235.115735702515	235.115735702515	508.077	508.077	508.077	1	1	6.12311999999999	14.2805384615385	23.47104	18.36504	12.24336	11.22836	8.15871999999999	12.24336	74.48044	137.7054	16.32448	190.82976	19.38076	22.44088	13.26624	13.26364	24.48096	23.4710400000001	31.62868	54.0854399999999	19.3851153846154	9.18431999999998	6.12311999999999	12.24336	33.66132	9.1782	6.12168000000002	57.13568	95.95144	22.44616	64.2499199999999	12.24048	46.91264	15.3042	10.2048	19.3851153846154	51.0020000000001	9.18467999999999	8.16032000000001	76.521	13.26624
205	235.173587727187	235.173507061063	235.173668393311	255.577	255.044	256.11	2	2	3136.31254166667	5491.44502083333	5652.99291666666	6411.86834042554	4568.77279166667	6621.57074468085	4589.16363265306	6522.37016666666	4081.08333333333	4540.70425531915	3587.04691666667	4844.24591666666	5648.21933333334	5597.20579166667	5829.82754166667	5736.98289583334	4992.08391666667	5635.97608333333	4175.54216666667	5087.693625	5772.692375	5327.20154166667	4466.28966666667	5863.49647916667	5804.6645106383	5102.17085106383	4255.09233333333	5027.89466666667	4402.46864583333	4423.89433333333	5510.48277083333	4571.82293877551	6287.92914583334	5969.315625	4293.82566666666	4194.83966666667	4761.60397916667	4638.2671875	2974.47840425532	5358.278875	5108.10154166667
206	235.185991989662	235.175431856971	235.194544161283	258.646	255.067	262.242	16	16	3144.4924680851	5501.97433333333	5659.4423125	6422.371375	4586.57566666667	6639.25212765958	4595.19385416667	2518.02596825397	4110.2515	4561.635	3585.37322916667	4873.83377083333	5672.70583333334	5599.2779574468	5839.00997916667	5755.0325	5007.79083333333	5661.809375	4194.32566666667	5108.4960625	5789.01670833334	5359.95566666667	4492.27785106383	5877.40595744681	5804.7225	5139.238	4234.98607792208	5051.36089583334	4416.7524375	4435.68466666667	5522.72602083333	4583.60883333333	1477.34329411765	5972.30157446809	4324.34925	4227.48433333333	4798.92160416667	4650.4185	2977.51504166667	5387.86008333333	1654.03169811321
207	236.031841950086	236.029268741148	236.034415159024	59.679	59.169	60.189	2	2	145.875888888889	221.327944444444	247.96125	238.745	161.1995	264.208777777778	162.250666666667	213.267083333333	128.4745	119.426914285714	180.589166666667	123.433444444444	216.263555555556	220.344	227.559111111111	223.47125	1073.51818181818	834.587222222222	789.6735	1068.3588	287.7575	361.181142857143	440.76	289.806222222222	275.3925	411.106057142857	368.260111111111	196.881444444444	171.402	158.194722222222	216.298888888889	170.386388888889	217.283666666667	276.450111111111	222.422285714286	168.34125	159.163333333333	166.305277777778	281.550666666667	154.087111111111	164.264722222222
208	236.09572325465	236.092852672291	236.112033081055	507.057	502.976	508.077	3	3	5.10227272727272	18.3616363636364	18.3681818181818	14.2859393939394	8.16218181818183	24.4901818181818	13.2588181818182	19.3851818181818	46.9325454545455	57.1352727272727	9.18245454545454	64.2886363636364	18.3649090909091	17.3410303030303	16.3272727272727	7.14190909090909	18.3621818181818	21.4295454545454	19.3851818181818	34.6954545454545	21.4224705882353	12.2454545454545	15.3068181818182	14.2859393939394	25.502205882353	15.2963636363637	11.2233333333333	45.9122727272727	84.7103030303029	21.4219090909091	58.1348181818182	10.2009090909091	53.0352727272728	18.3676363636364	17.3477272727273	10.2027272727273	57.1352727272728	10.2042424242424	12.2389411764706	73.4737500000001	8.16363636363635
209	236.183470196452	236.178823865788	236.193708410586	258.121	255.049	258.132	5	5	686.643545454545	1397.77363636363	1392.148	1736.484	1159.02981818182	1760.44090909091	1134.53008695652	1872.20045454546	975.163454545453	1055.97	888.003434782609	1126.368	1475.94	1481.436	1490.61845454545	1462.68	1306.62	1403.87895652174	978.441545454547	1318.54472727273	1460.01027272727	1363.08436363636	1081.48909090909	1413.07772727273	1486.93472727273	1319.56527272727	844.657411764706	1369.206	1022.30139130435	1045.03854545454	1441.01018181818	1173.05	1943.61954545455	1453.88863636364	1093.976	983.54290909091	1216.16509090909	1236.51545454545	725.590956521739	1299.2252	1248.0715
210	236.197059567734	236.197059567734	236.197059567734	259.135	259.135	259.135	1	1	699.916	1414.0665	1412.32257142857	1751.11671428571	1169.24742857143	1780.71017857143	1142.68	1849.76013793103	988.449214285714	1068.23914285714	897.296551724139	1139.65914285714	1493.38457142857	1495.73885714286	1507.98228571428	1476.30175	1322.00937931034	1421.258	997.627448275863	1334.76728571429	1477.322	1383.16842857143	1098.79996551724	1426.35942857143	1498.04157142857	1348.0805	911.115142857143	1382.19678571429	1042.732	1061.50571428571	1457.223	1181.24271428571	1960.98914285714	1470.21751724138	1110.304	1007.022	1237.56325	1252.1535	733.7395	1355.39668965517	1275.58035714286
211	236.955847615264	236.955847615264	236.955847615264	66.316	66.316	66.316	1	1	757.909533333333	1149.4273	1183.50933333333	923.341333333333	721.328533333333	1068.82026666667	668.416206896552	614.206068965517	517.922933333333	437.949827586207	1050.88413793103	449.9523	955.998482758621	712.006533333333	816.213333333333	930.680275862069	473.504	424.348689655172	459.12	472.383466666667	1154.1478	947.8587	919.260266666667	1438.58896551724	1193.478	742.6328	947.641933333333	732.407866666667	610.124965517241	866.360586206897	1122.07333333333	910.239862068966	455.9698	961.9543	684.598933333333	709.091724137931	512.173866666667	413.2215	1148.59506666667	438.79275862069	399.002466666667
212	237.068357129393	237.0636917971	237.071642683422	268.3125	267.31	269.373	4	4	81.6218181818182	176.532418604651	195.914181818182	192.831545454546	297.919636363636	379.685181818182	245.858340909091	1052.92145454546	11582.1	13832.8775	7140.1590909091	16265.1171219512	148.959818181818	173.446363636364	167.302363636364	118.380636363636	626.293644444444	753.981545454546	555.972666666666	841.725	140.816454545455	150.000136363636	109.169181818182	127.552325581395	123.4695	93.8776363636363	89.7717333333333	130.594909090909	129.557318181818	84.6826363636364	113.262886363636	77.5303636363636	508.039227272727	255.073863636364	102.039534883721	135.678136363636	409.184045454545	238.807636363637	130.594909090909	226.445045454546	259.178136363636
213	237.075086870709	237.073950877159	237.076222864259	413.1915	412.177	414.206	2	2	24.4864	40.8186666666666	34.6766	36.7368	39.7982	45.903	34.6890666666667	60.1952258064516	44.8913548387097	78.5477	40.8186666666667	53.0452	30.608	36.7223225806452	27.5481	35.7163333333333	43.8724838709677	24.4864	22.4458666666667	30.6077419354839	26.5226	31.617	27.5526	35.7105	20.402	30.614	20.4051612903226	37.7424666666666	27.5472	28.5726451612903	25.5166666666667	17.3479333333334	74.4929677419354	28.5730666666667	18.3617419354839	33.6688	60.2075333333333	31.6231	16.3242666666667	42.8589677419355	24.4816
214	238.049603677156	238.049603677156	238.049603677156	294.857	294.857	294.857	1	1	70.3825555555555	95.9043703703705	74.478925925926	101.027666666667	58.1547777777777	106.106962962963	66.3312962962963	106.087703703704	1427.3427037037	1751.78514814815	1354.65837037037	1866.03725	84.6481428571428	76.5361111111111	96.9271428571428	67.3105714285714	140.800888888889	136.7135	80.6355925925925	187.768592592593	91.8233333333332	68.3722592592593	68.3424814814815	83.6642962962963	95.9043703703703	65.2965925925927	65.3226666666666	68.3573703703703	47.9626296296296	63.256074074074	84.699962962963	48.9831111111111	84.6815185185184	96.9246296296297	49.9836296296297	53.0554074074074	77.5425185185185	70.397888888889	95.8665714285714	71.4207407407407	60.1952962962964
215	238.077314389985	238.071380135901	238.0788127313	267.315	267.31	268.29	3	3	24.4866666666667	46.9404444444445	46.9404444444445	68.3679166666667	59.1761111111111	77.5786285714286	60.1865555555555	181.609444444445	2072.78514285714	2555.13431578947	1313.68844444445	3039.399225	38.7642222222222	55.095	45.9125	45.9192857142857	99.9545555555555	135.696944444445	93.8374444444444	151.021666666667	56.1152777777777	60.2045833333333	32.6488888888889	40.8166666666667	35.715	39.7973333333333	30.6033333333333	41.8313888888889	40.8111111111111	30.6083333333333	31.6337777777778	27.5429189189189	96.9105555555555	64.2775	29.5928888888889	30.6033333333333	77.539	52.04975	26.5318857142857	63.2365555555556	38.7768888888889
216	239.075435128323	239.075435128323	239.075435128323	266.289	266.289	266.289	1	1	23.4665714285714	44.9030476190477	45.9257142857143	69.395619047619	43.8722857142857	66.3340476190476	45.9	113.251714285714	1132.2	1275.71428571429	670.980545454546	1445.72645454546	39.78	58.1562857142857	39.7911428571428	32.6567619047619	81.5771428571428	93.8662857142859	85.6800000000001	84.7034761904764	40.8114285714286	68.3559523809524	43.8722857142857	33.6694285714286	33.6772857142857	32.6582857142857	32.64	35.71	24.4865454545455	24.4925714285714	28.576	28.5746666666666	76.5214285714285	37.7505714285714	23.4731428571429	30.6	53.052380952381	33.6694285714286	27.5477142857143	34.6707272727273	35.72
217	239.088449520851	239.088449520851	239.088449520851	411.157	411.157	411.157	1	1	19.3851153846154	29.5945	34.6826153846154	36.7379999999999	31.6283461538461	38.7614615384615	19.3851153846154	56.1148076923077	72.4391153846153	98.9437307692308	40.8192	85.70352	26.527	25.5019230769231	36.738	27.55296	16.3243076923077	15.3040384615385	15.3042	20.4053846153846	23.4608846153846	29.5744230769231	28.5675384615385	25.5067307692308	22.4408461538462	31.6283461538461	21.4264615384615	34.6813076923077	33.6688846153846	20.41	17.35224	16.328	42.8609999999999	26.53352	26.521	25.5067307692308	37.7585	31.6211923076923	13.2635	35.7175	16.3206153846154
218	239.093007182352	239.090165131844	239.095849232859	299.431	297.872	300.99	2	2	120.392885245902	225.523133333333	234.664098360656	265.293770491803	167.325704918033	203.032196721311	167.309573770492	315.235721311475	2843.27449315068	3868.43482352941	4701.8496	8258.35975409836	231.562327868852	292.848213114754	216.260852459016	207.136540983607	766.155426229508	821.324344262295	909.1467	977.415466666667	178.548770491803	240.762557377049	177.51137704918	222.461733333333	207.113245901639	162.208672131148	128.5536	186.711	102.037704918033	106.107278688525	141.817066666667	123.451737704918	226.501868852459	195.8944	108.139114754098	130.583081967213	143.859295081967	158.127950819672	122.4	145.897508196721	80.6020163934427
219	239.982234872163	239.982234872163	239.982234872163	64.281	64.281	64.281	1	1	47.9452222222222	87.7176111111111	82.656	109.168918918919	68.3697777777778	98.9504864864865	77.5537777777778	63.2572222222222	83.5967222222222	63.2865	75.4985	57.134	76.5208333333333	79.5705405405405	86.722972972973	74.4924444444444	79.5925	47.9530555555556	39.7908333333333	52.0341666666667	182.654583333333	970.125666666667	1327.37162162162	206.062444444444	105.071444444444	411.171944444444	330.567567567568	61.2064864864865	45.9125	82.65375	89.7718918918919	102.041666666667	66.3072222222222	77.5284444444444	79.5925	64.2775	59.1761111111111	64.2775	94.8574864864865	57.1433333333333	56.1244444444444
220	240.093333556133	240.093333556133	240.093333556133	294.868	294.868	294.868	1	1	30.6083333333333	48.9799999999999	59.1761111111111	64.2888	41.8310810810811	56.11375	38.7705555555556	69.3694444444445	1468.13975	1856.89189189189	1154.95444444444	1935.15077777778	53.0371111111111	58.16375	44.8922222222222	51.0055555555555	116.311666666667	111.210277777778	141.864944444444	148.984888888889	41.8370833333333	36.735	31.6234444444444	61.225	45.9125	32.6488888888889	23.4734166666667	39.7908333333333	24.4866666666667	31.62775	30.6133333333333	32.6542222222223	48.9733333333333	43.8719444444445	21.4223333333333	34.6847222222222	34.6894444444445	32.6488888888889	27.5385	29.5920833333333	25.5069444444445
221	242.95670582748	242.95670582748	242.95670582748	758.079	758.079	758.079	1	1	10.2025806451613	23.465935483871	16.3277419354839	26.5174838709677	9.18232258064517	20.4096774193548	12.2430967741936	13.2633548387097	177.530516129032	295.884193548387	21.4294838709678	239.806129032257	24.4869677419354	32.6482580645162	21.4254193548387	21.4220322580645	21.4335483870968	24.4869677419355	16.3241290322581	14.2863225806452	22.4506451612903	11.2249677419355	9.18261290322581	19.3849032258065	35.7158064516129	7.14316129032258	22.449935483871	17.3476774193548	22.4463870967742	11.2192903225806	21.4301612903226	12.2434838709677	15.3009677419355	15.303870967742	12.2454193548387	22.4456774193549	9.18087096774195	13.2637741935484	18.3617419354839	37.7435806451612	11.2231935483871
222	243.883090187558	243.882082255483	243.890600415773	916.7355	913.189	920.25	14	14	5717.60836363636	5389.06207692308	6977.64518181817	5730.28924675325	3559.95810389611	8826.72545454545	4420.13953846154	3890.12124675325	3136.54407692308	2922.06109090909	3208.51266233767	3031.23027272727	9575.52767407407	5721.66984615385	6174.5347012987	5872.06881578948	3883.14469230769	9351.08841558442	3252.61830769231	4579.60123076924	5645.57526923077	2903.90515384616	3493.92861538462	11743.3650909091	7371.01816216217	3267.3707012987	3363.28976623377	4881.98552238806	3068.55064935065	3826.00961538462	8045.87072727272	4506.83145454546	3814.05392307693	8533.19248051947	3296.34994871795	3201.60484615385	3082.83246753247	3783.17127272727	3422.241	3171.23584615385	3259.19035897436
223	244.092091984357	244.087350323964	244.108068404885	60.195	59.162	61.221	17	17	831.369857142857	1309.60662857143	1059.40111764706	1097.80482352941	923.358571428571	1213.936	839.823088235294	1445.71508823529	3977.26216216216	5564.59013953488	4577.03941176471	4360.07637209302	501.897882352941	685.519058823529	479.524411764706	413.278676470588	227.558382352941	362.204411764706	182.626028571429	264.291	474.505147058824	286.710911764706	265.268823529412	350.981176470588	388.598228571429	207.0832	128.534823529412	221.359147058824	359.133176470588	273.517647058824	393.765411764706	295.927941176471	742.6224	594.726628571429	247.929428571429	346.89	416.268	854.981823529412	1013.8232	480.613941176471	466.335857142857
224	246.859640460347	246.857572234576	246.860277588114	1079.41	1079.33	1079.47	7	7	1836.54545454546	2330.39374999999	2626.26000000001	2443.62575757576	1548.82	2843.46125000001	1644.72848484848	1535.02	1257.40999999999	1300.88636363637	870.318484848487	1273.98	2652.78787878788	2273.79777777778	2458.20000000001	2577.28545454546	1543.7328125	2997.65030303031	1419.83999999999	1732.49062499999	2390.57000000001	1272.32968749999	1511.63999999999	2830.34687500001	2740.53393939395	1403.93696969697	1571.17909090909	1808.99727272728	1401.29212121212	1552.43999999999	2798.71718750001	1737.57606060606	1543.73281249999	2809.91454545455	1311.71999999999	1303.95937499999	1304.35875	1534.08	874.65939393939	1349.86090909091	1379.63718749999
225	246.862900928017	246.860355821077	246.880129031459	1079.44	1078.37	1080.53	90	90	1754.84102564103	2332.39235294118	2586.46818181819	2418.09705882353	1438.640625	2876.60565217392	1626.36303030302	1418.55135135135	1257.40999999999	1300.88636363637	860.123437500002	1273.98	2606.85147058824	2333.14874999999	2439.84	2546.67636363637	1503.92666666667	2976.17342857143	1316.81999999999	1690.51659090909	2466.09531250001	1272.32968749999	1378.406	2850.9	2627.28030303031	1398.8484375	1552.72371428572	1750.85625	1401.29212121212	1492.25999999999	2767.06181818182	1682.43805555556	1396.82161290322	2809.89	1311.71999999999	1303.95937499999	1304.35875	1421.88000000001	867.531249999996	1349.86090909091	1379.63718749999
226	247.03911225215	247.038803626751	247.039420877548	62.249	62.24	62.258	2	2	490.672	716.021027027027	810.330648648649	1035.58074468085	102.027027027027	1313.89924324324	100.002378378378	153.060810810811	684.202378378378	1146.27948648649	165.288162162162	523.329324324324	530.47027027027	1069.10162162162	712.242972972973	620.505081081081	56.1222972972973	145.902513513514	91.8243243243243	80.6141621621622	623.477263157895	2039.52027027027	1817.10135135135	743.79672972973	400.838756756757	1128.26945945946	815.087972972973	643.688216216216	658.074324324324	72.4602972972973	497.891891891892	67.3467567567568	81.6086486486486	1133.34010810811	705.006756756757	425.452702702703	1013.12837837838	82.6418918918919	273.388972972973	1072.44608108108	1109.03378378378
227	247.044208848845	247.040432532796	247.058719102357	62.226	60.177	63.26	16	16	490.663727272727	722.118352941177	807.285294117647	1092.7035	1302.89915625	1294.49536363636	98.9827941176471	1946.696625	680.955151515151	1148.38636363636	164.262617647059	1209.86119047619	532.578176470588	1021.16648780488	710.124705882353	614.313636363636	58.1659090909091	144.902647058824	90.8042727272727	79.5812727272727	616.346470588235	1984.54833333333	1800.77353658537	741.796588235294	395.737176470588	1126.18036363636	801.812470588235	648.794823529412	655.009941176471	72.4638529411765	497.817411764706	66.3286764705882	91.8081818181818	1102.74354285714	706.028727272727	420.361176470588	1036.58504347826	978.441545454546	273.344235294118	1073.50411764706	1108.18072727273
228	250.013297595531	250.011452539391	250.020038633058	64.276	62.23	68.351	9	9	98.9507777777778	168.290833333333	186.73625	211.1975	98.9815714285714	190.765972222222	127.555555555556	116.3085	95.8303888888889	85.7448	111.210277777778	79.5686666666667	167.325555555556	160.157444444444	153.041666666667	140.821333333333	1145.92791666667	934.701666666667	1026.55114285714	884.580833333333	230.623314285714	302.004571428571	325.468611111111	383.624444444444	168.295416666667	171.4032	176.484027777778	116.292666666667	99.9872222222222	86.7519444444444	177.499333333333	110.208	87.7438888888889	135.674777777778	98.9843428571428	109.16675	128.555	117.325555555556	130.556444444444	136.739555555556	64.287
229	250.86304444152	250.860845686999	250.868229377561	1071.23	1071.23	1071.26	3	3	1094.76657142857	1489.61714285713	1770.19571428572	1632.45714285714	1350.85828571429	1782.93828571428	1217.20085714285	1414.51199999999	1294.08457142856	1007.022	2328.292	1142.72	1648.78171428572	1458.39657142857	1716.66	1729.92	1057.01599999999	1879.36628571429	1331.1	1431.46085714285	1513.50742857142	1344.73657142856	1353.91914285714	1772.75999999999	1826.31142857143	1159.04457142857	1264.488	1029.75657142857	1050.168	1457.57999999999	1848.7577142857	1082.52314285714	1322.29028571428	1800.288	1277.03999999999	1338.61485714285	1184.88342857143	1358.64	1887.03657142857	1199.17142857143	1317.83999999999
230	250.972109107598	250.972109107598	250.972109107598	64.281	64.281	64.281	1	1	187.7076	496.728121951219	562.2404	573.39455	264.251225	619.215875	234.694358974359	309.184307692308	336.501	439.9217	786.632025	212.215804878049	533.523780487805	457.014634146341	510.2125	480.6084	2113.300175	1590.608725	1125.363325	1579.6179	514.2942	194.872525	228.5696	496.952282051282	383.52	181.58225	184.642073170732	326.44	237.724075	236.770871794872	421.440025641026	250.000512820513	206.0703	544.74675	189.77115	236.702243902439	340.77185	305.102666666667	1172.28826829268	274.494325	143.85525
231	251.068334264429	251.067403003423	251.069265525434	88.7555	88.744	88.767	2	2	71.42	219.324571428571	80.6138571428571	137.757857142857	143.880428571429	239.767142857143	103.014228571429	242.828	346.780571428571	298.056914285714	186.712285714286	203.036857142857	210.208285714286	169.338971428571	131.587371428571	118.369714285714	36.7354285714286	58.1562857142857	33.6741428571429	49.9856	150.976914285714	28.5624	13.2614857142857	45.9128571428571	169.367428571429	68.3591428571428	43.8722857142857	508.088057142857	93.8662857142857	195.894857142857	137.692285714286	91.8231428571429	805.890285714286	633.7926	204.085714285714	260.209285714286	257.148	602.971971428571	140.775771428571	267.359771428571	43.8649142857143
232	251.095171219071	251.08730116244	251.100647666167	231.092	229.559	231.612	4	4	69.3836521739131	113.240913043478	116.319652173913	155.092869565217	136.714956521739	152.044782608696	104.068086956522	305.092666666667	159.162956521739	151.026492753623	128.534608695652	217.318652173913	109.177217391304	189.784695652174	159.17652173913	126.503362318841	125.463565217391	116.311391304348	74.468463768116	110.180347826087	111.210014492754	204.055072463768	131.583739130435	142.826376811594	107.138043478261	95.922231884058	94.861347826087	148.970782608696	79.5814782608696	91.8026086956522	104.059217391304	87.7299710144927	290.753695652174	154.07252173913	71.4020289855073	144.879101449275	187.744	179.611826086956	116.319652173913	194.839376811594	121.411043478261
233	252.11595612097	252.108874155571	252.123038086369	209.67	208.146	211.194	2	2	345.907125	825.324464285714	602.084464285714	1019.24758928571	1642.80375	2595.56142857143	1730.556	3985.58475	1511.175375	1435.667625	563.138571428571	908.13375	1152.89736842105	1754.024625	1637.701875	1279.28153571429	2424.70978571429	1806.894375	1269.07992857143	1821.178125	434.641714285714	433.613839285714	309.081642857143	256.064821428571	904.05225	577.582785714285	417.209214285714	4423.325625	2630.25053571429	1488.99142857143	1766.11457142857	1207.99714285714	10839.443625	6958.51623214286	3004.11035714286	5257.44026785714	10292.522625	8283.40425	5690.03383928571	9633.54625	2675.88155357143
234	253.214481241928	253.211585117193	253.231961936766	617.263	611.124	619.32	29	29	512.236434782609	2402.06008474576	1524.08372727273	2418.73197368421	1106.86159574468	2020.392	1166.03023404255	1787.5218	959.96014893617	1421.25367391304	511.226934782608	1462.8982173913	1109.92556521739	2010.93417391304	1432.81252173913	899.774217391305	701.003106382978	328.531	272.479304347826	763.166893617021	861.00570212766	960.080276595744	480.49014893617	1318.33096	433.675543478262	286.697723404255	270.345106382979	834.777702127658	268.328608695652	509.118021276595	301.964085106383	745.826586956522	3650.02314634146	1077.41843478261	313.300173913043	1109.17942553191	1078.56729787234	2237.46916666667	433.617553191489	839.782043478261	456.008021739131
235	254.990229344424	254.984656025685	255.005300012582	103.0515	94.878	107.127	90	90	3117.62933333333	4417.78090909091	5101.71754761905	4264.356075	3281.10353658537	4070.43397560976	2702.08812244898	3771.02802380952	214.2	299.922	296.898073170732	185.687666666667	2637.36471428571	2958.44130434783	2839.97305263158	2797.97692682927	403.015609756098	727.451292682927	618.371268292683	415.198142857143	2854.73483076923	2418.37766071429	2791.45661538462	2985.64840740741	2056.8744	2304.0120754717	2135.121625	2478.63037837838	2021.4413902439	2057.88114634146	2744.33562	1840.982	2763.954	3645.77636842105	2379.541	2632.65846153846	1640.60874418605	2694.52856097561	2609.47195121951	1521.93946666667	1069.0648
236	255.006027559006	255.005384552316	255.006516260926	104.0605	99.984	105.086	10	10	3179.73961538461	4545.35653846154	5212.38656410256	4222.56374358974	3086.875	4255.11076923077	2724.35151282051	3743.48155555556	208.074769230769	297.922358974359	294.854102564103	180.585384615385	2691.50405128205	3032.27825641026	2896.50794871795	2879.59774358974	401.991128205128	726.422564102564	614.293473684211	414.17075	2858.83030769231	2439.77866666667	2794.55253846154	3016.066075	2135.12833333333	2330.61702564103	2145.32961538461	2582.72325641026	2004.1361025641	1951.82681481481	2759.7141	1968.66815384615	2573.56092	3802.08884210526	2484.72526315789	2669.46030769231	1740.60117948718	2813.9378974359	2813.51358974359	1624.0441025641	1199.667
237	256.080206631469	256.075970800659	256.094300876521	63.255	61.197	64.286	13	13	162.207	253.994094339623	267.368528301887	293.866666666667	325.500377358491	490.756132075472	304.072452830189	407.130566037736	1106.41339622641	1350.23383018868	1069.25111111111	1455.78232075472	191.791333333333	301.987018867925	187.728603773585	232.650339622641	269.379622641509	552.034358490566	318.357735849057	340.812339622642	387.743396226415	170.36520754717	173.464150943396	399.943547169811	262.154547169811	184.671226415094	136.717222222222	224.436666666667	250.989622641509	236.753811320755	403.049056603774	222.466943396226	598.839679245283	585.631622641509	213.258867924528	370.362735849057	374.441944444444	463.294150943396	446.826113207547	395.910888888889	491.767320754717
238	256.261644646673	256.257453129782	256.279147847783	880.522	875.381	882.483	13	13	444.958761904761	882.650119047618	965.167761904762	709.197857142856	683.575476190476	793.65261904762	495.916714285715	1955.84207142857	661.129714285714	594.826571428571	2701.33828571429	465.369714285714	1006.00171428571	849.997166666666	1031.62921428572	787.752476190476	508.102285714287	890.813357142856	608.076095238095	589.642571428572	909.201857142856	517.345214285714	590.662714285714	1022.31962790698	922.338285714285	567.345047619047	524.634904761904	683.591428571428	585.644000000001	746.827255813953	795.804285714286	713.163071428571	648.977428571428	851.938571428571	652.891428571429	641.75553488372	535.65	618.365285714285	1673.82	599.998000000001	571.278139534884
239	256.977443592182	256.971057673793	256.992988676402	103.057	94.878	107.121	84	84	2285.17333333333	3277.15771428571	3719.95615384615	3245.90754761905	2231.94285	3036.12916666667	1845.53670422535	2578.49167567568	141.776342105263	206.09847368421	158.140789473684	123.432736842105	1777.75247619048	2246.04	2062.99145454545	1958.17958333333	308.119473684211	544.820526315789	460.215027027027	298.890842105263	2093.59459459459	1692.18	1779.34164705882	2135.92455319149	1520.19975609756	1596.72681818182	1707.945	1814.337875	1381.6083902439	1539.57710526316	2076.40676923077	1271.45881081081	1732.88005882353	2808.10710204082	1563.2528	1692.885075	1093.61866666667	1766.11457142857	1459.82941463415	904.969962962963	863.048739130435
240	257.101331776586	257.101331776586	257.101331776586	292.828	292.828	292.828	1	1	27.548	52.0351111111111	44.8914074074074	60.1968571428572	48.9737142857144	45.9128571428572	42.8602222222222	68.344962962963	2768.06385185185	3728.12400000001	1789.20992592593	3512.88014814815	58.1568888888889	64.2903333333335	45.9033333333333	45.8933333333333	274.44974074074	273.439407407407	315.397444444445	299.956222222223	43.8807037037037	56.1264814814815	38.7628148148149	53.0438518518519	49.9927037037038	29.5875185185185	41.8473333333333	36.7293333333334	33.6697777777778	32.6494814814815	35.7168518518518	31.6349259259259	40.8103703703704	34.6900740740741	25.5018518518518	26.5267407407407	24.4871111111111	25.5064814814815	25.4907407407407	17.3444074074074	26.5267407407408
241	258.124701324279	258.11045108414	258.125769620629	55.087	54.085	56.108	3	3	72.42665625	97.911	82.6554375	90.80503125	96.9245161290323	61.205625	115.31296875	202.0095	581.2396875	446.106516129032	635.61575	234.6215625	144.8533125	147.91359375	104.084625	109.19015625	2025.21462962963	1213.07725	707.038838709677	1730.68593548387	112.249677419355	467.292967741936	152.02190625	152.01725	118.309125	85.6881290322581	157.0944375	103.02946875	77.541375	120.43375	149.95378125	147.94078125	180.54553125	107.10984375	64.2782903225806	93.865875	246.9080625	99.9875625	402.93703125	127.5546875	213.23878125
242	258.874558953785	258.874328637254	258.874789270315	1078.41	1078.39	1078.43	2	2	2340.9	3303.63513513513	3513.83666666667	3183.26666666667	2170.13083333333	3722.93189189189	2319.07432432432	2232.9427027027	2005.85135135135	1891.08	2087.48833333333	2063.46	3536.28277777778	3477.08108108108	3337.55083333334	3192.6	2218.06756756757	3694.44	2036.94	2272.14189189189	3339.20864864865	1975.24324324324	2207.86486486486	3661.75	3330.18666666667	2005.86611111111	2270.73611111111	2500.70083333332	2073.76888888889	2196.06	3705.62162162162	2325.84611111111	2168.07432432432	3545.41	2110.38	2015.03378378378	1987.48648648649	2156.86722222222	2108.43675675676	2073.76888888889	2041.02
243	258.882270361476	258.875628309723	258.897754784545	1078.41	1076.31	1080.36	129	129	2175.66	2957.85848484847	3396.39195121952	3219.97297297297	1727.29410256411	3819.52355555556	2076.18452380952	1846.31062499999	1412.54499999999	1444.68307692308	2163.97815789475	1804.38000000001	2567.15866666666	3402.19545454546	3331.32	2873.34000000001	1772.25088235294	3830.74844444445	1264.8	1809.03193548386	3031.9055	1514.08108108108	1897.665	3191.30476190476	2680.18073170731	1848.64266666667	2058.49257142857	2201.72789473684	2134.94105263158	2247.06	3574.9142857143	2236.85953488373	1848.78909090908	2883.89853658536	1609.55999999999	1586.58593749999	1585.635	1946.15999999999	1172.54048780488	1546.76588235294	1763.58
244	259.107109223595	259.107109223595	259.107109223595	100.002	100.002	100.002	1	1	21.4229166666667	38.7758333333333	41.8370833333333	57.144	50.0017777777778	48.9813333333333	71.3961111111111	93.8374444444445	56.0893055555555	62.2369444444444	21.426	48.9733333333333	26.5311428571428	37.7471944444444	33.6637714285714	25.5107142857143	47.9530555555556	27.5475	25.5111111111111	33.6636666666667	21.4258333333333	47.9373888888889	37.7495142857143	25.5034722222222	24.4866666666667	26.5308333333333	22.4430555555556	44.9064	24.4902857142857	17.3447222222222	20.3988888888889	22.4494285714286	71.4116666666667	40.8166666666667	20.4083333333333	41.8375714285714	36.73	56.1078571428571	28.5638888888889	42.8516666666667	24.4826666666667
245	259.85613948121	259.85613948121	259.85613948121	1084.54	1084.54	1084.54	1	1	1424.31885714286	1815.08828571429	1933.44142857143	1689.04571428572	1358.00028571429	1995.21714285714	1373.30457142857	1300.208	1287.96114285714	1204.94805555556	2072.20028571429	1314.128	1910.99514285714	1635.976	1728.9	1716.12057142857	1229.78857142857	2034.43388888889	1227.40371428572	1276.02	1922.21828571429	1260.05285714286	1272.96	1819.67885714286	2024.14861111111	1234.54571428572	1312.45485714286	1427.37971428571	1147.10444444444	1276.02	1969.70285714286	1380.43583333333	1332.12	1983.43542857143	1071.3	1214.14	1178.76	1372.28428571429	1982.41514285714	1136.28	1238.28
246	261.221663576265	261.221663576265	261.221663576265	758.079	758.079	758.079	1	1	13.2614857142857	33.6687352941177	40.8176470588236	29.5782941176471	27.5479411764705	40.8176470588235	25.5066176470588	27.5479411764705	173.445	174.465264705882	24.4905882352941	182.653705882353	31.6332857142857	33.6687352941176	29.5885294117647	33.6745588235293	26.535294117647	33.6687352941177	23.4660882352941	24.4905882352942	33.6745588235295	23.4701470588235	19.3850294117647	31.6282058823529	38.7767647058824	22.4497058823529	22.4497058823529	19.3883823529412	31.6282058823529	21.4187647058823	42.8585294117646	22.4458235294118	20.4023529411765	34.6950000000001	21.4292647058823	18.3647647058824	24.4828235294118	28.5674117647059	36.7242352941177	33.669705882353	28.5674117647059
247	263.015462412695	263.010078169326	263.03026389002	62.235	60.177	65.29	102	102	2929.7272	3675.26016666667	4615.82429545455	4946.29082352941	5589.15038709677	5840.35265957447	6471.00204545455	9448.77772727273	6396.735125	8018.48507317073	524.417902439024	10365.0150697674	2450.7155625	5575.84669811321	3846.44722222222	3064.22442857143	1947.95269047619	2066.39338235294	4051.52305555555	2336.79027027027	1697.96072727273	2578.98133333333	2493.74722580645	1382.67052631579	1687.15038297872	4141.74864864865	3125.64476190476	6311.49451219512	5795.24903225806	3273.88136585366	2107.66433333333	2171.64663829787	10563.07078125	6467.52457142857	6090.021475	7881.67884615385	10709.8028181818	8885.68278260869	1405.72404761905	11469.2437209302	5920.51075
248	263.030948635067	263.030455255252	263.03277829917	63.2495	62.24	65.29	10	10	3037.96609090909	3740.34	4664.80938636364	5062.59327272727	5676.83274418605	5840.41079545455	6502.04672727273	9502.04945454546	6490.86040909091	8068.43127906977	537.683727272727	10433.9547272727	2576.86445454545	5733.16636363636	3862.24840909091	3111.22731818182	1823.43926086957	2191.78990909091	4053.47634883721	2425.47974418605	1769.38936363636	2728.22623255814	2626.4745	1581.63409090909	1770.75945454545	4340.69372093023	3220.5705	6344.36938636364	5857.38572727273	3216.72595348837	2362.24704545455	2276.8133255814	10625.7403636364	6569.67818181818	6160.44502325581	7963.22863636364	10806.7287272727	8902.01975	1411.86872727273	11547.9696818182	6004.305
249	263.863683322838	263.863683322838	263.863683322838	1078.42	1078.42	1078.42	1	1	1087.653125	1289.68774193548	1452.93935483871	1435.14000000001	1098.88741935484	1443.19225806452	951.960967741932	951.241290322584	852.238709677416	829.522258064519	688.717741935486	887.400000000003	1455.9859375	1243.14580645161	1410.66000000001	1349.88677419355	956.042258064519	1440.68125	926.159999999997	1020.32258064516	1280.50483870968	804.014193548384	990.419999999997	1454.98000000001	1410.08580645162	984.611290322584	1026.07258064516	1085.62322580646	822.640000000003	1008.78	1425.3906451613	1026.44451612904	992.773870967738	1500.89451612904	926.159999999997	906.0464516129	861.424516129035	1050.6	794.061935483868	887.680645161293	903.434193548384
250	264.01848796662	264.017350758471	264.020846850536	61.716	60.195	63.238	4	4	295.831351351351	350.870702702703	470.412083333333	549.929722222222	594.821944444444	607.986222222222	662.268444444444	981.640833333333	684.202378378378	810.4755	130.595555555556	1123.14233333333	248.913888888889	555.960555555556	364.28875	310.257333333333	205.10375	242.826111111111	359.137777777778	198.986666666667	217.354666666667	261.189189189189	249.968055555556	204.055555555556	182.570324324324	415.195	322.355111111111	571.262222222222	538.706666666667	313.319083333333	244.86	246.940833333333	1145.58140540541	656.951555555556	598.898648648649	772.350277777778	1109.04194444444	956.000277777778	194.841222222222	1263.27583333333	566.254166666667
251	265.015694840228	265.013320854221	265.016620100251	61.209	60.194	63.238	5	5	403.977951219512	589.545902439024	650.004121951219	670.316268292683	766.239804878049	746.747121951219	827.556268292683	1218.37507317073	800.470243902439	988.0376	306.080487804878	1325.32851219512	392.746951219512	798.755487804878	514.288975609756	425.512902439024	257.144487804878	294.857536585366	469.334634146341	291.838585365854	358.169175	389.74505	371.422048780488	385.716731707317	289.68	517.201829268293	449.873780487805	817.137219512195	708.083121951219	419.45056097561	339.798073170732	329.641195121951	1343.53273170732	838.540243902439	705.005390243902	916.200926829268	1319.23843902439	1113.40541463415	412.188390243902	1335.775	666.235195121951
252	267.123524511385	267.119924283745	267.140056309504	549.9115	543.792	550.957	12	12	313.271571428572	1102.06285714286	927.595542857143	1090.65488571428	964.169999999998	1200.84265714286	629.410514285713	1855.18636363637	720.442742857143	943.737857142856	931.520857142858	679.377085714285	514.224000000001	1130.66651428571	968.088457142859	880.06274285714	437.702571428572	369.343428571429	384.583085714286	250.005	746.843333333334	640.721485714287	721.0996	850.632342857142	394.850571428571	547.893428571427	279.597428571429	869.429485714286	531.643285714285	471.292800000001	455.991085714285	686.748428571429	1831.39861111111	873.217828571428	455.047428571429	614.108800000001	670.5342	1001.75222857143	658.991777777779	1012.12342857143	944.784571428572
253	268.098392852913	268.098392852913	268.098392852913	122.42	122.42	122.42	1	1	156.101048780488	245.855268292683	175.511317073171	315.345804878049	178.574375	252.991	159.1629	431.46	609.027365853658	724.39525	650.837804878049	574.414825	129.555487804878	225.42	188.749634146341	120.391658536585	56.106875	55.10295	40.805	45.9120731707317	96.9532926829268	112.216097560976	98.9660243902439	136.660857142857	74.4795853658537	48.9792	47.9457317073171	162.245926829268	53.0608	54.0587073170732	86.6771951219512	35.7093902439024	176.438902439024	84.6721463414634	53.0543	60.2036	181.56	237.694097560976	174.467025	270.3	54.08915
254	270.104476713963	270.096542415002	270.112411012924	107.1355	106.118	108.153	2	2	57.128	93.8550204081633	113.27772	113.276632653061	169.401306122449	216.296244897959	191.767673469388	207.068285714286	462.078489795918	589.654367346939	268.30293877551	687.576285714286	64.278	102.016326530612	97.9454693877551	105.09993877551	116.310244897959	271.423142857143	127.533163265306	173.424285714286	101.00772	96.8922448979592	94.8865714285714	120.350367346939	105.087326530612	107.153571428571	121.411571428571	274.484306122449	174.486306122449	125.47968	143.794102040816	115.289979591837	902.736122448979	459.174489795918	195.914448979592	329.585244897959	664.12416	588.70156	333.593387755102	717.17248	286.734693877551
255	270.277170042599	270.272529593148	270.281626393217	893.7545	885.617	894.818	26	26	680.590125000001	1147.921875	1006.08975	993.740892857143	681.550857142857	991.623130434783	662.292910714285	757.113368421053	687.73275	680.457017543859	745.824680000002	608.260571428572	1077.40285714286	1026.51008163265	1023.54358928571	1022.41575	655.138071428571	944.958631578948	599.802	694.875375000001	886.692296875	641.815875000001	619.432660714286	946.808571428571	1092.81457894737	648.9585	662.223375	687.73275	614.082245614035	649.910625	986.594473684212	722.349642857143	634.728785714286	886.613146341464	645.582263157895	639.707946428571	641.681089285714	731.544857142858	1299.82432432432	663.24375	646.849821428571
256	270.883564570626	270.883564570626	270.883564570626	1076.4	1076.4	1076.4	1	1	898.000000000002	1187.80909090909	1165.86	1179.64545454546	845.95681818182	1166.37954545455	810.240909090911	838.813636363638	711.25681818182	728.280000000002	954.106521739131	828.906521739132	1225.56590909091	1159.23636363637	1171.98	1195.94956521739	789.83181818182	1201.56	747.993181818183	855.780000000002	1189.85	731.340000000002	793.560000000002	1232.16	1246.44	738.809090909092	849.018181818184	916.980000000002	771.463636363638	799.680000000002	1246.99545454546	821.100000000002	815.343181818183	988.801304347827	727.260000000002	707.175000000001	772.484090909093	840.480000000001	970.884545454547	738.809090909092	754.463636363638
257	271.273185442457	271.266154612143	271.289889870907	934.506	926.4	935.64	141	141	4038.9481641791	6152.64000000001	5561.0420625	5905.89326923076	3798.88582978723	5484.48944262295	3891.90236842105	4123.52746478874	3823.27117105263	3596.47065217391	3419.70095774648	3910.70038571428	5585.4605263158	6029.7644117647	5825.76689062501	5945.62728358209	3706.633125	5576.27347222222	3843.39254411764	4018.65867857143	6204.84684507043	3783.18457894737	3854.16620833333	5520.08920634921	5610.02175	3893.66366197183	3768.45697297298	3823.25936619719	3373.45003125	4025.64250704225	5500.757390625	4057.91869333334	3953.54563492064	5521.65495	3949.2088358209	3949.45590140845	3860.89921052632	4163.40265753424	3415.11852112676	3887.61338709678	3948.7975
258	271.973251386696	271.973251386696	271.973251386696	66.321	66.321	66.321	1	1	168.319411764706	535.469117647059	572.4675	470.338542857143	227.558382352941	556.8888	193.883823529412	306.085714285714	277.28	255.191176470588	2007.92228571429	247.924323529412	566.246911764706	402.945142857143	540.755882352941	518.384117647059	223.476617647059	769.295428571428	246.946764705882	342.808941176471	397.972058823529	225.4785	197.929885714286	353.018857142857	423.348823529412	206.099411764706	181.580941176471	288.692342857143	177.531176470588	182.658970588235	472.312914285714	198.986029411765	278.532264705882	603.892235294118	195.924705882353	202.018235294118	333.626558823529	234.647352941177	1552.35302857143	268.376029411765	283.682647058823
259	272.111374635972	272.111374635972	272.111374635972	60.189	60.189	60.189	1	1	37.74346875	57.11475	52.0331612903226	60.197129032258	35.7090322580645	48.9645	38.7783870967742	59.1749677419355	46.899875	51.0433333333333	42.8508387096774	37.74346875	37.7507419354839	56.1035483870968	42.8508387096774	29.5940322580645	29.5930967741935	47.9521290322581	25.5064516129032	35.70984375	38.7783870967742	95.9072903225806	80.6029354838709	69.3775483870968	37.73653125	28.5627096774194	29.5828064516129	26.5225161290323	22.4463870967742	22.4541935483871	39.7825161290323	22.449935483871	45.90421875	27.54253125	28.5681290322581	17.3443870967742	26.5275483870968	42.8521935483871	32.6430967741935	25.5112903225806	28.5726451612903
260	272.275713232575	272.271280280962	272.295150694043	933.548	928.435	934.626	59	59	880.39537254902	1491.24	1150.842	1400.83690196078	902.026666666666	1267.09175675676	820.220380952382	879.671000000001	894.866725490196	838.665647058823	763.092	837.645372549019	1233.41508333333	1292.702	1271.454	1284.65509433962	807.035727272727	1241.76852112676	867.228846153846	890.69503846154	1327.36366037736	821.242058823529	816.486274509805	1188.72363636364	1249.97115384616	875.479647058823	886.823019607842	916.312156862744	838.566461538462	847.844594594594	1272.38668656716	788.878708333331	845.897489361704	1338.75450980392	777.181384615385	850.90894117647	851.749117647059	886.533352941176	797.946666666666	841.722115384615	806.106326530611
261	275.091127321493	275.091127321493	275.091127321493	115.301	115.301	115.301	1	1	15.3042	29.5742	31.63612	34.69632	17.34884	39.78312	25.502	36.72144	20.4048	23.46092	16.32064	21.42588	32.64128	25.501	31.63612	22.44616	41.82984	20.4096	23.46092	37.74888	31.62868	23.45632	26.53248	24.4704	26.52728	18.36864	7.14196	39.79092	13.26364	15.3006	17.3332	19.38988	35.6944	33.66132	20.4056	19.38532	25.4903846153846	29.58812	18.36504	31.62124	15.3108
262	275.997387347444	275.997387347444	275.997387347444	62.223	62.223	62.223	1	1	307.02	388.529285714286	442.804	387.708571428571	259.152571428571	446.634857142857	272.492571428571	391.789714285714	185.536	173.4935	364.225	165.278571428571	407.094	372.404285714286	385.65	348.014857142857	149.975	294.78	127.535714285714	139.779142857143	367.398	147.93625	184.671714285714	410.135714285714	330.48	156.103714285714	134.64	423.3	128.556	241.864142857143	326.491428571429	228.544	483.615428571429	481.44	159.164571428571	156.103714285714	157.124	469.331428571428	460.02	182.724904761905	84.7074285714286
263	276.001704782679	275.998171026606	276.00763965221	92.854	89.794	97.944	3	3	185.670333333333	252.996166666667	318.357	303.055163265306	308.159541666667	352.976489795918	366.194653061225	485.539428571429	339.63225	407.2376875	325.464632653061	486.6691875	323.465479166667	462.106224489796	329.512734693878	312.23475	260.2009375	331.588020833333	234.691041666667	220.3515	163.263333333333	106.084333333333	124.474857142857	164.246285714286	155.081166666667	120.391958333333	84.6738333333333	386.730020833333	227.548270833333	186.708551020408	243.760489795918	152.038979166667	786.452125	557.136125	278.5680625	483.667625	990.697428571429	1157.97795918367	760.950448979592	987.616816326531	230.552958333333
264	277.031970577755	277.030108012033	277.044088474577	76.536	69.382	83.655	3	3	321.353490566038	1114.02543396226	1622.58	1959.12452830189	928.543396226415	2338.44543396226	1263.08701886792	3735.18705660377	1828.38637735849	2075.89257692308	331.585849056604	1939.30694339623	770.299433962264	1271.13158490566	1135.449	808.228528301887	670.387924528302	780.502075471698	1609.13509433962	1149.83769811321	566.246603773585	882.449711538462	640.737735849057	436.673056603773	482.486773584906	1720.16535849057	672.279471698113	2694.56745283019	1804.84728301887	624.528679245283	648.756	533.608018867924	3595.07841509434	2296.86943396226	2021.38192307692	2396.86641509434	4216.27720754717	1438.59905660377	420.263320754717	3916.64279245283	1985.43403773585
265	277.044249431395	277.044249431395	277.044249431395	104.072	104.072	104.072	1	1	45.9018	151.00144	256.09028	389.74696	193.8475	412.19312	328.378076923077	940.29248	164.22644	235.68468	34.6885	215.27064	100.98	324.4395	171.402	104.091	69.37904	71.4028	123.45388	59.16232	49.99176	130.56512	47.95316	59.16232	58.14456	228.54272	58.1312307692307	566.261875	222.469	84.68324	75.48296	51.0270833333333	1129.18428	385.65072	307.10428	456.182125	897.8464	702.97292	42.85176	703.9932	216.24848
266	277.969847957379	277.966131036932	277.984944122147	66.3275	65.272	68.35	28	28	1172.10421621622	1177.04963157895	1587.7813	1793.63945454545	1119.23648648649	1735.4925	1189.7281	728.580631578948	305.894594594595	306.218918918919	298.937105263158	271.348	1046.655	1049.68831578947	970.420421052632	1220.43718918919	107.145405405405	169.363684210526	155.081081081081	102.043243243243	2116.28131818182	1183.52717948718	1100.89234210526	3090.33725	1320.9	680.412108108108	825.265157894737	890.574868421053	365.254210526316	907.294684210526	1475.31765	1278.58757894737	572.295810810811	1004.82960526316	525.439189189189	706.022105263158	620.336	801.947526315789	674.289578947368	680.620842105263	169.364864864865
267	277.988066384156	277.985612916823	277.989589231234	67.342	67.33	68.357	3	3	1191.52297674419	1193.42720930233	1654.30769047619	1866.05902380952	1129.57765116279	1851.55325581395	1263.2610952381	744.912857142857	319.143534883721	327.641642857143	305.065428571429	294.820325581395	1065.0256744186	1060.94511627907	986.731404761905	1235.69876744186	121.429813953488	175.509619047619	175.488	111.226714285714	2187.74780952381	1260.02345238095	1113.2615952381	3141.82626190476	1397.4	689.616571428572	831.413720930233	903.846571428571	382.604651162791	916.451761904762	1526.52552380952	1316.50642857143	596.781627906977	1025.24023255814	541.759071428571	727.458976744186	633.582642857143	806.119761904762	683.4	696.936452380952	189.771906976744
268	278.032277798801	278.028221043417	278.037805355004	199.473	196.871	200.975	4	4	37.7555789473684	74.4792105263158	55.1033513513514	67.3378378378378	37.75	69.3783783783784	50.0011891891892	91.8260526315789	1432.62790243902	1757.18464864865	2056.59243243243	1275.33783783784	70.3986486486486	68.3593947368421	76.5222972972972	55.0945945945946	128.533621621622	149.97972972973	245.851710526316	236.740324324324	71.4208108108108	89.7837837837838	75.5	77.53	47.9527027027027	60.2055135135135	48.972972972973	80.6141621621622	45.9121621621622	28.5548421052631	57.1273684210526	38.7764324324324	60.1959459459459	80.5903947368421	46.9260526315789	59.1752631578947	69.3894054054054	56.1148648648649	57.1351351351351	96.9128378378379	49.9851578947368
269	278.04549437348	278.04549437348	278.04549437348	200.997	200.997	200.997	1	1	52.0401627906977	108.149581395349	97.9601860465117	88.7642790697674	65.3067906976744	168.326860465116	87.7548095238095	190.813930232558	1636.52762790698	1841.85558139535	2087.49097674419	1309.16723255814	103.048186046512	137.753372093023	111.23969047619	88.7642790697674	393.773860465116	275.473636363636	367.250232558139	374.442418604651	109.167372093023	126.514604651163	107.1	98.9557906976744	92.8453953488372	80.6020465116279	64.2687906976744	116.327720930233	81.6223255813953	60.1813720930232	91.8251162790697	62.2534047619048	167.325767441861	162.220674418605	88.74	101.007627906977	178.573255813954	112.243488372093	155.07888372093	196.886318181818	116.295906976744
270	279.96111164532	279.96111164532	279.96111164532	304.034	304.034	304.034	1	1	93.8650909090909	173.474696969697	165.284181818182	155.09296969697	102.027272727273	119.371909090909	85.6950447761194	143.847772727273	134.676	137.736818181818	110.197636363636	119.362701492537	94.8697164179105	132.647272727273	106.090865671642	75.4998805970149	81.6181818181819	106.108363636364	97.9505454545455	122.432727272727	139.777363636364	61.2109090909091	59.1758181818182	87.7499696969697	157.133666666667	61.2109090909091	38.7703636363637	154.061181818182	99.9956363636364	95.9056363636363	154.074909090909	51.0181818181818	233.642454545454	158.142272727273	46.9283636363636	70.3935909090909	169.365272727273	180.572181818182	168.302462686567	128.554363636364	237.722597014925
271	280.024732908395	280.02343494321	280.030745651548	199.459	196.916	199.977	4	4	42.8585294117647	78.5603823529412	77.5525714285714	97.9446857142857	45.9115714285714	84.6813428571429	45.9205714285714	100.003235294118	741.860735294117	780.637500000001	947.845428571429	619.296085714286	74.4787714285714	73.4590588235295	74.4808571428571	57.136	112.209428571429	99.988	137.711911764706	139.800441176471	75.5011428571429	88.7630294117648	54.0751428571429	95.8993529411765	82.6431428571429	70.4115428571428	60.1951714285714	86.7364285714286	41.8317142857143	47.9373142857143	87.7301176470589	71.442	92.8440882352941	101.006205882353	62.2271764705883	64.2785294117648	53.0622857142857	69.3794285714286	53.0533714285714	79.5689142857143	36.7241142857143
272	280.04405652509	280.04405652509	280.04405652509	200.992	200.992	200.992	1	1	88.770705882353	147.938382352941	134.698235294118	159.138086956522	118.370208955224	217.319514705882	128.565134328358	235.684544117647	832.62	913.150073529412	1012.10258823529	692.87955882353	131.626208955224	162.224426470588	149.992656716418	105.079691176471	237.704544117647	223.421867647059	230.563205882353	236.704823529412	139.776264705882	143.859397058824	89.7690588235294	166.303147058824	132.636323529412	121.422	98.9571176470588	153.077205882353	95.8977101449275	91.8105882352941	136.715470588235	108.157970149254	211.179573529412	172.397397058823	111.191220588235	118.340470588235	137.748358208955	164.277671641791	136.715470588235	192.832808823529	85.6960588235294
273	280.156420574766	280.156420574766	280.156420574766	230.59	230.59	230.59	1	1	21.4281951219512	14.2820487804878	31.6268048780488	34.6940975609756	20.408	25.5140243902439	26.5269756097561	36.7340487804878	40.8107317073171	17.3495365853658	20.4053658536585	23.4661707317073	18.3672	23.4695365853659	24.4896	35.7093902439024	39.784756097561	20.4053658536585	16.3219512195122	32.6439024390244	19.3878780487805	18.3648292682927	12.24	31.62	23.4661707317073	10.204	17.3375121951219	20.4053658536585	23.4661707317073	18.3573658536585	20.4024390243902	12.2417142857143	26.5269756097561	14.2854634146341	17.34	19.3850975609756	15.306375	20.4145	24.4864390243902	10.2012195121951	16.3223414634146
274	280.261614786125	280.261614786125	280.261614786125	831.475	831.475	831.475	1	1	23.4696842105264	242.791315789474	207.118763157895	71.4184210526315	60.1877631578947	198.925657894737	20.4021052631579	189.74447368421	71.4283783783784	103.078473684211	669.396210526315	35.7046052631579	220.439368421052	186.71297368421	234.696842105264	108.164631578947	28.5629473684211	74.4580789473684	40.8105263157895	42.8521578947368	167.422421052632	29.5883947368421	46.9393684210527	216.262315789474	75.4994736842105	30.6126315789473	21.4288421052631	54.0823157894736	36.719052631579	94.8991578947367	82.6413157894736	59.1844210526317	42.8587894736841	198.956447368421	79.5805263157894	103.030631578947	29.5838157894737	33.669552631579	200.997026315789	40.8052631578948	46.9260526315789
275	281.053269282216	281.053269282216	281.053269282216	841.695	841.695	841.695	1	1	217.318575	302.932575000001	383.6234	311.138125	256.05765	334.601000000001	233.608625	247.890375	279.589599999999	268.40465	163.268	248.9105	297.9568	363.217899999999	341.88425	304.041949999999	254.010365853658	292.775875	239.764625	231.602425	357.28875	246.9368	215.27275	337.711025	323.379625	227.554775	201.081435897436	219.391375	203.004875	212.2484	302.0458	260.195625	274.453975	311.183875	243.845725	290.778375	230.58215	211.196925	131.615475	263.229219512195	220.32
276	281.068991740038	281.068991740038	281.068991740038	848.808	848.808	848.808	1	1	346.890666666667	345.82068	243.84692	279.574986666667	498.91692	398.86692	422.361710526316	446.8768	396.940786666666	257.16432	231.600533333333	386.711386666667	350.999253333334	333.65772	416.33408	253.045973333333	408.074666666667	237.722133333334	247.92804	462.1506	351.077226666667	386.711386666666	224.458666666667	293.8368	376.4784	269.39264	258.205053333333	360.210613333333	233.60748	418.342133333333	319.393546666667	432.626986666666	487.763946666667	338.755093333334	310.16512	458.10572	321.384	426.504906666667	225.4642	275.4756	372.3438
277	281.955425158753	281.953990104947	281.956860212559	304.023	303.014	305.032	2	2	74.4797966101695	122.457931034483	125.493355932203	130.605559322034	45.9122033898305	117.331186440678	56.1093220338983	84.6738333333334	148.959593220339	181.626372881356	123.463810344828	133.642203389831	122.410169491525	147.95406779661	125.470423728814	118.363254237288	48.9681355932203	157.121762711864	88.7715	71.4193103448276	136.718610169492	48.9689491525424	58.1506271186441	116.333068965517	131.614983050847	88.7547457627119	65.2973559322034	98.9663050847458	84.6909491525424	54.0689830508475	134.675796610169	43.8709322033898	95.9054915254238	149.97986440678	52.0286440677966	61.2101694915254	82.6419661016949	94.8757627118644	98.9383559322034	87.7433220338983	138.756881355932
278	282.276764633006	282.272298927688	282.290210885663	895.824	889.625	897.884	54	54	487.740377358491	2320.34255172414	1824.60694736842	1101.88528301887	724.400943396226	2134.20068965517	537.798528301887	1950.99758490566	1014.25509433962	1005.99608	11301.2099148936	591.950188679245	2590.49270175439	1627.4547826087	2405.15481944444	1445.7215	640.868075471698	1115.39618867925	688.53820754717	716.318150943395	2159.03486486486	948.950943396227	743.93762264151	1766.11457142857	1115.27245283019	960.192849056604	726.508679245284	782.629433962263	757.902056603775	1199.85283018868	1202.02675471698	843.774056603774	601.068943396227	1656.92290909091	925.054433962263	1150.96869565217	643.715245283019	608.088679245284	1835.49971111111	651.000754716982	615.298924528302
279	282.295958479548	282.293225208882	282.296602326939	897.798	896.806	898.802	4	4	455.0984	2280.61431818181	1736.94773333334	1036.59093333333	678.477333333334	2073.22702222222	509.235044444444	1862.47333333333	972.4412	1061.9588	11406.5813333333	544.869866666666	2599.63946666666	1569.3752	2188.02346666667	1441.8252	587.755636363637	1066.45733333333	659.954377777777	673.463999999998	2005.10386363636	892.857954545453	700.078590909091	1837.51118181818	1047.96013636363	898.9724	691.8312	733.571733333334	708.915444444444	1159.02981818182	1146.9296	794.8916	542.930181818182	1706.90613333333	872.005000000002	1126.38109090909	598.818266666667	549.851866666666	1943.608	600.000545454546	554.069795454546
280	284.294161491095	284.288243318215	284.312836184858	963.1445	955.949	965.199	124	124	781.411190476191	1361.46894230769	1533.22471232877	1322.064	961.055314285714	1362.86641095891	844.636430769231	1523.28657142857	1123.32027272727	943.663235294117	4195.74773333333	1052.81491525424	1534.23257971014	1331.46463235294	1544.93826086956	1425.44581034483	903.822724637682	1481.436	1082.40723529412	925.460938461538	1507.8556	1168.21369863014	1129.55277966102	1491.64205	1552.85135135135	1081.76212121212	1134.78589090909	978.522500000001	946.892417910447	1076.88331034483	1370.10053731343	1055.8035	933.390211267606	1431.57689473684	1160.96521311475	973.340181818182	1044.27855737705	1154.05183636364	1937.35445070423	1053.01365517241	1023.22412727273
281	286.148547938974	286.148547938974	286.148547938974	138.749	138.749	138.749	1	1	24.496	35.6978125	59.1744999999999	58.1969999999999	52.03275	65.276	51.046875	106.073882352941	34.6885	61.2375	25.4984375	32.648	44.891	73.4355000000001	28.5565	40.81	77.5105000000001	83.6604999999999	34.677875	65.2970666666667	50.0106249999999	81.6500000000001	40.8125	56.0967647058824	38.7701333333333	27.5484375	18.35775	64.2993749999999	29.5890625	27.5383125	30.598125	22.4455	144.777875	59.1744999999999	24.486	43.8734375	65.2959999999999	96.8940624999999	23.46575	66.3406249999999	26.5265
282	287.052241863906	287.048412790418	287.06923419685	265.269	263.217	266.296	7	7	113.2644	227.5492	293.8432	288.7732	435.653866666667	530.735111111111	473.290311111111	554.0048	154.043488888889	215.332533333333	162.183533333333	177.5264	427.435866666667	354.032533333333	389.699422222222	466.373577777778	158.103444444444	123.452266666667	192.7842	276.492266666667	230.6104	192.8052	176.509977777778	202.0392	319.3852	224.488	161.163511111111	644.818608695652	318.2816	290.776	309.1812	271.361377777778	822.245377777778	619.3828	355.0992	464.160666666667	632.648	644.977066666667	555.025066666666	738.48	115.3052
283	287.885127150089	287.882503609035	287.887064948804	1080.47	1079.4	1081.54	39	39	1262.11484848485	1528.40058823529	1845.57326086957	1628.49	1097.84606060606	1789.09117647059	1177.4194117647	1130.81176470588	1099.17352941177	1277.40823529412	911.122647058825	1120.98	1744.65000000001	1665.49894736843	1609.56	1736.571875	1141.70911764706	2108.84414634146	1203.59999999999	1196.805	1739.60147058824	1033.55794117647	1295.77352941177	1816.1393939394	1913.03571428572	1190.68323529412	1295.53363636364	1314.13882352941	1127.7696969697	1109.75999999999	1943.71451612903	1219.25147058824	1142.72941176471	1918.18750000001	1174.01999999999	1118.24235294118	1063.45294117647	1113.84	854.232352941172	1184.57181818182	1142.0705882353
284	289.073888980934	289.067254166885	289.084825605228	240.754	236.712	240.811	5	5	108.150285714286	239.727976190476	208.136930232558	242.856333333333	75.5099523809524	148.999952380952	48.9691428571428	92.8568333333333	70.3992558139535	89.795619047619	55.0954285714285	70.4079285714286	64.2855	64.2855	73.4691428571429	45.9128571428572	47.9467142857143	51.0142857142857	23.4627380952381	51.0071428571429	45.9117857142857	59.1694418604651	30.6007142857143	38.7699523809524	44.8925714285715	29.5917380952381	35.695	66.3181395348837	29.5882857142857	29.5806744186047	33.6647142857143	26.5169047619048	65.2978604651163	42.857	31.6244285714286	48.9668571428572	53.0548571428572	53.0759047619047	43.8774047619048	58.1562857142857	25.5065476190476
285	289.978642471438	289.97444594029	289.99826905026	91.806	87.747	93.869	33	33	94.8732857142857	216.270285714286	214.285	454.080119047619	326.529523809524	589.711380952381	410.049571428571	277.478857142857	1658.33522727273	1975.65214814815	1263.09763636364	1475.33314285714	134.696571428571	167.28	136.699142857143	147.95869047619	214.285	123.454571428571	157.142333333333	183.621428571429	666.324309523809	1460.86275555556	1070.12637209302	1176.24530357143	552.994857142857	948.843571428572	1032.38457142857	369.33480952381	175.509619047619	283.639428571429	436.498857142857	566.258571428571	548.836857142857	448.988571428571	267.352285714286	485.712666666667	1333.48230952381	567.265619047619	890.584714285714	1424.31885714286	374.38369047619
286	290.090960372122	290.084963615717	290.091429608521	239.734	237.716	239.79	3	3	24.4869473684211	75.4877894736842	68.3588974358974	93.8787368421053	39.7964210526316	61.2331578947369	34.6862631578948	78.5724210526317	49.9941842105263	72.4498947368421	30.6078947368421	54.0823157894737	34.6943157894737	43.8781052631579	40.8168421052632	29.5883947368421	29.5838157894737	29.5883947368421	24.4825263157895	40.8052631578947	34.6889473684211	74.4696052631579	58.1385	64.2666315789474	54.0739473684211	42.8576842105263	30.5944736842105	36.7301538461538	25.5072368421053	14.2796315789474	36.7247368421053	23.4630263157895	46.9333157894737	28.5717894736842	28.5636842105263	25.5032894736842	30.6086842105263	33.6843157894737	15.3039473684211	44.8927368421053	30.6078947368421
287	291.017185269073	291.014068862939	291.02460504784	65.289	63.237	66.31	9	9	206.047481481481	407.940740740741	534.732296296296	785.59962962963	393.820074074074	713.031777777778	449.011851851852	438.711481481482	154.983703703704	164.327333333333	479.539259259259	105.06762962963	349.885407407407	330.576	316.291851851852	403.090185185185	98.9687407407407	147.942962962963	76.5194444444444	94.9047777777778	841.897222222222	2300.68462962963	2461.88559259259	1474.52486486487	471.171555555556	980.469148148148	849.721703703704	332.532074074074	273.429481481481	303.149	492.785222222222	414.240296296296	219.355740740741	268.279481481481	478.518962962963	386.678259259259	261.18637037037	250.929111111111	385.588	490.851592592593	131.642111111111
288	291.076620977493	291.076620977493	291.076620977493	238.753	238.753	238.753	1	1	35.709625	54.066625	52.034025	61.224	47.959975	70.41795	46.9269	72.450175	46.93265	60.205075	48.9732	48.9804	27.551475	42.85785	47.959975	39.790725	30.60375	32.6488	30.60375	46.92575	33.6688536585366	59.16725	35.699125	31.628525	27.546075	28.5719	25.49625	44.8921	20.4055	27.54	23.46345	15.29775	63.2555	45.919125	23.462875	28.5642	42.8505	46.9530256410257	39.796575	57.1354	26.52715
289	291.09935247935	291.089161911708	291.099893073599	241.774	238.753	242.851	3	3	38.7701333333333	57.1274666666666	57.1349333333334	64.2852	51.02	76.54	52.0279333333333	80.6116	54.0744545454546	66.326	57.1287111111111	56.122	32.6528	46.9384	55.1016	41.8263777777778	30.6046666666667	34.6890666666667	36.7256	51.0077777777778	40.8115555555555	66.3086666666666	39.7808666666666	34.6852888888889	36.7304	31.6324	28.5568888888889	52.0336	21.4256	28.5606222222222	29.5845111111111	16.3182222222222	71.4093333333334	46.9384	24.48	34.6852888888889	45.912	50.0115777777778	41.8364	62.2281333333333	30.608
290	291.968979015526	291.967656543739	291.972871528555	91.808	90.796	91.84	6	6	76.5101351351351	136.739555555556	127.552083333333	253.070222222222	159.189333333333	282.616944444444	247.85325	177.499333333333	1030.00891891892	933.98625	702.971388888889	793.776111111111	81.6355555555555	82.6155	95.8904444444444	101.0295	157.144166666667	114.271111111111	94.9013333333333	141.795444444444	396.888055555556	815.066378378378	602.885666666667	714.077777777778	298.941388888889	552.9755	564.121444444444	177.528333333333	80.6151111111111	175.487777777778	237.608222222222	332.610555555556	321.335	253.070222222222	127.555555555556	189.7975	597.882777777778	337.711944444444	376.421	639.714166666667	182.599888888889
291	292.01860080191	292.016066995448	292.021134608372	63.777	62.235	65.319	2	2	122.416216216216	157.075837837838	168.369473684211	239.768026315789	157.121621621622	193.851351351351	138.775135135135	131.635783783784	105.023810810811	119.374783783784	213.235	128.533621621622	141.794631578947	150.998947368421	160.207891891892	165.305675675676	78.5608108108108	125.493243243243	76.5202702702703	102.043243243243	253.067243243243	622.364864864865	595.932540540541	398.989081081081	173.395405405405	288.736486486487	235.650394736842	156.080131578947	115.290540540541	129.612081081081	212.283675675676	160.203648648649	120.391891891892	172.39827027027	164.263513513513	148.959459459459	143.860815789474	151.044	221.398648648649	191.839157894737	97.9485405405406
292	292.208520507813	292.199536338549	292.217504677076	286.185	285.681	286.689	2	2	10.2025	15.3069642857143	22.4460689655173	20.4055172413793	7.14193103448276	18.3649655172414	11.22275	21.4215	12.2408571428571	17.3476206896552	14.284	10.2025	20.4020689655172	19.3888214285714	19.3813103448276	20.4135714285714	11.2188214285714	17.3446896551724	11.2231428571429	11.2207857142857	10.2048275862069	6.12171428571428	11.2207857142857	11.2231428571429	11.2253103448276	16.3271724137931	11.2207857142857	13.2635862068965	4.081	4.08185714285714	10.2028571428571	13.2637142857143	8.16057142857142	16.324	8.16342857142856	8.16057142857142	10.2048275862069	9.18403448275863	9.18093103448277	16.3245714285714	5.10125
293	293.012078623421	293.011302555539	293.018555164648	65.285	62.235	65.319	3	3	159.13075862069	236.6168	272.468896551724	323.427448275862	343.832965517241	319.280866666667	250.009827586207	309.200678571429	109.106793103448	104.085724137931	234.663448275862	118.327733333333	246.856689655172	287.717793103448	248.997793103448	254.140071428571	301.991448275862	143.858896551724	73.4598620689655	234.711034482759	339.809275862069	619.286517241379	550.948965517241	570.430586206896	236.609066666667	261.190620689655	290.719	158.110689655172	129.573866666667	284.762793103448	281.65324137931	303.021931034483	380.562896551724	218.29475862069	161.203586206897	189.7696	154.061655172414	397.894137931034	455.9698	228.588137931034	66.3179310344828
294	293.09438191816	293.09438191816	293.09438191816	62.223	62.223	62.223	1	1	158.127950819672	193.815573770492	222.461733333333	173.462333333333	123.464366666667	184.668266666667	134.7016	181.607466666667	149.89662295082	628.664542372881	304.044433333333	108.139114754098	126.502733333333	176.491716666667	139.776533333333	128.5662	52.0336	196.930766666667	369.372733333333	63.2631186440678	151.029066666667	162.19325	106.118133333333	175.485866666667	150.972131147541	164.249032786885	103.046933333333	217.2955	185.688533333333	142.865333333333	138.769866666667	148.988133333333	362.164016393443	231.581616666667	128.5662	208.1344	401.985066666667	315.3242	1204.71680327869	330.5988	108.147803278689
295	295.151994001917	295.151994001917	295.151994001917	194.876	194.876	194.876	1	1	26.5223636363636	37.7500909090909	40.8181818181818	64.2674117647059	32.6487272727273	42.8514545454546	23.4662727272727	60.1960909090909	53.0636363636364	76.5204545454546	58.1450294117647	75.5136363636364	26.5270909090909	41.8311818181818	31.6284545454546	27.54675	35.7031818181818	33.669	27.5424545454546	24.4901818181818	34.6830909090909	29.5879090909091	35.7095454545455	27.5522727272727	33.674	32.6535757575758	65.2974545454546	41.8373939393939	25.5029411764706	15.2963636363636	20.4054545454546	22.45	64.2771818181818	36.7232727272727	20.4054545454546	29.584393939394	35.7095454545454	33.669	24.4865454545455	43.8717272727272	20.4018181818182
296	296.156560627789	296.14461684136	296.160434182274	194.876	193.861	195.896	3	3	24.4882285714286	24.4885714285714	25.5085714285714	30.603	21.4275	47.9487285714286	23.4682142857143	57.1352	36.7297714285714	28.5674929577465	30.6080281690141	24.4882285714286	23.4678857142857	28.5656	34.6892285714286	29.5858	31.6261126760563	30.6081428571429	13.2626	15.3017142857143	28.5676	17.3446142857143	20.4054285714286	29.5853857142857	20.4068571428571	24.4865142857143	20.4054285714286	23.4718285714286	22.4440857142857	17.3419428571429	35.7095	22.4478571428571	40.8108571428571	36.7241142857143	21.4224	23.4606478873239	23.4682142857143	18.3664285714286	15.3040714285714	20.403661971831	15.303
297	297.009053779648	297.009053779648	297.009053779648	73.441	73.441	73.441	1	1	106.091555555556	133.612722222222	164.287083333333	113.250833333333	129.596444444444	153.020833333333	138.780444444444	185.6855	285.456216216216	216.403542857143	1201.88722222222	238.706	90.8047222222222	111.192111111111	113.250833333333	111.228444444444	112.245833333333	114.286666666667	82.656	107.129166666667	182.659555555556	202.016571428571	129.575277777778	139.778055555556	142.796111111111	125.49075	114.255555555556	172.398777777778	79.5816666666667	121.452722222222	91.81	108.167111111111	196.913611111111	172.398777777778	102.044444444444	122.43	255.069444444444	178.538888888889	374.329805555555	217.354666666667	86.7354166666667
298	297.081690711726	297.080327329482	297.083172346472	753.4815	747.847	756.055	4	4	340.77185	633.495731707318	535.723125	552.98905	419.394674999999	628.665560975611	355.979999999999	458.100463414634	474.42475609756	578.505951219512	184.696925	744.902682926829	479.59975	594.659999999999	583.593463414634	552.985414634147	318.369365853658	471.363951219512	349.952024390244	423.472073170732	520.349268292683	478.574463414634	443.816707317073	571.350243902439	469.334634146341	484.696951219512	372.397926829268	390.822775	410.15055	372.353414634147	467.349902439024	391.839219512195	455.039658536584	598.969073170732	450.893902439025	578.340000000001	508.0347	582.577025000001	188.727073170732	562.100634146342	490.81943902439
299	297.082327436107	297.08166990609	297.100600428341	847.788	842.726	847.88	5	5	564.258734375	870.151861538462	905.923938461539	848.947199999999	563.1435	969.089062499999	568.242830769231	699.793876923077	884.660123076922	898.081249999999	278.53678125	673.447500000001	870.446515625	882.619384615384	988.728234375	846.89828125	586.606153846154	777.311437500001	642.764769230769	626.393353846154	869.577415384616	610.1808	755.004923076923	950.898092307694	775.401875	662.213234375	531.745624999999	576.499923076924	718.157	585.736092307692	759.217125	634.663531250001	561.152307692308	943.846875	684.598234375	885.587015384615	712.14540625	677.514953846154	294.833353846154	803.978215384617	792.611723076924
300	297.10312408781	297.10312408781	297.10312408781	652.939	652.939	652.939	1	1	392.807441860466	652.814545454545	603.053651162792	593.883627906977	501.84	664.201674418604	445.74	502.045953488371	368.320744186047	404.94	224.486976744186	494.767674418606	520.342325581395	565.157302325581	594.741348837209	550.005627906977	374.442418604651	530.545116279071	340.819813953488	393.825272727272	580.538790697674	370.403511627907	391.636363636364	586.580232558139	504.086790697675	350.003581395349	352.036395348837	470.402255813953	330.562883720931	400.004093023256	559.036465116279	449.82	570.18	604.005209302327	336.684418604651	429.478744186046	398.929116279069	580.618186046512	220.405395348837	415.253581395349	379.44
301	297.10125544591	297.10125544591	297.10125544591	756.984	756.984	756.984	1	1	342.808	657.992142857143	561.222619047619	599.914	437.692357142857	632.650952380952	377.348372093024	474.366428571429	470.411146341463	587.670857142857	188.774880952381	747.956690476192	501.018738095239	617.1	601.018404761904	549.934	317.345880952381	483.671857142858	346.937619047619	427.615048780489	544.819857142857	496.937119047619	443.824285714286	575.441142857143	485.712666666668	479.65738095238	383.681142857142	405.10069047619	430.560571428572	385.605	469.320476190476	391.789714285714	465.242341463415	612.242857142857	469.331428571428	589.56	524.353428571429	588.691119047619	196.882976190476	567.199428571429	496.948714285714
302	297.251122681591	297.241941758587	297.260303604595	616.2315	615.245	617.218	2	2	84.6955714285715	1100.51652941176	657.045599999999	1148.80954285714	463.196742857142	755.138285714286	715.100114285716	785.603823529414	527.385617647059	774.505285714286	141.839571428572	451.910628571428	707.939485714285	513.267117647058	670.42157142857	251.968228571428	403.074264705883	173.448571428572	121.429	187.728705882353	461.093176470589	407.085617647058	110.169529411765	374.545088235294	146.921142857143	86.7097142857144	135.695205882353	259.188857142857	80.6025714285713	309.193676470589	118.349828571429	373.476857142856	1570.45897058824	579.506057142856	136.739117647059	494.913970588236	310.210285714286	957.001200000002	256.08644117647	128.5704	67.3275428571428
303	298.08440137817	298.08440137817	298.08440137817	842.716	842.716	842.716	1	1	191.827142857143	275.427	299.9388	292.8179	175.486685714286	324.396342857143	190.774728571429	212.201014084507	288.781285714286	295.949142857143	125.493385714286	225.498928571428	293.862857142857	294.883214285715	359.190857142857	321.4125	193.821408450704	275.454	195.892114285714	206.077514285714	289.848753623189	212.231314285714	254.047585714286	345.872014285714	300.980071428571	223.458214285714	180.660565217391	186.738428571428	228.5024	194.904585714286	269.396914285714	228.56	192.8475	318.351428571429	210.193571428572	281.571257142857	217.317814285715	223.458214285714	129.563585714286	254.029098591549	244.827042253521
304	298.102709505255	298.102709505255	298.102709505255	847.788	847.788	847.788	1	1	116.309857142857	171.36	196.882976190476	170.363857142857	107.1125	224.431428571429	117.316046511628	141.796547619048	206.121761904762	230.611476190476	72.4402857142857	171.38	188.752857142857	200.990395348838	247.993071428571	211.199142857143	110.16	174.444428571429	138.755619047619	114.253333333333	197.04380952381	145.900857142857	183.651428571429	240.787428571428	184.671714285714	164.285166666667	110.255142857143	123.471857142857	174.444428571428	122.448571428571	180.611642857143	138.775047619048	112.22880952381	216.325809523809	147.941428571429	218.336047619048	168.347142857143	135.694833333333	83.6497619047617	180.586357142857	161.137428571428
305	298.10221758373	298.10221758373	298.10221758373	756.984	756.984	756.984	1	1	108.147179487179	204.025641025641	177.551384615384	205.071538461538	120.40841025641	190.821512820513	97.9175384615384	151.999102564103	143.879368421052	177.529076923077	78.5715897435898	256.122974358975	155.102358974359	174.415615384615	185.714666666667	168.346538461538	118.36758974359	138.758358974359	103.045897435897	98.9808421052633	159.164	150.000307692308	163.245128205128	163.245128205128	160.184282051282	121.431871794872	129.57582051282	102.041025641025	133.656948717949	122.415384615385	148.96117948718	127.535256410256	135.695	189.796307692308	129.556282051282	171.355692307692	141.79782051282	187.727179487179	72.4291025641025	198.925	153.065384615385
306	298.860684936671	298.858383103544	298.861010068309	1083.55	1082.5	1084.47	3	3	1203.1695	1683.4125	1485.484	1395.04102564102	1271.2315	1551.16	1230.4215	1197.0465	1207.2515	1188.59125	2167.03894736842	1262.04925	1368.4905	1484.82750000001	1506.54	1308.66	1303.1785	1484.46375	1161.78	1362.03375	1598.103	1335.50725	1154.923	1457.58	1636.481	1098.81615384615	1255.215	1347.75871794872	1219.4975	1302.54	1523.6065	1329.38575	1321.22375	1438.905	1036.32	1239.60375	1297.0555	1330.41435897436	2251.14604651163	1086.8325	1253.58
307	299.099869020789	299.099869020789	299.099869020789	847.788	847.788	847.788	1	1	79.5809268292683	137.7	155.058536585366	110.175804878049	91.8109756097562	156.078658536585	83.6517142857143	111.193292682927	141.837634146341	141.837634146341	51.0146341463415	110.173170731707	147.938902439024	131.613785714286	137.775731707317	133.658341463415	72.4199999999999	105.087634146342	91.8241463414634	83.6500000000001	137.831707317073	97.945756097561	104.067365853659	118.353951219512	103.047097560976	126.531414634146	86.7704878048779	95.9189756097561	124.44	88.7760731707317	120.406048780488	81.6312195121951	69.3782439024391	158.164268292683	110.191609756098	152.019975609756	113.252487804878	106.107902439024	57.1268292682926	125.493	118.317170731707
308	301.115979698985	301.115979698985	301.115979698985	365.285	365.285	365.285	1	1	38.7701951219512	47.9468780487805	67.3377073170732	63.2732682926829	43.8778292682927	55.0879024390243	38.7646341463415	70.3985121951219	70.3884146341463	66.3269512195122	54.0742195121951	58.1636341463414	48.9799024390244	57.12	47.9468780487804	53.0552195121951	60.1785609756098	51.0207317073171	50.0003170731707	56.1000000000001	52.0411463414634	112.213414634146	82.6417317073171	74.4689024390244	66.3174390243902	53.0539512195121	55.0786829268293	63.2657073170732	47.9457317073171	39.7857073170731	43.8778292682927	53.0602926829268	59.1755609756098	45.9186585365854	42.8574146341463	32.6524878048781	55.1023902439024	47.959487804878	40.8058536585366	55.0720975609756	34.6940975609756
309	301.858896993129	301.857683782224	301.861770867066	1084.47	1083.52	1084.57	3	3	1345.95347826087	1836.38297872341	1587.79652173912	1649.02260869565	1356.59999999999	1839.82723404255	1375.24680851064	1361.24765957447	1350.02297872341	1317.09468085107	1983.29361702128	1344.64652173913	1816.37391304348	1855.13361702128	1753.37999999999	1529.30586956521	1409.20765957447	1747.62446808511	1319.13510638298	1335.4585106383	1708.19234042553	1343.62021276596	1199.77021276596	1920.44085106383	1746.24	1239.56413043478	1316.36086956521	1365.34173913043	1343.90042553192	1466.76	1805.13276595745	1415.33021276596	1354.10468085107	1631.6752173913	1317.84	1350.76170212766	1358.18638297872	1397.69782608695	2262.26375	1269.42086956522	1322.19574468085
310	301.979122027229	301.979122027229	301.979122027229	101.005	101.005	101.005	1	1	139.759027777778	275.515714285714	223.47125	316.329166666667	335.717083333333	211.232	246.833277777778	508.952277777778	122.376666666667	161.1995	56.1152777777778	134.676666666667	174.496	251.974305555556	216.263555555555	182.654583333333	241.845333333333	93.8655555555556	146.94	190.760216216216	85.7033333333333	162.171166666667	122.43	94.8703333333333	73.46	113.26625	106.091555555556	263.3105	163.266666666667	165.285	114.236888888889	135.719111111111	435.611166666667	282.655416666667	153.064285714286	253.063333333333	257.11	355.066333333333	44.8848888888889	216.298888888889	221.363459459459
311	302.858373999654	302.852192569234	302.859785443162	1084.57	1084.47	1085.58	5	5	1437.90256410256	1952.77076923077	1556.28205128205	1372.24487179487	1512.66	1560.3641025641	1475.2815	1440.9641025641	1413.41025641025	1230.42923076923	2465.81392156864	1486.51358974359	1643.02564102564	1624.636	1633.43051282051	1444.68307692308	1519.54358974359	1571.19487179487	1309.68	1447.74384615384	1812.98425	1428.35897435897	1354.56	1514.44102564102	1617.72	1266.1382051282	1187.15461538461	1455.9058974359	1259.31282051282	1422.9	1499.13333333333	1435.50076923077	1544.0358974359	1542.62769230769	1227.06	1401.83230769231	1323.60512820513	1500.79717948718	2516.553	1044.74256410256	1453.5
312	303.044952062658	303.041436083451	303.048468041865	307.0935	307.082	307.105	2	2	93.8653793103449	129.599120689655	149.980551724138	173.446896551724	91.8248275862069	163.244137931034	110.178620689655	164.231103448276	146.919724137931	180.588827586207	154.077275862069	149.965344827586	113.229568965517	131.626706896552	112.209482758621	95.8962068965517	102.01724137931	109.169517241379	87.7526206896551	106.108689655172	120.392551724138	127.534482758621	107.128965517241	149.993224137931	107.128965517241	100.997068965517	64.2773793103448	151.000827586207	70.4049827586207	74.4725862068966	86.7234482758621	83.6711034482758	152.018534482759	112.230344827586	85.6944827586207	77.5331034482759	128.552586206896	100.997068965517	73.4387586206896	129.575034482759	71.4181034482759
313	303.058654809069	303.052169378929	303.065140239208	246.8985	246.887	246.91	2	2	61.2162162162163	136.698108108108	121.412162162162	102.043243243243	115.29054054054	122.49	131.593945945946	210.209081081081	58.1554054054055	89.7956756756757	75.478052631579	75.5	66.3281081081081	91.8243243243244	67.3485405405405	60.1862105263158	157.096648648649	81.6216216216216	212.188108108108	190.790540540541	103.050027027027	201.986756756757	187.675157894737	117.331081081081	98.9819459459459	91.851081081081	77.516	143.858108108108	47.9527027027027	42.8388648648649	59.1756756756757	55.0697837837837	145.875459459459	93.8797837837838	54.0671621621622	78.5483243243243	89.7837837837837	85.7276756756757	53.0624864864864	88.7491578947369	38.7702702702703
314	303.066638466019	303.066638466019	303.066638466019	311.187	311.187	311.187	1	1	78.5613230769231	101.025692307692	116.320338461539	144.87771875	71.4196875	151.0155	80.6152461538462	153.027692307692	99.9690461538461	128.552953846154	78.5672461538462	89.7762461538462	93.8499076923077	119.3832	103.030876923077	84.6753230769231	85.6955076923077	102.0359375	90.8197076923077	111.200123076923	114.271015384615	114.2624	90.8046461538461	136.715046153846	90.8046461538461	84.6750909090909	53.0584	145.8974	49.9980923076923	61.2166153846154	78.5672461538462	61.2212307692308	138.768123076923	93.865476923077	55.0899692307692	62.2312615384615	82.641515625	73.4532923076923	53.0408	75.4993538461539	60.1963384615385
315	303.129508673868	303.127741178128	303.1301169064	255.072	255.021	255.095	3	3	63.2566341463414	137.736219512195	121.414829268293	100.00165	120.377268292683	127.5875	138.739428571429	216.296878048781	65.2878048780488	84.6931999999999	74.4510975609757	64.2769024390244	79.5809268292683	106.107902439024	72.4390487804878	60.1871951219512	165.24	83.662	221.371756097561	199.996487804878	109.168707317073	205.044512195122	175.490341463415	115.293073170732	105.11665	94.913475	80.58	161.206243902439	55.0944878048781	47.9526097560976	62.2378536585366	61.2	168.344268292683	93.8781463414634	56.1228048780488	82.6318536585366	81.6234146341463	89.8093658536586	54.082525	90.7778292682927	35.714512195122
316	303.871736309246	303.866683091308	303.875190482439	1085.065	1079.41	1089.64	6	6	2003.95724137931	2490.6917857143	2645.75413793103	2661.05931034482	2040.68965517241	2458.90071428571	1686.65035714287	1808.07285714285	1735.2142857143	1702.97607142857	1714.14193548386	1771.31862068965	2659.01862068965	2547.70285714287	2595.89999999999	2620.37999999999	1733.17285714285	2404.98178571428	1613.64000000001	1803.36	2366.20821428571	1700.93535714285	1720.74	2430.49071428571	2381.7	1677.44689655172	1854.59310344827	2074.36103448275	1621.915	1762.56000000001	2447.67285714285	1725.42392857142	1715.64	2550.86206896551	1658.08035714287	1694.22	1730.52571428571	2015.18103448275	1766.23821428572	1755.42	1704.42
317	303.881427918126	303.875358081927	303.900619842	1079.4	1075.35	1084.5	139	139	2536.45117647059	2599.78193548388	3665.88657142858	2933.3455882353	2392.45833333334	3793.405	1691.79769230769	1901.24052631579	2560.50052631579	1737.6093548387	2409.97812500001	1920.66	3195.65032258063	3540.11450000001	2663.22000000001	2427.6	2066.13281249999	3255.61775	1526.93999999999	2414.01588235294	3194.51457142857	1767.06243902439	2115.05228571429	3330.02181818181	3431.2790909091	1915.14548387097	1813.185	2662.94571428572	2318.66810810811	1949.22	3966.84	2526.22742857143	1615.20586206896	2917.13299999999	2348.04	2145.66085714286	2432.9347368421	1920.66	1108.19217391304	2352.34594594595	1903.77424242423
318	304.148503056279	304.147276068576	304.156112710739	56.096	54.078	56.113	5	5	311.146413043478	475.330130434783	434.686695652174	487.692212765957	312.199826086956	449.87752173913	301.015434782609	684.682565217391	2559.62628571429	2839.7452972973	2623.1163125	400.919804347826	379.495404255319	517.215510638298	396.932217391304	185.711217391304	332.647565217391	388.727673913043	384.638347826087	356.116565217391	166.327326086957	161.204652173913	156.119869565217	120.408739130435	125.462673913043	114.257043478261	106.09770212766	364.193170212766	208.133217391304	138.789511111111	143.878239130435	114.296	578.426282608695	410.101173913044	190.792847826087	293.835130434783	755.009130434783	451.075733333333	1422.24365217391	734.681739130435	154.062673913043
319	304.857444309166	304.851758285805	304.875064794568	1087.615	1083.55	1089.71	40	40	1703.92187499999	2325.29218749999	2076.97187499999	2172.18828571429	1745.21999999999	1888.68181818181	1740.63696969697	1634.54062499999	1592.17499999999	1650.86562499999	2868.83829787234	1420.28903225806	1938.59374999999	1782.0464516129	2054.90937499999	1928.34	1595.23687499999	2107.96562499999	1507.56	1668.71999999999	2089.64266666668	1603.40187499999	1559.57999999999	1661.57749999999	1532.04	1609.01787878788	1592.17499999999	1646.28	1561.07812499999	1724.81999999999	2062.68312499999	1730.44999999999	1625.87999999999	1947.74147058824	1390.6859375	1584.05999999999	1540.67187499999	1800.83484848484	2650.17666666666	1579.97999999999	1558.55999999999
320	306.092029883824	306.092029883824	306.092029883824	287.732	287.732	287.732	1	1	321.380769230769	575.511384615385	336.743846153846	239.766282051282	128.552307692308	206.128051282051	75.5008717948718	551.958717948718	121.410512820513	172.449333333333	96.9121794871795	120.390256410256	55.0881000000001	148.979897435898	77.5297435897436	58.1633846153846	38.76	58.1473076923077	83.6631282051283	83.6757435897436	83.673641025641	46.9388717948719	45.9057692307693	70.3994615384616	46.9400512820513	52.0409230769231	41.8305128205128	122.433846153846	88.7623076923077	59.1837948717949	106.136	26.5306666666667	208.163692307692	101.005384615385	37.7551794871795	38.7638974358974	116.328	123.472743589744	76.498076923077	92.8316666666667	144.87641025641
321	306.887182318931	306.88595115165	306.888413486212	1073.275	1073.27	1073.28	2	2	818.511764705878	1150.1661111111	1193.39999999999	1136.93529411764	822.119999999996	1294.10588235293	857.820000000006	780.749999999996	899.10944444445	991.439999999995	1047.12352941176	959.819999999995	1191.02647058823	1204.62000000001	1175.03999999999	1129.13999999999	825.179999999996	1151.57999999999	958.800000000007	780.724999999995	1187.96470588235	961.859999999995	934.858823529407	1198.82823529411	1112.44117647058	911.879999999996	941.459999999995	758.297058823525	885.870588235289	793.559999999996	1175.03999999999	801.719999999996	825.62944444444	1264.21647058823	915.959999999995	917.479444444439	911.385294117642	812.939999999996	1030.76111111112	850.639999999995	906.779999999995
322	306.993801453943	306.990471104907	307.001857126594	65.287	63.237	66.31	16	16	473.333028571429	816.99775	1069.40914285714	1644.62688	792.762	1247.59588888889	837.771857142857	768.382714285714	169.2536	214.360588235294	194.874571428571	296.852333333333	730.401828571429	599.8272	634.706571428571	774.514852941177	109.187205882353	129.576285714286	101.008285714286	135.718676470588	2226.83018181818	6257.5765625	7298.07751282051	3566.33384615385	1209.76941666667	2951.10797142857	2438.82	674.295542857143	421.378	757.2852	1018.24889473684	939.814714285715	496.795657142857	416.205333333333	816.205714285714	671.348	488.716857142857	451.973914285714	350.919314285714	419.396142857143	257.106705882353
323	307.078716287014	307.070754542005	307.097618720812	117.3125	112.24	119.364	84	84	731.535545454545	1226.18049350649	1284.71464383562	939.906814285715	1004.13415384615	1391.5528	2764.94246575342	3548.43504166667	891.515917808219	1471.2455625	128.544818181818	1817.11042028985	481.568727272727	1244.48561403509	1017.10616666667	536.711272727273	1684.59234666667	638.747636363637	1792.61202985075	1309.9368	317.328378787879	530.447272727273	413.210454545455	714.020895522388	291.798	793.901848484848	330.542865671642	1798.87215277778	1976.47472413793	456.973373134328	279.435014925373	449.973681818182	5087.67545762712	1028.51901369863	1099.9619661017	2637.59756944444	6721.01947058823	2922.82892307692	584.571179104478	6966.88967123288	2947.82601724138
324	307.580623046279	307.576163489047	307.594525088038	116.32	112.228	117.341	21	21	205.075448275862	326.455172413793	391.825655172414	266.371105263158	254.095913793103	408.110344827586	770.302232142857	964.887379310345	274.426379310345	404.02924137931	17.3429310344828	517.279862068966	139.777793103448	390.686413793103	327.475344827586	161.219931034483	459.077586206897	171.406344827586	543.807034482759	414.19	82.6493275862069	146.889931034483	127.534482758621	199.916620689655	79.5815172413793	215.318224137931	79.5734482758621	502.073052631579	521.413827586207	128.530677966102	85.6611724137931	137.73724137931	1503.4545862069	303.052655172414	374.479206896552	758.129017241379	1844.20109090909	827.357457627119	133.656137931034	1937.2965	794.875482758621
325	307.598304245433	307.597778657523	307.598540696941	117.318	116.315	118.326	3	3	204.056140350877	325.435964912281	389.787438596491	266.371105263158	251.032210526316	407.085	810.102877192982	959.78698245614	270.341842105263	401.990596491228	17.3429824561404	515.232894736842	138.758175438596	388.646736842105	325.435964912281	161.218210526316	458.050894736842	171.407157894737	539.72849122807	411.130701754386	81.6294736842105	145.870035087719	125.494526315789	198.893157894737	79.5805263157895	211.239803571429	79.5736842105263	502.073052631579	517.335684210526	128.528842105263	85.6608421052632	135.695	1457.55536206897	299.988315789474	372.43447368421	754.052263157895	1970.97894736842	826.342105263158	131.616210526316	2001.58421052632	792.839894736842
326	308.027742664366	308.026487300628	308.036237227231	204.0635	204.041	205.085	6	6	91.839	196.9179	158.167166666667	200.9991	252.005866666667	334.581866666667	248.993866666667	151.029066666667	786.7798	711.265266666667	624.4032	540.653	231.602620689655	305.059733333333	298.996733333333	283.634133333333	357.9849	346.902	264.2059	316.344666666667	165.2832	107.1315	102.01	111.187266666667	260.1765	137.736	113.2274	387.777333333333	367.308	297.801066666667	373.3444	274.500586206896	580.531733333333	703.984	421.2187	543.802133333333	737.809034482759	612.18	910.077866666667	718.126933333333	421.3013
327	308.088544481561	308.078697129745	308.105344740086	87.736	84.664	89.788	109	109	2080.02273809524	7854.05427906977	6813.27928205128	15820.1467826087	7015.21802325581	16747.7341458333	4970.33176315789	13098.6342857143	5573.66453488372	5215.8143902439	3792.402	2962.85912195122	14309.1966818182	15182.7366976744	13644.3662790698	13803.4402790698	12228.5306666667	15246.1294285714	6752.25085714286	14982.0236862745	8056.255375	910.079317073171	572.286785714286	5082.01004651163	9328.4387948718	3864.79309090909	2026.23251612903	7463.259375	4527.95068292683	7738.81674418605	9850.14	7160.31851162791	18175.8852857143	19632.496	5661.10354545455	3635.75148837209	1751.03151219512	11584.2485581395	7010.28376923077	4357.1517948718	1895.45559090909
328	308.105948467494	308.105412613317	308.107351572726	87.747	82.627	90.803	11	11	2090.28517021277	7965.29866666667	6890.64625531915	15857.0821276596	7137.523125	16747.7850851064	5005.85560416667	14276.4243636364	5652.09095744681	5341.9094893617	3809.71280851064	3172.02202083333	14333.6185744681	15207.3601914894	13691.4188723404	13874.8626382979	12276.3822708333	15287.9054583333	6853.1591875	14970.6401041667	8091.6370212766	995.665361702128	585.57770212766	5155.81704166667	9415.11242553192	3984.18010638298	2063.76129787234	7467.40440425532	4598.86608510638	7783.69014893617	9906.45058333333	7199.031	14134.2315384615	19691.7613191489	5740.67463829787	3710.1125106383	2025.50244680851	11619.9301489362	7222.76752083333	4625.4924893617	2098.48283333333
329	309.016493272075	309.016493272075	309.016493272075	74.489	74.489	74.489	1	1	475.386571428571	674.246979591837	649.044489795918	767.331591836735	639.78312244898	816.212244897959	607.130714285714	917.328591836735	764.770408163265	799.139387755102	933.5562	667.186775510204	604.00576	915.08352	698.895714285714	592.845285714286	835.697571428571	689.78212244898	483.663795918367	651.007387755102	542.846285714286	709.013469387755	748.88552	568.355979591837	464.109285714286	542.781142857143	482.58298	799.89952	459.119387755102	483.712163265306	518.24128	470.398755102041	848.775836734694	907.034	543.866673469388	610.118653061224	630.53304	540.7484	900.69532	575.49432	493.808408163265
330	309.091654757513	309.086487113559	309.109745207783	87.747	84.664	88.779	59	59	338.688585365854	1248.03073333333	1057.14956097561	2478.56316666667	1183.693	2621.74266666667	705.005390243903	2167.81097560976	892.393292682927	831.8705	725.428097560976	490.752275	2511.265925	2805.34375	2432.02057142857	2614.37866666667	1945.9028	2980.24387179487	1128.63613333333	2415.76211320755	1251.88509375	143.837195121951	74.4689024390244	758.077463414634	1502.88085714286	527.482175	250.956	1133.51807317073	621.344594594595	1216.15980487805	1710.44683333333	1152.90133333333	3245.00792682927	3620.91394736842	809.202918918919	578.575097560976	273.47112195122	2150.72556097561	1291.32	655.012243902439	266.252625
331	309.11244466445	309.111634819756	309.11430398236	88.756	85.69	89.776	15	15	336.64125	1274.136125	1055.11945	2500.04125	1143.87445945946	2634.975	703.88625	2356.38629032258	891.3489	834.9326	725.410756097561	489.732	2577.62107692308	2830.83841463415	2456.45365853659	2650.07202564103	1919.34936734694	3020.014	1173.46	2370.8286	1303.082725	141.797375	74.4706829268293	756.018804878049	1562.041025	522.3808	250.956	1124.34305	706.1168	1176.36520588235	1780.92	1215.147525	3217.68076190476	3628.144125	862.259125	581.628	271.43305	2055.91326086956	1303.56	653.98025	267.2793
332	309.159762871114	309.154189377671	309.167478735949	229.5505	228.55	230.574	4	4	37.7531694915254	69.3724666666666	54.0767833333333	54.0797627118644	51.0133333333333	65.310372881356	101.006847457627	101.015237288136	30.608	45.9213559322034	34.689220338983	57.135186440678	30.6106779661017	37.7531694915254	33.6723050847458	34.6892203389831	33.6627966101695	29.5878644067797	18.363	44.8917333333333	32.6485333333333	74.4794666666667	53.0391186440678	66.3187288135594	36.7334237288136	38.7780338983051	35.6965	38.7739333333333	20.4054237288136	22.4396333333333	26.5247666666667	22.4418333333333	44.8917333333333	41.834593220339	16.3213333333333	23.4665166666667	21.4278305084746	29.5967118644068	24.4865084745763	37.7462711864407	24.4865084745763
333	309.171872817667	309.171872817667	309.171872817667	230.592	230.592	230.592	1	1	28.5714545454545	54.0672272727273	38.7703636363636	36.7347272727273	41.8371627906977	45.9245454545455	87.7434545454545	81.6327272727273	24.4865454545455	35.7182954545454	22.446	30.6081818181818	19.3879534883721	23.4694090909091	24.4892727272727	27.5473636363636	24.4838181818182	20.4054545454545	13.2620681818182	29.5846136363636	24.4892727272727	40.8109090909091	32.6407272727273	46.9273181818182	25.5068181818182	23.4688863636364	26.5170454545455	32.6487272727273	15.3040909090909	17.3380681818182	19.3825909090909	18.3624	28.5676363636364	28.5714545454545	10.2	16.3243636363636	9.18376744186047	21.4341627906977	15.3040909090909	28.5638181818182	16.3221818181818
334	310.031764639083	310.029357201034	310.034172077131	206.0905	205.09	207.091	2	2	45.9216666666667	112.228518518519	76.5194444444444	110.189076923077	118.328592592593	195.854222222222	127.5625	101.009333333333	378.516185185185	320.437	321.384807692308	220.378153846154	113.248777777778	148.963259259259	131.614730769231	159.162	162.157285714286	173.444074074074	125.496444444444	176.543296296296	59.1771851851852	62.2493703703704	35.7025925925926	63.2445925925926	119.370333333333	83.6612592592593	53.0438518518519	219.403518518518	189.770076923077	112.208148148148	185.646740740741	130.593185185185	304.037259259259	329.555703703704	214.161111111111	286.755296296297	377.578148148148	340.766592592593	464.2225	341.724814814815	232.619111111111
335	310.085778518902	310.0827638694	310.097192496308	87.746	85.684	88.773	31	31	166.280375	697.7826	605.112025	1324.4556	613.275425	1344.52897435897	384.643675	1082.37915	450.7737	449.115897435898	376.481475	238.74435	1341.91640625	1474.06055555556	1258.83048780488	1358.185675	1054.0732	1577.36662222222	609.193725	1168.043125	640.8269	78.549625	66.308125	421.373575	785.61488372093	288.737825	154.04265	563.1918	368.319275	645.81825	934.1368	598.901425	1726.0515	1852.05976744186	479.588	287.75985	144.90035	1126.3836	650.76	373.4115	131.596125
336	310.10707598543	310.103877013747	310.10968640213	88.767	87.735	88.779	9	9	166.280897435897	695.72525	606.123692307692	1338.7648	613.281974358975	1423.074375	385.60725	1113.120025	449.82	448.09517948718	375.4612	236.699487179487	1416.3152	1527.127125	1285.389	1356.1116	1053.06338461538	1614.04564102564	609.200230769231	1115.05872727273	639.716846153846	76.5096153846154	67.32825	420.3533	812.124102564102	286.699256410256	153.01875	567.2729	368.319275	648.8949	979.2	598.901425	1724.01666666667	1869.67343589744	477.552	287.75985	143.877846153846	1096.78841463415	651.78	376.481475	131.596538461538
337	310.161143539016	310.155131080661	310.174321797112	246.382	237.732	249.959	4	4	33.6688846153846	46.9279615384615	40.8150943396226	53.0596226415094	84.6928867924529	60.2156226415094	72.4307169811321	154.075173076923	112.219038461538	36.7335849056604	24.478641509434	33.6724528301887	21.4259433962264	36.7338461538461	18.3667924528302	26.5239245283019	47.9426603773585	26.5268679245283	22.4433846153846	170.384961538462	31.6281886792453	41.8270961538461	24.481358490566	26.527	32.6556981132076	19.388962264151	14.2794716981132	24.4863396226415	22.4458113207547	19.3832884615385	23.4688461538462	33.6618679245283	41.8310384615385	29.5905961538462	30.6080769230769	21.4232307692308	27.5471320754717	31.6387169811321	20.4075471698113	22.4412452830189	34.6930769230769
338	310.178260050716	310.177224367739	310.179295733692	232.5945	232.586	232.603	2	2	26.5306666666667	32.6441025641026	33.6693076923077	46.9388717948718	60.2057179487179	52.0487692307692	77.5394871794872	104.081846153846	114.268717948718	32.6531282051282	17.3447948717949	21.4253846153846	17.3469743589744	31.6335128205128	14.2861025641026	12.2430769230769	36.7246153846154	21.4253846153846	16.3220512820513	158.119871794872	25.5102564102564	35.7044871794872	17.3395641025641	19.3795128205128	22.4462051282051	16.3269743589744	11.2183076923077	25.5064102564102	16.3241025641026	16.3195897435897	16.3220512820513	30.6038461538461	24.4861538461538	27.5510769230769	27.54	19.3843846153846	30.6076923076923	28.5801025641026	14.2839487179487	20.4025641025641	27.5476153846154
339	310.17730423215	310.17730423215	310.17730423215	180.575	180.575	180.575	1	1	114.260363636364	199.973454545455	263.252417910448	212.14447761194	154.060567164179	290.777727272727	211.195611940299	398.891090909091	60.2011343283582	47.9526268656716	33.669	54.0792727272728	35.7125373134328	38.7669090909091	32.6490746268657	38.7673731343283	56.115	69.3782686567164	19.3834545454546	61.2118181818182	34.683552238806	42.8512835820896	24.4842985074627	37.7534545454546	29.5931818181818	26.5294545454545	19.3866212121212	48.9814925373134	25.5026119402985	36.7205373134328	25.5090909090909	34.6921791044776	79.5809552238806	48.9607272727273	36.7270909090909	31.6204626865672	41.8346865671642	70.3985373134328	30.6104545454546	40.8113432835821	18.3618805970149
340	310.193908986738	310.193908986738	310.193908986738	333.628	333.628	333.628	1	1	8.16033333333333	31.6290416666667	27.5535	28.567	11.2232083333333	26.5340833333333	15.310625	37.74925	16.3166666666667	23.46092	23.46575	20.405	13.2637916666667	24.487	16.32064	18.36072	6.1215	9.18449999999999	13.2665	10.2004166666667	12.2405	17.3371666666667	8.16433333333333	15.296875	22.44616	9.18035999999999	14.2805833333334	6.12150000000001	8.16415999999999	7.14379166666668	17.34425	18.36504	16.328	15.304375	11.2232083333333	13.26325	11.22	10.2004166666667	29.5884583333334	12.2405	9.18262500000001
341	310.310213098396	310.304975441702	310.324772099225	963.638	960.092	966.282	30	30	196.886081081081	1108.71139473684	2045.04581081081	828.34972972973	1231.46621621622	1106.98933333333	790.479605263158	4792.58529729729	833.568760000002	644.708324324323	2649.08136842106	639.607783783782	2699.43921621622	1183.71894736842	2019.43578378378	1457.17751351351	493.590842105262	2363.96621621622	1075.35736842105	926.398947368421	2099.34709090909	2996.21201785714	1310.22063157895	2405.78052631579	2815.96137931035	580.702945945945	2527.18218518519	1055.10873170732	876.609499999999	1478.31315789474	1865.26008510638	1183.1275	285.636842105263	1745.9598918919	1346.77714285714	873.367789473686	801.677513513512	2872.06081081081	7882.55671052631	1603.12424137931	833.426
342	310.32805894923	310.325701271152	310.328478407903	967.1965	966.157	967.263	6	6	215.231943396226	1136.09083018868	2071.73496226415	853.78737735849	1254.94811320755	1207.7677037037	805.934150943396	4828.48022222223	902.83358490566	664.068222222223	11635.3630188679	661.07003773585	2719.21939622641	1203.91169811321	2058.32947169811	1485.66943396226	504.936666666667	2394.60424528302	1093.60181132075	949.971320754718	2177.03566666666	3057.44892452831	1326.51509433962	2432.35471698113	2902.69027777778	601.124509433962	2584.90260377359	1127.53783018868	975.480754716982	1443.69834146342	1974.0225	1243.587	303.976867924528	1772.42824528302	1382.48349056604	889.686792452831	824.040296296296	2888.68830188679	7906.31603773584	1676.46851851852	861.023320754716
343	310.659662801753	310.659662801753	310.659662801753	178.529	178.529	178.529	1	1	25.5068965517241	62.2483214285714	71.4324999999999	47.9248928571428	40.82	101.008285714286	56.1157142857143	89.7660689655173	11.2255	6.12042857142857	5.10125	10.205	5.10232142857143	5.10034482758621	8.162	6.1215	7.1435	13.2637142857143	0	7.142	4.081	2.04014285714286	2.04092857142857	8.16371428571429	6.12171428571429	4.08114285714286	2.04057142857143	5.10339285714285	2.04014285714286	3.05957142857143	8.16220689655172	4.082	10.2028571428571	6.11917241379311	3.06075	8.16055172413793	5.10142857142857	5.10178571428571	6.12171428571429	5.10232142857143	8.16057142857143
344	311.028307466425	311.024441894531	311.044635529993	113.26	111.197	114.291	7	7	65.2886486486486	109.151567567568	91.8389189189189	176.534810810811	80.6129166666667	144.859189189189	101.997368421053	134.636432432432	103.030918918919	139.754810810811	100.990702702703	81.6216216216216	78.5483243243243	106.091243243243	92.8579166666667	84.6945833333334	151	90.8047222222222	63.2467027027027	79.5684324324324	49.9932432432433	100.977324324324	52.0337837837838	68.3273243243243	53.0554594594594	74.4915675675675	46.9260526315789	87.7438888888889	62.2471111111111	52.0268918918919	52.0103513513513	53.0544444444444	132.596486486486	88.7635135135135	63.2584324324324	81.6355555555556	121.376868421053	121.412162162162	70.3986486486486	130.577297297297	65.3076756756757
345	311.126848624257	311.126848624257	311.126848624257	59.157	59.157	59.157	1	1	36.7293103448276	73.4449655172414	65.3097931034483	140.798068965517	81.6151724137931	155.066206896552	49.9977413793103	141.806362068966	89.7331525423729	88.7888421052631	77.5409655172414	51.0086206896552	121.400517241379	177.51	111.221344827586	99.9954827586207	3867.86579310345	3188.63146551724	2095.61120689655	3211.8284137931	63.275275862069	38.763220338983	36.7330344827586	57.1412413793103	87.7274137931034	66.3055084745763	27.5446551724138	101.007310344828	64.2762931034483	66.3313793103448	87.7526206896552	37.757224137931	182.610862068966	191.772965517241	70.3990344827586	79.5895862068965	69.3916551724138	142.865172413793	132.608965517241	104.078689655172	51.0137931034483
346	311.17227340351	311.165357229733	311.184821892969	235.681	231.611	238.754	5	5	16.3243636363636	30.6040909090909	33.669	39.7950681818182	18.3673636363636	26.5335909090909	39.7862045454545	80.6123181818182	63.2569090909091	26.5306363636364	27.5473636363636	45.9122727272727	19.3877727272727	30.6122727272727	27.5510454545454	18.3649090909091	39.7853181818182	15.3040909090909	20.4027272727273	38.7651818181818	19.3851818181818	20.4027272727273	23.46	22.443	22.445	16.3265454545454	26.5170454545455	25.5068181818182	19.3851818181818	22.4404888888889	18.3628636363636	23.4573863636364	38.7703636363637	25.5102272727273	12.2402727272727	16.3225454545455	16.3243636363636	23.4751590909091	18.3673636363636	18.3628636363636	14.2838181818182
347	311.314465375509	311.311100318339	311.322214390616	962.113	959.071	965.222	6	6	57.1273684210528	260.093461538461	514.066736842104	230.549736842105	327.50447368421	302.932184210526	199.914974358974	1346.14363157895	214.259230769231	148.939210526316	4209.38571428572	142.818421052632	683.276578947369	312.253384615384	469.393684210526	355.10652631579	134.636615384615	580.454868421054	275.476153846154	235.679230769231	575.428421052631	766.116282051281	331.633333333334	585.75637037037	764.078552631579	189.822789473685	624.526874999999	310.208	244.913684210526	378.24876923077	519.394315789475	337.663552631579	84.6706410256412	462.250736842106	353.008717948719	229.563461538462	233.573973684211	700.938868421054	2380.97923076923	438.781052631578	177.502307692308
348	311.334085713656	311.334085713656	311.334085713656	966.196	966.196	966.196	1	1	51.0045454545455	255.997181818181	509.954545454544	223.399909090909	317.248272727273	300.882647058824	191.742909090909	1291.65511764706	210.176181818182	141.796848484848	4224.68181818181	134.656	678.239545454546	303.021	464.306818181818	345.934090909092	126.491272727273	569.227636363638	271.392545454545	230.581636363637	568.190636363636	759.990303030303	321.385909090909	615.224454545454	760.103181818184	182.688484848485	643.906818181817	297.972727272727	239.806818181819	369.031575757577	514.217454545456	332.500242424243	77.5269090909091	453.081818181819	341.791363636365	224.46	230.506303030303	693.785454545454	2373.39896969697	434.713636363636	172.400484848485
349	312.174093479212	312.164237608478	312.181441994193	231.5855	229.559	232.632	4	4	21.4280425531915	32.6447659574468	40.8108333333333	59.1834468085106	22.4487083333333	43.8828723404255	20.4055319148936	70.4064255319149	34.6894042553192	36.7391489361702	26.5271914893617	26.5271914893617	30.611875	34.6930212765957	30.6114893617021	30.6082978723404	18.3626808510638	24.4865	10.2014893617021	20.4029787234043	34.6934583333333	31.627914893617	15.3006382978723	24.4835744680851	27.5474680851064	16.3261276595745	21.4177659574468	32.6486666666667	16.3244255319149	16.3182978723404	18.3626808510638	24.481	28.5677446808511	26.5299574468085	12.2402553191489	25.506914893617	20.4079166666667	23.474375	10.2025531914894	16.3223333333333	9.18134042553191
350	313.022521701389	313.022521701389	313.022521701389	113.249	113.249	113.249	1	1	38.7633529411765	57.1249411764706	51.0220588235294	97.9454117647059	64.2867272727273	60.2060294117647	62.2165142857143	85.6752	55.0847647058824	63.2454705882353	47.9524411764706	48.9741176470588	52.035	60.1869411764706	48.9811764705882	36.7348235294117	113.249382352941	60.1956176470588	32.6487272727273	57.1249411764706	35.710294117647	56.0967647058824	28.5682352941176	37.7432647058823	39.7903235294118	33.6745588235294	27.5423823529412	48.9811764705883	28.5723529411765	34.684	35.687	29.5927941176471	70.3982647058824	53.0541818181818	38.7700588235294	42.8585294117647	65.2856470588235	40.8117647058824	36.7295294117647	46.9254117647059	44.8933333333333
351	315.026986763441	315.0131930714	315.029781920802	100.515	99.968	103.058	4	4	34.6822666666667	64.2894	47.9626896551724	102.044827586207	83.6618666666667	71.4326666666667	113.2052	229.4775	56.1036666666666	76.52	22.4466	76.5225	43.8714666666667	57.1349333333333	48.9648	37.7572666666667	145.898133333333	31.6231	63.2689333333333	102.006666666667	39.7907586206897	38.7562	24.4864	22.4422	24.4864	34.6890666666667	22.4422	77.5697931034482	45.921	32.6485333333333	21.4179	23.4669	137.682	62.2484666666667	46.9399333333333	76.535	58.1552	97.9456	25.5066666666667	72.4389333333333	44.8829333333333
352	317.021914719802	317.009326051339	317.028056642665	101.028	99.968	103.058	3	3	37.7443529411765	68.3597058823529	67.3388571428571	108.165428571429	114.286117647059	114.289411764706	130.552685714286	173.385	60.1869411764706	54.0755882352941	27.5469428571429	71.4185294117647	34.689	65.2969411764706	58.1465142857143	53.0629411764706	134.674941176471	38.7644705882353	58.1651470588235	93.8345882352941	25.5064285714286	43.8574705882353	26.5274285714286	28.5624	43.8713823529412	27.5519117647059	22.4419411764706	98.982794117647	57.144705882353	71.42	35.698	52.0425	142.816470588235	60.2060294117647	50.0016176470588	89.7988235294117	99.988	99.988	37.749794117647	90.8054285714285	72.4283529411765
353	317.96358803379	317.962780268913	317.963824292308	67.325	66.31	67.359	3	3	381.5174	424.2784	545.842666666667	645.8288	383.620266666667	540.635333333333	426.555066666667	254.0464	126.424	141.899827586207	517.2752	117.307666666667	320.3742	334.581866666667	290.776	474.517	53.0642666666667	109.147133333333	56.1146666666667	76.52	801.066333333333	766.227172413793	678.477333333333	987.618133333334	468.1341	363.143733333333	378.444733333333	287.6588	132.634666666667	329.610733333333	442.708933333333	409.233866666667	224.422	371.3164	236.696	252.005866666667	211.1952	262.2171	452.9096	241.8506	73.4736
354	321.959207838602	321.956865162663	321.966375521349	66.339	66.305	68.35	9	9	742.653333333333	787.371882352941	1061.24571428571	1166.15391428571	742.774117647059	1217.00035294118	807.168970588236	522.375529411765	226.348588235294	254.170411764706	207.118	206.099411764706	703.878857142857	771.2064	651.041470588235	790.841911764706	87.7579411764706	117.330441176471	80.6032352941176	85.7170588235294	1326.54736842105	794.786205882353	659.086114285715	1973.23257142857	880.209235294118	436.597764705882	501.896228571429	573.304228571429	209.160294117647	589.917	1004.95328571429	785.739705882353	400.906235294118	682.439029411765	383.619529411765	467.294705882353	337.714571428571	540.736285714286	438.649142857143	397.967142857143	104.067
355	322.966161162219	322.964289448936	322.967371957877	67.3275	66.31	67.359	6	6	596.775	619.14	868.369128205128	1003.95753846154	624.491076923077	1074.195	634.663282051282	528.572512820513	210.030205128205	272.536736842105	256.090794871795	289.71641025641	579.432820512821	669.204102564103	548.980717948718	622.456842105263	158.16358974359	222.455025641026	179.569641025641	197.961684210526	1057.14502564103	517.273421052632	453.005230769231	1423.50807692308	647.683717948718	327.453789473684	357.044871794872	664.103461538461	279.557282051282	469.459487179487	777.435384615385	609.184923076923	700.828076923077	795.68	388.720263157895	462.187769230769	546.871179487179	715.199743589744	523.246846153846	695.919794871795	183.650769230769
356	323.040599190099	323.037995546859	323.059546273078	549.883	543.792	550.922	28	28	283.682647058824	1364.36393333333	1091.87205882353	1390.81169047619	24.4870588235294	1572.26028571428	26.5230588235294	41.8380882352942	508.179705882354	1223.29738235294	1369.22342857143	322.347882352941	632.56411764706	1434.79875862069	1187.41694117647	1133.15464705882	15.3039705882353	513.207941176471	462.086647058824	33.6745588235293	974.352794117646	507.159264705883	904.687823529412	1024.02094117647	460.139382352941	702.96238235294	263.273823529412	996.971029411763	700.022647058822	8.16211764705882	599.811882352941	17.3475	23.4660882352941	1039.46991176471	557.064529411766	241.802735294118	866.354558823528	14.2816470588235	848.713411764706	1314.10094117647	280.572794117648
357	323.060538371225	323.058927069477	323.061901739041	141.782	140.785	141.816	3	3	42.8554	62.2250833333333	79.5877627118644	85.6954	86.7311666666667	87.7343333333333	114.281066666667	331.527083333333	84.6853220338983	150.999466666667	62.2372833333333	286.699616666667	54.0743728813559	128.541	79.5821	65.2917333333333	96.9253333333333	68.3645666666667	87.7343333333333	118.329666666667	74.4872203389831	77.5326666666667	61.21	72.4259166666667	74.4867666666667	78.5682333333333	48.9784	93.8743050847458	60.1937666666667	56.1045833333333	61.205	62.2433833333333	308.034966666667	102.008333333333	47.9486166666667	83.6386333333333	249.940833333333	166.303466666667	87.7529666666667	166.289883333333	154.075366666667
358	323.061511868366	323.060366434095	323.062706711592	550.917	549.874	550.951	7	7	135.696272727273	29.58815625	17.3477272727273	17.3446363636364	1255.95572727273	15.3040909090909	878.300718750001	2283.8090625	537.683727272727	11.22309375	40.8181818181818	618.175090909091	11.221	23.4704545454546	25.5023437499999	15.2990909090909	604.0065	14.2838181818182	53.044875	272.4568125	18.3650625	251.977424242425	9.17915624999998	11.21896875	29.58815625	13.26365625	70.4058750000001	234.697575757576	7.14318181818183	655.920281250001	15.30140625	952.084090909093	2166.04972222222	14.2812727272727	13.26365625	644.699250000001	21.4276363636364	1267.973	71.4065625000001	17.34478125	919.265727272727
359	323.56313170718	323.56313170718	323.56313170718	141.782	141.782	141.782	1	1	11.2240333333333	23.4619166666667	28.5702666666667	18.3633	13.2647666666667	25.5041666666667	23.4684333333333	31.6225833333333	18.3657	39.7904	29.5882166666667	78.5618166666667	16.3245333333333	27.5445	18.3651	21.42385	11.2229333333333	17.3462333333333	12.242	23.4619166666667	22.4462333333333	22.4436666666667	6.121	18.3615	14.2851333333333	12.2444	11.2242166666667	22.4480666666667	7.14163333333333	9.18075	15.30125	8.16306666666667	69.3588666666667	22.4418333333333	7.14128333333333	16.3197333333333	58.1495	32.6485333333333	20.4076666666667	34.6862333333333	35.7128333333333
360	324.06118202005	324.06118202005	324.06118202005	140.762	140.762	140.762	1	1	41.8306956521739	65.2813913043478	63.2656086956522	79.5905217391305	48.9787826086957	72.4308043478261	54.0807391304348	109.156282608696	88.7626956521739	102.028260869565	56.1083695652174	102.026086956522	47.9532826086956	93.842	64.2778043478261	46.927	51.0130434782609	60.2030869565218	49.9874565217391	69.3703478260869	63.2575217391304	87.7429333333333	65.2897391304348	61.1947826086956	48.9787826086956	51.0195652173913	44.8972173913043	74.4711086956522	42.8518695652174	35.7007608695652	52.0222173913044	43.8665434782609	116.28247826087	64.2695869565217	36.7254782608696	52.0155652173913	96.9144565217392	77.5282608695652	42.8564347826087	84.6618043478261	54.0807391304348
361	324.964078076908	324.961941181092	324.965061605747	66.325	66.305	67.359	8	8	4000.864	4023.68675675676	5147.66747368421	6348.0992	4101.59513513514	5649.50837837838	4480.71881081081	2070.12837837838	715.679513513513	743.091243243243	860.104026315789	599.83945945946	3048.15315789474	3385.81671052632	2924.52673684211	4080.7092972973	245.924216216216	270.407432432432	176.506756756757	193.877027027027	8163.28205128205	5660.45945945946	4217.76789473684	11145.6422105263	4581.72178947368	2680.84410810811	2789.03973684211	2426.89302631579	1081.48648648649	3215.89356756757	4817.68263157895	4643.988	1438.35243243243	2473.76216216216	1838.52702702703	2363.00854054054	1440.61157894737	2322.11894736842	3567.86794736842	1945.94294736842	379.540540540541
362	324.970232734414	324.965474823938	324.990898344141	66.322	63.255	69.382	89	89	3939.68137142857	3984.12	5097.96964102564	6448.02514285714	4030.75555555556	5561.5147	4330.85042857143	1959.94390909091	708.634264705882	732.909058823529	848.877714285714	583.507294117647	2994.00894736842	3254.13578947368	2765.96786206897	4001.07094736842	197.965588235294	226.505294117647	168.343676470588	164.291029411765	8195.16308823529	5571.72648275862	4148.3365	11127.6648837209	4524.47355555556	2615.46314285714	2771.59471875	2332.02078947368	1021.27832258065	3115.90223076923	4777.15294736842	4617.38541666667	1300.87016129032	2379.91221621622	1771.23058823529	2296.59717948718	1318.17222857143	2138.46340740741	3553.97862857143	1858.21376923077	352.052205882353
363	325.054841519126	325.05220852698	325.056511150734	298.958	296.869	299.941	4	4	763.251902439025	1348.05603703704	1408.99663636364	1552.84834146342	1099.8492195122	1453.88231707317	1051.92175609756	1612.81280487805	631.546073170732	844.90331707317	411.227097560975	795.809268292682	1267.86	1458.17251219512	1467.95548780488	1318.18663414634	585.55	678.478414634147	536.738097560975	653.991975609756	969.393902439024	910.209853658536	729.404634146341	847.065609756098	943.748170731708	877.430731707316	664.289926829268	1265.31414634146	899.876634146341	779.391804878049	901.026121951219	717.351487804879	1555.94634146341	1334.51092682927	868.144536585366	1033.38353658537	1214.29341463415	1197.79497560976	669.024	1355.11063414634	638.703219512195
364	325.060110503262	325.060110503262	325.060110503262	254.074	254.074	254.074	1	1	109.16675	142.835	350.961904761905	194.8773	328.5205	372.61025	309.1509	699.8915	183.654	298.93325	107.1	496.86175	676.62465	662.142249999999	637.656249999999	434.6265	85.7051999999999	63.2555	64.26	90.8067	259.1562	129.57175	23.4669	110.1924	454.033499999999	305.05475	205.07025	1596.74714285714	622.3525	595.6508	561.164999999999	529.224299999999	1775.2977	1046.8278	609.9301	847.8693	990.711299999999	1231.1451	267.3841	1051.62	61.2149999999999
365	325.076652628451	325.073685542987	325.097435834004	93.875	88.778	96.924	6	6	84.6826363636364	109.149727272727	101.025	78.5726666666666	161.231818181818	176.507181818182	223.406545454545	320.365636363636	141.771575757576	216.413454545455	171.405818181818	243.845181818182	167.354545454545	344.790727272727	213.199	179.594666666667	138.781818181818	187.730181818182	153.068181818182	105.069363636364	33.669	25.5030303030303	25.5068181818182	17.3446363636364	75.5001818181818	28.5676363636364	23.4662727272727	233.642454545455	123.453	91.8245454545454	90.7746060606061	56.115	626.354424242424	349.057636363636	118.372727272727	269.4	624.499636363636	955.995545454545	482.503	627.579545454545	108.129636363636
366	325.07369124638	325.07369124638	325.07369124638	300.99	300.99	300.99	1	1	762.235981132076	1408.27698113208	1453.90330188679	1305.06264150943	973.344999999999	1438.56555555556	1065.05728301887	1684.30035849056	846.819245283019	1049.96830188679	490.801509433962	970.181490566037	1228.1481509434	1227.51396226415	1398.49760377358	1093.86475471698	598.839679245283	449.944811320755	453.047547169811	661.131169811321	744.792830188679	897.832452830189	698.816320754717	741.896641509433	867.224528301886	863.061	655.009584905661	1283.51603773585	899.989471698113	796.826301886793	792.759905660377	715.284528301887	1607.96603773585	1315.14481132075	868.164509433962	1052.81524528302	1196.90264150943	1225.22394339623	655.762943396227	1321.38867924528	640.737735849057
367	325.103901144875	325.103333662512	325.104468627237	294.3385	293.836	294.841	2	2	743.778818181818	1385.71554545455	1436.53546666667	1270.398	1091.68533333333	1398.7856	1035.57066666667	1597.53354545455	637.666666666667	849.9932	388.775863636364	807.030933333333	1207.70631111111	1201.0215	1371.08906666667	1078.42186666667	574.347577777778	428.512	428.562272727273	634.609636363636	730.6064	869.3808	687.57190909091	718.368	852.034	850.9024	638.77609090909	1247.78613333333	892.733333333333	780.504000000001	761.208227272727	701.0148	1558.96746666667	1289.62472727273	853.8516	1033.39506666667	1163.23066666667	1194.73226666667	650.689111111111	1296.93995454546	623.386636363636
368	325.112144631562	325.112144631562	325.112144631562	58.164	58.164	58.164	1	1	519.229258064516	697.613806451613	568.381366666667	501.966967741936	357.101612903226	482.505774193548	404.098838709677	477.57135483871	278.389548387097	341.980967741935	558.098806451613	351.933387096774	294.807967741935	366.214741935484	279.603741935484	254.132612903226	143.856387096774	207.118935483871	87.7449677419355	163.272258064516	359.198967741935	140.795612903226	116.309419354839	307.107387096774	279.453483870968	112.21064516129	74.467064516129	370.29403125	110.19135483871	184.740666666667	283.667612903226	256.084774193548	447.893290322581	357.022580645161	169.362838709677	171.408774193548	252.00175	631.43803125	364.174548387097	274.505533333333	82.6409032258064
369	325.969799941845	325.969363861084	325.97149999594	66.321	66.305	67.359	5	5	564.12743902439	588.54	735.814833333333	843.756595238095	583.607414634146	689.616571428572	559.181809523809	414.288341463415	180.462292682927	159.226536585366	165.286285714286	170.363857142857	487.628285714286	542.716	440.814857142857	569.391365853659	114.28643902439	94.8962926829268	106.107902439024	79.5923414634146	1032.64961904762	1140.65995121951	1338.77104761905	1364.26858139535	626.28	674.316731707317	702.878428571429	352.969428571429	357.091666666667	538.849142857143	646.936619047619	584.697585365854	341.740853658537	351.942073170732	413.208658536585	399.952	219.35630952381	309.182642857143	418.2	305.101023809524	422.391073170732
370	326.109982797027	326.109982797027	326.109982797027	187.734	187.734	187.734	1	1	35.7090740740741	97.9662222222222	112.252962962963	126.462285714286	76.5361111111111	114.269037037037	79.5831111111111	214.215555555556	38.7797037037037	189.733777777778	96.9033928571429	71.4337037037037	60.1968571428571	88.7432222222222	98.9651481481481	66.3192592592593	99.9854074074074	173.45037037037	77.5256296296296	154.092703703704	29.5875185185185	18.3613333333333	24.4924444444444	19.3891481481481	33.6697777777778	17.3481851851852	11.2252962962963	185.72762962963	38.7627142857143	27.536	41.8306296296296	24.4910769230769	297.926518518518	162.191777777778	36.7293333333333	39.7828888888889	108.147481481482	188.754814814815	82.641	101.00475	11.2232592592593
371	326.167178385472	326.16258931422	326.176414364023	230.579	230.556	232.615	3	3	26.5296296296296	46.9276666666667	38.770037735849	49.9994150943396	37.7504716981132	29.593679245283	34.6894444444444	79.5888888888889	25.5070754716981	44.9015849056604	25.5069444444444	41.8313888888889	42.8606037735849	33.6722222222222	34.6928301886793	25.5070754716981	30.6022222222222	25.5070754716981	14.2823333333333	26.5243333333333	34.6928301886793	39.7903018867924	31.6188518518518	30.6077777777778	34.6889811320755	18.3667924528302	30.5983333333334	38.7743396226415	17.3447222222222	22.4387777777778	25.5041666666667	31.6222962962963	44.8924528301887	36.7333333333333	17.3409444444444	30.6083333333333	35.7138679245283	44.9065660377359	20.4051851851852	35.7058333333333	17.3428333333333
372	326.18154528714	326.18154528714	326.18154528714	232.632	232.632	232.632	1	1	25.5093137254902	45.9070588235294	40.8109803921568	48.9778823529412	36.7334117647059	29.5942156862745	35.7096078431372	77.5483137254902	24.4865882352941	41.8409019607843	22.4460392156863	36.7298823529412	45.9225	34.6926666666667	33.67254	25.506862745098	30.604705882353	26.527137254902	12.2418823529412	26.5240784313725	33.6729411764706	41.8312549019608	28.5616470588235	27.5474117647059	34.6893333333333	17.34646	28.5583529411765	38.7749019607843	15.3041176470588	24.4785882352941	24.4837647058824	33.6619038461538	44.8920784313726	36.7334117647059	17.341	28.5676862745098	33.67254	44.90728	17.3446666666667	36.7255384615385	18.3628235294118
373	326.960140564409	326.960140564409	326.960140564409	66.339	66.339	66.339	1	1	1956.58564705882	2039.88235294118	2360.24127272727	3094.55205882353	2004.14647058824	2668.62776470588	2092.92485294118	1283.493	662.636764705882	634.933941176471	574.409029411765	494.828382352941	1441.63402941176	1728.02947058824	1518.15388235294	1998.02382352941	285.723529411765	288.734911764706	285.632941176471	292.824411764706	3828.74545454545	2600.27988235294	2149.75970588235	5165.60020588235	2092.20097058823	1361.03311764706	1325.32385294118	1358.79670588235	657.050470588235	1583.63341176471	2189.10935294118	2159.25352941176	964.011176470588	1425.10435294118	959.214705882353	1250.84452941176	912.142941176471	1115.18147058824	1964.35005882353	1083.89594117647	350.011323529412
374	326.970814808958	326.960695795652	326.987105667591	66.321	64.275	68.367	14	14	1946.37805714286	1875.78	2332.69971428571	3071.99425714286	1964.05	2642.096	2065.34742857143	1226.55514285714	685.1904	657.3584	625.435142857143	514.224	1446.52205714286	1723.99314285714	1508.19342857143	2008.48457142857	274.495285714286	269.355428571429	281.598857142857	260.216571428571	3834.77057142857	2647.56728571429	2195.59337142857	5176.92971428571	2101.08228571429	1384.29508571429	1342.4704	1298.60548571429	661.145142857143	1560.4974	2192.5326	2160.24728571429	908.921828571429	1380.17597142857	970.264542857143	1250.87028571429	909.074571428571	1102.89797142857	1856.608	1059.20485714286	349.9482
375	326.965705769944	326.964770597984	326.98580429528	104.077	103.046	105.098	7	7	1201.64124137931	1741.61089655172	2016.06510344828	1805.234	1216.18057142857	1858.26546428571	1169.78179310345	1639.9992	91.8093103448276	106.109714285714	26.5271724137931	93.8662857142858	726.436413793104	1030.47862068966	866.038551724138	927.618827586207	72.43775	122.412413793103	98.9677142857143	99.9498620689656	876.416965517242	747.584172413793	794.794896551724	1040.47034482759	559.111172413793	671.34151724138	574.298827586207	1118.67586206897	493.904714285714	672.339068965517	858.727733333333	574.415310344828	950.543586206897	1469.52	726.418	781.675642857143	433.61724137931	998.871054054054	609.110571428572	479.513448275862	261.146482758621
376	328.956910659173	328.954362783859	328.958715703499	66.8235	66.305	67.359	4	4	481.473714285714	530.325714285714	554.015142857143	744.7825	521.366	622.112857142857	486.761464285714	325.471142857143	271.1775	236.838857142857	239.767142857143	201.0385	343.82425	430.470142857143	442.804	487.781928571429	113.2755	145.870214285714	103.048857142857	136.718285714286	870.456035714285	677.469714285714	473.396	1167.20685714286	491.674428571429	364.1655	371.306	376.406357142857	214.26	347.978321428571	550.838571428572	510.232142857143	278.4795	345.804214285714	304.0345	395.870857142857	355.059428571428	288.73075	468.212785714286	306.139285714286	119.394321428571
377	331.139471013983	331.139471013983	331.139471013983	297.9	297.9	297.9	1	1	217.349684210526	403.07081081081	515.232894736843	567.28094736842	338.727368421052	567.28094736842	376.477105263158	713.069615384616	110.191263157895	191.814421052632	97.9589189189189	149.978684210526	435.528763157894	462.250736842105	422.33447368421	436.672631578948	151.999605263158	195.890526315789	123.469054054054	154.060810810811	200.00252631579	227.559763157895	213.206794871795	203.066054054054	246.910052631579	183.647368421053	106.139027027027	430.551052631579	166.302894736842	190.764605263158	221.433837837838	164.287789473684	651.948157894736	414.226842105263	179.543157894737	243.811447368421	381.63747368421	406.064736842106	106.060842105263	410.209263157895	73.458947368421
378	332.061080416546	332.060807518693	332.061353314398	83.148	82.635	83.661	2	2	35.7042682926829	52.02	85.714	95.9202857142857	43.8778292682927	72.4301428571429	42.852	76.5196428571429	71.3812195121951	51.0353658536585	467.279952380952	37.7499268292683	53.0610476190476	38.7654285714286	60.1884285714286	39.7957857142857	94.8985609756097	123.45169047619	82.6431428571428	166.279878048781	60.2052857142857	25.5036585365854	24.4868571428571	69.3697142857143	42.845	20.4053658536585	18.3621428571429	85.704	29.5875952380952	22.4478571428571	41.82	27.5509285714286	67.3296585365854	84.6935952380953	31.6328536585366	29.5875952380952	65.3074285714286	43.8722857142857	341.7	60.2207380952381	23.4628048780488
379	332.130418313899	332.128110460415	332.148613250721	110.188	108.129	111.208	11	11	189.74325	386.627375	431.698615384615	432.6496	28.5719	220.4388	120.3659	84.657925	624.318461538461	871.18675	248.9471	558.090425	160.183175	404.989625	215.278025	87.75655	99.98695	1175.36148837209	854.20035	451.915375	210.178102564103	151.957076923077	175.483	170.34	219.326875	115.309256410256	110.1897	378.5684	159.1824	28.5677	225.38685	111.226325	82.642275	347.964925	161.224820512821	179.5904	368.319275	42.85155	220.3794	295.83625	112.2275
380	332.153406534817	332.152625512958	332.154187556675	111.2105	111.208	111.213	2	2	205.042333333333	390.702555555555	435.724648648648	433.683783783784	183.68	224.528333333333	175.435351351351	478.367324324324	633.489	870.154777777777	93.8648648648648	569.315	162.224166666667	404.984111111111	214.256756756757	86.7377777777778	1309.03139473684	1223.30405405405	849.891388888889	1030.34027777778	214.256756756757	163.168888888889	179.567567567568	174.410756756757	225.444555555556	119.38875	113.232333333333	376.539567567567	168.36875	191.810810810811	223.338567567568	137.75472972973	585.543777777778	338.787555555556	161.203888888889	185.715833333333	373.418918918919	471.389837837838	56.1152777777778	297.871567567568	129.575277777778
381	335.05966044345	335.05966044345	335.05966044345	382.583	382.583	382.583	1	1	98.9554318181818	209.131888888889	218.314045454545	272.449227272727	171.428727272727	211.14	171.424909090909	500.896377777778	700.000636363637	882.535909090909	515.306590909091	975.641454545454	115.290818181818	176.483066666667	128.5368	91.8143181818182	112.23	119.371909090909	86.7328409090909	113.250272727273	126.513818181818	279.517363636364	155.102181818182	224.49	119.342659090909	85.7258181818182	82.6218	102.027272727273	51.0193181818182	83.6381777777778	87.7434545454545	85.7143636363636	168.30375	117.331363636364	73.4694545454545	66.3251136363636	67.3380000000001	108.163363636364	64.2771818181818	125.462733333333	90.8042727272727
382	335.260062557255	335.256642960853	335.263934497008	759.571	758.079	764.217	4	4	110.174727272727	185.689636363637	151.020545454546	161.181545454546	140.797636363636	177.551181818182	106.065818181818	124.459409090909	869.388545454546	1020.27272727273	281.632909090909	996.917477272728	187.776181818182	178.523863636364	186.709909090909	179.592	139.792931818182	153.061363636364	133.670613636364	130.626909090909	192.831545454546	121.428681818182	126.513818181818	186.709909090909	190.81225	126.530727272727	121.428681818182	144.894863636364	139.777363636364	145.88275	191.811272727272	112.23	139.761795454545	165.324681818182	139.777363636363	139.74	133.637863636364	130.594909090909	315.222136363637	167.324727272727	108.163363636363
383	336.02218924028	336.020680118615	336.044621686238	507.057	502.976	508.077	3	3	15.3072222222223	28.561	25.5074074074074	18.3653333333333	12.2431111111111	26.5344444444445	13.2580740740741	17.345037037037	30.6077777777777	57.1469629629631	9.18233333333334	50.0054074074075	14.2836296296296	26.5267407407407	17.3485	21.4254444444445	9.18066666666668	11.2232592592593	22.4457037037037	23.4668148148149	31.6211071428571	7.14337037037037	9.18433333333331	19.3891481481481	24.4808888888889	17.3337037037037	8.16207407407408	36.7293333333333	66.3457407407407	18.3653333333334	39.7742222222221	10.2007407407407	36.7146666666666	20.4051851851852	12.2457777777778	17.3444074074074	41.8306296296296	20.4096296296296	8.15885714285714	56.1253846153846	11.2228518518519
384	336.104269880944	336.104269880944	336.104269880944	367.307	367.307	367.307	1	1	34.6889473684211	81.6105263157895	62.2280263157895	82.6668947368422	98.9808421052632	107.113815789474	72.4291025641025	295.876315789474	2127.30355263158	2933.3108974359	1402.86184210526	3157.1827368421	45.9189473684211	94.8575526315788	63.2465263157895	42.8510526315789	125.456763157895	107.144210526316	103.062526315789	103.017342105263	71.4294736842105	69.368947368421	57.1362105263158	58.1639999999999	53.0466666666667	41.8305128205128	43.8588684210526	66.3273684210526	39.785	48.9663157894737	60.2048421052632	26.5309473684211	133.637236842105	108.164631578947	31.633052631579	39.7964210526316	108.164631578947	59.1844210526316	44.8846315789474	85.6777894736841	85.7043157894737
385	336.265539256864	336.26240982453	336.268668689199	758.574	758.079	759.069	2	2	36.7292903225807	61.215	61.2270967741936	62.2259032258065	31.628	85.717935483871	37.74346875	36.7289999999999	184.67090625	253.02975	69.3907096774194	243.8845625	62.2593548387099	60.19659375	65.298	61.216875	38.7837500000001	81.6225	44.891	37.7561875	56.12578125	47.9605625	35.70984375	66.31828125	58.1649375	33.6749032258065	44.900625	25.5072580645161	38.7710322580645	42.837375	67.3509375000002	41.83153125	41.8238437499999	64.2875625	41.8392187500001	52.03434375	44.8842580645162	33.6685161290323	71.4065625000001	53.0448749999999	31.62871875
386	336.322927521946	336.322597937275	336.344933088436	974.393	968.237	975.403	9	9	133.612294117647	305.940000000001	448.851764705882	300.883142857143	230.546588235295	339.640411764706	214.254	386.624588235294	257.1048	221.365529411765	2811.42648148148	220.383529411764	584.426294117647	333.633428571429	444.912352941177	373.481470588236	184.640685714285	642.766764705882	315.268285714285	228.5376	556.982400000001	575.425028571428	399.951999999999	516.336857142856	701.84094117647	217.391558823529	557.160882352942	278.577	298.989264705882	279.331257142857	531.557911764705	261.104941176471	135.6524	450.014558823529	266.242371428571	255.107142857142	298.7428	427.503235294117	1287.16788571429	476.546029411765	263.182114285714
387	337.061728386683	337.061728386683	337.061728386683	62.235	62.235	62.235	1	1	51.0133928571428	167.294385964912	224.4825	249.991875	124.461403508772	257.084210526316	135.709875	287.690357142857	63.2323859649123	76.521052631579	44.8965	58.15	120.391052631579	192.813157894737	142.8525	112.24125	79.5736842105263	157.120526315789	237.722410714286	106.109192982456	174.517714285714	345.804214285714	204.075	193.87125	131.589052631579	188.69350877193	167.308771929825	190.793428571429	175.488280701754	85.7115	117.339017857143	115.302375	179.550877192982	138.743859649123	168.344196428571	227.542157894737	296.955107142857	173.46375	61.2105263157895	369.414535714286	75.5007719298246
388	337.276028930183	337.272041235077	337.281998120685	897.8235	894.795	898.869	6	6	63.262962962963	123.4662	117.35537037037	122.431111111111	69.3785454545455	121.399472727273	61.2283636363636	92.8646727272726	2228.51389090909	3277.08526315789	138.744727272727	3052.99076923077	118.365111111111	111.219636363636	134.7024	92.8547454545454	107.140090909091	123.4772	103.036527272727	92.8547454545454	121.425436363636	102.049090909091	67.3523999999999	118.364290909091	149.996127272727	81.6305454545454	88.7732181818183	95.9165555555555	116.288290909091	71.4190909090909	132.635454545455	77.5490181818183	85.719709090909	143.873836363636	79.5415636363636	173.464909090909	99.9778181818182	81.6133333333334	125.493545454545	147.955363636364	83.6713090909091
389	338.018721849978	338.018721849978	338.018721849978	502.976	502.976	502.976	1	1	8.1637142857143	14.2809655172413	16.328	17.3448571428571	11.2231428571429	15.3101785714286	6.11914285714287	17.3448571428571	20.4057142857143	26.533	9.18225	30.615	16.324	15.30375	12.2462222222222	19.3854285714286	6.12042857142857	16.328	10.2025	16.328	15.3005357142857	7.14324999999999	8.1637142857143	10.2046428571429	14.281	12.2357142857143	3.06075	25.5071428571429	29.5996785714285	14.284	12.2382857142857	5.10035714285713	16.3177142857143	20.405	10.205	13.2633703703704	22.4455	9.18417857142858	6.1191724137931	24.4915555555555	8.16228571428571
390	338.343227057518	338.3344822084	338.360230829895	943.746	936.601	945.706	81	81	4042.86306521738	6184.62086956523	5681.5185106383	5952.29365957446	21.4284	5475.04004347827	4233.61808510638	20.408	4273.84953191489	4112.14340425532	1972.97430434783	4092.92289361702	5835.25191489362	5958.32347826087	5929.56912765957	5839.7492	29.5844130434783	5622.68960000001	4417.83860869566	4258.09291304349	6024.67466666667	4171.40223913044	4423.49054347826	5527.45969565219	5572.69653333334	4233.60352173913	4281.04212765957	2357.10391304348	3709.6896	13.2619782608696	5661.58304444445	4284.58812765957	13.2619782608696	5536.39333333333	4186.16731914894	4184.15431914894	4250.42865957447	20.4057777777778	1848.9648	4190.83636956521	4242.26272340425
391	338.340757446636	338.335951461163	338.359512273615	1027.385	1020.2	1028.4	14	14	448.814193548387	960.153903225806	1010.70811290322	853.874999999998	30.6043548387096	1007.71295238095	27.5408709677419	21.414	383.526064516129	646.741354838709	8340.21411290322	378.569596774193	1616.77669354839	874.966258064516	1224.23225806452	1331.35258064516	14.282935483871	1891.08	1372.26870967742	35.699435483871	1759.419140625	395.785032258065	1440.32965079365	1141.71019672131	2365.75403225806	767.294709677419	963.869516129031	426.258870967741	1111.8	11.2239032258064	2027.9844516129	33.6546774193549	22.4435483870968	1446.70306451613	774.24120967742	529.329774193549	644.711354838709	34.6778064516129	2161.89373134329	682.617387096774	316.215
392	338.360957679751	338.360405970056	338.362818356699	944.7735	944.696	945.774	14	14	443.766195652173	6.11933333333333	5.10010869565217	2.0405652173913	4383.56527659574	3.06045652173912	4149.90240000001	4287.73868085106	1580.39306666667	4.08208695652174	87.753652173913	3191.036	2.04030434782609	7.14202222222222	5.10195652173913	4.0815652173913	4246.8800212766	29.5875652173912	24.4922666666667	4258.1292	6.12234782608695	305.059733333333	2.0408	7.1428	7.14182608695651	2.04078260869565	5.10195652173913	1706.89643478261	4.08104347826086	4229.56493333333	4.08104347826086	4263.19486956522	4328.49193617021	4.08208695652175	4.08053333333333	2502.0208	1.02004347826087	4314.65974468085	101.0064	0	2602.68547826087
393	339.049988626305	339.049988626305	339.049988626305	176.466	176.466	176.466	1	1	36.7292903225807	58.1657419354839	70.4111612903225	84.6519677419355	58.1657419354838	76.5217741935484	51.0145161290322	126.492	78.5747741935484	103.029774193548	84.6814193548387	95.9406451612904	62.2475483870968	86.7082258064517	69.3775483870968	49.9831612903226	45.9217741935484	46.9244516129032	34.6898709677419	64.2884516129032	70.3978064516129	80.58740625	65.3089032258064	85.717935483871	46.9333548387097	81.6232258064517	53.0534193548387	68.3832258064516	36.7234838709677	29.5828064516129	48.9723870967742	32.6544516129032	74.4670645161291	66.2937096774193	29.5874838709678	43.8558387096774	75.5014838709677	59.1768387096774	32.6482580645161	81.636129032258	55.0852258064516
394	339.064821460131	339.064821460131	339.064821460131	298.944	298.944	298.944	1	1	1426.50556097561	2465.67531707317	2621.06924390244	2713.25626190476	1937.52257142857	2745.52478571429	2087.51882926829	3053.225	281.594048780488	370.406928571429	197.96043902439	349.952024390244	2281.74	2524.50580487805	2346.27380952381	2297.64419512195	895.667073170731	1172.28826829268	854.087048780488	942.727902439024	1494.90743902439	1391.84556097561	1117.06024390244	1381.83956097561	1568.14254761905	1322.26770731707	1139.80314634146	1982.66563414634	1382.46353658536	1305.78731707317	1511.23407317073	1224.49756097561	2452.7836097561	2275.19829268292	1419.02356097561	1626.0743902439	2068.38046341463	1911.00819512195	830.183095238096	2334.70868292683	1004.98829268293
395	339.071077764131	339.065359011785	339.092514765729	297.918	293.837	299.986	51	51	1402.01619512195	2475.57005970149	2590.49270175439	2762.290475	1801.81055555555	2511.94342857143	1963.62833333333	2974.78390909091	269.3526	334.6502	178.57256097561	332.615414634146	2266.38580487805	2376.54568292683	2264.70976744186	2206.87007692308	892.628048780488	1033.51325	845.923731707317	809.355625000002	1407.97636363636	1296.99772727273	1053.80757142857	1334.76889655172	1460.02885714286	1222.29432558139	1090.81269047619	1950.00177272727	1268.21514285714	1198.60681818182	1417.38546153846	1164.28183333333	2394.59497674419	2176.26161538462	1357.9849516129	1563.87390697674	2026.53245454545	1870.98566666667	751.626615384615	2102.10125	1003.944
396	339.341388379012	339.336143376277	339.343486971129	944.777	943.711	944.822	8	8	509.055934782608	1567.57293478261	1433.13054347826	1483.45930434783	54.0812	1489.42217391304	65.2897391304348	48.9787826086956	295.875652173913	967.454608695651	373.423434782609	183.627391304348	1455.75253191489	1613.06680434783	1480.5877826087	1619.3955	37.7456304347826	1469.17565217391	1008.27547826087	64.2846521739132	1564.25986956522	587.670260869564	1052.02343478261	1397.93608695652	1427.34495652174	1040.82130434783	1108.14495652174	298.974652173913	953.943913043476	60.1889782608694	1486.52008695652	82.6516956521739	64.2695869565216	1445.0587826087	922.138956521739	171.425739130435	869.077043478261	44.8924347826087	314.240347826087	1204.08739130435	128.552869565217
397	339.348348763271	339.346143578281	339.350553948262	1024.875	1022.3	1027.45	2	2	140.765018181818	278.520666666666	260.06290909091	209.133545454546	152.994545454546	246.822074074075	141.785148148148	153.994833333334	164.222981481481	166.275092592593	2755.65841818182	219.397727272727	443.723727272728	212.144592592592	324.429381818182	312.186763636364	209.149351851852	490.62	361.935648148148	208.072444444444	494.673055555557	180.572777777778	387.592962962962	305.079666666667	638.635925925926	209.137272727273	232.551709090909	232.497818181818	276.414981481482	284.641999999999	511.084944444445	242.737962962963	144.866296296296	382.561363636364	189.702777777778	181.536925925925	178.555092592593	325.3568	539.501629629628	134.679111111111	158.051203703703
398	340.070123205422	340.070123205422	340.070123205422	297.907	297.907	297.907	1	1	4159.13341666666	6413.24074468085	7257.22742553191	7376.44595744681	4870.8004680851	7811.23761702127	5336.01645833334	7021.83157446808	188.751170212766	248.97344680851	120.405191489362	169.347666666667	6188.59279166667	6720.32695833333	6571.10841666667	6240.01165957446	2509.61872340425	3596.475	2244.84255319149	2699.65187234042	4140.28242553191	3303.24225531915	2934.9595625	4133.06808510638	4589.20412765957	3431.7810212766	2985.64059574468	5403.38485106383	3618.3534893617	3380.63255319149	4562.67693617021	3371.34536170213	6151.24759574468	6488.95914893617	3759.24882978723	4143.08404255319	5132.52638297872	5197.65882978723	2586.50866666667	5337.581625	2370.08914583333
399	340.077439852443	340.071695663968	340.098510448184	297.9	293.837	299.941	57	57	4143.80478048781	6377.84090909091	7191.74225	7230.6554054054	4773.87972222222	7713.33230769231	5280.39894339623	7005.7134	149.980425	218.368731707317	92.8586749999999	150.999707317073	6111.84	6634.64080000001	6483.80713513513	6229.75819512195	2438.44346153846	3502.58783783784	2235.751175	2634.37771428571	4127.619125	3248.88992	2916.60885	4048.21530909091	4527.02439473684	3414.82078947369	2917.84775	5361.47438461539	3446.50269767442	3370.493	4476.93726829268	3354.10290243903	6091.06604651163	6439.9232	3679.08498591549	4090.70125	5071.51225	5091.14864864865	2531.48957575758	5174.59328571429	2310.93209302326
400	341.084166534077	341.078637103645	341.104819160011	297.8865	294.822	297.952	44	44	1913.654	3636.27	4163.66025490196	4397.98707317074	2898.59481818182	4375.35070967742	3087.31252380952	4719.85910344828	383.623724137931	584.623714285714	250.945448275862	394.850571428571	3280.15733333333	3845.90554761905	3838.2980625	3583.79531034483	1224.28965517241	1434.49853846154	984.099399999999	1181.47944827586	2031.71251724138	1784.6796	1363.931	1774.28487096774	2213.9425	1826.30487179487	1330.94933333333	3162.775	2025.28382352941	1695.69848275862	2163.725	1656.21353571428	4290.28209523809	3509.85846153846	2015.80917073171	2598.63463636364	3588.31020689655	3120.03371428572	2255.55351724138	3617.8350967742	1234.53379310345
401	341.106206542754	341.106206542754	341.106206542754	298.92	298.92	298.92	1	1	1980.62480487805	3766.388675	4363.68748780488	4683.70317073171	3003.74165853658	4538.15336585366	3170.99385365854	4680.41542857143	733.572902439025	1169.39517073171	434.70105	551.978341463414	3521.97578048781	4022.47448780488	4023.36097560975	3649.00273170732	1239.44817073171	1541.6253902439	1056.139875	1200.863675	2084.70709756098	1917.35909756097	1447.55304878049	1895.16135	2260.91453658537	1955.85431707317	1419.3764	3379.61326829268	2125.21885365854	1706.70482926829	2252.077975	1686.7453902439	4434.192	3730.10087804878	2171.89156097561	2779.83231707317	3652.06397560975	3247.5916097561	2278.35307317073	3911.24929268293	1284.51778048781
402	342.085688013724	342.083625315854	342.109226760044	297.884	294.845	297.952	5	5	445.860551724138	821.488620689657	805.012058823528	926.253931034482	599.922206896551	933.542205882352	616.246620689656	1018.02882758621	339.755142857143	441.869034482759	266.292	407.090068965518	721.335034482758	817.406689655174	780.35275862069	712.128482758622	278.478827586207	376.481793103449	214.301379310345	254.048689655173	439.8355	405.1385	308.071241379311	446.865724137931	497.894620689655	418.3025	307.165310344828	733.55975	454.02275862069	360.084344827586	487.79075862069	379.619586206896	768.254322580646	776.429931034483	447.810275862069	544.716827586207	729.631964285714	644.933428571429	412.024275862068	745.82559375	296.840068965517
403	342.112410086496	342.112410086496	342.112410086496	297.9	297.9	297.9	1	1	454.084512195122	828.5851	882.532073170732	952.046853658538	618.297365853658	1005.98453658537	626.444731707317	938.531428571429	400.96543902439	550.003487804879	304.08665	456.070829268293	734.38243902439	830.617512195123	796.715243902439	729.596463414634	287.674390243902	393.82356097561	226.53435	263.23095	454.084512195122	430.614975609756	315.21768292683	461.2886	507.073341463415	438.715365853659	320.4056	748.984341463414	469.323414634147	371.333268292683	496.946975	389.798390243902	852.964682926829	790.707926829269	464.166585365854	560.046951219512	758.168073170731	661.149658536585	419.159853658537	841.842073170733	301.999414634146
404	342.139691629251	342.12851977375	342.150863484752	58.661	58.142	59.18	2	2	53.0447272727273	146.871272727273	178.574242424242	173.446363636364	60.1960909090909	155.058424242424	78.575	107.144545454545	298.780090909091	350.067878787879	119.371909090909	111.193212121212	105.069363636364	185.689636363636	157.15	128.577272727273	81.6218181818182	612.163636363636	568.291909090909	960.247727272727	90.8204545454545	53.0541818181818	31.6331515151515	72.4522727272727	48.9570909090909	36.7298181818182	41.8249696969697	103.029181818182	52.0339090909091	32.6603636363636	66.3275757575758	41.8311818181818	104.067818181818	170.355181818182	40.8109090909091	88.7637272727273	168.345	175.486909090909	129.555393939394	164.293181818182	30.6081818181818
405	343.093145801157	343.0893594651	343.096932137215	120.906	120.402	121.41	2	2	73.4595254237288	55.0845762711864	63.2627333333333	58.1666	195.911593220339	74.4797966101695	183.648	547.730898305085	302.995372881356	337.709762711864	29.5848333333333	282.615118644068	40.8108474576271	66.3055084745763	52.0285	37.7537966101695	75.4925423728814	77.5406101694915	64.2717457627119	96.9177118644068	51.0183333333333	86.7072033898305	46.9322666666667	60.1790166666667	48.9730169491526	58.1612542372882	26.5217627118644	301.005	58.1602881355932	54.0591166666667	39.7709	52.0336	686.380152542373	71.4261016949152	101.006847457627	240.804	487.647633333333	427.470783333333	35.7130508474576	650.866333333334	49.9932881355932
406	346.05491566222	346.05491566222	346.05491566222	110.188	110.188	110.188	1	1	61.2073170731707	112.213414634146	162.265317073171	132.650731707317	106.12312195122	176.530023809524	128.526	189.72	210.14512195122	232.587142857143	80.6011951219512	273.436571428571	84.6837142857143	135.679	101.00656097561	91.8373170731707	148.958238095238	132.634878048781	86.7344047619048	110.172857142857	85.7045853658536	98.9281707317074	74.4795853658536	126.48	90.8038780487805	80.612756097561	75.5011428571429	147.96012195122	73.4698536585366	78.5512682926829	85.658	72.4494390243903	230.54756097561	134.694731707317	66.3253658536585	100.000634146341	122.414634146342	178.551219512195	52.0345714285714	145.880926829268	81.6323809523809
407	346.292573398111	346.291294395215	346.295307166608	615.2595	615.171	616.232	6	6	70.4104411764707	1646.31586666667	864.164205882355	1569.91191428571	589.712999999999	1067.36375757576	948.853636363639	1047.82009090909	670.197970588235	965.178	57.1364705882352	573.291090909091	845.653147058823	802.066764705881	846.977272727272	373.353272727273	532.670294117648	131.614147058824	102.045454545455	209.154264705882	642.674117647058	488.706794117647	87.7275882352944	560.125323529411	153.040909090909	59.1652727272727	136.719411764706	297.968823529412	48.9727058823531	331.586029411765	108.148909090909	537.679500000001	1976.59455882353	713.062235294117	88.7769090909093	647.980147058824	416.340000000001	1356.95205882353	108.148058823529	114.287515151515	44.892
408	346.316376316801	346.316376316801	346.316376316801	617.218	617.218	617.218	1	1	73.4691428571428	1654.44	864.061	1573.46414285714	585.712333333333	1070.55445238095	954.720000000001	1049.874	766.124790697674	1129.45628571429	60.2052857142858	659.012285714286	848.758857142857	797.949162790697	844.091333333332	373.372285714286	527.549261904763	136.718285714286	122.448571428572	213.264595238095	638.609428571427	551.884404761904	99.974	567.411238095238	161.227714285714	76.5196428571429	146.917714285714	300.006	66.3263095238095	333.631255813953	111.211142857143	539.794119047619	1936.97520930233	713.163071428571	100.013666666667	720.321714285716	475.519714285715	1350.82676190476	129.576285714286	131.629142857143	54.06
409	353.014866867345	353.010489250405	353.026802386268	296.885	293.819	297.946	33	33	1161.06531707317	1639.99706666667	1701.80751219512	1656.05018181818	1202.904225	1669.17808	1193.72175	1145.62434146341	55.0944878048781	78.572725	76.5292682926828	43.871825	1584.9343125	1735.62931343284	1691.40263414634	1597.93911627907	1007.90458536585	1336.54173913044	879.588904761904	1050.90146341463	1468.3556	1172.20656338028	1109.89268292683	1391.8256	1484.500125	1128.42163636364	1100.27866666667	1220.22754285714	1174.31840740741	1128.25487804878	1478.58375	1158.154	1302.8826097561	1699.78493023256	1130.27663157895	1279.4144	1534.61567123288	1292.688425	2080.494	1568.393225	990.69309375
410	353.037361624425	353.031997765278	353.039243946261	297.918	296.897	299.924	9	9	1185.7048	1708.3728	1726.2912	1697.9456	1172.30172	1737.51413333333	1205.7976	1143.62214754098	61.216	87.7544	82.6524	49.9865333333333	1658.55613333333	1758.1492	1806.69548888889	1646.9256	1021.15346666667	1394.70453333333	940.8088	1067.22217777778	1479.58	1254.0716	1119.11064444445	1407.31546666667	1492.65013333333	1231.46186666667	1148.9704	1274.31306666667	1257.9888	1104.94252173913	1544.8856	1127.52095238095	1320.33670588235	1750.7776	1236.39808695652	1394.52226666667	1529.5796	1254.8255	2088.73244444444	1586.722	1034.5504
411	355.066646913939	355.066646913939	355.07050883732	756.055	750.908	756.055	3	3	5.10142857142858	120.393714285715	104.0706	89.7600000000003	21.4259999999999	167.326857142857	18.3702857142856	83.6399999999998	80.6025714285712	107.125	14.288	209.207380952381	54.0902857142858	102.028571428571	93.8662857142859	74.4808571428569	19.395380952381	24.4800000000001	33.6694285714285	29.5882857142858	52.0467142857144	67.3577142857143	86.7202380952384	77.541714285714	42.8520000000001	75.4976190476189	30.6085714285713	29.5869047619049	54.075142857143	22.4337142857144	34.6978095238096	34.6897142857144	62.2199999999999	93.8662857142859	53.0548571428573	77.5417142857144	101.008285714286	209.158571428572	20.4000000000001	119.373428571429	103.044047619048
412	355.092183200153	355.092183200153	355.092183200153	923.277	923.277	923.277	1	1	62.2352500000001	62.23715625	144.902125	91.8084375000001	49.99378125	75.5008125	57.13575	126.514875	104.0878125	48.9825	45.905625	41.83921875	80.6170312500002	63.2574375	118.374375	104.0686875	44.900625	52.0439062500001	56.1051562499999	51.0234375	80.60221875	78.5760937500002	77.5674999999999	97.9650000000003	73.4737499999999	64.27575	61.2281249999999	45.91265625	103.02946875	90.80503125	82.64278125	126.514875	50.0014375	140.8246875	105.03425	134.69775	65.2760000000001	64.2659062499998	62.23715625	81.6200000000001	75.512375
413	355.09203372595	355.09203372595	355.09203372595	756.984	756.984	756.984	1	1	6.12155555555554	124.476148148148	110.212	95.8869629629627	26.5267407407408	172.46137037037	19.3873076923077	83.6642962962963	69.3776296296297	98.9651481481482	16.3282962962963	175.522814814815	56.1285185185185	105.086703703704	101.005666666666	79.5831111111111	23.4761851851852	28.5672592592592	30.6088888888889	34.6888148148148	58.1674444444444	55.106	66.3168518518519	82.644	46.9319259259258	72.4541851851852	30.6144444444444	31.6291851851852	48.9742222222222	23.4565925925925	40.8192592592593	38.7698518518517	63.2445925925927	95.9078518518518	54.0855185185185	75.5019259259259	84.6630740740739	215.282518518519	25.5009259259259	99.978148148148	93.8638518518519
414	355.113331076663	355.113331076663	355.113331076663	292.816	292.816	292.816	1	1	420.397787234043	856.119170212766	1032.51408333333	1134.68016666667	702.980958333334	990.682979166667	729.493645833334	1583.26633333333	1050.87895833333	1198.96510416667	520.341063829787	1207.00504166667	862.8495	1092.83017021277	1003.8235	804.061787234042	410.05675	443.8178125	413.263723404255	432.597276595744	603.053937500001	801.010729166666	544.759531914894	741.911234042553	615.298687500001	643.856625	415.295872340425	1312.06829166667	583.594916666667	592.849979166666	736.731872340426	556.115729166666	2127.308125	1176.35438297872	557.0565	821.217395833333	1308.14745833333	1282.4804375	436.524333333334	1402.03544680851	666.310085106383
415	356.117315898104	356.117315898104	356.117315898104	292.816	292.816	292.816	1	1	212.215466666667	386.728304347826	406.07247826087	448.972173913044	317.307891304348	451.975565217391	328.531	489.673043478261	281.592	359.177739130435	172.424086956522	321.38902173913	344.730608695652	478.5676	450.907260869565	367.296	192.788217391304	258.1315	134.691652173913	169.366913043478	293.872695652174	314.28052173913	189.748304347826	223.4676	309.178565217392	239.791956521739	202.0392	429.538978260869	254.050369565217	247.955086956522	280.61	193.874347826087	662.163413043478	389.739652173913	235.675239130435	293.797565217391	379.585565217392	444.833739130435	149.927217391304	468.3636	217.3452
416	358.096292901396	358.090860314865	358.114226103085	90.808	84.686	98.97	35	35	1337.34290625	2228.938984375	2428.4553125	3332.47566153846	4681.4088125	2548.001225	3366.93948780488	9178.79058461539	3205.025140625	4454.20584507042	2555.78318181818	5783.5138	4523.85778125	7635.06166153846	6068.05809230769	4660.409421875	4558.9656875	5132.97837	3372.287734375	4141.580625	778.534203125	146.8935	168.345692307692	240.763569230769	1502.7361875	433.61953125	383.554707692308	8096.91766153846	2435.597828125	2510.07046153846	2525.55809230769	1574.559171875	18718.7203125	11094.36840625	3091.68890625	6762.025125	13148.1974878049	20594.2896923077	15057.5825538462	12421.8976744186	2692.52221875
417	358.097395291011	358.093041800317	358.111696171808	59.168	55.104	62.223	10	10	13.26052	782.1866	972.55556	1641.56616	1651.76856	2508.43884210526	1052.11488	3736.26536	717.7984	852.95408	93.86576	775.2304	1844.23232	2417.04332	2569.06504	1774.4756	2082.39148	1928.3292	983.51136	2036.87808	364.31136	64.27764	49.99372	99.98744	629.24128	219.3602	95.88376	4094.38364	932.49936	1105.43976	989.6716	686.64844	6490.00108	4946.17396	1214.1332	1843.64596	4884.06972222222	5112.62308	35.7014	4097.40309523809	1132.7328
418	358.114484430884	358.114484430884	358.114484430884	72.443	72.443	72.443	1	1	12.24	813.78652173913	976.401	1659.96443478261	1691.61218181818	2508.18	1171.55895652174	3767.82339130435	734.04	913.3475	152.018869565217	907.8	1873.2787826087	2538.40904347826	2612.88808695652	1812.48872727273	2109.924	1984.92	1011.09027272727	2050.74818181818	361.257	63.2569090909091	47.9522608695652	102.026086956522	637.364130434783	176.507181818182	100.98	4114.68	954.964173913043	1110.35345454545	997.826727272727	694.805727272727	6559.33336363636	4989.04231818182	1230.44890909091	1910.94860869565	5031.98509090909	5399.28327272727	89.76	4194.44181818182	986.867454545455
419	358.111353442812	358.106511095301	358.127932314267	298.927	295.866	299.958	19	19	2052.82683333333	3902.09010526315	4272.95657142857	4463.97942857143	2949.59834615384	4629.03628571428	2955.79205882353	3993.45057692308	40.8112	75.499923076923	35.7026923076924	44.8918461538462	3608.01207692308	4120.50616216216	3911.71223076923	3609.23553846154	1130.42592	1380.32019230769	1120.75056	1005.2122	2048.72224	2152.19232	1815.66846153846	1910.60407692308	2273.15984615385	2229.28826923077	1634.17272	2821.11925925926	2346.08692592593	1830.38232	2132.76461538462	1720.49815384616	3711.77864	3442.4289375	2312.42719230769	2986.24248	3422.0862	3036.35328	1855.10015384616	3635.35630769231	1312.06623076923
420	358.133357619941	358.125068813638	358.143766111429	62.744	60.177	64.281	4	4	1314.95986046512	2132.82	2329.88113953488	2026.5051627907	4543.82048837209	3210.74504651163	2269.35925581395	8308.96334883721	3248.46041860465	4358.24666666667	2598.65079069767	5585.26395348837	4364.15693023256	7147.09758139535	5868.86274418605	4549.94286046512	2578.53904651163	4994.83523255814	3545.8738372093	2486.70346511628	737.745837209302	107.115	165.285209302326	218.309860465116	1451.49309302326	366.280186046512	207.111930232558	4771.19260465116	2740.40711627907	2353.35344186046	2477.91893023256	1507.15827906977	16681.3216744186	9594.70437209302	3629.66442857143	7058.12972093023	13178.944744186	17946.7088372093	15003.18	8596.00632558139	2123.44272093023
421	358.116002049965	358.116002049965	358.116002049965	96.924	96.924	96.924	1	1	1331.29698113208	1604.54738888889	1572.57596226415	1760.15094339623	3210.46332075472	2687.70433333333	3907.83283333333	5552.26318518519	2675.31152830189	3731.934	2593.54611111111	5262.49725925926	2841.47361111111	5680.68938888889	3762.71614814815	3088.68226415094	2538.68148148148	3438.64814814815	2747.87622641509	2173.97516666667	452.997283018868	127.507075471698	130.595555555556	164.228944444444	925.294018867924	376.477471698113	301.996740740741	4096.43632075472	2000.98261111111	1465.09932075472	1662.35851851852	939.871811320755	12521.5256666667	6310.01358490566	2589.71773584906	5544.79322222222	13338.1599056604	17855.9731132076	15038.2768333333	12578.655	2448.66666666667
422	358.133180338577	358.131729131291	358.134218559176	299.955	299.924	299.986	4	4	2069.73029629629	3901.50953846155	4354.46651851852	4523.79440740741	2940.41891891892	4696.25337037036	2986.9492962963	3929.20492307693	41.8310384615384	77.5397037037036	35.7026923076924	48.9724444444445	3609.02207407407	4182.95359259259	3912.8362962963	3609.2557037037	1130.45830769231	1380.31055555556	1120.72015384615	1005.1925	2048.68059259259	2155.296	1815.66846153846	1910.60407692308	2273.13762962963	2230.28674074074	1634.12838461539	2867.94877777777	2396.09051851852	1830.363	2132.76461538462	1721.55225925926	3631.13666666667	3487.28023076924	2312.42719230769	2987.34830769231	3490.43362962963	3026.09680952381	1856.13037037037	3635.35630769231	1312.05340740741
423	358.148249006439	358.147573949067	358.148924063811	63.7735	63.266	64.281	2	2	1328.24423529412	2183.94594117647	2371.642	2373.41461538462	4610.13176470588	3956.62454901961	3055.05411764706	8968.05433333333	3328.32	4431.47925490196	2618.02439215686	5644.63641176471	4464.78230769231	7501.33263461538	5991.05192156863	4606.05019607843	3293.76258823529	5090.63864705882	3582.5968627451	3029.54431372549	772.436862745098	141.801803921569	178.565196078431	227.547450980392	1489.25725490196	500.954784313726	279.553769230769	5659.43342307692	2792.49133333333	2475.70921568627	2500.40447058824	1551.98664705882	18245.5054901961	10833.274745098	3669.25968627451	7125.59717647059	16699.7667692308	20106.8274509804	15039.7306153846	12981.0884230769	2985.32321568627
424	359.098611556193	359.096139215118	359.101083897268	58.154	55.105	61.203	2	2	15.3006	122.376	158.1744	262.21196	263.23224	485.65328	195.93984	722.32992	116.22984	144.87976	26.52728	117.3092	304.99196	411.15672	418.3968	300.03288	471.36936	370.36164	249.9686	406.15104	62.25172	30.6084	27.54756	28.56784	107.079	53.05248	24.48192	793.77784	193.8532	206.18544	147.9348	137.7378	1527.35916	837.45284	199.97488	316.2868	908.0492	810.10232	14.28056	772.50336	214.2588
425	359.099885403821	359.097000364273	359.111829437283	94.8895	88.757	97.944	8	8	231.57178	269.32224	289.78792	326.528	586.7185	464.1728	668.1262	986.37868	473.24288	656.25866	495.85608	908.0492	506.05888	1003.83744	653.92256	537.7508	487.74164	557.07288	514.27152	403.98336	102.04	38.76152	39.79092	37.74592	167.32264	65.29664	60.18944	708.1576	366.31642	246.90292	298.83656	155.1008	2319.57096	1129.5828	453.04872	1006.09468	2386.43492	3405.69464	1852.39264	2247.63278	429.48736
426	359.112742644444	359.110967529005	359.11313678889	298.9465	298.939	298.972	4	4	398.91775	761.1065	869.272363636363	854.76	598.88675	926.419428571428	620.442285714285	800.756071428572	75.4985	166.30075	83.6634285714285	109.16675	686.652285714285	823.514678571428	785.472187499999	698.602142857143	231.556214285714	305.05475	212.264	217.320857142857	454.1225	405.124321428571	350.904571428572	402.928214285714	459.128571428571	452.991	338.865285714286	573.3805	450.9505	324.382714285714	434.733	351.052	721.342000000001	666.106642857143	443.731071428572	590.745428571428	651.078999999999	533.590749999999	334.513142857143	716.240571428572	234.665714285714
427	359.138650867703	359.137436429952	359.139865305454	299.9325	299.924	299.941	2	2	397.913749999999	751.954958333334	876.430541666665	898.040000000001	589.704500000001	947.812250000002	617.276458333334	809.962137931035	78.5785000000001	130.592	65.296	81.6233333333334	679.181250000001	823.577125	808.070999999999	696.517708333334	227.51575	292.823708333333	181.649	212.264	443.808750000001	319.416499999999	323.432458333334	396.9745	457.072000000001	404.0355	293.976	573.403916666667	397.91375	317.29775	433.7125	350.0315	702.12038095238	661.149000000001	388.635240000001	497.877120000001	578.48175	531.55025	212.116666666666	643.935500000001	197.936583333334
428	359.121483326871	359.121483326871	359.121483326871	96.924	96.924	96.924	1	1	232.60104	275.442352941176	299.99172	332.64388	599.990588235294	475.393098039216	686.565568627451	993.537294117647	471.21228	660.34114	496.87368627451	926.409254901961	514.267764705882	1046.64070588235	674.336647058823	558.143784313726	503.053333333333	576.455098039216	526.522352941177	410.103058823529	105.09914	37.74148	42.8515294117647	38.7667058823529	169.36316	66.3182	60.1834705882353	712.22524	366.320784313726	252.00916	305.982352941176	164.279980392157	2338.94992156863	1151.88992156863	451.00796	1013.24941176471	2399.69856	3472.69272	1852.42682352941	2257.87964	430.506196078431
429	360.093306959537	360.093306959537	360.093306959537	62.218	62.218	62.218	1	1	39.791	155.082871794872	171.433230769231	272.408461538462	181.58282051282	354.082358974359	73.4806153846154	559.030256410256	150.9156	157.1185	134.677230769231	53.0466666666667	286.656025641026	267.313897435897	325.519051282051	205.102461538461	266.253461538462	254.050230769231	137.738076923077	292.81358974359	126.549948717949	28.5593	25.5102564102564	84.6940512820513	101.997435897436	45.9057692307692	21.4226923076923	563.181538461538	122.433846153846	132.673333333333	162.269692307692	79.592	1104.93769230769	669.10317948718	166.305974358974	230.618512820513	647.960512820513	264.326102564103	79.582	555.117128205128	149.977692307692
430	360.094190484805	360.091952543429	360.107098708639	90.8055	87.736	97.927	4	4	196.890274509804	266.266058823529	258.159215686274	313.260392156863	492.849411764706	453.969803921569	543.743607843137	767.172705882353	436.485923076923	633.797470588235	419.324764705882	715.19868627451	434.678705882353	844.785818181818	591.702352941176	470.455019607843	378.558215686274	550.937647058823	443.819411764706	316.24862745098	89.7945098039216	53.048	46.9326274509804	60.1892549019608	147.939803921569	81.6235294117647	52.023	574.480784313725	294.893333333333	209.156274509804	237.646294117647	162.223647058824	1831.18156862745	979.444705882353	380.598960784314	824.476862745098	1853.83878431373	2596.29921568627	1530.08823529412	1727.4907254902	336.651764705882
431	363.068499216093	363.068499216093	363.068499216093	298.921	298.921	298.921	1	1	371.387058823529	757.046111111111	730.530588235293	813.174411764704	539.704470588237	746.81223529412	593.811176470589	634.44	32.6588235294118	41.8296470588237	28.5584444444444	45.9132352941177	633.566117647059	727.721352941177	661.150588235293	695.359176470589	217.322647058823	290.783823529411	170.438235294118	194.9513125	439.721411764707	215.344117647058	245.886944444445	396.888055555556	398.912	313.230294117648	197.052999999999	511.167352941177	270.377941176471	330.556235294118	422.523529411765	321.485294117647	658.279411764707	668.1	320.262555555556	281.601176470588	467.294705882352	559.08894117647	361.059176470588	510.117647058823	191.748941176471
432	365.102471628497	365.098727540419	365.102678488388	58.171	57.134	59.185	3	3	323.367970588235	820.032705882353	893.909333333333	1131.46517142857	798.867264705882	1128.25011764706	791.862352941176	1087.79029411765	541.495058823529	761.358823529412	213.239714285714	763.048	562.082971428571	527.487714285714	397.972058823529	407.156029411765	105.090294117647	104.07	87.7427647058823	69.39	787.770857142857	1913.05147058824	1188.81397058824	755.126470588235	599.725411764706	1005.981	865.056914285714	377.431714285714	353.011588235294	404.164588235294	478.655882352941	292.866617647059	277.512	421.308588235294	485.646	319.342852941176	368.312828571429	395.859771428571	192.8016	506.146742857143	225.4785
433	366.096208736925	366.092351146618	366.106702150746	99.99	96.918	103.034	10	10	132.618139534884	62.2370232558139	71.4293023255814	88.7743953488372	369.38311627907	79.5926511627907	633.42	714	691.481162790698	740.925209302326	33.6692093023256	400.969674418605	41.830488372093	88.7521395348837	69.369488372093	37.7546279069767	72.4497209302326	41.8314418604651	35.7138372093023	70.38	27.5469069767442	103.022348837209	55.0950697674419	38.7653023255814	30.6083720930233	212.218046511628	97.9333953488372	723.476790697674	88.7743953488372	70.3992558139535	27.5368604651163	74.4990465116279	975.12	58.1625348837209	489.78976744186	1432.738125	2924.09620833333	878.460279069767	29.5840465116279	3910.27328	51.006976744186
434	366.117494008103	366.116929378066	366.118058638139	103.0365	100.987	105.086	2	2	124.455641025641	71.4197435897436	70.409325	94.899525	361.2747	78.572725	632.3845	685.44	689.502666666667	741.739925	32.6488	395.8667	49.993475	99.98695	80.601725	57.1424	66.317875	36.7299	31.633175	68.348375	26.52715	97.9175384615384	53.0543	39.78585	30.6038461538461	206.122871794872	94.87395	698.991125	87.75655	69.3787	28.5593	73.4796	936.477692307692	57.1424	488.776512820513	1522.4741	2919.006775	867.23375	27.54405	3861.26775	48.966
435	366.9822176058	366.9822176058	366.9822176058	65.301	65.301	65.301	1	1	251.9647	455.8953	622.484666666667	629.504533333333	324.447724137931	700.673516129032	341.861724137931	390.765655172414	235.466	239.902586206897	432.593066666667	170.384533333333	577.476137931034	476.3867	474.424	559.205655172414	86.7410344827586	132.631379310345	81.608	89.784275862069	433.698333333333	180.5872	172.425066666667	317.302933333333	253.9966	149.9498	178.5175	367.236	119.36824137931	240.830133333333	340.7134	211.239931034483	392.7385	543.695533333333	179.566933333333	246.90675862069	315.2624	424.430933333333	2388.61335483871	322.537931034483	90.8198965517241
436	368.657403604874	368.650713246339	368.673722661426	356.067	355.071	359.112	3	3	10.2045454545455	18.3616363636364	13.2635454545454	18.3679411764706	3.06132352941176	20.4017647058823	8.16094117647059	12.2432727272727	9.17781818181818	21.4292647058823	15.3040909090909	8.16363636363637	9.18409090909091	15.3013636363636	9.18081818181818	18.3681818181818	13.2615757575758	11.2232352941176	9.18245454545454	14.2787272727273	18.3679411764706	8.16072727272726	10.2027272727273	17.3420606060606	16.3218823529412	4.08105882352941	13.2592121212121	8.16339393939393	5.10058823529412	8.16363636363637	10.2045454545455	6.12264705882353	13.2635454545454	14.2863636363636	3.06081818181818	7.14318181818182	6.12264705882353	6.12264705882353	8.16218181818181	5.09863636363637	3.06136363636364
437	369.116541055614	369.115552599122	369.13754620445	348.4445	347.905	349.958	4	4	45.9122727272727	96.925909090909	127.543560606061	140.822727272727	228.561454545455	384.642818181818	319.345363636363	907.022454545455	313.167909090909	382.602272727273	140.797636363636	291.798	218.354575757576	224.423333333333	128.531454545455	142.838181818182	2858.33718181818	1313.3055	1203.09804545455	2776.48124242424	68.3582727272727	122.401818181818	65.302303030303	76.5136363636364	88.7637272727273	59.1705454545454	52.02	525.47946969697	196.912636363636	85.7029090909091	116.321454545455	61.2218181818182	1586.66545454545	383.65103030303	151.013818181818	273.457454545455	1103.93509090909	174.466636363636	92.8448181818182	755.831227272727	92.8530909090909
438	369.132999968664	369.132999968664	369.132999968664	210.174	210.174	210.174	1	1	863.23725	1644.54225	1673.415	2387.6409375	1574.414515625	2320.29721875	1467.15821538462	4331.491875	803.022828125	1083.72121875	354.004061538461	776.500984615384	1607.066015625	2411.109203125	1971.3645	1324.29947692308	1076.19738461538	1239.622734375	891.641353846153	1144.73803125	1136.5933125	1245.6489375	949.705938461538	1152.811875	886.687492307692	891.87603125	722.170892307692	2007.046890625	799.897107692307	765.962230769231	925.3100625	541.76934375	2590.692453125	1526.34075	888.50165625	908.9870625	1943.784609375	1565.23128125	848.8704	1682.3098	559.061169230769
439	371.010159766284	371.006738378324	371.019330972745	64.281	61.215	65.302	7	7	185.659675675676	348.830756756757	380.675947368421	391.781052631579	232.658594594595	263.194864864865	223.474702702703	297.916842105263	220.217684210526	231.705648648649	202.017315789474	126.496756756757	209.126973684211	195.865263157895	213.2405	211.229513513514	82.6528378378379	90.8184864864865	58.1646486486487	47.9590540540541	293.881263157895	199.983567567568	180.586578947368	289.762210526316	200.934815789474	166.304054054054	147.919078947368	272.368105263158	93.8648648648649	137.78027027027	224.428947368421	142.860540540541	190.790540540541	204.021621621622	130.615351351351	182.628378378378	207.113421052632	164.253894736842	401.869631578947	279.595368421053	51.0216216216216
440	371.09963400841	371.09963400841	371.09963400841	842.716	842.716	842.716	1	1	29.5882857142857	190.74	368.323142857143	229.532142857143	38.7654285714286	359.090285714286	24.4828571428571	160.162428571428	542.855333333333	619.457952380952	41.8365952380952	282.579571428571	252.039976190476	221.402	358.212214285714	269.386857142857	32.6444651162791	107.115	211.194214285714	68.3575476190476	215.394975609756	202.044857142857	382.607142857143	323.423023809524	131.595357142857	340.81519047619	88.8104285714286	67.3467142857142	334.599047619047	67.3467142857142	162.244357142857	143.877071428571	58.1549285714286	291.794904761905	342.808	575.427714285714	331.585119047619	143.860285714286	75.499380952381	478.51088372093	392.7
441	371.100953315495	371.097456716764	371.119695141711	750.912	747.847	756.055	18	18	42.8513076923076	628.502518518519	515.23596153846	454.954307692307	99.9863846153848	724.402857142855	56.1142592592593	391.708444444445	579.50725925926	883.564256410258	46.943	1228.6597037037	241.904076923077	486.681333333333	490.749499999999	355.053692307693	44.902	95.8836153846152	204.014814814815	126.516740740741	301.042037037037	442.888962962963	484.623148148149	341.799259259259	235.682192307692	463.202230769232	169.369185185185	196.911961538462	282.614576923076	97.9271111111112	208.182	170.384961538461	348.865333333334	415.327846153847	310.161846153847	503.006074074074	586.522115384614	852.945076923075	36.7226666666666	735.446703703702	574.411576923078
442	371.102230539779	371.095105330926	371.11815570525	919.242	918.233	924.297	7	7	189.79212244898	297.953224489795	1374.46230612245	375.420081632654	206.072979591837	714.2	214.307142857143	1174.34885714286	1170.38475510204	483.663795918367	357.050000000001	212.240653061225	867.294897959185	277.478857142858	1016.34685714286	800.987833333334	215.30018	393.869673469388	568.229119999999	315.299816326531	565.294816326531	435.753500000001	727.536469387754	1005.094	576.519081632653	602.976795918368	280.606632653061	347.917428571429	845.613836734693	621.35052	815.110448979593	1205.97771428571	182.649408163265	1710.16987755102	1109.56416	1341.80989795918	304.002571428571	265.268979591836	445.909448979592	616.24024489796	522.4448
443	371.121045320395	371.12041242603	371.121678214761	757.0265	756.984	757.069	2	2	40.81	629.510206896551	523.516500000001	454.951857142857	99.9845	750.041249999999	56.115172413793	394.850571428571	428.515862068965	648.879	37.7584999999999	908.213214285717	246.961000000001	488.712137931034	494.821249999998	359.140571428571	45.9305357142856	99.9845	145.899448275862	133.678724137931	304.103862068965	306.144827586207	351.995172413794	348.934344827586	241.850035714286	354.101107142857	129.601310344827	195.894857142857	220.381714285715	98.9299655172414	215.317964285714	173.448571428571	353.963931034483	416.276571428571	250.0225	378.522344827586	416.189142857143	832.545103448278	27.5418620689655	561.157142857143	417.292827586208
444	371.124100823467	371.124100823467	371.124100823467	923.339	923.339	923.339	1	1	176.505794117647	260.1675	1341.88014705883	343.779647058823	187.728705882353	678.476029411764	191.809764705882	1081.50285714286	1131.66926470588	469.402941176471	326.428235294118	198.986029411765	839.823088235293	244.863529411764	976.562205882354	811.11044117647	190.8225	369.399705882352	537.602	295.92794117647	537.694999999999	408.176470588236	701.16432352941	975.541764705884	538.79294117647	581.550882352941	262.253382352942	323.433235294118	817.969235294118	605.034411764705	785.626470588234	1183.54117647059	156.1275	1674.54397058823	1078.91105882353	1362.28897058823	286.603470588235	251.961794117647	409.196911764706	589.70862857143	492.858882352942
445	372.101949900183	372.099334602499	372.12467360272	756.055	750.901	756.984	5	5	16.324	260.174375	169.370521739131	166.266791666667	35.7174999999999	291.863	23.4724583333333	156.104625	183.6525	216.293	9.18487499999998	362.277500000001	111.239041666667	181.611916666666	214.2525	128.55675	20.415	47.9419583333333	67.32275	52.0327500000002	111.2345	115.321208333334	109.16675	125.495875	79.5795	131.617625	47.9537083333333	84.6842083333332	93.8668333333336	25.4947916666666	71.4349999999999	56.1160416666666	142.805833333333	155.084333333333	96.9277083333332	136.719083333333	184.63448	341.797708333334	12.24	205.07025	154.05775
446	372.109678157109	372.099819062944	372.123347726743	919.242	917.206	923.277	3	3	73.4587826086957	133.6724	506.114086956522	155.063130434783	66.3098913043479	275.476304347826	78.5810666666666	457.089422222222	462.2412	196.914543478261	130.57947826087	90.8167608695654	345.905282608696	101.0064	412.246869565218	319.341652173913	60.2036	172.449804347826	228.514844444444	116.3256	237.727311111111	181.6312	286.763622222222	368.3644	199.9984	220.376347826087	108.163782608696	102.028260869565	307.033086956522	241.8032	323.388239130435	486.674804347826	76.53	663.268478260869	408.921977777778	512.173866666667	134.642869565217	119.373065217391	170.4068	228.539733333334	181.6312
447	372.124704401342	372.124704401342	372.124704401342	847.788	847.788	847.788	1	1	16.3242105263158	76.4980263157895	167.297263157895	72.4293421052631	20.4021052631579	160.160657894737	17.3421794871795	57.1258947368421	195.920842105263	223.472210526316	19.3855	87.729052631579	107.130394736842	91.8230769230771	139.819315789473	107.130394736842	16.3195789473684	46.9321052631579	82.6413157894736	20.4021052631579	113.333921052632	83.6637368421052	145.901394736842	113.252131578947	46.9333157894736	119.389263157895	36.7512631578947	39.7964210526316	122.396842105263	29.5922105263158	67.3477894736843	53.061894736842	21.4255263157895	123.470947368421	119.373868421053	224.457894736842	127.536184210527	60.1955263157894	26.5227368421053	173.444736842105	136.676473684211
448	372.117699183775	372.110715767997	372.135077302352	120.391	120.373	121.405	3	3	70.3847586206897	131.566655172414	153.069642857143	198.955714285714	229.604464285714	269.346	238.696137931034	554.804965517241	259.098142857143	294.799931034483	134.677714285714	278.535310344828	202.994214285714	302.970724137931	274.5145	199.976	323.430571428571	230.633	264.18	227.521517241379	98.9850357142857	75.4694285714286	71.4175	62.2136896551724	118.352	116.335034482759	90.8054285714285	409.12025	235.72725	195.853714285714	157.026896551724	115.3165	1409.96904761905	502.895214285714	266.292	406.0595	1188.17517857143	719.27625	385.664275862069	839.166071428572	430.726357142857
449	373.008976097798	373.008976097798	373.008976097798	61.215	61.215	61.215	1	1	62.2161875	146.916	139.77425	131.6203125	75.4985	109.16675	78.5862	98.96425	85.61175	91.828125	121.40975	70.371375	76.52	113.24775	87.7415	76.55	47.9546875	53.0335	39.78975	34.6885	105.0921875	74.4828125	82.6453125	98.96425	100.9366875	60.19475	47.9372352941176	119.3765625	41.83025	61.24	94.88325	70.4101875	102.03125	83.634875	66.3203125	81.62	101.0109375	110.19375	176.449823529412	133.701875	39.804375
450	373.100210668302	373.100210668302	373.100210668302	919.242	919.242	919.242	1	1	71.42515625	112.23953125	381.61440625	119.37290625	57.1296249999999	249.965078125	54.088984375	329.576078125	336.71859375	148.97475	98.9581875000001	70.405875	270.37453125	83.655375	293.8635	260.191640625	77.5473125000001	143.870671875	144.866625	65.303	141.832125	143.8816875	184.687875	288.766125	153.0421875	173.46109375	80.608390625	90.80503125	207.07903125	165.29821875	232.5991875	320.36340625	69.3844375	482.637375	296.797615384616	364.268296875	100.98928125	75.5008125	133.667078125	182.644328125	158.155703125
451	373.096915814055	373.096915814055	373.100627312518	756.055	750.908	756.055	3	3	13.2635	149.979576923077	133.68288	133.630076923077	32.6486153846154	201.0385	24.4892307692307	107.128269230769	77.5404615384617	115.290423076923	24.492	197.976999999999	53.0559999999998	131.614730769231	127.533653846153	98.9474615384617	17.3524230769231	45.9121153846153	27.5472692307693	39.7904999999999	66.3325	66.3300000000001	55.0945384615386	81.6215384615386	57.1350769230768	73.476	41.8389230769231	69.3783076923075	53.0559999999998	26.516	65.312	42.8513076923076	99.9637692307691	124.472846153846	54.0844615384616	75.4999230769232	109.143962962963	222.418692307692	18.3606923076923	140.754692307692	81.6215384615386
452	373.12292064738	373.12292064738	373.12292064738	847.788	847.788	847.788	1	1	6.11914285714287	43.8722857142857	80.5969285714287	50.9928571428572	8.16228571428571	87.7138571428571	9.18240000000005	45.8935714285715	104.105571428571	112.231428571429	10.2028571428571	44.8737142857143	39.7911428571428	42.852	86.7546428571428	78.562	12.2434285714287	22.4447142857143	35.7100000000003	21.426	45.9675000000001	36.7277142857143	66.3185714285714	67.3105714285715	16.3302857142857	61.2428571428575	14.289	13.2683571428571	57.1120000000001	16.3314285714285	48.9942857142856	32.6491428571428	12.2434285714286	81.6514285714285	51.0142857142857	118.303428571429	68.3304285714287	25.5053571428572	15.2989285714286	84.648142857143	70.3750714285714
453	373.124480257977	373.124480257977	373.124480257977	756.984	756.984	756.984	1	1	15.303870967742	152.018451612903	136.740516129032	140.77335483871	33.6685161290323	208.172129032258	24.4815483870967	109.167612903226	126.513066666666	231.598580645161	31.634	327.564967741936	57.1561290322582	137.734838709678	132.633548387096	102.029032258065	19.3922580645161	49.9926451612904	43.8710967741936	41.8385161290323	68.3702580645162	127.556451612903	110.191354838709	84.6840967741936	59.1861935483871	136.740516129032	60.2085483870968	70.4000322580646	96.9275806451613	30.5970967741935	68.3702580645162	42.8521935483871	99.9694838709675	126.536	81.6387096774193	156.104419354839	149.954225806452	222.416258064516	27.5417419354838	228.501677419354	154.063838709677
454	374.124534955081	374.124534955081	374.124534955081	756.984	756.984	756.984	1	1	11.2228205128205	73.4603076923078	44.8991794871795	43.8710256410257	10.2025641025641	70.4083076923078	18.35685	25.5032051282051	31.6330526315789	49.9925641025641	15.3065384615384	86.7348717948719	40.8225641025641	57.1271794871794	39.79	40.8112820512821	14.2857435897436	26.5306666666667	18.3673846153846	21.4321578947369	27.5469230769231	38.776	49.9938205128204	43.8721282051283	29.5918974358975	40.8164102564103	22.4495897435898	20.4082051282052	27.5476153846154	12.2415384615385	32.6482051282051	13.2636666666667	27.5434615384615	45.9184615384615	28.5678974358974	43.8588974358974	58.1473076923076	65.2980512820514	16.321641025641	70.3888461538461	41.8378717948717
455	376.302863550319	376.299664947479	376.32430339412	622.377	617.235	624.377	11	11	10.204358974359	1176.87287179487	508.087692307692	2005.46042857143	162.200384615384	1008.16533333333	1301.84717948718	700.93376923077	735.514868421052	1241.65205128205	19.3848717948718	139.757564102564	1584.50371428571	298.937105263158	751.947871794871	193.848717948718	910.228820512821	120.390256410256	37.7561282051282	61.2173684210526	745.713717948717	253.070947368421	27.5434615384616	186.735076923077	47.9520512820512	41.8252564102564	105.089051282051	74.4907368421054	22.4462051282051	403.014342105263	43.8655128205128	731.54223076923	1679.61305263158	458.037564102564	21.4286153846154	591.852820512821	129.593473684211	1436.55712820513	59.1752631578947	22.4518461538461	25.5070512820512
456	376.327076471919	376.326783575903	376.32822475598	623.38	623.34	624.422	3	3	9.18397058823531	1173.95422857143	502.986771428572	2023.90674285715	159.137828571429	1008.19588235294	1300.86428571429	697.855885714285	715.080085714287	1194.72111428572	18.3647647058823	130.570971428572	1596.16191176471	297.923428571429	745.807971428573	190.761371428571	910.222285714284	118.353142857143	33.6741428571429	59.1749142857142	742.643199999999	241.841571428571	24.4827428571428	184.671714285714	47.9534285714286	41.8246857142858	99.9936	74.4912857142855	20.4057142857143	400.961057142858	42.8448000000001	730.504114285715	1669.3744	456.054942857144	19.3886857142857	569.399142857142	125.495142857143	1418.16794117647	56.1141428571428	22.4488	22.4462857142857
457	377.141805524203	377.141805524203	377.141805524203	233.641	233.641	233.641	1	1	34.6885	57.12525	83.655375	100.002875	70.4101875	79.6103225806452	77.5315151515151	153.065625	135.69740625	231.649838709678	112.2309375	141.8408125	52.0423125	92.86265625	62.2466875	56.115	62.22571875	46.9329375	33.66309375	55.0850625	59.1763125	108.1299375	88.73184375	80.58740625	57.1352727272727	51.021875	70.3632727272728	67.3385625	32.648	36.71775	49.98459375	43.86403125	122.43	77.55325	45.90421875	39.78365625	55.0951875	69.417375	45.9122727272727	72.43775	34.6895625
458	378.008608773289	377.999440711653	378.017776834926	98.452	96.907	99.997	2	2	34.684358974359	60.2042051282051	41.8368205128205	68.3674871794872	56.1225641025641	67.33815	72.42	130.5568	126.460923076923	180.639846153846	46.9329743589744	103.048487179487	32.6539487179487	61.2	42.84525	32.6539487179487	73.4713846153846	46.93265	27.5510769230769	46.9258974358974	29.5881794871795	54.0667948717949	30.6076923076923	53.0465	29.5881794871795	46.9329743589744	36.7245	111.241487179487	36.7347692307692	35.7098717948718	33.65505	34.6948205128205	128.516769230769	57.1429743589744	38.7755897435897	64.2858461538461	106.106666666667	90.7914102564102	25.503125	97.9470769230769	48.9661538461538
459	379.04668556826	379.04668556826	379.04668556826	258.156	258.156	258.156	1	1	162.22727027027	232.621621621622	242.824324324324	344.951837837838	175.486486486486	232.726378378378	124.453189189189	376.489702702703	127.516891891892	159.187459459459	110.139567567567	126.516864864865	224.459459459459	261.189189189189	238.743243243243	163.269189189189	360.107702702703	156.105486486487	121.392864864865	283.680216216216	481.567567567567	814.067837837838	571.351351351352	710.108108108108	517.359243243243	372.457837837838	290.738513513514	445.7975	191.815891891892	203.060675675676	386.743891891892	309.092756756757	265.228108108108	288.782378378379	177.550540540541	181.584054054054	130.594594594595	224.530810810811	88.7776216216216	213.174351351351	81.6324324324324
460	379.075078074883	379.075078074883	379.075078074883	260.18	260.18	260.18	1	1	117.332435897436	203.031025641026	180.589923076923	113.268384615385	162.199875	213.324692307692	113.234230769231	358.119	135.677051282051	134.694153846154	90.7663076923077	127.535256410256	189.767692307692	86.7239743589743	146.916923076923	83.6505128205129	378.410487179487	107.129615384615	74.469358974359	287.755692307692	371.373333333333	823.243461538461	570.337666666667	621.35176923077	378.629282051282	362.245641025641	282.532897435898	420.356205128205	146.920615384615	191.813025641026	296.902076923077	305.018333333333	252.991794871795	269.388307692308	123.469641025641	161.180256410257	93.8659487179487	206.156947368421	72.4491282051282	166.255820512821	69.3896410256411
461	381.076778227575	381.068191026962	381.094625222269	58.164	56.118	61.208	43	43	3580.5290625	7295.40972727273	8183.90875	9550.773	6086.9979375	8284.2321	6705.18673684211	10033.24875	6251.0675	8328.2592	985.583454545455	10401.867	4497.58081818182	5053.53036363636	4160.39318181818	3673.575	2115.04303125	3089.411625	3540.3759375	2189.858875	4001.1354375	3574.04521875	2556.8718	2688.8528125	4201.13036363636	5757.409125	4852.57245454545	5072.92621875	4789.09135483871	3340.57161290323	4091.7796969697	3260.818875	5431.977375	4800.5611875	6023.79406451613	6036.95372727273	7218.26875	7287.74593939394	1886.14809090909	10671.642	1794.61975
462	381.098683629473	381.09820249617	381.101437774092	60.1855	56.119	61.221	6	6	3580.53967741935	7292.30806451613	8182.8883125	9550.85278125	6086.03177419355	8292.36667741936	6713.55116129032	10034.2380645161	6211.05164516129	8261.64767741936	962.12521875	10394.7861290323	4499.63353125	5055.584625	4160.38122580645	3673.74193548387	2117.03548387097	3085.26038709677	3525.10306451613	2188.86870967742	4003.1763125	3540.29548387097	2575.189875	2689.461375	4199.96148387097	5735.82277419355	4853.6060625	5087.20753125	4832.09496774194	3340.57161290323	4093.243	3262.78529032258	5430.99522580645	4800.57541935484	6012.38077419355	6004.4085483871	7246.0374375	7291.630125	1885.13325	10675.817125	1774.28487096774
463	382.085438331548	382.085438331548	382.085438331548	61.197	61.197	61.197	1	1	585.573714285714	1338.29355102041	1484.81265306122	1832.61640816327	1261.19926530612	1664.086	1346.91183673469	2153.01816326531	1205.2854	1595.21693877551	188.749081632653	2202.53248979592	864.061	1146.59469387755	842.739142857143	747.959183673469	781.617020408163	512.234653061225	954.062551020408	760.204081632653	731.618020408163	618.21696	444.880163265306	465.240979591837	738.509551020408	959.068571428571	854.999428571429	1175.22808163265	883.567428571429	650.065	705.003326530612	628.558857142857	1401.70432653061	1151.87953061225	1158.14010204082	1445.74485714286	1582.46314285714	1957.10371428571	413.116530612245	2407.09471428571	537.679816326531
464	383.08654937388	383.08251091917	383.090587828589	60.1825	60.177	60.188	2	2	453.969222222222	945.5606	1140.8072	1345.76104444444	821.314666666666	1185.39493333333	947.9516	1333.6628	800.403444444444	1193.15933333333	136.715733333333	1506.73693333333	614.133644444444	684.509466666667	567.3424	491.8328	347.9564	440.7552	512.173866666667	342.8544	526.5264	576.450666666667	436.7312	402.0376	540.611777777778	795.704	663.086666666666	636.577066666667	639.7072	433.717222222222	559.1792	431.6762	766.136822222222	706.9678	808.0512	819.274133333333	1010.086	1111.3608	263.2288	1516.3144	273.437422222222
465	383.13469550604	383.134583113066	383.134807899014	297.892	297.884	297.9	2	2	231.604025641026	454.087368421053	560.134846153846	603.062461538461	413.214230769231	713.177153846154	423.417051282051	782.449571428572	235.685153846154	396.949564102564	203.061641025641	394.849153846154	464.1	478.57241025641	493.754461538462	409.133102564103	164.240125	159.164	105.102256410256	155.082871794872	198.98	220.408615384615	229.528846153846	206.122871794872	248.94882051282	188.752179487179	127.554487179487	475.523128205128	157.123435897436	178.521875	239.79641025641	174.490153846154	632.563157894736	475.451435897436	218.30675	260.131875	413.266153846154	461.167487179487	113.202923076923	493.816512820513	91.8230769230768
466	384.3150946226	384.308744028374	384.321445216826	824.3805	824.378	824.383	2	2	22.4506206896551	39.7826	51.0137931034482	36.7435862068966	28.5619310344828	39.7907586206898	24.4816000000001	30.6079999999999	631.545066666668	2159.01214285714	15.306724137931	1489.6015	48.9815172413793	43.8714666666668	42.8511999999999	36.7361379310346	23.4623000000001	37.7424666666666	18.3648	23.4707333333333	48.9824000000001	42.8511999999999	48.9743999999999	40.8106666666666	53.0451999999999	37.7502068965517	24.4912	28.5735172413794	15.3010344827586	29.5935333333334	33.6633000000001	26.532551724138	17.3479333333334	31.6282666666666	28.5683999999999	31.6282666666666	24.4866206896552	16.3244137931034	21.4297999999999	65.2970666666668	26.5269333333333
467	384.345458342157	384.338406884195	384.365111504961	943.7455	939.624	944.85	112	112	2222.90453191489	3240.2020212766	3135.54682608695	3182.28104444444	2293.8592	2972.714	2336.16431818182	2269.3696	2479.22042553191	2695.90804255319	862.125333333334	2420.82110869565	3111.46413043478	3245.49985106383	3241.7975625	3276.48946511628	2217.76986666666	3017.9488	2397.1806	2267.30947826087	3225.57471428571	2409.61577272728	2352.03180851064	3113.25338297873	3120.33114893617	2417.3585	2390.83148780488	2277.49480851064	2706.73867441861	2207.57509090909	3127.16619565217	2179.53804255319	2260.61546666667	3115.61897872341	2395.01104347826	2255.78692307693	2486.81187234043	2284.42682222222	854.988545454547	2403.0520212766	2372.39042553191
468	384.368583722303	384.365540159611	384.370902056835	944.76	944.685	944.839	29	29	1463.92322222222	127.486111111111	12.2402666666667	10.2028888888889	2242.82008695652	30.6046666666666	2312.68497826087	2280.57456521739	2446.59946666667	183.694090909091	304.0792	2482.03846666667	79.5721333333334	33.6695333333333	146.9376	33.6732	2213.73021739131	143.858454545454	537.809355555556	2278.5532	31.6324	2241.52586666666	86.734	52.0404	37.7498666666666	182.6516	45.918	2268.0528	163.242666666666	2203.488	123.4684	2170.3908	2112.70897674419	15.3078409090909	322.362133333333	2506.1024	674.234688888888	2293.54643478261	405.045866666667	147.958	2505.77493333334
469	385.023424776217	385.023424776217	385.023424776217	68.34	68.34	68.34	1	1	153.021428571429	171.36	179.591238095238	175.489142857143	199.999333333333	183.621428571429	173.472857142857	233.67269047619	207.999348837209	223.52956097561	456.057071428571	250.949285714286	121.397	177.504857142857	158.162738095238	106.122095238095	108.162904761905	87.7548095238095	71.4183333333333	63.2650952380952	124.489380952381	191.81043902439	215.280285714286	144.897476190476	97.92	135.694833333333	107.1125	192.807	92.8438333333333	116.342428571429	147.937976190476	107.1425	271.396	186.686142857143	105.090146341463	140.796142857143	246.909142857143	309.146571428571	396.78	283.672523809524	38.7708571428572
470	385.042829589844	385.042829589844	385.042829589844	238.77	238.77	238.77	1	1	31.6283783783784	74.4698648648649	80.6028684210526	108.165837837838	73.4691891891892	119.409567567568	78.5483243243243	123.469054054054	84.6824324324324	121.43145945946	103.047297297297	79.5916216216216	129.591486486486	148.979189189189	151.024	144.878378378378	49.9852972972973	44.8918918918919	38.7641081081081	51.0054054054054	69.3783783783784	52.0268918918919	41.8188918918919	74.4915675675676	106.124972972973	92.8593513513514	49.9707297297297	178.546052631579	120.391891891892	103.01727027027	105.087837837838	87.7176756756757	193.851351351351	194.897432432432	130.577297297297	176.478702702703	166.304054054054	144.94745945946	152.02027027027	183.648648648649	37.75
471	386.113989833767	386.113989833767	386.113989833767	232.632	232.632	232.632	1	1	85.7032340425532	153.025531914894	147.940106382979	198.978829787234	356.113659574468	664.352425531915	421.321510638298	751.001872340426	105.088489361702	158.162659574468	71.4193617021277	109.169595744681	276.523787234043	411.214340425532	391.827063829787	259.150255319149	738.587829787234	778.471042553192	514.155063829787	828.360936170212	180.607787234042	162.207063829787	84.6635319148936	172.405170212766	195.893106382979	104.079063829787	68.3328723404255	373.421234042553	220.402723404255	134.645617021277	207.090234042553	109.130893617021	889.681191489362	522.436085106383	227.464744680851	257.077531914893	707.051680851064	487.871739130435	294.890680851064	545.711382978723	315.265468085106
472	386.194455490899	386.186787449118	386.20107588579	121.411	120.372	123.451	3	3	11.2231428571429	40.7942857142857	29.593962962963	28.5734814814815	23.4710740740741	31.6222962962963	13.2638518518519	48.9635555555556	15.3044444444444	16.3241481481482	9.18066666666667	21.4262222222222	14.281037037037	13.2604814814815	18.3646666666667	8.16237037037038	15.3011111111111	22.4505925925926	10.2003703703704	17.345037037037	15.3038888888889	18.3613333333333	8.16385185185186	18.3574285714286	19.3856296296296	11.2252962962963	6.12177777777778	14.2867407407407	10.2025925925926	9.18066666666667	13.2558214285714	12.2457777777778	27.5361428571429	13.2638518518519	9.18266666666667	7.14181481481482	13.2551851851852	17.3444074074074	11.2228518518519	17.3412592592593	7.14492592592593
473	387.168648905533	387.168648905533	387.168648905533	549.897	549.897	549.897	1	1	6112.93113636364	18918.0145116279	16845.5584772727	18740.8333636364	16543.7222727273	21594.0722727272	11625.1990227273	27939.0613953489	13506.3703636364	16378.2893181818	13090.0990909091	12506.8718181818	9491.59718181819	19710.8033863637	17416.7881363637	15782.5296818182	8210.13463636363	7135.78745454546	7115.52	4623.47359090909	14036.22	11483.6839090909	12141.06	15053.4954090909	7079.83015909091	10383.9680454545	5193.93069767442	15251.7149772727	9887.7640909091	8966.17824999999	9298.75011363638	12190.2185454546	26870.9228181819	15692.0871363636	8399.76611627907	12317.4455348837	11851.1365909091	16056.17775	9313.03234090908	17087.3900454546	16024.4034545454
474	387.177806247654	387.17037793521	387.200014016667	548.928	543.792	550.992	137	137	6086.85642857143	18908.7144545455	16797.8248	18824.4761267605	16535.6628837209	21584.7616	11594.5983409091	27914.0624	13439.5738695652	16322.3878695652	13064.5146666666	12406.8616	9532.49183098592	19676.570974359	17364.6797368422	15917.8381971831	8207.07381818181	7133.32423880597	6985.74262857142	4601.12983783783	14028.06	11435.1094736842	12099.24	14994.6172258064	7062.39235897435	10291.0533333333	5136.71757142857	15210.3308333333	9860.32863157894	8962.91809090908	9271.02222222223	12079.6925	26845.4758	15652.2466888889	8335.49487179489	12274.8282666667	11799.4064	15989.1281	9272.0194090909	17023.6435813953	15944.8448095238
475	387.201195099344	387.200790408274	387.201946427686	550.4205	549.891	550.956	6	6	6113.08023809525	18918.2669268293	16843.8214047619	18738.5674285714	16543.9328571428	21589.7621666667	11623.92	27935.8914390244	13502.4611428571	16377.3734285714	13088.2251428571	12504.9111428571	9491.71800000002	19710.1383809524	17414.918195122	15780.5898571429	8129.58362790697	7134.85800000002	7118.39071428572	4621.52100000001	14033.7777380952	11481.5943809524	12140.04	15058.2397674419	7078.79063414634	10382.7716666667	5191.8696585366	15250.9695714286	9887.72214285714	8893.57083333334	9298.60214285714	12187.3128571429	26865.5364761905	15691.8374285714	8397.82831707315	12313.1663414634	11851.2371190476	16053.78	9311.864	17080.7205609756	16023.2132142857
476	388.174465168415	388.174465168415	388.174465168415	549.897	549.897	549.897	1	1	1596.1402	5438.10333333334	4483.6376	5230.949925	4616.744375	6281.83317500001	3201.78000000001	8577.78415384616	3678.091375	4543.63675000001	3604.63157499999	3414.358375	2499.67375	5550.97600000001	4841.51325000001	4261.06212499999	2194.611525	1854.85995	1769.92243589743	1162.264075	3932.58187500001	3021.478425	3219.04110000001	4168.74000000001	1856.9005	2746.1765	1366.36366666667	4264.25159999999	2570.450575	2388.17115	2383.0704	3325.076225	8367.27527500001	4368.28229999999	2121.11307692307	3348.06076923078	3209.708375	4462.50000000001	2487.1257	4774.4516	4518.79797499999
477	388.183616266041	388.175735124295	388.205195269381	548.9275	543.792	550.968	124	124	1554.15227272728	5420.49759999999	4451.91794	5219.0825	4588.16645454545	6248.22971428572	3188.86733333334	8563.46897297297	3638.71539130435	4532.97660869565	3566.88139999999	3373.56397435897	2489.46545454545	5523.60075675675	4809.69291666666	4205.20231249999	2187.47555555555	1823.18674999999	1729.973	1161.26577777778	3916.77070967741	2976.46702272728	3162.942475	4161.37945945945	1835.50076315789	2708.84093023256	1361.25686486486	4245.15	2546.00073529412	2386.42972222222	2335.8	3291.94323529412	8354.03444444445	4274.07933333335	2087.44611428572	3317.96914285714	3177.61457142857	4425.0492	2472.69388235294	4752.04513636363	4483.04311764707
478	388.205969176528	388.205454500409	388.207998487019	550.905	549.891	550.957	12	12	1595.17175	5437.06027777778	4481.67	5226.88305555556	4615.73666666667	6279.80972222222	3204.15956756757	8566.33431818182	3639.33083333334	4524.93194444445	3443.43749999999	3397.99011111111	2494.23958333333	5548.00541666667	4839.40711111112	4260.30794444444	2143.74034285714	1852.82444444445	1756.63133333334	1162.28622222222	3932.0435	2986.35305555556	3215.88956756757	4168.9865945946	1852.83885714286	2727.14734285715	1357.19111111111	4261.26	2561.31555555555	2381.91227272727	2385.07594594595	3323.58755555555	8290.60358974358	4367.21458333334	2102.7925	3328.0555	3193.99111111111	4461.966	2334.07777777777	4753.34475000001	4503.38349999999
479	389.111839061006	389.111839061006	389.111839061006	750.908	750.908	750.908	1	1	17.34476	124.47416	82.6426800000002	86.7033999999999	15.3042	96.9265999999998	10.2028	52.0239230769232	144.87976	210.183384615385	16.32832	288.80716	40.8304	85.7035199999998	80.6012692307694	69.3790399999999	14.287	18.3614400000001	48.9734399999999	19.38532	45.9233999999999	85.7236800000001	113.25108	67.3384799999999	41.8310384615385	115.28712	37.7503599999999	31.6286799999999	99.9874400000002	15.3012	32.656	20.4056	54.0621200000002	69.3926400000002	84.6823461538463	142.8392	167.32592	136.71752	16.32128	175.48816	127.535
480	389.13701501484	389.13701501484	389.13701501484	756.984	756.984	756.984	1	1	22.4456410256411	135.697512820513	89.798358974359	91.8230769230771	16.3241025641025	105.102256410257	14.27755	55.086923076923	148.98147368421	214.253846153846	21.4291538461538	291.837333333334	46.9459487179487	95.8920512820512	85.7015384615384	76.521153846154	14.2857435897436	26.5306666666667	52.0409230769231	21.4321578947369	55.0938461538463	87.7562105263157	115.291871794872	73.4603076923078	51.0205128205129	119.388	38.7765641025641	37.7551794871795	105.089051282051	15.3019230769231	37.7494871794871	21.4259230769231	58.1473076923076	76.5307692307691	89.7848205128204	143.816384615385	169.341282051282	138.758358974359	27.5427692307692	180.562692307692	128.574923076923
481	389.183985565727	389.181442967168	389.207471148698	549.886	543.792	550.957	11	11	281.636210526316	1077.55323076923	881.643789473683	1065.18221052631	921.321394736841	1220.2347368421	599.744923076923	1725.5571025641	729.593333333332	887.51447368421	727.447631578947	613.099078947368	524.415263157896	1094.93338235294	964.021153846153	848.749473684213	433.608974358974	367.304210526317	332.511641025641	250.006794871795	730.301641025641	614.198421052633	658.903435897436	842.49882051282	396.882368421052	559.017684210526	261.225025641026	836.745263157894	494.904210526315	432.599589743589	514.144615384615	657.066421052633	1616.12676923077	831.385789473684	409.133102564103	628.398974358974	589.894631578946	900.636763157895	461.086358974359	947.971157894736	877.426315789476
482	389.222028857837	389.222028857837	389.222028857837	218.347	218.347	218.347	1	1	35.7130508474576	70.3916949152542	64.2834915254237	133.667431034483	66.3246551724138	80.6161525423729	51.0135593220339	135.723118644068	77.5470508474577	85.7184406779661	64.2770847457627	91.824406779661	65.3031724137931	71.4261016949152	70.4133103448276	35.7094915254237	50.9991525423729	76.5203389830508	49.9833220338983	55.0955593220339	61.2162711864407	73.4522033898305	52.0191355932203	64.2706779661017	51.0177966101695	43.8807586206896	44.8792542372881	59.1806440677966	28.5647457627119	28.5566779661017	44.8882033898305	27.5473220338983	76.5216101694915	66.3242372881356	28.5623728813559	34.689220338983	42.8552068965517	35.7199137931034	37.7500338983051	39.7872711864407	21.4239152542373
483	389.210872984561	389.210655657659	389.211090311463	550.3985	549.902	550.895	2	2	281.639351351351	1079.61751351351	883.694486486488	1066.18243243243	923.344594594594	1222.31616216216	598.803459459458	1682.71288888889	730.621473684212	895.678648648649	722.466162162162	614.121351351351	525.439189189189	1114.29978947369	964.002162162163	849.637486486487	432.602736842105	365.237405405406	331.543918918919	248.985513513513	730.416756756757	614.198421052631	657.882567567566	842.47535135135	397.905405405405	562.168918918919	261.230702702703	839.815891891891	495.917027027027	432.535789473684	513.114378378377	661.222702702703	1582.43612195122	830.368000000001	409.128378378378	629.406702702703	590.924270270271	901.656108108109	460.079342105263	952.214756756758	877.432432432432
484	389.609700906156	389.609700906156	389.609700906156	334.647	334.647	334.647	1	1	6.12054545454546	15.3040909090909	15.3068181818182	15.3063636363636	9.18245454545456	23.4704545454546	9.1839375	9.18245454545454	16.3161212121212	14.2838181818182	7.1419090909091	14.2835	13.26609375	12.243375	6.1194705882353	6.12163636363636	6.12163636363636	15.3068181818182	14.2859393939394	16.3185454545455	11.2213333333333	15.2990909090909	16.3272727272727	12.2392727272727	22.446	7.14063636363637	4.08048484848485	12.2454545454545	3.06081818181818	7.14318181818182	15.3040909090909	8.16218181818181	15.3068181818182	10.2045454545455	11.223	6.12254545454545	7.14190909090909	4.08036363636364	7.1419090909091	13.2592121212121	2.0409375
485	390.138127881427	390.138127881427	390.138127881427	756.984	756.984	756.984	1	1	5.10137931034484	55.0948965517241	26.5271724137932	35.7096551724139	7.14193103448275	62.2368275862068	13.2582068965517	23.4615862068965	59.1745	88.7639999999999	11.2249310344827	101.027793103448	20.4131034482758	40.8027586206897	49.9935172413794	31.6285517241379	10.2044827586207	26.5271724137931	28.5735172413792	14.287	21.4257931034482	35.7156896551724	31.6285517241379	37.7489310344827	22.4460689655173	45.9124137931034	19.3845862068965	14.2862758620689	27.547448275862	7.14048275862069	16.327724137931	12.2433103448276	23.4615862068965	39.7988275862068	28.5619310344828	52.0217586206897	47.9529655172413	42.8515862068967	9.18062068965517	68.3584827586206	50.0036551724137
486	390.169148703878	390.169148703878	390.169148703878	208.112	208.112	208.112	1	1	14.2865	25.5064814814815	21.42525	29.5882857142857	11.2255	37.7426428571429	24.492	37.7495925925926	183.612857142857	178.5875	48.9737142857143	82.6431428571428	19.3888214285714	27.5525357142857	30.6139285714286	19.3854285714286	30.6021428571428	25.5071428571428	20.405	27.5418620689655	16.328	36.7367142857143	29.5758571428571	21.4215	20.4014285714286	20.4014285714286	24.4817142857143	24.4911428571428	15.3042857142857	13.2609285714286	18.3653333333333	13.2637142857143	52.0345714285714	22.4457037037037	10.1986206896552	12.2457777777778	15.3075	31.6355	10.2025	15.3010714285714	13.2609285714286
487	390.318218857101	390.317622177856	390.319081606719	622.387	622.374	622.393	3	3	15.3066176470588	833.290484848485	309.140205882354	1252.67163636364	71.4082352941176	683.704545454545	820.299272727275	401.987454545454	402.935909090909	674.280090909091	19.3850294117647	76.5068181818182	971.124	220.378909090909	472.386272727273	108.132848484848	509.191696969697	73.4590588235296	32.6535757575758	36.7298181818182	509.025363636364	147.961515151515	10.2009090909091	116.311090909091	31.6284545454545	21.4257272727273	49.9933636363636	48.9803636363636	17.3445	287.71690909091	34.6841212121212	437.69355882353	1126.58181818182	248.946545454545	17.3477272727273	293.838545454545	79.5812727272727	996.827352941178	15.3040909090909	18.3676363636364	16.3243636363636
488	391.286721684471	391.285106763364	391.286941072251	1000.83	999.86	1000.91	3	3	761.713232142858	989.347090909093	917.290563636364	907.897090909091	760.152767857143	932.230145454547	747.899890909092	733.406145454547	879.098945454547	944.52	1471.32925	872.519727272728	928.266181818183	956.964654545456	970.262072727273	945.837964285715	715.147454545456	894.795127272727	862.535454545455	752.907600000001	1000.56649090909	895.719636363638	830.280000000002	963.309090909091	883.571927272729	881.64130909091	806.087272727273	730.411127272727	926.259054545455	695.652400000001	889.47170909091	743.513727272728	746.653309090911	937.897981818181	806.906290909092	871.235272727275	909.872436363638	693.697142857143	1749.03798611111	799.936581818183	952.408290909092
489	392.168492135774	392.168492135774	392.168492135774	188.748	188.748	188.748	1	1	85.688129032258	48.9723870967742	31.634	35.70328125	82.6409032258065	43.8710967741935	82.64278125	353.00929032258	30.6135483870968	28.562625	24.48225	38.7771612903226	43.8627741935484	33.6685161290323	106.106838709677	22.4456774193548	156.07434375	19.3855161290323	18.3611612903226	310.217290322581	65.2861935483871	73.4446451612903	30.6084375	29.5874838709677	43.8800666666666	34.6958666666666	48.972	382.681451612903	85.693125	115.24940625	30.6087096774193	42.8589677419355	443.82629032258	53.0450322580645	35.7101612903226	78.5474516129032	53.0550967741936	370.365387096774	79.5795	24.4823225806452	34.6898709677419
490	393.979808027183	393.977603023999	393.98797863205	90.78	89.77	91.823	7	7	189.747125	234.632857142857	278.562375	351.016166666667	351.016166666667	440.712	371.339428571429	639.6314375	1027.95	938.230925925926	288.736645833333	790.705612244898	213.262729166667	348.847125	307.063895833333	234.719791666667	107.1415625	133.655479166667	85.70275	91.814693877551	220.4055	422.392125	282.586166666667	350.930166666667	200.993354166667	185.689291666667	216.244326530612	482.588104166667	116.325125	209.155520833333	257.019428571429	269.3515	628.420571428571	459.121875	157.140958333333	251.01225	661.1355	453.00025	176.46706122449	674.399020833333	108.137306122449
491	394.000635619972	394.000635619972	394.000635619972	92.854	92.854	92.854	1	1	43.87075	64.262625	105.1115	93.886	104.091	145.89575	84.66	219.362708333333	917.8125	983.182875	255.072916666667	676.453375	72.4555	96.9039583333334	109.144458333333	76.51875	47.9654583333334	72.4555	65.312	34.6885	105.090041666667	330.4935	206.0905	242.829416666667	84.6842083333333	113.252375	123.455291666667	121.40975	44.891	86.717	94.8414	109.197958333333	223.38	152.09175	60.2119583333334	117.333541666667	446.8695	186.70575	125.465125	465.24768	47.9419583333333
492	394.041809160483	394.041809160483	394.041809160483	293.817	293.817	293.817	1	1	1621.20631707317	2475.46673170732	2450.68443902439	2351.03531707317	278.533243902439	2552.71126829268	213.236073170732	73.4502857142857	45.9120731707317	61.2248780487805	59.1765714285715	48.9728780487805	2406.5252195122	2476.54631707317	2444.27063414634	2313.96848780488	163.222857142857	1904.74982926829	1379.5676097561	239.768780487805	2045.88243902439	615.295317073171	1533.23892857143	1942.63726829269	2162.20692682927	1694.66563414634	1524.49946341463	1165.1463902439	1676.30080487805	246.904926829268	2061.18829268293	322.451024390244	141.817292682927	2335.39412195122	1803.61257142857	388.674428571429	2030.62512195122	264.249487804878	2520.0583902439	2168.12195121951	404.026243902439
493	395.031394749211	395.031394749211	395.031394749211	188.754	188.754	188.754	1	1	243.846388888889	500.956388888889	543.896888888889	526.463333333333	313.320588235294	552.960444444445	358.1175	534.625555555556	177.586333333333	209.088611111111	100.9745	162.268333333333	319.346944444445	394.8475	422.395	318.326666666667	364.239166666666	680.525277777777	319.26	448.922222222222	71.4194444444445	27.54	25.5152777777778	30.6066666666667	121.413055555556	49.9936111111111	24.4933333333333	514.22	195.829894736842	199.854666666667	276.495277777778	152.067647058823	541.7675	715.019999999999	193.852777777778	220.308	330.57	456.064166666666	341.793055555556	354.031315789474	47.9373888888889
494	395.111193301073	395.111193301073	395.111193301073	358.109	358.109	358.109	1	1	11.225	37.749794117647	35.7154411764706	37.7563235294118	28.5674117647059	38.7767647058824	22.45	47.9538235294118	142.767058823529	208.134	96.9279411764706	141.817909090909	18.3679411764706	30.6026470588235	23.4620294117647	28.5674117647059	29.5782941176471	27.5519117647059	31.6340909090909	27.5336470588235	30.6123529411765	32.6428235294118	23.468794117647	34.678	22.4445294117647	16.3242352941177	15.3017647058824	20.4088235294118	12.2410588235294	16.3270588235294	22.4497058823529	16.3270588235294	33.6745588235294	27.5522727272727	13.2638235294118	16.3270588235294	30.6132352941177	18.3679411764706	14.2863636363636	25.497794117647	15.3066176470588
495	395.611011374414	395.606855444684	395.615167304145	355.059	355.047	355.071	2	2	5.10142857142857	20.4028571428571	14.2855348837209	22.4489047619047	16.3268571428571	20.4052380952381	11.2244523809524	19.3849761904762	24.4771428571429	28.568	11.222880952381	14.2856666666667	9.18364285714285	19.3827142857143	10.2014285714286	15.3039285714286	18.3621428571428	22.4489047619047	26.5305238095238	12.2382857142857	17.3467209302326	16.3222857142857	15.3060714285714	17.34	9.18107142857142	6.12157142857143	9.18000000000001	20.4079069767442	8.16114285714286	7.143	10.2054761904762	5.10202380952381	12.2448571428571	10.2040476190476	9.18257142857144	7.14283333333333	13.2652619047619	6.12251162790698	3.06085714285715	15.2960714285714	8.16323809523809
496	396.048984907261	396.047238972571	396.049628159459	64.275	58.154	65.279	4	4	313.166314285714	669.083555555556	772.5942	1185.5388	1092.7035	2007.52868571429	851.037428571429	2395.56377142857	1073.48837142857	1360.67935294118	302.004571428571	1533.23177142857	1086.42171428571	1565.87542857143	1362.04328571429	1079.62676470588	1376.57514705882	1583.48342857143	1894.63155882353	1507.19161764706	347.966142857143	186.712285714286	138.758857142857	250.990285714286	494.686527777778	366.221028571429	205.042971428571	2353.40365714286	1540.58828571429	758.284571428571	684.496685714286	453.070285714286	4171.13048571429	3116.44914285714	1660.00485714286	3048.52834285714	5173.86885714286	3302.66485714286	380.491971428571	5372.55642857143	2034.75970588235
497	396.048916569463	396.048916569463	396.048916569463	99.968	99.968	99.968	1	1	102.027777777778	127.576388888889	171.406666666667	168.400833333333	290.874166666667	321.4925	316.182777777778	710.113333333333	362.198611111111	462.185833333333	22.4448888888889	897.795555555556	178.597222222222	415.253055555556	288.66	228.616888888889	312.205	344.835111111111	666.459055555555	279.464777777778	40.7977777777778	39.7779473684211	34.6894444444444	28.5662222222222	85.7033333333334	71.4388888888889	31.6268888888889	431.7185	439.739722222222	144.879444444444	116.273666666667	88.74	989.669444444445	527.799555555555	472.517222222222	1081.84777777778	2209.62305555556	909.0675	33.66	2405.58038888889	591.567777777778
498	396.061302540715	396.061302540715	396.061302540715	82.652	82.652	82.652	1	1	111.208028571429	131.594742857143	190.8225	108.166764705882	467.356285714286	250.983257142857	729.381714285714	870.279342857143	519.150914285714	542.029628571428	28.568	1718.16114285714	98.9843428571428	209.123428571429	203.002742857143	192.861	411.232714285714	223.442571428571	751.035428571428	361.120457142857	44.8916470588235	43.8649142857143	27.5469428571428	23.4665714285714	66.3185714285714	54.0751428571429	28.568	508.091823529412	511.148828571428	173.445	67.3162285714286	111.211142857143	1393.47611428571	595.0098	525.535428571428	1466.35585714286	3033.77161764706	2604.73579411765	205.042971428571	3114.38647058823	728.3412
499	396.059399756974	396.050384197082	396.077310754428	64.281	60.2	70.408	18	18	135.681714285714	186.667469387755	213.286632653061	176.527081632653	1366.29920408163	1804.88542857143	1059.05657142857	3047.53246938776	1350.04767346939	1129.8549375	41.8308775510204	2290.26653061224	555.024326530612	475.386571428571	675.429142857143	252.035775510204	1614.25342857143	597.947224489796	2354.03455102041	1720.387375	66.3252040816326	114.256333333333	49.994	57.128	95.8838367346939	78.5608541666667	176.488244897959	2583.36342857143	1869.16342857143	861.310612244898	160.143204081633	513.255040816327	5083.47355102041	1697.9252244898	1947.93564583333	4048.49371428571	7132.81742857143	4022.88860869565	231.549265306122	5265.83265306122	2576.93240816327
500	396.070855622244	396.070855622244	396.070855622244	92.848	92.848	92.848	1	1	96.9279411764706	76.5485294117647	152.023823529412	66.3382352941176	282.702941176471	199.014705882353	316.182777777778	696.849722222222	332.615882352941	369.346470588235	9.182	835.572705882353	35.721875	73.4611764705882	109.14	123.495625	308.111058823529	56.0967647058824	618.512117647059	262.124882352941	20.3988235294118	18.3589411764706	13.2638235294118	12.2426666666667	47.9510588235294	32.6588235294118	19.3844705882353	415.403352941176	391.792941176471	140.800588235294	20.3988888888889	83.64	960.096764705882	418.585882352941	421.50294117647	1022.66625	2199.36764705882	895.818235294118	19.3855882352941	2358.71535294118	582.386411764706
501	396.613110899636	396.605396688749	396.633969297568	358.1	354.039	359.135	12	12	5.10223684210526	20.4026315789474	14.2857435897436	13.2653333333333	8.16348717948717	12.2433846153846	10.2042105263158	21.4255263157895	26.5158947368421	44.8924102564103	23.4660526315789	27.5513684210526	16.3267368421053	16.3221052631579	16.3221052631579	14.2858947368421	14.2814736842105	13.2654736842105	44.8985263157895	23.4557631578947	13.2653333333333	13.2617105263158	15.303947368421	17.339552631579	11.2211282051282	14.2839487179487	9.17976315789474	15.3061538461538	6.12076923076923	11.2249210526316	12.2469473684211	7.14294736842105	11.2246315789474	11.2246315789474	3.06078947368421	5.1021052631579	10.2041025641026	12.2449230769231	2.04057894736842	12.2377894736842	9.18378947368421
502	396.990533649298	396.987189001936	397.010114221352	67.342	64.281	68.362	29	29	929.44775	1381.08	1616.32114285714	1679.36890909091	1834.68891891892	1739.33040540541	1856.05015789474	2140.51210526316	979.764789473684	1041.17189189189	550.942105263158	855.890394736842	1083.35178947368	1810.721875	1306.95058064516	1170.42294736842	345.922736842105	538.782315789474	299.959459459459	276.537189189189	1095.94443243243	1043.73648648649	919.280815789474	1185.54578947368	857.797868421053	731.417513513514	636.562105263158	1907.58096774194	702.979447368421	1248.16805263158	1150.67873684211	1073.48294736842	1895.40447368421	1829.08987179487	1014.14864864865	1194.75897368421	1287.60531578947	1718.12315789474	1315.719375	1357.16	374.446236842105
503	397.005874720449	396.997171998823	397.025006564789	298.95	295.871	301.006	71	71	3032.183	4701.66288095238	4571.86472222222	4671.72475000001	3367.91216216216	4564.65176190476	3534.73852631579	3436.74421621622	69.3783783783784	209.188648648649	146.94227027027	76.5217105263157	4318.43094117647	4786.93851612903	4664.09314285714	4399.54753333333	2165.68951351352	2873.07551219512	2502.06641860465	2233.37162162162	3387.31586206896	3293.04593333333	3055.10655172414	3255.28866666666	3560.6725	3493.336	3052.59843243243	3405.63423809524	3572.5516875	2840.05621621622	3568.426225	2801.08702702703	3849.58170270271	4451.459825	3489.89513888889	3772.4341025641	4172.8225	3601.55405405405	4893.02705555556	4279.53809302326	2761.94207407407
504	397.014197021991	397.010377447744	397.017815322062	69.365	66.31	70.368	13	13	1052.75156756757	1448.36162162162	1712.30577777778	1934.44666666667	1773.57106666667	1787.22940540541	1708.05068181818	2112.989525	985.869567567568	1045.22724324324	543.808055555555	857.910918918919	1076.21722222222	1839.26033333333	1411.04416666667	1163.275	339.804	538.794666666667	294.858108108108	281.639351351351	1093.88666666667	1045.77702702703	913.148611111111	1184.5425	853.694756756757	734.594594594595	634.507243243243	2000.43788888889	702.966216216216	1246.13225	1136.40377777778	1073.50755555556	1834.2297	1873.98824324324	1010.09432432432	1183.51351351351	1276.3675	1511.01873076923	1441.22181081081	1354.09291666667	365.314810810811
505	397.03951884582	397.03951884582	397.03951884582	385.673	385.673	385.673	2	2	233.604756756757	411.103567567567	636.564324324324	729.609189189189	22.4495135135135	523.2465	34.6943157894737	44.885945945946	41.8377297297298	62.2364864864865	41.8377297297298	33.6796216216216	377.507105263158	467.209513513513	403.962810810811	288.697236842105	17.3445945945946	375.459459459459	329.599675675675	28.5675675675676	790.709459459459	330.523783783784	1194.73648648649	1010.22810810811	552.825736842105	599.089027027027	495.706864864865	406.067567567568	227.553894736842	21.4177297297297	472.460216216217	64.2872432432432	27.5392702702703	288.736486486486	306.129729729729	110.206702702703	334.648648648649	30.6129729729729	127.516891891892	397.778918918919	41.8307894736842
506	397.029573362667	397.025393753523	397.031248939062	300.973	299.93	301.981	15	15	3067.41989189189	4797.05286486486	4615.7027027027	4752.41891891892	3300.55131578947	4638.11631578947	3540.33783783784	3466.44542857143	70.3986486486486	213.235	145.898648648649	80.5885405405405	4370.58418918919	4879.7078918919	4702.82297297297	4510.01743243243	2158.90777777778	2939.39864864865	2583.05651351352	2164.01823076923	3470.49070270271	3389.87654054054	3117.45037837838	3303.13978378378	3607.67567567568	3525.03378378378	3055.66021621622	3575.02702702703	3585.22972972973	2814.51646341463	3590.80662162162	2827.61827027027	3817.7755	4495.31081081081	3572.41859459459	3809.68918918919	4194.36194444445	3603.62567441861	4930.78527027027	4351.12389189189	2825.12837837838
507	397.114439946683	397.112139953817	397.118530312488	355.059	354.05	358.109	4	4	28.5719	45.905625	46.9384	51.02125	55.10295	52.034025	42.85785	93.8653000000001	106.0644	169.36565	79.5814499999999	111.226325	36.7344	32.644	47.945875	42.8505	51.00625	40.816	52.041675	43.85355	35.714	92.83365	63.2648	47.938825	29.583625	25.506875	22.44	33.6732	16.322	23.469775	36.7407	31.637825	75.5096000000001	35.714	17.344675	24.4902	34.6936	53.0620999999999	25.506875	52.01235	14.2856
508	397.134090459375	397.132477125298	397.135703793452	359.1195	358.091	360.148	2	2	26.5312432432432	45.9060810810811	41.8377297297297	50.0011891891891	42.8513513513513	48.972972972973	35.7141891891892	72.4515555555555	100.958	169.391783783784	78.5608108108108	110.206702702703	32.6538378378379	31.6241891891892	45.9060810810811	38.7764324324325	43.8647777777778	38.7764324324324	49.9998648648649	39.7724166666667	33.6742702702703	75.4882222222222	58.1554054054054	45.8987837837838	29.5831351351352	24.4864864864865	18.362	32.6538378378379	16.3217297297297	19.3879166666666	33.6801666666666	25.5101351351351	67.3493333333333	33.6742702702702	14.2838888888889	23.4695833333333	32.6538378378379	45.9194594594594	23.4699459459459	52.0103513513514	13.2656216216216
509	397.160838814853	397.160838814853	397.160838814853	287.715	287.715	287.715	1	1	64.2774255319149	131.6310625	144.89325	177.548875	120.391958333333	102.039583333333	91.824375	230.552958333333	352.977666666667	586.727604166667	292.751958333333	533.601645833333	180.5695	175.505872340426	171.3845	140.798170212766	81.6033333333333	105.090041666667	79.590875	127.546875	133.671854166667	228.568666666667	127.520833333333	172.404645833333	151.018583333333	122.4475	88.7733191489361	117.331145833333	72.4407083333333	98.9783958333333	93.886	87.763914893617	105.100770833333	88.7635624999999	75.5092916666666	72.4303541666666	56.1217708333334	98.9662708333334	49.9759166666667	90.7929791666666	73.4675744680851
510	397.609842390668	397.604386295181	397.615436819052	356.077	354.05	358.137	6	6	2.04084210526316	13.2617105263158	16.3267368421053	21.4288421052632	10.2028947368421	10.2028947368421	11.2246315789474	24.486947368421	19.3765	27.5478157894737	22.4463684210526	20.408947368421	16.3267368421053	12.2415789473684	11.221447368421	13.2654736842105	9.18118421052631	13.2654736842105	23.4696842105263	15.2972368421053	12.245052631579	15.3015789473684	12.2444210526316	16.3195789473684	16.3216842105263	6.12173684210526	7.14092105263158	12.245052631579	8.16084210526316	9.1837894736842	10.2057894736842	13.2671842105263	10.2042105263158	12.245052631579	6.12173684210526	8.16336842105262	7.14294736842105	7.14294736842105	5.10210526315789	12.2377894736842	6.12252631578948
511	397.632060153798	397.630077273347	397.634166335142	359.112	359.105	360.148	3	3	3.06124390243902	14.2817073170732	16.3268	21.4284	11.224675	10.20275	12.2449756097561	25.5073170731707	19.377625	27.547425	22.4464390243902	21.4287073170732	17.347225	13.26	13.2615853658537	13.2634878048781	9.181125	14.28595	24.4899512195122	16.3176585365854	14.2856	16.322	12.2443902439024	17.34	17.342125	6.12165	9.18	14.28595	8.1609756097561	9.183825	12.2464390243902	14.2877	10.20425	13.2653902439024	6.1215	8.16320000000001	8.1634	7.14280000000001	6.12160975609756	12.238243902439	6.12255
512	398.009098667136	398.007099071583	398.021999272281	299.93	297.895	299.965	3	3	650.927894736842	1028.58442105263	976.409923076923	1088.77774358974	670.325307692308	1022.29692307692	628.493743589744	643.686421052632	26.5266666666667	74.4899487179488	44.8985263157895	44.8924102564103	958.775897435897	1057.15621052632	1079.29564102564	926.540093023256	378.459052631579	656.041358974359	528.578105263158	479.523684210526	819.389435897437	691.838153846154	638.602368421052	726.539789473684	835.59	739.704487179487	628.579368421052	719.407307692308	723.379974358974	573.312051282052	800.010105263158	609.184923076923	688.690384615385	913.135526315789	739.592948717949	696.743292682927	862.246666666666	724.400256410256	1142.22769230769	887.766315789474	575.439076923077
513	398.111456168966	398.107489453468	398.116862503074	355.071	355.047	358.131	3	3	17.346880952381	39.7855714285714	31.6325476190476	42.8574146341463	27.5511951219512	33.6688536585366	23.4693095238095	41.8307380952381	58.1318571428572	63.2566341463415	34.6889047619048	80.6119761904762	32.6532682926829	28.564	28.564	22.4459024390244	33.6647142857143	32.652487804878	33.6733571428571	24.4765714285714	30.6124390243902	55.0877142857142	34.6937619047619	37.740880952381	24.4829268292683	21.4256341463415	22.44	35.7141666666667	9.18128571428572	11.2244523809524	11.2260238095238	16.3289756097561	31.6332857142857	26.5305238095238	12.2431428571429	26.5305238095238	19.3878780487805	25.5103658536585	17.3448571428571	25.4964285714286	8.16331707317073
514	398.118610278932	398.112068823612	398.125151734252	267.3125	267.31	267.315	2	2	12.2462608695652	28.5746086956522	26.5335652173913	43.8712173913044	39.7918695652174	45.9234782608695	20.4008695652174	127.532608695652	1185.29052173913	1351.17352380952	666.937826086956	1491.61903703704	33.6614347826086	32.6497391304348	23.461	20.4104347826087	46.91	61.2156521739129	44.8800000000001	60.1953913043479	24.4862608695652	20.4052173913044	31.6280869565218	26.5279130434782	20.4104347826087	13.2667826086956	22.4409565217391	20.4052173913044	16.3241739130434	10.2052173913043	18.3693913043478	9.18469565217391	45.9117391304348	30.6078260869565	16.3283478260869	17.3444347826087	28.5746086956522	18.3654782608696	13.2605652173913	23.461	29.5951304347826
515	398.330810791123	398.324345528375	398.33727605387	825.4015	825.399	825.404	2	2	35.714	58.1486739130435	65.2970666666667	56.1158888888889	42.8511999999999	58.1488666666667	35.7053260869565	45.9127173913043	686.811130434784	1480.78004761905	37.7548	1121.17394117647	54.0812	67.3458260869565	55.1088	69.3872	37.740804347826	73.4509565217392	32.648347826087	38.7699130434783	66.3494565217392	42.8509565217391	45.9176086956522	67.3300434782609	70.3995	36.7344	40.8208695652175	32.6570666666667	42.8409333333333	37.7593043478261	58.1635434782608	28.5712	54.0818913043479	53.0538666666667	44.8972173913043	47.9410217391305	44.8868444444444	41.8309333333334	47.9522608695652	82.6323260869566	35.7053260869565
516	399.001887812518	398.996306137327	399.014034060791	299.9245	295.877	301.006	36	36	1220.44133333333	2099.24025581395	2020.15	2050.09318181818	1471.22170588235	2002.83735294118	1450.06590909091	1446.52682352941	67.3394117647059	110.172705882353	67.3394117647059	62.2366363636363	1911.37588888889	2154.17954545455	2017.77977777778	1955.56552941177	856.002088235295	1219.23348837209	1043.12133333333	989.656764705883	1460.20707692308	1386.98146153846	1318.9740882353	1381.82826315789	1610.01812903226	1481.46031578947	1360.44411764706	1456.9408	1432.45668292683	1214.15	1519.49472	1127.56878787879	1698.74073529412	1850.79828571428	1412.76295454545	1665.072	1731.6362051282	1552.84288235294	2257.96371428571	1876.56018181818	1197.81542857143
517	399.034114923692	399.034114923692	399.034114923692	386.648	386.648	386.648	1	1	103.036489795918	261.161795918367	276.464244897959	392.849285714286	31.6320204081632	256.030244897959	44.8979591836735	41.8258571428571	42.8562857142857	44.8916734693878	63.2640408163266	27.5570816326531	180.586959183673	242.794	222.444530612245	127.520408163265	30.608125	155.083428571429	109.183673469388	19.3850408163265	396.883204081633	525.205408163265	470.398755102041	520.39775510204	234.581224489796	313.327959183673	269.290775510204	232.597224489796	139.795918367347	24.4809795918367	211.245612244898	26.5332653061224	57.1222857142857	146.921142857143	148.976612244898	72.4402857142857	131.614224489796	22.4485306122449	71.42	163.206530612245	30.6079591836735
518	399.025518250882	399.020444028798	399.028102027045	300.978	299.936	301.981	15	15	1246.96843243243	2141.91288888889	2065.04222222222	2109.93444444445	1443.689125	2008.92694444445	1435.526925	1422.0106875	70.3991666666667	116.311666666667	71.4189189189189	65.2869189189189	1964.46794594595	2173.52108108108	2035.12166666667	1960.65355555555	821.311842105263	1255.96194444445	1127.74458333333	952.957675675675	1488.78791666667	1413.27708333333	1323.08021621622	1437.7892972973	1638.56611111111	1529.39638888889	1361.45816666667	1511.03138888889	1497.75675675676	1179.42421052632	1575.52333333333	1100.05	1623.53320689655	1924.22972972973	1516.90522222222	1671.1695	1763.04	1561.025	2289.47527027027	1894.94302702703	1223.30405405405
519	399.127956654983	399.127956654983	399.127956654983	267.31	267.31	267.31	1	1	42.8574146341464	96.9393902439025	87.7556585365854	118.35112195122	246.904926829268	351.1208	201.988285714286	992.721048780488	17221.6987804878	20327.6799268293	9684.9	25152.5167380953	73.4487804878049	125.493	96.9139024390244	102.039024390244	635.46	786.626853658537	602.82	886.613146341464	90.8169024390244	102.041463414634	106.107902439024	80.6127560975609	68.3677804878049	81.6331707317073	70.3900975609756	89.7836097560975	119.356714285714	73.4593170731707	71.4290243902439	41.8258571428571	483.537804878049	214.256341463415	76.5310975609756	142.820487804878	368.369682926829	195.943024390244	87.7430731707317	273.36	240.817853658537
520	400.127507946348	400.118432332621	400.136583560076	269.339	267.31	271.368	2	2	39.790725	59.18465	58.164225	74.480075	74.480075	113.2644	69.3787	211.196925	4501.149675	5337.843175	2380.62165	6281.85823255814	45.905625	61.2165	49.986125	37.7548	132.59675	182.629225	171.381	231.602425	53.0608	82.642275	36.729	50.000825	59.1832	40.817	22.44275	60.196225	58.155675	24.4902	44.8976	26.52325	81.622	85.7031	36.7353	45.905625	91.8359999999999	55.10295	29.587975	75.47815	68.368475
521	401.127293759498	401.115722790393	401.133749338241	268.3215	267.31	271.368	4	4	35.70984375	67.348875	67.35	82.6543636363636	48.9730909090909	80.6135151515151	31.6228181818182	156.10303125	1745.37554545454	2355.20909090909	1056.62581818182	2705.7693	66.3059090909091	60.19659375	40.8109090909091	51.0212121212121	118.309125	144.878727272727	103.02946875	93.8802500000001	46.9325454545454	46.9315	47.95321875	43.8788125	30.6127272727273	51.0227272727273	24.48225	65.2974545454545	34.6892727272727	26.531375	44.900625	28.5625454545454	106.10925	57.13575	30.6140625	32.643	73.4705454545454	50.0022727272727	17.3477272727273	52.0153636363637	28.573125
522	402.013872256224	402.013872256224	402.013872256224	309.147	309.147	309.147	1	1	62.2360526315789	107.144210526316	108.147894736842	118.368842105263	53.055052631579	96.9275	46.9321052631579	87.7313157894737	46.9333157894737	58.1565	31.6281578947369	30.603947368421	79.5599999999999	86.7357894736842	86.7111842105263	84.670641025641	41.8307894736842	75.5	61.2347368421053	58.1639999999999	83.6507894736842	96.925	85.6910526315789	78.5724210526316	76.5217105263158	79.5702631578948	45.918947368421	68.3576315789473	65.3163243243243	67.3391052631579	74.4792105263158	46.9398918918919	78.5602631578947	94.8869210526316	80.5903947368421	65.2968421052631	86.7223684210526	54.0669736842105	95.8775263157895	74.4907368421053	63.2563157894737
523	404.205166224711	404.196640271659	404.225266799161	548.905	544.795	549.983	77	77	724.522727272726	2259.50765625	2083.76219354839	2316.20548387097	2129.30918181818	2847.57432432432	1311.74922727273	4950.16014705883	1751.05542857143	2172.84342857143	1152.91172413793	1571.99611428571	1087.61072727273	2456.12468181818	2173.85037837838	1885.80665625	937.623264705881	850.907454545454	857.869470588236	519.404558823528	1600.66017857143	1415.32842424243	1541.0115862069	1862.41565714286	854.981823529411	1238.60135294118	629.612205882354	1903.17033333334	1342.91818181818	1075.359	1131.27785294118	1378.6110625	4872.82254545454	1918.91925	971.292000000002	1523.25520588236	1484.71727272727	1963.67499999999	840.552705882353	2143.61090625	2050.00186363636
524	404.229113254741	404.22635513314	404.232011903967	550.922	549.88	550.992	21	21	724.3996875	2270.12578125	2101.0808125	2335.42378125	2119.08397619048	2852.706375	1327.14196875	4937.01773333334	1547.76665625	2008.93378125	1032.68275	1483.4889375	1087.4199375	2448.0295625	2181.98053124999	1908.3030625	936.6181875	849.868249999998	789.552562500001	520.430322580645	1625.30803125	1191.506	1472.744625	1873.56778125	852.955125	1162.10034375	589.776750000001	1916.381625	1270.48359375	1075.1788125	1131.28396875	1392.93984375	4841.1940909091	1941.23840625	895.8069375	1412.82984375	1342.8135	1947.72542857143	734.465454545455	1986.48759375	1910.98678125
525	405.235116324338	405.234948363564	405.235284285112	550.9085	550.895	550.922	2	2	191.810133333334	584.612800000001	525.540333333334	665.213866666665	505.031999999999	695.821866666665	344.793799999999	1351.06844444444	444.908933333333	493.809066666666	274.451733333334	401.985066666666	320.3114	650.037266666667	593.678799999999	490.475699999998	231.600533333333	240.782933333333	213.193933333334	147.967666666667	397.904000000001	322.351600000001	415.085733333333	524.2286	196.9179	307.110299999999	147.967666666667	481.660266666667	321.446999999999	235.6816	277.4672	385.7364	1263.0933076923	524.331399999999	234.669	350.914400000001	375.531733333334	501.889199999999	168.311	499.946999999999	534.637200000001
526	408.781890975296	408.774411628049	408.796896599951	1079.405	1078.39	1080.53	54	54	1648.32000000001	1597.9	2199.64585365854	1916.58000000001	1498.8390625	2158.75862068965	1550.8606060606	1521.72363636364	1334.95272727272	1303.959375	1124.384375	1408.62	2059.8724390244	2009.61062499999	2138.94	2037.56406250001	1518.21090909091	2494.52692307693	1405.55999999999	1536.57636363636	2166.67314285714	1387.61212121211	1470.25666666666	2229.23292682928	2238.39023255815	1285.59375	1452.7940625	1422.315625	1405.400625	1617.71999999999	2394.48581395349	1589.646875	1474.33787878787	2336.49393939394	1393.31999999999	1380.46999999999	1322.73	1474.92	1086.94545454545	1377.421875	1429.61515151515
527	408.805624762247	408.803872817682	408.813369968959	1079.38	1077.43	1079.44	11	11	1621.30966666666	2182.49299999999	2265.14000000001	2184.84000000001	1444.79200000001	2421.02133333332	1440.71066666666	1454.44999999999	1202.3724137931	1214.19666666666	1050.94333333334	1331.10000000001	2266.16033333333	2155.64799999999	2133.84000000001	2195.75733333334	1462.13766666666	2469.20666666666	1293.36	1460.097	2118.21199999999	1320.31133333333	1382.1	2386.55966666666	2325.33966666666	1225.42033333334	1377.90000000001	1565.19133333334	1336.05266666666	1083.24	2404.92566666666	1439.96263157895	1409.08033333333	2378.39700000001	1322.94	1310.108	1260.52333333333	1436.16000000001	981.88133333333	1314.18933333334	1336.783
528	408.931955682285	408.931917584281	408.931993780289	947.817	947.786	947.848	2	2	484.582936507936	699.785333333333	699.774444444444	620.266158730158	242.824222222222	667.142285714286	307.072555555555	163.273650793651	436.709460317461	444.837650793651	975.389295774647	440.681142857143	685.493333333333	702.976857142856	653.033650793651	650.992920634921	182.597047619048	656.08453968254	471.372	398.962746031746	693.794285714286	412.189015873016	447.94026984127	688.746428571429	659.094317460318	470.424888888889	424.504888888889	523.447285714286	452.99980952381	141.766761904762	661.134857142858	361.147428571428	178.547222222222	721.454222222222	464.143333333334	404.064571428572	459	136.728920634921	1021.19561403509	440.797714285714	421.371444444445
529	408.986562623514	408.984450702989	408.990854982284	382.66	380.589	383.632	6	6	143.843020408163	321.351428571429	321.3525	456.1169375	188.773229166667	381.487791666667	175.5045	458.053306122449	52.0397755102041	65.2973333333333	43.8766734693878	32.6526666666667	243.844729166667	316.212653061224	262.176714285714	163.22612244898	261.161795918367	304.040708333333	159.180489795918	268.297571428572	425.5050625	566.190612244898	344.856571428572	519.377367346938	303.972163265306	246.966041666666	204.008163265306	269.3515	101.017125	154.02	186.730959183674	164.283729166667	265.210612244898	198.955714285714	112.242653061224	120.405755102041	151.000083333333	191.834416666667	133.657428571429	192.787714285714	59.175387755102
530	408.989905537039	408.989905537039	408.989905537039	485.631	485.631	485.631	1	1	185.75375	464.223229166667	580.474833333334	663.257291666667	296.8685	468.2565	271.41975	800.732708333333	28.5675833333333	29.590875	28.574	22.4487083333334	312.202875	357.903	358.0785	236.727	167.303916666667	277.513666666667	155.043166666667	201.017979166667	350.808333333333	493.811083333333	372.315208333334	438.770208333334	283.606333333333	239.680416666667	183.62625	286.696104166667	130.624	146.886	212.216333333333	224.4825	338.688416666667	203.058770833333	123.42493877551	156.0823125	146.919	304.040708333333	120.350367346939	252.066127659574	60.202125
531	410.982555074429	410.982555074429	410.982555074429	383.61	383.61	383.61	1	1	67.3305	135.680688888889	160.164977272727	165.306272727273	92.8572272727273	160.14	88.7736136363636	232.596272727273	68.3674090909091	86.7231818181818	45.9184090909091	41.8423636363636	106.108363636364	171.3824	128.5368	85.6933636363636	96.9259090909091	152.020636363636	79.5901363636363	122.432727272727	169.365272727273	242.792454545455	159.183818181818	226.532930232558	102.002272727273	127.568181818182	85.6818666666667	124.473272727273	70.4066590909091	70.3768636363636	87.7434545454545	88.7755909090908	157.0835	111.209727272727	59.1837272727272	69.3862727272727	63.2569090909092	85.7143636363637	53.0541818181818	133.62	24.4865454545455
532	411.004771668581	411.004747023871	411.004796313291	89.791	88.779	90.803	2	2	733.530120879121	1438.41692307692	1605.09957142857	1825.36978021978	1645.79175824176	2449.67961538462	2567.01120879121	2644.06539130435	742.44	919.435846153846	643.791467391304	1140.59342857143	1809.86565217391	2513.77833707865	2068.20824175824	1741.8152967033	1398.79664835165	2015.04258241758	1047.88985714286	1410.94875824176	576.557388888889	328.447076923077	402.01421978022	354.03532967033	771.185739130435	588.660472527473	443.766195652174	2588.42940217391	1112.17131868132	919.37643956044	1242.61430769231	682.688769230769	2429.98028571429	3047.35688043478	1219.29395604396	1543.85854945055	2246.78197826087	2931.59657142857	1487.38186956522	2416.0292173913	1316.06934065934
533	411.00445031126	411.004343248858	411.004557373662	102.0315	101.017	103.046	2	2	582.50356097561	1027.41017073171	1218.37507317073	1285.72243902439	1193.03578048781	2047.97217073171	1912.5	2195.04	417.120146341463	479.526097560976	278.539902439024	575.445073170732	1273.29482926829	1669.15892682927	1384.53717073171	1146.94604878049	1145.76129268293	1283.52819512195	766.331390243903	1091.53048780488	373.418195121951	230.514487804878	222.418487804878	202.98	505.992585365854	420.400780487805	333.587853658537	2134.70741463415	826.535853658537	670.332292682927	802.624829268293	465.364682926829	1764.93756097561	2226.54473170732	935.720219512195	1080.61909756098	1605.90229268293	1702.82778048781	543.738	1847.48502439024	1069.08780487805
534	411.003139387093	411.003139387093	411.003139387093	73.452	73.452	73.452	1	1	135.6733	422.2386	392.806206896552	306.072413793104	480.5456	411.086866666666	687.782137931035	425.455034482759	310.9475	431.824655172414	497.894620689655	634.481466666666	541.766482758621	1047.60846666667	701.949793103448	587.778206896552	226.5436	775.250666666667	297.917866666667	263.2288	167.353517241379	79.5815172413793	167.319586206897	117.331724137931	249.8755	159.1304	102.006666666667	451.890551724138	276.492266666667	228.588137931034	399.867034482759	160.226620689655	626.3414	834.4418	287.708068965517	470.342933333333	551.96924137931	1229.4324137931	1003.7456	494.934137931034	260.219
535	411.010977966459	411.006110221663	411.034541121492	99.967	88.762	102.036	25	25	604.946479166667	1167.07066666667	1333.64055319149	1604.0754893617	1349.956125	1974.51	2271.93070175439	2274.64645833333	487.519319148936	613.403617021277	413.212021276596	796.831520833333	1436.54133333333	2089.25866666667	1603.66925	1335.70917021277	1211.20985416667	1855.70801639344	857.115	1161.80372916667	414.23229787234	243.790170212766	243.846106382979	216.270916666667	563.1895	447.898895833333	368.272645833333	2080.96047368421	895.896255319149	705.011127659575	935.263583333333	500.050212765958	1931.95891666667	2338.76771428571	1017.33464583333	1223.43919148936	1904.86407017544	2316.02787234043	809.995791666667	2024.01066666667	1120.143
536	411.068814517118	411.067989834134	411.071647976914	115.2895	112.228	117.33	4	4	45.905625	33.664125	43.877641025641	28.5757948717949	65.3062564102564	39.784875	52.018725	53.04	47.945875	47.945875	17.34255	55.09485	49.993475	60.187375	41.8315641025641	32.6531282051282	59.17595	54.0749487179487	60.196225	38.76475	28.5671794871795	64.258425	48.9735384615385	19.379525	53.0543	37.755725	27.543375	54.0831025641026	36.7347692307692	44.885641025641	26.5122	19.385358974359	75.48	43.8772	33.669075	56.1239743589744	91.8115384615384	69.3791794871795	14.28385	110.173846153846	23.469775
537	415.084286696214	415.084286696214	415.084286696214	376.462	376.462	376.462	1	1	22.4460689655173	44.8875862068966	78.5535087719298	68.3646842105263	34.6925263157895	48.9633684210526	45.9126315789474	60.190350877193	2847.84826315789	3909.03142105263	1637.69131578947	3743.09747368421	39.7950526315789	52.0243965517242	82.6423448275862	46.9280701754386	98.9468070175439	90.8049824561403	154.078280701754	132.609122807017	40.8147368421053	45.8992105263158	75.5072631578947	61.2231578947369	41.8192931034483	67.3570526315789	54.0636551724138	62.230701754386	109.170035087719	25.5017543859649	39.7984736842105	15.3071052631579	46.9232280701754	40.8112280701754	79.5887368421053	41.8307894736842	67.3454736842105	26.5295789473684	26.5271724137931	276.43901754386	11.2230877192982
538	415.095356861628	415.088752057133	415.101961666123	388.215	387.702	388.728	2	2	20.4035087719298	42.8473684210527	76.5131578947369	72.4399298245614	31.6319649122807	48.9591724137931	40.8151724137931	64.2710526315789	2849.938	3873.2841875	1630.54873684211	3758.92646153846	41.8313103448276	56.1086842105263	82.6498421052632	47.9481034482759	93.8561403508773	87.7426315789474	153.071052631579	134.663157894737	39.7909473684211	47.9342280701755	78.5683684210526	56.1144736842105	38.7586896551724	64.2964736842105	51.0078947368421	59.1701754385965	106.108689655172	23.4640350877193	41.8394210526316	16.3275789473684	48.9684210526316	35.7098245614035	79.5887368421053	40.8112280701754	68.3576315789473	23.4684736842105	25.5070175438597	273.378807017544	10.2025862068966
539	415.159504364179	415.158732463262	415.160276265096	550.9085	550.895	550.922	2	2	14.2838620689655	12.2433103448276	16.3277241379311	19.3852413793104	407.076310344829	16.3244137931034	121.388206896552	1304.1590625	20.406	8.16220689655175	14.2867586206896	12.2433103448276	26.5217931034483	17.3479333333334	15.3010344827586	15.2984482758621	63.2565333333332	23.4663448275862	8.16055172413793	19.3891724137931	12.2433103448276	13.2617333333333	12.2387586206897	19.3773793103448	12.2433103448276	6.12165517241381	12.2445517241379	4.08179310344827	10.2027586206897	70.3845999999999	22.4415172413794	77.5566896551725	1133.52648275862	12.2408275862069	9.18248275862068	29.582	5.10189655172414	257.152965517241	9.18059999999999	15.3041379310345	47.9529655172413
540	416.188925774824	416.188925774824	416.188925774824	133.653	133.653	133.653	1	1	6.122625	98.93090625	55.1053125	25.5109375	22.4503125	60.18553125	24.4905	92.8143125	16.3245	23.46575	17.3415454545455	11.22309375	8.16225	18.3616875	12.243375	14.2839375	16.3245	16.3275	17.34159375	21.42984375	12.245625	21.42590625	13.2615757575758	15.2990625	15.30421875	10.204375	17.34478125	20.401875	13.2635454545455	7.13830303030303	14.2760625	14.281696969697	25.49765625	22.4461875	12.241125	8.16218181818182	18.3621818181818	21.4225454545455	10.2046875	20.4018181818182	11.2248125
541	416.212279201922	416.212279201922	416.212279201922	136.715	136.715	136.715	1	1	6.12288	95.8837599999999	52.03428	25.512	21.42588	59.151076923077	22.45056	86.6864	12.24336	15.3072	14.2805384615385	9.18252	7.14188461538462	14.28392	9.18034615384616	14.28392	11.2229615384615	15.3042	14.2772	17.34476	7.14364	14.28728	12.2409230769231	13.26052	12.24624	8.16192	17.3406538461539	13.26364	8.1616	6.11769230769231	11.2178	13.26104	22.43032	17.34476	10.2004	8.16224	13.26052	19.38076	8.16416	13.26364	9.18252
542	417.194976675944	417.194976675944	417.194976675944	133.653	133.653	133.653	1	1	4.08179310344828	37.7361724137931	23.4703103448276	16.3271724137931	15.3041379310345	28.5619310344828	13.2658275862069	27.5372068965517	17.3446896551724	15.3041379310345	17.3417	38.7704827586207	14.2838620689655	18.3575172413793	12.2412	12.2433103448276	10.2010344827586	15.306724137931	9.18062068965517	18.3649655172414	10.2044827586207	17.3446896551724	11.2207333333333	19.3813103448276	8.16386206896552	11.2253103448276	8.16220689655173	21.4257931034483	16.3232	13.2561	6.11917241379311	10.2006896551724	19.3773793103448	16.3244137931034	12.2408275862069	8.16220689655172	23.4615333333333	18.3612	15.3072413793103	20.4055172413793	11.2245517241379
543	417.218212108894	417.218212108894	417.218212108894	136.715	136.715	136.715	1	1	4.08106666666667	38.7549333333333	24.4864	16.3242666666667	17.3445333333333	28.5618064516129	14.2863225806452	32.6357333333333	19.3850666666667	22.449935483871	19.3818387096774	46.9318709677419	13.2634666666667	17.344935483871	11.2207333333333	13.2634666666667	14.2836129032258	15.307	11.221064516129	19.3850666666667	10.2026666666667	19.3850666666667	13.2612580645161	18.3611612903226	13.2660666666667	11.2251333333333	8.1618064516129	18.3654	16.3242666666667	13.2562258064516	6.1194	13.2608666666667	17.3349	16.3241290322581	14.2813548387097	8.1624	21.4221	15.3015	17.3476774193548	18.3648	11.2251333333333
544	418.220130406795	418.212064040811	418.234156810044	548.888	544.801	549.983	97	97	1258.17915789474	3244.50857142858	3004.14171428572	3293.74676470588	2368.0472972973	3408.78996774194	1893.07115789474	2358.19305263158	2396.89917391304	2776.74244444444	761.135947368423	2300.26107142857	1957.45676	3400.9932	3035.34365671642	2785.92771830986	1397.76052631579	1549.80843589744	1472.91208888889	907.177710526317	2620.31734146342	2100.76828571429	2312.20664705882	2719.24984210526	1610.01085714286	2066.05227272727	1241.85242105263	2417.42514705883	1954.08340909091	1633.44131578947	2018.79988888889	1998.70945945946	2662.88684210526	2866.59209302325	1748.75611111111	2404.76026315789	2238.47836363636	2426.5157027027	593.701263157895	2892.50999999999	2805.11545652174
545	418.2449862976	418.238460636481	418.248176856063	549.953	549.88	550.992	36	36	1262.28573529412	3267.42605714286	3028.66941176471	3284.32676470589	2393.59028571429	3500.50225714285	1879.00745454546	2932.76573684211	2431.34085714286	2808.76791428572	694.81457142857	2361.56457142857	1987.18262857143	3414.354	3055.24228571429	2786.48388571428	1558.95432258065	1573.24817647059	1525.07085714286	974.509285714283	2647.56728571428	2119.85685714286	2372.38708571429	2748.74600000001	1629.39628571429	2083.36508571429	1241.89634285714	2422.52735294117	1985.77852941177	1661.783625	2033.08777142858	1986.9135	3013.89234999999	2877.7424	1789.53102857143	2457.45531428572	2256.06538235294	2422.12745454545	565.143314285714	2892.429	2790.40328571428
546	419.190570563439	419.190570563439	419.190570563439	361.146	361.146	361.146	1	1	10.2048275862069	31.6221379310345	44.8906206896552	40.8110344827587	17.3482068965517	30.6020689655173	25.501724137931	48.9732413793103	43.8807586206896	34.6964137931035	22.4460689655173	36.7373793103448	21.4294137931035	32.6355862068966	25.501724137931	26.5217931034483	25.4975	19.3885172413793	16.3244137931034	17.3383	19.3885172413793	48.9633103448276	15.3041379310345	24.4866206896551	21.4221724137931	16.3244137931034	17.3383	27.5465172413794	9.18062068965517	13.2608666666667	15.3072413793103	14.2867586206897	29.5887	20.4055172413793	14.2867586206897	18.3686896551724	18.3680689655173	18.3686896551724	10.2027586206896	16.3184	8.16220689655173
547	420.328071317365	420.328071317365	420.328071317365	624.433	624.433	624.433	1	1	11.222972972973	74.4580270270271	64.2765789473686	415.183999999999	20.4026315789474	181.636972972973	169.364864864865	27.5472972972973	42.8445405405404	199.909405405406	11.222972972973	18.361945945946	1125.17924324324	39.7905405405405	119.371621621622	25.5067567567568	9.18389189189189	26.5268421052632	20.4081081081082	13.2617567567568	137.714594594595	24.4897297297297	13.2614054054054	22.4459459459459	24.4864864864865	8.16216216216216	13.2635135135135	13.2656216216216	14.2836842105263	53.054054054054	23.4593783783783	123.45502631579	47.9603243243243	30.6089189189189	10.2043243243243	34.6891891891892	18.3648648648649	46.9324324324324	17.3445945945946	15.3060810810811	14.2796216216216
548	423.124830775436	423.124830775436	423.124830775436	384.652	384.652	384.652	1	1	20.4030434782609	30.6045652173913	34.6851739130435	41.8360434782609	33.6729130434783	44.8818723404255	28.5709565217391	54.0680652173913	1276.50952173913	1116.15931914894	448.972173913043	1522.81304347826	31.6287608695652	40.8060869565218	37.7456304347826	23.4635	49.9927826086956	39.7910217391304	59.182695652174	43.872152173913	34.6888695652174	46.921	36.7301739130435	29.591347826087	26.5205652173913	47.9713333333333	29.5806304347826	23.4665	22.4486086956522	24.4810434782609	33.6729130434783	22.4486086956522	41.8208913043478	26.527347826087	30.6117391304348	23.466	26.5267826086957	17.346652173913	14.283652173913	62.2226521739131	16.3245217391304
549	424.095652155704	424.093524804687	424.09907414363	111.202	109.168	113.271	6	6	1110.91961538462	715.109871794872	690.827725	1374.64411363636	2332.69155	885.582564102564	1890.06	4667.4056	116.294615384615	181.5867	9.182475	124.47441025641	185.69005	444.7745	266.291775	326.536	123.453275	74.480075	114.2708	111.193974358974	176.507575	172.375666666667	97.9464	123.416975	94.8862307692308	393.878358974359	172.401125	1634.6808	293.8752	574.330375	184.5657	372.400375	2741.42897435898	578.572615384615	760.110128205128	1099.9912	1021.17015	2531.302275	59.1763589743589	1684.9987	116.326769230769
550	424.108337023096	424.108337023096	424.108337023096	382.6	382.6	382.6	1	1	63.2529450549451	108.149444444444	110.19	155.090666666667	92.8513444444445	81.6114285714285	91.8356043956044	176.496522222222	2774.79288888889	3307.33876923077	1395.816	3189.75665934066	65.3018021978022	97.9284395604395	83.6625274725274	57.1353846153846	111.195744444444	105.095477777778	162.2436	164.234311111111	90.8037333333334	74.4664888888889	90.8156	77.5360444444444	70.3853076923077	76.5341666666667	52.0273666666667	101.0075	56.1151098901099	56.1146666666667	67.3508	56.122	121.413055555556	78.5708	42.8512	67.3464	58.159	94.8848	41.8313888888889	87.7276444444444	40.810989010989
551	424.119775434066	424.100661573628	424.126019267764	111.219	108.147	114.275	19	19	1136.44952173913	729.393260869565	697.962521739131	1443.01773913043	2174.50791666667	910.092086956522	1814.62043181818	4989.01963265306	139.757869565217	191.78452173913	15.3022826086957	139.778717391304	191.813130434783	453.966276595745	273.429913043478	335.708739130435	126.512347826087	76.5211956521739	115.28947826087	118.335130434783	177.529173913043	184.604260869565	102.028260869565	126.469446808511	96.9268478260869	413.311304347826	180.586173913043	1676.43406024096	298.9772	579.446434782609	189.680425531915	377.49652173913	2810.21723404255	586.73	775.513913043478	1076.50761363636	1048.71643478261	2542.53009230769	73.4603478260869	1662.83770833333	120.4072
552	424.119567310281	424.119567310281	424.119567310281	375.459	375.459	375.459	1	1	23.4661333333334	56.1073333333333	54.0682444444444	77.5504	47.9588	31.6206888888889	46.9388181818182	75.4915111111111	2441.8172	2730.24981818182	1326.52	2703.0396	33.6688	48.9610666666667	43.8724222222222	33.6644	84.6618444444445	74.4810888888889	123.4684	127.519444444445	46.9384	33.6644	42.8512	41.8364	41.8262391304348	32.6485333333334	27.5406	57.1361777777778	28.5714545454546	36.7208	32.6528	32.6530909090909	62.22	41.8309333333333	22.4488	31.6324	27.5508	51.02	18.3648	39.7808666666667	20.4053333333334
553	425.040653355916	425.040653355916	425.040653355916	63.255	63.255	63.255	1	1	104.043777777778	114.224	134.703555555556	141.821185185185	87.7422962962963	137.73375	66.3325	104.091	94.8255555555555	106.106962962963	299.956222222222	93.8465714285714	75.4854814814815	119.370333333333	107.150555555556	102.05	56.1162962962963	69.3801481481482	34.6888148148148	41.8397407407407	171.440888888889	279.561185185185	377.50962962963	341.854615384615	76.4892857142857	124.47162962963	102.003703703704	108.151407407407	42.8505	61.2415384615385	78.5770740740741	66.3192592592593	81.6237037037037	133.629703703704	65.2989629629629	94.88325	91.8266666666667	118.35437037037	224.407857142857	93.8842962962963	33.6685555555556
554	425.120739175531	425.120739175531	425.120739175531	108.147	108.147	108.147	1	1	181.585428571429	135.679	123.468976190476	297.95819047619	467.405756097561	161.244780487805	327.42	1073.06446511628	40.8057142857143	59.1680930232558	15.3039285714286	57.1346666666666	45.9117857142857	89.7704761904762	56.1157142857143	64.2855	116.312571428571	29.5917380952381	19.3906585365854	62.2287142857143	49.9928333333333	72.4098571428571	33.6686428571429	38.76	18.3647142857143	86.7476829268293	32.648380952381	318.366285714286	55.1018571428571	114.272	40.7944186046512	77.5525714285714	679.510285714285	98.9802195121951	148.979095238095	209.182976190476	160.184857142857	638.683952380952	27.5438571428571	343.788142857143	34.6891219512195
555	429.088334396987	429.088334396987	429.088334396987	842.716	842.716	842.716	1	1	25.5067073170732	79.5600000000001	147.917682926829	90.7930243902439	19.3823170731707	134.659317073171	29.5877804878049	73.4487804878048	179.592975609756	179.592975609756	22.4432195121951	87.7430731707317	107.130731707317	99.9862926829269	143.899097560975	122.432195121951	18.36	57.1350243902438	67.3377073170732	25.5036585365854	81.6659999999999	66.3174390243903	124.472731707317	136.719219512195	56.1160975609756	90.8169024390244	24.4999024390244	27.5505365853659	93.8399999999999	27.5511951219512	82.6535853658536	61.2175609756097	32.6485853658536	135.715146341463	111.209243902439	180.587487804878	112.229512195122	55.1023902439024	17.3420731707317	136.715095238095	110.162571428571
556	429.114599946755	429.114599946755	429.114599946755	847.788	847.788	847.788	1	1	22.4457894736842	79.5579473684211	145.897631578947	87.7313157894737	19.382	128.533263157895	22.4462051282052	71.4092105263158	178.573684210526	178.573684210527	20.4057894736842	84.6709210526316	105.087105263158	96.9243589743589	135.737	121.414447368421	14.2796315789473	52.0334210526316	66.3171052631581	26.5268421052631	82.7031315789473	64.2765789473684	121.411315789474	125.495605263158	53.0536842105263	87.7584736842106	24.5008421052632	27.5513684210526	87.7177368421053	27.5513684210526	81.6336842105262	59.1844210526317	29.5876315789474	130.613894736842	107.130394736842	176.505526315789	111.211552631579	51.0131578947368	15.303947368421	132.634210526316	108.131157894737
557	429.244016236137	429.240551316595	429.247481155679	758.574	758.079	759.069	2	2	33.6684857142857	45.9112500000001	47.9601428571429	40.7988571428571	28.5672	58.1660571428572	27.543	30.6083333333333	215.278611111111	255.069444444444	81.6342857142858	242.859166666667	44.9064	44.8922222222222	52.0341666666667	43.8722857142858	38.7821666666667	45.9125	26.5265	36.735	54.0835555555555	42.8574999999999	44.8922222222221	45.9125	57.1433333333334	36.7354285714286	37.7564444444444	40.8182857142857	43.8722857142856	33.6590833333333	57.1448888888889	39.7908333333334	26.523611111111	51.0291666666668	39.7973333333333	40.8111111111111	44.8850285714286	28.5672	83.6491111111112	63.2572222222223	28.5677777777777
558	430.088102423626	430.088102423626	430.088102423626	842.716	842.716	842.716	1	1	6.12171428571428	34.6812142857143	49.9835	33.6623571428572	4.08114285714286	56.1039285714286	12.2434285714286	32.6422857142857	58.1664642857142	59.1869285714285	9.18257142857146	30.6021428571427	45.9112499999998	33.6764999999999	67.3647857142859	40.8114285714286	8.16055172413793	33.6694285714286	25.5068965517241	15.3010714285714	34.7177777777777	26.5320714285715	47.943357142857	54.07325	31.6343928571428	43.8814999999999	22.4635714285715	12.2455714285714	42.843	10.2046428571428	32.6548571428571	19.3854285714286	13.2637142857143	57.146	39.7911428571428	70.3997142857143	34.6897142857143	17.34425	8.15885714285712	57.135448275862	55.072551724138
559	430.117089912996	430.117089912996	430.117089912996	847.788	847.788	847.788	1	1	6.12155555555554	34.6825185185186	49.9927037037035	32.6423703703704	4.08103703703704	56.1020370370371	9.18257142857142	31.6222962962963	58.1674444444444	59.1879259259259	9.18266666666667	30.6022222222221	45.9116666666665	34.6957857142857	66.3457407407409	40.8118518518518	8.16029629629628	32.6482962962963	25.5064814814815	15.3038888888889	34.7177777777777	26.5325185185185	47.9521851851852	54.0757037037035	30.6144444444444	43.8822962962963	22.4644444444445	12.2457777777778	42.8431111111112	9.18433333333333	31.6349259259259	19.3856296296296	13.2633703703704	57.146962962963	38.7712592592593	70.397888888889	34.6900740740741	16.3241481481481	9.18033333333335	56.1142592592593	55.0820000000001
[truncated: 835 more rows]
[truncated: 103 more columns]
