# Supplementary material for: iMet-Q: A User-Friendly Tool for Label-Free Metabolomics Quantitation Using Dynamic Peak-Width Determination
Source: PLoS One. 2016 Jan 19;11(1):e0146112. doi: 10.1371/journal.pone.0146112 (PMC4718670; doi:10.1371/journal.pone.0146112)
Supplement: S3 File — (ZIP) [file pone.0146112.s003.zip › XCMS_Arabidopsis_Data_Positive/XCMS-AraPos-fp-pw_25_40-ppm35-sn10.csv]

mz	mzmin	mzmax	rt	rtmin	rtmax	npeaks	Arabidopsis_Positive_mzXML	ATME01_1_2_POS	ATME01_2_POS	ATME01_3_POS	ATME01_4_POS	ATME07_1_2_POS	ATME07_2_POS	ATME07_3_2_POS	ATME07_4_2_POS	ATME09_1_2_POS	ATME09_2_2_POS	ATME09_3_POS	ATME09_4_2_POS	ATME10_1_POS	ATME10_2_POS	ATME10_3_POS	ATME10_4_POS	ATME101_1_2_POS	ATME101_2_POS	ATME101_3_2_POS	ATME101_4_2_POS	ATME12_1_POS	ATME12_2_2_POS	ATME12_3_2_POS	ATME12_4_POS	ATME13_1_POS	ATME13_2_2_POS	ATME13_3_2_POS	ATME13_4_2_POS	ATME14_1_2_POS	ATME14_2_2_POS	ATME14_3_POS	ATME14_4_2_POS	ATME15_1_2_POS	ATME15_2_POS	ATME15_3_2_POS	ATME15_4_2_POS	ATME16_1_2_POS	ATME16_2_2_POS	ATME16_3_POS	ATME16_4_2_POS	ATME19_1_2_POS	ATME19_2_2_POS
1	100.0117932324	100.010350930063	100.01513150244	1076.35	1074.31	1077.46	41	41	999.845000000004	1558.1508	1536.56294117647	1515.1640625	1086.57307692308	1436.86400000001	994.749999999999	1105.2015	1218.49230769231	1186.63516129032	1812.07499999999	1188.30000000001	1512.07588235294	1581.79487179487	1596.3	1485.42978723404	999.845000000004	1543.89041666667	1059.78	1004.95256410256	1518.48585365854	1214.0975	1063.1005	1492.26	1465.01306122449	1159.06424242424	1089.9076923077	1052.14871794872	1086.8325	1039.38	1654.75803921569	999.069500000004	1055.96538461538	1469.4	1127.1	1187.57846153846	1143.05882352941	1046.52	2055.21674418605	1181.75384615385	1168.92
2	100.01134423238	100.010858627007	100.011521228252	915.166	914.128	917.223	6	6	2689.64816901408	3351.57908450704	3947.0884084507	3603.63492957746	2208.87936619718	4630.71107692308	2342.72845070423	2204.14309859155	1849.89838028169	1851.80416666666	2016.92983098592	1859.97352112676	3983.17971830986	3563.79474647887	3592.95733802817	3557.96781690141	2237.44685915493	4906.84465384615	1701.82985915493	2449.04788732394	3528.3776056338	2000.91049295774	1612.28985915493	4602.49070422535	4114.05971830986	1556.03697183098	1734.74225352113	2622.12394366197	1978.022375	2140.75783098592	4217.77091666666	2430.47873239437	2202.9402112676	4375.30844444444	1659.44833802817	1859.97352112676	1809.67988732394	2232.37633802817	1968.25922535211	1615.2173943662	1948.87253521127
3	100.508489662115	100.505220008069	100.515220630282	1075.33	1074.26	1076.4	144	144	5342.64293103449	7658.80071428573	7164.67086206897	7412.74470588235	5603.8370909091	7138.37473684212	5274.45510204082	5569.13771929825	5889.80255813952	6120.25638297873	10305.8767272727	5914.97999999999	7588.44436363635	7802.62890909093	7431.72000000001	7338.1001724138	5441.56464285715	7093.04217391302	5790.54000000001	5306.03980392159	7451.66821428573	5605.04893617022	5662.73437499998	7093.27982456141	7233.04385964913	5579.63833333334	5566.37291666664	5522.22660714285	5547.76703703705	5075.58152173911	7383.03232142859	5062.2044	5531.37482758621	7183.27017543861	5686.69173913044	5717.88774193546	5604.89999999998	5403.77824561404	10252.4856140351	5814.38468085104	5896.68145454547
4	100.50824503751	100.50546487815	100.514992860761	915.149	912.088	920.306	139	139	13438.0384065934	14120.4522222222	17190.1878378378	15443.8486142857	9223.26545454545	20683.6746206897	9406.45688888887	10188.9792857143	8999.42054794521	8677.44195652174	9381.73329577466	8758.96548611112	16367.2150909091	15075.6244444445	17553.1262183908	15349.2042236842	8956.911921875	19615.155	8816.2144939759	11267.3385925926	15246.0198933333	9151.87855263158	7836.059546875	19932.19008	18323.3762307692	8313.30742666666	4185.378075	11730.9794864865	8386.27891044776	8769.34532258064	18051.6418918919	10444.4421818182	10025.9654805195	18908.5414285715	8294.42599999999	8912.77570422536	8045.50325806451	9074.30563636365	8356.803	8753.51492105264	8690.42586956521
5	100.508897287054	100.506441182859	100.514868893796	141.81	131.619	153.051	54	54	7683.23378571428	10764.2809285714	10554.6798367347	10688.143622449	938.650909090908	7378.04883116883	8277.42346666667	4576.49642307692	3307.43436666667	7730.16364285714	18997.4102142857	8397.29205607477	11007.6423877551	10937.4246734694	10984.2861428571	11160.7938061224	7459.68186734694	10911.8465816327	8249.97780612245	7538.55408163265	10848.5895	8391.84945454545	8373.4011122449	10780.3305306122	10985.965622449	8797.66317757009	8450.43492857143	5562.10129090909	8640.71329591837	7951.21816326531	11078.3081632653	7979.03326530612	2029.58369565217	10511.0262857143	8840.19804761905	8260.88548571429	8397.41585454546	7106.81271428571	20740.1890186916	7799.57461904762	11727.5125
6	100.510086334432	100.506864888388	100.514921596002	326.4685	307.1	352.955	46	44	8632.45498113207	11941.4762264151	11489.4490566038	11952.785	4361.65096153846	7708.14189189189	5484.1344	9327.30688888889	6769.73876923077	8662.23516666667	18059.0094339623	6963.3802	14389.6025	11966.6782264151	12003.0060566038	12263.4235	8366.32075471698	11727.2803846154	9206.69566037735	8836.50781132076	12766.4050188679	9215.19390566037	9028.29886792453	12194.1971320755	12179.0558333333	9179.45966666667	8956.87245283019	8577.389	9215.0279245283	8817.08075471698	12241.4671698113	8945.64830188679	10515.6463235294	13267.7679827586	9740.665	9430.47594339622	9300.96803571429	10563.0413636364	18137.6264716981	11501.5737428571	8733.54980392157
7	100.510603453193	100.506860960032	100.514761810273	269.339	264.237	286.701	19	19	6854.21817021277	9373.23804255319	11943.3297096774	8958.08130434782	9369.18865217391	8533.53247826086	5796.20539534884	11461.71318	5880.42265957447	5352.97278260869	13718.2661489362	5399.33556521739	9068.13267391304	11227.1137368421	9101.79769565217	8971.28034782608	6480.19517021277	9194.78686956522	7208.25414893617	6771.57576595745	9632.49391304348	6897.94621276596	7025.76572340426	9233.50319148936	9274.33656521739	6781.66508695652	6880.02791489362	6026.80936956522	6787.94019565217	6668.20276595745	9239.7605319149	6678.93628260869	5338.47402222222	8428.52539534884	6998.95278723404	6046.26280487805	7727.299875	6190.54659574468	14020.7236086957	6236.41008510638	6463.24376190477
8	100.513260754938	100.50645883256	100.514824455374	797.851	783.625	804.913	17	17	8192.80824999998	10475.5316923077	11143.7884	10975.524875	7922.38560000001	11135.3583076923	7532.55307692309	7336.74974358975	7602.95076923078	7855.15151282052	12022.4736410257	7604.09723076922	10862.5572	10583.6951794872	10736.0060769231	10707.1648205128	7334.72179487179	10926.1592820513	7606.32917948718	7744.91384615383	10803.1576923077	7742.72589743589	7424.69158974359	10783.7752564102	10492.5806153846	7369.40287179488	7348.99466666668	8343.81080000001	8118.12924999999	7899.02364102565	11030.2692564103	7908.17948717948	8840.78246808512	10864.308	7495.02276923077	7742.92048717948	7203.04913513514	7997.89519999998	11762.0782051282	7261.27256410256	7569.47253846155
9	100.510582715258	100.507218593077	100.51491224015	814.7035	809.079	827.377	16	16	8558.05579069769	11018.7783023256	11377.6162325581	11262.3601395349	8038.67455813953	11409.7808372093	7863.23553488372	7715.20923255813	7623.52520930232	7655.00590697676	12024.6128372093	6440.08863636365	11119.5015348837	11217.7126744186	10958.8174883721	11467.4642790697	7775.46	11416.3815348837	2801.70457142857	7940.83200000001	11218.9886511628	7775.54679069767	7576.60813953489	11492.892	11343.42	7621.48465116278	7541.74202325581	19249.4188679245	7697.97293023255	8143.96088372094	11875.0280930232	8173.65013953489	7971.32846511627	11497.5248372093	7560.28144186047	8138.67320930234	7665.47476744186	10522.0391578947	11907.6770232558	8701.96123999999	7684.74195348836
10	100.509192543251	100.506908496149	100.514243664797	241.826	231.6	255.073	17	17	8146.74053333333	11084.2919166667	10983.1706666667	10806.7691864407	7571.04101694916	10610.8946440678	7506.10186666667	7024.31886666667	8408.39284057971	6939.22711864407	17268.99075	7644.93498461539	10732.1528644068	11159.7502333333	11066.9642711864	11299.5506	7738.98433333333	10968.9355254237	8454.25928333333	7695.11716666666	11231.1759	8312.24831666666	8333.06075	10933.3047833333	11009.6976	8425.21888135593	8329.32	7495.61353333333	8498.96016666667	7919.1506	11008.79835	8061.71858333333	6848.49071666667	10703.8211666667	12651.6379888889	8281.63981666667	7686.46891525424	622.352499999998	17352.461220339	5611.85710869565	8524.65193333333
11	100.509760423271	100.506995360018	100.514859190441	179.578	161.206	188.771	17	17	4307.55105263158	5867.42105263158	5795.99157894737	5979.08969230769	4345.92728205128	5751.22342105263	4122.95976923077	3549.03776315789	4465.31018181818	4183.54576923077	10056.6674358974	4240.86989473684	6047.97158974359	6005.35968421052	6099.09282051282	6156.47371794872	4100.51356410256	6004.47461538462	4323.31763157895	3994.33026315789	6099.09282051282	4443.69315789474	4498.08143589744	5806.19578947368	5966.40189473684	4590.82574358974	4637.88115384615	4081.29521052632	4626.28141025641	4367.07063157894	6076.68736842105	4515.42884615385	2755.74026666667	5611.89521052631	4491.19842105263	4291.88492307692	4113.77723076923	5268.71444444444	10030.3928461538	4041.23564102564	4593.30979487179
12	101.023287426716	101.021710800693	101.023393354058	113.248	113.237	116.321	3	3	369.265857142857	556.03625	524.413259259259	558.102074074074	571.46962962963	923.33462962963	627.212142857143	750.614857142857	595.723259259259	578.3805	805.013777777778	503.000857142857	444.833037037037	442.711	419.417888888889	430.643185185185	246.902740740741	297.86162962963	266.287666666667	264.1985	418.306296296296	418.23037037037	386.678259259259	453.931785714286	384.566928571429	400.972285714286	335.533	562.285296296296	353.086592592593	314.251259259259	495.650571428571	353.086592592593	795.795	711.146518518519	430.560571428571	467.380518518518	688.675	619.29737037037	873.334	774.236222222222	376.406357142857
13	101.070086887713	101.067861162126	101.077173584458	989.683	985.604	993.779	118	118	8607.71524528302	12469.5	16751.002746988	16153.7301282051	12429.2229411765	17073.3371724138	9645.75863333333	9390.17391666666	9753.16042622951	10575.5299672131	7170.05911320756	10257.8897142857	14697.18	16201.1168571429	11744.8312941177	17338.8201162791	12989.1500319149	13173.6273833333	13821.8817244898	9509.9056	12780.9223928571	9613.03049999999	9916.67588709678	13064.485	16672.1154216868	10238.206203125	12590.7325274725	9642.6538852459	10886.0819016394	9599.87119672131	13519.6724193548	9196.46147368422	10399.553641791	11820.3219230769	10024.2633225806	15375.74016	9181.07549999999	8455.13188235295	8041.68258064516	9262.05799999999	13167.1212340426
14	101.070563958164	101.06839473424	101.076267213937	1040.645	1037.58	1048.82	26	26	4765.26927272727	6630.28071428573	6361.51127272728	6347.68218181818	4775.64	6321.8730357143	4807.26000000001	4763.40000000001	5003.97589285715	6645.31396825398	3461.47690909091	4821.54	6498.55818181818	6614.4232142857	6399.48	6327.16763636364	4639.77214285715	6223.02	4802.33910714285	4894.8167857143	6570.70946428573	4817.46000000001	4815.06535714287	6221.04892857144	6397.5601818182	4599.04392156863	4719.54	4628.95472727273	4788.90000000001	4695.68357142858	6537.18000000001	4590.00000000001	4755.05232142858	6449.71854545455	5216.28	4734.84000000001	4811.16214285715	4868.30763636364	3587.96803571428	4778.19381818183	5075.39307692307
15	101.507060958848	101.506629221665	101.510754556452	1075.31	1074.36	1075.42	5	5	894.54	1275.54347826086	1275	1267.86	962.2372	1199.9904	880.4326	976.14	1052.0324	1050.806	1756.932	1007.76	1315.0378	1476.68679245283	1294.38	1246.6844	941.644600000004	1230.6024	990.42	921.2406	1295.90800000001	1000.8162	977.5432	1220.1592	1271.1692	990.816326530612	939.9726	866.3196	945.9108	874.3114	1231.3814	895.9112	887.574	1228.5616	1055.907	915.96	1043.6646	926.3416	1694.196	1093.8688	1096.93
16	101.965631671929	101.962571628807	101.973176033569	1074.285	1073.18	1075.42	36	36	2285.15	3204.27187500001	2523.48	2612.62015625	2016.84890625	2664.0359375	2046.12	2023.99	2183.80312500001	1712.58	2425.55999999999	2083.1590625	2605.4790625	3101.34484375	2595.9	2483.0603125	2096.0428125	2431.03234375	2132.82000000001	2170.8925	2861.15846153846	2043.37296875	2131.4328125	2501.41723076923	2526.92703125	2022.96984375	2191.295625	2139.26765625	2065.81640625	2023.99000000001	2533.042	2178.03359375	2093.64352941177	2416.06686567164	2097.12	2062.44	2085.199375	1993.690625	3117.05468750001	2081.4375	2125.26376811594
17	101.965051299598	101.963051604562	101.972096160476	1168.25	1161.05	1169.28	31	30	913.919999999997	0	1208.46933333333	1227.06	914.51733333333	1629.44	1238.8580952381	0	0	704.819999999998	2298.54133333333	898.619999999997	1236.02733333333	0	1195.44	462.060000000012	933.909999999997	1112.82	0	0	0	0	0	0	1306.88588235294	909.839999999997	992.459999999997	910.859999999997	937.379999999997	0	1145.188	921.661999999997	0	1395.35999999999	0	0	0	910.859999999997	0	892.062666666664	0
18	101.965177395718	101.963238725484	101.972421749836	1140.655	1126.35	1157	44	43	2460.726875	3552.79562499998	3004.10666666667	3240.81632653061	2397	3030.588	2161.38	2336.27708333332	2450.02041666666	1900.648125	7264.44000000001	2392.92	2997.37208333334	4832.29452054795	3423.77803921568	2586.33375	2330.63166666667	3082.67875	2396.4593877551	2340.35791666666	3666.9	2390.83624999999	2368.43999999999	3002.47312499999	172.379999999997	2407.68163265306	2355.18	2454.61102040816	2393.8975	2272.00395833333	3043.90291666667	2431.15645833333	1271.94	3125.90530612245	2262.82208333333	2335.25687499999	2393.94	2383.67346938776	5986.78458333333	2331.17604166667	1431.06
19	104.073441420028	104.073441420028	104.073441420028	56.107	56.107	56.107	1	1	2241.29152	3692.54196078431	3080.8895	4059.69412	3522.37853061225	4423.40015686274	2869.30856	3777.47546938776	5664.83223529412	5503.1412244898	3274.07852	1148.69662745098	3904.15232	4801.89312	4426.4952	4535.62357142857	1543.84667346939	2514.23542857143	1438.74673469388	1377.513	3068.28266	3348.55896	2923.3887	3506.05232653061	3292.74988235294	2652.728	3159.43552	4092.88192	3426.03308	2464.5075	3907.06471428572	2167.56367346939	5227.81224	5629.24288	4031.6004	4624.83858	6049.24012	4997.23859183674	4615.18964705882	6450.9688	2011.95272
20	104.106037044103	104.102631830135	104.112898135341	57.139	53.052	65.29	98	98	2222.80348717949	3648.94304225352	2962.60826666667	3961.7552051282	2232.60449122807	4307.987875	2822.26834285714	3672.96585365854	3578.874	3493.8561	1627.338625	3787.74855263158	3821.53159183673	4720.21477083333	4373.45480952381	4506.13169230769	1520.44948717949	2503.06635897436	1428.35897435897	1360.20687179487	3011.35270967742	2643.95029787234	2912.83205128205	3427.66191176471	3261.878	2616.62884615385	3121.47818181818	3281.71847058824	3312.80586666667	2442.2098974359	3796.40497058823	2156.18105128205	3129.70088888889	3177.89551470588	2451.97148275862	3697.87384615385	5127.90215	3947.77451612903	2346.25915492958	5096.96315217391	1982.35820512821
21	105.070243210841	105.06801471341	105.077110071523	549.908	543.792	550.992	64	64	516.340564102564	1762.992	1498.96147916667	1693.66111111111	1728.32366666667	1955.88771428571	1119.93184615385	3114.27533333333	1196.94123076923	1530.19230769231	1306.96936363636	1162.94615384616	819.286487179486	1859.21434999999	1523.26488135593	1395.5728	769.292666666668	634.583538461538	623.298333333333	415.306974358974	1210.89217948718	1019.23615384615	1119.96	1441.26	579.520205128206	921.175769230771	443.856153846154	1504.854	831.634358974358	829.364230769232	850.786923076922	1138.60615384615	2885.30066666667	1393.4480625	796.840282051281	1131.32217948718	1100.1681025641	1547.24806060606	921.175769230769	1610.1912	1497.77405128205
22	108.961857769224	108.96057878173	108.962406757342	1076.38	1076.35	1076.44	9	9	935.635806451609	1326.43333333333	1217.24483870967	1299.89096774194	979.509677419351	1159.47733333333	941.767666666664	945.13733333333	912.177999999997	911.157666666664	1442.73612903225	959.103225806448	1183.57419354838	1309.08766666666	1254.6	1284.18	977.47933333333	1209.08225806451	915.959999999997	943.80833333333	1300.925	898.913666666664	1019.313	1163.18	1233.583	976.448709677423	1005.33548387096	956.760000000004	905.33133333333	957.779999999997	1190.729	910.13733333333	1005.02833333333	1148.88322580645	952.679999999997	928.50333333333	942.07533333333	904.739999999997	1472.82199999999	994.10838709677	875.893666666664
23	111.018373367427	111.016704221856	111.026081269285	1074.37	1073.26	1076.38	87	87	1131.37120689655	1856.06641509434	2057.68775862069	1956.68508474576	1463.92421875	1519.28474576271	1035.46111111111	1457.82220338983	1311.31190476191	1865.808625	7210.38	1065.06	2055.64741379311	2350.84799999999	1904.65116666667	1971.01153846155	1416.39090909091	1677.59478260869	1231.44175000001	1131.18	1917.21694915254	1351.72457627119	1097.88474576271	1807.73533333333	1992.39672413793	1446.60033898305	1055.03655172414	1423.13644067797	1387.43448275862	1304.79677966101	2093.67138461538	1074.24155172414	1447.97125	1824.31015384615	1185.24	1330.08	1374.96	1287.67517241379	7398.24411764707	1431.56107142857	1367.06274509804
24	111.017699659877	111.0170235984	111.024001590789	916.2295	904.958	919.286	10	10	4011.34725757576	5320.70104477612	5899.21690909092	6538.34527272727	3218.96045454545	7075.59136363637	3285.55343283582	3113.36059090909	2649.87026865672	2927.16245454546	11651.5717826087	2602.71572727273	5767.60172727273	5548.22095522388	5815.57045454545	5787.50254545454	3329.14990909091	7000.71490909091	2580.25943283582	3656.26432835821	5845.66327272727	2770.27253731343	2628.67343283582	8022.3724477612	6077.28581818182	2326.39454545455	2355.20909090909	3940.29327272727	2932.80492424242	3095.76680597015	6625.64265714287	3833.50618181818	3427.3832238806	7010.91854545455	2398.89958208955	2664.94173134329	2405.41009090909	3281.19709090909	10485.3060483871	2645.76362121212	2777.18236363636
25	111.523853511278	111.523853511278	111.523853511278	1074.36	1074.36	1074.36	1	1	127.5	214.30243902439	249.959756097561	207.109512195122	175.481951219512	173.482926829268	125.49	181.603414634146	152.052682926829	231.54	1119.20119047619	151.98	272.405121951219	336.6	221.34	276.484523809523	202.008292682926	224.453658536585	144.84	136.712682926829	224.50731707317	152.016341463414	120.388780487805	214.251219512195	216.291707317073	156.134634146341	126.540487804878	166.299756097561	174.503414634146	163.239024390244	296.890975609756	115.315121951219	183.643902439024	225.527804878048	156.09731707317	175.481951219512	146.915121951219	153.035714285714	1112.59756097561	191.851707317073	163.2
26	112.017880373413	112.015636927021	112.018224019185	1074.33	1074.27	1074.36	5	5	1000.8162	1410.20408163265	1596.3	1443.3	1075.5016	1403.0612244898	952.870612244898	1038.36	960.012040816327	1036.5232	3540.31315789474	945.54	1635.3806	1722.10448979592	1482.06	1434.4012	1098.75979591837	1399.98880000001	881.28	1016.12326530612	1496.9387755102	925.325102040816	904.081632653061	1454.81102040816	1537.44140000001	928.571428571429	878.7366	1082.65306122449	965.298400000004	901.860408163265	1678.23571428571	932.65306122449	1013.06265306122	1540.804	918.183673469388	924.12	930.422400000004	950.8264	3390.9047826087	956.1148	916.326530612245
27	112.01774518528	112.017103527678	112.018010556496	917.172	916.198	919.286	3	3	1549.04784375	2187.47372307692	2468.85375	2614.940796875	1238.6214375	2902.64407692308	1274.311765625	1091.87738461538	1007.08924615385	1213.10926153846	4838.72236363636	1038.64190769231	2169.1179375	2168.08846153846	2337.858109375	2193.77265625	1235.55535384615	2823.31909230769	970.268723076923	1395.97033846154	2194.81421538461	1054.02552307692	1013.30303076923	3192.44649230769	2301.91827692308	850.99275	896.97216923077	1502.851265625	1194.52809230769	1123.32489230769	2543.55036923077	1508.08298461539	1348.92812307692	2639.6952	856.735384615384	984.552384615385	910.94243076923	1226.35928125	4807.90305882352	984.656307692309	1063.20870769231
28	112.017977428461	112.017977428461	112.017977428461	573.358	573.358	573.358	1	1	671.423200000001	1113.09275	1045.935625	1300.850625	774.388725000001	1290.48975	736.638549999999	829.605525	582.662675	737.640749999999	6147.15687499999	698.871249999999	1123.18515	1130.4647	1243.715225	1360.64665	790.817948717948	1132.67175	669.300399999999	768.267075000001	1216.3466	728.476350000001	526.4619	1218.55024390244	1070.268475	664.101375000001	908.17825	614.29585	583.511500000001	618.119999999999	1000.889775	721.546525	630.529950000001	1232.311	664.296675	595.679999999999	689.8073	802.956425000001	6531.99702439025	735.510124999999	612.074999999999
29	112.017822669902	112.017822669902	112.017822669902	516.262	516.262	516.262	1	1	493.931680000001	593.663280000001	536.66728	729.643200000002	324.44904	617.124199999999	368.233884615385	404.95588	360.074120000001	380.653960000001	3802.54342307693	417.376319999999	651.958920000002	498.70176	658.0806	665.222560000002	398.83564	718.277120000002	386.68612	362.199399999999	800.731399999999	317.38172	376.57188	739.848	632.424799999999	413.963846153846	443.821800000001	417.294519999999	356.23128	377.4148	777.269307692306	384.555080000001	439.5338	637.825000000001	470.349080000001	328.51728	442.78416	356.14752	3548.90400000001	329.62796	305.123520000001
30	112.017822005038	112.017822005038	112.017822005038	841.684	841.684	841.684	1	1	1388.58455357143	1906.5135	1980.33991071429	2289.28071428571	1380.42241071429	2300.26107142857	1337.57116071429	1293.56378571429	1029.56525454545	968.335874999999	6822.95428571429	1123.432875	2252.712	2246.84072727272	2297.34648214286	1909.94142857143	1165.04392857143	2166.06657142857	1036.59214285714	1422.10403571429	2115.86667857143	1064.158	1129.54254545455	2231.32580357143	2210.95914285714	1142.82	1037.06385714286	1400.974875	1052.82428571429	1251.86866071429	2280.77758928572	1388.730375	1286.692875	2449.920375	1023.23910714286	1058.01776785714	1129.43651785714	1185.67575	6973.79936842105	822.335892857143	1020.98425
31	112.017798454515	112.017798454515	112.017798454515	464.205	464.205	464.205	1	1	352.080000000001	488.719708333334	528.382521739131	663.197826086956	294.867956521739	486.685173913043	320.443826086956	317.301130434783	342.895304347826	314.173391304348	3275.17695652174	363.305739130435	498.928826086956	604.731086956521	624.2655	574.431347826087	330.564521739131	558.082695652173	366.195608695651	297.992347826087	533.482739130434	362.192608695652	356.923913043478	694.797652173913	475.461826086957	299.969478260869	418.306956521739	308.118782608696	267.308347826086	358.035260869565	529.537956521739	321.464347826087	387.61652173913	586.675	313.153347826087	448.8	369.334434782609	361.172347826087	3259.831875	374.43175	309.139043478261
32	112.958291311805	112.955817727482	112.965524427045	1079.44	1078.36	1081.48	106	106	1967.58	2601.77272727273	2374.24515151516	2458.20000000001	1988.55323529412	2524.00562500001	1729.44677419355	1848.28529411765	1591.154375	1361.08424242425	1419.2546875	1450.44	2662.79318181819	2628.01470588236	2507.16	2496.68151515152	1595.12833333333	2571.12	1365.77999999999	1853.89060606061	2606.87424242425	1474.33787878788	1520.13863636364	2544.9	2543.59323529412	1525.3671875	1459.940625	1930.39647058824	1562.54787878788	1803.35999999999	2652.74285714284	1850.16650000001	1775.31176470589	2691.9590909091	1469.81999999999	1396.8078125	1451.30181818182	1617.21129032259	1346.20437499999	1563.11875	1461.21218749999
33	113.96277840366	113.959820807533	113.969684647899	1079.44	1079.33	1081.41	144	144	9079.45194444445	11905.9933333334	12394.2432432432	11869.1585714285	8325.46666666667	12764.7395555556	8540.68243243243	8260.50514285715	7512.30944444445	6635.435	7380.53487179487	7635.75888888889	12527.9908333333	12198.5210810811	12249.18	12087.3779591837	8337.93888888889	12351.5788571429	7528.62972222218	8489.73138888889	11904.6937142857	7449.10600000001	8193.79054054054	13005.0490243903	12523.9097222222	7762.27333333334	8212.42297297297	8914.10135135135	7877.66833333334	8421.12000000001	12348.4219444444	8671.34083333334	8051.01194444445	12689.1013513513	7724.46000000001	7573.52194444445	7363.30833333334	8315.2027027027	7683.44102564102	7760.30444444445	7510.25416666667
34	114.035581650004	114.035524312321	114.036202441425	307.095	299.947	309.113	3	3	1912.00472	2352.022	2524.12324	2199.72368	1521.23748	2674.15388	1598.77015686274	1440.46592	1312.08008	1471.24376	1316.1612	1289.4782745098	2548.05992	2307.09671428572	2522.55892	2373.91232	1498.76194	2901.67632	1630.759	1747.70538	2488.41414	1357.80634	1749.5744	2941.8132	2902.6966	1561.86496	1748.93132	1912.9875	1662.19902	1632.448	2993.44284	1581.434	1739.5774	2885.35184	1491.47392	1443.6679	1756.71552	1825.06624	1781.83723529412	1823.20462	1951.75738
35	114.970436326853	114.967040360486	114.977816541088	1080.45	1079.39	1082.52	120	120	2408.35121951219	3178.1197368421	2930.95157894737	3090.33725	2339.88	2814.44279069767	2195.67294117647	2236.072	2030.82051282051	1987.50111111111	1497.86620689655	2154.24	3138.14775510204	2946.34388888889	2998.8	3137.05641025641	2194.16216216216	2912.91571428572	2152.2	2262.94368421053	3219.88975609756	1841.55125	2121.6	2957.409	3071.9543902439	2159.92805555556	2279.52083333333	2292.5472972973	1874.8205882353	2460.24	2908.58333333333	2269.09777777778	2265	3055.24090909092	2103.24	2077.28555555556	1971.63076923077	2299.96392156863	2512.60777777778	2139.5225	1782.5
36	115.038486299699	115.038486299699	115.038486299699	300.973	300.973	300.973	1	1	609.1788	734.814000000001	738.679100000001	646.854350000001	508.09695	714.192500000001	499.93475	391.728	446.88045	448.987	872.463374999999	470.343682926829	762.96	706.1341	710.00487804878	816.214634146341	526.3845	899.8605	509.192074999999	563.1918	747.971525	531.719575	553.94145	815.41945	771.327900000001	513.18575	526.5393	525.506	479.526097560975	548.82725	852.054874999999	539.810589743589	429.535775	811.118624999999	520.26375	540.66625	443.884875	497.8942	899.510926829269	512.25335	536.66465
37	115.96488725945	115.961867681133	115.973144228131	1076.36	1074.26	1080.49	143	143	3819.88324324324	5128.60957446809	5774.22	5964.16382978724	3794.24488372092	5981.56914285715	3875.9541025641	4541.47222222222	4462.47409090908	3639.083125	7050.52396226414	4573.67999999998	5781.4734	6177.51885714282	6023.1	4794.30899999999	4598.2392682927	5546.06304347824	4603.26	3893.06823529412	6277.50080000003	4716.53511627906	4476.1326984127	5765.468974359	5244.82803921568	4734.73333333333	4739.35156249998	3746.43243243243	4287.17435897435	4371.71999999998	5662.58571428572	4113.792	4466.49148936169	5872.49791666667	4699.07958333334	4262.72055555556	4378.48124999998	4702.98745098039	6868.27090909092	4690.70545454546	4705.25999999998
38	115.965110531282	115.962834401652	115.97259482013	916.201	910.087	920.256	44	44	5651.23080000001	6248.16631884058	7809.15751428571	6007.35817142857	4444.30234285714	8637.6512173913	4886.51514492753	4853.20482191781	3791.67127272728	3544.43660869565	1453.785	3805.62710144927	7934.65090000001	6490.89965217392	6766.59914492753	6729.25535714285	4553.48894202899	8785.23169014085	4274.91733333333	5143.64644927537	6241.55630434782	4135.52847826088	3864.38652173913	8178.52730434783	8155.75601449276	3973.27071428572	3966.48633333333	5122.82940350877	3752.08542857143	3938.71372549019	7939.78286956522	4916.08071428571	4385.43036842105	8539.33376470589	4197.06144927537	4060.69594202899	3940.70148571429	4209.62026666667	1400.95746376812	3810.00991780822	4153.895
39	116.06951631006	116.06603005442	116.076715972502	61.2055	52.02	67.308	52	52	877.343333333333	1078.16348888889	1310.29822222222	1712.02611111111	1115.28505555556	1282.47770149254	1147.9375	1634.63333333333	937.056648148148	1229.81407407407	996.793296296296	563.132	1422.11233333333	1824.058	1369.33703703704	1355.07644444444	2475.52204347826	2403.99259259259	2089.69142857143	2083.5962962963	613.253722222222	1031.3885	427.542944444444	780.5125	741.580388888889	492.785222222222	357.097222222222	1431.29383333333	614.207222222222	664.333444444444	767.332444444444	626.57562962963	1672.05316666667	1316.015	716.3	989.669444444444	1395.74	1704.20407407407	1534.4936	1517.29074074074	502.996944444444
40	117.961293725608	117.958740823919	117.968436511961	1075.32	1072.25	1075.43	108	108	2064.14576271186	2763.91216216216	2490.47972972973	2457.84916666667	1919.34346153847	2586.60535714286	2083.40722222222	1775.74054054054	1842.75368421053	1529.38513513513	2329.29416666667	2108.89864864865	2455.79054054054	2574.02928571429	2297.03999999999	2325.59999999999	1853.30162162162	2126.27542857143	2044.63666666666	2081.35135135135	2625.39563636364	1894.54369565217	2185.3755	2374.96842105264	2206.86083333333	1908.87634146341	2033.05959183673	1637.76875	2004.37111111111	2012.46	2226.03672727273	1983.42	1830.25375	2359.52444444445	1963.49999999999	2035.46999999999	1826.65238095239	1919.35764705882	2352.38055555556	1982.97028571429	1851.29999999999
41	118.085659560248	118.083791142016	118.093904785376	70.385	65.296	75.475	75	75	526.381428571429	1063.86	1126.69931707317	1376.36542857143	1193.88512195122	1497.75385365854	1121.43568292683	1582.43612195122	1732.37591111111	1959.66545454545	1381.42717948718	1896.46917777778	1245.59442857143	1584.29632608696	1415.12527777778	1300.02145	1161.23185365854	1110.21112195122	667.255463414634	1121.43568292683	862.242023809524	668.193571428571	547.884073170732	925.272731707317	923.077926829268	540.742195121951	441.773404761905	1339.44757142857	699.904048780488	872.558780487805	988.518428571428	828.576682926829	2675.77226190476	1438.3364516129	637.759146341463	1032.51151219512	1548.75174193548	2157.885	1600.38	1480.58624390244	666.330756097561
42	120.06453299991	120.064319973676	120.071322674654	56.101	55.087	56.114	3	3	223.4092	327.427133333333	304.081909090909	362.196818181818	243.877772727273	302.9862	230.612454545455	279.592090909091	879.953155555555	897.172813953488	883.556181818182	1065.0424	452.950636363636	438.668409090909	455.092318181818	554.082136363636	172.449136363636	219.387954545455	185.689636363636	203.0596	198.979772727273	155.081454545455	161.224636363636	182.649159090909	280.506111111111	135.695466666667	168.3225	385.611545454545	383.622545454545	287.787409090909	347.95175	280.64375	530.538666666667	424.384711111111	316.324	391.784727272727	496.872818181818	426.531	802.757488888889	563.253272727273	285.674666666667
43	121.065126222507	121.062089189606	121.073122353261	549.883	543.792	550.992	124	124	1000.01263157895	3012.34235294118	2567.578	2931.63531818182	2846.56090909091	3568.98882352942	1850.28	4761.28463157896	2107.13583333333	2769.36033333333	2543.545575	2016.8036	1395.75085714286	3134.6688	2700.24251428572	2430.51982352941	1289.61912195122	1015.18802631579	1087.45666666667	742.866526315789	2093.59963636364	1818.50225806452	1973.58617647059	2304.04309090909	1127.41986842105	1586.51161764706	739.797435897437	2576.53970588235	1537.8935	1427.17985714286	1388.38202380952	2024.63779310345	4540.24186046512	2378.93897435897	1340.65061538461	1976.28929850746	1935.92011666667	2651.27702857143	1718.91602564102	2808.17669565217	2710.82322857143
44	125.964832627451	125.962353205087	125.966105743439	1076.385	1075.34	1077.39	26	26	1238.67161290322	1614.16733333333	1564.1390625	1637.61774193549	1247.85451612904	1487.07999999999	1151.95633333333	1183.97333333333	1061.49333333333	1147.8629032258	2257.99766666666	1088.34	1536.57636363637	1609.06566666666	1671.78	1507.04931034482	1180.52566666666	1553.95129032257	1075.08	1114.204	1614.16733333333	1151.95633333333	1154.64	1539.68299999999	1620.27225806451	1186.64766666667	1219.67096774194	1228.48133333334	1141.08129032258	1182.18	1504.99166666666	1202.96032258064	1143.79366666666	1556.00833333333	1080.18	1093.79733333333	1072.72066666666	1185.24	2064.80866666666	1173.37096774194	1097.16133333333
45	127.038597274594	127.037853971441	127.046456892212	59.69	58.143	61.225	8	8	626.35675	925.117325	820.4016	811.113292682927	479.59975	634.5333	521.437175	583.583	415.9764	561.385	984.582439024391	434.5839	631.470585365854	593.725170731707	586.738414634146	512.25335	288.7732	528.5672	258.167525	356.1196	753.07365	587.6784	730.512097560976	757.057170731708	664.02	530.53	498.85156097561	503.940243902439	333.629925	377.608717948718	616.242048780488	496.946975	256.089025	518.2235	379.5981	360.157075	289.7581	515.238875	720.12	353.0584	261.1904
46	128.052485929523	128.050277227221	128.054694631825	90.3035	89.793	90.814	2	2	354.001235294118	411.123215686274	432.637960784314	447.952156862745	395.912156862745	484.574509803922	427.453941176471	486.558705882353	354.898588235294	373.542470588235	453.001882352941	410.150352941176	479.58431372549	596.72294117647	474.372941176471	484.742156862745	328.566274509804	481.569568627451	293.839058823529	331.557352941176	385.708235294118	331.589215686274	293.839058823529	350.933960784314	381.582666666667	309.143176470588	261.130039215686	467.339607843137	320.403137254902	317.30537254902	425.307294117647	314.280784313725	702.888078431372	591.759215686274	359.178039215686	412.230509803921	633.590470588235	904.879137254902	672.218764705882	643.793215686274	326.450196078431
47	128.952453456026	128.949293532221	128.960863665209	1081.48	1080.43	1082.57	124	124	2630.12043478261	3603.44272727274	3584.99714285714	3521.42857142857	2518.90531914894	3504.11083333333	2518.894375	2544.94127659575	2423.48958333333	1587.45826086957	3915.5276	2241.96	3465.46363636364	3638.04775510204	3637.32	2706.62446808511	2651.14090909091	3546.99914893617	2371.984375	2709.75238095239	3528.69688888889	2472.99574468085	2385.26826086957	3207.54893617022	3499.31458333334	2430.08111111112	2519.923125	2660.27347826086	2429.61208333333	2670.36	3404.45	2559.25043478261	2504.61145833333	3128.65304347826	2562.73254901961	2482.17765957447	2439.79591836735	2447.00260869565	3838.84085106383	2417.36708333333	2384.76
48	129.018627184073	129.016228229061	129.027536909157	91.31	87.741	92.854	26	26	472.324604651163	545.774651162791	523.467642857143	537.765857142857	429.586441860465	598.821906976744	476.350860465116	593.721209302326	1481.88702380952	1751.50485714286	1189.64539534884	1440.63404651163	520.413488372093	559.98	619.224697674419	468.372139534884	415.300906976744	591.761860465116	359.179162790698	470.284325581395	644.910857142857	818.151906976744	644.728186046512	754.903255813954	588.701023255814	476.459465116279	490.68711627907	555.031813953488	344.893627906977	414.226333333333	592.538930232558	512.180093023256	977.293674418605	680.619209302326	328.574790697674	417.341697674419	1333.50474418605	983.549023255814	934.32	1240.63847619048	403.975255813954
49	130.049202903545	130.045887493265	130.057789022001	57.127	54.066	60.194	35	35	2027.88825806452	3200.8282173913	2771.44182608696	3074.046	2225.23636956522	3493.00104347826	2048.18713043478	3978.08189130435	3644.70304347826	4549.04673913043	2027.45176119403	4187.72467391304	3640.92310869565	5100.76086956522	4192.78786956522	2630.55963265306	2993.46589285714	2798.63519565217	2801.69604347826	2657.21925	1500.16695652174	1228.19651612903	1304.06008695652	1426.46419672131	3061.08523913043	1303.5877826087	1285.39173913043	4965.08063043478	2928.21108695652	1996.14052173913	4416.62991304348	3029.5417826087	4803.38817391304	6360.85556521739	2590.44234782609	4083.171	4540.16086956522	6021.45736956522	2852.33642553191	5305.01439130435	2692.46843478261
50	130.049293646731	130.045586547623	130.057423155541	99.9985	95.887	105.075	24	24	576.367261904762	994.778571428572	883.691142857143	1327.5465952381	1244.03202325581	1563.2456744186	1100.58	2867.28537209302	1460.43542857143	1955.12204651163	475.439209302326	1659.95620930233	1178.4223255814	2055.5811627907	1471.01166666667	1039.79245238095	2271.40004651163	798.860302325582	1582.66925581395	1851.55325581395	565.225095238095	599.76	417.296857142857	428.458604651163	566.179285714286	559.181809523809	278.498093023256	2227.59557142857	932.649952380953	871.303666666667	1387.04186046512	1120.56128571429	3748.5	2344.86851162791	717.344547619048	1314.312	2362.9376	3116.38885714286	753.88311627907	2742.16904347826	1306.79874418605
51	130.064692059506	130.063555191163	130.067352823365	268.335	267.31	268.353	3	3	404.084195121951	678.575731707317	370.410512195122	316.290731707317	200.992853658537	349.0794	184.642073170732	905.998243902438	3778.53170731707	4629.93027586207	2541.84	5141.09973809523	144.878097560976	220.377951219512	168.320121951219	120.4072	268.253585365854	283.634585365854	329.46	426.472146341463	200.001268292683	104.082292682927	85.7045853658536	146.939707317073	176.531731707317	126.531414634146	71.410243902439	221.403512195122	185.661666666667	105.087634146342	176.531731707317	91.8128571428571	398.877219512195	234.661707317073	109.184365853659	161.179268292683	362.247195121951	210.23556097561	187.72819047619	268.253585365854	284.695682926829
52	130.065547135527	130.063136885694	130.072871594665	206.603	204.041	208.134	24	24	1634.752	2511.92388888889	2351.07632432432	2937.35810810811	2005.46042857143	2704.31455555555	1976.57762162162	3174.08416666667	1109.04194444444	1211.22121621622	747.858108108108	1090.84227027027	2264.9956097561	2783.31777777778	2570.4692972973	2191.54054054054	1401.44286486487	1855.87162162162	1429.17145945946	1553.07416666667	2008.92694444445	1970.15638888889	1715.8672972973	2031.04122222222	1639.61775675676	1705.89189189189	1496.49859459459	2083.69083333333	1329.44737837838	1417.8	1632.22222222222	1170.60908333333	2035.39875	1947.71027777778	1485.07955555556	1428.38888888889	1886.75041666667	1638.5215	1494.69594594595	1767.84735135135	1102.76608108108
53	130.086324989464	130.082978247302	130.0937078156	71.417	63.261	78.536	50	50	1441.47044680851	1149.5639787234	349.018434782609	718.278956521739	2360.16508695652	1801.78069565217	2056.1322826087	4666.24943478261	2825.47668085106	2056.61413043478	2217.02686956522	1958.73230769231	1504.6755952381	2760.514625	1949.936625	1054.0642173913	3210.15104347826	233.669608695652	774.378	3021.354	727.548234042553	1422.08761702128	626.45352173913	640.73747826087	1887.07254901961	589.719872340426	684.595043478261	3551.13844680851	1875.23947826087	2101.25426086956	3072.742	2128.51889361702	2723.81533333333	4735.262	1618.36114893617	1903.8176	2271.122875	3851.52954545455	2472.61984615385	3191.74037735849	2892.48414893617
54	130.967336575285	130.964416218908	130.975745364352	1083.51	1082.42	1086.54	111	111	2665.79326530612	3665.60854166667	3491.8088	3438.77551020408	2647.92	3633.80266666667	2651.51040816327	2525.70731707317	2290.87608695652	2109.76549019608	1906.77765957447	1833.96	3508.32272727273	3561.16862745098	3513.89999999999	3560.14823529411	2300.08177777778	3586.08111111112	1801.32	2602.5406122449	3617.4085106383	2062.87021276596	2030.82	3598.32377777777	3609.77999999999	1960.84893617021	2004.56086956522	2629.5505882353	2038.7592	2560.2	3775.84999999999	2627.57291666667	2368.33019607843	3878.5404	2078.76	1859.84787234043	2064.30291666667	2654.65952380952	1972.48255319149	1978.58791666667	1989
55	130.996541877719	130.996515140177	130.999705421532	63.261	63.237	64.275	3	3	258.078740740741	322.273185185185	444.833037037037	502.987814814815	204.051851851852	451.876407407407	252.058925925926	192.829	117.238392857143	137.825	507.068851851852	96.9035185185185	330.576	343.764962962963	310.158814814815	323.49262962963	110.212	279.490148148148	107.127222222222	122.431111111111	708.214148148148	1395.75085714286	1587.509	1149.83218518519	482.389925925926	579.402074074074	496.758037037037	209.107592592593	156.099666666667	262.263740740741	381.507703703704	286.724074074074	146.88	381.507703703704	217.323111111111	173.444074074074	133.653962962963	129.57762962963	511.038555555556	157.154148148148	132.662592592593
56	132.054483743078	132.054483743078	132.054483743078	195.896	195.896	195.896	1	1	30.6128571428571	110.190857142857	54.0827142857143	38.7708571428571	194.874571428571	55.0954285714285	204.074285714286	634.617714285714	433.682142857143	433.682142857143	375.402057142857	295.882857142857	43.8713823529412	47.9534285714285	55.0954285714285	37.7495142857143	254.008457142857	42.8508	38.7643428571428	282.658714285714	36.7302857142857	35.709	25.5064285714286	51.0142857142857	35.715	22.4494285714286	21.426	250.005	27.5469428571429	92.7991999999999	27.5477142857143	61.2264705882353	912.109885714286	45.9051428571428	89.7700571428571	92.8433999999999	33.6745588235294	487.682914285714	205.077428571428	27.5430857142857	26.5229714285714
57	132.100604391095	132.095977606869	132.109924519631	122.4255	119.352	123.474	90	90	641.861965517241	977.995576923076	954.119137931034	1189.80346341463	1060.2345625	1428.175	1046.96367567568	1781.83304081633	2908.80648275862	3197.52082926829	1894.33210344828	3011.85434482759	1386.3205862069	1605.8735	1389.60669230769	1051.89757692308	1286.2685	1425.56624137931	1257.74503448276	1588.60133333333	1188.59125	1555.60517241379	1158.2675	1599.95209090909	1484.50137931034	1218.676	901.085148148148	1860.99072	1131.50859259259	1094.43248717949	1437.61941176471	966.4135	3078.26185185185	1934.46171428572	1002.93117241379	1573.28636842105	2261.62917391304	2306.84372413793	1431.44703448276	2234.76382051282	1045.20059259259
58	133.061640500434	133.058618059983	133.069159763567	56.1135	54.073	63.255	12	12	184.651326923077	212.171773584906	208.156981132075	211.194679245283	207.094471698113	194.852433962264	194.911826923077	333.595528301887	468.058754716981	489.886153846154	476.463358490566	400.971226415094	208.114641509434	278.506358490566	217.340377358491	189.791538461538	708.076415094339	585.634538461538	628.497692307692	566.313461538462	140.842269230769	128.527269230769	137.750943396226	159.178867924528	130.567245283019	88.7450192307692	83.6539245283019	223.417188679245	170.387264150943	144.909660377358	158.158490566038	108.173	422.351653846154	261.134490566038	130.594461538462	243.871923076923	486.729	290.834433962264	508.044566037736	374.478490566038	177.526846153846
59	133.104349593333	133.104326008584	133.104373178082	122.426	122.409	122.443	2	2	52.0359375	75.4476249999999	93.8975000000001	101.00475	116.35125	134.673	88.7671874999999	149.921625	223.4758125	323.3201875	143.8640625	314.25625	106.0735	129.57175	122.475	87.7414999999999	141.8234375	118.39975	90.8022500000001	153.046875	106.106	113.1714375	94.8832500000001	139.722875	114.275	112.261875	106.145	160.120375	79.5795000000001	74.4554375000001	142.73875	93.8975000000001	306.075	161.209375	90.8078124999999	116.3085	159.11025	238.82625	88.7617499999999	163.13	95.9739999999999
60	133.976719062405	133.976277620598	133.980751015862	1074.305	1073.31	1074.38	6	6	1004.0252631579	1324.41543859649	1189.32	1325.20789473684	1049.94105263158	1178.5052631579	1103.82982456141	933.300000000002	975.564651162793	877.34827586207	580.379999999999	1023.06	1192.7901754386	1251.54	1137.3	1208.09543859649	912.193684210528	1175.24210526316	1016.09473684211	1088.52719298246	1272.37754385965	895.714035087721	1055.04280701755	1184.42368421053	1093.62482758621	930.559999999998	1048.85797101449	890.766315789471	980.557192982458	1031.39736842105	979.536842105265	1024.43228070176	937.541228070177	1068.30736842105	956.92456140351	1013.88	970.183965517243	984.638596491226	629.664736842106	1020.35087719298	980.557192982458
61	134.044944272163	134.04428996737	134.045592929102	57.133	57.122	57.139	5	5	269.315675675676	388.609702702703	419.39772972973	430.554054054054	84.6824324324324	593.702918918919	136.734324324324	98.981945945946	247.814027027027	421.56975	349.952702702703	224.423783783784	434.566054054054	484.551351351351	480.623675675676	516.338810810811	61.2162162162162	208.135135135135	109.168918918919	93.8797837837838	372.452083333333	208.136666666667	269.394162162162	362.253513513514	401.869351351351	231.56454054054	314.193297297297	372.339459459459	325.466216216216	109.20072972973	391.846054054054	92.8568918918919	124.456486486486	534.550810810811	363.209	362.195945945946	1225.34459459459	53.054054054054	1447.53340540541	1086.76054054054	186.709459459459
62	135.116265201633	135.115452644997	135.125557588477	617.241	615.223	618.3	14	14	228.5696	1959.2565106383	1127.24733333333	1994.89031914893	759.078400000001	1557.33170212766	1260.8848	1442.68848888889	880.394244444445	1331.448	336.735	861.011288888888	1083.40895454546	1218.1984	1097.07333333333	616.173955555555	738.7696	216.296533333334	186.7576	361.182266666667	742.657066666668	701.867022222223	232.595466666667	818.3608	281.6304	134.678133333333	221.373755555556	520.472	146.9376	507.083577777778	156.1042	727.450133333334	2623.76139130435	952.934727272726	155.121066666667	896.9316	670.4028	1802.82190909091	409.126933333333	353.050711111111	182.607844444444
63	137.965807204449	137.962081068406	137.975118414148	1075.34	1074.28	1076.31	113	113	1362.145	2234.676	1939.65366666666	1975.34451612904	1453.975	1918.85333333333	1438.67	1444.24333333333	1274.81266666666	1228.08	2473.28799999999	1375.40933333333	1925.34870967741	1898.22	1934.93999999999	1832.93999999999	1372.34833333333	1887.42045454545	1440.24000000001	1497.83354838709	2010.03548387096	1408.03124999999	1415.20233333333	1861.49999999999	1959.03999999999	1436.49523809524	1452.13761904762	1333.14	1395.86666666667	1370.88	1937.40199999999	1420.28903225806	1429.487	1638.621875	1147.5	1404.999	1432.9309090909	1392.3	2502.67466666666	1376.87933333333	1433.09999999999
64	138.054461874876	138.050527825464	138.063493992255	60.2085	58.137	64.27	16	16	18.3628	25.5010869565217	24.4922666666667	37.7498666666667	16.3261818181818	33.6651333333333	18.3672	26.5304	32.6286222222222	18.3718636363636	22.4458666666667	21.4231956521739	24.4832	29.5838666666667	31.6324	30.6115909090909	41.8367727272727	38.7752	117.330666666667	58.1628	33.6732	16.3224888888889	17.3464222222222	29.5916	28.5606086956522	9.1824	10.2028888888889	18.3628	17.3449111111111	23.4722666666667	39.7904	15.306	52.0279333333333	41.8262391304348	18.3672	16.3246222222222	39.7904	99.9992	68.3414565217391	34.6936	37.7506888888889
65	138.053325458332	138.053325458332	138.053325458332	203.05	203.05	203.05	1	1	23.472	34.6888695652174	44.8933913043478	35.7091304347826	57.12	60.1799999999999	59.1902608695652	102.026086956522	45.9136956521739	75.5186086956521	25.5065217391304	41.82	35.7091304347826	62.2359130434782	41.8306956521739	46.934	75.4799999999999	54.0738260869565	34.6888695652174	81.6208695652173	34.6885	61.231304347826	52.0222173913043	30.6	33.6700434782608	35.7015217391304	29.5724347826087	104.093217391304	71.421304347826	56.1023913043478	35.7015217391304	38.7715652173913	359.147130434782	148.958086956522	64.246304347826	105.113739130435	226.555826086957	235.680260869565	147.937826086956	225.429608695652	63.2426956521739
66	138.978237262351	138.973337313024	138.986733504916	1075.32	1073.28	1077.32	125	125	1972.68000000001	2757.05962264152	2517.87416666667	2460.94941176471	1840.47217391305	2452.00235294117	1909.73714285714	1838.04	1914.93104166667	1555.91216216216	3111.69318181817	1930.86	2553.54134615384	2680.99944444445	2596.92	2103.71953488372	1942.47666666667	2462.72703703704	1954.32	1745.79033333333	2642.81568627451	1805.87837837838	1810.034375	2411.64305555556	2378.105625	1962.97333333333	2129.0514893617	1906.71981818181	2022.46583333333	1902.65865384615	2358.68461538462	1863.25040000001	1721.30233333333	2490.67649122807	1981.86	1778.28512195122	1801.10227272727	1847.57509803921	2802.22761904761	2017.38127659575	1832.93999999999
67	139.001779661929	139.000103941058	139.010342986552	91.831	88.761	94.895	20	20	348.883846153846	469.258974358974	459.196153846154	448.980512820513	314.289684210526	427.498179487179	336.591538461538	234.629487179487	1163.79074358974	1388.58293333333	1551.849	892.738636363636	484.694871794872	436.614871794872	473.339487179487	426.531487179487	309.184307692308	472.39058974359	325.514315789474	335.622179487179	637.660256410256	772.237051282051	594.734743589744	688.586538461538	564.205526315789	460.138684210526	542.790051282051	294.861512820513	327.551692307692	334.652512820513	516.042153846154	426.467179487179	431.514230769231	397.005210526316	335.718526315789	315.314692307692	821.430256410257	486.674538461538	1173.14743589744	818.266205128205	326.441025641026
68	139.045127261932	139.045127261932	139.045127261932	238.77	238.77	238.77	1	1	1589.611	2243.26934210526	2051.78720512821	2057.16884210526	1516.34568421053	2020.74631578947	1391.45947368421	1278.58757894737	1445.71289473684	1474.50842105263	2972.02657894737	1382.67052631579	1987.78021052632	2084.72021052631	1994.92315789474	2089.49894736842	1440.38863157895	2099.75573684211	1604.62557894737	1451.60978947368	2157.85657894737	1503.67394736842	1537.10034210526	2001.04568421053	2157.05884210526	1616.34694736842	1627.626	1420.23261538462	1591.65157894737	1549.34002631579	2049.76155263158	1521.60442105263	1282.47078947368	2023.49494736842	1539.37855263158	1504.69407894737	1360.01078947368	1367.78736842105	2723.50378947368	1417.18207894737	1613.07765789474
69	139.989154339734	139.988457402612	139.992183773294	1074.27	1072.26	1074.36	7	7	2188.63965517241	3098.7872413793	2651.87620689654	2691.66965517241	2125.37827586206	2879.41310344827	2072.29699999999	2006.67586206896	2297.5724137931	2114.46	4339.07999999998	2236.59586206896	2796.76517241379	3237.51766666668	2959.01999999999	2773.37999999999	2110.07310344827	2815.19999999999	2458.20000000001	2112.11379310344	3123.31034482758	2163.13103448275	2388.6272413793	2686.67999999999	2691.77999999999	2223.33137931034	2320.26413793103	2170.55999999999	2143.44827586206	2137.92	2711.05620689654	2260.06379310344	2065.17793103448	2656.85517241379	2139.96	2160.06999999999	2310.06068965517	2095.07999999999	3989.78600000002	2352.68965517241	2236.85999999999
70	139.990185035375	139.98975157168	139.990362017342	1168.21	1167.18	1169.17	3	3	724.538095238097	0	952.104285714288	961.860000000003	627.592857142859	975.989090909093	0	0	0	0	1453.2711111111	646.680000000002	939.420000000003	0	894.957619047622	921.060000000003	0	882.300000000003	0	0	0	0	0	0	0	694.620000000002	698.700000000002	675.240000000002	652.388571428573	0	918.409090909093	685.745454545456	0	899.640000000003	0	0	0	633.420000000002	1749.05909090909	700.046666666669	0
71	139.990287361925	139.990287361925	139.990287361925	1124.26	1124.26	1124.26	1	1	1554.09458333333	2087.34625	2008.18	2030.62916666667	1405.56	1909.83	1479	1333.68458333333	1492.56479166667	1223.47958333333	3609.78	1445.34	2028.58833333333	2015.734375	2043.06	1956.13875	1442.86916666667	2077.9925	1482.36270833333	1422.17041666667	2024.28645833334	1483.68583333333	1477.98	2023.073125	1953.3	1396.66520833333	1494.60520833333	1502.05333333333	1420.86	1419.10387755102	1914.30166666667	1453.796875	1409.19541666667	1982.26479166667	1485.41714285714	1525.21145833333	1488.48395833333	1491.84916666667	3646.9387755102	1524.19125	1443.88958333333
72	139.990209337202	139.990209337202	139.990209337202	1133.53	1133.53	1133.53	1	1	1328.67512195122	1834.39853658536	1694.03	1760.34146341463	1251.54	1626.2687804878	1247.46	1157.23317073171	1271.22390243902	1054.93219512195	3212.99999999999	1270.92	1767.48487804878	1757.28	1813.56	1700.74658536585	1262.04170731707	1808.3043902439	1293.36000000001	1244.69756097561	1764.17804878049	1281.73268292683	1284.18	1787.89463414634	1724.82	1185.52341463414	1305.6	1276.32512195122	1214.82	1240.61658536585	1678.70243902439	1250.81902439024	1203.15512195122	1697.68585365853	1253.87975609756	1339.58024390244	1285.2	1262.04170731707	3129.83609756097	1297.75024390244	1250.09756097561
73	140.954059199263	140.950401769476	140.963215656484	1077.39	1076.26	1078.45	144	144	2448.68571428572	3550.68749999998	3209.93483870969	3330.36800000001	2456.8896969697	3286.41249999999	2469.15624999999	2454.60312499999	2401.81562499999	2342.66064516128	3826.13636363637	2296.02000000001	3312.64586956521	3386.43374999998	3370.08000000001	3366.0441935484	2363.02181818182	3075.64999999999	2527.55999999999	2520.14848484847	3405.83677419354	2451.81093749999	2605.85393939393	3224.12941176471	3293.53818181819	2518.15612903227	2296.49999999999	2432.42500000001	2228.16551724137	2341.91999999999	3140.52187499999	2522.16705882352	2165.14733333333	3141.57322580646	2398.01999999999	2505.78378378378	2305.63741935483	2392.92000000001	3662.00249999998	2550.59225806451	2354.16
74	140.992218945753	140.989184448936	141.002471158763	1075.28	1073.26	1075.39	23	23	3591.01754385965	5124.20210526315	4419.38689655173	4443.88421052632	3559.38155172414	4343.63368421053	3498.18157894736	3409.42631578948	2626.0038	3690.36000000001	5174.46000000001	2468.39999999999	4622.41491228071	4057.56000000001	4580.57413793104	3354.4176	3443.68421052632	4112.32719298246	3813.12403508771	3479.81842105262	4933.39649122808	3320.67105263157	3649.79508771929	4096.00438596492	3356.43269230769	3626.72368421053	2811.03389830509	3458.98947368422	3674.67192982457	3353.31666666666	4270.45438596492	3538.98859649123	3301.28771929824	3274.24966666667	3520.01999999999	3526.13999999999	3471.65701754386	3390.60586206897	2923.255	3701.83298245615	3511.44385964911
75	140.995667268375	140.994374657892	141.004778703962	1169.2	1168.15	1169.24	17	17	1158.24047619048	0	1623.57761904762	1595.28000000001	1102.14	1513.05142857143	0	0	1318.96347826087	0	2406.28285714286	1118.94	1623.84000000001	0	1520.54500000001	1515.72000000001	0	1533.06000000001	0	0	0	0	0	1566.72000000001	1500.42000000001	1256.64	1652.4	1117.92	1137.8575	0	1591.94285714286	1126.60571428572	0	1588.14000000001	0	0	0	1184.22	0	1223.55095238096	0
76	140.996205969223	140.994505366143	140.999953166273	1125.33	1118.25	1130.41	11	11	2305.14127659575	3159.23744680851	3399.03744680851	3301.07659574468	2276.64	3210.60957446809	2323.56	2179.62893617021	2658.142	2925.9575	4814.40000000001	2385.77999999999	3356.17957446809	3423.22085106383	3460.86	3419.44595744681	2151.0570212766	3125.19446808511	2667.85638297873	2250.58936170213	3345.92191489362	2355.14212765958	2545.92	3294.25270833333	3410.88	2646.43191489362	2446.47021276596	2239.83404255318	2585.7	2191.4170212766	3327.60765957447	2255.680625	2222.48680851064	3282.02446808511	2648.47234042553	2439.32872340426	2541.84	2208.20085106383	5805.83214285715	2595.42127659575	2411.2655319149
77	140.994487498679	140.994090200903	140.994884796456	1141.15	1139.66	1142.64	2	2	2483.67346938776	3490.452	3597.95918367347	3576.83551020408	2430.12612244898	3442.1548	2557.14	2421.9548	2809.1612	3081.004	5335.62	2589.78	3572.04	4331.0379661017	3559.08775510204	3080.09880952382	2467.8638	3391.83673469388	2849.88	2520.9142	3687.3	2608.1424	2739.72	3514.92	3652.0116	2818.26	2657.1	2489.81999999999	2679.59183673469	2513.7728	3586.003	2457.14285714286	2433.177	3553.37081632653	2797.3884	2754.54	2724.42	2471.95448979592	5382.61	2757.61163265306	2705.5704
78	141.017313684626	141.017313684626	141.017313684626	65.301	65.301	65.301	1	1	474.2709375	680.256625	756.0515625	645.81825	291.7915	781.27494117647	277.621333333333	236.701866666667	456.596	415.2671875	1641.58225	381.5735	851.922666666666	542.80625	713.15475	763.4088	435.64675	781.22425	517.1083125	405.0640625	644.014375	364.22925	348.9255	461.153	682.296375	364.22925	428.375294117647	336.6825	431.56575	367.425	617.2890625	349.94575	284.6671875	726.1955	466.25425	376.47225	298.93325	433.60625	2519.25470588235	263.4352	411.311875
79	141.958431443676	141.954415273567	141.967069241935	1079.43	1078.41	1080.49	144	144	11266.0876470588	15658.72	17451.9871428572	16285.7302173913	10395.7767647059	17542.8911764706	10913.0658823529	10347.6285714286	10213.8788571429	10754.0627659575	9798.90470588237	9804.24000000002	17272.1554054054	16554.8340909091	16752.48	16503.9819148936	10343.5	17015.445	10663.2175	10966.1211764706	16272.670882353	10140.9608695652	10877.3555882353	18876.12	17380.7102941177	10553.8354285714	10982.621	11559.28	10618.0547619048	10543.8989361702	17622.3748571429	10910.005	10365.1679411765	17338.050212766	10492.7399999999	9902.89314285715	10251.4805555556	10393.4207894737	9985.97478260871	10551.7238095238	10029.9097142857
80	142.962988470373	142.960457369176	142.963908759823	1079.44	1078.39	1080.45	39	39	1588.61181818182	1971.20823529412	2470.15363636364	1808.46000000001	1495.76424242425	2130.04437499999	1573.29352941177	1478.83235294118	1475.7705882353	1570.24636363637	1518.21090909091	1445.34	2321.02906976745	2448.39117647059	2277.66	2115.08818181819	1545.1705882353	2280.37727272728	1605.94294117646	1575.33411764706	1981.37944444445	1507.99470588236	1648.32	2296.70212121213	2322.15222222222	1544.73878787879	1503.79909090909	1922.23411764706	1500.29090909091	1560.6	2215.99692307693	1516.17030303031	1567.17176470588	2214.45853658537	1466.76	1469.22352941177	1373.73575757576	1523.31242424243	1528.84117647059	1558.00272727273	1490.81
81	142.99009709092	142.989319911148	142.990874270693	157.624	157.103	158.145	2	2	697.946926829268	1069.26673170732	1003.9506	933.277125	661.1382	969.2375	698.974	642.6	683.596097560976	655.11285	1217.367025	602.982525	1042.87435	1075.08	994.621875	1030.32625	619.306925	994.768124999999	733.577725	648.72	964.159875	776.535536585366	777.33525	963.133268292683	952.0332	788.672575	743.780475	606.2067	720.27885	746.7315	1099.8492195122	708.07085	606.97256097561	944.497414634147	762.031097560976	723.076243902439	695.9128	641.658625	1165.32535	689.7059	727.349125
82	143.95904881712	143.955857827786	143.970064016686	1076.25	1073.26	1078.45	137	137	4883.75851063828	6833.78978723405	7573.49999999997	7511.76265306123	3984.18472222222	8091.59245283018	5120.425625	3801.45149999999	7280.00161290323	7899.9	7438.86	6864.72050847458	8544.84952380952	6876.84000000001	8054.28508771931	7925.76732142859	4836.89749999999	8316.60761904762	7289.8253968254	4763.35270833334	6821.54468085107	6485.4925531915	5127.63829787234	7267.93387755102	7283.23693877551	7469.5840625	7307.51365079365	4992.89875	7188.03841269841	3979.99524999999	8176.73124999998	4793.07499999999	3967.75224999999	7548.97959183673	6571.86	7173.66	7157.45161290323	4079.99999999999	6248.15030303031	7266.73741935484	6726.5306122449
83	143.959471242719	143.956270695201	143.96851284588	1133.48	1121.29	1142.69	144	144	11832.8974137931	17702.5079365079	17389.9347619048	14655.68	8709.78000000002	17132.7747619048	10872.18	13001.8607692308	11318.0773584906	14967.7325	27811.9946575343	13028.46	16166.6259322034	17076.7770967742	15698.82	17214.7961904762	5170.37999999999	13459.9929411765	6726.89999999998	9933.6874	17646	12596.0847457627	13420.14	16428.72	17127.84	11088.4701923077	13692.5371875	13063.10078125	13343.7117460317	12523.4685714286	16483.8759677419	13523.8871428572	12870.151875	13260.4596153846	9990.8186	13376.3212698413	10568.22	12889.7055555556	33493.6948760331	13459.0076190476	9230.68916666667
84	143.959865048864	143.956075329795	143.969370657171	80.605	74.455	89.787	46	46	5390.41730232558	7392.96	7169.3304	6589.7131627907	4266.27295348837	9551.84694915254	4187.12986046512	3011.88342857143	3354.98091176471	4156.15466666667	12310.687255814	3687.80441860465	7489.87255813953	6356.48944186047	7117.51353488372	7273.37804651163	4900.05013953488	7596.82479069767	5177.486	5358.55724444445	8457.96260869565	4734.483	5176.778	7281.73172093023	7121.64	5086.12428571429	6152.46153488372	5791.12641509434	5179.83876744186	5244.71255813953	7577.58	5475.81581395349	2607.47665116279	6291.84245454545	3861.23241025641	3084.27702702703	2516.01553846154	2454.79144186047	9428.88	2789.82446511628	4831.05285714286
85	143.959508044333	143.957581325963	143.968381072097	104.562	90.802	116.326	54	54	6280.95013157895	640.560000000002	9086.74295454545	10057.6949836066	10230.655725	14347.1666341463	9742.3018	8046.81814634146	5324.99657142857	10132.4203875	23108.4397073171	10042.6549259259	8925.26210526316	10542.1134	18925.0159793814	17234.5948275862	11486.2656551724	17579.3531034483	10813.7250789474	11538.4340740741	17034.6711111111	11769.4443295455	12778.9159090909	18131.0089462366	8532.41048571429	11815.602962963	13159.8211764706	9832.95233333333	14125.4946666667	11923.1928271605	19143.8025531915	12035.9976296296	7708.0467037037	14333.7957777778	6163.4097368421	8150.8430877193	8095.26740740741	6769.80589090909	20448.5889634146	7879.10933333333	12475.6599673913
86	143.959488321974	143.958137002247	143.968923026467	916.183	912.094	921.384	28	28	4197.02271428572	4845.65611764706	5853.82618181818	5233.99242857143	3456.6796	7054.70168918919	3586.57355072464	3361.31217391305	3382.45104166667	3316.90241428571	3351.357	3238.34151428571	6384.87452054795	5056.41286956522	5330.8107076923	5658.84261333333	3225.09042028986	6876.22166666666	2918.75902898551	3612.08260869566	5142.6	3166.44441538462	3021.50739130435	6478.33527419354	6159.87070588235	3043.72535714286	2885.83055072464	5139.419	3464.30811428571	3308.01463768116	7088.89488607596	3677.36714285714	3232.46191304348	7025.15219178082	3202.6179710145	3264.88115942029	3057.28251428572	3406.6863	3068.22949275362	2991.65982608696	3384.50795774648
87	143.961580345918	143.956039133184	143.968371980912	1168.2	1162.04	1169.24	20	20	863.939999999985	0	1166.87999999998	1244.39999999998	846.296666666649	1141.37999999998	399.839999999993	0	0	1229.09999999998	1618.73999999997	905.759999999984	1168.64666666664	0	1185.01999999998	1127.09999999998	1012.85999999998	1128.11999999998	0	0	0	0	0	0	0	933.279999999981	881.449999999987	838.439999999985	928.199999999983	0	1082.21999999998	764.999999999986	0	6380.10000000002	0	0	0	823.139999999985	0	859.859999999985	938.396666666647
88	143.958583659534	143.957520369661	143.967797149765	22.954	19.383	28.561	10	10	9629.23215384615	12746.2894509804	12549.8996	12629.24326	9589.47450980392	12557.5386666667	0	0	9326.45329411765	9890.36958823529	16343.42646	9427.33647058824	12888.0409230769	12930.1609411765	12794.4513921569	12693.7743076923	9401.76564705882	0	9688.4297254902	9413.97969230769	12820.4229811321	9671.17770588235	9616.06112	12592.01594	12744.1829615385	9700.74865384615	9891.49149019608	0	9727.11023529412	9270.21419607843	12569.4985	9176.34894117647	9378.27430769231	0	9458.96498039216	9582.41819607843	9488.609	0	15540.2739215686	9523.3932	9657.90623076923
89	143.959155420707	143.958154484326	143.962943179024	267.315	265.297	268.342	7	7	5813.5594385965	8383.28314754098	13699.6534705882	7418.07842105264	5309.44947368421	8017.41625	5316.13421052631	4538.82377586207	4794.41228070176	4407.42584210526	8521.66624561403	4416.79515789473	6729.99552	7298.69531578947	7839.02807017544	4300.83393939394	5698.20155172414	7648.02414035087	6316.90758620689	5679.87572413793	7944.58852631579	5699.73767857143	6142.45810344827	7856.12413793103	7930.30336842106	6107.92536842105	6193.96344827586	5230.97915789474	5974.76378947368	5678.75948275862	7386.54398181818	5848.66578947368	4714.75875862069	7430.32284210526	6038.50272413793	5743.08534482758	5301.92547368421	5264.14621052632	8424.31289473684	5294.16421052631	6129.35310526316
90	143.966264286748	143.962346817826	143.966539565831	131.613	129.573	131.624	3	3	12383.088137931	16265.2353636364	15958.1931034483	14905.4032528736	11340.8788965517	15123.5121818182	10924.709	9505.48589772727	10666.2631034483	10241.9475113636	19199.2293409091	10951.2376666667	16530.5095172414	15982.6063181818	16220.7111264368	16325.3507586207	11143.0603333333	16060.0466666667	12269.1165227273	11131.4774482759	16580.4166666667	11930.5131034483	12258.2846666667	16473.2645795455	16457.1417241379	12405.3524137931	12591.2244137931	10434.5628372093	12441.1037011494	12002.4737159091	16924.1397386364	11939.7272988506	9252.12977011495	15445.0120681818	12001.6862727273	11614.9987954545	10217.8166436782	10339.7968965517	18204.9924137931	10327.8764137931	12024.9713103448
91	144.070300360655	144.068513713899	144.07208700741	267.3125	267.31	267.315	2	2	33.6736829268293	38.775756097561	38.77615	49.993475	56.115125	61.242	53.0476097560976	142.83756097561	640.636585365853	766.313073170731	385.56	846.817380952382	44.8855	49.9931463414634	40.8058536585366	36.7344	122.4	76.5201219512195	37.74	92.8444146341464	44.8976	33.6736829268293	25.5067073170732	40.8165853658536	42.8568	31.633175	27.5439512195122	38.77045	31.6245365853659	41.831	48.9799024390244	38.7655609756098	66.3079268292683	44.8918048780488	30.6124390243903	31.6245365853659	37.755725	44.9042	33.6696585365854	37.74	46.9390731707317
92	144.984048086248	144.984048086248	144.984048086248	1065.18	1065.18	1065.18	1	1	1104.89042553192	1627.91808510638	1325.72340425532	1339.53936170213	1021.23297872341	1605.81489361702	921.252127659571	930.240000000001	966.342978723401	1109.5285106383	3191.58	956.959574468086	1524.19787234043	1490.30680851063	1325.25638297872	1274.24574468085	922.464680851065	1645.26	911.689787234039	961.859999999996	1611.25191489362	932.279999999997	991.853617021278	1644.24	1397.4	998.580000000001	987.360000000001	1040.4	916.980000000001	935.535106382975	1398.42	938.400000000001	804.947872340422	1467.37191489362	967.161702127656	957.779999999996	901.680000000001	934.709787234043	3801.31276595743	907.158297872341	972.465531914894
93	144.984305023292	144.984305023292	144.984305023292	989.606	989.606	989.606	1	1	904.781578125	1245.267375	1379.1245	1314.920984375	824.298874999999	1878.7824375	716.12775	697.893749999999	696.745375	771.084562499999	5991.36674999999	689.646749999999	1498.494765625	1302.00609523809	1180.61003125	1297.8375	700.686328125	2079.17396875	689.382687500001	729.489921875	1328.22309375	695.650656250001	660.0613125	2013.107390625	1539.627984375	672.488906249999	734.6475	851.947890625	711.2449375	742.469000000001	1677.84859375	776.112984375	695.6613125	1767.5330625	708.010125	691.623562500001	668.069296874999	735.634046875001	7979.63741538462	732.707781249999	721.02953125
94	145.053104571516	145.048200732476	145.058008410555	59.6815	58.143	61.22	2	2	581.448857142857	707.840342857143	733.688142857143	608.073257142857	483.605470588235	514.1376	502.050857142857	520.418571428571	385.415470588235	479.759411764706	847.857428571428	434.568685714286	528.4192	630.430628571429	550.0264	439.804714285714	233.674294117647	423.418571428571	223.437970588235	220.415294117647	557.154	314.241529411765	338.725371428571	587.766857142857	526.290514285714	300.934705882353	296.853257142857	422.315485714286	235.6794	329.6538	474.432857142857	386.688285714286	338.669294117647	509.037028571428	299.957823529412	304.036628571429	318.320228571429	576.445285714286	741.623085714286	336.750857142857	186.707057142857
95	145.952951975387	145.952951975387	145.952951975387	1124.31	1124.31	1124.31	1	1	3674.65681818183	4661.41840909092	4666.53863636365	5118.71931818183	3798.48000000001	4694.06568181819	3548.35045454546	3435.87045454546	4094.06363636364	4212.51840909092	8252.82000000002	3511.86000000001	4724.70454545456	4907.43818181819	4809.30000000001	4543.07204545456	3571.59090909092	4621.64727272728	3727.91045454546	3567.73477272728	4837.82577777779	3619.76636363637	3360.90000000001	4695.08590909092	4714.44000000001	3579.97750000001	3567.73477272728	3371.58181818181	3450.66000000001	3626.90795454546	4849.20000000001	3913.59181818183	3758.3340909091	5038.90250000001	3382.05340909092	3784.02295454546	3695.46000000001	3616.49090909092	8116.69545454547	3554.47181818183	3696.08636363637
96	145.956318202081	145.956318202081	145.956318202081	104.06	104.06	104.06	1	1	5540.67970731707	7199.59036585366	6639.75867073171	6313.26062962963	4498.97625925926	6356.45586585366	4307.89945679012	3587.81179268293	4869.13068292683	4275.86913580247	10997.8624691358	4529.02508536585	7259.32030864198	6721.17692771084	7200.62324390244	7092.85188888889	4995.29326829268	7869.35488888889	5349.9032195122	5193.81336585366	7496.53832926829	4768.107	5142.16888888889	7486.2275	7785.76040243902	5109.87004878049	5764.76892771084	4396.65136585366	5429.25935802469	5237.99480487805	7568.34708433735	5406.81175308642	3356.82	6331.80558024691	5078.23946341463	4494.62271604938	3554.40229268293	3466.91309756098	9395.42060240964	3488.56187654321	4893.51866666667
97	146.063111336776	146.062265692817	146.065067961409	90.808	88.762	91.823	5	5	410.074655172414	858.985172413793	927.524793103448	896.913413793103	1039.74894827586	1330.30101694915	1531.30467241379	1233.26337931034	705.613310344828	819.516879310345	599.912068965517	1158.01310344828	1192.81068421053	1774.03657377049	1387.43050847458	1154.15573684211	946.912	1233.38844827586	789.693517241379	983.462827586207	404.070206896552	210.155517241379	156.102206896552	227.497796610169	524.368620689655	246.90675862069	210.137457627119	1536.69124137931	731.604157894737	708.131275862069	851.685847457627	578.499157894737	2407.60689655172	1957.90937931034	780.590172413793	1378.51773684211	2471.10813793103	3005.42793103448	1257.76449152542	2234.83736842105	921.293534482759
98	146.060756810931	146.058838895067	146.062674726796	145.3705	144.878	145.863	2	2	482.592771929825	877.185172413793	606.095068965517	614.206068965517	489.773793103448	545.79224137931	446.926137931034	920.11775862069	2565.07389473684	2680.21939655172	1657.94827586207	2417.03351724138	581.55724137931	1040.57586206897	625.429103448276	436.633793103448	525.442068965517	516.311931034483	432.553103448276	575.318896551724	475.448551724138	387.666666666667	266.265	337.614293103448	611.207206896552	331.623275862069	235.707620689655	1234.65896551724	538.696551724138	555.946982758621	610.00124137931	292.848862068966	2219.48248275862	1537.2699137931	566.195689655172	930.208551724138	1983.21517241379	1855.88179310345	1436.69406896552	2017.90103448276	1711.14718965517
99	147.074932797898	147.071126009982	147.084839370953	56.114	52.038	59.163	95	95	1549.61115217391	2162.57096774194	1621.35308196721	1712.00518367347	1203.92885245902	1442.53087096774	1086.70155737705	2746.35276190476	4023.13291666667	4925.274703125	4424.28380327869	2459.6547704918	1764.93483870968	2246.452875	1970.27996202532	1654.03119672131	3429.14549275362	2572.28335616438	3459.75793617021	3002.6448	755.212459016393	698.766290322581	666.306213114754	827.512491803279	771.181967213115	503.96764516129	477.443032258065	1200.86801639344	1346.76786885246	787.794360655738	954.965508196721	774.528393442623	2597.34433333333	1671.96467605634	1099.86042622951	1651.97106349206	3380.14346666667	1758.11987234043	5331.19	3173.62171428571	1639.58501538462
100	147.934606342444	147.934606342444	147.934606342444	1046.71	1046.71	1046.71	1	1	924.120000000001	1505.96727272727	1243.1953030303	1377.40909090909	784.496515151516	1138.32	973.957462686568	918.883484848486	725.327727272728	647.796212121212	3539.92575757576	702.884393939394	1156.85181818182	1488.76417910448	1401.68818181818	1314.1503030303	838.689090909091	1162.97272727273	682.280149253732	903.854242424243	1318.86	611.070757575758	692.785757575758	1138.48909090909	1189.67333333333	749.922727272728	669.219393939394	1006.74	749.700000000001	809.100303030303	1118.08606060606	913.035606060607	850.932727272728	1162.97272727273	712.98	628.413333333334	650.856666666667	809.879999999999	3734.76641791045	710.236363636364	669.318787878788
101	147.934814744735	147.934814744735	147.934814744735	982.543	982.543	982.543	1	1	1382.14839285714	1981.71869090909	1719.78130909091	1810.66136363636	1215.92514285714	1678.07945454545	1213.95145454545	1182.32750909091	1046.63192727273	976.1574	4957.91535714286	896.835709090909	1731.03091071429	1911.03892727273	1970.27516071429	1939.63103571429	1246.41778181818	1626.1988	950.555272727271	1348.80054545455	1914.77889090909	903.961636363637	957.865363636364	1641.91136363636	1682.3098	899.084527272728	953.938	1361.09232727273	963.326254545454	1198.28636363636	1577.82749090909	1331.88678571429	1285.2	1712.20069090909	957.950727272728	886.696	900.579727272728	1294.54150909091	4901.33356363636	954.193	928.001454545454
102	148.060530042167	148.056386692113	148.069209181555	58.125	55.099	59.19	83	83	1386.43604347826	2599.16548387097	2414.35304225352	2595.56647619048	2202.76549152542	3163.6308030303	2068.35942553191	3757.1128	1831.39003278689	1922.21464864865	1843.64359016393	1781.23485245902	2452.72972972973	2734.12787878788	2576.37673611111	2708.03718032787	1303.89521311475	1550.93647058824	1379.52760655738	1325.34201639344	1567.52045070423	1165.97242622951	1198.9237704918	1386.69240983607	1833.15564	1400.54076470588	1223.21206451613	2347.38980357143	1819.13098113208	1552.15427586207	1886.49361111111	1420.3968	3463.20863636364	2731.08217721519	1779.63416216216	2337.42781632653	3384.8252238806	3059.31846875	3176.81689655172	4067.42828571429	1116.17836363636
103	149.049916250016	149.045633228254	149.054199271778	845.252	842.716	847.788	2	2	218.369581395349	412.089181818182	376.482976744186	373.379581395349	256.055023255815	423.357906976744	237.691772727273	311.142558139535	311.224772727273	330.690976744186	279.588325581396	292.780046511628	349.995604651163	419.332090909091	457.199627906976	366.321930232558	244.833488372093	385.612744186046	253.029209302325	238.743818181818	427.71130232558	271.425162790698	307.102090909091	360.158511627907	358.068976744186	298.975837209302	254.17688372093	243.874488372093	242.793209302325	254.08423255814	381.627860465117	260.200813953488	267.311454545455	370.352860465116	271.388046511628	295.880930232558	269.347534883721	268.333395348837	280.575	309.158651162791	329.467511627907
104	149.934136138491	149.934082314177	149.934189962805	984.034	982.464	985.604	2	2	1591.31641791045	2327.40158208955	2033.00873134328	2155.51229850746	1274.22234328358	1959.70671641791	1529.9776119403	1436.62232835821	1196.61756716418	1170.94286567164	4306.93956	1055.91626865672	2065.5302238806	2282.40776119403	2156.14304477612	2117.18134328358	1540.13338235294	1876.19171641791	1095.44794029851	1535.52679104478	2309.65170149254	1073.24411940299	1067.13856716418	1922.33654545455	2004.73992537313	1115.38202985075	1194.83946268657	1596.7671641791	1118.2471641791	1367.69991044776	1898.38665671642	1586.07679104478	1523.94689552239	1984.62574626866	1105.90650746269	1040.67402985075	1052.62459701493	1524.10298507463	6644.73446511628	1106.19773134328	1142.26626865672
105	149.93474988917	149.93474988917	149.93474988917	1044.68	1044.68	1044.68	1	1	857.667090909091	1285.65818181818	976.985818181819	1179.33018181818	755.954727272727	996.362363636364	874.140000000002	853.435636363637	661.980000000002	618.230181818182	3548.19236363636	632.512727272727	1056.72	1203.17857142857	1095.67527272727	1175.45890909091	794.863272727274	1012.02036363636	641.355357142859	833.340000000002	1091.20545454546	589.560000000001	619.250363636365	936.693818181818	1060.98909090909	592.831272727273	603.947636363637	886.38	578.34	765.272727272729	1065.06981818182	902.860909090909	812.064727272729	983.455272727273	619.140000000001	605.772000000002	561	772.277636363637	3868.86000000001	637.613636363637	590.685272727274
106	150.058395097919	150.056630806301	150.068203262661	87.7415	83.655	87.753	14	14	227.48090625	360.219419354839	459.203225806452	591.861935483871	416.344258064516	492.800225806451	372.264677419355	764.089609756098	463.051625	414.447419354839	237.720129032258	469.318709677419	487.775870967742	610.017870967742	490.635516129032	440.835096774194	227.560709677419	233.639096774194	121.433741935484	234.6215625	204.01935483871	106.08975	95.8890967741935	185.686967741935	194.87371875	108.1498125	53.0534193548387	326.482580645161	128.556580645161	199.976903225806	174.403451612903	154.058967741935	1004.79234375	414.381935483871	145.924580645161	178.579032258065	531.655290322581	540.736774193548	260.124677419355	432.685161290323	264.20428125
107	153.998889383709	153.998889383709	153.998889383709	64.281	64.281	64.281	1	1	127.508928571429	195.819428571429	286.700285714286	414.232	140.799428571429	259.044965517241	146.952	110.190857142857	50.9714285714286	71.4625	180.58425	55.0935	162.225428571429	139.749448275862	144.879172413793	191.854	50.00275	74.4652142857143	48.9737142857143	43.8722857142857	578.60325	1117.17375	1209.02689655172	966.17675	323.362642857143	392.7275	326.422068965517	108.127310344828	88.7648571428571	141.844535714286	252.977103448276	183.683571428571	56.1039285714286	93.8465714285714	148.9565	86.7242857142857	57.136	58.15425	128.528689655172	70.4120357142857	61.23
108	154.968516552035	154.965162615506	154.97850477712	1076.37	1075.32	1077.41	66	66	1790.64843749999	2672.19843749999	2525.32499999999	2525.11875	1856.98709677419	2637.34709677418	1855.96677419354	1885.13161290322	2023.29967741935	2168.05921052631	3078.28281249999	1939.61406249999	2585.47187499999	2557.92343749999	2602.02000000001	2572.43999999999	1794.74741935483	2479.2075	1985.93999999999	1793.72709677419	2453.8758064516	1939.50743589743	2033.5029032258	3306.83999999999	2567.10624999999	2045.64189189189	2001.85312499999	1869.66000000001	2019.50046511627	1880.87999999999	2389.57187499999	1828.39999999999	1858.00741935483	2478.33906250001	1997.15999999999	1920.24709677419	1972.86812499999	1863.54000000001	2969.05677419356	2034.10562499999	1923.11161290322
109	155.001587771514	155.001015479219	155.002160063808	1079.925	1079.42	1080.43	2	2	1877.35757575758	2690.5390909091	2771.14303030304	2690.76000000001	1952.86	1750.30882352941	1925.31181818181	1927.92484848485	2035.08848484849	2203.85454545455	3081.31515151516	1927.8	2670.13303030304	2676.02909090908	2655.06000000001	2633.40212121213	1891.64181818182	2643.60515151516	2018.57999999999	1868.17484848485	2526.27030303031	1937.55545454546	2075.7	2996.60382352942	2644.62545454546	2021.22030303031	2034.67181818182	1953.88030303031	2011.61454545455	1918.61999999999	2729.31060606061	1907.96666666667	1934.49454545455	2607.89454545455	1995.11999999999	1946.73818181819	1997.32606060606	1910.00727272728	3111.82787878786	2054.89030303031	1948.64090909091
110	157.011035485317	157.008856778217	157.014889717102	62.235	62.217	64.298	3	3	417.232435897436	581.4	710.223384615384	756.01	663.183333333333	827.321375	578.572615384615	819.398105263158	488.420333333333	526.690461538461	547.891461538462	514.143	505.98358974359	698.785625	613.266564102564	531.639368421053	230.612717948718	336.684615384615	210.178102564102	260.211153846154	644.899282051282	1208.80042372881	890.818153846154	703.062666666667	448.789	566.171153846154	417.231125	691.646923076923	344.85295	418.431282051282	511.225538461539	352.045263157895	896.692692307692	835.485	386.677179487179	455.04265	491.775948717949	739.797435897436	587.592	491.837743589743	302.003487179487
111	157.975390891384	157.971889696623	157.985900134575	89.787	86.716	91.835	44	44	481.49756097561	1330.26628571429	1159.19102439024	1235.74367567568	829.589071428571	1450.63841860465	790.608139534884	933.430714285714	738.374048780488	726.726243902439	1496.72421428571	716.223857142857	1109.17997619048	1241.48488095238	1057.86345238095	917.335418604651	896.919613636364	1013.12007142857	665.303904761905	944.682456140351	1203.06885365854	893.581473684211	802.865204545455	1080.48655263158	1060.06995348837	948.849512195122	852.808666666667	1000.88319512195	762.242357142857	794.789	869.04	760.103181818182	826.315714285714	1136.89004761905	746.943512195122	705.116142857143	603.065048780488	557.066487804878	1153.62	727.451292682927	862.017906976744
112	158.960398198403	158.956808927621	158.970241441324	1081.5	1081.38	1082.56	144	144	11975.0615686274	15480.74125	14472.6151020408	15058.0428	11635.4275510204	15354.9792	11656.8518367347	11688.4314	10991.7488	11577.2296	12585.1388235294	10671.24	14693.1072340426	15295.8586	14500.32	14943.8775510204	11442.9525	15355.23	10577.4664	11404.1595348838	15471.3048	11201.796	10886.5542	14377.6786	14592.9408	10651.9082	10945.8088235294	11993.8775510204	10752.8925490196	11735.1	15015.306122449	11890.7212	11515.1936956522	15025.39	10506	11275.2070588235	10946.7670588235	11582.5604	12568.1701960784	10684.6084	10880.34
113	159.074534622233	159.074069220008	159.083819233003	57.6465	56.101	58.154	4	4	213.239714285714	283.5860625	437.777476190476	492.790333333333	294.856765625	465.2055	304.068793650794	312.173428571429	75.46034375	74.4924444444445	112.240158730159	75.493875	581.506875	599.87025	622.422698412698	786.697078125	229.56328125	258.160396825397	173.46109375	255.06640625	114.300444444444	69.366375	61.2219047619048	79.5884761904762	173.4159375	74.46684375	68.3527619047619	178.547222222222	126.514875	121.434777777778	115.292285714286	120.414317460317	197.93153125	136.6925625	99.9957777777778	80.609625	163.271111111111	153.064285714286	353.97253125	217.358047619048	69.3780625
114	159.966351152642	159.964033090275	159.96739607209	1080.515	1080.37	1081.54	50	50	1545.6523255814	2249.65125	2095.54681818182	2195.12307692307	1499.74186046512	2294.95782608696	1566.05697674419	1485.79720930233	1488.85860465117	1616.04837209303	1700.72767441861	1404.54	2186.79173913044	2088.87045454546	2229.23422222223	2199.12	1588.86418604652	2212.862	1554.48	1522.18697674419	2084.78863636364	1478.31697674419	1514.02511627907	2253.67088888889	2303.67318181819	1481.3776744186	1548.04558139535	1672.54232558139	1479.67441860465	1496.34	2296.90274509804	1570.49581395349	1557.89511627907	2273.52869565218	1516.74	1535.45	1479.67441860465	1502.80255813953	1647.03069767442	1445.99906976745	1414.74
115	159.966264773638	159.966264773638	159.971234831633	89.794	86.716	89.794	3	3	320.314888888889	756.025833333333	720.414166666667	735.729	422.4525	802.958611111111	484.473611111111	488.633222222222	409.961833333333	383.791555555556	814.188	390.766388888889	623.481857142857	643.688216216216	640.627891891892	586.746428571429	533.692444444445	592.781388888889	379.595	586.563888888889	680.525277777778	578.403	550.86	740.600666666666	678.484722222222	500.956388888889	572.375833333333	537.686388888889	401.028428571429	469.327777777778	644.520432432432	513.199722222222	401.923777777778	599.0922	381.646222222222	368.374714285714	332.664888888889	341.793055555555	547.799666666667	370.360833333333	522.296888888889
116	160.07385389435	160.07021493655	160.082109116927	271.396	267.298	274.463	19	19	149.980090909091	282.653318181818	236.734909090909	406.068545454545	1007.0032	1170.38315909091	912.123818181819	2346.31363636364	16773.3793917526	18371.796	10403.6599333333	19643.6608727273	403.9728	580.535181818182	382.559659090909	339.788659090909	1923.72	2249.70136363636	1897.49590909091	2252.76218181818	391.837090909091	307.102090909091	196.886318181818	257.108727272727	327.544022727273	224.492093023256	163.225454545454	395.865818181818	579.592363636364	310.204363636364	327.551318181818	201.9915	1585.29190909091	952.934727272728	388.775863636363	645.746318181818	1393.86004651163	841.845348837209	440.757818181818	929.22	1171.42963636364
117	160.075455073033	160.073714349209	160.083495837084	525.4335	523.427	530.551	6	6	24.4897142857143	51.0139534883722	47.9590238095238	33.6730465116279	24.4866976744186	52.0484651162791	20.4	34.6934418604651	898.968302325583	1445.37295348837	66.3181395348837	1878.35184444444	47.9523095238095	39.7963255813954	51.0127906976744	46.9397142857142	86.7237209302326	51.0202380952381	65.281488372093	78.5704418604651	42.840976744186	26.5308837209302	35.7138372093023	58.1559069767442	46.9328372093023	33.6646046511628	42.8507441860465	23.4664186046512	26.5342380952381	38.7697209302326	40.7953488372094	29.58	39.7800000000001	48.9733953488372	30.6125581395349	39.7854418604652	37.7546279069768	34.6847441860465	30.6076744186046	30.6125581395349	32.6537142857143
118	160.075354047892	160.074914127886	160.075793967898	394.3225	393.824	394.821	2	2	55.089	81.6133333333333	72.4318333333333	75.5005555555555	71.4272222222222	84.6569259259259	67.3444444444444	161.183849056604	1433.63018867925	1811.65155555556	705.088722222222	2143.24444444444	72.4384074074074	90.7948333333333	64.2845	63.2503333333333	118.352830188679	106.108888888889	82.659	109.168264150943	94.8858333333334	56.0916981132076	58.1611111111111	82.6413962264151	76.4972222222223	37.7619259259259	40.8060377358491	78.5528333333333	42.8555555555555	65.2981132075472	73.4746666666666	52.0445555555555	149.964962264151	114.269037037037	37.7504716981132	67.338679245283	115.289296296296	78.5685185185185	42.8516666666667	60.1833396226415	97.9448888888889
119	160.081917567564	160.076678332501	160.085629000126	370.87	368.311	372.427	4	4	71.4195588235294	107.120073529412	92.8454264705883	96.9419117647059	90.8127205882353	98.9596811594203	71.4308823529412	196.896897058824	2302.40552941176	2662.91869565217	1155.03952941176	2970.25004615385	96.9349264705883	108.130911764706	82.6283382352941	74.4803970588236	145.874720588235	125.505220588235	112.248529411765	123.421779411765	120.401647058823	81.615294117647	73.4601176470589	95.8979705882353	108.130911764706	52.0428358208955	57.1257647058824	90.8114117647059	62.2370441176471	78.5524558823529	87.7579411764707	62.2415294117647	177.513264705882	131.627426470588	52.038	88.7783823529412	145.910470588235	97.9538823529412	64.2776029411765	96.9013970588235	146.930823529412
120	161.083195106656	161.077495257211	161.089707704348	272.389	266.278	273.454	13	13	52.0337837837838	84.695891891892	83.6745263157895	113.252131578947	186.708157894737	204.084210526316	137.736486486486	376.47972972973	2494.86034146341	2789.79845454545	1764.50388888889	3494.68395061728	102.013157894737	137.736486486486	120.372421052632	113.268	301.912	348.932432432432	247.925675675675	331.587837837838	110.20547368421	83.6621621621621	68.3581081081081	90.8184864864865	76.5324324324324	88.7766315789474	65.2869189189189	126.515894736842	94.9002162162162	69.3894054054054	74.4895945945946	53.0454736842105	206.094594594595	174.466216216216	84.695891891892	103.030918918919	217.349684210526	164.262368421053	104.067567567568	150.952	193.882162162162
121	161.09574254858	161.09574254858	161.09574254858	385.644	385.644	385.644	1	1	84.6710666666667	146.9024	167.301866666667	209.182	126.5296	178.503888888889	117.346	246.871565217392	343.8748	440.7648	227.5492	428.670666666666	127.533333333333	180.567533333333	132.637555555556	97.9349333333333	125.495533333333	166.303466666667	105.1012	177.5264	227.519466666667	336.563333333333	255.1	281.6304	160.14	164.327333333333	138.725913043478	172.425066666667	92.8564	131.582804347826	152.0396	126.543377777778	169.323688888889	113.2496	104.079409090909	93.8650909090909	123.452266666667	140.8152	73.4592	130.562782608696	45.912
122	162.043288599084	162.039942383633	162.049319215805	185.67	184.673	187.734	3	3	330.561	795.827500000001	694.94688	821.334791666666	133.65668	833.544250000001	495.86175	121.40856	335.75108	365.174916666667	257.06016	315.3345	513.08012	620.312	667.2435	508.105250000001	81.6033333333333	999.8744	517.161125	682.714500000001	220.32864	111.18436	126.516166666667	146.916	247.991625	115.3165	116.3085	871.31912	310.09216	111.157291666667	362.18875	203.08348	591.7624	1015.95984	299.9535	393.736083333334	705.01348	422.39592	769.268500000001	676.41912	167.327833333334
123	163.069298058346	163.069298058346	163.069298058346	59.18	59.18	59.18	1	1	199.934	234.567142857143	185.72762962963	178.55	150.99837037037	137.709642857143	135.7265	138.754	168.241071428571	238.792666666667	441.76825	155.050857142857	107.1075	141.81475	126.537571428571	114.296	72.43775	94.88325	55.094	51.0240740740741	174.502333333333	104.066444444444	66.3185714285714	144.8755	152.978571428571	75.4991851851852	58.1440714285714	162.191357142857	56.1157142857143	93.9047407407407	127.532407407407	110.190857142857	126.515428571429	121.3885	85.7048888888889	77.5417142857143	108.151407407407	206.09237037037	366.205642857143	104.089111111111	35.71
124	163.074703678176	163.073374466565	163.074827445359	197.937	196.905	197.949	3	3	88.771265625	120.3931875	111.220875	170.34	155.109968253968	141.81909375	109.179063492064	328.5305625	4099.4900625	4817.68608333333	3141.397859375	2670.29541269841	129.586365079365	138.75825	148.973301587302	115.290492063492	405.0144375	246.905301587302	301.9755	416.268375	111.21065625	153.0421875	117.31078125	132.63453125	124.4743125	103.056873015873	90.7966875	202.0651875	85.6946666666667	122.4	123.452140625	107.138333333333	412.1873125	145.87340625	102.009375	148.95878125	141.830746031746	286.731507936508	279.558285714286	158.141171875	111.2004375
125	164.018945598196	164.018945598196	164.018945598196	256.087	256.087	256.087	1	1	138.75808	168.3462	189.7944	158.1775	121.39904	150.033	118.324549019608	103.04828	122.4336	120.419	194.827490196079	129.57556	187.73152	162.22452	184.67068	162.24042	114.23104	183.6504	170.34668	192.85182	157.12004	123.43936	113.25108	139.79206	191.855918367347	129.604795918367	131.56968	178.549	160.18396	125.4846	187.73152	100.98396	145.90004	168.3627	136.7336	126.48496	188.7481	151.034	234.692	171.366588235294	154.078551020408
126	166.087289956689	166.087289956689	166.087289956689	153.01	153.01	153.01	1	1	1185.3524516129	2115.39619354839	1771.224	2357.12129032258	1305.97161290323	1893.65883870968	1315.92483870968	2763.44216129032	1464.11661290323	1658.93961290323	855.138451612904	1932.42987096774	1410.30870967742	1611.75290322581	1428.4064516129	1266.96019354839	1578.63864516129	1631.39264516129	1323.27470967742	1863.36319354839	1383.25122580645	1436.556	1244.47870967742	1589.61232258064	1479.65483870968	1285.52516129032	1029.66822580645	1559.29935483871	1088.40883870968	943.73870967742	1424.5504516129	1022.33090322581	2063.96575	1306.49603225807	944.609612903226	1331.74083870968	1336.53806451613	1640.57496774194	485.750322580645	1601.85580645161	932.368451612903
127	167.061203600866	167.055562007574	167.066845194157	845.252	842.716	847.788	2	2	22.4462857142857	64.2669999999999	95.8907428571427	73.4482285714285	28.568	112.212571428571	31.6288571428572	60.1901142857143	155.105142857143	137.757857142857	22.4425142857143	92.8303999999999	75.4990285714285	80.6138571428572	102.06	95.9068571428572	26.5185142857143	43.8710571428572	61.2171428571429	30.6033333333333	53.0890285714285	61.2171428571429	114.268	81.622857142857	55.1031428571429	77.5547428571429	37.7738285714285	21.429	94.8706285714287	28.572	39.7978285714286	43.8796571428572	24.4866666666667	113.267571428572	96.927142857143	154.063142857143	92.8460000000001	42.8507999999999	39.7843333333334	152.018314285714	101.994285714286
128	169.034862275192	169.034802640648	169.034921909735	82.6455	82.64	82.651	2	2	335.674	724.284523809524	760.252181818182	980.608976190476	426.539142857143	595.763428571429	331.592857142857	589.725142857143	715.856142857143	785.024967741935	497.88780952381	391.780571428571	334.692761904762	429.470119047619	319.297261904762	330.657428571429	128.571	147.920714285714	82.6431428571429	124.457428571429	320.369714285714	238.713428571429	172.428285714286	291.794904761905	359.13219047619	187.72819047619	134.658857142857	206.097714285714	115.292285714286	216.295523809524	306.007142857143	257.106	227.491857142857	236.733904761905	141.836261904762	96.9407142857143	105.10169047619	154.063142857143	159.12	104.095857142857	149.961
129	171.137463908059	171.136728392427	171.138196379274	364.2525	361.146	365.273	4	4	87.7430731707317	188.72256097561	163.246829268293	239.831829268292	57.1432195121951	158.118902439024	58.1483414634147	54.0742195121951	92.82	106.123121951219	127.533536585366	85.7148292682928	182.654219512195	142.796585365854	181.581707317073	155.080780487805	35.7	142.858048780488	61.2248780487805	45.8989024390244	198.980853658537	81.6117073170732	102.029268292683	150.978048780488	161.202390243902	112.229512195122	114.24	91.8373170731707	91.8131707317074	42.8512682926829	132.653902439024	42.8574146341463	43.8715365853659	177.552146341463	96.9393902439025	56.1228048780488	98.9778536585365	50.0003170731707	106.092682926829	92.8066829268293	62.2438048780488
130	171.990602795355	171.990602795355	171.990602795355	116.309	116.309	116.309	1	1	306.036585365854	561.080487804878	578.575097560975	567.350536585366	616.3367	891.586585365854	582.42	671.16	494.770975609756	521.294780487805	471.306	357.093902439025	381.580341463415	376.452	395.9249	331.63	161.202390243902	134.6763	155.062243902439	150.978048780488	313.222365853659	381.48	393.82356097561	319.26	264.249487804878	375.512585365854	305.022714285714	475.5763	295.916	256.050609756098	341.604285714286	252.006268292683	637.484756097561	653.991975609756	406.066780487805	479.588	635.46	564.208365853658	713.167536585366	615.133536585366	242.858682926829
131	172.976778051355	172.975875764266	172.980345853692	65.285	63.261	65.301	5	5	370.3095	874.159477272727	869.485363636364	1087.60426666667	482.6535	967.110818181818	534.694363636364	653.047272727273	310.984777777778	283.743227272727	465.244363636364	217.293886363636	881.4144	703.907333333333	814.286454545454	863.266090909091	376.522568181818	632.639545454545	333.673772727273	388.775863636364	1234.684	2438.43408163265	3204.65144117647	1537.7565	1197.50668181818	2110.95472222222	1669.97385714286	615.1404	807.035727272727	680.703818181818	1043.739	698.980227272727	353.014363636364	715.115590909091	910.204909090909	551.967545454546	340.769066666667	281.620363636364	446.769733333333	517.3428	649.913727272727
132	175.038831860537	175.036467358582	175.050031583376	297.9005	293.837	298.966	44	44	1259.00906666667	2454.80742857143	2433.32464285715	2813.8692	1875.26127272728	2555.77702702703	1868.11936363637	2800.3575	80.6025714285714	116.328857142857	124.492285714286	92.846	2115.42542105263	2476.49951162791	2359.66032692308	2206.11509523809	598.807085714285	1186.59228571429	790.832142857142	941.697342857143	1443.92888888889	1175.53371428571	880.373552631579	1299.53539130435	1490.60447368421	1113.10285185185	934.864648648649	1996.64737037037	1108.02166666667	1275.33653846154	1522.24956862745	1176.5644375	2712.911225	2326.25142857143	1262.90148571428	1541.39268571429	1984.40014285714	2146.32045714286	1362.64365714286	2029.596	826.493478260869
133	175.115854244326	175.113402330457	175.125913874006	55.0815	54.061	57.122	12	12	119.353928571429	187.68	124.506809523809	156.100071428571	146.921142857143	182.605571428571	118.366952380952	366.333857142857	890.106642857143	1138.06146341463	459.128571428571	273.398285714286	250.955142857143	279.519142857143	302.03980952381	226.529857142857	8063.06629787234	4456.1075952381	4816.65645238095	5681.66868292683	294.896976190476	246.904926829268	146.938285714286	311.223452380952	307.02	119.357121951219	102.014285714286	210.149428571429	230.57919047619	133.691738095238	240.815523809524	170.431452380952	558.005119047619	230.552285714286	220.377951219512	270.375714285714	650.927095238095	376.529357142857	893.52	519.386023809524	196.910547619048
134	176.075436875471	176.075436875471	176.075436875471	432.594	432.594	432.594	1	1	15.3021428571429	23.4665714285714	24.48	19.3904047619048	14.2876666666667	20.4	18.3647142857143	21.4285	327.504071428571	498.78	31.6283170731707	703.783953488372	26.5269756097561	27.5432142857143	31.62	22.4491219512195	23.4693095238095	21.4255	13.263487804878	21.42	34.68	12.2448571428571	15.3058536585366	15.3060714285714	13.2637142857143	11.22	14.2856666666667	24.4897142857143	15.3039285714286	14.2856666666667	21.4287073170732	16.3241904761905	20.4057142857143	29.5877804878049	13.2634047619048	15.3060714285714	28.572	9.18257142857144	20.4052380952381	20.4080952380952	11.2213414634146
135	176.101941975254	176.101941975254	176.101941975254	57.128	57.128	57.128	1	1	180.555617647059	235.6068	353.072647058824	312.201	244.863529411765	375.391542857143	254.089852941176	275.471470588235	64.2359117647059	107.180294117647	82.6414411764706	58.1465142857143	410.087294117647	471.280764705882	520.335	620.436363636364	880.640735294118	364.245	344.849470588235	701.043088235294	97.9623529411764	35.7102941176471	37.7508823529412	84.6819705882353	124.433028571429	42.8449411764706	48.9642352941176	163.218823529412	109.167514285714	101.038235294118	86.7075	72.4522727272727	204.017647058823	108.132470588235	67.3394117647059	71.418	189.774705882353	143.861470588235	352.949657142857	198.986029411765	54.0833823529412
136	177.040408940712	177.040408940712	177.040408940712	65.301	65.301	65.301	1	1	68.3447857142857	435.479	817.391892857143	805.005428571429	67.3365	953.766785714286	66.3312962962963	71.4175	66.2767857142857	59.1993571428571	707.03325	54.0637857142857	786.473172413793	359.128	502.987814814815	705.140821428571	61.2171428571429	328.532	58.15425	79.5962142857143	349.011	156.103714285714	166.306571428571	150.997	130.546285714286	96.92375	76.5077586206896	99.967	62.23525	64.302	245.88025	66.3185714285714	83.6634285714286	428.43	61.2171428571429	67.3365	75.5011428571428	373.424571428571	3630.54817241379	79.5962142857143	42.8595
137	177.05369993916	177.05369993916	177.05369993916	267.31	267.31	267.31	1	1	80.6124102564103	124.493179487179	103.061435897436	109.167435897436	123.454128205128	163.317894736842	115.274125	270.374743589744	1428.17948717949	431.644384615384	775.180512820513	1799.7651	116.294615384615	124.47441025641	129.555875	136.734974358974	156.056076923077	150.997948717949	120.36	165.285692307692	127.535256410256	116.326769230769	66.3166666666666	123.469641025641	97.9618461538462	91.8369230769231	78.5498717948718	99.9851282051282	69.3685000000001	93.8659487179488	101.020615384615	77.5295	165.260769230769	135.697512820513	90.8187948717949	117.314743589744	109.183897435897	117.364871794872	98.966675	143.816475	107.145769230769
138	177.057646060209	177.057646060209	177.057646060209	296.892	296.892	296.892	1	1	143.879368421053	237.758105263158	273.437578947369	283.633157894737	326.484210526316	403.003947368421	332.614368421053	420.294210526316	408.105263157895	422.454315789474	169.389894736842	472.381842105263	239.693974358974	267.350315789474	296.858289473684	314.200526315789	145.878815789474	137.735526315789	95.9195789473683	143.860815789474	208.165894736842	206.156947368421	113.234605263158	192.859578947368	205.072894736842	145.897631578947	110.205473684211	361.229052631579	171.404210526316	201.980842105263	242.86647368421	202.043368421053	568.286578947369	349.950263157895	217.282421052632	302.971263157895	413.27052631579	403.003947368421	286.569564102564	494.904210526316	146.920615384615
139	178.033808468175	178.033176688963	178.033969917522	304.04	300.972	311.153	3	3	321.421153846154	418.405	279.553769230769	272.437557692308	103.047192307692	176.506576923077	71.4107692307692	216.276	315.263192307692	286.728076923077	153.056603773585	355.013538461538	253.994365384615	482.641923076923	321.318173076923	249.994230769231	192.812094339623	266.290269230769	421.415849056604	525.445754716981	296.903942307692	67.3314230769231	97.9363018867925	119.3985	618.283153846153	198.93	57.1347924528302	792.749192307692	621.414230769231	351.978113207547	617.271226415094	45.9164423076923	977.413056603773	730.509132075472	170.36520754717	416.206188679246	1221.37736538461	1002.81123076923	627.193557692308	983.650769230769	1172.28934615385
140	178.034095825758	178.034095825758	178.034095825758	610.116	610.116	610.116	1	1	29.5918636363637	52.02	53.047090909091	54.0816818181818	29.5918636363637	54.0877045454546	29.5800000000001	30.6081818181819	41.8311818181819	29.5879090909091	43.8766136363636	20.4031111111111	51.0068181818181	49.9989318181819	48.9916363636364	53.0480888888889	29.5951590909091	38.7746818181819	51.0204545454546	61.2163636363636	59.1692272727272	27.5436818181818	32.6443636363637	40.8209090909091	49.9936744186047	75.5001818181819	33.669	37.7542954545454	34.6892727272728	34.6892727272728	47.9528181818182	24.4892727272728	35.7182954545455	55.0947272727273	36.7388181818182	33.669	36.733909090909	35.7095454545454	43.8717272727272	43.8766136363637	29.5806444444444
141	179.038953197026	179.038329671553	179.039576722499	303.002	301.993	304.011	2	2	525.506	770.402	684.598933333333	676.451533333333	489.728	683.593555555556	518.295466666667	457.029688888889	515.245888888889	535.64	1123.3136	578.4282	775.216888888889	740.8104	678.314777777778	738.592622222223	528.498133333333	760.098666666666	543.938613636364	548.915422222222	727.450133333334	600.858533333333	518.227733333334	813.2588	734.608	553.9324	517.335886363636	549.923733333334	564.2812	495.8604	748.875733333333	522.4448	474.424	712.146133333333	572.280978260869	549.923733333333	598.909577777778	533.541355555555	1000.511	562.2404	594.815466666666
142	179.048238868652	179.045933303299	179.060356755262	87.747	85.69	88.774	23	23	299.960181818182	655.918454545454	600.027272727273	1042.87357575758	552.07359375	1039.65790909091	457.014303030303	756.022090909091	406.955818181818	378.7214375	541.764818181818	278.53678125	1101.07045454545	985.35864	1094.55754545455	1103.07860606061	817.3704375	1083.7356	533.70515625	965.006	653.994818181818	190.757	167.324727272727	456.061909090909	737.657181818182	292.818272727273	227.520818181818	490.751181818182	368.318454545455	621.346090909091	760.874787878788	516.2465	1099.70184210526	1322.74472727273	414.297625	312.259090909091	210.207393939394	872.333181818182	716.103818181818	289.809090909091	227.480272727273
143	179.07382059649	179.07382059649	179.07382059649	294.857	294.857	294.857	1	1	229.583333333333	354.107074074074	290.773888888889	333.667166666667	259.150555555556	292.819722222222	255.040909090909	360.118833333333	2435.40305555556	3038.71811111111	1948.94277777778	2876.86145454545	316.217222222222	361.211111111111	334.578222222222	313.255849056604	372.360833333333	394.840333333333	388.761111111111	461.165555555555	265.272222222222	277.515555555556	241.7795	303.0885	268.362277777778	266.2635	226.501666666667	305.057518518519	217.338888888889	255.069444444445	331.584259259259	263.262226415094	419.326555555556	329.549722222222	233.618166666667	249.940833333333	252.031481481482	265.243333333333	287.629745454546	252.036055555556	258.125592592593
144	180.031595969084	180.030252593095	180.032939345072	303.002	301.993	304.011	2	2	153.056603773585	248.999698113208	240.782339622642	217.320283018868	131.614075471698	197.934905660377	122.420377358491	145.883833333333	141.818611111111	156.117735849057	260.201037735849	138.743094339623	189.730528301887	220.401509433962	213.191830188679	210.17441509434	133.641833333333	217.316264150943	163.263396226415	181.609444444444	211.19858490566	146.92	149.967222222222	186.746320754717	243.847641509434	158.126320754717	130.595555555555	210.174415094339	172.443773584906	170.367833333333	242.826111111111	122.447547169811	185.687185185185	249.964716981132	161.186333333333	179.549333333333	265.268679245283	236.679396226415	287.624037735849	245.910943396226	234.660754716981
145	182.033394514974	182.033394514974	182.033394514974	65.307	65.307	65.307	1	1	24.4662857142857	114.272	88.7648571428571	101.008285714286	197.935428571429	65.2982857142857	219.545714285714	156.103714285714	30.5871428571429	28.568	40.8114285714286	47.9534285714286	89.7851428571429	264.254	113.251714285714	142.86	140.799428571429	152.914285714286	22.4431428571428	108.150285714286	57.136	31.6067142857143	41.8317142857143	39.7911428571428	56.1157142857144	33.6694285714286	31.6288571428572	134.677714285714	21.426	129.576285714286	73.4605714285714	95.9068571428571	298.943714285714	127.535714285714	29.5882857142857	55.0954285714286	59.1765714285714	721.240999999999	155.083428571429	71.53	15.3042857142857
146	182.059297299359	182.059297299359	182.059297299359	186.714	186.714	186.714	1	1	24.4873846153846	28.5686153846154	23.4670769230769	14.2843076923077	58.18275	10.2030769230769	67.3403076923077	278.544	45.9138461538462	49.995076923077	16.3236923076923	31.6438461538462	19.3854285714286	17.3439230769231	27.5462307692308	12.2427692307692	90.8484615384616	8.16246153846154	15.3046153846154	119.421	7.14215384615384	10.1984615384615	8.16553846153846	14.2843076923077	11.2233846153846	12.2436923076923	9.18276923076924	77.5433846153847	7.14215384615385	34.659076923077	24.4855384615385	19.39425	338.742153846154	18.3572307692308	24.4855384615385	55.0716923076923	14.2843076923077	197.939692307692	81.6246153846154	31.6271538461539	13.258
147	182.972953846059	182.965635703927	182.978310347484	1081.465	1072.28	1082.56	24	24	2375.18918918919	2069.19375000001	1508.10740740742	3164.90166666667	2296.62837837838	3394.31783783784	2347.64189189189	1545.67875	2261.93918918919	2648.62162162162	2810.86527777778	2305.81081081081	1776.25525	1757.48363636364	3164.04	2047.14	2256.83783783784	3395.45945945946	2266.44	2252.75675675676	3491.26918918919	2186.43918918919	2307.85135135135	1583.42800000001	3180.18243243243	2365.00388888889	2359.9025	2250.325	2323.77081081081	2226.66	3318.93918918919	2292.13405405407	2280.30405405405	3173.92777777778	2264.4	2200.72297297297	2387.04432432434	2342.94	2862.61621621622	2415.61945945946	2296.02
148	184.072658119487	184.070756492084	184.084770856023	55.093	53.047	57.128	23	23	551.90656	674.24644	521.418142857143	531.568857142857	351.9897	572.30976	420.450204081633	559.105387755102	2159.38246153846	2240.36333333333	2475.16363265306	960.99072	422.34624	450.903142857143	386.726959183674	332.646408163265	331.6235	345.87492	311.1793	266.31918	501.070510204082	332.61128	414.277428571429	521.418142857143	422.29656	398.88256	398.875857142857	484.576	358.11126	280.640306122449	423.460918367347	378.609285714286	590.67264	569.18232	359.13856	462.17778	678.4862	537.80887755102	1049.72406	577.539469387755	372.4022
149	184.984455976537	184.983939818891	184.984656570304	913.126	913.114	915.182	3	3	1588.85468852459	2051.94527868852	2470.29314754098	2101.57147540984	1318.07298360656	2841.47614754098	1374.66870491803	1352.8736	1277.49154098361	1341.77426229508	1646.57104918033	1281.57298360656	2557.79757377049	2083.2082295082	2213.16226229508	2175.44386885246	1242.8066	2760.07939655173	1267.08432786885	1445.85104918033	2042.77406666667	1290.88065573771	1201.08026229508	3041.68782089552	2456.80213333333	1232.4966557377	1178.51655737705	1557.94052459016	1400.57254098361	1311.16344262295	2595.58898360656	1481.58747540984	1367.28327868852	2840.68406557377	1242.24019672131	1317.3067704918	1303.66475409836	1353.88806557377	1476.46186885246	1189.74753333334	1337.7007
150	184.985432982649	184.979999347903	184.996656140361	1074.35	1073.26	1075.42	102	102	3568.55288135594	5009.4456923077	4201.07000000001	4428.55576271187	3147.08181818181	3734.09268292682	3509.39310344827	3387.93092307693	3675.7153488372	4290.12	5049	3714.42683333334	3968.72619047618	5077.56000000001	4395.91033898306	4049.07631578948	3675.70246153847	4156.17050847458	3810.12698412698	3399.21448275861	4919.1934375	3606.35462962962	3562.96645161289	3967.50018518518	3968.49464285713	3582.71404255318	3431.6052	3460.41491525424	3570.59322033899	3413.45111111112	4207.19103448275	3612.37328125	3399.21448275861	4235.42711864407	3848.45999999999	3386.4	3769.47734375	3418.08064516129	5326.19999999999	3917.08135593221	3784.7888888889
151	184.98647722614	184.982206284487	184.997615884621	1169.2	1168.15	1169.29	86	86	1449.11000000001	0	1744.18529411764	2022.66000000001	1097.21666666666	2308.18608695652	0	0	0	2075.70000000001	2986.93380952382	1601.12714285715	2417.36708333333	1970.58550000001	1974.66750000001	2026.74000000001	1339.91650000001	1975.74000000001	0	0	1831.92000000001	0	0	0	2134.86000000001	545.569999999989	1519.80000000001	1440.23999999999	1590.95950000001	1864.56	1907.31450000001	1553.13181818182	1405.22850000001	2037.96000000001	1912.5	1465.74000000001	0	1408.62000000001	3752.97461538461	1561.36500000001	1708.50000000001
152	184.985752794083	184.983348862423	184.997474423696	1125.35	1118.16	1137.64	82	82	4361.58196721311	4452.15695652174	4058.38976744185	2948.76333333335	909.840000000001	1785.00000000001	3320.1	3158.24565217392	2159.94769230769	4429.78391304346	6663.66	3431.27999999999	4154.3448888889	4369.50173913044	4248.29999999999	4255.25333333332	3356.458	4379.55893617022	3551.37673913044	3220.82630434783	4394.24326086957	3689.85872340424	4075.92	4192.02727272726	4022.88000000001	754.800000000005	3611.53749999999	3255.51369565216	3759.42254901961	3153.49195652174	2566.26730769231	3296.30744680851	3664.14999999999	4714.30865384615	3682.922	3759.437	3581.22	3150.44622222223	6282.76000000001	4481.60457627119	2261.08413793103
153	184.984932341909	184.981875934127	184.98715392996	80.609	78.559	82.641	9	9	2107.64868181818	2704.02	2569.33286363636	2538.77781818182	1577.53120930233	2384.3378372093	1587.51804651163	1388.59118181818	1815.93188636364	1633.07906976744	4473.89590909091	1440.43254545455	5824.737	2432.00509090909	2668.67672727273	2731.59834883721	1817.36553488372	2910.7898372093	1946.9143255814	1931.34425581395	2884.6965	1898.47377272727	1993.61290909091	2757.79718181818	2711.16	1948.72090909091	2245.37015909091	1652.84181818182	1979.29627906977	1924.42176744186	2881.5	1996.02976744186	1116.05404545455	2167.36911627907	1820.42679069767	1568.15918181818	1208.00290909091	994.765909090909	3544.57897727273	1051.02136363636	1832.40981818182
154	185.031795740648	185.031795740648	185.031795740648	57.122	57.122	57.122	1	1	2043.27654054054	3185.3755945946	2563.28666666667	2300.72638888889	2245.61486486486	2341.21013513514	1559.23911111111	2641.85875	2214.67686486486	2284.48645714286	3050.5475	2416.70013513514	2934.85966666667	2590.06211111111	3008.18833333333	2681.728	1877.56666666667	2936.2795	1712.01351351351	2120.45859459459	2056.19555555556	1178.42083333333	1202.05083333333	1935.73041666667	2434.67548648649	1232.32324324324	1245.55566666667	1850.48155555556	2019.12972222222	1644.15975	2401.73388888889	1609.99833333333	2974.63524324324	2788.97556756757	1871.17567567568	2190.53638888889	2786.37861111111	2333.75644444444	3343.92422222222	2939.82041666667	1642.63513513513
155	185.984992712996	185.984363468774	185.985621957218	1078.4	1078.4	1078.4	2	2	1008.007	1523.24282051282	1709.33750000001	1568.12425	837.625250000004	1817.53333333334	917.210512820512	769.46666666667	790.897435897435	871.293500000004	725.397750000003	754.800000000003	1806.86275000001	1677.72307692308	1700.943	1658.52	794.779743589747	1740.54650000001	720.12	836.610256410256	1629.75897435898	731.523846153846	717.240256410256	3034.50000000001	1806.86275000001	772.329249999999	774.559500000003	1006.213	689.858000000003	808.859999999999	1914.93936170213	855.189743589747	826.407692307692	1828.73600000001	782.339999999999	711.118717948717	788.856410256414	811.919999999999	762.323076923076	700.063000000003	716.04
156	186.078070734875	186.077690177807	186.083302207562	515.241	515.237	515.27	3	3	18.3674634146342	52.0274634146342	40.817	42.8574146341464	29.587975	44.898243902439	22.4367804878049	37.7499268292684	803.971414634147	1910.19242857143	39.78975	3237.74430952381	36.7353000000001	35.7051219512195	39.7961707317073	44.8976	88.7506097560975	48.9804	79.5714146341464	65.3065365853657	32.6353170731708	30.6124390243902	23.4695365853658	36.7349268292683	32.6493658536585	29.5764634146341	25.5067073170732	24.4866	31.63705	22.4426829268293	49.9788048780488	20.3995	30.6	43.8715365853658	18.3674634146342	29.5877804878049	35.720125	20.4055	27.54	35.7196341463414	31.6324
157	186.142965703109	186.142965703109	186.142965703109	365.256	365.256	365.256	1	1	77.5405079365079	125.481476190476	134.675619047619	175.519174603175	102.036507936508	129.564190476191	100.005838709677	227.502476190476	169.335809523809	146.918857142857	89.792126984127	101.016142857143	94.8939523809524	91.8085714285715	114.261333333333	135.682859375	51.0047619047619	60.2015396825397	48.9820952380952	44.88	78.5668888888889	53.0490793650793	40.8133333333333	94.8777142857143	83.655375	44.891873015873	47.9444761904762	97.9550476190475	42.8513333333334	56.1104761904762	76.5333333333334	48.9816774193549	188.732301587301	97.9550476190476	47.9571587301587	46.9411746031746	67.3440952380952	98.9754126984126	60.1959206349206	59.16	40.8146031746032
158	186.958319308409	186.953711215312	186.969907009833	1080.46	1078.4	1082.54	67	67	6921.56444444445	8840.81632653061	8771.22615384614	7582.68000000001	6223.60526315789	7926.77828571429	5878.93470588232	6424.49714285715	6169.25833333334	7302.12805555556	7750.34685185184	6752.4	7105.91976744188	7692.04685714286	8080.44000000001	8303.02055555556	7385.05777777777	7485.01250000002	5822.16	6350.20888888889	7965.37057142858	6196.19514285715	6335.22	7509.30285714286	8656.24272727271	7820.31710526318	6694.625	5944.28545454547	6353.97888888889	6575.94	7488.50697674417	7008.28805555556	7661.81473684209	7461.80682926832	6407.64	6488.96666666667	6280.59657142858	6155.38371428572	7357.084	5741.14771428572	6564.97166666667
159	187.090633938074	187.090633938074	187.090633938074	515.237	515.237	515.237	1	1	65.3072	82.641731707317	62.2452926829268	87.7556585365853	43.8715365853658	73.4803902439025	56.0921428571429	56.1160975609756	389.742487804878	824.27542857143	66.3170238095238	1434.72257142857	66.3269512195122	82.6298780487805	79.5923414634146	65.3065365853658	61.2087804878049	77.5515121951219	61.2073170731707	58.1636341463415	79.5485853658537	57.1500487804878	50.0003170731708	66.3269512195123	74.4795853658538	49.9730000000001	56.114756097561	52.0336829268294	50.007487804878	44.8928780487805	68.34	49.98	49.9799999999999	70.3980714285714	54.0819756097561	54.0742195121951	43.8830731707317	51.0134146341463	40.8	53.0679024390244	46.9390731707317
160	188.112712155918	188.107519667896	188.117904643941	291.2885	290.793	291.784	2	2	106.118779661017	239.787627118644	226.519016949153	242.848745762712	141.820050847458	212.237559322034	149.97986440678	330.540406779661	513.153779661017	485.697491525424	241.760084745763	520.346949152542	140.757661016949	164.280033898305	137.722881355932	159.162305084746	83.6469491525424	90.8041355932204	64.2834915254237	88.7724406779661	116.322508474576	213.25793220339	103.037118644068	121.422355932203	112.241016949153	121.422355932203	98.9745254237288	132.635254237288	86.7230508474577	88.7724406779661	119.395525423729	81.6298305084746	565.230237288135	241.804271186441	105.08793220339	145.886661016949	408.149152542373	340.770576271186	238.69586440678	383.590101694915	238.767254237288
161	188.111986393349	188.109349895871	188.114622890826	172.937	172.407	173.467	2	2	260.145241935484	559.110258064516	479.57435483871	657.9	469.326129032258	664.1985	536.666590163934	1570.92419354839	875.478290322581	1007.93529032258	555.031606557377	1174.4351147541	387.699672131148	535.601612903226	455.036983606557	339.724451612903	758.054885245902	631.549725806452	497.846580645161	837.578903225807	442.757	638.631064516129	479.483387096774	542.785870967742	461.247475409836	405.083180327869	318.352524590164	775.481935483871	537.6335	395.76	476.513241935484	310.192774193548	2057.8930483871	1159.72166129032	506.016	738.411047619047	1725.28366129032	1220.13219354839	748.944721311476	1427.34103225806	712.085868852459
162	191.141107416523	191.140579137255	191.141863036783	383.6065	381.615	383.711	4	4	164.2522	313.205011764706	356.074435294118	463.234894117647	105.095141176471	381.5284	124.4888	172.4138	166.281345238095	176.496635294118	94.8906352941177	204.08	244.881882352941	456.003105882353	293.837929411765	234.648705882353	103.033226190476	590.777541176471	396.963058823529	129.548964705882	642.814941176471	800.699999999999	504.083411764706	645.734470588236	408.028235294117	425.536235294118	366.2518	403.006882352941	215.277094117647	87.7435476190476	285.731764705882	88.7748	132.635595238095	313.244741176471	226.514	148.968666666667	262.227682352941	84.6883176470588	130.594635294118	366.184223529412	55.0984235294118
163	191.142482628456	191.142482628456	191.142482628456	345.894	345.894	345.894	1	1	91.8231428571429	146.917028571429	183.677142857143	205.111885714286	43.8722857142858	175.518628571429	58.1644285714286	87.7445714285715	66.2851428571429	82.6431428571429	42.852	58.1465142857143	98.9815714285714	144.856228571429	110.172342857143	94.8839142857143	57.1168000000001	244.902857142857	240.821142857143	65.2672	259.188857142857	421.3072	253.066285714286	229.487142857143	162.225428571429	191.813714285714	140.799428571429	172.452428571429	106.088914285714	39.7967142857143	120.410571428571	40.8114285714286	41.8375714285715	106.124571428571	104.069142857143	48.9805714285715	111.211142857143	41.8317142857143	30.6128571428571	146.871771428572	22.4494285714286
164	191.178512316982	191.175720538231	191.191961909346	616.4535	610.104	618.3	30	30	308.1608	2723.17276595745	1493.4752	2718.35693617021	1036.59093333333	1948.176	1548.39373333334	1913.01861702128	1185.42075555556	1720.176625	374.4868	1168.05266666667	1409.85497777778	1658.9536	1494.2144680851	787.508622222222	961.2168	274.451733333334	217.371340909091	486.6778	1027.27426666667	882.434555555556	278.502466666667	1106.1136	336.732	158.142272727273	245.857488888889	651.100266666666	141.8356	613.193622222222	208.1344	940.685866666667	3706.49463829788	1226.36053333333	193.899318181818	1171.4192	902.0336	2300.72372340425	440.755199999999	479.577555555556	245.857488888888
165	192.048985416728	192.048985416728	192.048985416728	657.054	657.054	657.054	1	1	8.16222222222223	23.4587222222221	26.5358888888889	16.3244444444445	10.2027777777778	18.371	15.2941666666667	10.2088888888889	14.2838888888889	9.1825	13.2636111111111	12.2433333333333	19.3852777777778	21.4258333333333	20.4055555555556	21.4258333333333	10.2027777777778	20.4055555555556	11.2230555555556	14.2877777777778	22.4461111111111	9.1825	10.1994444444445	17.3390555555556	21.4258333333333	18.365	6.12199999999999	12.2433333333333	12.2433333333333	12.2433333333333	20.4111111111111	11.2193888888889	20.4055555555556	19.3852777777778	11.22	10.1994444444445	9.1825	11.2267222222222	17.3503888888889	11.2193888888889	6.12166666666667
166	193.046585524071	193.046585524071	193.046585524071	212.215	212.215	212.215	1	1	67.3467567567567	110.171675675676	113.268	124.472972972973	89.7980540540541	136.718789473684	91.8389189189189	195.933405405405	3954.67232432433	3208.20378947368	2293.55157894737	825.398648648649	142.841621621622	212.249945945946	184.727621621622	90.804054054054	205.014710526316	95.9054054054054	147.919078947368	251.966702702703	242.824324324324	207.147783783784	147.873289473684	144.855351351351	289.762210526316	186.739135135135	193.825	1015.33027027027	240.783783783784	206.034684210526	329.547297297297	219.358108108108	823.358108108108	518.297297297297	301.912	440.826810810811	258.169405405405	671.444540540541	144.882216216216	508.012421052631	72.4391891891892
167	193.050682370625	193.044860048207	193.057907069293	254.052	252.006	255.088	9	9	566.2503125	1059.93152083333	1537.705125	1721.40777083333	1370.40291489362	1852.69021276596	1457.81816666667	2568.6509375	499.932708333333	572.4420625	356.970833333333	342.811	2467.014875	3126.49283333333	2752.66661904762	2640.12971428571	566.1809375	327.5069375	371.333083333333	482.588104166667	1474.29135416667	547.8183125	167.283416666667	686.642270833334	1905.2735	1395.21255319149	900.696791666667	3801.529125	2281.32558333333	2364.74633333333	2377.47375	1805.59061538462	4452.55283333334	3657.09866666667	2512.21454166667	3071.72183333333	3480.1438125	3582.23210526316	2169.36154166667	3593.56211594203	258.160145833333
168	193.05213240273	193.048049805259	193.061118152891	356.062	353.006	360.148	11	11	79.57340625	110.18025	125.504203125	123.474828125	87.7504307692307	114.271015384615	88.771265625	137.73796875	367.23375	427.496030769231	204.05625	214.27875	117.341328125	116.2906875	117.31078125	110.18025	96.90890625	91.84078125	101.024859375	113.22	99.9875625	98.94	81.62875	97.929	91.8249230769231	92.8368	66.3	134.6874375	86.722578125	86.72390625	92.854125	76.526953125	185.70540625	117.341328125	89.791625	113.259890625	142.838769230769	122.431875	93.8572500000001	142.7890625	83.66946875
169	196.040270884071	196.040270884071	196.040270884071	90.813	90.813	90.813	1	1	1234.34917808219	2620.87268493151	3066.37609589041	4100.81142465753	173.460547945205	5937.99452054795	153.030821917808	145.887424657534	3201.135	4483.08658904109	2514.96621621622	1227.29071232877	5331.93243243243	8667.87117808219	6700.13917808219	5501.18317808219	212.234082191781	4130.06904109589	2833.52906849315	133.655890410959	1126.47320547945	282.593123287671	278.553493150685	326.487671232877	1913.75128767123	714.191780821918	432.531567567568	6925.15728767123	3182.49087671233	138.778555555556	3135.04934246575	146.943123287671	231.583534246575	11444.4131506849	4129.38139726027	3373.25219178082	15095.9189189189	205.088835616438	7180.10975342466	14806.1895205479	1071.20136986301
170	196.058489438918	196.041458548289	196.069813713122	60.182	55.105	63.238	35	35	282.579571428571	151.98	51.0207317073171	1937.50386206897	2283.63336585366	34.6840476190476	2326.43414634146	3425.53192682927	322.192095238095	90.8429512195122	238.742780487805	2932.84226190476	21.4225609756098	30.6036585365854	13.2653902439024	20.4078048780488	9651.8477755102	6712.28746341463	4266.73528571429	8245.97065853659	39.7952195121951	77.5399047619048	28.5681951219512	46.9390731707317	80.58	32.648380952381	30.6036585365854	703.900975609756	133.655146341463	1466.54612195122	51.0134146341463	925.516073170732	6565.66185365854	91.8128571428571	29.5882857142857	3032.23736585366	140.800390243902	8976.32043902439	32.6392195121951	3065.46646153846	607.074146341464
171	196.04558157518	196.041223496299	196.058015310381	90.813	84.686	100.994	49	49	1557.66314516129	2725.95716129032	3042.74622580645	2081.64585365854	5107.97706451613	5877.22588888889	4433.94	6768.46927536232	3511.88012903226	4554.7074516129	2564.95945945946	5876.75428571428	5304.85504918033	8606.53419354839	6680.22735483871	5461.4966557377	11533.0707419355	10686.4952380952	4926.35103225806	9593.7484516129	1099.95990322581	307.044274193548	292.818693548387	331.561904761905	1941.39762903226	540.745322580645	512.08780952381	8240.38567741935	2875.42252459016	3013.10783870968	3121.2	1948.88885245902	15716.3825	11470.9427580645	3512.06135483871	7216.9273255814	15331.5345189873	18853.5380526316	7185.55085714286	11758.7162790698	3059.80230645161
172	196.071374124496	196.071201621099	196.074080643907	62.241	60.206	66.316	5	5	350.9316	148.91643902439	46.9453	14.28385	2770.41384615385	30.60375	2486.7397948718	3655.55575	308.92365	90.8438974358975	239.764625	3757.120375	17.342125	26.52325	9.183825	18.3673846153846	9829.612	6691.85046153846	4251.02912820513	4281.98925	36.7353	76.520625	49.993475	41.831275	77.52	31.628525	43.86645	741.630875	133.65358974359	1589.01830769231	47.945875	1042.88548717949	8300.9574	89.771	28.5719	3027.10076923077	143.858775	9761.5128	47.94	11.224675	870.4012
173	197.048055175685	197.046015646979	197.052769490971	90.811	88.75	97.944	6	6	228.515636363636	266.261522727273	272.4468	314.286	428.571818181818	406.014272727273	500.898113636364	606.994659090909	361.039772727273	441.945386363636	359.136	592.778454545455	384.694227272727	709.92	472.323136363636	421.428954545455	445.908840909091	500.953909090909	359.184	371.329636363636	146.9376	111.194863636364	98.9532272727273	129.557318181818	195.892363636364	146.919272727273	94.8621136363636	546.862933333333	289.796181818182	259.153377777778	240.693777777778	161.203090909091	1308.83495454545	788.776227272727	364.286045454545	607.143409090909	1385.52213333333	2035.432	1143.44547727273	1337.59873333333	330.524181818182
174	197.046947738062	197.045825020582	197.064073184273	62.218	59.157	62.223	3	3	32.6423703703704	104.066444444444	126.539703703704	204.059259259259	152.024148148148	305.068592592593	79.5975555555556	422.479333333333	108.082142857143	86.7251851851852	81.6207407407408	56.102037037037	226.448222222222	240.781185185185	257.161333333333	208.185777777778	1180.43996296296	900.888925925926	421.38237037037	1131.71396296296	80.6034074074074	46.9336296296296	42.8602222222222	57.146962962963	97.9057777777778	60.1952962962963	35.7012962962963	428.524444444444	97.9484444444445	125.546555555556	104.111777777778	100.007185185185	641.743074074074	537.559518518519	131.613444444444	194.869518518519	396.895259259259	304.169703703704	95.9043703703704	365.33237037037	124.476148148148
175	198.040594761974	198.040025513748	198.0411640102	61.7105	61.203	62.218	2	2	41.8217826086957	121.354130434783	147.937826086956	254.055782608696	49.9949130434783	340.781652173913	102.052173913043	49.9927826086956	78.5031739130435	94.8883043478261	69.3777391304348	67.32	249.963913043478	337.706347826087	379.537043478261	252.068869565217	47.9522608695652	210.173739130435	102.030434782609	46.934	110.216347826087	113.248956521739	122.43652173913	71.4182608695652	102.998043478261	120.390782608696	72.4230869565217	469.22	153.045652173913	44.9144347826087	150.998608695652	39.7901739130435	66.3169565217391	610.98	158.140434782609	222.416869565217	471.380608695652	62.2359130434783	62.222652173913	456.173217391304	76.5391304347826
176	198.046507140392	198.039974387154	198.052520794635	90.807	86.715	97.944	7	7	123.439446428571	286.670178571429	290.806875	347.947875	134.6895	429.487660714286	211.173267857143	133.629357142857	356.926315789474	514.368	383.627428571429	514.224	461.161071428571	862.050892857143	622.308928571429	481.667571428571	102.0375	508.102285714286	335.668125	162.205553571429	173.462631578947	168.314473684211	165.283392857143	165.268928571429	183.648214285714	190.790089285714	118.328285714286	613.245375	314.2755	86.7227678571429	284.570035714286	85.713	153.008035714286	935.602	391.817142857143	660.182625	1563.05035714286	143.857767857143	1195.52371428571	1547.88178571429	304.007892857143
177	201.04806830371	201.044592145897	201.052033020569	429.5295	428.485	433.631	6	6	92.8427499999999	116.329875	183.582580645161	144.931612903226	65.3192258064516	213.19959375	75.5008125	88.7807812500001	73.46025	91.8225000000001	78.5592499999999	65.2719999999999	184.67090625	148.9336875	157.0655625	148.983875	174.4948125	174.464129032258	70.3864687500001	246.824875	136.667032258065	430.624625	875.575161290322	200.011875	259.1514375	178.483064516129	1057.01008	168.342580645161	99.9875625	75.4869375000001	297.976875	115.314677419355	74.4782499999999	204.04375	73.4715	78.5736875	69.3907096774194	74.4788387096775	74.4782499999999	92.8626562500001	69.3663750000001
178	202.12893016127	202.127980843498	202.129879479041	644.799	644.787	644.811	2	2	20.4052631578947	39.7789736842105	33.6730263157895	33.6686842105263	35.7046052631579	32.6585263157895	19.3795	48.9807567567567	34.688947368421	80.58	17.3449210526316	120.375526315789	30.6078947368421	27.5435526315789	19.3825	31.6330526315789	21.4255263157895	24.486947368421	20.4086486486486	12.2431578947369	22.4457894736842	26.5309473684211	8.15978947368421	26.5234210526316	26.530947368421	11.2228947368421	10.2031578947369	19.388	19.385	15.303947368421	25.5025641025641	11.2197105263158	52.0414736842105	20.4052631578947	19.3855	29.583052631579	32.6492631578948	56.1231578947368	16.3267368421053	14.2840526315789	16.32
179	202.122146922004	202.119613527151	202.134905460817	205.072	203.003	206.098	27	27	261.214967741935	530.540317460317	360.222492063492	615.117428571429	945.878428571429	1375.32374603175	965.265365079365	1911.98568253968	946.898793650793	794.790206349207	342.778666666667	604.056126984127	637.668650793651	926.405015873016	921.389666666667	769.28346031746	1293.46063492064	986.616285714286	697.80825	916.216571428571	266.290428571429	310.162031746032	219.320476190476	155.081015873016	577.481714285714	341.854206349206	254.003714285714	2260.10865079365	1395.62057142857	873.053125	1066.19857142857	745.817253968254	5101.73913043478	3499.19888888889	1630.1098125	2794.5190952381	4803.99088888889	4131.40570422535	3113.86355555556	4588.66556862745	1332.36876190476
180	202.124562814717	202.122238053086	202.136524485118	345.874	341.783	348.908	8	8	217.337761904762	540.743015873016	415.292625	487.73178125	435.693453125	440.75475	340.770126984127	772.34426984127	1324.98	1237.582203125	720.36653968254	1175.35085714286	234.643125	316.254126984127	349.892666666667	293.865142857143	155.068952380952	147.952109375	107.138333333333	142.8	161.20196875	182.58	91.8328571428572	164.266	200.9769375	143.844234375	121.38	409.170375	213.236396825397	270.396746031746	253.05053968254	115.300609375	2545.81087301587	990.774492063492	247.925571428571	418.349682539683	1705.91025	1847.701046875	1488.5736984127	1630.98	1023.42617460317
181	204.096823843618	204.096823843618	204.096823843618	320.364	320.364	320.364	1	1	129.619375	291.89875	330.58125	398.91775	178.54375	254.04225	157.070941176471	400.95825	111.20725	134.673	39.78975	33.6580588235294	104.0655	82.6453124999999	118.313176470588	112.266	48.972	32.65	23.46575	46.934375	101.9875	34.665125	44.8909999999999	105.124375	85.7010000000001	24.4785	16.318	134.68125	38.78375	74.4782500000001	76.4953124999998	63.2555	247.9359375	128.5515	35.70875	44.891	90.7744375000001	125.444625	73.4580000000001	58.1756249999999	15.3046875
182	205.044744016578	205.040446465052	205.049078082021	268.335	267.31	271.368	5	5	78.5715897435898	88.7756923076923	95.9195789473684	109.170179487179	60.1951282051282	115.304605263158	69.368717948718	75.4989743589744	1583.04	1967.50432653061	1139.34	2150.72972972973	99.9725641025641	87.7420512820513	74.469358974359	95.9209743589744	51	166.301794871795	142.79641025641	56.1155128205129	79.5928421052632	85.7036923076924	90.8051025641026	105.104897435897	103.064025641026	66.3273684210526	72.4291025641026	59.1752631578947	84.6706410256411	66.3166666666666	90.8165128205129	76.5096153846154	63.2479487179487	99.9851282051282	63.2654358974359	65.2882051282052	95.922052631579	58.173	68.3588974358974	74.4581282051282	95.9185641025641
183	206.051449442802	206.048538829728	206.056445620758	267.834	267.31	273.449	4	4	76.5214285714286	116.328857142857	134.693428571429	136.715095238095	95.9068571428572	131.669071428571	91.8128571428572	233.645428571429	1712.58	1776.62353846154	1131.18	2054.82927272727	92.833	102.028571428571	109.155285714286	104.081285714286	123.42	159.164571428572	100.98	153.039285714286	119.387357142857	78.5711666666667	69.3778095238096	95.9180476190477	87.7548095238095	77.5525714285714	62.2287142857143	98.9654047619048	74.4704285714286	66.3185714285714	112.244523809524	68.3495714285714	165.259285714286	123.454571428572	74.4895476190476	77.5308571428571	99.9996666666667	108.178047619048	70.3997142857143	105.06	87.7548095238095
184	207.061787750507	207.053453044844	207.077106846033	297.917	293.837	309.169	89	88	12632.1393333333	19044.3304864865	22042.0105098039	6754.80727272727	10366.9911818182	22608.848627451	3144.68121621622	5996.68373529412	672.35134	911.225318181819	721.403392156863	712.069490196079	18922.02	19186.5812	5796.12152542373	18290.7553571428	6048.52864	13090.9023488372	10298.4138732394	10887.2953968254	14599.8166511628	13606.3277761194	11652.7244	14194.8665526316	15655.264	13875.6615384615	11899.4071587302	5556.40527272727	13906.6122461538	12372.69302	15305.2586511628	12098.5573137255	19898.52084	20361.6183921569	14384.2117647059	14146.604	6315.81056000001	16909.425	12592.1937647059	6668.52782978724	10883.1292857143
185	207.070557443894	207.068068751477	207.07304613631	375.9655	374.426	377.505	2	2	203.035534883721	372.350930232558	423.359285714286	469.38619047619	482.662714285714	516.095904761905	498.977928571429	1107.87153488372	79.5926511627907	115.292285714286	61.2242857142857	101.020071428571	349.949833333333	461.04	374.442418604651	353.989571428571	626.28	366.274023809524	430.610809523809	660.030279069767	213.264595238095	402.95511627907	306.083720930233	246.935674418605	224.426190476191	325.463547619048	179.52	601.954523809524	343.876404761905	240.72	216.325809523809	254.080785714286	1078.28748837209	420.347904761905	312.248093023256	441.841255813954	762.135642857143	451.018904761905	115.27576744186	803.76	216.295523809524
186	207.06913570281	207.06913570281	207.06913570281	355.047	355.047	355.047	1	1	367.298181818182	808.989763636364	1075.46327272727	1074.46205454545	1013.23914545455	1505.92254545455	1238.60517857143	2525.175	134.6352	184.669363636364	107.128636363636	159.161785714286	1006.08518518518	1168.08736363636	996.609785714286	921.306272727273	1740.43018181818	1081.58545454545	1052.01365454545	1700.24907272727	428.514545454545	767.012654545454	559.169236363636	394.768145454546	473.355927272727	873.260072727273	383.506327272727	1384.63345454545	948.849107142858	456.110672727273	486.722127272727	437.7438	2760.13281818182	1230.58047272727	976.401	1391.8008	2933.28409090909	1118.21890909091	344.852181818182	2743.40872727273	569.366666666666
187	207.072986412585	207.072986412585	207.072986412585	233.64	233.64	233.64	1	1	406.130571428572	798.771857142858	841.716071428571	1097.95552380952	1931.62621428571	2852.46792682927	2077.2408372093	4031.71328571428	419.327642857143	680.609976190476	381.577952380952	584.610071428571	1237.75097619048	1709.21785714286	1554.11271428571	1079.4370952381	4658.99242857143	4067.78421428571	3196.10757142857	4618.07892857143	1126.52685714286	1502.67042857143	909.84	1165.86	911.115142857143	718.381714285714	551.757093023256	1730.36419047619	1117.12918604651	564.06	947.690595238095	652.891428571429	4879.91269047619	1847.99614285714	1002.66	1252.70619047619	3592.34216666667	2699.66333333333	1857.94028571429	2576.87246511628	1658.98457142857
188	207.100746404614	207.100746404614	207.100746404614	385.644	385.644	385.644	1	1	170.362567567568	289.717368421053	335.62445945946	373.47827027027	387.764324324325	404.918540540541	413.264189189189	928.319736842106	72.4507027027028	96.9256756756757	53.0624864864864	80.6141621621622	254.047297297297	327.453789473684	274.408315789474	262.17472972973	487.689189189189	274.452702702703	298.978783783784	526.459459459459	192.831081081081	319.302297297297	260.21027027027	206.127351351352	198.89472972973	259.231027027027	162.175815789474	512.175675675676	286.733918918919	206.024052631579	175.486486486486	226.536	839.437756756756	318.324324324324	220.413405405405	358.162297297297	577.472972972973	367.355675675675	90.792027027027	609.944263157895	164.263513513513
189	207.987122005606	207.987122005606	207.987122005606	299.93	299.93	299.93	1	1	88.7617499999999	753.964750000001	874.3971	1020.3	171.402	872.313750000001	126.5482	202.970049999999	30.6165	37.7529500000001	46.92	46.9315000000001	650.919499999999	751.1248	761.1438	696.4551	98.9642499999999	204.05	68.3969499999999	70.4213999999999	258.12325	115.32215	91.7999999999999	229.5	360.14825	111.20725	82.6888499999999	156.1059	72.45905	109.16675	313.30885	82.66455	235.686	597.866499999999	113.22	138.754	156.1059	153.0375	126.48	165.2805	79.5599999999999
190	208.071678283395	208.064332657042	208.085243182432	297.907	294.829	299.924	59	59	2852.03130952381	5553.24088235294	5853.26986666667	6217.26886046512	3991.34338461538	6318.162	4116.49477272727	5689.38867391304	105.086869565217	193.876	109.181869565217	115.277195652174	4999.36386206896	5745.31074074074	5611.78758139535	5291.79439999999	2138.30426666667	2762.91664705882	1966.29404347826	2127.28186046512	3477.5232	2913.21717391305	2394.29715217391	3098.20823529412	3630.1088	2798.29027450981	2293.89209756097	4242.27270422535	2933.3125	2729.44653846154	3479.42149253731	2592.94102941176	5584.9658	5342.15733333333	3041.0265	3813.35808	4882.04788732394	4280.06031914893	3200.48713043478	4969.35416438356	2068.25541176471
191	208.085734280283	208.085734280283	208.085734280283	298.92	298.92	298.92	1	1	2876.52102380953	5552.07602439024	5871.60726190476	6250.99957142858	4026.04742857143	6306.386	4126.9594047619	5554.65976744186	102.028571428572	186.738428571429	107.143536585366	110.190857142857	5049	5802.02147619048	5664.85328571429	5269.37019047619	2154.54171428571	2779.19342857143	1955.11443902439	2148.68502439024	3460.19254761905	2894.88830952381	2385.03833333333	3156.51965853658	3672.00828571429	2869.99673809524	2379.60692682927	4237.74097619047	2941.41507142857	2750.30514285714	3512.26717073171	2623.46064285714	5472.81257142858	5369.6384047619	3069.60985714286	3819.41485714286	4743.86173809524	4285.2	3199.29185714286	4837.85185714286	2078.2735
192	209.071639495468	209.070329842845	209.073704419478	297.9125	296.885	297.929	6	6	492.799815789474	997.971789473684	1051.89864864865	1085.71651282051	741.75044736842	1164.12902083333	723.385236842106	1082.35960526316	71.4202631578948	98.9808421052632	63.2661052631579	76.5217105263158	924.146647058823	1084.70757894737	1047.67513157895	1033.55323684211	400.911710526316	608.09252631579	376.535368421053	384.639210526316	701.029263157895	567.354105263158	441.716973684211	643.885684210526	691.738421052631	550.956315789474	433.690131578947	756.1515	545.854868421053	485.582631578947	707.151789473684	433.678947368421	1010.06052631579	880.51382352941	550.871052631579	631.461447368421	803.071368421052	778.480868421053	580.290157894737	859.061578947369	343.828684210526
193	209.13600883664	209.130935047948	209.141082625333	117.8305	116.291	119.37	2	2	13.2608666666667	18.3582580645161	19.3888666666667	17.3479333333333	11.2251333333333	22.4422	16.3216	24.4776	22.4422	13.2613	12.2408	16.3242666666667	17.3411333333333	13.2608666666667	17.3479333333333	12.2432	9.1827	13.2660666666667	12.2412	17.3445333333333	12.2456	8.1592	8.16213333333334	25.4927419354839	16.3242666666667	10.2044827586207	10.2026666666667	10.2046666666667	7.14326666666667	12.2408	11.2168064516129	7.14326666666667	23.4569333333333	22.4422	11.2229333333333	9.1824	10.197	18.3648	19.3850666666667	15.2985	7.14458620689655
194	209.153487730982	209.153487730982	209.153487730982	343.853	343.853	343.853	1	1	65.2972972972973	124.472972972973	127.554054054054	164.285270270271	87.7432432432432	98.981945945946	89.798054054054	212.221837837838	66.2877027027027	69.3783783783784	59.1756756756757	57.1275675675676	87.7571891891893	162.197189189189	130.553081081081	75.5	180.535216216216	148.983135135135	136.737945945946	217.219702702703	137.739078947368	237.691486486487	188.78	141.776243243243	99.9891351351351	110.189189189189	95.9054054054054	130.615351351351	79.5684324324324	78.5732972972972	108.165837837838	79.5831891891891	168.371351351351	102.043243243243	90.804054054054	73.4672432432433	132.635135135135	123.452702702703	51.0135135135135	131.576513513513	36.7355675675676
195	210.074689952395	210.074689952395	210.074689952395	120.373	120.373	120.373	1	1	76.5206896551724	160.1243	159.1928	238.7892	261.239466666667	318.2712	282.5677	581.438	264.249066666667	310.161066666667	167.290933333333	271.390933333333	218.294266666667	326.421333333333	289.755733333333	215.276266666667	339.6822	295.935333333333	242.7838	277.512533333333	111.209066666667	90.7889	57.1442666666666	66.2805	158.141333333333	151.029066666667	97.9456	419.4118	234.661333333333	220.3344	239.590333333333	104.0876	1370.53316129032	586.538333333333	291.796266666667	373.4176	1197.3626	735.612266666667	460.140266666667	850.7356	474.5945
196	212.058704832172	212.05517606511	212.071020644663	70.408	67.336	75.504	19	19	12.24192	26.52104	26.533	31.63178	23.46874	27.54702	16.3264	53.05976	22.4334	27.55674	29.5879607843137	42.84672	24.4865882352941	36.7256470588235	28.56784	30.6114	2336.6702	1964.05	936.70884	1585.67052	26.5304	13.26208	11.22308	29.5916	26.52104	13.26338	14.2838431372549	14.28224	13.26338	17.3486734693878	33.6651764705882	19.38722	29.58464	36.73008	20.4076	22.44572	27.54756	32.6528	26.5215294117647	15.3057	13.26364
197	213.964596950668	213.959347878515	213.978415778741	104.0485	99.979	106.118	96	96	3159.5206875	4622.85572727273	5190.5173	4491.91085	3356.53923255814	4489.37945454545	2746.92262790698	3821.00513636364	209.076162790698	342.76688372093	300.982325581395	229.562790697674	2619.05637209302	3153.96620408163	2913.88892307692	2864.2628	376.482976744186	692.86423255814	640.82288372093	420.297488372093	3081.46338028169	2371.5	2763.905625	3070.63	2191.56913432836	2371.33621052632	2323.17756	2581.63794871795	1678.55034883721	2219.12142857143	2678.14485714286	2029.86921428571	2631.26773333333	3807.205675	2554.98724637681	2637.78209302326	1574.25564102564	2874.15544736842	3160.39227906977	1607.73490909091	1158.87777777778
198	214.058251720534	214.058251720534	214.058251720534	57.122	57.122	57.122	1	1	82.6287567567568	202.974621621622	302.043333333333	326.488888888889	213.236486486486	402.953378378378	259.192888888889	327.55375	55.061027027027	66.3501428571429	28.567	70.3893243243243	267.269111111111	337.656777777778	334.696666666667	363.278222222222	404.085	281.589	220.378378378378	385.723459459459	41.8382222222222	33.6691666666667	21.42875	43.8779166666667	74.458027027027	37.745	19.3821111111111	132.614444444444	106.108888888889	80.6260833333333	55.095	45.9125	228.504216216216	78.5483243243243	72.4391891891892	91.825	220.38	146.944	62.2267777777778	309.18625	57.1351351351351
199	215.958831573103	215.953806766565	215.972552252288	103.051	94.878	106.112	82	82	1550.68061538461	2208.91064102564	2481.77493333333	2122.47069767442	1562.43653333333	2013.27807317073	1292.44136	1648.32	787.419684210526	820.319027027027	703.986486486486	511.072736842105	1275.35714285714	1445.43772413793	1454.89832653061	1276.58863636364	316.283783783784	424.432432432432	403.060135135135	293.790315789474	1466.1232	1092.48178846154	1263.08884375	1467.74213157895	976.403175	1116.34495	1044.57909677419	1118.40711111111	877.57625	968.241793103449	1232.04495238095	907.865925925926	1283.271	1814.27966666667	1098.85911111111	1268.39751351351	1485.51351351351	1340.65542857143	1378.38026666667	1504.89864864865	819.165657894737
200	215.991744891001	215.991744891001	215.991744891001	116.315	116.315	116.315	1	1	1855.60182926829	2731.95190243902	3078.59095121951	2670.42509756098	2276.43621951219	3149.11646341464	2108.34	2595.9	839.58043902439	900.789219512195	628.410146341464	533.600317073171	1597.74014634146	1804.72517073171	1781.66205	1605.0892	328.526390243903	425.451878048781	420.300292682927	313.17743902439	1736.49663414634	1501.44	1649.784675	1747.26	1182.49095121951	1519.3973902439	1386.34573170732	1763.5104	1279.5816	1261.88726190476	1600.94048780488	1184.53148780488	2114.40943902439	2646.57595121951	1650.79409756098	1838.7608	1570.76243902439	2064.016325	1399.80809756098	1625.04964285714	825.515439024391
201	217.970751887751	217.970751887751	217.970751887751	116.292	116.292	116.292	1	1	276.50247826087	355.888956521739	368.408347826087	407.188173913043	506.178782608695	758.912347826087	496.888217391304	575.30452173913	300.989782608696	410.04	109.144652173913	320.375565217391	217.269260869565	144.84	239.822608695652	193.857826086957	129.573130434783	61.2313043478261	114.24	133.654173913043	173.444347826087	172.343260869565	234.72	127.472826086957	159.16747826087	227.576347826087	193.857826086957	427.489304347826	204.052173913043	224.409565217391	174.384375	216.350608695652	539.469791666667	541.781608695652	262.218217391304	282.612260869565	379.262086956522	487.684695652174	230.578956521739	418.217826086956	191.907130434783
202	218.10861702871	218.103153257277	218.114278178878	362.702	361.168	364.263	4	4	281.592631578948	537.512263157895	658.079166666665	706.032222222223	370.481833333333	616.046444444446	393.821578947369	801.926842105263	684.596578947368	576.456944444445	261.187368421053	159.210315789474	371.394947368421	317.203631578948	448.915789473684	477.483157894737	89.7877894736843	84.6784444444443	38.77	69.3564210526314	215.278611111111	44.88	93.8642105263157	211.205368421053	202.98	49.9936111111111	32.6298947368421	348.935	122.393684210526	200.991842105264	200.033473684211	190.854277777778	701.977263157894	423.409210526316	110.188421052632	162.221842105264	262.211388888889	457.233777777777	239.761842105263	223.299315789474	41.8329473684211
203	220.083310545459	220.078035667399	220.095180978545	458.078	454.025	459.11	5	5	9.18433333333333	16.3211428571429	36.7306666666667	9.18433333333333	9.18233333333334	23.465962962963	10.2048148148148	32.6482962962963	91.8233333333332	130.62162962963	10.207037037037	99.9854074074075	14.2867407407407	16.3176296296296	17.3374814814815	13.2662592592593	27.547	28.561037037037	46.9131851851852	60.1843703703703	20.4007407407407	13.2633703703704	15.2977777777778	10.2026923076923	46.943	17.3412592592592	8.16207407407408	83.6794814814815	122.431111111111	55.0840000000001	78.5628148148148	11.2208148148148	77.5256296296297	48.9742222222222	19.3814074074074	16.3277037037037	137.735	14.2836296296296	12.2408571428571	120.416814814815	31.6280370370371
204	220.084226096549	220.082656860352	220.085795332746	172.4155	171.386	173.445	2	2	233.641653846154	385.749	387.702307692308	487.468076923077	407.087423076923	473.404923076923	452.999538461539	798.539538461538	312.202384615385	537.56026923077	129.574192307692	433.63076923077	219.4075	369.266814814815	244.809230769231	218.288230769231	572.371038461539	396.794961538462	268.330807692308	420.255846153846	264.249730769231	267.320615384615	262.2685	257.16096	240.838	226.499769230769	222.427076923077	588.939461538462	362.113653846154	301.999692307692	329.546961538461	269.300307692308	1204.93796153846	938.263703703704	418.310384615385	610.749615384616	948.850384615385	960.073346153847	652.996923076924	934.566615384616	372.398269230769
205	221.085181355027	221.085181355027	221.085181355027	455.034	455.034	455.034	1	1	91.8373170731707	132.618571428571	140.779714285714	146.941714285714	104.069142857143	139.75630952381	130.614857142857	107.1275	116.309857142857	111.211142857143	96.9407142857143	115.273452380952	120.410571428571	145.86	144.84	128.571	99.9996666666667	138.73619047619	105.062452380952	103.022404761905	145.86	104.066714285714	103.034428571429	142.83756097561	134.678634146341	96.9135714285714	105.086976190476	126.53019047619	124.474857142857	94.8732857142857	148.982571428571	117.332857142857	111.195571428571	127.535714285714	87.7322857142857	94.8985609756097	106.107238095238	109.183309523809	93.8531428571429	111.224119047619	107.1275
206	222.079211802965	222.079211802965	222.079211802965	455.034	455.034	455.034	1	1	32.6537142857143	38.7642222222222	38.7705555555555	25.5104166666666	33.66825	42.852	33.67375	31.6286111111111	41.8313888888888	39.7908333333333	34.6941666666667	46.9305142857142	39.79625	37.7441111111111	41.8245555555555	34.6941666666667	29.5880555555556	42.8446666666667	33.6581666666667	43.8576111111111	35.6980555555556	26.5272222222222	32.6382222222222	30.6085714285714	40.8102857142857	29.5832222222223	22.4461111111111	45.91875	42.8505	27.543	45.91875	26.5308333333333	41.8245555555555	47.9530555555556	31.6243055555556	28.572	34.6894444444444	22.4461111111111	30.5983783783784	33.6746666666667	31.6286111111111
207	223.063389756944	223.062719301634	223.077205303046	847.788	841.706	847.88	5	5	138.755619047619	303.96	338.679523809524	311.143571428571	161.179268292683	337.660365853658	144.860285714286	260.131097560976	356.124707317073	317.348951219512	103.04956097561	237.688414634147	286.695390243903	316.28119047619	376.587	345.879219512195	148.92	245.884658536585	220.377951219512	162.199390243903	307.313658536585	215.276609756098	341.789878048781	322.412487804878	267.310292682927	237.756609756097	156.18687804878	172.452428571429	261.12	181.633804878049	251.016	212.241170731707	161.202390243902	375.512585365854	249.971707317073	401.985707317073	257.113756097561	195.890285714286	127.515243902439	301.999414634146	315.172463414634
208	223.078078871298	223.078078871298	223.078078871298	756.984	756.984	756.984	1	1	128.553	242.794	263.264428571428	232.619714285714	154.059547619048	252.039976190476	171.336558139535	193.827142857143	192.858365853658	232.619714285714	93.877238095238	302.03980952381	220.407428571429	308.04	236.733904761905	243.848285714286	126.53019047619	191.836095238096	149.9995	160.228073170732	241.802071428571	170.407595238095	168.347142857143	254.051142857143	214.285	159.205428571428	157.146	166.325976190476	167.326857142858	172.400119047619	212.214476190476	155.083428571428	167.324	233.67269047619	173.448571428571	208.08	218.310571428571	265.268095238095	85.6899999999998	207.089	193.881428571428
209	223.115281144039	223.115281144039	223.115281144039	319.35	319.35	319.35	1	1	125.492368421053	223.506789473684	249.96447368421	259.146842105263	145.897631578947	193.85	131.573210526316	263.227894736842	127.532894736842	119.370789473684	60.1955263157894	96.8949999999998	132.634210526316	140.803578947369	141.772684210526	153.083333333333	118.350526315789	123.453611111111	98.9655263157894	98.9655263157894	134.633052631579	116.238	76.5197368421052	141.86047368421	134.674736842105	74.46	77.5160000000001	105.087105263158	100.014444444444	108.147894736842	113.214157894737	93.8354	238.753894736842	140.796315789474	88.7628947368421	88.7628947368421	131.573210526316	115.254052631579	72.4386842105263	101.006052631579	99.9909473684212
210	225.075878443725	225.072730329194	225.090188274453	296.904	292.811	297.946	17	17	763.162162162162	1292.66696774193	1607.95981395349	1529.59497435898	1020.28947368421	1639.56289473684	1037.64235135135	1803.55113513513	220.376842105263	302.044631578947	143.880972972973	232.621621621622	1126.08	1561.22027027027	1553.66039473684	1161.61125925926	549.83827027027	686.641891891892	615.320756756757	512.175675675676	820.41852631579	782.671675675676	708.982738095239	607.157297297298	682.564551724137	906.017052631579	680.628432432432	1227.59818421053	954.972972972973	645.745540540541	894.919243243244	572.462594594595	1718.36734693878	1297.78690909091	940.564594594595	1140.49975	1653.08210526316	1101.90375	1062.67547368421	1705.89189189189	496.871621621622
211	225.078924460032	225.073590342686	225.080732205809	233.646	231.6	233.657	3	3	109.181340909091	259.120409090909	234.662727272727	322.449272727273	759.184363636364	1041.98986046512	785.605333333334	2041.79311363636	1424.30072727273	2023.7206744186	962.111466666667	1847.70293333333	369.388090909091	547.947477272727	561.2125	333.6272	2271.84368181818	1531.42936363636	1229.26431818182	1899.49390909091	309.183954545455	317.304818181818	217.264733333333	297.846636363636	290.776	175.506454545455	146.864	597.879818181819	357.093333333333	184.599431818182	286.658318181818	155.060727272727	2782.28372727273	661.210363636364	354.96	432.595636363636	1826.53227272727	1155.38609090909	600.950155555556	1045.63666666667	585.558272727273
212	226.194744584494	226.193337871375	226.19525242387	445.834	445.829	445.88	3	3	63.2641951219512	159.161853658536	112.2	113.2977	589.892350000001	109.153048780488	259.148146341463	914.315294117647	204.05	333.675585365854	93.8893658536585	106.077463414634	95.9189756097561	149.983024390244	112.2	95.9189756097561	384.6908	95.9075121951219	95.88	264.18	91.7868292682926	190.8148	240.783317073171	110.204780487805	93.8646829268293	94.8463902439025	105.088325	352.046625	130.594341463415	330.566926829268	101.021048780488	327.513951219512	1009.06257142857	86.7228048780488	137.736219512195	193.901951219512	97.9598048780489	819.404142857144	92.8310975609756	143.901075	83.664
213	227.126978291799	227.126978291799	227.126978291799	825.399	825.399	825.399	1	1	18.3672857142857	34.6840476190475	28.564	31.6325476190476	17.3468809523809	34.6889047619048	22.4426190476191	17.3468809523809	214.285	696.930023255813	28.5713333333333	501.023585365853	43.8774047619047	46.9386190476191	35.7141666666666	45.9182142857144	20.4	42.8458604651163	14.2836666666667	21.4255	36.7302857142858	24.4868571428571	27.5515714285714	36.7242857142856	42.84	19.3849761904762	21.4285	18.3677142857143	26.5237142857143	18.3672857142857	37.7452857142857	17.3493095238095	18.3672857142857	27.5470714285714	13.2655714285714	26.5237142857143	20.4028571428571	17.3472857142857	34.6945714285714	26.5237142857143	11.2231428571429
214	228.05662247578	228.050290488812	228.062954462748	166.3	164.251	168.349	2	2	24.4831578947369	33.669552631579	39.7905405405405	31.6091081081081	40.8118918918919	30.6086842105263	21.4222702702703	64.2682894736842	26.5268421052632	19.382	16.3243243243243	14.284052631579	24.4897297297297	37.7448684210526	26.527027027027	26.5235135135135	44.899027027027	29.5878378378378	10.2026315789474	28.5592631578947	35.7047297297297	31.6281578947369	14.2815135135135	39.7912894736842	31.633052631579	19.385	20.4081081081081	27.550945945946	9.18097297297297	19.3825	24.4901052631579	34.6891891891892	58.155	28.5592631578947	11.2214473684211	13.2576052631579	19.3851351351351	35.7094594594595	13.2652702702703	23.4662162162162	16.3216842105263
215	228.194505487922	228.194505487922	228.194505487922	1026.38	1026.38	1026.38	1	1	270.309137931035	396.860482758621	457.918068965518	432.545793103448	275.43724137931	445.709862068966	246.848344827586	267.199344827587	349.865913793104	364.170254237289	1054.91175862069	331.640086206896	703.835689655173	372.274827586207	474.396206896552	586.618965517242	276.48074137931	766.020000000001	636.103448275863	343.728379310345	772.100844827587	307.071896551725	623.314810344827	544.845724137931	899.789491525425	391.812413793103	361.067793103448	440.528275862069	571.200000000001	459.093103448276	828.338	380.396779661017	255.043103448276	614.133413793103	372.268534482759	333.500534482759	318.277655172414	458.968965517241	334.51475862069	298.942245614035	338.657172413793
216	228.208625212742	228.198855978544	228.210822601505	499.915	499.898	500.974	7	7	281.631714285714	292.775	285.68	297.958190476191	1121.26783333333	329.559976190476	942.480000000001	1917.09245454545	826.527857142857	1085.55866666667	341.787738095239	389.803714285715	276.490976190476	309.06	314.287707317073	324.443285714286	1062.84	271.434	460.138119047619	496.941926829269	302.855142857143	737.666571428572	729.683658536585	328.570333333333	292.774166666666	497.690285714285	387.711219512196	798.86507142857	541.910785714286	929.353317073173	277.44	1076.25071428571	3369.13506818182	260.203214285714	428.51268292683	762.959999999999	486.664928571429	2377.5211627907	386.58	630.616243902439	287.754142857143
217	228.965989732158	228.962894803002	228.967716131356	104.0545	102.025	106.118	18	18	985.4304	1150.86486486486	1418.408125	1270.2614516129	906.165942857143	1341.03555	771.1416	1059.72062857143	94.8679714285714	127.532142857143	77.5417142857143	79.5822857142857	731.544857142857	843.776285714285	811.266923076923	818.393823529412	188.747571428571	270.330285714286	200.004	213.197914285714	831.532857142857	507.931542857143	711.119228571429	887.377105263158	690.617371428571	605.114142857143	603.907657142857	830.639117647059	450.009	591.749142857143	780.147	542.874705882353	786.508114285714	1078.58505263158	564.3128	575.521714285714	391.789714285714	788.680857142857	462.189428571428	392.742777777778	280.523571428571
218	230.992457687144	230.992457687144	230.992457687144	89.798	89.798	89.798	1	1	112.21375	263.19225	347.9564	351.0176	172.4476	382.603125	160.14	255.03125	561.93735	732.8626	247.926825	792.753675	238.77945	213.206125	226.46775	219.386	142.8595	189.77115	119.3868	130.576	251.02455	443.754375	214.22625	213.206125	198.953625	334.6502	149.980425	195.896195121951	136.7336	165.283463414634	234.566341463415	154.061525	294.82335	345.974925	142.8595	189.79905	722.4609	203.038243902439	178.521875	702.964853658536	263.19225
219	231.975781360304	231.97155282755	231.990407774369	297.917	293.83	299.969	63	63	1626.54092682927	2593.0905	2522.0992	2475.17087804878	1786.50638888889	2418.00411764706	1854.87276923077	1793.39972727273	82.6420909090909	126.531906976744	118.367454545454	84.6826363636364	2484.8215	2536.737	2512.96371428571	2376.85888888889	1266.978	1798.70075	1339.818025	1348.80722222222	2094.61990909091	1753.84881818182	1541.46176	2035.78666666667	2121.32980327869	1814.02228	1673.24727272727	1856.86558139535	1882.40318181818	1600.62961363636	2156.12440909091	1654.04629545455	1921.17354545455	2460.89781818182	1853.58777272727	2081.07818181818	2241.80858139535	1868.13097674418	1904.18441666667	2285.71636363636	1533.48084
220	231.973809182227	231.969821908789	231.989048619976	68.362	64.281	71.389	53	53	1734.28333333333	2375.43884848485	2463.944	2768.99841176471	1588.8132972973	2547.20994594595	1645.97161764706	1209.02027027027	864.536	852.32625	1327.36438235294	690.613189189189	2172.93886363636	1891.24854545455	2060.17820930233	2222.7579	401.02375	566.346666666667	446.881666666667	359.186666666667	3190.83656097561	2289.492	1928.325	3533.212325	2667.14617647059	1570.90266666667	2003.84114285714	1417.96352941176	1087.60810810811	1768.36403125	2513.56988235294	1995.92018181818	907.026944444445	1924.94966666667	1330.44222222222	1364.10135135135	987.628888888889	908.0225	2302.29565517241	1054.09041666667	652.064
221	231.976640686508	231.971966838004	231.990352795628	99.985	95.92	103.04	17	17	649.819625	914.1664	988.791825	1023.486275	676.534902439024	1022.43102439024	657.9	742.56	454.8531	582.656756097561	279.55535	528.498975609756	672.361225	740.61075	704.906375	670.419225	596.934	315.262902439024	473.472390243903	516.12	903.96365	848.64	1001.91005	1175.18048780488	695.82755	666.337525	730.407317073171	551.1105	468.375075	513.18575	687.381365853658	568.376725	569.16	816.331707317073	512.25335	611.234575	430.55605	559.1929	529.443292682927	490.74025	411.118975609756
222	233.039494506932	233.039435730707	233.044487907492	65.29	64.276	67.319	3	3	232.590810810811	331.491216216216	396.948216216216	438.716216216216	233.672837837838	434.566054054054	212.233081081081	226.5	207.983368421053	175.569	318.324324324324	190.760216216216	368.259027027027	341.736216216216	337.709459459459	379.590810810811	95.9206486486487	151.024	87.7432432432432	92.8593513513514	437.753918918919	396.885135135135	407.098621621622	489.72972972973	369.230216216216	308.072648648649	263.187891891892	212.188108108108	188.75	210.236918918919	359.078054054054	242.862918918919	178.523648648649	291.750918918919	186.710833333333	213.236486486486	247.932243243243	137.736486486487	594.628486486487	289.802810810811	162.248756756757
223	233.970223107059	233.968253482285	233.972028432799	298.944	297.9	299.941	10	10	715.310658536586	1078.61735483871	1089.65904	1089.7872	808.066285714286	1007.022	777.439571428571	796.734292682927	56.1160975609756	71.43	57.1432195121951	64.278	1003.65188571428	1016.3433	982.397571428571	1021.1344	586.584146341464	795.808	617.350853658536	650.931170731708	907.139833333334	734.698536585366	704.904268292684	840.818051282051	939.758602941176	803.966380952381	728.576048780488	781.630047619047	757.034333333333	757.968731707317	890.821975609756	676.528357142857	833.559195121951	1038.63312195122	790.613414634147	818.157365853659	921.425500000001	864.182	800.587857142857	958.169341463416	647.86630952381
224	233.969158422203	233.966873369134	233.971443475272	67.0145	65.296	68.733	2	2	812.022051282051	1267.82812820513	1333.87728205128	1413.09064102564	815.184871794872	1358.77661538462	779.613025641026	737.756615384615	506.787076923077	535.876923076923	849.894948717949	511.084230769231	1163.96628205128	1068.07423076923	991.838769230769	1184.69630769231	6851.03446153846	4924.90146153846	5045.16794871795	6428.58461538461	1532.65620512821	915.193	1052.93107692308	1682.6987948718	1283.12774358974	833.444743589743	878.330384615385	891.592051282051	622.35641025641	925.651641025641	1254.94692307692	995.92041025641	574.332179487179	1140.50333333333	682.568692307692	768.253076923077	669.305025641026	511.161307692308	1126.19323076923	676.532	382.605769230769
225	233.974175743039	233.968925929434	233.984970433233	98.9695	95.92	101.022	4	4	324.388909090909	598.98903030303	570.434090909091	631.642606060606	348.995454545454	531.656818181818	309.041636363636	415.177	256.978909090909	268.331727272727	202.014	313.223727272727	353.077272727273	420.289939393939	320.308545454545	375.516121212121	396.956818181818	221.399181818182	288.788636363636	322.348727272727	438.717272727273	330.519272727273	442.798363636364	502.904818181818	321.385909090909	352.056818181818	292.766090909091	318.429090909091	233.684090909091	265.270909090909	323.320787878788	272.412818181818	320.365636363636	448.986666666667	265.318181818182	289.809090909091	296.899363636364	339.750818181818	319.288454545454	309.142636363636	261.143272727273
226	234.01826528165	234.013088199823	234.032339552543	59.168	57.127	60.212	20	20	807.933176470588	1258.60741176471	1298.01818181818	1379.36775757576	797.847	1344.47629411765	759.195636363637	714.190909090909	502.657	522.646588235294	838.664181818182	495.762882352941	1146.58218181818	1047.63061764706	964.157727272727	1159.20193939394	6838.99676470588	4902.37191176471	4988.11336363636	6361.01775	1502.06448484848	902.934264705882	1013.13081818182	1649.781	1269.82676470588	825.251382352941	860.954470588235	871.183515151515	612.158823529412	907.318787878788	1223.089	980.656818181818	568.205529411765	1128.25011764706	676.4355	760.097205882353	651.973636363636	490.751181818182	1111.89617647059	667.377272727272	368.379264705882
227	234.094813422093	234.094813422093	234.094813422093	205.072	205.072	205.072	1	1	179.627555555556	329.549722222222	264.251944444445	245.886944444444	411.037611111111	559.112222222222	460.2455	299.961666666667	511.131333333333	453.126666666667	403.003947368421	379.420421052631	459.125	537.686388888889	488.713055555555	544.828333333333	742.521684210526	789.652	566.254166666667	601.963888888889	224.461111111111	137.7825	152.991666666667	103.048055555556	511.314705882353	246.907222222222	215.208277777778	715.409444444445	802.958611111112	569.129	801.938333333334	592.781388888889	1047.82527777778	1348.80722222222	783.360000000001	866.451666666667	1074.645	1112.04222222222	1067.21055555555	1088.28072222222	837.374388888889
228	234.098101030626	234.085459410786	234.110277103845	503.0185	502.976	508.077	16	16	14.2865625	18.3616363636364	57.1454545454546	16.3267878787879	10.2027272727273	17.3474375	13.2588181818182	63.2569090909091	372.399545454546	490.75528125	13.26365625	498.9939375	28.567875	27.5416363636364	15.3068181818182	15.30421875	103.032242424242	80.615909090909	274.453363636364	407.161363636363	41.8237272727273	14.2863636363636	18.3681818181818	20.4090909090909	185.656545454545	86.6922727272727	13.2639393939394	445.859181818182	839.974374999999	220.339636363636	357.998727272727	19.3817272727272	273.335636363637	124.493375	57.1454545454547	56.1150000000001	578.494636363637	28.5718787878788	10.1990909090909	847.997727272728	32.654
229	234.099043224348	234.095972939823	234.113240374379	205.085	202.012	207.118	37	37	191.836909090909	347.913	282.653318181818	269.352	427.555395348837	578.430204545455	474.483837209302	330.605181818182	571.352727272727	485.714727272727	420.352363636364	417.347318181818	475.447090909091	558.163772727273	505.164767441861	567.26223255814	767.142545454545	807.040744186047	591.679090909091	626.447454545455	243.845181818182	163.243636363636	169.342636363636	120.378772727273	527.481	268.331727272727	227.495477272727	744.898636363636	850.907454545454	583.453	814.177636363636	605.177186046512	1110.05672727273	1333.52120833333	881.28	1197.80018181818	1488.77054761905	1169.34221052632	1417.13717142857	1428.2085106383	942.606
230	235.097770571545	235.0966868587	235.09885428439	505.0165	502.976	507.057	2	2	7.14325000000001	14.2805	24.4868571428571	18.3651428571428	15.30375	14.285	7.13900000000001	16.3245714285714	89.7819999999999	154.090107142857	18.3645	203.0795	21.426	25.5071428571428	14.2867407407407	14.2835	23.4616428571429	24.4868571428571	41.8317142857143	52.0345714285715	19.3813571428572	12.246	7.14324999999999	15.3075	35.7025	13.2558214285714	8.16228571428571	58.1542499999999	126.564142857143	24.4817142857143	67.3105714285714	13.2609285714286	48.9531428571427	18.3651428571429	11.2251071428571	20.4074074074074	68.3591428571428	8.16399999999999	13.2581428571429	98.9867037037037	13.26325
231	235.115729343875	235.115729343875	235.115729343875	508.077	508.077	508.077	1	1	6.123	15.3010344827586	24.4911428571429	21.426	12.2434285714286	12.2481428571429	10.1985714285714	12.243	76.5214285714287	139.749785714286	16.3245714285714	192.86775	19.3813571428571	22.4415714285715	17.3478928571429	15.3042857142857	27.5419285714286	26.5320714285714	32.6491428571429	55.1050714285714	19.3852413793104	11.2251071428571	6.123	12.243	35.7100000000001	11.2184285714286	8.16228571428571	59.1765714285715	96.9678571428573	23.46575	65.2708571428572	13.2609285714286	48.9531428571429	17.3448571428571	11.2251071428571	19.3852413793104	53.0437142857144	9.18417857142858	8.16057142857142	76.5214285714287	14.2895
232	235.174866599035	235.170287324164	235.185552095497	256.093	255.043	262.208	37	37	3134.27781818182	5481.95944186046	5645.07541860465	6407.86220454546	4566.13036363637	6596.61876744186	4579.49415909091	6500.15754545455	4072.39702325581	4537.65815909091	3582.86079545455	4833.03190909091	5643.12845454546	5549.334	5825.75727272728	5731.89218181818	4987.91113636364	5634.96627272727	4166.23690909091	5078.50765116279	5766.58145454545	5315.22	4365.8323902439	5855.38158139535	5794.52804545455	5100.68618181818	4246.20593506493	5025.86345454546	4440.21621621622	4419.82145454545	5505.30037209303	4565.52	6275.89841860465	5959.24465116279	4287.79897674419	4150.90166666667	4759.57227272728	4635.21422727273	2973.47209090909	5360.21677777777	5094.90259090909
233	235.194128856271	235.19307541967	235.194544161283	261.188	261.176	261.194	3	3	3160.82337704918	5521.65954098361	5684.4627	6453.81916666667	4602.42293333333	6673.0097	4616.32958333333	2518.02596825397	4153.0985	4597.20233333333	3601.90942622951	4909.6034	5702.2704	5632.86813114754	5861.432	5777.31606666667	5029.53916393443	5679.91731666667	4224.56673770492	5131.94133333333	5814.04926666667	5403.82283333334	4527.7072295082	5901.76603278688	5832.98746666667	5181.41696666667	4303.38	5076.92986666666	4452.44373333333	4456.14767213115	5543.6521	4601.59591666667	6358.30186666666	6000.74101639344	4353.90456666667	4252.72172131148	4844.70093333333	4666.59406666667	2992.44213333333	5433.04386885246	5170.1979
234	236.031848694683	236.029268741148	236.034428648218	59.679	59.169	60.189	2	2	145.875888888889	221.327944444444	247.96125	238.745	161.1995	264.208777777778	162.250666666667	213.267083333333	128.4745	119.426914285714	180.589166666667	123.433444444444	216.263555555556	220.344	227.559111111111	223.47125	1077.6	834.587222222222	789.6735	1068.3588	287.7575	361.181142857143	440.76	289.806222222222	275.3925	411.106057142857	368.260111111111	196.881444444444	171.402	158.194722222222	216.298888888889	170.386388888889	217.283666666667	276.450111111111	222.422285714286	168.34125	159.163333333333	166.305277777778	281.550666666667	154.087111111111	164.264722222222
235	236.09572325465	236.092852672291	236.112033081055	507.057	502.976	508.077	3	3	5.10227272727272	18.3616363636364	18.3681818181818	14.2859393939394	8.16218181818183	24.4901818181818	13.2588181818182	19.3851818181818	46.9325454545455	57.1352727272727	9.18245454545454	64.2886363636364	18.3649090909091	17.3410303030303	16.3272727272727	7.14190909090909	18.3621818181818	21.4295454545454	19.3851818181818	34.6954545454545	21.4224705882353	12.2454545454545	15.3068181818182	14.2859393939394	25.502205882353	15.2963636363637	11.2233333333333	45.9122727272727	84.7103030303029	21.4219090909091	58.1348181818182	10.2009090909091	53.0352727272728	18.3676363636364	17.3477272727273	10.2027272727273	57.1352727272728	10.2042424242424	12.2389411764706	73.4737500000001	8.16363636363635
236	236.18316075625	236.17888663281	236.193708410586	258.124	255.049	258.133	6	6	688.662931034483	1408.98826666667	1402.0754	1744.656	1164.1623	1768.13310344828	1136.58731034483	1875.20365517241	986.4367	1068.2192	895.2966	1130.42744827586	1486.2857	1488.58248275862	1503.87306666667	1470.16782758621	1316.9491	1413.06933333333	990.484733333334	1329.66806666667	1469.184	1381.44106666667	1091.69517241379	1424.29226666667	1498.06868965517	1328.6042	844.657411764706	1373.27893333333	1026.36282758621	1054.95573333333	1452.12406666667	1179.19706666667	1948.391	1463.0755862069	1103.12446666667	997.853399999999	1227.6214	1243.172	730.640965517241	1311.54262068965	1264.3354137931
237	236.197059567734	236.197059567734	236.197059567734	259.135	259.135	259.135	1	1	699.916	1414.0665	1412.32257142857	1751.11671428571	1169.24742857143	1780.71017857143	1142.68	1849.76013793103	988.449214285714	1068.23914285714	897.296551724139	1139.65914285714	1493.38457142857	1495.73885714286	1507.98228571428	1476.30175	1322.00937931034	1421.258	997.627448275863	1334.76728571429	1477.322	1383.16842857143	1098.79996551724	1426.35942857143	1498.04157142857	1348.0805	911.115142857143	1382.19678571429	1042.732	1061.50571428571	1457.223	1181.24271428571	1960.98914285714	1470.21751724138	1110.304	1007.022	1237.56325	1252.1535	733.7395	1355.39668965517	1275.58035714286
238	236.955847615264	236.955847615264	236.955847615264	66.316	66.316	66.316	1	1	757.909533333333	1149.4273	1183.50933333333	923.341333333333	721.328533333333	1068.82026666667	668.416206896552	614.206068965517	517.922933333333	437.949827586207	1050.88413793103	449.9523	955.998482758621	712.006533333333	816.213333333333	930.680275862069	473.504	424.348689655172	459.12	472.383466666667	1154.1478	947.8587	919.260266666667	1438.58896551724	1193.478	742.6328	947.641933333333	732.407866666667	610.124965517241	866.360586206897	1122.07333333333	910.239862068966	455.9698	961.9543	684.598933333333	709.091724137931	512.173866666667	413.2215	1148.59506666667	438.79275862069	399.002466666667
239	237.068357129393	237.063881087562	237.071642683422	268.3125	267.31	269.373	4	4	81.6218181818182	176.532418604651	195.914181818182	192.831545454546	297.919636363636	379.685181818182	245.858340909091	1052.92145454546	11582.1	13835.939	7140.1590909091	16265.1171219512	148.959818181818	173.446363636364	167.302363636364	118.380636363636	626.293644444444	753.981545454546	555.972666666666	841.725	140.816454545455	150.000136363636	109.169181818182	127.552325581395	123.4695	93.8776363636363	89.7717333333333	130.594909090909	129.557318181818	84.6826363636364	113.262886363636	77.5303636363636	508.039227272727	255.073863636364	102.039534883721	135.678136363636	409.184045454545	238.807636363637	130.594909090909	226.445045454546	259.178136363636
240	237.075086870709	237.073950877159	237.076222864259	413.1915	412.177	414.206	2	2	24.4864	40.8186666666666	34.6766	36.7368	39.7982	45.903	34.6890666666667	60.1952258064516	44.8913548387097	78.5477	40.8186666666667	53.0452	30.608	36.7223225806452	27.5481	35.7163333333333	43.8724838709677	24.4864	22.4458666666667	30.6077419354839	26.5226	31.617	27.5526	35.7105	20.402	30.614	20.4051612903226	37.7424666666666	27.5472	28.5726451612903	25.5166666666667	17.3479333333334	74.4929677419354	28.5730666666667	18.3617419354839	33.6688	60.2075333333333	31.6231	16.3242666666667	42.8589677419355	24.4816
241	238.049603677156	238.049603677156	238.049603677156	294.857	294.857	294.857	1	1	70.3825555555555	95.9043703703705	74.478925925926	101.027666666667	58.1547777777777	106.106962962963	66.3312962962963	106.087703703704	1427.3427037037	1751.78514814815	1354.65837037037	1866.03725	84.6481428571428	76.5361111111111	96.9271428571428	67.3105714285714	140.800888888889	136.7135	80.6355925925925	187.768592592593	91.8233333333332	68.3722592592593	68.3424814814815	83.6642962962963	95.9043703703703	65.2965925925927	65.3226666666666	68.3573703703703	47.9626296296296	63.256074074074	84.699962962963	48.9831111111111	84.6815185185184	96.9246296296297	49.9836296296297	53.0554074074074	77.5425185185185	70.397888888889	95.8665714285714	71.4207407407407	60.1952962962964
242	238.077314389985	238.071380135901	238.078743449113	267.315	267.31	268.29	3	3	24.4861714285714	45.9192857142857	43.8784285714286	70.4095714285714	60.1968571428571	76.5449999999999	61.2066666666667	180.585514285714	2072.78514285714	2555.13431578947	1313.68844444444	3087.36055555555	38.7643428571428	54.0736285714285	46.9318285714285	45.9192857142857	100.977171428571	133.657428571429	93.8347428571428	150.0072	54.0751428571428	59.1765714285714	30.6085714285714	39.7967142857143	36.7354285714285	38.7762857142857	32.6436571428572	41.8317142857143	40.8111111111111	30.6077142857143	31.6332857142857	27.543	95.8907428571428	65.2964571428572	28.572	29.5833142857143	78.573	51.03	27.5515714285714	62.2183055555555	40.8171428571429
243	239.084173244506	239.082955406249	239.085391082764	295.897	295.888	295.906	2	2	112.241509433962	213.278584905661	220.38	239.788679245283	155.083018867924	181.607018867925	158.126320754717	304.010603773585	6903.23490566038	8087.72814285715	4689.65433962265	8137.89458490566	213.195773584906	277.542641509434	198.914716981132	187.749433962264	781.478981132076	810.104716981133	894.870943396227	988.63596226415	170.383296296296	193.850188679245	139.763264150943	206.139094339623	192.829924528302	142.823773584906	112.231132075472	178.548611111111	92.8543396226416	103.04858490566	128.553283018868	119.384150943396	232.620226415094	182.630660377359	95.895962264151	118.339698113208	125.50641509434	156.0855	113.215811320755	131.628679245283	75.4995471698113
244	239.071522877532	239.067610626741	239.075435128323	266.802	266.289	267.315	2	2	37.750962962963	61.2288888888888	66.3312962962963	93.8842962962964	57.1365925925926	87.7614074074075	56.1040740740741	130.597925925926	1139.42274074074	1238.60135294118	682.132222222222	1445.72645454546	60.1843703703704	74.4816296296296	54.0757037037038	45.9121153846154	88.7464444444444	103.046185185185	98.9651481481481	100.007185185185	49.9927037037037	82.641	60.1952962962962	45.9216666666666	45.9225	36.7373333333334	33.6624444444444	52.0332222222222	28.5682962962963	31.6406666666667	35.7168518518518	37.7426428571429	87.7422962962962	55.0959999999999	34.6963703703704	37.7427407407407	64.2763333333333	44.893037037037	32.6547692307692	45.8933333333333	44.9011851851852
245	239.088449520851	239.088449520851	239.088449520851	411.157	411.157	411.157	1	1	19.3851153846154	29.5945	34.6826153846154	36.7379999999999	31.6283461538461	38.7614615384615	19.3851153846154	56.1148076923077	72.4391153846153	98.9437307692308	40.8192	85.70352	26.527	25.5019230769231	36.738	27.55296	16.3243076923077	15.3040384615385	15.3042	20.4053846153846	23.4608846153846	29.5744230769231	28.5675384615385	25.5067307692308	22.4408461538462	31.6283461538461	21.4264615384615	34.6813076923077	33.6688846153846	20.41	17.35224	16.328	42.8609999999999	26.53352	26.521	25.5067307692308	37.7585	31.6211923076923	13.2635	35.7175	16.3206153846154
246	239.982234872163	239.982234872163	239.982234872163	64.281	64.281	64.281	1	1	47.9452222222222	87.7176111111111	82.656	109.168918918919	68.3697777777778	98.9504864864865	77.5537777777778	63.2572222222222	83.5967222222222	63.2865	75.4985	57.134	76.5208333333333	79.5705405405405	86.722972972973	74.4924444444444	79.5925	47.9530555555556	39.7908333333333	52.0341666666667	182.654583333333	970.125666666667	1327.37162162162	206.062444444444	105.071444444444	411.171944444444	330.567567567568	61.2064864864865	45.9125	82.65375	89.7718918918919	102.041666666667	66.3072222222222	77.5284444444444	79.5925	64.2775	59.1761111111111	64.2775	94.8574864864865	57.1433333333333	56.1244444444444
247	240.093333556133	240.093333556133	240.093333556133	294.868	294.868	294.868	1	1	30.6083333333333	48.9799999999999	59.1761111111111	64.2888	41.8310810810811	56.11375	38.7705555555556	69.3694444444445	1468.13975	1856.89189189189	1154.95444444444	1935.15077777778	53.0371111111111	58.16375	44.8922222222222	51.0055555555555	116.311666666667	111.210277777778	141.864944444444	148.984888888889	41.8370833333333	36.735	31.6234444444444	61.225	45.9125	32.6488888888889	23.4734166666667	39.7908333333333	24.4866666666667	31.62775	30.6133333333333	32.6542222222223	48.9733333333333	43.8719444444445	21.4223333333333	34.6847222222222	34.6894444444445	32.6488888888889	27.5385	29.5920833333333	25.5069444444445
248	242.95670582748	242.95670582748	242.95670582748	758.079	758.079	758.079	1	1	10.2025806451613	23.465935483871	16.3277419354839	26.5174838709677	9.18232258064517	20.4096774193548	12.2430967741936	13.2633548387097	177.530516129032	295.884193548387	21.4294838709678	239.806129032257	24.4869677419354	32.6482580645162	21.4254193548387	21.4220322580645	21.4335483870968	24.4869677419355	16.3241290322581	14.2863225806452	22.4506451612903	11.2249677419355	9.18261290322581	19.3849032258065	35.7158064516129	7.14316129032258	22.449935483871	17.3476774193548	22.4463870967742	11.2192903225806	21.4301612903226	12.2434838709677	15.3009677419355	15.303870967742	12.2454193548387	22.4456774193549	9.18087096774195	13.2637741935484	18.3617419354839	37.7435806451612	11.2231935483871
249	243.882677959343	243.880702705989	243.888990698689	917.2235	914.162	920.25	16	16	5571.04459459459	5246.21120000001	6801.57202702703	5583.93918918919	3457.92493243243	11343.3321908397	4285.456	3824.85898666667	3052.87722666667	2832.27027027027	3117.73945945946	2938.37837837838	6990.89189189189	5553.31146666667	6020.55135135135	5762.94443243243	3778.09684	9351.08841558442	3162.82666666667	4455.18282666667	5499.66853333334	2838.60442666667	3406.18421333334	11772.9240902256	7292.48550684931	3171.462	3279.66983783784	5279.89864864865	2999.1528	3727.32637333334	7591.91605633802	4392.61256756757	3738.55018666667	8361.74093333333	3209.60432	3120.99573333333	3004.25817567568	3670.93243243243	3334.49290666667	3086.589	3173.27813333333
250	244.093815423824	244.087350323964	244.1080191476	60.1975	59.162	61.221	18	18	831.38358974359	1312.707	1065.48442105263	1100.86394736842	924.375538461539	1217.01294871795	839.80652631579	1446.95705263158	3977.26216216216	5589.08576744186	4579.05915789474	4360.07637209302	504.965131578947	688.588815789474	482.659157894737	419.393052631579	228.574315789474	366.283921052632	183.646153846154	264.286256410256	479.597894736842	287.719538461538	266.288684210526	354.086105263158	392.690128205128	208.106153846154	129.556710526316	221.362842105263	360.152894736842	273.508105263158	394.852026315789	295.922105263158	744.69358974359	597.795128205128	247.928538461538	346.889473684211	417.287631578947	854.980526315789	1016.91443589744	481.638736842105	466.25717948718
251	246.058628814158	246.057941082057	246.059316546259	59.1655	59.157	59.174	2	2	58.146	89.7576842105263	96.9410810810811	78.5608108108108	94.8851351351351	107.111351351351	113.268	114.288432432432	268.176947368421	345.006648648649	300.97972972973	194.840648648649	78.5504054054054	109.154459459459	82.6528378378378	82.655027027027	38.7764324324324	63.2567567567568	44.8918918918919	34.6947027027027	69.3894054054054	79.5825789473684	30.612972972973	119.387432432432	74.4560540540541	36.7247368421053	37.744	117.312432432432	44.8918918918919	50.0078108108108	64.2872432432433	52.0420540540541	174.438	135.677972972973	48.9726315789474	77.5405405405405	116.310810810811	189.800432432432	276.449297297297	124.489459459459	46.9324324324324
252	246.859837820794	246.857572234576	246.860277588114	1079.41	1079.33	1079.47	7	7	1836.54545454546	2330.39374999999	2626.26000000001	2443.62575757576	1548.82	2843.46125000001	1644.72848484848	1535.02	1257.40999999999	1300.88636363637	870.318484848487	1273.98	2652.78787878788	2273.79777777778	2458.20000000001	2577.28545454546	1543.7328125	2997.65030303031	1419.83999999999	1732.49062499999	2390.57000000001	1272.32968749999	1511.63999999999	2830.34687500001	2740.53393939395	1403.93696969697	1571.17909090909	1808.99727272728	1401.29212121212	1552.43999999999	2798.71718750001	1737.57606060606	1543.73281249999	2809.91454545455	1311.71999999999	1303.95937499999	1304.35875	1534.08	874.65939393939	1349.86090909091	1379.63718749999
253	246.862900928017	246.860355821077	246.880343352516	1079.435	1078.39	1080.43	90	90	1754.84102564103	2332.39235294118	2586.46818181819	2427.27970588236	1438.640625	2876.60565217392	1626.36303030302	1519.5435897436	1257.40999999999	1300.88636363637	870.318484848487	1273.98	2606.85147058824	2333.14874999999	2439.84	2546.67636363637	1503.92666666667	3006.782	1325.99999999999	1733.34934782609	2466.09531250001	1272.32968749999	1380.44657142857	2850.9	2741.46621621622	1398.8484375	1552.72371428572	1787.58750000001	1401.29212121212	1492.25999999999	2767.06181818182	1720.18833333333	1498.82515151515	2809.89	1311.71999999999	1303.95937499999	1304.35875	1476.96	867.531249999996	1349.86090909091	1379.63718749999
254	247.039177406207	247.038803626751	247.039551185662	62.249	62.24	62.258	2	2	490.672	716.021027027027	810.330648648649	1096.79734042553	102.027027027027	1313.89924324324	100.002378378378	153.060810810811	684.202378378378	1146.27948648649	165.288162162162	523.329324324324	530.47027027027	1069.10162162162	712.242972972973	620.505081081081	56.1222972972973	145.902513513514	91.8243243243243	80.6141621621622	623.477263157895	2039.52027027027	1817.10135135135	743.79672972973	400.838756756757	1128.26945945946	815.087972972973	643.688216216216	658.074324324324	72.4602972972973	497.891891891892	67.3467567567568	81.6086486486486	1133.34010810811	705.006756756757	425.452702702703	1013.12837837838	82.6418918918919	273.388972972973	1072.44608108108	1109.03378378378
255	247.046081876655	247.040529094759	247.058719102357	62.2315	60.177	63.26	18	18	561.064705882353	762.938628571429	836.882352941176	1120.25064705882	1348.79253333333	1294.49536363636	1522.4521025641	1946.696625	912.399852941176	1159.61503030303	330.565764705882	1209.86119047619	630.523588235294	1050.71195652174	801.951176470588	677.581818181818	210.213636363636	295.927941176471	137.739705882353	203.034272727273	660.225441176471	2075.358	1800.77353658537	774.447882352941	437.555485714286	1131.27785294118	816.094117647059	1173.13529411765	678.476029411765	732.803470588235	588.607882352941	513.281911764706	1769.90411764706	1139.41978571429	770.299852941176	833.580294117647	1036.58504347826	999.867272727273	678.262	1245.95867647059	1409.20587878788
256	250.013297595531	250.011452539391	250.020038633058	64.276	62.23	68.351	9	9	98.9507777777778	168.290833333333	186.73625	211.1975	98.9815714285714	190.765972222222	127.555555555556	116.3085	95.8303888888889	85.7448	111.210277777778	79.5686666666667	167.325555555556	160.157444444444	153.041666666667	140.821333333333	1145.92791666667	934.701666666667	1026.55114285714	884.580833333333	230.623314285714	302.004571428571	325.468611111111	383.624444444444	168.295416666667	171.4032	176.484027777778	116.292666666667	99.9872222222222	86.7519444444444	177.499333333333	110.208	87.7438888888889	135.674777777778	98.9843428571428	109.16675	128.555	117.325555555556	130.556444444444	136.739555555556	64.287
257	250.86294565434	250.860845686999	250.868192625494	1071.23	1071.23	1071.26	4	4	1094.7755882353	1489.61714285713	1769.19	1631.45029411765	1350.86941176471	1782.96764705881	1217.20085714285	1414.53529411764	1294.08457142856	1006.01	2327.29088235294	1141.70911764706	1647.775	1458.39657142857	1715.64	1728.9	1057.02470588235	1878.36147058824	1331.1	1431.46085714285	1511.49117647058	1346.77714285714	1352.89885714285	1772.75999999999	1826.32647058824	1159.05411764706	1263.48823529412	1029.47676470588	1049.16470588235	1457.57999999999	1848.77294117646	1082.53205882353	1322.29028571428	1799.29705882353	1213.8	1338.61485714285	1183.88235294118	1357.62	1887.03657142857	1199.19117647059	1317.83999999999
258	250.972109107598	250.972109107598	250.972109107598	64.281	64.281	64.281	1	1	187.7076	496.728121951219	562.2404	573.39455	264.251225	619.215875	234.694358974359	309.184307692308	336.501	439.9217	786.632025	212.215804878049	533.523780487805	457.014634146341	510.2125	480.6084	2113.300175	1590.608725	1125.363325	1579.6179	514.2942	194.872525	228.5696	496.952282051282	383.52	181.58225	184.642073170732	326.44	237.724075	236.770871794872	421.440025641026	250.000512820513	206.0703	544.74675	189.77115	236.702243902439	340.77185	305.102666666667	1172.28826829268	274.494325	143.85525
259	251.068334264429	251.067403003423	251.069265525434	88.7555	88.744	88.767	2	2	71.42	219.324571428571	80.6138571428571	137.757857142857	143.880428571429	239.767142857143	103.014228571429	242.828	346.780571428571	298.056914285714	186.712285714286	203.036857142857	210.208285714286	169.338971428571	131.587371428571	118.369714285714	36.7354285714286	58.1562857142857	33.6741428571429	49.9856	150.976914285714	28.5624	13.2614857142857	45.9128571428571	169.367428571429	68.3591428571428	43.8722857142857	508.088057142857	93.8662857142857	195.894857142857	137.692285714286	91.8231428571429	805.890285714286	633.7926	204.085714285714	260.209285714286	257.148	602.971971428571	140.775771428571	267.359771428571	43.8649142857143
260	251.092923190476	251.08730116244	251.100647666167	230.59	229.542	231.612	5	5	71.4243055555556	116.302166666667	116.32014084507	158.154577464789	139.78823943662	157.14723943662	105.087563380282	310.212732394366	160.182014084507	153.06338028169	133.636375	202.012985915493	110.198028169014	192.845625	160.208549295775	127.524305555556	125.465125	119.371309859155	79.5686666666666	111.209169014084	115.291830985915	205.059633802817	133.625458333333	144.867611111111	108.157323943662	93.8801690140845	96.9026388888889	149.99176056338	83.6619436619718	93.8361666666667	106.100222222222	89.7699154929577	292.792549295775	157.133472222222	73.443	147.938263888889	192.846549295775	177.568225352113	115.299788732394	197.901555555556	126.504111111111
261	252.101474163228	252.101010728036	252.101937598421	202.018	202.012	202.024	2	2	339.756057692308	824.377538461538	599.986153846154	1008.94794339623	1634.65615384615	2591.19076923077	1725.47038461538	3977.00946153846	1496.73496153846	1423.27557692308	555.982264150943	892.836538461539	1141.67558490566	1747.91884615385	1624.45230769231	1271.25546153846	2416.74446153846	1807.94150943396	1269.07138461538	1815.09317307692	424.432	430.553615384615	305.026	249.937692307692	892.752403846153	569.320961538461	412.142153846154	4415.20423076923	2607.65049056604	1485.036	1754.69769230769	1207.09225	10803.8345192308	6942.27778846154	2994.88938461538	5226.83926923077	10213.0296153846	8263.07461538462	5683.91988461538	9579.39452830189	2660.61138461538
262	253.214481241928	253.211585117193	253.231961936766	617.263	611.124	619.32	29	29	515.299895833334	2420.46	1524.08372727273	2418.73197368421	1107.878375	2020.392	1166.03023404255	1794.69482926829	960.977375000002	1423.28585106383	513.263340425531	1464.93387234043	1115.01939583333	2049.70234	1434.86787234043	900.791510638298	701.003106382978	328.527208333334	272.476340425532	763.166893617021	861.00570212766	961.095124999999	480.49014893617	1318.33096	434.692212765958	286.697723404255	270.345106382979	839.871499999999	270.404895833334	510.135416666667	301.964085106383	747.858520833334	3650.02314634146	1078.43236170213	314.317276595745	1109.17942553191	1078.55839583333	2237.46916666667	433.617553191489	841.81595744681	458.056425531915
263	254.990208654499	254.984656025685	255.005305359979	103.057	94.878	107.127	91	91	3187.04334426229	4560.61909090909	5223.99637777778	4264.356075	3295.30713953488	4264.85945454545	2702.08812244898	3774.08604651163	216.215348837209	300.941162790698	297.921488372093	186.711069767442	2651.66394736842	2958.44130434783	2855.27463157895	2820.39876190476	409.131906976744	731.640139534884	619.394093023256	420.297488372093	2854.73483076923	2418.37766071429	2791.45661538462	3004.11035714286	2056.8744	2329.50555555556	2157.89368421053	2478.63037837838	2028.59218604651	2008.94257142857	2744.33562	1840.982	2773.24493023256	3645.77636842105	2379.541	2645.93514634146	1739.565	2752.71293023256	2609.47195121951	1521.93946666667	1069.0648
264	255.006079989653	255.005384552316	255.006607152648	104.066	99.984	105.086	9	9	3189.9976097561	4555.49792682927	5223.555575	4242.92715	3086.875	4266.2924	2738.7	3743.48155555556	208.08	299.923024390244	295.87975	184.66856097561	2692.505725	3039.96341463415	2900.641825	2881.6802	401.98835	727.451292682927	618.371268292683	414.179414634146	2861.871375	2452.08	2805.75625	3019.2	2137.15548780488	2334.7324	2161.63841463415	2586.777375	2014.31895	2053.813575	2760.74385365854	1969.6615	2593.01531034483	3819.41197560976	2500.01585365854	2674.533925	1750.7919	2817.99955	2816.55670731707	1634.24025	1202.75253658537
265	256.080163346037	256.075970800659	256.094300876521	63.759	61.197	64.286	14	14	162.207	253.994094339623	271.445471698113	293.868679245283	325.500377358491	490.756132075472	304.072452830189	407.130566037736	1106.41339622641	1350.23383018868	1068.21656603774	1455.78232075472	191.788377358491	301.987018867925	187.728603773585	232.650339622641	269.379622641509	552.034358490566	318.357735849057	340.812339622642	386.723018867925	170.36520754717	173.464150943396	399.943547169811	262.154547169811	184.671226415094	136.717924528302	224.437358490566	250.989622641509	236.753811320755	403.049056603774	222.466943396226	598.839679245283	585.631622641509	213.258867924528	370.362735849057	374.443867924528	463.294150943396	446.826113207547	395.90641509434	491.767320754717
266	256.261551442812	256.257453129782	256.27918191058	880.534	875.381	882.483	20	20	446.994279069768	898.98040909091	974.344302325581	717.354279069766	686.647813953488	798.769255813955	495.918818181818	1960.97637209302	665.217818181817	599.924093023257	2705.41004651163	473.528186046512	1016.19795348837	870.408954545455	1079.54021875	804.089860465115	518.301767441861	899.988697674418	611.147162790699	591.679090909091	917.356325581394	519.452255813953	594.7395	1022.31962790698	932.535069767441	574.482581395348	533.812720930233	689.70865116279	587.680744186047	756.022090909092	808.061023255813	719.296744186048	654.067659090908	853.973581395348	654.929581395349	651.954272727274	540.747906976744	622.441162790699	1679.94	611.216813953489	571.278139534884
267	256.977655366459	256.971077586045	256.992988676402	103.057	94.878	107.121	92	92	2301.496	3277.15771428571	3804.66297435897	3245.90754761905	2263.5799	3098.38257142857	1845.53670422535	2578.49167567568	142.79641025641	206.09847368421	158.140789473684	123.432736842105	1777.75247619048	2246.04	2114.73276315789	1981.6168	308.119473684211	544.820526315789	464.291578947368	299.910153846154	2093.59459459459	1692.18	1779.34164705882	2184.08109756098	1520.19975609756	1596.72681818182	1707.945	1880.6663125	1401.00281395349	1444.7094	2076.40676923077	1331.56746268657	1732.88005882353	2808.10710204082	1646.9256	1692.885075	1093.61866666667	1820.18971428571	1459.82941463415	1010.96157142857	863.048739130435
268	257.101331776586	257.101331776586	257.101331776586	292.828	292.828	292.828	1	1	27.548	52.0351111111111	44.8914074074074	60.1968571428572	48.9737142857144	45.9128571428572	42.8602222222222	68.344962962963	2768.06385185185	3728.12400000001	1789.20992592593	3512.88014814815	58.1568888888889	64.2903333333335	45.9033333333333	45.8933333333333	274.44974074074	273.439407407407	315.397444444445	299.956222222223	43.8807037037037	56.1264814814815	38.7628148148149	53.0438518518519	49.9927037037038	29.5875185185185	41.8473333333333	36.7293333333334	33.6697777777778	32.6494814814815	35.7168518518518	31.6349259259259	40.8103703703704	34.6900740740741	25.5018518518518	26.5267407407407	24.4871111111111	25.5064814814815	25.4907407407407	17.3444074074074	26.5267407407408
269	258.11045108414	258.107206045863	258.124715196111	55.098	54.085	56.108	3	3	84.6726304347826	118.32252173913	99.9992	105.087466666667	116.324608695652	77.5315652173913	131.6316	224.486086956522	603.634086956522	754.261956521739	666.234133333333	246.876826086957	160.163891304348	167.304956521739	116.3256	121.426565217391	2068.33317391304	1206.08325	1325.48830434783	1749.97108695652	118.3664	528.506391304348	161.2232	166.3252	125.465347826087	102.026086956522	167.304956521739	115.274739130435	80.6006086956522	123.481844444444	158.162	153.076666666667	207.117369565217	117.3175	89.7963478260869	102.026086956522	258.127466666667	118.3664	413.108804347826	140.8152	227.518173913043
270	258.125769620629	258.125769620629	258.125769620629	55.087	55.087	55.087	1	1	71.4051851851852	91.7866666666667	76.5375	83.6620769230769	94.8850384615385	59.1756153846154	111.2345	193.851153846154	577.110370370371	433.630769230769	631.546653846154	230.536740740741	140.765307692308	145.8985	98.9885	104.083153846154	2025.21462962963	1193.715	693.783076923077	1715.42688	111.2345	461.161692307692	144.878230769231	147.939038461538	116.263111111111	83.662076923077	153.011538461538	102.026923076923	73.4593846153846	115.342576923077	144.878230769231	146.918769230769	174.464333333333	104.043777777778	61.2161538461538	89.787076923077	241.803807692308	96.9255769230769	400.890230769231	124.501	207.114653846154
271	258.874144561971	258.873733428424	258.874555695518	1078.92	1078.39	1079.45	2	2	2340.9	3303.63513513513	3513.83666666667	3183.26666666667	2170.13083333333	3722.93189189189	2319.07432432432	2232.9427027027	2005.85135135135	1891.08	2087.48833333333	2063.46	3536.28277777778	3477.08108108108	3337.55083333334	3192.6	2218.06756756757	3694.44	2036.94	2272.14189189189	3339.20864864865	1975.24324324324	2207.86486486486	3661.75	3330.18666666667	2005.86611111111	2270.73611111111	2500.70083333332	2073.76888888889	2196.06	3705.62162162162	2325.84611111111	2168.07432432432	3545.41	2110.38	2015.03378378378	1987.48648648649	2156.86722222222	2108.43675675676	2073.76888888889	2041.02
272	258.880708271809	258.875558190886	258.897586352744	1078.42	1076.31	1080.41	136	136	2175.66	3040.50303030302	3656.49454545455	2987.22545454546	1963.96951219513	3819.52355555556	2076.18452380952	1846.31062499999	1412.54499999999	1530.38461538461	2194.55775000001	1901.28000000001	3611.78333333334	3402.19545454546	3400.68	2873.34000000001	1772.25088235294	3878.67260869566	1264.8	1809.03193548386	3031.9055	1932.35350000001	1897.665	3600.38204545455	3048.47142857142	1848.64266666667	2058.49257142857	2456.20977777778	1892.11	1941.06	3574.9142857143	2236.85953488373	1848.78909090908	3595.02577777778	1609.55999999999	1770.22575757575	1681.92941176471	1946.15999999999	1172.54048780488	1763.42400000001	1803.36
273	259.107167577523	259.107167577523	259.107167577523	100.002	100.002	100.002	1	1	21.4229166666667	38.7758333333333	41.8370833333333	57.144	50.0017777777778	48.9813333333333	71.3961111111111	93.8374444444445	56.0893055555555	62.2369444444444	21.426	48.9733333333333	26.5311428571428	37.7471944444444	33.6637714285714	25.5107142857143	47.9530555555556	27.5475	25.5111111111111	33.6636666666667	21.4258333333333	47.9373888888889	37.7495142857143	25.5034722222222	24.4866666666667	26.5308333333333	22.4430555555556	44.9064	24.4902857142857	17.3447222222222	20.3988888888889	22.4494285714286	71.4116666666667	40.8166666666667	20.4083333333333	41.8375714285714	36.73	56.1078571428571	28.5638888888889	42.8516666666667	24.4826666666667
274	259.856295395597	259.855471821791	259.858188957029	1085.53	1083.55	1086.63	6	6	1553.201	2111.9175	2142.0295	2050.70250000001	1486.14	1886.13957446808	1512.0105	1412.026	1379.716	1344.68146341463	2263.80673076924	1433.1	2158.3575	2183.87	2146.08	2221.08425	1354.18731707317	2288.40707317073	1368.84	1347.75025	2168.01829268292	1365.429	1444.32	2149.14731707317	2231.76	1440.59300000001	1468.85925	1555.50000000001	1286.83512195122	1365.78	2252.21658536585	1502.81926829268	1451.81575	2299.6435	1351.83125	1305.92	1325.61365853658	1473.241	2171.624	1355.91225	1395.02634146341
275	261.221663576265	261.221663576265	261.221663576265	758.079	758.079	758.079	1	1	13.2614857142857	33.6687352941177	40.8176470588236	29.5782941176471	27.5479411764705	40.8176470588235	25.5066176470588	27.5479411764705	173.445	174.465264705882	24.4905882352941	182.653705882353	31.6332857142857	33.6687352941176	29.5885294117647	33.6745588235293	26.535294117647	33.6687352941177	23.4660882352941	24.4905882352942	33.6745588235295	23.4701470588235	19.3850294117647	31.6282058823529	38.7767647058824	22.4497058823529	22.4497058823529	19.3883823529412	31.6282058823529	21.4187647058823	42.8585294117646	22.4458235294118	20.4023529411765	34.6950000000001	21.4292647058823	18.3647647058824	24.4828235294118	28.5674117647059	36.7242352941177	33.669705882353	28.5674117647059
276	263.015462412695	263.010078169326	263.03026389002	62.235	60.177	65.29	102	102	2929.7272	3704.84177777778	4615.82429545455	5047.298	5589.15038709677	5840.35265957447	6471.00204545455	9448.77772727273	6396.735125	8018.48507317073	531.565395348837	10365.0150697674	2498.62447368421	5575.84669811321	3846.44722222222	3081.57102040816	1948.95511627907	2182.64470212766	4051.52305555555	2336.79027027027	1731.60404347826	2578.98133333333	2557.00922580645	1382.67052631579	1723.87191489362	4298.92126086957	3125.64476190476	6311.49451219512	5795.24903225806	3275.95785714286	2316.308	2171.64663829787	10563.07078125	6548.76339622641	6092.08632558139	7881.67884615385	10709.8028181818	8885.68278260869	1406.93276744186	11469.2437209302	5927.6525
277	263.030948673467	263.030455255252	263.03277829917	63.249	62.234	65.29	11	11	3037.96609090909	3740.34	4654.65960465116	5045.28	5676.83274418605	5840.41079545455	6491.9031627907	9467.22804651163	6490.86040909091	8068.43127906977	531.565395348837	10433.9547272727	2570.75162790698	5724.00293023256	3850.97204651163	3102.07255813953	1946.88504	2184.41748837209	4053.47634883721	2425.47974418605	1766.34460465116	2728.22623255814	2614.25288372093	1574.50590697674	1770.75945454545	4340.69372093023	3216.49995348837	6324.86511627907	5857.38572727273	3245.30093023256	2357.16697674419	2268.62442857143	10625.7403636364	6569.67818181818	6160.44502325581	7946.77253488372	10772.1064186046	8887.83830232558	1411.86872727273	11506.9983488372	6004.305
278	263.863408203125	263.863408203125	263.863408203125	1079.44	1079.44	1079.44	1	1	1098.85676470588	1321.29242424243	1486.58151515152	1464.72	1112.13030303031	1474.77575757576	968.267575757578	964.472727272729	863.432727272729	855.013939393941	715.232424242426	903.720000000002	1478.40617647059	1257.38666666667	1435.14	1362.10454545455	975.699393939396	1528.4005882353	939.699090909087	1036.62787878788	1318.23151515152	813.181515151517	1004.7	1469.82	1421.28212121212	1004.99848484849	1044.39	1108.04909090909	823.629090909092	1032.24	1446.7896969697	1033.56696969697	1009.0796969697	1527.39363636364	933.300000000002	920.313333333335	871.597575757577	1064.17606060606	804.237575757577	898.886969696972	918.746969696972
279	264.019151511482	264.017350758471	264.028526197824	61.209	60.188	63.238	5	5	296.855487804878	351.9	476.533634146342	558.086756097561	607.059634146342	612.071428571429	679.596146341463	1006.13905	685.259707317073	810.4358	130.594341463415	1068.08957142857	255.036585365854	558.006707317073	368.369682926829	319.393025	206.12585	248.9471	362.195243902439	203.062512195122	224.491219512195	266.296390243902	252.042414634146	208.1616	188.7	415.19956097561	326.439024390244	580.449390243902	540.742195121951	323.510097560976	252.0388	255.1375	1200.68353658537	664.115268292683	599.917756097561	772.343097560976	1111.07217073171	979.598048780488	197.903658536585	1266.33456097561	570.329975609756
280	265.016233887035	265.012295373187	265.03158033655	61.225	60.188	63.238	9	9	406.016857142857	593.64	649.997833333333	671.332333333333	766.239804878049	746.747121951219	827.556268292683	1218.37507317073	809.653142857143	988.021073170732	308.119095238095	1275.1902173913	392.745833333333	799.885333333333	514.284	425.512902439024	257.144487804878	294.857536585366	469.334634146341	291.838585365854	362.24369047619	393.821095238095	371.422048780488	385.716731707317	293.76	524.34119047619	449.883	817.134428571429	708.083121951219	419.45056097561	339.798073170732	329.641195121951	1208.8185	838.540243902439	710.102285714286	916.200926829268	1292.68554545455	1113.40541463415	413.206071428571	1364.28116666667	666.235195121951
281	267.123489827588	267.119924283745	267.140056309504	549.9115	543.792	550.957	12	12	313.267916666667	1103.07041666667	929.624888888892	1091.69722222222	965.182777777778	1201.88722222222	630.428666666665	1855.18636363637	721.445729729731	945.642999999998	935.594722222223	679.393999999999	514.22	1130.63913513513	970.125666666668	880.212055555555	439.748135135135	370.360833333334	384.581888888889	250.005945945946	747.759054054054	642.77027027027	721.100722222222	850.633666666666	394.847499999999	548.909444444443	281.642666666667	870.439111111111	533.677916666667	471.302432432433	455.989666666666	686.740416666667	1839.56083333333	873.215111111109	456.064166666667	615.127000000001	672.582722222224	1001.61272222222	659.007297297297	1012.28088888889	944.777222222223
282	268.101852841254	268.101852841254	268.101852841254	126.501	126.501	126.501	1	1	160.167068965517	258.081810344828	190.810931034483	334.650482758621	191.832561403509	267.281368421053	166.305754385965	454.912440677966	634.557965517241	751.946877192982	660.051551724138	600.935	138.743448275862	240.736275862069	197.933517241379	126.514206896552	69.3778947368421	65.3103157894737	49.9885964912281	56.1094827586207	103.058310344828	127.521551724138	107.118103448276	149.922559322034	82.6413157894737	58.161	55.0939655172414	181.609103448276	63.2628421052631	62.2178965517241	93.8384137931035	45.9116379310345	200.936603448276	99.968448275862	62.2305172413793	68.3646842105263	195.85324137931	248.922068965517	181.625578947368	283.583965517241	63.2628421052632
283	270.112411012924	270.096542415002	270.11360972738	106.118	105.098	108.153	3	3	60.191	98.9580847457627	118.374	120.416965517241	173.480677966102	227.501576271186	196.876355932203	232.575457627119	470.212186440678	596.977627118644	273.405423728814	695.824949152542	70.3987118644068	105.066983050847	103.047862068966	112.245517241379	127.546610169492	278.561796610169	130.596881355932	184.653745762712	111.209559322034	99.9583389830509	98.9663050847458	125.457915254237	111.209559322034	118.361288135593	127.533898305085	286.697517241379	181.626372881356	132.622033898305	148.887830508475	118.363254237288	927.164593220339	474.473389830508	198.972711864407	333.656389830508	674.276016949152	590.739724137931	336.65593220339	731.461525423729	296.928508474576
284	270.277181859226	270.272529593148	270.281626393217	893.752	885.617	894.818	29	29	644.8928	1098.94926	940.901	951.92124	658.077058823529	991.623130434783	624.619440000001	681.61384	666.30814	656.036509803921	745.824680000002	593.993764705882	997.814280000001	1050.9993877551	981.711568627452	980.578019607843	625.566500000001	895.999	581.422799999999	669.29056	886.692296875	625.49294	599.0335	898.849060000001	1048.84784	629.581960784315	646.916196078431	664.189259999999	593.662823529412	619.30996	929.56618	699.90831372549	604.147839999999	879.477050000001	629.302979999999	617.2573	630.456941176471	698.8918	1299.82432432432	646.933600000001	626.439639999999
285	270.883564570626	270.883564570626	270.883564570626	1076.4	1076.4	1076.4	1	1	898.000000000002	1187.80909090909	1165.86	1179.64545454546	845.95681818182	1166.37954545455	810.240909090911	838.813636363638	711.25681818182	728.280000000002	954.106521739131	828.906521739132	1225.56590909091	1159.23636363637	1171.98	1195.94956521739	789.83181818182	1201.56	747.993181818183	855.780000000002	1189.85	731.340000000002	793.560000000002	1232.16	1246.44	738.809090909092	849.018181818184	916.980000000002	771.463636363638	799.680000000002	1246.99545454546	821.100000000002	815.343181818183	988.801304347827	727.260000000002	707.175000000001	772.484090909093	840.480000000001	970.884545454547	738.809090909092	754.463636363638
286	271.273195845131	271.266154612143	271.289889870907	934.517	926.4	935.64	143	143	4074.66754929577	6152.64000000001	5561.0420625	5978.35549295774	3798.88582978723	5492.67988571429	3891.90236842105	4123.52746478874	3909.00341666667	3822.25419178082	3419.70095774648	3910.70038571428	5585.4605263158	6096.08161764705	5830.86915625001	5955.79528169015	4044.35594285714	5576.27347222222	3845.43310294117	4026.78538181818	6216.07087323944	3783.18457894737	3854.16620833333	5520.08920634921	5610.02175	4039.55465277778	3848.20962711865	4015.1925862069	3373.45003125	4012.39041428571	5500.757390625	4105.89690140845	3998.44881818182	5521.65495	3949.2088358209	3949.45590140845	3920.01793150685	4163.40265753424	3415.11852112676	3887.61338709678	3957.94584507042
287	271.973251386696	271.973251386696	271.973251386696	66.321	66.321	66.321	1	1	168.319411764706	535.469117647059	572.4675	470.338542857143	227.558382352941	556.8888	193.883823529412	306.085714285714	277.28	255.191176470588	2007.92228571429	247.924323529412	566.246911764706	402.945142857143	540.755882352941	518.384117647059	223.476617647059	769.295428571428	246.946764705882	342.808941176471	397.972058823529	225.4785	197.929885714286	353.018857142857	423.348823529412	206.099411764706	181.580941176471	288.692342857143	177.531176470588	182.658970588235	472.312914285714	198.986029411765	278.532264705882	603.892235294118	195.924705882353	202.018235294118	333.626558823529	234.647352941177	1552.35302857143	268.376029411765	283.682647058823
288	272.111374635972	272.111374635972	272.111374635972	60.189	60.189	60.189	1	1	37.74346875	57.11475	52.0331612903226	60.197129032258	35.7090322580645	48.9645	38.7783870967742	59.1749677419355	46.899875	51.0433333333333	42.8508387096774	37.74346875	37.7507419354839	56.1035483870968	42.8508387096774	29.5940322580645	29.5930967741935	47.9521290322581	25.5064516129032	35.70984375	38.7783870967742	95.9072903225806	80.6029354838709	69.3775483870968	37.73653125	28.5627096774194	29.5828064516129	26.5225161290323	22.4463870967742	22.4541935483871	39.7825161290323	22.449935483871	45.90421875	27.54253125	28.5681290322581	17.3443870967742	26.5275483870968	42.8521935483871	32.6430967741935	25.5112903225806	28.5726451612903
289	272.274738225156	272.271280280962	272.295130041261	933.5535	928.435	934.626	64	64	887.542363636364	1491.24	1244.62985507246	1417.00729090909	910.180581818182	1267.09175675676	820.220380952382	889.844857142856	855.995742857144	852.013125000001	771.255	757.140333333335	1233.41508333333	1292.702	1316.316	1284.65509433962	810.096545454546	1241.76852112676	873.364571428573	987.761365853661	1327.36366037736	834.491464285715	827.691854545454	1213.207296875	1261.1835	879.569127272727	901.085732142858	930.571636363636	841.558928571429	847.844594594594	1272.38668656716	904.052250000001	845.897489361704	1353.15932142857	777.181384615385	861.121142857142	857.789964285713	897.744000000001	807.193927272727	850.903392857143	870.348025974026
290	275.09113291584	275.09113291584	275.09113291584	115.301	115.301	115.301	1	1	15.3046153846154	30.5942307692308	31.6355	34.69632	17.3485	40.8030769230769	25.5019230769231	36.7213846153846	20.4007692307692	25.5009615384615	17.3406538461538	21.4256538461538	34.6813076923077	25.5009615384615	32.656	23.4661923076923	43.8715769230769	21.4296923076923	23.4608846153846	38.7702307692307	32.6486153846154	23.4564615384615	28.574	24.4707692307692	26.528	19.3895	7.14188461538461	39.7905	14.287	15.3011538461538	17.3334615384615	19.3895	36.7144615384615	33.6625384615384	21.4264615384615	20.4053846153846	25.4916666666667	29.5878076923077	19.3851153846154	31.6223846153846	18.3731538461538
291	275.998763770388	275.998763770388	275.998763770388	62.223	62.223	62.223	1	1	308.04	390.572954545455	446.879454545454	389.744181818182	261.189818181818	449.699727272727	275.547272727273	392.805	210.017	191.858476190476	413.210454545454	173.446363636364	411.169909090909	373.419818181818	386.683363636364	354.129272727273	149.980090909091	296.82	153.040909090909	139.777363636364	368.409095238095	173.440476190476	199.973454545455	411.169909090909	331.5	177.527454545455	164.22	424.32	169.365272727273	242.879	331.588636363636	230.581636363636	485.649818181818	486.561681818182	219.358636363636	209.155909090909	371.379272727273	470.345727272727	494.7	363.298	133.691454545455
292	276.001704782679	275.998171026606	276.00763965221	92.854	89.794	97.944	3	3	185.670333333333	252.996166666667	318.357	303.055163265306	308.159541666667	352.976489795918	366.194653061225	485.539428571429	339.63225	407.2376875	325.464632653061	486.6691875	323.465479166667	462.106224489796	329.512734693878	312.23475	260.2009375	331.588020833333	234.691041666667	220.3515	163.263333333333	106.084333333333	124.474857142857	164.246285714286	155.081166666667	120.391958333333	84.6738333333333	386.730020833333	227.548270833333	186.708551020408	243.760489795918	152.038979166667	786.452125	557.136125	278.5680625	483.667625	990.697428571429	1157.97795918367	760.950448979592	987.616816326531	230.552958333333
293	277.030108012033	277.029107342776	277.031970577755	82.623	76.536	83.655	3	3	347.86092	1170.09293333333	1723.48755405405	2137.63608108108	1019.331	2491.5	1431.34439189189	3873.65835135135	1912.15	2206.321	378.52027027027	2046.52662162162	831.454189189189	1390.51786486486	1182.49324324324	850.020216216216	713.225594594595	820.297297297297	1658.07094594595	1189.5532	602.007297297297	927.28908	670.361959459459	469.324324324324	522.30144	1772.22636	702.863797297297	2973.30383783784	1871.32437837838	648.995027027027	690.613189189189	554.087472972973	3838.71156	2394.57432432432	2104.98483783784	2510.06432432432	4426.9527027027	1613.17548648649	458.034608108108	4113.0362972973	2059.7838
294	277.036100076551	277.028272876151	277.043927276951	67.339	66.316	68.362	2	2	325.439474576271	1135.4486440678	1663.34593220339	2034.62352542373	963.216	2419.06298305085	1353.78740677966	3741.7073559322	1843.76162711864	2113.5783559322	357.094915254237	1962.80610169492	787.649355932203	1303.77661016949	1152.86813559322	817.386559322034	679.568338983051	790.710169491526	1622.36593220339	1158.00779661017	583.595118644068	897.749152542373	655.979881355932	445.902949152542	491.680847457627	1734.46101694915	684.533728813559	2837.37416949153	1826.28542372881	628.612338983051	663.110169491525	535.642372881356	3665.52988135593	2334.61315254237	2046.868	2423.34533898305	4269.24013559322	1513.06216949153	430.468610169492	3963.52325423729	2016.90859322034
295	277.044249431395	277.044249431395	277.044249431395	104.072	104.072	104.072	1	1	45.9018	151.00144	256.09028	389.74696	193.8475	412.19312	328.378076923077	940.29248	164.22644	235.68468	34.6885	215.27064	100.98	324.4395	171.402	104.091	69.37904	71.4028	123.45388	59.16232	49.99176	130.56512	47.95316	59.16232	58.14456	228.54272	58.1312307692307	566.261875	222.469	84.68324	75.48296	51.0270833333333	1129.18428	385.65072	307.10428	456.182125	897.8464	702.97292	42.85176	703.9932	216.24848
296	277.969895747369	277.966131036932	277.984944122147	66.3275	65.272	68.35	28	28	1174.16756410256	1180.14	1587.7813	1793.63945454545	1122.31025641026	1735.4925	1189.7281	730.613743589744	306.919666666667	307.236102564103	302.0014	273.394358974359	1051.77465	1054.80925	972.450974358974	1223.50264102564	109.183897435897	169.362564102564	155.082871794872	105.104897435897	2116.28131818182	1183.52717948718	1105.10430769231	3103.08090243902	1334.12646153846	681.445641025641	828.3415	893.6295	367.301538461538	908.302051282051	1481.66228571429	1278.58757894737	573.312051282051	1008.90679487179	526.452307692308	706.035179487179	622.36775	804.0949	675.32275	682.6476	171.407384615385
297	277.988066384156	277.985612916823	277.989589231234	67.342	67.33	68.357	3	3	1191.52297674419	1193.42720930233	1654.30769047619	1866.05902380952	1129.57765116279	1851.55325581395	1263.2610952381	744.912857142857	319.143534883721	327.641642857143	305.065428571429	294.820325581395	1065.0256744186	1060.94511627907	986.731404761905	1235.69876744186	121.429813953488	175.509619047619	175.488	111.226714285714	2187.74780952381	1260.02345238095	1113.2615952381	3141.82626190476	1397.4	689.616571428572	831.413720930233	903.846571428571	382.604651162791	916.451761904762	1526.52552380952	1316.50642857143	596.781627906977	1025.24023255814	541.759071428571	727.458976744186	633.582642857143	806.119761904762	683.4	696.936452380952	189.771906976744
298	278.033953106297	278.028265555099	278.037805355004	198.962	196.871	200.975	5	5	37.7561282051282	76.5211538461538	58.1648461538461	66.3183333333333	39.790725	71.4089743589743	52.0409230769231	95.9065128205128	1432.62790243902	1779.64020512821	2061.672625	1280.45397435897	73.4598	70.3976923076923	76.5192307692307	56.1155128205128	128.536153846154	152.020975	246.871025641026	239.79641025641	74.480075	90.8051025641026	76.5211538461538	78.5498717948718	47.9532564102564	61.2169230769231	49.986282051282	82.6532307692307	46.9329743589744	29.5755384615385	58.1473076923077	38.77615	60.196641025641	81.6102564102564	45.8988461538462	59.1748717948718	70.409325	58.155675	57.1357948717949	98.95455	49.986282051282
299	278.04549437348	278.04549437348	278.04549437348	200.997	200.997	200.997	1	1	52.0401627906977	108.149581395349	97.9601860465117	88.7642790697674	65.3067906976744	168.326860465116	87.7548095238095	190.813930232558	1636.52762790698	1841.85558139535	2087.49097674419	1309.16723255814	103.048186046512	137.753372093023	111.23969047619	88.7642790697674	393.773860465116	275.473636363636	367.250232558139	374.442418604651	109.167372093023	126.514604651163	107.1	98.9557906976744	92.8453953488372	80.6020465116279	64.2687906976744	116.327720930233	81.6223255813953	60.1813720930232	91.8251162790697	62.2534047619048	167.325767441861	162.220674418605	88.74	101.007627906977	178.573255813954	112.243488372093	155.07888372093	196.886318181818	116.295906976744
300	279.96111164532	279.96111164532	279.96111164532	304.034	304.034	304.034	1	1	93.8650909090909	173.474696969697	165.284181818182	155.09296969697	102.027272727273	119.371909090909	85.6950447761194	143.847772727273	134.676	137.736818181818	110.197636363636	119.362701492537	94.8697164179105	132.647272727273	106.090865671642	75.4998805970149	81.6181818181819	106.108363636364	97.9505454545455	122.432727272727	139.777363636364	61.2109090909091	59.1758181818182	87.7499696969697	157.133666666667	61.2109090909091	38.7703636363637	154.061181818182	99.9956363636364	95.9056363636363	154.074909090909	51.0181818181818	233.642454545454	158.142272727273	46.9283636363636	70.3935909090909	169.365272727273	180.572181818182	168.302462686567	128.554363636364	237.722597014925
301	280.0255606054	280.02343494321	280.038871341281	199.955	196.916	199.983	5	5	45.9120731707317	85.7025365853658	82.6535853658536	103.047097560976	49.9943414634146	87.7430731707317	51.0207317073171	108.151024390244	754.086414634146	792.748463414634	957.917414634146	625.439414634146	81.6234146341463	79.5828292682927	76.5201219512195	58.1552926829268	117.316829268293	103.047097560976	140.780195121951	141.837634146341	78.5662926829268	92.8444146341463	56.114756097561	107.115365853659	84.6822682926829	76.5310975609756	64.2784390243902	91.8373170731707	42.8451219512195	50.9926829268293	89.770731707317	72.4494390243902	101.00656097561	108.135512195122	65.2878048780488	68.3579756097561	57.1432195121951	74.4795853658536	55.0958048780488	86.7103658536585	43.865243902439
302	280.04405652509	280.04405652509	280.04405652509	200.992	200.992	200.992	1	1	88.770705882353	147.938382352941	134.698235294118	159.138086956522	118.370208955224	217.319514705882	128.565134328358	235.684544117647	832.62	913.150073529412	1012.10258823529	692.87955882353	131.626208955224	162.224426470588	149.992656716418	105.079691176471	237.704544117647	223.421867647059	230.563205882353	236.704823529412	139.776264705882	143.859397058824	89.7690588235294	166.303147058824	132.636323529412	121.422	98.9571176470588	153.077205882353	95.8977101449275	91.8105882352941	136.715470588235	108.157970149254	211.179573529412	172.397397058823	111.191220588235	118.340470588235	137.748358208955	164.277671641791	136.715470588235	192.832808823529	85.6960588235294
303	280.156420574766	280.156420574766	280.156420574766	230.59	230.59	230.59	1	1	21.4281951219512	14.2820487804878	31.6268048780488	34.6940975609756	20.408	25.5140243902439	26.5269756097561	36.7340487804878	40.8107317073171	17.3495365853658	20.4053658536585	23.4661707317073	18.3672	23.4695365853659	24.4896	35.7093902439024	39.784756097561	20.4053658536585	16.3219512195122	32.6439024390244	19.3878780487805	18.3648292682927	12.24	31.62	23.4661707317073	10.204	17.3375121951219	20.4053658536585	23.4661707317073	18.3573658536585	20.4024390243902	12.2417142857143	26.5269756097561	14.2854634146341	17.34	19.3850975609756	15.306375	20.4145	24.4864390243902	10.2012195121951	16.3223414634146
304	280.261614786125	280.261614786125	280.261614786125	831.475	831.475	831.475	1	1	23.4696842105264	242.791315789474	207.118763157895	71.4184210526315	60.1877631578947	198.925657894737	20.4021052631579	189.74447368421	71.4283783783784	103.078473684211	669.396210526315	35.7046052631579	220.439368421052	186.71297368421	234.696842105264	108.164631578947	28.5629473684211	74.4580789473684	40.8105263157895	42.8521578947368	167.422421052632	29.5883947368421	46.9393684210527	216.262315789474	75.4994736842105	30.6126315789473	21.4288421052631	54.0823157894736	36.719052631579	94.8991578947367	82.6413157894736	59.1844210526317	42.8587894736841	198.956447368421	79.5805263157894	103.030631578947	29.5838157894737	33.669552631579	200.997026315789	40.8052631578948	46.9260526315789
305	281.06128274961	281.053269282216	281.069296217004	844.7415	841.695	847.788	2	2	206.0905	178.5	131.615475	123.435125	266.252625	221.367125	242.794829268293	249.93675	260.205731707317	159.1863	106.1086	234.6345	189.77115	186.709097560976	176.55515	137.737125	257.0337	126.4955	158.13875	241.774682926829	225.641	196.913075	122.432195121951	136.71685	206.09555	155.1046	134.7522	189.79905	129.555875	217.3452	190.819475	259.18795	278.539902439024	139.777675	176.507575	281.589	160.183175	224.4605	128.55687804878	161.20345	207.054925
306	281.956860212559	281.956860212559	281.956860212559	303.014	303.014	303.014	1	1	64.2847058823529	117.35862745098	111.209921568627	111.209921568627	45.9123529411765	104.068	51.0076923076923	77.5319215686275	134.676235294118	170.405490196078	119.383588235294	127.519230769231	103.025826923077	136.732549019608	108.126115384615	107.126764705882	41.826431372549	128.554588235294	82.6501764705883	68.3583921568627	123.453215686274	43.8675882352941	52.028	106.130980392157	116.311294117647	83.6528627450981	59.1816078431372	92.8449803921569	75.507568627451	48.9675294117647	117.331568627451	39.79482	92.8449803921569	135.696509803922	45.9070588235294	57.1287843137255	74.4800392156863	91.8141176470589	91.7948076923077	83.6705490196078	130.595137254902
307	282.276695664575	282.271918512959	282.290210885663	895.8185	889.625	897.884	56	56	479.58076923077	2369.31075	1826.64789473684	1080.46511538461	707.046576923077	2134.20068965517	533.771788461539	1950.99758490566	1014.25509433962	1005.99608	11308.3509574468	580.708269230769	2640.48645614035	1627.4547826087	2405.15481944444	1445.7215	640.868075471698	1093.976	688.53820754717	716.318150943395	2159.03486486486	948.950943396227	743.93762264151	1783.42375510204	1115.27245283019	945.89653846154	714.269230769232	772.343807692307	743.622057692308	1199.85283018868	1185.68692307692	835.616250000001	601.068943396227	1656.92290909091	925.054433962263	1150.96869565217	631.475230769231	591.756153846154	1835.49971111111	651.000754716982	615.298924528302
308	282.295479258553	282.293225208882	282.296632348037	897.758	896.784	898.802	5	5	459.176086956523	2300.98239130435	1746.11269565218	1043.72686956522	679.493739130435	2093.34561702128	511.281391304347	1870.6376	976.514478260869	1078.31991489362	11409.8204130435	546.918086956522	2605.8017826087	1572.423	2191.06017391304	1444.87408695652	616.324170212765	1069.50678260869	668.113936170212	680.6155	2034.68608510638	917.331782608698	716.406260869566	1862.00478723405	1084.68972340426	906.107478260869	694.901282608697	741.745456521739	726.270297872341	1109.04334883721	1166.32206382979	801.024239130436	564.348521739131	1728.34855319149	893.408170212765	1160.0544893617	603.930086956522	558.023239130435	1950.78034782609	622.433617021276	574.48759574468
309	283.174026109072	283.174026109072	283.174026109072	198.957	198.957	198.957	1	1	69.3774358974359	113.251307692308	315.306769230769	725.32665	65.2980512820513	545.850897435897	87.7562105263158	207.117256410256	57.1429743589743	67.3369230769231	76.509375	74.4805897435897	152.018205128205	81.6225641025641	87.7436499999999	79.5814499999999	56.106875	74.4787179487179	70.3888461538461	58.1633846153846	131.616384615385	80.6002564102564	756.00525	111.210743589744	56.1225641025641	57.1429743589743	1551.838275	48.9796923076923	80.589875	30.5946153846154	78.5617179487179	29.5918974358974	51.0128205128205	126.495897435897	65.2882051282051	39.791	65.3062564102564	38.7697435897436	43.871825	43.865375	37.7447435897436
310	283.279018323832	283.279018323832	283.279018323832	895.763	895.763	895.763	1	1	355.09493877551	870.390755102041	679.659795918367	527.487714285715	443.815408163266	784.489857142857	379.629795918367	693.863673469388	471.419142857143	463.209714285713	3079.22228571429	382.683673469387	876.425428571429	711.210265306123	761.285387755102	620.395755102041	393.90906122449	499.019510204082	413.1162	410.154857142857	770.30030612245	430.603632653061	429.626204081633	659.091387755103	534.629714285715	475.500693877551	404.073551020407	423.418571428572	384.555387755102	544.81884	540.805510204082	480.60263265306	403.105729166667	695.834857142858	483.450979591837	498.90714	389.702367346939	453.972653061224	782.559142857143	411.216265306123	374.437367346938
311	284.294613615076	284.288143821516	284.312804020822	963.1445	955.949	965.223	132	132	894.575080000001	1361.46894230769	1533.22471232877	1353.68744444444	1011.05834177215	1362.86641095891	844.636430769231	1523.28657142857	1123.32027272727	943.663235294117	4198.76016129032	1052.81491525424	1612.82269230769	1331.46463235294	1544.93826086956	1425.44581034483	903.822724637682	1566.12054794521	1122.26101694915	925.460938461538	1507.8556	1201.87715384615	1129.55277966102	1532.4591627907	1587.65231578947	1110.36854237288	1165.38196610169	978.522500000001	994.843309859156	1076.88331034483	1437.46560810811	1093.5472	945.603931034484	1431.57689473684	1162.09230645161	973.340181818182	1044.29832258065	1154.05183636364	1937.35445070423	1111.17429310345	1023.22412727273
312	286.148547938974	286.148547938974	286.148547938974	138.749	138.749	138.749	1	1	24.496	35.6978125	59.1744999999999	58.1969999999999	52.03275	65.276	51.046875	106.073882352941	34.6885	61.2375	25.4984375	32.648	44.891	73.4355000000001	28.5565	40.81	77.5105000000001	83.6604999999999	34.677875	65.2970666666667	50.0106249999999	81.6500000000001	40.8125	56.0967647058824	38.7701333333333	27.5484375	18.35775	64.2993749999999	29.5890625	27.5383125	30.598125	22.4455	144.777875	59.1744999999999	24.486	43.8734375	65.2959999999999	96.8940624999999	23.46575	66.3406249999999	26.5265
313	287.051974998169	287.047805674574	287.069260629367	265.266	263.217	266.296	8	8	111.224590909091	224.49	290.819302325581	288.775772727273	434.636181818182	529.722068181818	471.24	550.947272727272	149.960045454546	208.186636363636	159.12	168.345	426.417	350.973818181818	387.660454545455	465.358363636364	156.06	116.311090909091	190.74425	275.473636363636	224.486976744186	190.791	173.446363636364	201.016113636363	317.340159090909	222.451255813953	159.144818181818	638.694697674419	316.242272727273	289.757454545455	307.143136363636	269.322	821.209772727273	618.367909090909	352.041136363636	463.141909090909	625.502348837209	637.834302325581	551.967545454545	737.46	114.285818181818
314	287.884971231726	287.882503609035	287.887114983445	1080.47	1079.4	1081.54	39	39	1288.61083333333	1528.40058823529	1911.87872340426	1722.22888888889	1122.30555555556	2023.73189189189	1180.47057142857	1137.93714285714	1108.34057142857	1288.61083333333	929.480285714287	1137.60972222222	1846.63095238096	1665.49894736843	1800.3	1808.9525	1151.20457142857	2163.97815789474	1211.07914285714	1204.95742857143	1751.83057142857	1040.69142857143	1303.92514285714	2025.25138888889	1956.908	1202.91685714286	1319.57833333333	1319.22942857143	1151.18666666667	1120.98	1943.71451612903	1226.37388888889	1154.96342857143	1918.18750000001	1186.26	1123.33457142857	1068.53828571429	1128.436	860.341714285715	1196.09111111111	1146.15885714286
315	289.07889151245	289.067254166885	289.084825605228	240.7685	236.712	240.811	6	6	108.149581395349	240.752930232558	208.133428571429	242.856333333333	75.5099523809524	148.999952380952	48.9691428571428	93.8763720930233	70.3992558139535	89.795619047619	55.0954285714285	70.4079285714286	64.2855	64.2849069767442	73.4691428571429	45.9128571428572	47.9465581395349	51.0142857142857	23.4632093023256	52.0271162790698	45.9117857142857	59.1694418604651	31.6207209302326	38.7697209302326	44.8925714285715	29.5917380952381	36.714976744186	65.2982857142857	29.5882857142857	29.5806744186047	34.6847441860465	26.5169047619048	65.2978604651163	42.8566046511628	32.6444651162791	48.9666976744186	53.0548571428572	53.0759047619047	43.8774047619048	58.1562857142857	25.5063953488372
316	289.084201558742	289.084201558742	289.084201558742	167.318	167.318	167.318	1	1	28.5640975609756	27.5479024390244	37.7499268292683	41.808	31.6290731707317	47.9526097560975	35.7042682926829	61.2	59.1769756097561	66.3095121951219	54.074575	34.6891219512195	48.9799024390244	65.2893658536585	39.7846428571429	38.7655609756098	23.4692	40.8107317073171	28.5681951219512	37.74	41.826	36.7305365853658	33.6688536585366	45.9120731707317	33.6728780487805	27.547243902439	26.53105	31.6320975609756	28.5634146341464	36.7252682926829	32.6532682926829	27.5439512195122	47.9526097560975	49.9728292682927	20.4024390243902	32.6354285714286	46.9323414634147	27.547243902439	17.347225	33.6688536585366	55.0864285714286
317	289.978578101655	289.974348475569	289.99826905026	91.811	87.747	94.9	36	36	98.9535348837209	216.270285714286	214.285	454.080119047619	326.529523809524	589.711380952381	410.049571428571	277.478857142857	1734.7554	2042.97196551724	1263.09763636364	1475.33314285714	134.696571428571	167.28	136.699142857143	147.95869047619	214.285	123.454571428571	157.142333333333	185.665395348837	666.324309523809	1460.86275555556	1070.12637209302	1178.265	563.194046511628	952.940651162791	1032.38457142857	369.33480952381	175.509619047619	283.639428571429	436.498857142857	566.258571428571	601.882325581395	448.988571428571	267.352285714286	485.712666666667	1333.48230952381	567.265619047619	890.584714285714	1424.31885714286	379.491906976744
318	290.090936521634	290.084963615717	290.091429608521	239.734	237.716	239.79	3	3	29.5876315789474	80.5883157894736	76.5192307692307	98.9808421052631	41.8372631578947	63.2758947368421	41.8253947368421	90.8174736842105	49.9938205128205	70.4108684210526	30.6086842105263	51.021052631579	46.9393684210526	53.0618947368421	46.9393684210526	39.7912894736842	35.7046052631579	30.6078947368421	25.5032894736842	46.926052631579	40.8115789473684	81.6102564102564	57.1185263157895	82.6413157894737	68.3593947368421	41.8372631578947	31.6142894736842	52.0334210526316	25.5065789473684	30.6	42.8455263157895	30.5992105263158	55.0938461538462	30.6126315789474	28.562947368421	25.5032894736842	31.6281578947368	35.7248684210526	16.3242105263158	45.9118421052632	29.5876315789474
319	291.017185269073	291.014068862939	291.02460504784	65.289	63.237	66.31	9	9	206.047481481481	407.940740740741	534.732296296296	785.59962962963	393.820074074074	713.031777777778	449.011851851852	438.711481481482	154.983703703704	164.327333333333	479.539259259259	105.06762962963	349.885407407407	330.576	316.291851851852	403.090185185185	98.9687407407407	147.942962962963	76.5194444444444	94.9047777777778	841.897222222222	2300.68462962963	2461.88559259259	1474.52486486487	471.171555555556	980.469148148148	849.721703703704	332.532074074074	273.429481481481	303.149	492.785222222222	414.240296296296	219.355740740741	268.279481481481	478.518962962963	386.678259259259	261.18637037037	250.929111111111	385.588	490.851592592593	131.642111111111
320	291.081652833687	291.076362244715	291.09305437071	238.743	236.712	239.734	5	5	35.709625	54.066625	52.034025	61.224	47.959975	70.41795	46.9269	72.450175	46.93265	60.205075	48.9732	48.9804	27.551475	42.85785	47.959975	39.790725	30.60375	32.6488	30.60375	46.92575	33.6688536585366	59.16725	35.699125	31.628525	27.546075	28.5719	25.49625	44.8921	20.4055	27.54	23.46345	15.29775	63.2555	45.919125	23.462875	28.5642	42.8505	46.9530256410257	39.796575	57.1354	26.52715
321	291.099336641042	291.099336641042	291.099336641042	241.831	241.831	241.831	1	1	36.7296585365854	55.0879024390244	55.0954285714286	58.1636341463414	47.9594878048781	71.4392682926829	48.9658536585366	76.5292682926829	51.0134146341464	61.2248780487805	52.0262195121951	54.0819756097561	27.5505365853659	45.9186585365854	52.0411463414634	38.7646341463415	28.5634146341463	33.6688536585366	32.6439024390244	47.9457317073171	39.7904634146341	63.2490731707317	38.76	32.6532682926829	31.6328536585366	28.5716097560976	28.5559024390244	49.9928333333333	20.4053658536585	26.52	26.5269756097561	14.2779512195122	63.2566341463414	44.8971707317073	24.483512195122	31.6237804878049	43.8715365853658	48.9939512195122	37.7544390243902	58.1483414634147	30.6087804878049
322	291.969369805855	291.967656543739	291.972867867785	91.816	90.796	91.84	7	7	76.5104166666667	136.739555555556	129.594918918919	255.108108108108	159.189333333333	282.616944444444	247.853432432432	180.563918918919	1030.00891891892	933.98625	708.067567567567	793.776111111111	82.655027027027	84.6577567567567	98.9531081081081	104.084108108108	157.144166666667	114.271111111111	94.9013333333333	141.795444444444	397.905405405405	815.066378378378	605.944216216216	715.095783783784	298.941388888889	552.9755	564.119783783784	180.587837837838	80.6151111111111	177.53172972973	239.655540540541	332.610555555556	321.335	253.070222222222	127.555555555556	189.7975	602.97972972973	340.77027027027	376.421	642.787297297297	182.599888888889
323	292.01860080191	292.016066995448	292.021134608372	63.777	62.235	65.319	2	2	122.416216216216	157.075837837838	168.369473684211	239.768026315789	157.121621621622	193.851351351351	138.775135135135	131.635783783784	105.023810810811	119.374783783784	213.235	128.533621621622	141.794631578947	150.998947368421	160.207891891892	165.305675675676	78.5608108108108	125.493243243243	76.5202702702703	102.043243243243	253.067243243243	622.364864864865	595.932540540541	398.989081081081	173.395405405405	288.736486486487	235.650394736842	156.080131578947	115.290540540541	129.612081081081	212.283675675676	160.203648648649	120.391891891892	172.39827027027	164.263513513513	148.959459459459	143.860815789474	151.044	221.398648648649	191.839157894737	97.9485405405406
324	292.217438581615	292.217438581615	292.217438581615	286.689	286.689	286.689	1	1	11.2228285714286	22.4497777777778	25.50625	31.6286111111111	9.1825	22.4461111111111	12.243	28.5631111111111	17.3447222222222	21.4293333333333	20.4055555555556	15.3041666666667	23.4663888888889	23.4698571428572	23.4625555555555	28.5716666666666	16.3217777777778	19.38475	11.2245833333333	12.2433333333333	16.3271111111111	7.14311111111112	14.2815555555556	12.2433333333333	14.2862222222222	15.30375	15.3047142857143	16.324	6.1215	7.14194444444445	13.2654166666667	15.3066666666667	11.2230555555556	18.365	10.2011111111111	10.2011111111111	12.245	13.2654166666667	10.1994444444444	16.3244444444445	7.1408
325	293.012078623421	293.011302555539	293.018555164648	65.285	62.235	65.319	3	3	159.13075862069	236.6168	272.468896551724	323.427448275862	343.832965517241	319.280866666667	250.009827586207	309.200678571429	109.106793103448	104.085724137931	234.663448275862	118.327733333333	246.856689655172	287.717793103448	248.997793103448	254.140071428571	301.991448275862	143.858896551724	73.4598620689655	234.711034482759	339.809275862069	619.286517241379	550.948965517241	570.430586206896	236.609066666667	261.190620689655	290.719	158.110689655172	129.573866666667	284.762793103448	281.65324137931	303.021931034483	380.562896551724	218.29475862069	161.203586206897	189.7696	154.061655172414	397.894137931034	455.9698	228.588137931034	66.3179310344828
326	293.094435214366	293.094435214366	293.094435214366	63.249	63.249	63.249	1	1	163.229090909091	196.88046969697	226.542461538462	174.480507692308	127.545454545455	188.750454545455	139.789818181818	183.649846153846	149.904363636364	630.692769230769	304.042523076923	110.179636363636	130.595446153846	180.572676923077	141.818492307692	132.646	56.115	197.951630769231	374.473454545455	65.2977230769231	153.066923076923	164.237338461538	109.179507692308	178.547727272727	153.013636363636	168.33	105.078727272727	219.359538461538	190.791	143.882907692308	139.777363636364	152.046476923077	367.265454545455	237.724523076923	132.646	208.135636363636	405.049938461538	321.440538461538	1205.76536363636	332.665446153846	110.179636363636
327	295.151994001917	295.151994001917	295.151994001917	194.876	194.876	194.876	1	1	26.5223636363636	37.7500909090909	40.8181818181818	64.2674117647059	32.6487272727273	42.8514545454546	23.4662727272727	60.1960909090909	53.0636363636364	76.5204545454546	58.1450294117647	75.5136363636364	26.5270909090909	41.8311818181818	31.6284545454546	27.54675	35.7031818181818	33.669	27.5424545454546	24.4901818181818	34.6830909090909	29.5879090909091	35.7095454545455	27.5522727272727	33.674	32.6535757575758	65.2974545454546	41.8373939393939	25.5029411764706	15.2963636363636	20.4054545454546	22.45	64.2771818181818	36.7232727272727	20.4054545454546	29.584393939394	35.7095454545454	33.669	24.4865454545455	43.8717272727272	20.4018181818182
328	296.153374358417	296.144609840705	296.16042541089	194.3685	192.812	195.896	4	4	43.8752580645161	51.0177419354839	54.0788064516129	64.2650806451613	40.8109677419355	67.3317096774194	43.8759516129032	88.7568387096774	90.8115806451613	84.6827580645161	81.621935483871	83.6695737704918	49.9973870967742	58.1501129032258	56.1150806451613	43.8676290322581	54.0694032258065	59.1702903225806	34.6865806451613	36.7298709677419	56.1150806451613	51.0137096774194	40.8109677419355	47.9528870967742	46.9365901639344	40.8111475409836	39.7875483870968	46.9452258064516	34.6860322580645	30.6024193548387	56.1097580645161	43.8759516129032	75.5002903225806	61.2058064516129	43.8634677419355	34.68	51.0185483870968	55.0948064516129	37.7501451612903	39.7869193548387	26.5246129032258
329	297.009053779648	297.009053779648	297.009053779648	73.441	73.441	73.441	1	1	106.091555555556	133.612722222222	164.287083333333	113.250833333333	129.596444444444	153.020833333333	138.780444444444	185.6855	285.456216216216	216.403542857143	1201.88722222222	238.706	90.8047222222222	111.192111111111	113.250833333333	111.228444444444	112.245833333333	114.286666666667	82.656	107.129166666667	182.659555555556	202.016571428571	129.575277777778	139.778055555556	142.796111111111	125.49075	114.255555555556	172.398777777778	79.5816666666667	121.452722222222	91.81	108.167111111111	196.913611111111	172.398777777778	102.044444444444	122.43	255.069444444444	178.538888888889	374.329805555555	217.354666666667	86.7354166666667
330	297.082440801068	297.081784607934	297.100600428341	845.257	838.668	847.88	6	6	429.583244897959	673.22693877551	732.477224489797	671.267428571429	431.529061224489	771.243428571428	437.641285714285	548.836857142857	757.127714285715	782.825244897959	214.281428571429	571.291428571429	684.762346938775	692.760142857142	814.367142857143	691.822897959182	433.517346938775	601.896326530613	517.2773125	481.507428571429	671.722041666668	485.698500000001	641.759714285715	756.020687500001	608.005142857144	549.988999999999	414.416041666667	438.766734693878	610.057632653061	429.586645833334	604.069551020408	508.153102040817	435.653285714286	748.979591836735	590.733612244899	738.676083333334	597.875469387754	535.639285714286	221.371	679.49669387755	654.787591836735
331	297.083121958482	297.080477311453	297.10125544591	756.055	748.867	756.984	5	5	342.808	657.992142857143	549.990341463415	585.633999999999	437.692357142857	632.650952380952	372.3	474.366428571429	470.411146341463	587.670857142857	188.774880952381	747.956690476192	501.018738095239	604.860000000001	601.018404761904	549.934	317.345880952381	483.671857142858	346.937619047619	427.615048780489	544.819857142857	496.937119047619	443.824285714286	575.441142857143	485.712666666668	479.65738095238	383.681142857142	392.859634146341	430.560571428572	385.605	469.320476190476	391.789714285714	465.242341463415	612.242857142857	469.331428571428	589.56	524.353428571429	588.691119047619	196.882976190476	567.199428571429	496.948714285714
332	297.10312408781	297.10312408781	297.10312408781	652.939	652.939	652.939	1	1	392.807441860466	652.814545454545	603.053651162792	593.883627906977	501.84	664.201674418604	445.74	502.045953488371	368.320744186047	404.94	224.486976744186	494.767674418606	520.342325581395	565.157302325581	594.741348837209	550.005627906977	374.442418604651	530.545116279071	340.819813953488	393.825272727272	580.538790697674	370.403511627907	391.636363636364	586.580232558139	504.086790697675	350.003581395349	352.036395348837	470.402255813953	330.562883720931	400.004093023256	559.036465116279	449.82	570.18	604.005209302327	336.684418604651	429.478744186046	398.929116279069	580.618186046512	220.405395348837	415.253581395349	379.44
333	297.251094596007	297.241941758587	297.260247433426	616.2315	615.245	617.218	2	2	84.6966176470589	1102.58911428572	653.989676470588	1144.737	462.179911764705	752.065147058822	715.100114285716	786.618257142858	534.539885714287	773.494411764707	137.75955882353	450.892	705.901058823529	514.296000000001	669.390117647058	251.968228571428	404.089714285715	171.409411764706	126.533142857143	189.773142857143	464.152000000001	414.224399999999	111.192457142857	377.600857142857	145.902058823529	86.7097142857144	138.754971428572	254.089852941177	76.5198529411764	310.210285714286	118.349828571429	371.440588235293	1585.76558823529	577.469823529411	139.798714285714	500.01	308.173235294118	953.947500000002	260.172857142857	123.469823529412	67.3275428571428
334	298.08440137817	298.08440137817	298.08440137817	842.716	842.716	842.716	1	1	191.827142857143	275.427	299.9388	292.8179	175.486685714286	324.396342857143	190.774728571429	212.201014084507	288.781285714286	295.949142857143	125.493385714286	225.498928571428	293.862857142857	294.883214285715	359.190857142857	321.4125	193.821408450704	275.454	195.892114285714	206.077514285714	289.848753623189	212.231314285714	254.047585714286	345.872014285714	300.980071428571	223.458214285714	180.660565217391	186.738428571428	228.5024	194.904585714286	269.396914285714	228.56	192.8475	318.351428571429	210.193571428572	281.571257142857	217.317814285715	223.458214285714	129.563585714286	254.029098591549	244.827042253521
335	298.102709505255	298.102709505255	298.102709505255	847.788	847.788	847.788	1	1	116.309857142857	171.36	196.882976190476	170.363857142857	107.1125	224.431428571429	117.316046511628	141.796547619048	206.121761904762	230.611476190476	72.4402857142857	171.38	188.752857142857	200.990395348838	247.993071428571	211.199142857143	110.16	174.444428571429	138.755619047619	114.253333333333	197.04380952381	145.900857142857	183.651428571429	240.787428571428	184.671714285714	164.285166666667	110.255142857143	123.471857142857	174.444428571428	122.448571428571	180.611642857143	138.775047619048	112.22880952381	216.325809523809	147.941428571429	218.336047619048	168.347142857143	135.694833333333	83.6497619047617	180.586357142857	161.137428571428
336	298.102262919658	298.102262919658	298.102262919658	756.984	756.984	756.984	1	1	108.147179487179	204.025641025641	177.551384615384	205.071538461538	120.40841025641	190.821512820513	97.9175384615384	151.999102564103	143.879368421052	177.529076923077	78.5715897435898	256.122974358975	155.102358974359	174.415615384615	185.714666666667	168.346538461538	118.36758974359	138.758358974359	103.045897435897	98.9808421052633	159.164	150.000307692308	163.245128205128	163.245128205128	160.184282051282	121.431871794872	129.57582051282	102.041025641025	133.656948717949	122.415384615385	148.96117948718	127.535256410256	135.695	189.796307692308	129.556282051282	171.355692307692	141.79782051282	187.727179487179	72.4291025641025	198.925	153.065384615385
337	298.860388656078	298.858383103544	298.861010068309	1083.55	1082.5	1084.47	3	3	1203.1695	1683.4125	1485.484	1395.04102564102	1271.2315	1551.16	1230.4215	1197.0465	1207.2515	1188.59125	2203.76842105263	1262.04925	1368.4905	1484.82750000001	1506.54	1308.66	1303.1785	1484.46375	1161.78	1362.03375	1598.103	1335.50725	1154.923	1457.58	1636.481	1098.81615384615	1255.215	1347.75871794872	1219.4975	1302.54	1523.6065	1329.38575	1321.22375	1438.905	1036.32	1239.60375	1297.0555	1330.41435897436	2251.14604651163	1086.8325	1253.58
338	299.090648859192	299.081275454716	299.100022263668	844.7415	841.695	847.788	2	2	78.5700487804878	141.78	152.019975609756	107.112804878049	93.8512195121952	151.998170731707	80.5918500000001	105.075073170732	141.839075	146.957268292683	47.9526097560976	115.276536585366	147.938902439024	118.3519	143.895658536586	131.614609756098	71.3999999999999	99.9719512195123	91.8241463414634	82.6417317073171	131.705853658537	99.9862926829269	102.0275	122.432195121951	107.115365853659	122.449756097561	83.7080000000001	98.9802195121951	116.296682926829	87.7556585365853	116.327268292683	82.6535853658536	69.3787000000001	152.019975609756	113.249780487805	145.898365853659	112.229512195122	111.209243902439	54.0745750000001	124.472731707317	120.36
339	300.863160243018	300.863160243018	300.863160243018	1085.58	1085.58	1085.58	1	1	1262.27782608695	1858.83608695652	1833.72130434782	1771.47478260869	1268.88	1719.43260869565	1265.06956521739	1264.31869565218	1324.52434782609	1273.23130434782	1882.29255319148	1372.19239130434	1766.37260869565	1760.25	1787.41276595744	1746.61217391304	1259.21652173913	1771.09739130434	1206.91717391305	1283.43347826087	1589.83739130435	1238.54391304348	1348.72739130435	1713.31	1850.27999999999	1162.02760869565	1233.70565217391	1283.70695652173	1378.60739130434	1295.4	1727.59608695652	1279.62521739131	1237.78739130435	1732.69826086956	1222.98	1279.35260869565	1202.07217391304	1212.01826086956	2242.91565217392	1250.03260869565	1262.00891304348
340	301.115979698985	301.115979698985	301.115979698985	365.285	365.285	365.285	1	1	38.7701951219512	47.9468780487805	67.3377073170732	63.2732682926829	43.8778292682927	55.0879024390243	38.7646341463415	70.3985121951219	70.3884146341463	66.3269512195122	54.0742195121951	58.1636341463414	48.9799024390244	57.12	47.9468780487804	53.0552195121951	60.1785609756098	51.0207317073171	50.0003170731707	56.1000000000001	52.0411463414634	112.213414634146	82.6417317073171	74.4689024390244	66.3174390243902	53.0539512195121	55.0786829268293	63.2657073170732	47.9457317073171	39.7857073170731	43.8778292682927	53.0602926829268	59.1755609756098	45.9186585365854	42.8574146341463	32.6524878048781	55.1023902439024	47.959487804878	40.8058536585366	55.0720975609756	34.6940975609756
341	301.858896993129	301.857683782224	301.861770867066	1084.47	1083.52	1084.57	3	3	1357.16595744681	1836.38297872341	1605.12936170212	1649.02260869565	1356.59999999999	1839.82723404255	1375.24680851064	1361.24765957447	1350.02297872341	1317.09468085107	2110.81104166667	1360.96382978723	1833.70468085107	1855.13361702128	1762.92765957446	1529.30586956521	1409.20765957447	1747.62446808511	1319.13510638298	1335.4585106383	1708.19234042553	1343.62021276596	1199.77021276596	1920.44085106383	1746.24	1239.56413043478	1327.57361702127	1365.34173913043	1343.90042553192	1466.76	1805.13276595745	1415.33021276596	1354.10468085107	1652.06893617021	1317.84	1350.76170212766	1358.18638297872	1397.69782608695	2262.26375	1279.61361702128	1322.19574468085
342	302.858160581625	302.852713397169	302.859785443162	1084.57	1084.47	1085.58	5	5	1684.8455	2066.00625	1791.998	1652.1895	1834.98	1656.2715	1551.80025	1515.4425	1460.3355	1363.04585365853	2496.41980392158	1573.86	1906.294	1718.522	1882.92	1711.3785	1606.267	1859.90463414634	1338.568	1514.051	1868.07775	1475.2815	1400.46	1610.349	1848.24	1358.973	1293.29025	1670.14925	1380.72	1519.8	1590.9595	1642.59268292683	1609.3285	1771.154	1265.82	1455.89675	1366.4495	1723.20225	2465.34808510639	1136.5585	1491.24
343	303.048935328269	303.041436083451	303.057327112843	309.1	307.082	310.167	5	5	106.108363636364	147.963712121212	172.440537313433	196.929134328358	112.229552238806	183.651044776119	123.442	185.675848484849	169.365272727273	208.137850746269	166.316803030303	163.231515151515	128.533164179105	144.891636363636	126.492955223881	106.108363636364	112.225	124.472776119403	102.031818181818	124.473272727273	133.655194029851	136.704363636364	113.250272727273	167.337151515152	124.473272727273	112.219701492537	75.5001818181818	163.242985074627	81.6290909090909	81.6218181818181	101.016	91.8313636363637	165.284181818182	123.453	92.8365454545454	88.7571363636364	142.837611940298	112.221343283582	83.641223880597	140.797636363636	78.561
344	303.049479982458	303.044707114912	303.065140239208	246.896	244.887	246.91	4	4	82.6428461538462	169.341282051282	186.711615384615	201.02082051282	134.677230769231	189.852157894737	150.97517948718	222.455025641026	105.089051282051	143.877846153846	137.696625	101.007923076923	90.8187948717949	120.393282051282	85.7166153846153	82.630125	184.643205128205	98.967358974359	243.810641025641	202.041230769231	133.656948717949	216.26717948718	195.8352	145.896666666667	117.347179487179	108.179794871795	89.7577999999999	177.524615384615	67.3386153846154	58.1385384615385	79.592	82.6179230769231	161.180256410256	128.574923076923	68.3588974358975	105.073205128205	108.147179487179	103.076974358974	74.4918205128205	133.636375	58.156076923077
345	303.129538869511	303.127741178128	303.1301169064	255.072	255.021	255.095	3	3	63.2566341463414	137.736219512195	121.414829268293	100.00165	120.377268292683	127.5875	138.739428571429	216.296878048781	65.2878048780488	84.6931999999999	74.4510975609757	64.2769024390244	79.5809268292683	106.107902439024	72.4390487804878	60.1871951219512	165.24	83.662	221.371756097561	199.996487804878	109.168707317073	205.044512195122	175.490341463415	115.293073170732	105.11665	94.913475	80.58	161.206243902439	55.0944878048781	47.9526097560976	62.2378536585366	61.2	168.344268292683	93.8781463414634	56.1228048780488	82.6318536585366	81.6234146341463	89.8093658536586	54.082525	90.7778292682927	35.714512195122
346	303.874682856073	303.866683091308	303.875146867798	1080.46	1079.41	1085.6	9	9	2857.79805555556	3657.72428571429	3904.60305555556	3768.93542857143	2781.27722222222	3823.06057142857	2620.09371428572	2576.94285714286	2566.73714285715	2544.59257142857	1714.14193548386	2404.14	3861.75138888889	3836.328	3667.92	3757.71228571429	2565.71657142857	3852.56888888889	2376.24542857143	2655.80371428572	3519.98571428572	2436.44228571429	2508.18	3861.78142857143	3865.86257142858	2312.98771428572	2504.48228571429	2868.02314285715	2361.60228571429	2589.78	3937.28257142858	2672.12828571429	2509.90285714286	3908.71457142858	2436.78	2423.17857142857	2494.27657142857	2694.57457142857	2415.69257142857	2387.45	2397.34828571429
347	303.881306747181	303.875358081927	303.900619842	1079.45	1075.35	1081.38	136	136	2671.108	3071.03611111111	3860.73111111111	2933.3455882353	2392.45833333334	3827.7646511628	1691.79769230769	1901.24052631579	2612.54736842105	1737.6093548387	2466.05088235294	2366.4	3774.0075	3815.60390243904	2663.22000000001	3562.86	2066.13281249999	3255.61775	2325.23114285715	2490.51742857143	3368.93243243243	2413.84577777778	2115.05228571429	3330.02181818181	3727.10371428572	1915.14548387097	2481.53921052631	2782.2975	2318.66810810811	1949.22	3966.84	2526.22742857143	2185.48909090908	3623.06441176471	2348.04	2388.4527027027	2558.42564102564	2164.43999999999	1108.19217391304	2352.34594594595	1903.77424242423
348	304.148503056279	304.147276068576	304.156106938901	56.096	54.078	56.113	5	5	311.146413043478	475.330130434783	434.686695652174	487.692212765957	312.199826086956	449.87752173913	301.015434782609	684.682565217391	2693.3335	2839.7452972973	2623.1163125	400.919804347826	379.495404255319	517.215510638298	396.932217391304	185.711217391304	332.647565217391	388.727673913043	384.638347826087	356.116565217391	166.327326086957	161.204652173913	156.119869565217	120.408739130435	125.462673913043	114.257043478261	106.09770212766	364.193170212766	208.133217391304	138.789511111111	143.878239130435	114.296	578.426282608695	410.101173913044	190.792847826087	293.835130434783	755.009130434783	451.075733333333	1422.24365217391	734.681739130435	154.062673913043
349	304.857774220598	304.851758285805	304.879075335303	1087.6	1075.36	1090.72	52	51	1828.36705882352	2442.60545454544	2071.76	2172.18828571429	1856.93529411764	1888.68181818181	1740.63696969697	1659.01272727272	1628.88727272726	1794.69735294117	3027.96571428571	1610.05312499999	2231.38323529411	2142.21470588236	2054.90937499999	2162.97297297297	1612.55757575757	1221.95999999999	1544.28	1687.07999999999	1924.37034482758	1621.74303030302	1612.61999999999	1661.57749999999	1761.00031249999	1671.25636363637	1769.7309090909	1677.9	1719.69117647058	1724.81999999999	2338.16764705881	1995.59707317074	1650.35999999999	1999.76	1390.6859375	1594.25999999999	1670.22147058823	1800.83484848484	2650.17666666666	1708.49999999999	1578.95999999999
350	304.882488028419	304.881069358336	304.884849582552	1075.365	1074.35	1083.52	6	6	1735.87050000001	2399.13952380951	1186.26	2349.19100000001	1682.80450000001	2256.27285714284	1835.83666666665	1614.39333333332	1639.90523809523	1788.06000000001	2299.18650000001	1681.98000000001	1329.52535714286	2391.89999999998	2253.18000000001	2105.28000000001	1634.80285714284	2311.32000000001	1615.67999999999	1759.49999999999	2398.11904761903	1658.51999999999	1592.96333333332	2337.76809523808	2233.80000000001	1601.40000000001	1636.88200000001	1686.06000000001	1711.33857142858	1666.67999999999	2408.32380952382	1696.26000000001	1646.02809523808	2333.88350000001	1611.59999999999	1714.39999999999	1595.00428571429	1572.84000000001	2289.94857142855	1644.83100000001	1638.11999999999
351	306.092029883824	306.092029883824	306.092029883824	287.732	287.732	287.732	1	1	321.380769230769	575.511384615385	336.743846153846	239.766282051282	128.552307692308	206.128051282051	75.5008717948718	551.958717948718	121.410512820513	172.449333333333	96.9121794871795	120.390256410256	55.0881000000001	148.979897435898	77.5297435897436	58.1633846153846	38.76	58.1473076923077	83.6631282051283	83.6757435897436	83.673641025641	46.9388717948719	45.9057692307693	70.3994615384616	46.9400512820513	52.0409230769231	41.8305128205128	122.433846153846	88.7623076923077	59.1837948717949	106.136	26.5306666666667	208.163692307692	101.005384615385	37.7551794871795	38.7638974358974	116.328	123.472743589744	76.498076923077	92.8316666666667	144.87641025641
352	306.886456485086	306.88595115165	306.88811857804	1073.34	1073.27	1075.32	3	3	1109.15807692308	1549.96423076923	1661.58	1528.5592	1143.85115384615	1682.61423076923	1120.3992	1100.995	1167.3376	1304.58	1513.2532	1310.17384615384	1544.86230769231	1535.702	900.659999999999	1470.84	1167.32	1583.04	1270.92	1035.69038461538	1612.20769230769	1191.36	1229.56346153846	1632.40423076923	1491.24	1132.644	1289.23153846154	1016.94	1185.11307692308	1068.96	1626.49307692308	1119.36192307692	1095.89307692308	1622.436	1173	1193.85	1230.58384615384	1105.68	1512.8256	1159.59384615384	1186.83230769231
353	306.993801453943	306.990471104907	307.001857126594	65.287	63.237	66.31	16	16	474.35027027027	818.018324324324	1071.46666666667	1644.62688	793.77027027027	1251.67264864865	838.7825	771.456	201.890432432432	222.517444444445	207.116388888889	305.012324324324	731.419666666667	599.825333333333	638.798222222222	778.577916666667	126.535111111111	134.676666666667	103.047297297297	142.862222222222	2226.83018181818	6270.4565	7298.07751282051	3566.33384615385	1209.76941666667	2951.10797142857	2442.18692307692	674.293444444445	424.435555555555	757.272833333333	1018.24889473684	939.829333333333	497.825945945946	416.215135135135	922.324324324324	673.383333333333	488.713055555555	451.97075	361.119333333333	421.443555555555	351.98625
354	307.078596375864	307.070754542005	307.097583971525	116.8255	112.24	119.369	86	86	731.535545454545	1226.18049350649	1323.49078082192	995.927696202532	1004.13415384615	1393.70068852459	2786.35693650794	3571.89608219178	939.466632911392	1471.2455625	128.544818181818	1817.11042028985	481.568727272727	1244.48561403509	1035.46916666667	536.711272727273	1701.81930434783	638.747636363637	1792.61202985075	1309.9368	317.328378787879	530.447272727273	413.210454545455	714.020895522388	291.798	793.901848484848	330.542865671642	1798.87215277778	2012.136	456.973373134328	279.435014925373	449.973681818182	5116.23498305085	1091.77038461538	1136.69538983051	2637.59756944444	6721.01947058823	2924.86929230769	584.571179104478	6966.88967123288	2950.88710344828
355	307.580222820882	307.576163489047	307.594675335118	116.3205	112.228	118.36	22	22	208.135047619048	341.731904761905	398.999984126984	281.668952380952	259.196920634921	422.3964375	770.302232142857	988.38	281.541904761905	411.168746031746	24.4845714285714	529.52596875	145.898587301587	395.8024375	338.703238095238	166.319507936508	471.326625	182.645349206349	563.186625	427.4585625	86.7296825396826	149.951666666667	129.57426984127	209.103203125	82.6431428571429	228.579555555556	84.6755625	516.352920634921	534.671301587302	134.6420625	94.844015625	144.878317460317	1525.92	312.231714285714	384.677634920635	765.27380952381	1844.20109090909	840.623873015873	143.8464375	1937.2965	807.030109375
356	307.598304245433	307.597810954073	307.598540696941	117.318	116.315	118.326	3	3	204.056140350877	325.435964912281	389.787438596491	266.371105263158	251.032210526316	407.085	810.102877192982	959.78698245614	270.341842105263	401.990596491228	17.3429824561404	515.232894736842	138.758175438596	388.646736842105	325.435964912281	161.218210526316	458.050894736842	171.407157894737	539.72849122807	411.130701754386	81.6294736842105	145.870035087719	125.494526315789	198.893157894737	79.5805263157895	211.239803571429	79.5736842105263	502.073052631579	517.335684210526	128.528842105263	85.6608421052632	135.695	1457.55536206897	299.988315789474	372.43447368421	754.052263157895	1970.97894736842	826.342105263158	131.616210526316	2001.58421052632	792.839894736842
357	308.028684489284	308.026487300628	308.036237227231	204.563	204.041	205.09	6	6	95.9198787878788	208.135636363636	158.1678125	197.932909090909	255.068181818182	339.750818181818	255.113636363636	168.375	788.811363636364	707.175	637.670454545454	543.805363636363	233.63725	313.223727272727	306.136363636363	290.777727272727	366.223515151515	348.933272727273	264.211393939394	321.443181818182	166.30584375	110.189454545454	102.009090909091	113.233454545455	261.189818181818	143.884090909091	114.270545454545	388.79859375	369.338727272727	304.961878787879	373.353272727272	278.630625	588.697363636364	707.049	422.317636363636	542.785090909091	740.8603125	616.244727272727	915.184636363636	724.264545454545	426.398
358	308.049087301983	308.049087301983	308.049087301983	205.073	205.073	205.073	1	1	119.391617647059	241.802735294118	184.699852941177	250.983257142857	300.978088235294	377.442285714286	292.866617647059	328.582058823529	834.720882352941	742.872	655.023428571429	674.503285714286	269.349882352941	358.123235294118	339.806911764706	327.514411764706	436.596685714286	393.822176470588	322.347085714286	404.094705882353	199.971882352941	146.918117647059	127.514285714286	140.776235294118	279.558285714286	180.590571428571	140.775771428571	421.442205882353	398.931714285714	338.621028571429	404.986705882353	303.123441176471	728.469	746.833764705882	453.873823529412	595.851764705882	791.862352941177	667.253117647059	945.778371428572	762.025371428572	466.192228571429
359	308.0887178636	308.078697129745	308.105344740086	87.736	84.664	89.788	111	111	2080.02273809524	7897.92027906977	6813.27928205128	15852.7993043478	7086.71107142857	16747.7341458333	4970.33176315789	13489.3050697674	5585.90313953488	5227.0047	3765.81026829268	2991.42663414634	14315.3191363636	15182.7366976744	13644.3662790698	13854.4658604651	12228.5306666667	15251.2308571429	6752.25085714286	14984.064	8066.459625	910.079317073171	575.358697674419	5095.2736744186	9390.64855813953	3917.84727272727	2026.23251612903	7524.47544642857	4553.4573902439	7738.81674418605	9863.4	7162.35906976744	18238.42048	19632.496	5645.84746511628	3635.75148837209	1751.03151219512	11584.2485581395	7010.28376923077	4357.1517948718	1895.45559090909
360	308.106017723478	308.105539002502	308.107351572726	87.75	86.721	90.803	10	10	2090.28517021277	7965.29866666667	6890.64625531915	15857.0821276596	7137.57893617021	16747.7850851064	5005.85560416667	14276.4243636364	5652.09095744681	5341.9094893617	3809.71280851064	3168.97910638298	14333.6185744681	15207.3601914894	13691.4188723404	13871.952	12276.3822708333	15287.9054583333	6851.01446808511	14964.5647446809	8091.6370212766	995.665361702128	585.57770212766	5155.81704166667	9415.11242553192	3984.18010638298	2063.76129787234	7467.40440425532	4598.86608510638	7783.69014893617	9906.45058333333	7199.07165957447	18322.8950425532	19685.8084347826	5740.67463829787	3710.1125106383	2025.50244680851	11619.9301489362	7222.76752083333	4625.4924893617	2096.40606382979
361	309.016613060908	309.016613060908	309.016613060908	74.489	74.489	74.489	1	1	475.386571428571	674.246979591837	649.044489795918	767.331591836735	639.78312244898	816.212244897959	607.130714285714	917.328591836735	764.770408163265	799.139387755102	933.5562	667.186775510204	604.00576	915.08352	698.895714285714	592.845285714286	835.697571428571	689.78212244898	483.663795918367	651.007387755102	542.846285714286	709.013469387755	748.88552	568.355979591837	464.109285714286	542.781142857143	482.58298	799.89952	459.119387755102	483.712163265306	518.24128	470.398755102041	848.775836734694	907.034	543.866673469388	610.118653061224	630.53304	540.7484	900.69532	575.49432	493.808408163265
362	309.091654757513	309.08657637759	309.109745207783	87.747	84.664	88.779	59	59	338.688585365854	1248.03073333333	1057.14956097561	2478.56316666667	1183.693	2621.74266666667	705.005390243903	2167.81097560976	892.393292682927	831.8705	725.428097560976	490.752275	2560.246325	2805.34375	2432.02057142857	2614.37866666667	1945.9028	3004.73064102564	1128.63613333333	2422.90330188679	1253.92565625	143.837195121951	74.4689024390244	758.077463414634	1502.88085714286	529.531902439025	250.956	1133.51807317073	687.675105263158	1216.15980487805	1758.4369	1193.70970588235	3245.00792682927	3620.91394736842	809.202918918919	578.575097560976	273.47112195122	2150.72556097561	1291.32	655.012243902439	269.318634146342
363	309.112463973256	309.111634819756	309.11430398236	88.756	85.69	89.776	15	15	339.707571428571	1276.19871428571	1057.14956097561	2503.07709756098	1143.87445945946	2646.18880952381	706.021238095238	2356.38629032258	892.393292682927	835.939317073171	726.443428571429	491.777714285714	2577.56736585366	2831.91657142857	2457.52414285714	2651.0372195122	1919.34936734694	3023.10657142857	1173.46547619048	2410.59757142857	1305.11031707317	143.837195121951	74.4704285714286	759.092571428572	1565.11828571429	534.629714285714	250.955142857143	1133.51807317073	708.160904761905	1176.36520588235	1782.96	1215.13192857143	3321.712	3632.72571428571	862.242023809524	584.691928571429	273.47112195122	2082.35454761905	1304.58	655.012243902439	270.337857142857
364	309.159762871114	309.154189377671	309.167478735949	229.5505	228.55	230.574	4	4	37.7531694915254	69.3724666666666	52.0346949152542	54.0797627118644	49.9932881355932	65.310372881356	101.006847457627	101.015237288136	30.608	45.9213559322034	34.689220338983	57.135186440678	30.6106779661017	37.7531694915254	33.6723050847458	34.6892203389831	33.6627966101695	29.5878644067797	18.363	44.8917333333333	32.6486779661017	74.4794666666667	53.0391186440678	66.3187288135594	36.7334237288136	38.7780338983051	35.6965	38.7741694915254	20.4054237288136	22.4396333333333	26.5247666666667	21.4217796610169	44.8917333333333	41.834593220339	16.3213333333333	23.4665166666667	21.4278305084746	29.5967118644068	24.4865084745763	37.7462711864407	24.4865084745763
365	309.171872817667	309.171872817667	309.171872817667	230.592	230.592	230.592	1	1	28.5714545454545	54.0672272727273	38.7703636363636	36.7347272727273	41.8371627906977	45.9245454545455	87.7434545454545	81.6327272727273	24.4865454545455	35.7182954545454	22.446	30.6081818181818	19.3879534883721	23.4694090909091	24.4892727272727	27.5473636363636	24.4838181818182	20.4054545454545	13.2620681818182	29.5846136363636	24.4892727272727	40.8109090909091	32.6407272727273	46.9273181818182	25.5068181818182	23.4688863636364	26.5170454545455	32.6487272727273	15.3040909090909	17.3380681818182	19.3825909090909	18.3624	28.5676363636364	28.5714545454545	10.2	16.3243636363636	9.18376744186047	21.4341627906977	15.3040909090909	28.5638181818182	16.3221818181818
366	310.031764639083	310.029357201034	310.034172077131	206.0905	205.09	207.091	2	2	45.9216666666667	112.228518518519	76.5194444444444	110.189076923077	118.328592592593	195.854222222222	127.5625	101.009333333333	378.516185185185	320.437	321.384807692308	220.378153846154	113.248777777778	148.963259259259	131.614730769231	159.162	162.157285714286	173.444074074074	125.496444444444	176.543296296296	59.1771851851852	62.2493703703704	35.7025925925926	63.2445925925926	119.370333333333	83.6612592592593	53.0438518518519	219.403518518518	189.770076923077	112.208148148148	185.646740740741	130.593185185185	304.037259259259	329.555703703704	214.161111111111	286.755296296297	377.578148148148	340.766592592593	464.2225	341.724814814815	232.619111111111
367	310.085691274469	310.0827638694	310.09719019722	87.748	84.664	88.773	32	32	166.283853658537	697.7826	609.187536585366	1324.4556	613.275425	1409.85261538462	384.643675	1082.37915	450.786097560976	450.1287	376.481475	238.74435	1341.91640625	1474.06055555556	1258.83048780488	1330.61497435897	1054.0732	1604.90942857143	609.193725	1169.08770731707	640.820390243902	79.569512195122	66.308125	421.373575	785.61488372093	288.742829268293	154.04265	569.309707317073	368.319275	648.890634146342	934.1368	598.901425	1731.14695121951	1852.05976744186	479.588	287.75985	146.939707317073	1127.39646341463	650.76	377.499268292683	133.639170731707
368	310.107243828057	310.103877013747	310.10968640213	88.7615	86.71	88.779	10	10	167.3	699.820390243903	607.152875	1338.7648	616.3367	1423.074375	385.60725	1113.120025	452.815024390244	448.0873	375.4612	238.748487804878	1416.3152	1527.127125	1285.389	1356.1116	1053.0786	1614.07505	610.21415	1115.05872727273	639.806475	79.5714146341464	67.32825	420.3533	815.194365853659	295.877804878049	153.01875	567.2729	368.319275	648.8949	979.2	598.901425	1693.4656	1871.45945	479.583414634146	287.75985	146.9376	1096.78841463415	651.78	376.481475	131.595731707317
369	310.159254475764	310.159254475764	310.159254475764	237.732	237.732	237.732	1	1	60.1963191489362	76.5127659574468	98.966829787234	97.9596521739131	92.8556086956522	85.7238260869565	109.155936170213	159.179744680851	166.305085106383	99.9983478260869	53.0543829787234	79.5815744680852	63.2642608695652	77.5491063829787	51.0195652173913	37.7504565217391	70.3902765957447	64.2778043478261	48.9671489361702	192.80814893617	54.0802978723404	76.5127659574468	55.0822978723404	70.3902765957447	59.1763913043479	41.8360434782609	32.6365957446808	77.5410212765957	49.9987659574468	34.6814468085106	42.8462553191489	56.0954166666667	127.534574468085	77.5491063829788	64.2613404255319	64.2693829787234	81.6221276595745	71.445652173913	49.9991739130435	62.2212978723404	54.0746595744681
370	310.163032602268	310.155131080661	310.174321797112	246.904	245.86	249.959	3	3	33.6693396226415	48.968	43.8767222222222	54.0806111111111	85.7126666666667	60.2156226415094	72.4318333333333	156.117735849057	112.218333333333	37.7537037037037	25.4986111111111	33.6724528301887	22.4461111111111	38.7743396226415	18.3666666666667	26.5243333333333	48.9627169811321	26.5272222222222	22.443320754717	171.404377358491	32.6482962962963	43.8671666666667	24.4813333333333	26.5268679245283	32.6556981132076	19.3891481481481	15.2994444444444	25.5069444444444	22.4461111111111	19.3832264150943	23.468679245283	34.6825185185185	42.8516666666667	29.5909433962264	30.6084905660377	21.4235660377358	27.5475	31.6383703703704	20.4077777777778	22.4412222222222	34.6934716981132
371	310.177224367739	310.173254624853	310.179295733692	232.603	232.586	232.649	3	3	30.6124390243902	37.7445121951219	37.7499268292683	46.93955	62.245925	53.0686	78.561175	104.082292682927	115.290317073171	32.6528	18.36495	21.425775	17.347225	33.6736829268293	14.28595	12.243	38.7655609756097	22.44605	16.3223414634146	158.122682926829	26.5304	35.7042682926829	17.34	20.4	23.466325	16.3268	11.2183902439024	25.506875	16.322	16.3196097560976	18.3626341463415	31.623875	24.4864390243902	28.5716097560976	27.54	19.3846341463415	30.60825	29.6003	15.304125	21.42315	29.5877804878049
372	310.177365471335	310.177365471335	310.177365471335	180.575	180.575	180.575	1	1	116.320054054054	207.114864864865	266.31396	218.28856	161.208453333333	298.943148648649	220.413405405405	416.209621621622	64.28184	54.0786216216216	35.7093333333333	61.2210810810811	42.85512	48.9658378378378	37.7474	42.8484	62.2322	71.4186666666667	24.4848648648649	65.292972972973	41.8282	43.87548	24.48448	41.8344054054054	32.6538378378378	28.5698378378378	21.42588	56.1234666666667	31.62372	38.7589866666667	31.6283783783784	36.73248	84.6754933333333	52.0227567567568	41.8283108108108	36.72144	44.8984324324324	75.4938133333333	33.6715945945946	48.97344	20.4024
373	310.193908986738	310.193908986738	310.193908986738	333.628	333.628	333.628	1	1	8.16033333333333	31.6290416666667	27.5535	28.567	11.2232083333333	26.5340833333333	15.310625	37.74925	16.3166666666667	23.46092	23.46575	20.405	13.2637916666667	24.487	16.32064	18.36072	6.1215	9.18449999999999	13.2665	10.2004166666667	12.2405	17.3371666666667	8.16433333333333	15.296875	22.44616	9.18035999999999	14.2805833333334	6.12150000000001	8.16415999999999	7.14379166666668	17.34425	18.36504	16.328	15.304375	11.2232083333333	13.26325	11.22	10.2004166666667	29.5884583333334	12.2405	9.18262500000001
374	310.309814692104	310.304958808713	310.324772099225	965.149	961.055	966.282	21	21	196.886081081081	1107.69064864865	2045.04581081081	828.34972972973	1231.46621621622	1106.98933333333	788.439108108109	4793.73281081082	833.568760000002	646.763421052631	11606.0910810811	643.703026315789	2701.49202631579	1181.66075675676	2019.43578378378	1457.17751351351	491.54881081081	2367.72539473685	1074.34459459459	926.405405405405	2119.74890909091	3035.84172972972	1308.19437837838	2404.77702702703	2875.75092105263	580.702945945945	2527.18218518519	1055.10873170732	876.609499999999	1475.23605405406	1865.26008510638	1224.15789473684	285.637837837838	1747.9812631579	1346.77714285714	873.351351351351	803.739263157895	2872.06081081081	7881.56405405406	1657.13837837838	830.368000000001
375	310.327724211025	310.325701271152	310.329156694256	967.1965	967.148	967.263	4	4	216.258275862069	1139.20518965517	2078.90055172414	862.045689655174	1261.03965517242	1212.862	814.028793103448	4832.43475862069	907.953448275863	666.105034482759	11642.5279310345	666.172586206896	2722.33398275862	1213.108	2064.40174137931	1494.83043103448	505.954206896552	2399.6888275862	1098.61427586207	959.156551724138	2189.068	3061.58915517241	1332.45775862069	2436.37758620689	2911.86731034482	607.238534482758	2589.94148275862	1130.67579310345	977.506862068964	1501.28772413793	1978.11431034483	1246.65068965517	309.080896551724	1779.51144827586	1391.53868965517	893.761655172413	829.091793103449	2892.77534482758	7914.49758620689	1681.58510344828	868.181396551723
376	310.659662801753	310.659662801753	310.659662801753	178.529	178.529	178.529	1	1	25.5068965517241	62.2483214285714	71.4324999999999	47.9248928571428	40.82	101.008285714286	56.1157142857143	89.7660689655173	11.2255	6.12042857142857	5.10125	10.205	5.10232142857143	5.10034482758621	8.162	6.1215	7.1435	13.2637142857143	0	7.142	4.081	2.04014285714286	2.04092857142857	8.16371428571429	6.12171428571429	4.08114285714286	2.04057142857143	5.10339285714285	2.04014285714286	3.05957142857143	8.16220689655172	4.082	10.2028571428571	6.11917241379311	3.06075	8.16055172413793	5.10142857142857	5.10178571428571	6.12171428571429	5.10232142857143	8.16057142857143
377	311.028307466425	311.024441894531	311.044635529993	113.26	111.197	114.291	7	7	65.2886486486486	109.151567567568	91.8389189189189	176.534810810811	80.6129166666667	144.859189189189	101.997368421053	134.636432432432	103.030918918919	139.754810810811	100.990702702703	81.6216216216216	78.5483243243243	106.091243243243	92.8579166666667	84.6945833333334	151	90.8047222222222	63.2467027027027	79.5684324324324	49.9932432432433	100.977324324324	52.0337837837838	68.3273243243243	53.0554594594594	74.4915675675675	46.9260526315789	87.7438888888889	62.2471111111111	52.0268918918919	52.0103513513513	53.0544444444444	132.596486486486	88.7635135135135	63.2584324324324	81.6355555555556	121.376868421053	121.412162162162	70.3986486486486	130.577297297297	65.3076756756757
378	311.126848624257	311.126848624257	311.126848624257	59.157	59.157	59.157	1	1	36.7293103448276	73.4449655172414	65.3097931034483	140.798068965517	81.6151724137931	155.066206896552	49.9977413793103	141.806362068966	89.7331525423729	88.7888421052631	77.5409655172414	51.0086206896552	121.400517241379	177.51	111.221344827586	99.9954827586207	3867.86579310345	3188.63146551724	2095.61120689655	3211.8284137931	63.275275862069	38.763220338983	36.7330344827586	57.1412413793103	87.7274137931034	66.3055084745763	27.5446551724138	101.007310344828	64.2762931034483	66.3313793103448	87.7526206896552	37.757224137931	182.610862068966	191.772965517241	70.3990344827586	79.5895862068965	69.3916551724138	142.865172413793	132.608965517241	104.078689655172	51.0137931034483
379	311.160044730574	311.160044730574	311.160044730574	231.599	231.599	231.599	1	1	20.4082608695652	31.6247173913044	30.6078260869565	46.938	22.4486086956522	25.5133333333333	42.8507234042553	89.7963478260869	63.2561739130435	27.5544	29.5880212765957	49.9927826086957	20.4104347826087	31.6328043478261	30.6123913043478	20.4056521739131	47.947152173913	23.466	19.3828913043478	41.8262391304348	21.4282173913044	22.4462173913044	21.4204468085106	28.5642608695652	27.5476304347826	15.3061956521739	29.5775319148936	23.466	21.4244680851064	22.4380869565217	21.4227391304348	21.4231956521739	46.932	24.4899130434783	12.2402608695652	16.3241739130435	18.3670434782609	24.4951304347826	16.3245217391304	18.3645957446809	13.2619782608696
380	311.176803438815	311.166854838346	311.185148397373	232.13	231.576	238.754	4	4	15.3043902439024	28.5640975609756	29.5882857142857	42.8574146341463	16.3266341463415	22.4518048780488	36.7243902439024	81.6331707317073	60.1958292682927	27.5511951219512	25.5067073170732	45.9131707317073	18.3674634146341	27.5511951219512	23.4695365853659	19.3850975609756	38.7646341463415	14.2840975609756	18.3621951219512	37.744512195122	16.3264761904762	20.4029268292683	19.38	22.44	22.4459024390244	13.2653902439024	25.4963414634146	22.4457619047619	19.386487804878	21.42	17.3420731707317	21.4230731707317	37.7499268292683	22.4491219512195	12.24	15.3018292682927	16.3242926829268	22.4555609756097	16.3242926829268	16.3219512195122	13.2638048780488
381	311.313349809518	311.309957500141	311.322214390616	963.6235	959.071	965.222	6	6	57.1273684210528	260.093461538461	514.066736842104	230.549736842105	327.50447368421	302.932184210526	199.914974358974	1346.14363157895	214.259230769231	148.939210526316	4209.38571428572	142.818421052632	683.276578947369	312.253384615384	469.393684210526	355.10652631579	134.636615384615	580.454868421054	275.476153846154	235.679230769231	575.428421052631	766.116282051281	331.633333333334	585.75637037037	764.078552631579	189.822789473685	651.028631578947	310.208	244.913684210526	378.24876923077	519.394315789475	337.663552631579	84.6706410256412	462.250736842106	353.008717948719	229.563461538462	233.573973684211	700.938868421054	2380.97923076923	438.781052631578	177.502307692308
382	311.334085713656	311.334085713656	311.334085713656	966.196	966.196	966.196	1	1	51.0045454545455	255.997181818181	509.954545454544	223.399909090909	317.248272727273	300.882647058824	191.742909090909	1291.65511764706	210.176181818182	141.796848484848	4224.68181818181	134.656	678.239545454546	303.021	464.306818181818	345.934090909092	126.491272727273	569.227636363638	271.392545454545	230.581636363637	568.190636363636	759.990303030303	321.385909090909	615.224454545454	760.103181818184	182.688484848485	643.906818181817	297.972727272727	239.806818181819	369.031575757577	514.217454545456	332.500242424243	77.5269090909091	453.081818181819	341.791363636365	224.46	230.506303030303	693.785454545454	2373.39896969697	434.713636363636	172.400484848485
383	312.174110437232	312.164237608478	312.181441994193	231.5855	229.559	232.632	4	4	22.44836	33.66462	41.8312549019608	64.2847058823529	23.468568627451	44.902431372549	21.4257647058824	74.48774	38.77064	41.8409019607843	31.6285098039216	29.5879607843137	32.6556862745098	37.75406	32.6519215686274	31.6285098039216	21.4232941176471	24.4865882352941	10.2016	22.44352	36.7341176470588	32.64832	21.4212352941176	25.5065	31.6285098039216	16.3259607843137	22.438705882353	33.6729411764706	19.3852156862745	17.33864	20.4032	24.4814117647059	32.64896	29.59102	13.26052	27.54756	21.4282352941176	25.5151960784314	11.2230196078431	16.3225098039216	9.18141176470588
384	313.019236734776	313.01648621942	313.021987250131	294.3415	293.848	294.835	2	2	42.85575	62.2494107142858	83.67075	99.9967499999999	51.0142857142857	80.609625	47.9482456140351	67.3306071428572	1094.74741071429	1165.30223809524	1442.65875	1281.34035087719	56.0990350877193	74.487375	67.3306071428572	66.324375	87.7261428571429	79.5822857142857	106.119	88.772625	52.039125	45.9120535714286	42.8475	68.3723035714286	61.2225	38.77425	35.709375	49.993125	47.9534285714286	24.489	43.8799642857143	26.52975	34.69275	52.0336607142857	36.7335	35.705625	41.835375	29.5882857142857	46.9191929824561	41.8309821428572	26.52975
385	313.022521701389	313.022521701389	313.022521701389	113.249	113.249	113.249	1	1	38.7633529411765	57.1249411764706	51.0220588235294	97.9454117647059	64.2867272727273	60.2060294117647	62.2165142857143	85.6752	55.0847647058824	63.2454705882353	47.9524411764706	48.9741176470588	52.035	60.1869411764706	48.9811764705882	36.7348235294117	113.249382352941	60.1956176470588	32.6487272727273	57.1249411764706	35.710294117647	56.0967647058824	28.5682352941176	37.7432647058823	39.7903235294118	33.6745588235294	27.5423823529412	48.9811764705883	28.5723529411765	34.684	35.687	29.5927941176471	70.3982647058824	53.0541818181818	38.7700588235294	42.8585294117647	65.2856470588235	40.8117647058824	36.7295294117647	46.9254117647059	44.8933333333333
386	315.027016400568	315.0131930714	315.029777125308	100.515	99.968	103.058	4	4	38.7624516129032	67.3498064516129	50.0028666666667	103.063766666667	83.6638064516129	73.4725161290323	113.216419354839	237.637451612903	58.1436774193548	78.5598709677419	25.5072580645161	80.602935483871	45.913064516129	58.1565483870968	51.0048387096774	40.8193548387097	149.977935483871	33.6631935483871	65.3089032258064	104.046580645161	42.8526	40.7961290322581	26.5267096774194	24.4823225806452	26.5267096774194	37.7567096774194	24.4823225806452	81.6506666666667	47.9612258064516	35.7090322580645	24.4776774193548	26.5275483870968	139.748838709677	64.2904838709678	50.0021290322581	76.5338709677419	58.1547096774194	98.9681612903225	27.5478387096774	75.4990967741935	47.9430322580645
387	317.021880565658	317.009258106777	317.028056642665	101.028	99.968	103.058	3	3	44.8855	82.642275	86.735243902439	129.592658536585	131.6316	128.57355	140.76	189.715463414634	70.36965	81.622	53.0539512195122	87.74365	42.85155	80.601725	68.3481707317073	60.2036	152.043325	46.93265	69.3872	101.9975	36.7296585365854	51	38.7711219512195	37.744512195122	47.952925	33.674025	27.543375	116.327268292683	65.3056	77.5403902439024	46.9155121951219	60.213925	159.1395	68.3668	59.18465	100.00165	119.374243902439	132.653902439024	65.288	108.14843902439	80.589875
388	317.96358803379	317.962780268913	317.963824292308	67.325	66.31	67.359	3	3	381.5174	424.2784	545.842666666667	645.8288	383.620266666667	540.635333333333	426.555066666667	254.0464	126.424	141.899827586207	517.2752	117.307666666667	320.3742	334.581866666667	290.776	474.517	53.0642666666667	109.147133333333	56.1146666666667	76.52	801.066333333333	766.227172413793	678.477333333333	987.618133333334	468.1341	363.143733333333	378.444733333333	287.6588	132.634666666667	329.610733333333	442.708933333333	409.233866666667	224.422	371.3164	236.696	252.005866666667	211.1952	262.2171	452.9096	241.8506	73.4736
389	321.959207838602	321.956887553057	321.966375521349	66.339	66.305	68.35	9	9	742.653333333333	789.437	1063.27416666667	1172.29916666667	745.828857142857	1220.05668571429	809.222514285714	524.412171428571	230.438388888889	257.2344	209.156944444444	207.0832	705.936111111111	776.304555555555	654.094714285714	795.956571428571	88.7772857142857	118.349828571429	81.6228571428571	86.7364285714286	1326.54736842105	796.836944444444	663.180555555555	1973.23257142857	884.291833333333	439.667888888889	502.914777777778	579.423111111111	210.178857142857	595.0098	1009.02725	791.852571428571	408.044444444444	684.496685714286	385.665	473.412571428571	343.833611111111	543.808055555556	438.647777777778	400.003333333333	105.089428571429
390	322.966121457907	322.964289448936	322.967475641503	67.3275	66.31	67.359	6	6	599.8335	622.2	868.369128205128	1003.95753846154	624.491076923077	1074.195	634.663282051282	528.572512820513	210.03245	272.536736842105	256.090794871795	289.71641025641	579.432820512821	669.204102564103	548.980717948718	622.456842105263	158.16358974359	222.455025641026	179.569641025641	197.961684210526	1057.14502564103	521.351025641026	453.005230769231	1467.35624390244	648.7041	327.502307692308	357.044871794872	664.103461538461	279.557282051282	469.459487179487	777.435384615385	609.184923076923	700.828076923077	795.68	391.788307692308	462.187769230769	546.871179487179	715.199743589744	523.246846153846	695.919794871795	183.650769230769
391	323.040796675996	323.037995546859	323.060326203056	549.886	543.792	550.951	29	29	416.33	1380.67103225806	1100.00916666667	1390.81169047619	1267.185	1572.26028571428	897.576216216217	2324.54508108108	1046.9475	1235.35455555556	1369.22342857143	955.844111111109	638.676500000001	1434.79875862069	1196.58681081081	1135.38366666667	609.105833333332	522.382222222222	515.154594594595	302.051555555556	986.444540540541	816.222222222223	911.831675675677	1032.21264864865	483.598500000001	712.037555555556	334.701837837838	1227.56125	707.168	661.139999999998	612.081081081081	962.121944444445	2200.73916666667	1047.65411111111	567.285297297297	934.443783783784	889.827555555555	1273.94530555556	919.117405405403	1325.52125	1211.06972222222
392	323.060690371829	323.058927069477	323.061870255707	141.782	140.785	142.842	3	3	42.8554	62.2250833333333	79.5877627118644	85.6954	86.7311666666667	87.7343333333333	114.281066666667	331.527083333333	84.6853220338983	150.999466666667	62.2372833333333	286.699616666667	54.0743728813559	128.541	79.5821	65.2917333333333	96.9253333333333	68.3645666666667	87.7343333333333	118.329666666667	74.4872203389831	77.5326666666667	61.21	72.4259166666667	74.4867666666667	78.5682333333333	48.9784	93.8743050847458	60.1937666666667	56.1045833333333	61.205	62.2433833333333	308.034966666667	102.008333333333	47.9486166666667	83.6386333333333	249.940833333333	166.303466666667	87.7529666666667	166.289883333333	154.075366666667
393	323.061731955564	323.060654075959	323.062706711592	550.9195	549.874	550.957	6	6	134.677125	27.5478387096774	17.34796875	16.324	1255.96621875	15.30421875	878.303322580643	2283.8090625	537.778	11.2231935483871	40.81875	618.176812500001	10.2009375	21.4301612903226	25.5016129032258	14.2765	604.011870967742	14.2830625	51.0048387096775	272.460580645161	18.3652258064516	250.943806451613	8.1592258064516	11.218935483871	29.5884193548387	12.2434838709677	70.4111612903226	233.6801875	7.1430625	653.882032258065	15.3014516129032	952.0681875	2166.04972222222	13.26121875	12.2434838709677	644.701161290324	21.4291875	1266.9564375	69.3665806451614	17.3482258064516	919.27340625
394	323.56313170718	323.56313170718	323.56313170718	141.782	141.782	141.782	1	1	11.2240333333333	23.4619166666667	28.5702666666667	18.3633	13.2647666666667	25.5041666666667	23.4684333333333	31.6225833333333	18.3657	39.7904	29.5882166666667	78.5618166666667	16.3245333333333	27.5445	18.3651	21.42385	11.2229333333333	17.3462333333333	12.242	23.4619166666667	22.4462333333333	22.4436666666667	6.121	18.3615	14.2851333333333	12.2444	11.2242166666667	22.4480666666667	7.14163333333333	9.18075	15.30125	8.16306666666667	69.3588666666667	22.4418333333333	7.14128333333333	16.3197333333333	58.1495	32.6485333333333	20.4076666666667	34.6862333333333	35.7128333333333
395	324.060993222024	324.060993222024	324.060993222024	140.762	140.762	140.762	1	1	52.0339090909091	79.5557454545454	76.5286363636364	98.9752727272728	68.3643636363637	98.9558727272727	76.5286363636364	136.689745454545	107.128636363636	119.371909090909	69.3723636363636	120.392181818182	60.1907272727273	105.065618181818	75.5001818181818	59.1705454545454	60.1960909090909	65.3044363636364	58.1493272727273	79.5656727272727	70.3988181818182	99.9763333333333	77.5407272727273	71.3974545454546	61.2229090909091	58.1617636363636	51.0136363636364	90.8042727272727	52.0339090909091	40.8029090909091	61.2043636363636	52.0385454545455	142.794909090909	81.6145454545454	43.8678181818182	66.2976363636364	122.406545454545	96.9120909090909	54.0792727272727	105.067490909091	63.2636727272727
396	324.964077311012	324.961941181092	324.965061605747	66.325	66.305	67.359	8	8	4001.87294736842	4024.81615789474	5147.66747368421	6357.228	4102.58397368421	5649.48868421053	4482.70968421053	2072.47515789474	730.007897435897	763.491473684211	860.104026315789	629.421184210526	3048.15315789474	3385.81671052632	2924.52673684211	4084.25163157895	247.962315789474	270.411578947368	195.890526315789	193.88	8163.28205128205	5662.42307692308	4217.76789473684	11145.6422105263	4581.72178947368	2690.07807692308	2789.03973684211	2426.89302631579	1088.62078947368	3216.86484210526	4817.68263157895	4644.95663157895	1438.34842105263	2473.7552631579	1842.58307692308	2371.15273684211	1440.61157894737	2322.11894736842	3567.86794736842	1945.94294736842	380.558157894737
397	324.970232734414	324.965474823938	324.990904931308	66.322	63.255	69.382	89	89	3939.68137142857	3984.12	5097.96964102564	6451.21638888889	4036.87822222222	5594.40157894737	4375.54666666667	1959.94390909091	710.681114285714	740.059285714286	853.9725	592.6864	2994.00894736842	3254.13578947368	2765.96786206897	4001.07094736842	236.739428571429	235.686	173.443714285714	192.861	8199.37314285714	5571.72648275862	4204.0288372093	11127.6648837209	4524.47355555556	2615.46314285714	2771.59471875	2332.02078947368	1021.27832258065	3115.90223076923	4801.63547368421	4624.54821052632	1300.87016129032	2379.91221621622	1771.23058823529	2296.59717948718	1362.07083333333	2233.35605263158	3558.14755555556	1858.21376923077	354.088714285714
398	325.054841519126	325.05220852698	325.056511150734	298.958	296.869	299.941	4	4	763.251902439025	1348.05603703704	1408.99663636364	1552.84834146342	1099.8492195122	1453.88231707317	1051.92175609756	1612.81280487805	631.546073170732	844.90331707317	411.227097560975	795.809268292682	1267.86	1458.17251219512	1467.95548780488	1318.18663414634	585.55	678.478414634147	536.738097560975	653.991975609756	969.393902439024	910.209853658536	729.404634146341	847.065609756098	943.748170731708	877.430731707316	664.289926829268	1265.31414634146	899.876634146341	779.391804878049	901.026121951219	717.351487804879	1555.94634146341	1334.51092682927	868.144536585366	1033.38353658537	1214.29341463415	1197.79497560976	669.024	1355.11063414634	638.703219512195
399	325.060110503262	325.060110503262	325.060110503262	254.074	254.074	254.074	1	1	109.16675	142.835	350.961904761905	194.8773	328.5205	372.61025	309.1509	699.8915	183.654	298.93325	107.1	496.86175	676.62465	662.142249999999	637.656249999999	434.6265	85.7051999999999	63.2555	64.26	90.8067	259.1562	129.57175	23.4669	110.1924	454.033499999999	305.05475	205.07025	1596.74714285714	622.3525	595.6508	561.164999999999	529.224299999999	1775.2977	1046.8278	609.9301	847.8693	990.711299999999	1231.1451	267.3841	1051.62	61.2149999999999
400	325.082365673926	325.075905905185	325.097435834004	95.9015	91.822	96.924	4	4	84.6826363636364	109.149727272727	101.025	78.5726666666666	161.231818181818	176.507181818182	223.406545454545	320.365636363636	141.771575757576	216.413454545455	171.405818181818	243.845181818182	167.354545454545	344.790727272727	213.199	179.594666666667	138.781818181818	187.730181818182	153.068181818182	105.069363636364	33.669	25.5030303030303	25.5068181818182	17.3446363636364	75.5001818181818	28.5676363636364	23.4662727272727	233.642454545455	123.453	91.8245454545454	90.7746060606061	56.115	626.354424242424	349.057636363636	118.372727272727	269.4	624.499636363636	955.995545454545	482.503	627.579545454545	108.129636363636
401	325.073594902215	325.073594902215	325.073594902215	299.969	299.969	299.969	1	1	754.082318181818	1388.96236363636	1434.50345454545	1279.422	994.76	1415.10986666667	1052.92145454545	1651.60077272727	709.089545454545	898.960386363636	436.725363636364	867.11590909091	1211.787	1208.16436363636	1378.23493181818	1076.38772727273	581.477727272728	435.656454545455	443.868068181818	633.589363636364	733.674136363637	881.515636363636	687.571909090909	728.653227272728	856.008818181818	846.710666666667	641.823022727273	1262.07736363636	884.694681818182	777.34390909091	774.387	708.148136363637	1577.34163636364	1293.70581818182	852.834000000001	1037.47868181818	1171.40354545455	1209.88172727273	648.647727272727	1292.82952272727	637.670454545455
402	325.103830851154	325.103193075071	325.104468627237	294.3385	293.836	294.841	2	2	743.778818181818	1385.71554545455	1436.53546666667	1270.398	1091.68533333333	1398.7856	1035.57066666667	1597.53354545455	637.666666666667	849.9932	388.775863636364	807.030933333333	1207.70631111111	1201.0215	1371.08906666667	1078.42186666667	574.347577777778	428.512	428.562272727273	634.609636363636	730.6064	869.3808	687.57190909091	718.368	852.034	850.9024	638.77609090909	1247.78613333333	892.733333333333	780.504000000001	761.208227272727	701.0148	1558.96746666667	1289.62472727273	853.8516	1033.39506666667	1163.23066666667	1194.73226666667	650.689111111111	1296.93995454546	623.386636363636
403	325.112200842963	325.112200842963	325.112200842963	59.185	59.185	59.185	1	1	590.6572	775.216888888889	638.853866666667	517.283282608696	486.7308	517.2752	465.3024	670.4028	396.641688888889	518.487377777778	706.02052173913	548.831733333333	426.423608695652	581.486739130435	451.0168	391.8336	173.468	360.2012	217.3168	183.672	375.499022222222	149.962866666667	130.596173913043	313.221866666667	329.46	123.452266666667	80.6006086956522	403.980260869565	216.296533333333	238.7996	351.9975	293.8752	874.273311111111	508.037466666667	270.406	403.005333333333	552.993173913043	1088.64154347826	824.177565217391	427.543956521739	115.290133333333
404	325.969799941845	325.969395980759	325.97149999594	66.321	66.305	67.359	5	5	564.12743902439	588.54	735.814833333333	843.756595238095	583.607414634146	689.616571428572	559.181809523809	414.288341463415	180.462292682927	159.226536585366	165.286285714286	170.363857142857	487.628285714286	542.716	440.814857142857	569.391365853659	114.28643902439	94.8962926829268	106.107902439024	79.5923414634146	1032.64961904762	1140.65995121951	1338.77104761905	1364.26858139535	626.28	674.316731707317	702.878428571429	352.969428571429	357.091666666667	538.849142857143	646.936619047619	584.697585365854	341.740853658537	351.942073170732	413.208658536585	399.952	219.35630952381	309.182642857143	418.2	305.101023809524	422.391073170732
405	326.080848629735	326.080848629735	326.080848629735	255.038	255.038	255.038	1	1	107.130394736842	174.465	202.017315789474	273.472842105263	298.898552631579	338.875894736842	305.019342105263	584.610789473684	173.417894736842	245.921473684211	155.012	309.139736842105	505.030263157894	644.806315789473	541.759736842105	399.891578947369	108.117210526316	95.9047368421053	70.3890789473684	88.7766315789474	231.605710526316	111.193974358974	33.6695526315789	117.330263157895	304.08547368421	262.288789473684	125.456763157895	1008.046	386.679736842105	461.09947368421	466.272289473684	402.879210526316	1000.89669230769	777.560842105263	406.127578947368	589.636052631579	673.391052631579	849.121684210526	224.492631578947	740.500894736842	77.552
406	326.109982797027	326.109982797027	326.109982797027	187.734	187.734	187.734	1	1	35.7090740740741	97.9662222222222	112.252962962963	126.462285714286	76.5361111111111	114.269037037037	79.5831111111111	214.215555555556	38.7797037037037	189.733777777778	96.9033928571429	71.4337037037037	60.1968571428571	88.7432222222222	98.9651481481481	66.3192592592593	99.9854074074074	173.45037037037	77.5256296296296	154.092703703704	29.5875185185185	18.3613333333333	24.4924444444444	19.3891481481481	33.6697777777778	17.3481851851852	11.2252962962963	185.72762962963	38.7627142857143	27.536	41.8306296296296	24.4910769230769	297.926518518518	162.191777777778	36.7293333333333	39.7828888888889	108.147481481482	188.754814814815	82.641	101.00475	11.2232592592593
407	326.167178385472	326.16258931422	326.176414364023	230.579	230.556	232.615	3	3	26.5296296296296	46.9276666666667	38.770037735849	49.9994150943396	37.7504716981132	29.593679245283	34.6894444444444	79.5888888888889	25.5070754716981	44.9015849056604	25.5069444444444	41.8313888888889	42.8606037735849	33.6722222222222	34.6928301886793	25.5070754716981	30.6022222222222	25.5070754716981	14.2823333333333	26.5243333333333	34.6928301886793	39.7903018867924	31.6188518518518	30.6077777777778	34.6889811320755	18.3667924528302	30.5983333333334	38.7743396226415	17.3447222222222	22.4387777777778	25.5041666666667	31.6222962962963	44.8924528301887	36.7333333333333	17.3409444444444	30.6083333333333	35.7138679245283	44.9065660377359	20.4051851851852	35.7058333333333	17.3428333333333
408	326.18154528714	326.18154528714	326.18154528714	232.632	232.632	232.632	1	1	25.5093137254902	45.9070588235294	40.8109803921568	48.9778823529412	36.7334117647059	29.5942156862745	35.7096078431372	77.5483137254902	24.4865882352941	41.8409019607843	22.4460392156863	36.7298823529412	45.9225	34.6926666666667	33.67254	25.506862745098	30.604705882353	26.527137254902	12.2418823529412	26.5240784313725	33.6729411764706	41.8312549019608	28.5616470588235	27.5474117647059	34.6893333333333	17.34646	28.5583529411765	38.7749019607843	15.3041176470588	24.4785882352941	24.4837647058824	33.6619038461538	44.8920784313726	36.7334117647059	17.341	28.5676862745098	33.67254	44.90728	17.3446666666667	36.7255384615385	18.3628235294118
409	326.960140564409	326.960140564409	326.960140564409	66.339	66.339	66.339	1	1	1956.58564705882	2039.88235294118	2360.24127272727	3094.55205882353	2004.14647058824	2668.62776470588	2092.92485294118	1283.493	662.636764705882	634.933941176471	574.409029411765	494.828382352941	1441.63402941176	1728.02947058824	1518.15388235294	1998.02382352941	285.723529411765	288.734911764706	285.632941176471	292.824411764706	3828.74545454545	2600.27988235294	2149.75970588235	5165.60020588235	2092.20097058823	1361.03311764706	1325.32385294118	1358.79670588235	657.050470588235	1583.63341176471	2189.10935294118	2159.25352941176	964.011176470588	1425.10435294118	959.214705882353	1250.84452941176	912.142941176471	1115.18147058824	1964.35005882353	1083.89594117647	350.011323529412
410	326.970844052994	326.960695795652	326.987913993375	66.3185	64.275	68.367	14	14	1936.13254545455	1875.78	2309.22006060606	3057.75736363636	1936.47763636364	2619.59345454545	2054.175	1211.24357575758	664.881939393939	632.90375	623.386636363636	495.764181818182	1427.14957575758	1697.4816969697	1481.656	1989.9140625	263.269454545455	257.108727272727	268.331727272727	246.945875	3825.68409090909	2630.2850625	2182.36336363636	5165.64081818182	2083.67427272727	1368.9658125	1334.27890909091	1266.95290909091	642.771818181818	1545.19757575758	2174.20118181818	2144.61327272727	887.426363636363	1354.68072727273	958.04409375	1230.44890909091	890.698090909091	1082.50936363636	1854.52527272727	1037.77145454545	339.750818181818
411	326.965590056469	326.964792428811	326.985545338006	104.074	103.046	105.098	6	6	1205.7582	1745.67626666667	2024.576	1809.26070967742	1223.29973333333	1863.31126666667	1177.98822580645	1646.12380645161	92.8291	107.128	27.5478387096774	95.9050666666667	726.429866666667	1032.50986666667	868.10235483871	929.645133333334	75.5022	127.512096774194	99.9861333333333	105.0497	879.462451612903	751.6663	800.902580645161	1043.559	562.166933333333	676.4589	574.297533333333	1123.73032258065	494.926333333333	673.391612903226	861.818225806451	578.596064516129	954.6264	1479.67666666667	727.450133333333	784.738866666666	437.690709677419	998.871054054054	613.180266666667	487.698774193548	265.226
412	328.95681620514	328.954280902691	328.958715703499	66.8235	66.305	67.359	4	4	481.473714285714	530.325714285714	554.015142857143	744.7825	521.366	622.112857142857	486.761464285714	325.471142857143	271.1775	236.838857142857	239.767142857143	201.0385	343.82425	430.470142857143	442.804	487.781928571429	113.2755	145.870214285714	103.048857142857	136.718285714286	870.456035714285	677.469714285714	473.396	1167.20685714286	491.674428571429	364.1655	371.306	376.406357142857	214.26	347.978321428571	550.838571428572	510.232142857143	278.4795	345.804214285714	304.0345	395.870857142857	355.059428571428	288.73075	468.212785714286	306.139285714286	119.394321428571
413	331.139679973807	331.139679973807	331.139679973807	297.9	297.9	297.9	1	1	226.53435	412.245743589743	521.360525000001	575.5197	344.85295	575.4351	394.846425	738.585951219512	129.574925	222.41995	123.469641025641	165.28455	439.609225	476.538475	433.553125	443.884875	187.703	199.9739	129.592102564103	174.468230769231	214.284	313.270475	249.929878048781	221.43458974359	262.210675	276.494525	170.408512820513	439.803175	182.629225	228.5136	229.598076923077	191.8352	669.3004	420.3533	204.03	288.695375	401.027025	414.23165	110.1438	444.8944	83.66255
414	332.060807518693	332.060267546847	332.061288349079	82.635	81.614	83.661	3	3	60.1889782608696	57.1285217391304	89.7952	110.2032	44.8976	77.5318222222222	45.913	82.6416	81.5721739130435	65.3236363636364	470.342933333333	37.749652173913	57.1424	48.9664	64.2684	40.8204444444444	97.9584	154.040133333333	91.826	195.869217391304	67.3390666666667	31.6248222222222	26.5275111111111	74.4794666666667	48.9662608695652	27.5470434782609	20.4026666666667	89.7854222222222	31.6282666666667	25.5088888888889	47.9410444444445	29.5877333333333	79.5718695652174	95.9176	34.6936	31.6324	82.6524	48.9738666666667	342.727304347826	69.4053333333333	27.5470434782609
415	332.130281490762	332.128124174736	332.148613250721	110.191	108.129	111.214	12	12	190.762804878049	388.666463414634	431.69265	432.6496	28.5719	220.4388	122.405853658537	85.68	628.39512195122	874.244512195122	248.9471	561.14756097561	161.206243902439	406.018243902439	215.278025	87.75655	99.9862926829268	1175.36148837209	856.12787804878	451.914024390244	211.196925	153.997902439024	175.483	172.38	219.357682926829	117.364512195122	110.188975609756	378.5684	159.1824	28.5677	225.387658536585	111.226325	83.662	347.961390243903	162.245926829268	179.5904	368.319275	42.85155	221.403512195122	295.83625	113.252487804878
416	332.1534275297	332.152625512958	332.154229546441	111.2105	111.208	111.213	2	2	205.042333333333	390.702555555555	435.724648648648	433.683783783784	183.68	224.528333333333	175.435351351351	478.367324324324	633.489	870.154777777777	93.8648648648648	569.315	162.224166666667	404.984111111111	214.256756756757	86.7377777777778	1309.03139473684	1223.30405405405	849.891388888889	1030.34027777778	214.256756756757	163.168888888889	179.567567567568	174.410756756757	225.444555555556	119.38875	113.232333333333	376.539567567567	168.36875	191.810810810811	223.338567567568	137.75472972973	585.543777777778	338.787555555556	161.203888888889	185.715833333333	373.418918918919	471.389837837838	56.1152777777778	297.871567567568	129.575277777778
417	335.05966044345	335.05966044345	335.05966044345	382.583	382.583	382.583	1	1	98.9554318181818	209.131888888889	218.314045454545	272.449227272727	171.428727272727	211.14	171.424909090909	500.896377777778	700.000636363637	882.535909090909	515.306590909091	975.641454545454	115.290818181818	176.483066666667	128.5368	91.8143181818182	112.23	119.371909090909	86.7328409090909	113.250272727273	126.513818181818	279.517363636364	155.102181818182	224.49	119.342659090909	85.7258181818182	82.6218	102.027272727273	51.0193181818182	83.6381777777778	87.7434545454545	85.7143636363636	168.30375	117.331363636364	73.4694545454545	66.3251136363636	67.3380000000001	108.163363636364	64.2771818181818	125.462733333333	90.8042727272727
418	335.260080104037	335.256654813378	335.263934497008	759.571	758.079	764.217	4	4	110.174727272727	185.689636363637	151.020545454546	161.181545454546	140.797636363636	177.551181818182	106.065818181818	124.459409090909	869.388545454546	1020.27272727273	281.632909090909	996.917477272728	187.776181818182	178.523863636364	186.709909090909	179.592	139.792931818182	153.061363636364	133.670613636364	130.626909090909	192.831545454546	121.428681818182	126.513818181818	186.709909090909	190.81225	126.530727272727	121.428681818182	144.894863636364	139.777363636364	145.88275	191.811272727272	112.23	139.761795454545	165.324681818182	139.777363636363	139.74	133.637863636364	130.594909090909	315.222136363637	167.324727272727	108.163363636363
419	336.02218924028	336.02057455484	336.044621686238	507.057	502.976	508.077	3	3	15.3069642857143	28.5619310344827	25.5125000000001	19.3854285714286	12.2434285714286	26.5376428571429	13.2581428571429	18.3651428571428	31.6288571428572	58.1685	9.18225	50.0045	14.2835	28.5670000000001	19.3895	21.426	9.18064285714286	12.246	23.46575	24.492	31.6221379310345	9.18417857142856	10.2046428571429	19.3888214285715	24.4816551724138	17.3339285714285	8.162	37.7505714285715	66.344107142857	19.3854285714286	39.7744285714286	10.2007142857143	37.7347142857143	20.405	12.246	18.3645	41.8302499999999	20.4092857142857	8.15889655172413	56.1264814814814	11.2231428571429
420	336.109595191472	336.104327310215	336.114863072728	367.296	367.285	367.307	2	2	34.6891891891892	77.5302702702703	58.1463333333333	77.5516666666667	97.9599999999999	103.031222222222	72.4295945945946	294.858108108108	2125.22297297297	2948.61512820513	1401.85135135135	3114.39644444444	45.9182432432432	94.8574864864864	61.2064864864864	41.8310810810811	124.436702702703	105.105777777778	103.060945945946	101.997297297297	69.3902222222222	66.3087837837838	54.0743243243243	56.1237837837837	49.9936111111111	41.8313888888888	43.8588378378378	65.3066666666666	37.745	48.9664864864864	59.1850810810811	24.49	131.614864864865	107.142567567568	31.6334054054054	38.7764324324325	108.167111111111	58.1653333333333	43.8646486486487	84.6577567567567	85.7027027027027
421	336.265539256864	336.26240982453	336.268668689199	758.574	758.079	759.069	2	2	41.8313888888889	68.3586111111109	77.553777777778	80.575611111111	37.7502777777778	103.062083333333	49.9854444444445	39.7908333333334	191.812222222222	263.231666666667	81.6355555555555	253.070222222222	75.5252222222221	77.5411111111111	75.5005555555556	70.3991666666667	41.8382222222222	90.8047222222223	46.9404444444444	44.8995555555556	65.3066666666665	54.0835555555555	39.78975	74.4802777777778	72.4515555555555	39.79625	51.0208333333333	34.6941666666667	46.9327777777778	47.9452222222223	74.4904166666667	54.0747222222221	44.8848888888889	75.5128888888889	46.9391666666667	58.1558333333332	52.0270833333334	38.7705555555556	81.6088888888887	60.1865555555556	39.79625
422	336.324510548244	336.322572667088	336.344933088436	974.3615	968.237	975.403	10	10	143.816189189189	309.001083333334	461.015567567567	311.091756756757	240.746222222223	344.741222222222	214.223333333334	392.742777777778	263.2245	225.444555555555	2866.42844444444	231.603055555556	589.52788888889	338.732222222222	457.159111111111	388.77875	189.740666666666	646.838499999999	317.306388888888	237.724722222222	563.101333333334	579.42311111111	404.029999999999	519.392083333332	712.037555555554	225.58575	567.367111111111	285.713513513513	303.063749999999	284.4405	536.578444444445	268.252694444444	137.6925	452.044583333333	271.349555555556	263.231666666666	300.793472222222	443.817567567568	1304.54447222222	479.608888888889	268.289222222222
423	337.061728386683	337.061728386683	337.061728386683	62.235	62.235	62.235	1	1	51.0133928571428	167.294385964912	224.4825	249.991875	124.461403508772	257.084210526316	135.709875	287.690357142857	63.2323859649123	76.521052631579	44.8965	58.15	120.391052631579	192.813157894737	142.8525	112.24125	79.5736842105263	157.120526315789	237.722410714286	106.109192982456	174.517714285714	345.804214285714	204.075	193.87125	131.589052631579	188.69350877193	167.308771929825	190.793428571429	175.488280701754	85.7115	117.339017857143	115.302375	179.550877192982	138.743859649123	168.344196428571	227.542157894737	296.955107142857	173.46375	61.2105263157895	369.414535714286	75.5007719298246
424	337.276028930183	337.272041235077	337.281998120685	897.8235	894.795	898.869	6	6	64.2829090909091	124.48575	117.354363636364	123.453	67.338	122.421428571429	62.2483214285715	95.9152499999999	2229.519375	3277.08526315789	134.664	3052.99076923077	121.425436363636	113.261625	132.663818181818	93.8751272727272	107.139375	122.458909090909	103.036232142857	93.8744999999999	124.472678571429	104.089178571429	67.3518214285714	119.383875	149.995125	80.6087272727273	87.7528363636363	95.9158909090909	116.288142857143	72.4390178571428	134.675357142857	76.5259090909091	85.7189999999999	141.833072727273	80.5616607142857	173.46375	103.036527272727	81.613090909091	126.513214285714	148.97475	83.6707500000001
425	338.018690749548	338.018690749548	338.018690749548	502.976	502.976	502.976	1	1	8.16324324324325	18.3623684210526	18.3677837837838	19.3882162162162	11.2214864864865	18.3677837837838	11.2197027027027	22.4459459459459	20.4054054054054	29.5886216216216	15.3040540540541	31.6334054054054	16.3243243243243	17.3390810810811	17.3475555555555	22.4465405405405	8.15956756756757	20.4118918918919	13.2635135135135	16.3269189189189	16.316972972973	10.2043243243243	12.2448648648649	14.2860540540541	16.3221621621621	13.2575405405405	5.10135135135135	28.5675675675676	29.5964594594594	17.3418378378379	12.2396756756757	7.14094594594594	17.3395405405406	22.4495135135135	13.2656216216216	18.3619459459459	23.4662162162162	12.2451891891892	7.13981578947369	29.5925405405405	9.1838918918919
426	338.342441813647	338.333510000818	338.360230829895	943.7485	936.601	944.805	84	84	4042.86306521738	6184.62086956523	5681.5185106383	5952.29365957446	21.4284	5475.04004347827	4207.10756521739	20.408	4291.19387234043	4112.14340425532	1972.97430434783	4092.92289361702	5884.21906382979	5958.32347826087	5899.90252173913	5839.7492	29.5844130434783	5622.68960000001	4417.83860869566	4277.4803478261	6082.79530434783	4171.40223913044	4423.49054347826	5527.45969565219	5572.69653333334	4251.97056521739	4281.04212765957	2357.124	3709.6896	13.2619782608696	5661.58304444445	28.5712	13.2619782608696	5536.39333333333	4186.16731914894	4184.15431914894	4250.42865957447	20.4057777777778	1848.9648	4190.83636956521	4262.67293617021
427	338.340095951477	338.335951461163	338.359514397855	1025.88	1018.23	1028.4	18	18	435.554	961.022322580646	1004.58696721311	851.8368852459	29.5842786885246	973.033081967213	27.540870967742	17.3377704918033	376.385951612903	641.641868852459	8279.23371428572	378.572049180328	1610.6576557377	865.788290322581	1215.05429508197	1331.35672131147	13.2629836065574	1884.96	1379.41571428571	35.6994262295082	1779.818203125	398.845639344263	1440.32965079365	1146.83009836066	2357.59885245902	761.176819672131	957.749213114754	426.257213114754	1106.7	11.2221290322581	2022.88755737705	31.6149180327869	19.3834262295082	1439.56696721312	774.118790322581	527.289147540984	642.672295081967	30.5980327868852	2199.67108695653	672.417672131147	319.275393442623
428	338.360957989088	338.360405970056	338.362818356699	944.77	944.696	945.774	13	13	403.981599999999	6.11933333333333	5.10011111111111	2.04057777777778	4338.70382608696	3.06045652173912	4149.90240000001	4287.73868085106	1580.39306666667	4.08208695652174	87.753652173913	3191.036	2.04030434782609	7.14202222222222	5.10195652173913	4.0815652173913	4222.40984782609	29.5875652173912	24.4922666666667	4258.1292	6.12234782608695	305.059733333333	2.0408	7.1428	7.14182608695651	2.04078260869565	5.10195652173913	1668.136	4.08104347826086	4229.56493333333	4.08104347826086	4263.19486956522	4328.49193617021	4.08208695652175	4.08053333333333	2502.0208	1.02004347826087	4270.83626666666	101.0064	0	2578.21386666667
429	339.018046527828	339.018046527828	339.018046527828	254.029	254.029	254.029	1	1	64.27771875	113.25121875	161.2044375	198.99140625	157.0944375	212.29	168.31546875	310.1655	43.86403125	50.00296875	58.13465625	62.2371562500001	308.172125	415.25446875	359.128	330.510375	63.2458125	56.11546875	52.0246363636364	56.1266129032258	200.99540625	72.42665625	33.66928125	81.6218181818182	209.19609375	174.46275	124.4285625	479.5321875	243.84721875	273.343757575757	282.615545454546	214.2196875	554.829	469.40125	295.8815625	395.795272727273	493.816125	405.188125	437.7676875	477.33075	46.9329375
430	339.051161512018	339.049983969047	339.052339054988	176.483	176.466	176.5	2	2	78.55375	137.750625	167.3415	203.992857142857	125.495142857143	183.648214285714	121.399125	239.741228070175	139.791375	171.387	131.614553571429	179.586	132.64875	173.430357142857	172.425267857143	141.804821428571	81.6228571428572	87.7430357142857	75.4932142857143	113.239821428571	135.6695	139.764464285714	111.209196428571	157.13775	121.437375	149.995125	101.017125	142.88	99.97575	70.3923214285714	103.057210526316	84.691125	130.594285714286	122.397894736842	67.3317857142857	112.184561403509	118.351071428571	113.249732142857	68.3591428571429	158.141517857143	87.7430357142857
431	339.06504325249	339.064821460131	339.065265044849	298.417	297.89	298.944	2	2	1423.46464285714	2460.21968292683	2621.05283333333	2713.25626190476	1936.50228571429	2737.42657142857	2075.21271428571	3056.348	284.659714285715	345.925285714286	198.978928571428	334.653714285714	2269.5	2525.50178571429	2338.16742857143	2302.03314285714	898.745857142857	1172.28092857143	854.078785714285	947.82330952381	1497.95419047619	1393.8729047619	1124.19376744186	1379.76546341463	1563.07771428572	1323.27969047619	1137.76231707317	1984.68726190476	1379.3940952381	1306.803	1513.26026190476	1226.52652380952	2457.86828571429	2276.25742857143	1419.01871428571	1627.12785714286	2070.40126190476	1913.03571428571	831.183571428572	2328.58619512195	1004.95797619048
432	339.070899135045	339.065888799518	339.092514765729	297.918	293.837	299.986	49	49	1402.01619512195	2475.57005970149	2590.49270175439	2765.32365853658	1802.853	2479.329	2036.19218181818	2974.78390909091	262.210675	335.676292682927	172.4476	323.425048780487	2250.12	2376.54568292683	2304.49520930232	2206.87007692308	891.6111	1033.51325	838.768799999999	809.355625000002	1407.97636363636	1323.51220588235	1053.80757142857	1334.76889655172	1460.02885714286	1222.29432558139	1090.81269047619	1975.512	1268.21514285714	1198.60681818182	1429.63069230769	1223.44790243902	2394.59497674419	2176.26161538462	1357.9849516129	1576.11558139535	2031.6345	1870.98566666667	751.626615384615	2204.0956097561	1001.91005
433	339.341388379012	339.336042145008	339.343486971129	944.777	943.762	944.822	8	8	509.055934782608	1567.57293478261	1433.13054347826	1582.449	55.102304347826	1489.42217391304	65.2897391304348	48.9787826086956	295.875652173913	967.454608695651	373.423434782609	187.715234042553	1455.75253191489	1613.06680434783	1488.73876595745	1619.3955	37.7456304347826	1473.24868085106	1008.27547826087	64.2846521739132	1564.25986956522	587.670260869564	1052.02343478261	1397.93608695652	1427.34495652174	1040.82130434783	1112.21744680851	298.974652173913	953.943913043476	60.1889782608694	1486.52008695652	84.6917872340425	64.2695869565216	1445.0587826087	922.138956521739	171.425739130435	870.096297872341	44.8924347826087	314.240347826087	1204.08739130435	128.552869565217
434	339.348344502521	339.346143578281	339.35054542676	1024.875	1022.3	1027.45	2	2	140.765018181818	278.520666666666	260.06290909091	209.133545454546	152.994545454546	246.822074074075	141.785148148148	153.994833333334	164.222981481481	166.275092592593	2755.65841818182	219.397727272727	443.723727272728	212.144592592592	324.429381818182	312.186763636364	209.149351851852	490.62	361.935648148148	208.072444444444	494.673055555557	180.572777777778	387.592962962962	305.079666666667	638.635925925926	209.137272727273	232.551709090909	232.497818181818	276.414981481482	284.641999999999	511.084944444445	242.737962962963	144.866296296296	382.561363636364	189.702777777778	181.536925925925	178.555092592593	325.3568	539.501629629628	134.679111111111	158.051203703703
435	340.070080500777	340.070080500777	340.070080500777	297.907	297.907	297.907	1	1	4173.32508474576	6424.85089655172	7272.52634482759	7403.74717241379	4888.14165517241	7835.3603275862	5345.68813559322	7056.62961016949	213.237655172414	306.108620689655	147.939322033898	193.835423728813	6208.63683050847	6738.54250847458	6599.94830508475	6248.80289655172	2523.68966101695	3607.69544827586	2259.08162068965	2714.94162711864	4158.6444137931	3318.62086206896	2950.33016949153	4154.31512068966	4601.83293103448	3446.49186206897	2996.49956896552	5408.48234482759	3625.40768965517	3388.5079137931	4576.95751724138	3382.50025862069	6165.13179310344	6505.24908474576	3771.89612068966	4154.00165517241	5152.82844827586	5205.9398275862	2596.87684745763	5353.80757627119	2388.69291525424
436	340.077746155847	340.071749678362	340.098510448184	297.898	293.837	299.941	64	64	4117.33321428572	6377.84090909091	7191.74225	7375.1575625	4773.87972222222	7713.33230769231	5289.58047169812	7005.7134	159.164571428572	242.859627906977	111.223093023256	160.183813953488	6111.84	6634.64080000001	6483.80713513513	6230.53399999999	2438.44346153846	3521.94842105264	2239.76779069767	2634.37771428571	4133.62155813954	3279.15654545455	2892.11487804878	4048.21530909091	4527.02439473684	3414.82078947369	2917.84775	5366.59235294117	3438.34046511628	3353.94001587301	4511.16997916667	3355.05990697674	6091.06604651163	6439.9232	3721.92362264151	4088.84060377359	5079.5512	5128.922425	2531.48957575758	5323.76803174603	2310.93209302326
437	341.084246343999	341.078637103645	341.104819160011	297.884	294.822	297.952	47	47	1913.654	3636.27	4163.66025490196	4433.65869047619	2898.59481818182	4421.1456	3087.31252380952	4719.85910344828	366.26975	584.623714285714	250.945448275862	394.850571428571	3471.30307142857	3845.90554761905	3863.78468965518	3470.8473125	1223.27975	1434.49853846154	984.099399999999	1181.739	2028.683	1784.6796	1363.931	1774.28487096774	2213.9425	1826.30487179487	1355.44533333333	3162.775	2025.28382352941	1695.6555	2163.725	1614.431	4290.28209523809	3509.85846153846	2015.80917073171	2598.63463636364	3587.199	3120.03371428572	2255.55351724138	3617.8350967742	1232.50514285714
438	341.106186407893	341.106186407893	341.106186407893	298.92	298.92	298.92	1	1	1980.62480487805	3766.388675	4363.68748780488	4683.70317073171	3003.74165853658	4538.15336585366	3170.99385365854	4696.73771428571	733.572902439025	1169.39517073171	434.70105	551.978341463414	3521.97578048781	4022.47448780488	4023.36097560975	3649.00273170732	1239.44817073171	1541.6253902439	1056.139875	1200.863675	2084.70709756098	1917.35909756097	1447.55304878049	1895.16135	2260.91453658537	1955.85431707317	1419.3764	3379.61326829268	2125.21885365854	1706.70482926829	2252.077975	1686.7453902439	4434.192	3730.10087804878	2171.89156097561	2779.83231707317	3652.06397560975	3247.5916097561	2278.35307317073	3911.24929268293	1284.51778048781
439	342.084602103585	342.08135105678	342.109226760044	297.918	294.845	297.952	7	7	445.856533333333	817.406689655172	805.012058823528	862.272794117647	602.9776	933.542205882352	617.261333333333	1020.06666666667	362.194666666667	449.005333333334	272.413655172414	420.349866666667	721.328533333332	819.434733333334	727.463714285714	714.046666666667	277.45875862069	378.518933333333	216.335034482759	253.028413793103	440.8416	409.207133333333	309.0903	448.921379310345	498.910399999999	422.3904	305.175896551724	736.632533333334	456.0592	359.064275862069	489.815172413793	380.634066666666	768.254322580646	777.4432	447.810275862069	545.736896551724	730.654133333333	648.8896	412.0396	745.82559375	297.859466666666
440	342.112081026663	342.112081026663	342.112081026663	298.92	298.92	298.92	1	1	465.291	848.012836363636	900.896517857143	968.335875	641.759714285714	1027.517625	644.752857142857	986.509649122807	436.682285714286	615.286125	371.384	512.129642857143	749.67375	847.931625	810.956785714286	745.894125	303.980912280702	408.107142857143	241.830490909091	274.453363636364	463.201607142857	448.917857142857	324.411107142857	472.478872727272	522.432	447.905428571429	330.568363636364	767.241428571428	485.6985	383.661	517.275803571428	404.0685	879.563249999999	806.011607142857	475.444821428571	580.481607142857	778.546125	672.297678571428	429.404964285714	861.1965	315.295875
441	342.151531697347	342.151403353416	342.151660041278	59.171	59.168	59.174	2	2	66.3078787878788	156.051	179.594666666667	178.547727272727	148.959818181818	164.238941176471	145.925	205.105272727273	325.302666666667	357.21875	127.534090909091	120.373882352941	106.089454545455	191.811272727273	159.190909090909	130.616	1483.47654545455	617.265	569.312181818182	1187.77381818182	97.9636363636363	67.338	43.8782424242424	76.5340909090909	53.0369411764706	40.8036363636364	43.8652121212121	139.752454545455	58.1555454545455	61.2381818181818	75.511393939394	72.4393636363636	314.244	176.475264705882	47.9528181818182	97.9461818181818	172.426090909091	253.027636363636	141.796848484849	168.375	43.8717272727273
442	343.092967563716	343.088861392624	343.097073734807	120.906	120.402	121.41	2	2	69.3788888888889	51.0037037037037	58.1615094339623	56.1269811320755	189.790188679245	70.3889444444444	174.465169811321	532.420666666667	295.848333333333	330.57	28.5646666666667	268.328185185185	34.6894444444445	58.1431666666667	52.0341666666667	34.6928301886792	70.3927777777778	67.338679245283	58.1495	94.8755	44.8966037735849	84.6738333333333	44.8924528301887	57.1231111111111	44.8914074074074	57.1407407407408	25.5018518518519	291.860301886792	53.0606037735849	49.9772777777778	35.6909259259259	48.972679245283	667.055777777778	66.3180555555556	93.8638518518519	230.609547169811	474.378962264151	411.128433962264	31.6286111111111	636.574188679245	46.9378888888889
443	346.05491566222	346.05491566222	346.05491566222	110.188	110.188	110.188	1	1	61.2073170731707	112.213414634146	162.265317073171	132.650731707317	106.12312195122	176.530023809524	128.526	189.72	210.14512195122	232.587142857143	80.6011951219512	273.436571428571	84.6837142857143	135.679	101.00656097561	91.8373170731707	148.958238095238	132.634878048781	86.7344047619048	110.172857142857	85.7045853658536	98.9281707317074	74.4795853658536	126.48	90.8038780487805	80.612756097561	75.5011428571429	147.96012195122	73.4698536585366	78.5512682926829	85.658	72.4494390243903	230.54756097561	134.694731707317	66.3253658536585	100.000634146341	122.414634146342	178.551219512195	52.0345714285714	145.880926829268	81.6323809523809
444	346.292551601435	346.291294395215	346.295307166608	615.2595	615.171	616.232	6	6	70.4104411764707	1646.31586666667	864.164205882355	1569.91191428571	589.712999999999	1067.38147058823	950.749647058826	1048.83211764706	670.197970588235	1003.09367647059	57.1364705882352	591.668235294119	845.653147058823	802.066764705881	847.986617647057	374.383176470588	532.670294117648	131.614147058824	104.085	209.154264705882	642.674117647058	488.706794117647	88.749942857143	560.125323529411	154.064411764706	64.2655588235294	136.719411764706	297.968823529412	48.9727058823531	331.586029411765	108.14805882353	537.679500000001	1976.59455882353	713.062235294117	90.8192647058825	647.980147058824	416.340000000001	1356.95205882353	108.148058823529	117.347352941177	44.8916470588235
445	346.316376316801	346.316376316801	346.316376316801	617.218	617.218	617.218	1	1	73.4691428571428	1654.44	864.061	1573.46414285714	585.712333333333	1070.55445238095	954.720000000001	1049.874	766.124790697674	1129.45628571429	60.2052857142858	659.012285714286	848.758857142857	797.949162790697	844.091333333332	373.372285714286	527.549261904763	136.718285714286	122.448571428572	213.264595238095	638.609428571427	551.884404761904	99.974	567.411238095238	161.227714285714	76.5196428571429	146.917714285714	300.006	66.3263095238095	333.631255813953	111.211142857143	539.794119047619	1936.97520930233	713.163071428571	100.013666666667	720.321714285716	475.519714285715	1350.82676190476	129.576285714286	131.629142857143	54.06
446	353.014738792348	353.010489250405	353.026802386268	296.88	293.817	297.946	35	35	1178.57890243902	1639.99706666667	1691.60482926829	1656.05018181818	1202.904225	1669.17808	1196.77470731707	1145.62434146341	54.0745750000001	78.572725	76.5292682926828	45.9120731707317	1584.9343125	1735.62931343284	1717.92643902439	1603.04109302326	1007.90458536585	1336.54173913044	879.588904761904	1050.90146341463	1468.3556	1172.20656338028	1086.50065217391	1396.94763414634	1484.500125	1128.42163636364	1100.27866666667	1220.22754285714	1174.31840740741	1128.25487804878	1478.58375	1158.154	1302.891175	1699.78493023256	1130.27663157895	1279.4144	1569.17945454546	1292.688425	2082.54117073171	1575.52019512195	990.69309375
447	353.036339352491	353.031997765278	353.039242208439	297.921	296.897	299.924	10	10	1182.62779545455	1705.33145454545	1722.24764444444	1694.8844	1172.30172	1736.49386666667	1203.94088888889	1176.26963636364	59.1758181818182	88.7748	81.6327272727272	49.9941555555555	1663.65624444444	1755.10363636364	1804.61586666666	1643.8644	1020.13636363636	1398.81606666667	939.796772727272	1064.14445454545	1480.6004	1246.93990909091	1116.05404545455	1404.27054545455	1493.6704	1226.38724444444	1145.91940909091	1272.30024444444	1253.93504444444	1132.50272727273	1544.89936363636	1127.52095238095	1320.33670588235	1747.72718181818	1233.34486363636	1390.44586363636	1523.4572	1297.67622857143	2086.73813333333	1584.69531818182	1032.53235555555
448	355.066617602508	355.066617602508	355.07050883732	756.055	750.908	756.055	3	3	5.10142857142858	120.393714285715	104.0706	89.7600000000003	21.4259999999999	167.326857142857	18.3702857142856	83.6399999999998	80.6025714285712	107.125	14.288	209.207380952381	54.0902857142858	102.028571428571	93.8662857142859	74.4808571428569	19.395380952381	24.4800000000001	33.6694285714285	29.5882857142858	52.0467142857144	67.3577142857143	86.7202380952384	77.541714285714	42.8520000000001	75.4976190476189	30.6085714285713	29.5869047619049	54.075142857143	22.4337142857144	34.6978095238096	34.6897142857144	62.2199999999999	93.8662857142859	53.0548571428573	77.5417142857144	101.008285714286	209.158571428572	20.4000000000001	119.373428571429	103.044047619048
449	355.092084581136	355.092084581136	355.092084581136	923.277	923.277	923.277	1	1	63.256411764706	62.2361470588235	147.963970588235	94.8682058823529	54.075588235294	79.5829411764707	57.1348235294117	131.614147058823	105.10544117647	51.0220588235295	47.9455294117647	44.8994117647059	80.6148529411766	64.2766764705882	123.473382352941	104.07	44.8994117647059	53.0629411764707	57.1265882352941	54.0833823529411	80.6009117647058	81.6352941176472	79.608176470588	98.9827941176472	77.5535294117646	66.3172058823529	63.2673529411766	51.0132352941176	106.073882352942	97.9482352941175	83.6617058823529	127.533088235294	54.0833823529411	144.902647058824	107.075294117647	136.739117647059	69.356	68.3459117647059	63.2673529411766	84.6819705882352	80.6125294117649
450	355.11523339521	355.11523339521	355.11523339521	383.632	383.632	383.632	1	1	108.148266666667	262.1914	336.666	400.99624	246.92712	361.098631578947	226.4992	457.0496	1918.1264	2499.48355263158	1201.96837333333	2507.20248648649	309.166459459459	342.73792	326.4896	306.08	219.3258	222.42104	227.553418918919	248.90928	291.819146666667	384.529946666667	293.85984	290.7798	283.57097368421	292.881586666667	172.40028	486.67356	230.580266666667	271.39448	317.352693333333	293.87904	592.7362	434.69608	292.816533333333	323.449893333333	463.237386666667	399.975893333333	190.79236	483.49896	192.846405405405
451	355.113331076663	355.113331076663	355.113331076663	292.816	292.816	292.816	1	1	420.397787234043	856.119170212766	1032.51408333333	1134.68016666667	702.980958333334	990.682979166667	729.493645833334	1583.26633333333	1050.87895833333	1198.96510416667	520.341063829787	1207.00504166667	862.8495	1092.83017021277	1003.8235	804.061787234042	410.05675	443.8178125	413.263723404255	432.597276595744	603.053937500001	801.010729166666	544.759531914894	741.911234042553	615.298687500001	643.856625	415.295872340425	1312.06829166667	583.594916666667	592.849979166666	736.731872340426	556.115729166666	2127.308125	1176.35438297872	557.0565	821.217395833333	1308.14745833333	1282.4804375	436.524333333334	1402.03544680851	666.310085106383
452	355.092029362074	355.092029362074	355.092029362074	756.984	756.984	756.984	1	1	7.14189189189189	130.594594594595	114.285405405406	109.168918918919	29.5878378378378	178.575675675676	20.3978378378378	87.7432432432432	99.9845000000001	127.533783783784	22.4495135135135	238.781189189189	62.2562702702702	112.211891891892	111.209459459459	85.7049729729729	26.5312432432432	29.5925405405405	43.8785945945946	35.7155555555555	63.2567567567568	90.8160810810811	101.006756756757	86.722972972973	52.0337837837838	89.798054054054	40.8162162162162	32.6538378378378	65.299027027027	25.5027027027027	46.9398918918919	40.8108108108108	65.286918918919	105.10454054054	68.3581081081081	92.8298378378379	118.33254054054	216.297297297297	36.7238918918918	133.627081081081	121.431459459459
453	356.093046000675	356.093046000675	356.093046000675	756.984	756.984	756.984	1	1	9.18253846153845	58.1473076923076	47.959282051282	53.0546666666666	12.2433846153846	54.0817435897437	14.279641025641	43.8655128205128	45.9189473684211	54.0749487179488	19.3877948717949	95.9209743589744	39.796	70.3800000000002	53.0626666666667	47.9520512820512	17.3469743589744	29.5918974358974	23.4664871794871	17.3471578947368	55.0952307692307	39.7964210526315	36.7294736842105	43.8710256410256	29.5881794871794	45.9184615384615	29.5874358974359	28.5714871794871	35.7089743589743	15.3019230769231	37.7504358974359	21.4253846153846	38.765	48.9809230769231	32.6449230769231	44.8788717948718	52.0265384615384	69.3774358974358	19.3824358974359	79.5700000000002	36.7347692307693
454	356.117315898104	356.117315898104	356.117315898104	292.816	292.816	292.816	1	1	212.215466666667	386.728304347826	406.07247826087	448.972173913044	317.307891304348	451.975565217391	328.531	489.673043478261	281.592	359.177739130435	172.424086956522	321.38902173913	344.730608695652	478.5676	450.907260869565	367.296	192.788217391304	258.1315	134.691652173913	169.366913043478	293.872695652174	314.28052173913	189.748304347826	223.4676	309.178565217392	239.791956521739	202.0392	429.538978260869	254.050369565217	247.955086956522	280.61	193.874347826087	662.163413043478	389.739652173913	235.675239130435	293.797565217391	379.585565217392	444.833739130435	149.927217391304	468.3636	217.3452
455	356.274700507539	356.274700507539	356.274700507539	736.584	736.584	736.584	1	1	38.7707179487179	47.9532564102563	42.8518461538461	263.265846153846	33.6693076923077	46.9388717948719	27.5316923076923	28.5635897435897	27.5434615384616	36.7301538461538	27.551076923077	32.6531282051282	37.7551794871795	903.720000000002	96.9267948717947	717.348410256411	26.5233333333334	184.671051282051	28.5678974358975	32.6539487179487	48.9661538461538	37.7551794871795	21.4226923076923	253.02358974359	366.226025641025	29.5918974358975	31.6279487179487	26.5306666666666	27.5469230769231	24.4898461538461	69.377435897436	33.6735384615384	131.632923076923	48.9735384615384	20.4020512820513	29.5792564102564	28.5678974358975	28.5722051282051	31.6287435897435	34.6895897435897	36.7347692307693
456	358.096061956723	358.090860314865	358.114226103085	90.807	86.715	98.97	39	39	1338.36110769231	2230.97552307692	2430.48286153846	3332.47566153846	4681.38344615385	2578.613975	3366.93948780488	9178.79058461539	3344.79261538462	4454.20584507042	2622.11169230769	5783.5138	4525.88018461538	7635.06166153846	6068.05809230769	4663.43892307692	4560.03009230769	5132.97837	3679.39596923077	4142.59486153846	778.529984615385	180.559061538462	168.345692307692	240.763569230769	1502.73193846154	541.767046153846	383.554707692308	8097.90463636364	2883.51996923077	2510.07046153846	2526.57753030303	1574.54841538462	18718.6938461538	11095.5115384615	3753.8818	7289.41205063291	13156.3596341463	20594.2896923077	15057.5825538462	12421.8976744186	3379.15716923077
457	358.096395686282	358.093041800317	358.114877558312	59.171	55.104	62.223	10	10	13.260962962963	816.901333333333	981.721	1645.69426923077	1675.28207692308	2510.57157142857	1107.20076923077	3753.5705	742.29037037037	920.474296296296	121.412038461538	834.391461538462	1858.51007692308	2484.35557692308	2597.60546153846	1796.01230769231	2092.57219230769	1954.83584615385	995.782769230769	2045.082	366.345692307692	68.3573703703704	52.0356923076923	102.026923076923	640.466962962963	222.416518518519	97.9236923076923	4106.82969230769	938.647692307692	1113.57530769231	1000.88411538462	688.681730769231	6528.70280769231	4974.72757692308	1232.51792592593	1872.19403846154	4884.06972222222	5405.38638461539	43.8616538461538	4098.328	1142.96
458	358.111350000999	358.106511095301	358.127932314267	298.927	295.866	299.958	19	19	2052.82683333333	3905.15136842105	4313.78748387097	4463.97942857143	2953.69862068965	4629.03628571428	2957.82554166667	3999.8121	45.912	84.682896551724	37.7437	58.1552	3609.4261	4120.50616216216	3914.12369999999	3613.3876	1132.496	1384.50186666667	1124.77466666667	1010.064	2051.10103448276	2160.25736666667	1820.819	1913.0625	2274.1744	2232.3635862069	1637.09586666667	2821.11925925926	2354.25077777778	1833.4192	2139.9186	1722.54773333333	3718.872	3442.4289375	2316.6471	2990.4016	3422.0862	3037.36124137931	1856.8737	3642.352	1317.16426666667
459	358.114484430884	358.114484430884	358.114484430884	72.443	72.443	72.443	1	1	12.24	813.78652173913	976.401	1659.96443478261	1691.61218181818	2508.18	1171.55895652174	3767.82339130435	734.04	913.3475	152.018869565217	907.8	1873.2787826087	2538.40904347826	2612.88808695652	1812.48872727273	2109.924	1984.92	1011.09027272727	2050.74818181818	361.257	63.2569090909091	47.9522608695652	102.026086956522	637.364130434783	176.507181818182	100.98	4114.68	954.964173913043	1110.35345454545	997.826727272727	694.805727272727	6559.33336363636	4989.04231818182	1230.44890909091	1910.94860869565	5031.98509090909	5399.28327272727	89.76	4194.44181818182	986.867454545455
460	358.116409808842	358.116002049965	358.118884675203	91.312	88.761	98.97	6	6	1336.32476190476	2226.8679047619	2421.32633333333	3255.98496825397	4665.3552972973	4485.77752380952	4488.83809523809	8888.97158730159	2981.69098412698	4459.82777777778	2618.01241269841	5783.90973015873	4503.47107936508	7632.94638095238	6066.97836507937	4659.34933333333	4549.80788888889	5148.82122222222	3065.91087301587	4042.63742857143	776.497825396825	140.773142857143	154.063142857143	236.680507936508	1501.69701587302	417.290365079365	343.766746031746	7453.18714285714	2177.42520634921	2510.02	2524.5	1573.54980952381	18713.6471428571	10504.6982857143	2810.08542857143	6104.84426984127	14060.5574285714	20554.0376949152	15050.250952381	13200.6746666667	2607.80971428571
461	358.129847217383	358.127232887188	358.143766111429	61.215	60.177	64.281	3	3	1321.11990566038	2168.63811111111	2335.90290566038	2029.53056603774	4575.3720754717	3418.95083333333	2270.33962264151	8311.89642307692	3279.47049056604	4382.39158490566	2608.86367924528	5616.0175	4427.52333333333	7387.5632037037	5940.05722222222	4554.99692307692	2759.10037735849	4997.84384615385	3560.09660377359	2625.47949056604	744.875471698113	119.357660377358	169.382641509434	222.416518518519	1479.08055555556	413.214622641509	215.275735849057	4772.26611320755	2766.99333333333	2355.29222641509	2483.59849056604	1508.299	17668.3209622642	10328.134	3647.84905660377	7083.78861111111	13180.7925660377	17952.2976923077	15015.8331666667	8596.83820754717	2405.78286792453
462	358.132973845234	358.131729131291	358.134218559176	299.955	299.941	299.969	2	2	2066.60441666667	3901.59533333334	4351.36625	4518.77399999999	2940.41891891892	4692.32137499999	2985.983	3929.20492307693	39.7913749999999	68.35675	28.5611666666667	45.91125	3606.73104166666	4178.9475	3911.79825	3603.09472	1130.48316666667	1375.297	1116.7005	1003.1515	2047.725375	2153.34291666667	1813.63408333333	1908.49795833334	2269.12866666666	2224.145	1633.13333333333	2866.9025	2391.08243478261	1827.342375	2130.804	1719.61270833333	3709.629	3485.31633333334	2308.35429166667	2983.33283333333	3484.29604166666	3035.24375	1853.9964	3628.15716666667	1310.001
463	358.148361334628	358.147573949067	358.149148720189	63.7735	63.266	64.281	2	2	1328.24423529412	2183.94594117647	2371.642	2373.41461538462	4610.13176470588	3956.62454901961	3055.05411764706	8968.05433333333	3328.32	4431.47925490196	2618.02439215686	5644.63641176471	4464.78230769231	7501.33263461538	5991.05192156863	4606.05019607843	3293.76258823529	5090.63864705882	3582.5968627451	3029.54431372549	772.436862745098	141.801803921569	178.565196078431	227.547450980392	1489.25725490196	500.954784313726	279.553769230769	5659.43342307692	2792.49133333333	2475.70921568627	2500.40447058824	1551.98664705882	18245.5054901961	10833.274745098	3669.25968627451	7125.59717647059	16699.7667692308	20106.8274509804	15039.7306153846	12981.0884230769	2985.32321568627
464	359.098611556193	359.096139215118	359.101083897268	58.154	55.105	61.203	2	2	15.3006	122.376	158.1744	262.21196	263.23224	485.65328	195.93984	722.32992	116.22984	144.87976	26.52728	117.3092	304.99196	411.15672	418.3968	300.03288	471.36936	370.36164	249.9686	406.15104	62.25172	30.6084	27.54756	28.56784	107.079	53.05248	24.48192	793.77784	193.8532	206.18544	147.9348	137.7378	1527.35916	837.45284	199.97488	316.2868	908.0492	810.10232	14.28056	772.50336	214.2588
465	359.099885403821	359.097000364273	359.111753709116	92.3385	86.715	97.944	10	10	232.598	288.707166666667	318.359127272727	343.868672727273	619.376055555555	487.638218181818	710.036	1012.93221818182	477.290666666667	683.797037037037	499.933636363636	940.696111111111	527.483611111111	1092.61472727273	699.844727272727	576.5825	516.307407407407	588.700277777778	532.585	415.207833333333	109.180854545455	40.8066666666667	47.9528181818182	43.8670363636364	171.403555555556	71.4181481481482	62.2244363636364	729.573	372.441944444444	262.210090909091	318.228654545455	170.404944444444	2368.569	1172.29916666667	462.227777777778	1019.35	2429.26936363636	3572.99509090909	1854.49221818182	2283.57381818182	435.611166666667
466	359.112742644444	359.111158216322	359.11313678889	298.9465	298.939	298.972	4	4	403.01109375	769.2920625	869.272363636363	876.416225000001	602.967749999999	926.419428571428	622.466875	806.894156249999	95.9064375	183.67875	92.84559375	121.41346875	690.603468749999	831.682031250001	785.472187499999	713.045531250001	236.66175	305.04540625	215.3123125	219.36046875	457.156	412.25675	351.93234375	408.1125	473.396	460.14684375	345.991875	578.494636363636	451.98459375	327.45009375	436.74725	355.11225	729.50109375	671.3450625	446.8010625	594.805749999999	656.161406250001	535.63125	337.53725	721.33884375	236.70525
467	359.138650867703	359.137436429952	359.139865305454	299.9325	299.924	299.941	2	2	397.913749999999	751.954958333334	876.430541666665	898.040000000001	589.704500000001	947.812250000002	617.276458333334	809.962137931035	78.5785000000001	130.592	65.296	81.6233333333334	679.181250000001	823.577125	808.070999999999	696.517708333334	227.51575	292.823708333333	181.649	212.264	443.808750000001	319.416499999999	323.432458333334	396.9745	457.072000000001	404.0355	293.976	573.403916666667	397.91375	317.29775	433.7125	350.0315	702.12038095238	661.149000000001	388.635240000001	497.877120000001	578.48175	531.55025	212.116666666666	643.935500000001	197.936583333334
468	359.121465711109	359.121465711109	359.121465711109	96.924	96.924	96.924	1	1	232.60104	275.442352941176	299.99172	332.64388	599.990588235294	475.393098039216	686.565568627451	993.537294117647	471.21228	660.34114	496.87368627451	926.409254901961	514.267764705882	1046.64070588235	674.336647058823	558.143784313726	503.053333333333	576.455098039216	526.522352941177	410.103058823529	105.09914	37.74148	42.8515294117647	38.7667058823529	169.36316	66.3182	60.1834705882353	712.22524	366.320784313726	252.00916	305.982352941176	164.279980392157	2338.94992156863	1151.88992156863	451.00796	1013.24941176471	2399.69856	3472.69272	1852.42682352941	2257.87964	430.506196078431
469	360.092555373048	360.091803786558	360.093306959537	61.7105	61.203	62.218	2	2	39.7843333333333	169.338444444444	186.743657142857	282.611228571429	225.481388888889	366.282571428571	107.145	575.537828571428	163.142222222222	178.55	140.795485714286	75.4882222222222	299.9136	314.248	368.374714285714	232.657714285714	278.535833333333	279.558285714286	145.899722222222	303.072	130.614857142857	28.5672	25.5107142857143	83.6751428571428	117.293611111111	47.9530555555556	23.4626285714286	578.4858	129.576285714286	142.884	182.6874	86.7364285714286	1138.63	702.875694444444	174.46275	240.787428571429	685.6128	503.1558	85.704	578.583	159.163333333333
470	360.09596221301	360.091952543429	360.108186044494	90.803	87.736	97.944	7	7	194.849065217391	248.916340425532	236.72885106383	294.896829787234	442.846212765957	443.764787234042	502.880978723404	757.875808510638	411.02570212766	585.854347826087	410.151191489362	693.788085106383	404.080085106383	844.785818181818	559.041617021277	447.957468085106	367.345531914894	514.219404255319	432.642382978723	309.111574468085	80.6119361702128	47.947	44.8921702127659	53.0477446808511	131.616456521739	76.5211956521739	49.9872978723404	559.181531914894	287.748	198.953936170213	217.237340425532	153.060638297872	1778.11959574468	918.371739130435	375.512	813.245234042553	1818.13289361702	2464.67982978723	1521.87174468085	1702.84163829787	330.528255319149
471	363.067000822673	363.065502429253	363.068499216093	298.4365	297.952	298.921	2	2	374.43175	757.046111111111	711.13603125	827.625500000001	556.058958333334	759.097000000001	603.988	665.067166666667	44.9019999999999	59.1769166666667	41.8217083333333	61.215	643.488541666667	735.780500000001	666.250458333332	704.676041666667	255.072916666667	311.17625	210.231583333333	221.4485	443.826875	332.683	293.772	404.035499999999	407.096375	386.67475	307.24575	532.570500000001	339.74325	344.8445	429.648041666667	329.634958333333	696.83075	672.34475	388.635875	447.908041666667	572.383625000001	585.647416666667	561.905208333333	616.256166666666	239.75875
472	365.102471628497	365.098727540419	365.102678488388	58.171	57.134	59.185	3	3	323.367970588235	820.032705882353	893.909333333333	1131.46517142857	798.867264705882	1128.25011764706	791.862352941176	1087.79029411765	541.495058823529	761.358823529412	213.239714285714	763.048	562.082971428571	527.487714285714	397.972058823529	407.156029411765	105.090294117647	104.07	87.7427647058823	69.39	787.770857142857	1913.05147058824	1188.81397058824	755.126470588235	599.725411764706	1005.981	865.056914285714	377.431714285714	353.011588235294	404.164588235294	478.655882352941	292.866617647059	277.512	421.308588235294	485.646	319.342852941176	368.312828571429	395.859771428571	192.8016	506.146742857143	225.4785
473	366.096219370073	366.092351146618	366.10674696514	99.99	96.918	103.034	10	10	132.618139534884	62.2370232558139	71.4286363636364	88.7743953488372	369.38311627907	79.5926511627907	633.42	714	691.481162790698	740.925209302326	33.6692093023256	400.969674418605	41.830488372093	88.7521395348837	69.369488372093	37.7546279069767	72.4497209302326	41.8314418604651	35.7138372093023	70.38	28.5676363636364	103.022348837209	55.0950697674419	38.7653023255814	30.6083720930233	212.218046511628	97.9333953488372	723.476790697674	88.7743953488372	70.3988181818182	27.5369318181818	74.4990465116279	975.12	58.1625348837209	489.78976744186	1432.738125	2932.258375	880.514977272727	29.5840465116279	3910.27328	51.006976744186
474	366.117540614535	366.117022590931	366.118058638139	103.0365	100.987	105.086	2	2	138.739428571429	85.702	77.5507619047619	104.081285714286	370.458785714286	81.6323809523809	643.635023809524	718.08	694.522714285714	746.831714285714	33.6694285714286	397.911428571428	61.2171428571428	113.251714285714	90.8054285714285	65.3059047619048	71.4283333333333	37.7505714285714	33.6733571428571	68.3479761904762	29.5882857142857	98.94	54.073880952381	39.78	32.6445714285714	210.203380952381	96.9135714285714	707.1405	88.7752142857143	71.42	31.6163095238095	74.4999761904762	972.196142857143	58.1630714285714	491.846571428571	1525.50511904762	2950.59742857143	873.466476190476	27.5438571428571	3916.32842857143	51.0059523809524
475	366.130667278517	366.130667278517	366.130667278517	124.472	124.472	124.472	1	1	36.7293333333333	56.0918518518519	46.9421481481482	67.3517777777778	46.9394615384615	37.7413703703704	67.3371111111111	102.007407407407	77.5397037037037	76.5055555555556	23.4617037037037	40.8103703703704	45.9016666666667	62.2243571428571	67.3517777777778	47.9521851851852	22.4415714285714	21.4305	20.4014814814815	13.2633703703704	29.5875185185185	22.4367407407407	24.4915555555556	23.4517857142857	19.3849259259259	27.553	22.4457037037037	85.7204444444445	22.4465185185185	26.520962962963	22.4367407407407	13.2665	121.36237037037	23.4608518518519	38.7698518518518	93.8672592592593	217.181111111111	101.009333333333	15.3044444444444	312.131333333333	14.2896923076923
476	366.982065471905	366.982065471905	366.982065471905	65.301	65.301	65.301	1	1	251.9647	455.8953	622.484666666667	629.504533333333	324.447724137931	700.673516129032	341.861724137931	390.765655172414	235.466	239.902586206897	432.593066666667	170.384533333333	577.476137931034	476.3867	474.424	559.205655172414	86.7410344827586	132.631379310345	81.608	89.784275862069	433.698333333333	180.5872	172.425066666667	317.302933333333	253.9966	149.9498	178.5175	367.236	119.36824137931	240.830133333333	340.7134	211.239931034483	392.7385	543.695533333333	179.566933333333	246.90675862069	315.2624	424.430933333333	2430.42938709677	322.537931034483	90.8198965517241
477	368.654058425607	368.650713246339	368.657403604874	355.569	355.071	356.067	2	2	17.3477714285714	24.4827428571429	23.4659142857143	24.4905882352941	11.2248529411765	27.5423142857143	17.3443714285714	26.5266857142857	21.4152	31.6332857142857	24.4861714285714	17.3472857142857	15.3068571428571	29.5833142857143	19.3821714285714	27.5515714285714	27.5430857142857	23.4705142857143	20.4085714285714	32.6326857142857	35.715	22.4425142857143	24.4868571428571	27.5430857142857	20.4022857142857	12.2430857142857	15.2991428571428	14.286	10.2011428571429	10.2042857142857	21.429	15.3064285714286	28.5728	24.4909714285714	10.2025714285714	15.3064285714286	13.2657352941176	10.2044117647059	14.284	18.3558857142857	3.06137142857143
478	369.117279699293	369.115645286324	369.13760015016	348.966	347.905	350.972	5	5	45.9159230769231	96.9248461538462	128.566523076923	142.849538461538	228.558060606061	386.683363636364	315.260815384615	906.005907692308	312.148246153846	381.582	140.798215384615	287.713753846154	218.355723076923	224.423692307692	128.531630769231	139.775830769231	2855.23836923077	1308.21196923077	1199.95421538462	2774.44184615385	68.3575230769231	121.38	64.2822923076923	70.3927384615385	89.784	58.1512272727273	52.02	530.592	195.890215384615	83.6627076923077	116.320338461538	62.2412575757576	1583.61304615385	383.653046153846	149.992015384615	273.454830769231	1104.95536363636	181.606553846154	92.8438	752.771353846154	92.8536
479	369.132999968664	369.132999968664	369.132999968664	210.174	210.174	210.174	1	1	863.23725	1644.54225	1673.415	2387.6409375	1574.414515625	2320.29721875	1467.15821538462	4331.491875	803.022828125	1083.72121875	354.004061538461	776.500984615384	1607.066015625	2411.109203125	1971.3645	1324.29947692308	1076.19738461538	1239.622734375	891.641353846153	1144.73803125	1136.5933125	1245.6489375	949.705938461538	1152.811875	886.687492307692	891.87603125	722.170892307692	2007.046890625	799.897107692307	765.962230769231	925.3100625	541.76934375	2590.692453125	1526.34075	888.50165625	908.9870625	1943.784609375	1565.23128125	848.8704	1682.3098	559.061169230769
480	371.010159766284	371.006699909535	371.019330972745	65.285	62.235	65.302	7	7	197.910863636364	360.06	383.716545454545	394.898318181818	242.851954545455	277.514181818182	228.566545454545	305.059733333333	238.589590909091	241.896204545455	207.114133333333	134.658	224.429333333333	204.017777777778	230.550818181818	223.469590909091	92.8572272727273	98.9796818181818	60.2027954545455	53.0612727272727	303.0615	230.550818181818	194.870933333333	294.818533333333	212.164727272727	195.892363636364	173.449111111111	280.542777777778	113.250272727273	141.854348837209	233.610533333333	148.979727272727	196.890704545455	223.439727272727	150.000136363636	193.851818181818	225.480272727273	167.324727272727	409.028911111111	294.898227272727	59.1824090909091
481	371.098676476391	371.098676476391	371.098676476391	846.86	846.86	846.86	2	2	27.5470714285714	191.76	369.283095238095	224.432195121951	37.744512195122	358.062804878048	28.567512195122	163.219512195122	546.942243902439	624.493756097561	43.8725853658537	281.553658536586	254.046804878049	218.337414634146	357.196341463414	275.479024390244	35.6999999999999	108.14843902439	211.195536585366	68.3481707317074	216.446829268293	211.195536585366	388.722219512195	327.513951219512	131.614609756098	340.818487804878	90.8538048780486	69.3881951219512	334.559999999999	65.3065365853658	169.384780487805	144.895414634146	61.2160975609756	294.899829268293	346.899512195122	573.390780487805	332.615414634146	143.856928571429	72.4286585365852	481.566634146342	394.730560975609
482	371.101120307432	371.097456716764	371.119695141711	750.912	747.847	756.055	17	17	43.8722857142857	628.496	517.26675	454.951857142856	99.988	737.769857142858	58.15425	392.7275	579.502	883.564256410258	47.9618214285714	1240.928	241.906777777778	486.676285714285	491.782814814815	357.090740740741	44.9011851851852	96.9070370370371	205.077428571428	127.535714285714	302.057428571428	442.8815	484.61875	341.795714285714	235.688444444444	463.197703703704	169.367428571428	198.94875	282.60925	97.9268571428572	208.178222222222	171.403555555555	348.864428571429	417.376925925926	310.166857142857	503.000857142857	588.581214285712	852.929	39.7827857142856	752.852249999999	577.582785714285
483	371.101203222504	371.095105330926	371.118036657404	919.261	918.233	923.357	12	12	188.750454545454	290.777727272727	1364.28695454545	366.228954545454	204.031818181818	708.069272727272	211.252909090909	1167.192	1158.16431818182	478.507909090908	351.947045454546	209.183863636364	861.18690909091	267.311454545455	938.791	800.987833333334	213.2655	390.816681818182	558.027022727272	307.136295454546	559.109454545455	422.439954545454	723.550613636364	997.937863636362	567.347454545455	599.920363636364	277.551272727272	341.791363636364	839.478704545454	617.265000000001	805.925681818183	1196.77990909091	177.551181818182	1697.96072727273	1099.2905	1341.80989795918	301.92	262.210090909091	437.7555	609.102818181819	508.152409090908
484	371.120953859606	371.12041242603	371.121495293182	757.0265	756.984	757.069	2	2	44.8916470588236	634.599942857144	528.588529411765	459.039705882353	102.026470588235	753.085588235295	61.2068571428571	397.903235294117	583.603428571427	923.339558823528	53.0629411764705	1265.34705882353	249.030705882353	494.824714285714	499.929705882352	364.2345	46.940294117647	103.046735294118	210.208285714286	134.696571428572	306.137142857143	444.906857142858	488.716857142858	351.988714285714	244.905882352942	467.36205882353	175.513714285714	200.992147058823	288.734911764707	99.9712000000002	218.374411764705	175.490588235294	353.969742857143	421.442205882352	315.316323529411	507.067800000001	593.708470588235	847.842951219513	43.8649142857144	771.20894117647	583.685142857143
485	371.988707977968	371.988707977968	371.988707977968	364.235	364.235	364.235	1	1	66.3177272727273	206.067545454546	208.163454545454	256.156909090909	162.245045454546	220.378909090909	136.736093023256	335.669727272727	256.025704545455	242.857363636363	112.23	72.4480697674419	125.511488372093	134.643	155.060727272727	184.670511627907	38.76	33.67725	21.4326976744186	46.9147727272727	80.6105227272727	33.6645	30.6081818181818	85.6933636363636	58.1555454545455	27.5473636363636	21.4204772727273	120.408272727273	42.8457272727273	47.9528181818182	64.2843409090909	67.347	258.1635	117.347045454545	38.7755454545455	54.0804772727273	105.099795454545	166.326681818182	98.9532272727273	79.5511363636364	19.387511627907
486	372.101949900183	372.099334602499	372.12467360272	756.055	750.901	756.984	5	5	16.324	260.174375	169.370521739131	166.266791666667	35.7174999999999	291.863	23.4724583333333	156.104625	183.6525	216.293	9.18487499999998	362.277500000001	111.239041666667	181.611916666666	214.2525	128.55675	20.415	47.9419583333333	67.32275	52.0327500000002	111.2345	115.321208333334	109.16675	125.495875	79.5795	131.617625	47.9537083333333	84.6842083333332	93.8668333333336	25.4947916666666	71.4349999999999	56.1160416666666	142.805833333333	155.084333333333	96.9277083333332	136.719083333333	184.63448	341.797708333334	12.24	205.07025	154.05775
487	372.109678157109	372.099886755011	372.123347726743	919.242	917.206	923.277	3	3	73.4587826086957	133.6724	506.114086956522	155.063130434783	66.3098913043479	275.476304347826	78.5810666666666	457.089422222222	462.2412	196.914543478261	130.57947826087	90.8167608695654	345.905282608696	101.0064	412.246869565218	319.341652173913	60.2036	172.449804347826	228.514844444444	116.3256	237.727311111111	181.6312	286.763622222222	368.3644	199.9984	220.376347826087	108.163782608696	102.028260869565	307.033086956522	241.8032	323.388239130435	486.674804347826	76.53	663.268478260869	408.921977777778	512.173866666667	134.642869565217	119.373065217391	170.4068	228.539733333334	181.6312
488	372.117699183775	372.110715767997	372.134996163254	120.391	120.373	121.405	3	3	70.3847586206897	131.566655172414	153.069642857143	198.955714285714	229.604464285714	269.346	238.696137931034	554.804965517241	259.098142857143	294.799931034483	134.677714285714	278.535310344828	202.994214285714	302.970724137931	274.5145	199.976	323.430571428571	230.633	264.18	227.521517241379	98.9850357142857	75.4694285714286	71.4175	62.2136896551724	118.352	116.335034482759	90.8054285714285	409.12025	235.72725	195.853714285714	157.026896551724	115.3165	1422.26018181818	502.895214285714	266.292	406.0595	1188.17517857143	719.27625	385.664275862069	839.166071428572	430.726357142857
489	373.008976097798	373.008976097798	373.008976097798	61.215	61.215	61.215	1	1	62.2161875	146.916	139.77425	131.6203125	75.4985	109.16675	78.5862	98.96425	85.61175	91.828125	121.40975	70.371375	76.52	113.24775	87.7415	76.55	47.9546875	53.0335	39.78975	34.6885	105.0921875	74.4828125	82.6453125	98.96425	100.9366875	60.19475	47.9372352941176	119.3765625	41.83025	61.24	94.88325	70.4101875	102.03125	83.634875	66.3203125	81.62	101.0109375	110.19375	176.449823529412	133.701875	39.804375
490	373.100210668302	373.100210668302	373.100210668302	919.242	919.242	919.242	1	1	71.42515625	112.23953125	381.61440625	119.37290625	57.1296249999999	249.965078125	54.088984375	329.576078125	336.71859375	148.97475	98.9581875000001	70.405875	270.37453125	83.655375	293.8635	260.191640625	77.5473125000001	143.870671875	144.866625	65.303	141.832125	143.8816875	184.687875	288.766125	153.0421875	173.46109375	80.608390625	90.80503125	207.07903125	165.29821875	232.5991875	320.36340625	69.3844375	482.637375	296.797615384616	364.268296875	100.98928125	75.5008125	133.667078125	182.644328125	158.155703125
491	373.096915814055	373.096915814055	373.100627312518	756.055	750.908	756.055	3	3	13.2635	149.979576923077	133.68288	133.630076923077	32.6486153846154	201.0385	24.4892307692307	107.128269230769	77.5404615384617	115.290423076923	24.492	197.976999999999	53.0559999999998	131.614730769231	127.533653846153	98.9474615384617	17.3524230769231	45.9121153846153	27.5472692307693	39.7904999999999	66.3325	66.3300000000001	55.0945384615386	81.6215384615386	57.1350769230768	73.476	41.8389230769231	69.3783076923075	53.0559999999998	26.516	65.312	42.8513076923076	99.9637692307691	124.472846153846	54.0844615384616	75.4999230769232	109.143962962963	222.418692307692	18.3606923076923	140.754692307692	81.6215384615386
492	373.12292064738	373.12292064738	373.12292064738	847.788	847.788	847.788	1	1	6.11914285714287	43.8722857142857	80.5969285714287	50.9928571428572	8.16228571428571	87.7138571428571	9.18240000000005	45.8935714285715	104.105571428571	112.231428571429	10.2028571428571	44.8737142857143	39.7911428571428	42.852	86.7546428571428	78.562	12.2434285714287	22.4447142857143	35.7100000000003	21.426	45.9675000000001	36.7277142857143	66.3185714285714	67.3105714285715	16.3302857142857	61.2428571428575	14.289	13.2683571428571	57.1120000000001	16.3314285714285	48.9942857142856	32.6491428571428	12.2434285714286	81.6514285714285	51.0142857142857	118.303428571429	68.3304285714287	25.5053571428572	15.2989285714286	84.648142857143	70.3750714285714
493	374.124534955081	374.124534955081	374.124534955081	756.984	756.984	756.984	1	1	11.2228205128205	73.4603076923078	44.8991794871795	43.8710256410257	10.2025641025641	70.4083076923078	18.35685	25.5032051282051	31.6330526315789	49.9925641025641	15.3065384615384	86.7348717948719	40.8225641025641	57.1271794871794	39.79	40.8112820512821	14.2857435897436	26.5306666666667	18.3673846153846	21.4321578947369	27.5469230769231	38.776	49.9938205128204	43.8721282051283	29.5918974358975	40.8164102564103	22.4495897435898	20.4082051282052	27.5476153846154	12.2415384615385	32.6482051282051	13.2636666666667	27.5434615384615	45.9184615384615	28.5678974358974	43.8588974358974	58.1473076923076	65.2980512820514	16.321641025641	70.3888461538461	41.8378717948717
494	375.125138603026	375.125138603026	375.125138603026	923.277	923.277	923.277	1	1	17.34478125	21.42525	50.00296875	21.42196875	8.16225	18.3650625	6.1216875	40.8099999999999	39.7970625	18.367875	22.4420625	11.2248125	32.654	19.3847499999999	31.6335625	34.6895625	11.2248125	26.531375	29.58271875	17.3474375	28.567	23.4700625	27.556875	38.776625	23.4700625	26.5273125	21.4291875	12.243	29.5772812500001	19.38534375	23.46575	35.70875	16.327	43.8788125	31.61128125	40.81875	21.41803125	12.241125	20.40875	33.6692812499999	16.327
495	376.302863550319	376.299664947479	376.324303786526	622.377	617.235	624.377	11	11	10.204358974359	1178.9466	508.087692307692	2005.46042857143	162.200384615384	1008.16533333333	1301.839	701.949200000001	735.512435897435	1241.65205128205	19.3848717948718	139.757564102564	1584.50371428571	299.962923076923	751.947871794871	193.848717948718	910.2191	120.390256410256	37.7561282051282	61.2169230769232	746.749800000001	253.068102564103	28.5635	187.7536	47.9520512820512	41.825125	105.083175	74.4899487179488	22.4462051282051	403.01141025641	44.8855	731.54223076923	1682.65651282051	458.037564102564	21.4286153846154	592.866925	130.612512820513	1436.55712820513	59.1763589743591	22.4518461538461	25.5070512820512
496	376.327076471919	376.326695642829	376.328214410491	623.38	623.34	624.422	3	3	9.18397058823531	1173.95422857143	502.986771428572	2023.90674285715	159.137828571429	1008.19588235294	1300.86428571429	697.855885714285	715.080085714287	1194.72111428572	18.3647647058823	130.570971428572	1596.16191176471	297.923428571429	745.807971428573	190.761371428571	910.222285714284	118.353142857143	33.6741428571429	59.1749142857142	742.643199999999	241.841571428571	24.4827428571428	184.671714285714	47.9534285714286	41.8246857142858	99.9936	74.4912857142855	20.4057142857143	400.961057142858	42.8448000000001	730.504114285715	1671.43656521739	456.054942857144	19.3886857142857	569.399142857142	125.495142857143	1429.39085294118	56.1141428571428	22.4488	22.4462857142857
497	378.008623649713	377.999440711653	378.017806587774	98.452	96.907	99.997	2	2	35.7042682926829	62.2452926829268	41.837	68.3661463414634	58.1636341463415	67.3372857142857	75.48	132.6	130.541268292683	189.824341463415	46.9323414634146	103.04956097561	34.6940975609756	62.2244634146341	42.8461463414634	33.6736829268293	75.5106829268293	48.9737142857143	28.5716097560976	47.9457317073171	31.6290731707317	56.1	30.6080487804878	53.0474285714286	30.6080487804878	46.9323414634146	37.7452857142857	113.27956097561	38.775756097561	36.7296585365854	34.6751428571429	34.6940975609756	132.596829268293	58.1636341463415	38.7748292682927	69.3881951219512	109.168707317073	94.8826829268293	25.5035714285714	102.026829268293	49.9859756097561
498	379.04668556826	379.04668556826	379.04668556826	258.156	258.156	258.156	1	1	162.22727027027	232.621621621622	242.824324324324	344.951837837838	175.486486486486	232.726378378378	124.453189189189	376.489702702703	127.516891891892	159.187459459459	110.139567567567	126.516864864865	224.459459459459	261.189189189189	238.743243243243	163.269189189189	360.107702702703	156.105486486487	121.392864864865	283.680216216216	481.567567567567	814.067837837838	571.351351351352	710.108108108108	517.359243243243	372.457837837838	290.738513513514	445.7975	191.815891891892	203.060675675676	386.743891891892	309.092756756757	265.228108108108	288.782378378379	177.550540540541	181.584054054054	130.594594594595	224.530810810811	88.7776216216216	213.174351351351	81.6324324324324
499	379.075078074883	379.075078074883	379.075078074883	260.18	260.18	260.18	1	1	117.332435897436	203.031025641026	180.589923076923	113.268384615385	162.199875	213.324692307692	113.234230769231	358.119	135.677051282051	134.694153846154	90.7663076923077	127.535256410256	189.767692307692	86.7239743589743	146.916923076923	83.6505128205129	378.410487179487	107.129615384615	74.469358974359	287.755692307692	371.373333333333	823.243461538461	570.337666666667	621.35176923077	378.629282051282	362.245641025641	282.532897435898	420.356205128205	146.920615384615	191.813025641026	296.902076923077	305.018333333333	252.991794871795	269.388307692308	123.469641025641	161.180256410257	93.8659487179487	206.156947368421	72.4491282051282	166.255820512821	69.3896410256411
500	381.076773817914	381.068191026962	381.094625222269	58.162	56.118	61.208	48	48	3580.5290625	7295.40972727273	8183.90875	9542.47367741936	6086.9979375	8284.2321	6705.18673684211	10034.1295454545	6251.0675	8331.22182352941	985.583454545455	10401.867	4497.58081818182	5053.53036363636	4160.45109375	3673.575	2115.04303125	3089.38581818182	3540.3759375	2189.858875	4001.1354375	3574.04521875	2556.8718	2688.89772727273	4201.13036363636	5757.409125	4849.49947058824	5072.92621875	4823.82848780488	3341.6285625	4088.8930625	3260.79163636364	5431.977375	4800.54781818182	6023.79406451613	6036.95372727273	7218.26875	7287.74593939394	1886.14809090909	10671.642	1794.61975
501	381.099090655611	381.098504396313	381.101437774092	60.1885	59.168	61.221	8	8	3581.63305882353	7296.65917647059	8186.08636363636	9550.773	6086.89923529412	8293.31735294118	6711.52954545455	10042.9408333333	6259.31576470588	8315.58490909091	985.583454545455	10423.2615882353	4497.58081818182	5053.53036363636	4160.39318181818	3673.52727272727	2119.08979411765	3089.38581818182	3542.35905882353	2189.83042424242	4003.1243030303	3577.04805882353	2579.24945454546	2688.89772727273	4202.15764705882	5760.43826470588	4852.57245454545	5083.264	4854.45763636364	3341.56345454545	4091.7796969697	3260.79163636364	5378.92697435897	4803.734	6030.78467647059	6036.95372727273	7246.99718181818	7287.74593939394	1886.14809090909	10670.8931818182	1794.65972727273
502	382.084404174937	382.08041977575	382.08779586257	60.6875	59.185	61.208	4	4	584.5364	1336.22911111111	1483.85546666667	1825.25706666667	1259.1736	1660.99413333333	1345.9076	2139.7788	1203.18044444444	1589.16620454545	186.7088	2196.34706666667	857.950822222222	1137.47344444444	841.83	744.892	779.5856	509.1796	952.929066666667	758.1572	730.6064	614.122090909091	444.836266666667	463.201066666667	738.48	954.9696	852.942933333333	1172.1332	883.550933333333	643.942511111111	702.979044444444	625.5052	1394.55264444444	1146.65484444444	1156.09775	1443.67733333333	1573.2512	1951.77013333333	412.088977777778	2398.9604	529.5184
503	383.078575241494	383.074639563817	383.08251091917	59.6785	59.18	60.177	2	2	453.962093023256	945.54	1139.79211904762	1343.68492857143	821.324651162791	1185.40213953488	947.956023809524	1329.5874047619	798.459697674419	1192.13866666667	136.718285714286	1503.69057142857	613.105857142857	683.591428571429	563.276571428571	490.81469047619	346.937619047619	440.763428571429	512.180093023256	338.774380952381	526.528857142857	574.41711627907	436.733238095238	402.039476190476	540.6	792.648418604651	663.092857142857	636.554285714286	638.683952380952	432.71219047619	559.181809523809	431.631214285714	766.124790697674	706.956697674419	808.061023255814	816.209523809524	1003.93771428571	1108.31471428571	260.172857142857	1511.25471428571	273.428558139535
504	383.090678374874	383.090678374874	383.090678374874	60.188	60.188	60.188	1	1	453.939264705882	942.425647058824	1139.84772727273	1340.63836363636	817.232029411765	1182.28226470588	942.872	1322.50909090909	796.436235294118	1182.07236363636	133.655727272727	1499.52970588235	608.994272727273	680.400636363636	560.229545454545	488.797727272727	337.766029411765	439.734088235294	512.172882352941	330.627272727273	525.518484848485	569.312181818182	434.636181818182	397.965454545455	535.453676470588	792.634181818182	662.037264705882	634.496545454545	635.624911764706	429.675151515151	557.068909090909	431.584411764706	765.044117647059	704.901294117647	803.974909090909	814.171235294118	996.806454545454	1107.81872727273	257.062235294118	1505.17045454545	271.390411764706
505	383.134798774673	383.134583113066	383.135014436279	297.892	297.884	297.9	2	2	231.604025641026	454.087368421053	560.134846153846	603.062461538461	413.214230769231	713.177153846154	423.417051282051	835.497	235.685153846154	396.949564102564	203.061641025641	394.849153846154	464.1	478.57241025641	493.754461538462	409.133102564103	164.240125	159.164	105.102256410256	155.082871794872	198.98	220.408615384615	229.528846153846	206.122871794872	248.94882051282	188.752179487179	127.554487179487	475.523128205128	157.123435897436	178.521875	239.79641025641	174.490153846154	632.563157894736	475.451435897436	218.30675	260.131875	413.266153846154	461.167487179487	113.202923076923	493.816512820513	91.8230769230768
506	384.31511656375	384.308787910675	384.321445216826	824.891	824.383	825.399	2	2	29.5920833333333	45.9038571428571	61.2266666666667	50.0017777777778	31.6234444444445	46.925111111111	31.6226571428571	32.6427428571428	638.8956	2197.36484848485	21.4293333333333	1489.6015	69.3902222222222	54.0751428571429	50.0009999999999	43.8791111111111	26.5229714285715	43.8647777777778	22.4456571428571	28.5672	52.0506	47.9534285714286	54.0827142857143	46.9252571428571	62.2165142857143	41.8313888888889	28.568	34.6951111111111	21.4194166666667	33.6741428571429	37.7505714285715	30.6125	22.4494285714286	39.7900285714285	32.6546285714286	34.6887428571428	29.5880555555556	18.365	24.4861714285715	70.3977428571428	32.6436571428572
507	384.34540460036	384.338406884195	384.365083798205	943.7455	939.624	944.85	112	112	2285.13361702127	3206.53826086957	3123.30804444444	3182.28104444444	2293.8592	2972.714	2338.19653333334	2269.3696	2483.31495652174	2695.90804255319	862.125333333334	2426.94202173913	3111.46413043478	3245.49985106383	3241.7975625	3280.62793478261	2217.76986666666	3017.9488	2375.77690909091	2267.30947826087	3243.40930434783	2409.61577272728	2355.0930212766	3113.25338297873	3120.33114893617	2423.48097826087	2400.98073913043	2273.41327659574	2706.73867441861	2208.63677777778	3131.24732608696	2185.66034042553	2260.61546666667	3140.11123404256	2395.01104347826	2421.11636170213	2486.81187234043	2284.42682222222	860.084800000001	2403.0520212766	2446.19060869565
508	384.368583722303	384.365540159611	384.370902056835	944.76	944.685	944.839	29	29	1463.92322222222	127.486111111111	12.2402666666667	10.2028888888889	2313.22708695652	30.6045652173912	2312.68497826087	2269.3696	2446.59946666667	185.733022222222	304.0792	2482.03846666667	79.5721333333334	33.6695333333333	146.9376	33.6732	2213.73021739131	143.8576	537.809355555556	2278.5532	31.6324	2241.52586666666	86.734	52.0404	37.749652173913	182.6516	45.918	2268.0528	163.242666666666	2203.488	117.330666666666	2170.3908	2274.93934782608	15.308	322.362133333333	2506.1024	674.234688888888	2309.87060869565	405.045866666667	147.958	2505.77493333334
509	385.023424776217	385.023424776217	385.023424776217	68.34	68.34	68.34	1	1	153.021428571429	171.36	179.591238095238	175.489142857143	199.999333333333	183.621428571429	173.472857142857	233.67269047619	207.999348837209	223.52956097561	456.057071428571	250.949285714286	121.397	177.504857142857	158.162738095238	106.122095238095	108.162904761905	87.7548095238095	71.4183333333333	63.2650952380952	124.489380952381	191.81043902439	215.280285714286	144.897476190476	97.92	135.694833333333	107.1125	192.807	92.8438333333333	116.342428571429	147.937976190476	107.1425	271.396	186.686142857143	105.090146341463	140.796142857143	246.909142857143	309.146571428571	396.78	283.672523809524	38.7708571428572
510	385.042829589844	385.042829589844	385.042829589844	238.77	238.77	238.77	1	1	31.6283783783784	74.4698648648649	80.6028684210526	108.165837837838	73.4691891891892	119.409567567568	78.5483243243243	123.469054054054	84.6824324324324	121.43145945946	103.047297297297	79.5916216216216	129.591486486486	148.979189189189	151.024	144.878378378378	49.9852972972973	44.8918918918919	38.7641081081081	51.0054054054054	69.3783783783784	52.0268918918919	41.8188918918919	74.4915675675676	106.124972972973	92.8593513513514	49.9707297297297	178.546052631579	120.391891891892	103.01727027027	105.087837837838	87.7176756756757	193.851351351351	194.897432432432	130.577297297297	176.478702702703	166.304054054054	144.94745945946	152.02027027027	183.648648648649	37.75
511	386.114874101038	386.113989833767	386.11575836831	232.099	231.566	232.632	2	2	83.6728	154.040133333333	149.981543478261	204.082608695652	369.381652173913	682.729043478261	424.437565217392	766.320400000001	109.170911111111	173.488695652174	72.4385217391304	104.068826086957	288.770739130435	423.466	409.176913043478	267.314043478261	750.832	790.719021739131	522.308266666667	845.708955555555	175.507304347826	162.2224	88.7418913043479	173.403695652174	196.910347826087	102.039130434783	67.3128260869565	385.666826086956	231.604152173913	139.724777777778	205.051266666667	108.136130434783	919.280288888889	540.812	227.464955555556	257.1128	736.738217391304	491.954347826087	299.956695652174	564.144152173913	325.428543478261
512	386.197783706145	386.194419519501	386.20114789279	122.431	121.411	123.451	2	2	12.2432727272727	48.9665454545455	36.7344	42.8624	54.0828863636364	41.8255909090909	20.4054545454545	129.54	26.5241363636364	19.3851818181818	12.2416	29.5879090909091	19.3825333333333	16.3203636363636	25.50625	11.2245	24.4832727272727	28.5680888888889	13.2620681818182	17.3423181818182	24.4896	20.4031818181818	13.2637555555556	25.4972222222222	24.4865454545455	16.3265454545455	9.18122727272728	20.408	13.2650227272727	24.4816	20.3954545454546	25.5066666666667	291.6875	16.3221333333333	11.223	12.2449090909091	18.3628	19.3829555555556	14.2838181818182	25.5033333333333	19.3899318181818
513	387.168648905533	387.168648905533	387.168648905533	549.897	549.897	549.897	1	1	6112.93113636364	18918.0145116279	16845.5584772727	18740.8333636364	16543.7222727273	21594.0722727272	11625.1990227273	27939.0613953489	13506.3703636364	16378.2893181818	13090.0990909091	12506.8718181818	9491.59718181819	19710.8033863637	17416.7881363637	15782.5296818182	8210.13463636363	7135.78745454546	7115.52	4623.47359090909	14036.22	11483.6839090909	12141.06	15053.4954090909	7079.83015909091	10383.9680454545	5193.93069767442	15251.7149772727	9887.7640909091	8966.17824999999	9298.75011363638	12190.2185454546	26870.9228181819	15692.0871363636	8399.76611627907	12317.4455348837	11851.1365909091	16056.17775	9313.03234090908	17087.3900454546	16024.4034545454
514	387.177806247654	387.17037793521	387.200014016667	548.928	543.792	550.992	137	137	6086.85642857143	18908.7144545455	16838.6408	18824.4761267605	16545.8656744186	21588.8426666667	11625.1932666667	27938.552	13439.5738695652	16322.3878695652	13071.6565333333	12446.6468	9532.49183098592	19676.570974359	17398.231875	15917.8381971831	8207.07381818181	7133.32423880597	6985.74262857142	4601.12983783783	14028.06	11435.1094736842	12107.6580434783	14994.6172258064	7062.39235897435	10315.5364102564	5136.71757142857	15210.3308333333	9860.32863157894	8962.91809090908	9271.02222222223	12187.7801025641	26845.4758	15669.5893333333	8335.49487179489	12274.8282666667	11799.4064	15989.1281	9272.0194090909	17023.6435813953	15944.8448095238
515	387.201207928691	387.200756162668	387.201946427686	550.4205	549.891	550.956	6	6	6156.61958490566	19028.212	16919.8973584905	18809.6362264151	16632.3461886792	21705.5009433962	11679.8881666667	28172.4259259259	13564.5930555556	16476.9573888889	13114.7179245283	12551.1491886792	9536.5853773585	19799.5105555556	17485.6566666667	15844.9844528302	8259.1666	7153.07196226416	7147.65903703704	4639.10881481481	14084.6766666667	11525.0833333333	12197.0257037037	15120.3235555556	7100.75740740741	10441.5227777778	5218.17407407408	15324.0271698113	9934.39396226416	8953.72608108108	9337.58549999999	12243.1698113208	27042.578	15751.4218867924	8444.83916666667	12386.1722222222	11901.2606037736	16114.8542264151	9328.40805555555	17173.0038518519	16079.3630188679
516	388.174465168415	388.174465168415	388.174465168415	549.897	549.897	549.897	1	1	1596.1402	5438.10333333334	4483.6376	5230.949925	4616.744375	6281.83317500001	3201.78000000001	8577.78415384616	3678.091375	4543.63675000001	3604.63157499999	3414.358375	2499.67375	5550.97600000001	4841.51325000001	4261.06212499999	2194.611525	1854.85995	1769.92243589743	1162.264075	3932.58187500001	3021.478425	3219.04110000001	4168.74000000001	1856.9005	2746.1765	1366.36366666667	4264.25159999999	2570.450575	2388.17115	2383.0704	3325.076225	8367.27527500001	4368.28229999999	2121.11307692307	3348.06076923078	3209.708375	4462.50000000001	2487.1257	4774.4516	4518.79797499999
517	388.183625494901	388.175735124295	388.205172722001	548.9275	543.792	550.968	124	124	1554.15227272728	5420.49759999999	4473.31325490196	5219.0825	4597.3489090909	6248.22971428572	3188.86733333334	8563.46897297297	3661.164	4532.97660869565	3566.88139999999	3398.04705128205	2489.46545454545	5529.72335135135	4809.69291666666	4224.58896969697	2188.47972972973	1829.33813333333	1729.973	1162.27254054054	3916.77070967741	2976.46702272728	3162.942475	4161.37945945945	1835.50076315789	2713.9423255814	1361.25686486486	4245.15	2557.2255882353	2386.41216216216	2335.8	3307.24985294118	8354.99324324324	4274.07933333335	2097.64868571429	3317.96914285714	3180.96934090909	4425.0492	2472.69388235294	4752.04513636363	4492.22550000001
518	388.205969176528	388.205454500409	388.207998487019	550.911	549.936	550.957	12	12	1595.17175	5435.16891428572	4481.67	5226.88305555556	4615.73666666667	6279.80972222222	3202.12877777778	8574.4975909091	3639.33083333334	4524.93194444445	3443.43749999999	3397.99011111111	2494.23958333333	5548.00541666667	4835.34171428572	4260.30794444444	2178.2461627907	1852.82444444445	1753.57645714285	1162.28622222222	3932.0435	2986.35305555556	3210.78511111112	4167.60650000001	1852.83885714286	2727.14734285715	1356.18754285714	4261.26	2561.31555555555	2381.91227272727	2382.02430555556	3323.58755555555	8364.06205128204	4367.21458333334	2100.70945714285	3325.57257142858	3193.99111111111	4461.966	2334.07777777777	4753.34475000001	4503.38349999999
519	389.111839061006	389.111839061006	389.111839061006	750.908	750.908	750.908	1	1	17.34476	124.47416	82.6426800000002	86.7033999999999	15.3042	96.9265999999998	10.2028	52.0239230769232	144.87976	210.183384615385	16.32832	288.80716	40.8304	85.7035199999998	80.6012692307694	69.3790399999999	14.287	18.3614400000001	48.9734399999999	19.38532	45.9233999999999	85.7236800000001	113.25108	67.3384799999999	41.8310384615385	115.28712	37.7503599999999	31.6286799999999	99.9874400000002	15.3012	32.656	20.4056	54.0621200000002	69.3926400000002	84.6823461538463	142.8392	167.32592	136.71752	16.32128	175.48816	127.535
520	389.13701501484	389.13701501484	389.13701501484	756.984	756.984	756.984	1	1	22.4456410256411	135.697512820513	89.798358974359	91.8230769230771	16.3241025641025	105.102256410257	14.27755	55.086923076923	148.98147368421	214.253846153846	21.4291538461538	291.837333333334	46.9459487179487	95.8920512820512	85.7015384615384	76.521153846154	14.2857435897436	26.5306666666667	52.0409230769231	21.4321578947369	55.0938461538463	87.7562105263157	115.291871794872	73.4603076923078	51.0205128205129	119.388	38.7765641025641	37.7551794871795	105.089051282051	15.3019230769231	37.7494871794871	21.4259230769231	58.1473076923076	76.5307692307691	89.7848205128204	143.816384615385	169.341282051282	138.758358974359	27.5427692307692	180.562692307692	128.574923076923
521	389.184093561924	389.181442967168	389.207413937952	549.886	543.792	550.957	11	11	281.636210526316	1077.55323076923	881.643789473683	1065.18221052631	921.321394736841	1220.2347368421	599.744923076923	1725.5571025641	729.593333333332	887.51447368421	727.447631578947	613.099078947368	524.415263157896	1094.93338235294	964.021153846153	848.749473684213	433.608974358974	367.304210526317	332.511641025641	250.006794871795	730.301641025641	614.198421052633	658.903435897436	842.49882051282	396.882368421052	559.017684210526	261.225025641026	836.745263157894	494.904210526315	432.599589743589	514.144615384615	657.066421052633	1616.12676923077	831.385789473684	409.133102564103	628.398974358974	589.894631578946	900.636763157895	461.086358974359	947.971157894736	877.426315789476
522	389.210891631099	389.21077295677	389.211010305429	550.3985	549.902	550.895	2	2	281.636210526315	1079.60547368421	884.70505263158	1066.175	923.338157894736	1224.34736842106	599.74452631579	1694.95822222222	730.621473684212	895.675526315792	725.519368421052	614.119210526316	525.435526315789	1114.29978947369	963.999473684211	849.638078947369	432.602736842105	367.275789473685	331.542763157895	248.982736842105	730.414210526316	614.198421052631	659.922973684211	842.498263157895	397.902631578948	562.092500000001	261.227789473684	839.806526315789	496.945052631578	432.535789473684	513.126184210526	661.130526315789	1598.7504047619	831.407236842105	409.136078947368	629.421184210526	591.935789473685	901.656736842106	460.07782051282	952.200157894738	877.44894736842
523	389.609700906156	389.609700906156	389.609700906156	334.647	334.647	334.647	1	1	6.12054545454546	15.3040909090909	15.3068181818182	15.3063636363636	9.18245454545456	23.4704545454546	9.1839375	9.18245454545454	16.3161212121212	14.2838181818182	7.1419090909091	14.2835	13.26609375	12.243375	6.1194705882353	6.12163636363636	6.12163636363636	15.3068181818182	14.2859393939394	16.3185454545455	11.2213333333333	15.2990909090909	16.3272727272727	12.2392727272727	22.446	7.14063636363637	4.08048484848485	12.2454545454545	3.06081818181818	7.14318181818182	15.3040909090909	8.16218181818181	15.3068181818182	10.2045454545455	11.223	6.12254545454545	7.14190909090909	4.08036363636364	7.1419090909091	13.2592121212121	2.0409375
524	390.138127881427	390.138127881427	390.138127881427	756.984	756.984	756.984	1	1	5.10137931034484	55.0948965517241	26.5271724137932	35.7096551724139	7.14193103448275	62.2368275862068	13.2582068965517	23.4615862068965	59.1745	88.7639999999999	11.2249310344827	101.027793103448	20.4131034482758	40.8027586206897	49.9935172413794	31.6285517241379	10.2044827586207	26.5271724137931	28.5735172413792	14.287	21.4257931034482	35.7156896551724	31.6285517241379	37.7489310344827	22.4460689655173	45.9124137931034	19.3845862068965	14.2862758620689	27.547448275862	7.14048275862069	16.327724137931	12.2433103448276	23.4615862068965	39.7988275862068	28.5619310344828	52.0217586206897	47.9529655172413	42.8515862068967	9.18062068965517	68.3584827586206	50.0036551724137
525	390.318218857101	390.317622177856	390.319081606719	622.387	622.374	622.393	3	3	15.3066176470588	833.290484848485	309.140205882354	1252.67163636364	71.4082352941176	683.704545454545	820.299272727275	401.987454545454	402.935909090909	674.280090909091	19.3850294117647	76.5068181818182	971.124	220.378909090909	472.386272727273	108.132848484848	509.191696969697	73.4590588235296	32.6535757575758	36.7298181818182	509.025363636364	147.961515151515	10.2009090909091	116.311090909091	31.6284545454545	21.4257272727273	49.9933636363636	48.9803636363636	17.3445	287.71690909091	34.6841212121212	437.69355882353	1126.58181818182	248.946545454545	17.3477272727273	293.838545454545	79.5812727272727	996.827352941178	15.3040909090909	18.3676363636364	16.3243636363636
526	391.286941072251	391.285106763364	391.287103859053	1000.83	999.86	1000.91	3	3	761.713232142858	989.347090909093	917.290563636364	907.897090909091	760.152767857143	932.230145454547	747.899890909092	733.406145454547	879.098945454547	944.52	1471.32925	872.519727272728	928.266181818183	956.964654545456	970.262072727273	945.837964285715	715.147454545456	894.795127272727	862.535454545455	752.907600000001	1000.56649090909	895.719636363638	830.280000000002	963.309090909091	883.571927272729	881.64130909091	806.087272727273	730.411127272727	926.259054545455	695.652400000001	889.47170909091	743.513727272728	746.653309090911	937.897981818181	806.906290909092	871.235272727275	909.872436363638	693.697142857143	1865.30056944444	799.936581818183	952.408290909092
527	392.168295144012	392.168295144012	392.168295144012	188.748	188.748	188.748	1	1	88.7633414634146	52.0411463414634	37.7553414634146	43.8538571428572	87.7430731707317	49.9931463414634	88.7633414634146	362.143292682927	38.775756097561	47.9457317073171	26.5276097560976	52.0486097560975	52.034025	40.8048780487805	111.209975	28.5634146341463	160.159146341463	19.3827804878049	25.5030487804878	314.280195121951	70.3900975609756	83.65	34.6891219512195	35.7145121951219	47.9588	36.7344	54.0742195121951	386.848073170732	87.7322857142857	119.337146341463	36.7305365853658	44.898243902439	449.884536585366	62.22	39.7914146341463	85.6922926829268	59.1755609756098	373.418195121951	80.6011951219512	29.587975	37.7499268292683
528	393.979752364885	393.977603023999	393.987841313428	90.797	89.798	91.823	6	6	258.098923076923	308.086461538462	396.929615384615	463.254615384615	427.541153846154	545.790849056604	463.149846153846	710.027076923077	1097.23030769231	1211.47046153846	307.099509433962	838.661307692308	257.136923076923	466.165867924528	400.919320754717	293.898461538462	113.262692307692	144.861846153846	91.8259615384615	100.995230769231	268.361153846154	462.138403846154	322.409433962264	393.778264150943	263.229461538462	218.337615384615	236.653132075472	602.979115384615	158.159615384615	277.513230769231	332.507698113208	315.263192307692	696.778211538462	559.107538461538	213.260384615385	307.135769230769	731.533038461538	560.073226415094	229.512735849057	738.758461538462	126.501461538462
529	394.000635619972	394.000635619972	394.000635619972	92.854	92.854	92.854	1	1	43.87075	64.262625	105.1115	93.886	104.091	145.89575	84.66	219.362708333333	917.8125	983.182875	255.072916666667	676.453375	72.4555	96.9039583333334	109.144458333333	76.51875	47.9654583333334	72.4555	65.312	34.6885	105.090041666667	330.4935	206.0905	242.829416666667	84.6842083333333	113.252375	123.455291666667	121.40975	44.891	86.717	94.8414	109.197958333333	223.38	152.09175	60.2119583333334	117.333541666667	446.8695	186.70575	125.465125	465.24768	47.9419583333333
530	394.045147267091	394.032826769483	394.051890470544	294.8355	293.802	297.924	4	4	1628.566	2477.54276190476	2454.79144186047	2291.8184	283.63111627907	2560.90046511628	219.36	69.3697142857143	48.9725714285714	59.1761860465116	57.1426666666666	48.9733953488372	2415.36	2492.84883333333	2460.57655813953	2317.37065116279	160.162428571429	1913.02325581395	1390.81169047619	240.787428571429	2045.89267441861	1577.8476	1534.29485714286	1951.05942857143	2160.95106976744	1704.88632558139	1528.56633333333	1169.23981395349	1706.92688372093	248.943904761905	2070.44957142857	321.424534883721	140.796142857143	2353.74421428571	1816.83202380953	1848.59729577465	2104.1031627907	273.428558139535	2526.25197674419	2194.89064285714	410.152186046511
531	395.034799420028	395.031441534133	395.038157305922	189.2645	188.754	189.775	2	2	256.084209302325	523.462813953488	562.237837209302	552.778409090909	339.747214285714	572.363511627907	384.645209302326	562.09688372093	209.185813953488	243.846697674419	123.453767441861	206.119860465116	339.794785714286	422.33776744186	441.780837209302	341.793488372093	391.733581395349	702.972279069768	341.746744186047	470.412976744186	93.8528372093024	46.9328372093023	46.9328372093023	54.0883488372093	141.838186046512	63.2659534883721	47.952023255814	539.93676744186	213.18	215.195465116279	292.820093023256	167.346380952381	569.315720930232	742.661581395349	208.136930232558	241.806139534884	352.047857142857	478.51088372093	358.109790697674	377.549761904762	62.228511627907
532	395.111193301073	395.111193301073	395.111193301073	358.109	358.109	358.109	1	1	11.225	37.749794117647	35.7154411764706	37.7563235294118	28.5674117647059	38.7767647058824	22.45	47.9538235294118	142.767058823529	208.134	96.9279411764706	141.817909090909	18.3679411764706	30.6026470588235	23.4620294117647	28.5674117647059	29.5782941176471	27.5519117647059	31.6340909090909	27.5336470588235	30.6123529411765	32.6428235294118	23.468794117647	34.678	22.4445294117647	16.3242352941177	15.3017647058824	20.4088235294118	12.2410588235294	16.3270588235294	22.4497058823529	16.3270588235294	33.6745588235294	27.5522727272727	13.2638235294118	16.3270588235294	30.6132352941177	18.3679411764706	14.2863636363636	25.497794117647	15.3066176470588
533	395.606855444684	395.603826606182	395.615167304145	355.071	355.047	359.134	3	3	5.10139534883721	20.4027906976744	14.2855348837209	22.4489047619047	16.3268571428571	20.4052380952381	11.2243488372093	19.3848604651163	24.4772093023256	28.568	11.2228139534884	14.2855348837209	9.18364285714285	19.3826511627907	10.2013953488372	15.3039285714286	18.362511627907	22.4489047619047	26.5302790697674	12.2383255813953	17.346880952381	17.3423720930233	15.3062790697674	17.3403953488372	9.18107142857142	6.12157142857143	9.18	19.3876904761905	8.16111627906978	8.16334883720931	10.2053488372093	5.10202380952381	12.245023255814	10.2041860465116	9.18251162790698	7.14276744186047	13.2652619047619	5.10202380952381	3.06083720930233	16.3159069767442	8.16323809523809
534	396.049210976937	396.047238972571	396.049869605545	64.286	58.154	65.279	5	5	372.34802631579	672.162657894737	776.651918918919	1190.65540540541	1114.29978947368	2013.73973684211	864.30627027027	2402.73648648649	1117.40084210526	1457.64064864865	311.182432432432	1653.63328947368	1100.69357894737	1591.36421052632	1367.37945945946	1112.25894736842	1398.9972631579	1599.99567567568	2025.27460526316	1521.44778947368	348.987891891892	194.871621621622	152.02027027027	254.047297297297	502.84702631579	373.35852631579	210.147105263158	2371.81418918919	1600.83418421053	760.342972972973	688.572972972973	457.15372972973	4207.02263157895	3126.62263157895	1732.40684210526	3273.08863157895	5255.41216216216	3341.38513513513	388.609973684211	5430.74140540541	2063.02531578947
535	396.048916569463	396.048916569463	396.048916569463	99.968	99.968	99.968	1	1	110.167714285714	139.803607142857	184.671714285714	195.929142857143	308.191	346.97	354.910285714286	755.872928571429	391.68	493.818285714286	29.58725	926.387	190.826821428571	432.510285714286	306.021428571429	239.809107142857	332.613142857143	353.0065	682.7145	301.941142857143	51.0125	54.0636551724138	46.9331428571429	36.7212857142857	92.846	80.6166785714286	37.7413214285714	466.450107142857	455.143	152.022571428571	122.382857142857	95.8867142857143	1032.52914285714	547.989321428571	484.720535714286	1109.2835	2258.91257142857	936.425571428571	45.9032142857143	2450.72628571429	606.9425
536	396.060734431232	396.050384197082	396.077310754428	64.281	60.2	70.408	19	19	135.681714285714	186.667469387755	212.264	176.527081632653	1366.29920408163	1804.88542857143	1059.05657142857	3047.53246938776	1350.04767346939	1129.8549375	41.8308775510204	2290.26653061224	555.024326530612	475.386571428571	675.429142857143	252.035775510204	1614.25342857143	597.947224489796	2354.03455102041	1720.37375510204	66.3257291666667	114.256333333333	49.994	57.128	95.8838367346939	78.5604285714286	176.488244897959	2583.36342857143	1869.16342857143	861.310612244898	160.143204081633	513.255040816327	5083.47355102041	1697.9252244898	1949.961	4048.49371428571	7132.81742857143	4022.88860869565	231.549265306122	5100.95877083333	2576.93240816327
537	396.068880029432	396.066904436619	396.070855622244	89.2715	85.695	92.848	2	2	113.252131578947	137.717763157895	205.106918918919	113.268	498.985894736842	258.087351351351	789.581842105263	901.918918918919	528.346368421053	580.784289473684	29.5878378378378	2241.34961016949	117.34972972973	244.825945945946	202.990473684211	192.86172972973	432.651891891892	281.592631578947	778.581263157895	381.529210526316	46.9324324324324	45.9047368421053	27.5472972972973	24.4864864864865	66.3171052631579	61.2173684210526	28.5637837837838	535.641891891892	515.236486486486	184.668918918919	79.5579473684211	121.411315789474	1487.35184210526	661.327783783784	557.149894736842	1511.26043243243	3187.83091891892	2858.7972972973	207.054657894737	3204.07297297297	761.018157894737
538	396.611098401687	396.605396688749	396.633969297568	358.109	354.039	359.135	13	13	5.10217948717949	20.4025641025641	14.2857435897436	13.2653333333333	8.16336842105262	12.2431578947368	10.2041025641026	21.4253846153846	26.516	44.8985263157895	24.4861538461539	28.5714871794872	16.3267368421053	16.3220512820513	17.3421794871795	14.2858947368421	14.2817948717949	13.2654736842105	45.9184615384615	25.4955128205128	13.2653333333333	14.2817948717949	15.3042307692308	17.34	11.2211578947368	13.2634210526316	9.17976923076923	15.3061538461538	6.12076923076923	11.2247948717949	13.2673333333333	7.14294736842105	11.2247948717949	11.2247948717949	3.06076923076923	5.10205128205129	9.18378947368421	12.2449230769231	2.0405641025641	13.2576666666667	9.18378947368421
539	396.990533649298	396.987189001936	397.010114221352	67.342	64.281	68.373	29	29	929.44775	1381.08	1616.32114285714	1679.36890909091	1835.73747368421	1739.33040540541	1856.05015789474	2140.51210526316	986.913230769231	1041.15157894737	550.942105263158	858.947948717949	1083.35178947368	1810.721875	1347.9484	1170.42294736842	345.922736842105	538.782315789474	300.983205128205	281.633230769231	1098.98184615385	1060.04641025641	919.280815789474	1185.54578947368	858.81841025641	737.645384615385	636.562105263158	1907.58096774194	702.979447368421	1248.16805263158	1150.67873684211	1073.48294736842	1905.88687179487	1829.08987179487	1020.28205128205	1194.75897368421	1287.60531578947	1718.12315789474	1326.9386875	1357.16	377.504358974359
540	397.005977520774	396.997171998823	397.025006564789	298.967	295.871	301.006	69	69	3032.183	4752.69026190476	4571.86472222222	4671.72475000001	3367.91216216216	4564.65176190476	3507.6647368421	3438.86355263158	69.3783783783784	209.188648648649	148.98147368421	76.5217105263157	4318.43094117647	4786.93851612903	4664.09314285714	4399.54753333333	2165.73934210526	2883.27819512195	2502.06641860465	2234.37631578947	3433.68051282051	3293.04593333333	3055.10655172414	3255.28866666666	3583.19781818182	3493.336	3053.57221052631	3533.16697619048	3572.5516875	2841.06644736842	3568.426225	2816.39351351352	3850.57247368421	4458.57243902439	3489.89513888889	3780.59512820513	4172.8225	3601.55405405405	4893.02705555556	4279.53809302326	2761.94207407407
541	397.014197021991	397.010420995136	397.017815322062	69.365	66.31	70.368	13	13	1055.83269230769	1453.46346153846	1722.47073684211	1939.57028947368	1773.57106666667	1791.34512820513	1808.04409090909	2142.85909090909	986.913230769231	1045.23452631579	550.942105263158	858.947948717949	1083.35178947368	1853.53126315789	1415.324	1170.42294736842	347.959897435897	538.782315789474	299.957368421053	281.636210526316	1097.97305263158	1047.81026315789	919.280815789474	1185.54578947368	858.81841025641	735.609736842105	638.600256410256	2000.47802631579	709.096025641026	1248.16805263158	1150.67873684211	1073.48294736842	1834.2297	1878.05602564103	1014.16773684211	1194.75028205128	1287.60531578947	1511.01873076923	1450.44	1357.16	377.504358974359
542	397.029573362667	397.025393753523	397.031352692113	300.967	299.93	301.981	17	17	3067.41989189189	4797.05286486486	4615.7027027027	4752.41891891892	3300.55131578947	4619.78378378378	3540.33783783784	3466.44542857143	70.3986486486486	208.135135135135	145.898648648649	80.5885405405405	4370.58418918919	4879.7078918919	4702.82297297297	4510.01743243243	2158.90777777778	2933.29861111111	2583.05651351352	2164.01823076923	3470.49070270271	3389.87654054054	3117.45037837838	3303.13978378378	3601.58055555556	3525.03378378378	3055.66021621622	3575.02702702703	3585.22972972973	2814.51646341463	3590.80662162162	2821.52888888889	3880.01075	4495.31081081081	3572.41859459459	3809.68918918919	4194.36194444445	3603.62567441861	4930.78527027027	4351.12389189189	2825.12837837838
543	397.03951884582	397.03951884582	397.041820019531	385.673	384.67	385.673	3	3	233.604756756757	411.103567567567	636.564324324324	729.609189189189	22.4495135135135	523.2465	34.6943157894737	44.885945945946	41.8377297297298	62.2364864864865	41.8377297297298	33.6796216216216	377.507105263158	467.209513513513	403.962810810811	288.697236842105	17.3445945945946	375.459459459459	329.599675675675	28.5675675675676	790.709459459459	330.523783783784	1194.73648648649	1010.22810810811	552.825736842105	599.089027027027	495.706864864865	406.067567567568	227.553894736842	21.4177297297297	472.460216216217	64.2872432432432	27.5392702702703	288.736486486486	306.129729729729	110.206702702703	334.648648648649	30.6129729729729	127.516891891892	397.778918918919	41.8307894736842
544	397.114439946683	397.112162231445	397.118509876385	355.059	354.05	358.109	4	4	30.6121428571429	46.9265714285714	47.9590238095238	51.0207317073171	55.1023902439024	53.0536190476191	48.9794285714286	107.1275	115.243857142857	171.404	84.6817380952381	113.264928571429	41.8375714285714	33.6647142857143	56.1078571428571	42.852	56.1078571428571	41.8365952380952	55.1018571428571	45.8935714285714	35.7141666666667	97.9337142857142	64.2855	49.9811666666667	30.6042857142857	28.5673333333333	22.44	37.7549761904762	17.3424285714286	31.6325476190476	37.7602619047619	33.6780714285714	84.6955714285713	35.7141666666666	20.4052380952381	27.5509285714286	35.7145121951219	58.1630714285714	28.568	53.0325714285714	15.3064285714286
545	397.134090459375	397.132477125298	397.135703793452	359.1195	358.091	360.148	2	2	26.5312432432432	45.9060810810811	41.8377297297297	50.0011891891891	42.8513513513513	48.972972972973	35.7141891891892	72.4515555555555	100.958	169.391783783784	78.5608108108108	110.206702702703	32.6538378378379	31.6241891891892	45.9060810810811	38.7764324324325	43.8647777777778	38.7764324324324	49.9998648648649	39.7724166666667	33.6742702702703	75.4882222222222	58.1554054054054	45.8987837837838	29.5831351351352	24.4864864864865	18.362	32.6538378378379	16.3217297297297	19.3879166666666	33.6801666666666	25.5101351351351	67.3493333333333	33.6742702702702	14.2838888888889	23.4695833333333	32.6538378378379	45.9194594594594	23.4699459459459	52.0103513513514	13.2656216216216
546	397.160838814853	397.160838814853	397.160838814853	287.715	287.715	287.715	1	1	64.2774255319149	131.6310625	144.89325	177.548875	120.391958333333	102.039583333333	91.824375	230.552958333333	352.977666666667	586.727604166667	292.751958333333	533.601645833333	180.5695	175.505872340426	171.3845	140.798170212766	81.6033333333333	105.090041666667	79.590875	127.546875	133.671854166667	228.568666666667	127.520833333333	172.404645833333	151.018583333333	122.4475	88.7733191489361	117.331145833333	72.4407083333333	98.9783958333333	93.886	87.763914893617	105.100770833333	88.7635624999999	75.5092916666666	72.4303541666666	56.1217708333334	98.9662708333334	49.9759166666667	90.7929791666666	73.4675744680851
547	397.609860702282	397.604386295181	397.615436819052	356.077	354.05	358.137	6	6	2.04087179487179	13.2616666666667	16.3267368421053	21.4286153846154	11.2247948717949	10.2028205128205	12.2452307692308	25.5070512820513	19.3770769230769	27.5476153846154	22.4462051282051	20.4087179487179	17.3469743589744	13.2616666666667	11.2214102564103	13.2653333333333	9.18115384615384	13.2653333333333	24.4904615384616	15.2973076923077	12.245052631579	16.3220512820513	12.2443076923077	16.3195897435897	16.321641025641	6.12169230769231	8.16000000000001	12.245052631579	8.16102564102563	9.18392307692307	10.205641025641	14.2878974358974	10.2041025641026	13.2653333333333	6.12169230769231	8.16348717948717	8.16328205128205	7.14294736842105	6.12169230769231	12.2378461538461	6.12246153846154
548	397.632060153798	397.630077273347	397.634166335142	359.112	359.105	360.148	3	3	3.06124390243902	14.2817073170732	16.3268	21.4284	11.224675	10.20275	12.2449756097561	25.5073170731707	19.377625	27.547425	22.4464390243902	21.4287073170732	17.347225	13.26	13.2615853658537	13.2634878048781	9.181125	14.28595	24.4899512195122	16.3176585365854	14.2856	16.322	12.2443902439024	17.34	17.342125	6.12165	9.18	14.28595	8.1609756097561	9.183825	12.2464390243902	14.2877	10.20425	13.2653902439024	6.1215	8.16320000000001	8.1634	7.14280000000001	6.12160975609756	12.238243902439	6.12255
549	398.009101836279	398.007099071583	398.021999272281	299.93	297.895	299.965	7	7	652.029365853659	1035.8693902439	980.501268292684	1040.69853658537	675.417609756098	983.545099999999	632.488571428572	664.099390243902	28.567512195122	81.6331707317073	51.0207317073171	46.9254761904762	963.9	1026.52719047619	1087.45	926.540093023256	382.545731707317	658.073048780488	533.676853658536	483.618731707317	820.413365853658	696.022585365854	644.732487804878	731.724731707317	839.680804878049	744.795853658536	633.677487804878	727.555634146341	727.451292682926	577.389024390244	802.045902439024	613.269195121952	694.802707317073	921.302268292683	747.749390243902	696.743292682927	877.556585365853	731.532365853659	1144.27971428571	870.409948717949	579.526243902439
550	398.035015317793	398.035015317793	398.035015317793	301.006	301.006	301.006	1	1	652.042153846154	1035.71641025641	977.430205128205	1091.70179487179	674.389487179487	1026.40374358974	633.595153846154	666.143717948718	25.5064102564102	80.6002564102564	48.980923076923	48.9661538461539	965.915717948718	1056.12461538462	1089.49692307692	979.323076923076	382.548076923077	656.024871794871	531.647102564102	482.59341025641	817.357263157895	692.858564102564	642.68076923077	726.532102564104	835.611	741.726410256411	631.729179487179	730.521948717949	728.463076923077	574.332179487179	802.062615384615	615.322846153847	695.832358974359	921.291538461539	748.774102564102	861.118051282051	885.738358974358	708.0535	1144.23861538461	911.22635897436	581.560769230769
551	398.111456168966	398.107489453468	398.116862503074	355.071	355.047	358.131	3	3	17.346880952381	39.7855714285714	31.6325476190476	42.8574146341463	27.5511951219512	33.6688536585366	23.4693095238095	41.8307380952381	58.1318571428572	63.2566341463415	34.6889047619048	80.6119761904762	32.6532682926829	28.564	28.564	22.4459024390244	33.6647142857143	32.652487804878	33.6733571428571	24.4765714285714	30.6124390243902	55.0877142857142	34.6937619047619	37.740880952381	24.4829268292683	21.4256341463415	22.44	35.7141666666667	9.18128571428572	11.2244523809524	11.2260238095238	16.3289756097561	31.6332857142857	26.5305238095238	12.2431428571429	26.5305238095238	19.3878780487805	25.5103658536585	17.3448571428571	25.4964285714286	8.16331707317073
552	398.118610278932	398.112068823612	398.125151734252	267.3125	267.31	267.315	2	2	12.2462608695652	28.5746086956522	26.5335652173913	43.8712173913044	39.7918695652174	45.9234782608695	20.4008695652174	127.532608695652	1185.29052173913	1351.17352380952	666.937826086956	1491.61903703704	33.6614347826086	32.6497391304348	23.461	20.4104347826087	46.91	61.2156521739129	44.8800000000001	60.1953913043479	24.4862608695652	20.4052173913044	31.6280869565218	26.5279130434782	20.4104347826087	13.2667826086956	22.4409565217391	20.4052173913044	16.3241739130434	10.2052173913043	18.3693913043478	9.18469565217391	45.9117391304348	30.6078260869565	16.3283478260869	17.3444347826087	28.5746086956522	18.3654782608696	13.2605652173913	23.461	29.5951304347826
553	398.330810791123	398.324345528375	398.33727605387	825.4015	825.399	825.404	2	2	35.714	58.1486739130435	65.2970666666667	56.1158888888889	42.8511999999999	58.1488666666667	35.7053260869565	45.9127173913043	686.811130434784	1480.78004761905	37.7548	1121.17394117647	54.0812	67.3458260869565	55.1088	69.3872	37.740804347826	73.4509565217392	32.648347826087	38.7699130434783	66.3494565217392	42.8509565217391	45.9176086956522	67.3300434782609	70.3995	36.7344	40.8208695652175	32.6570666666667	42.8409333333333	37.7593043478261	58.1635434782608	28.5712	54.0818913043479	53.0538666666667	44.8972173913043	47.9410217391305	44.8868444444444	41.8309333333334	47.9522608695652	82.6323260869566	35.7053260869565
554	399.001078407564	398.996306137327	399.014034060791	299.9355	295.877	301.006	40	40	1220.44133333333	2114.54827906977	2020.15	2050.09318181818	1471.22170588235	1977.27995121951	1451.06735294118	1449.5824	71.42	110.172705882353	68.3591428571428	62.2361470588235	1911.37588888889	2129.626975	2017.77977777778	1950.77358139535	856.019714285715	1219.23348837209	1043.12133333333	990.697428571428	1460.20707692308	1386.98146153846	1293.51463414634	1381.82826315789	1610.01812903226	1481.46031578947	1361.4804	1471.21212903226	1432.45668292683	1217.20085714286	1519.49472	1128.60794117647	1698.72814285714	1850.79828571428	1412.76295454545	1665.10628571429	1754.08523076923	1552.84288235294	2257.96371428571	1878.63220588235	1197.81542857143
555	399.033969612364	399.033969612364	399.033969612364	387.742	387.742	387.742	1	1	105.076156862745	263.200470588235	272.381882352941	388.724588235294	27.5505882352941	250.905529411765	42.8564705882353	40.8070588235294	43.8768627450981	43.8718039215687	64.2847058823529	27.5564117647059	181.608862745098	242.797333333333	226.527058823529	124.459137254902	29.5879607843137	156.102	110.212941176471	21.4257647058824	394.846235294118	526.228941176471	475.493607843137	522.370509803921	235.606411764706	314.347215686275	268.301254901961	230.555450980392	140.814117647059	24.4837647058823	212.266039215686	29.5947843137255	45.9070588235294	147.939803921569	149.997647058824	70.3989411764706	129.57237254902	20.4074509803922	71.4192156862745	161.166196078431	30.6076470588235
556	399.024577794738	399.020444028798	399.028102027045	300.9725	299.936	301.981	16	16	1246.98311111111	2141.91288888889	2065.04222222222	2109.93444444445	1443.689125	2008.92694444445	1435.526925	1422.0106875	70.3991666666667	116.311666666667	70.3991666666667	65.2871111111111	1964.46794594595	2173.54666666667	2038.23	1964.78027027027	821.311842105263	1256.98222222222	1127.74458333333	952.957675675675	1488.78791666667	1413.27708333333	1322.064	1436.78577777778	1638.56611111111	1529.39638888889	1361.45816666667	1511.03138888889	1496.7475	1179.42421052632	1575.52333333333	1100.05	1623.53320689655	1924.24388888889	1516.90522222222	1671.1695	1763.04	1561.025	2289.47527027027	1892.87291666667	1223.31305555556
557	399.121358603436	399.114763431102	399.12795377577	267.8225	267.31	268.335	2	2	51.0135416666667	108.15975	105.100770833333	135.711571428571	257.10825	359.257191489362	207.089	1022.311375	17377.4298333333	20564.7561428571	9699.56812244898	25164.7598809524	89.7728333333334	137.7365625	116.298612244898	114.299574468085	651.806625	796.827204081633	619.228520833333	899.878875	125.506125	134.67575	127.518229166667	95.9054583333333	77.5485	98.9783958333333	87.7343333333333	114.270333333333	130.593959183673	75.5000416666667	84.6928541666666	55.0888163265306	518.181166666667	224.4825	84.6928541666666	147.924166666667	387.750416666667	220.428	91.8257142857143	295.811836734694	246.935791666667
[truncated: 926 more rows]
[truncated: 103 more columns]
