# Supplementary material for: iMet-Q: A User-Friendly Tool for Label-Free Metabolomics Quantitation Using Dynamic Peak-Width Determination
Source: PLoS One. 2016 Jan 19;11(1):e0146112. doi: 10.1371/journal.pone.0146112 (PMC4718670; doi:10.1371/journal.pone.0146112)
Supplement: S3 File — (ZIP) [file pone.0146112.s003.zip › XCMS_Arabidopsis_Data_Positive/XCMS-AraPos-fp-pw_25_40-ppm40-sn10.csv]

mz	mzmin	mzmax	rt	rtmin	rtmax	npeaks	Arabidopsis_Positive_mzXML	ATME01_1_2_POS	ATME01_2_POS	ATME01_3_POS	ATME01_4_POS	ATME07_1_2_POS	ATME07_2_POS	ATME07_3_2_POS	ATME07_4_2_POS	ATME09_1_2_POS	ATME09_2_2_POS	ATME09_3_POS	ATME09_4_2_POS	ATME10_1_POS	ATME10_2_POS	ATME10_3_POS	ATME10_4_POS	ATME101_1_2_POS	ATME101_2_POS	ATME101_3_2_POS	ATME101_4_2_POS	ATME12_1_POS	ATME12_2_2_POS	ATME12_3_2_POS	ATME12_4_POS	ATME13_1_POS	ATME13_2_2_POS	ATME13_3_2_POS	ATME13_4_2_POS	ATME14_1_2_POS	ATME14_2_2_POS	ATME14_3_POS	ATME14_4_2_POS	ATME15_1_2_POS	ATME15_2_POS	ATME15_3_2_POS	ATME15_4_2_POS	ATME16_1_2_POS	ATME16_2_2_POS	ATME16_3_POS	ATME16_4_2_POS	ATME19_1_2_POS	ATME19_2_2_POS
1	100.011770479562	100.010350930063	100.01513150244	1076.35	1074.28	1077.46	43	43	991.440000000003	1565.2936	1536.56294117647	1531.4890625	1087.56790697675	1436.8	995.746976744184	1105.92636363637	1220.47627906976	1186.63516129032	1812.07499999999	1188.3	1539.45944444445	1583.76186046511	1596.3	1485.42978723404	999.822727272729	1543.89041666667	1060.8	1004.92906976744	1518.48585365854	1214.07674418604	1064.10255813953	1492.26	1530.3	1159.06424242424	1090.10511627907	1053.12	1081.69302325582	1040.63720930232	1654.75803921569	999.025000000002	1056.96093023256	1469.4	1150.795	1188.57093023256	1143.05882352941	1046.75860465117	2055.21674418605	1181.69860465117	1168.92
2	100.011303041966	100.010858627007	100.011521228252	915.693	914.128	917.223	8	8	2704.96419178082	3448.28513513514	3998.13158904109	3641.35780821917	2234.4	4630.71107692308	2402.92743243243	2244.93424657534	1901.93491891892	1858.93917808219	2032.24931506849	1879.34465753425	4037.22410958904	3643.33687837838	3638.88317808219	3590.63334246575	2282.37482432432	4906.84465384615	1737.52027027027	2501.07989189189	3576.34835616438	2039.54728378379	1627.58972972973	4675.89864864865	4180.39920547946	1573.36808219178	1752.09265753425	2659.04816438356	1986.18004109589	2168.07432432432	4244.3397260274	2459.05835616438	2241.68222972973	4396.71471232877	1702.31233783784	1896.68243243243	1835.20179452055	2261.79554794521	2006.01075675676	1644.80637837838	2006.17016216216
3	100.508489662115	100.505220008069	100.515220630282	1075.33	1074.26	1076.4	144	144	5342.64293103449	7658.80071428573	7164.67086206897	7412.74470588235	5603.8370909091	7138.37473684212	5278.5148	5569.13771929825	5889.80255813952	6120.25638297873	10305.8767272727	5914.97999999999	7588.44436363635	7802.62890909093	7431.72000000001	7338.1001724138	5445.52842105264	7093.04217391302	5790.54000000001	5268.3128	7452.64280701755	5577.52847826088	5662.73437499998	7095.32017543861	7233.04385964913	5579.63833333334	5566.37291666664	5522.22660714285	5547.76703703705	5075.58152173911	7392.21392857144	5062.2044	5513.02807017545	7183.27017543861	5686.69173913044	5717.88774193546	5604.89999999998	5403.77824561404	10253.5059649123	5814.38468085104	5899.74254545456
4	100.50824503751	100.50546487815	100.514992860761	915.149	912.088	920.306	137	137	13438.0384065934	14120.4522222222	17190.1878378378	15443.8486142857	9223.26545454545	18732.1132394366	9406.45688888887	10188.9792857143	8999.42054794521	8677.44195652174	9381.73329577466	8758.96548611112	16367.2150909091	15075.6244444445	17553.1262183908	15417.6552857143	8956.911921875	19615.155	8859.00951764705	11164.3902911392	15246.0198933333	9151.87855263158	7836.059546875	19932.19008	18323.3762307692	8313.30742666666	4185.378075	11730.9794864865	8386.27891044776	8769.34532258064	18051.6418918919	10444.4421818182	10025.9654805195	18908.5414285715	8294.42599999999	8912.77570422536	8045.50325806451	9252.87726086957	9251.53260563381	8753.51492105264	8690.42586956521
5	100.508500659532	100.506441182859	100.514868893796	142.3205	131.613	153.051	48	48	5930.45061445783	8376.90177108434	7993.35502439024	8169.23424390244	5798.60053658537	7943.3341707317	8277.42346666667	228.592	3307.43436666667	6052.23151219512	14826.7160487805	6157.39274390244	8353.53556097561	8391.11465060241	8287.63934146341	8445.78092682927	5754.31317073171	8396.80804878049	6374.17912195122	5877.58710843374	8206.01787804878	6440.55302409639	6404.78497560976	8285.51640963855	8386.18648780488	8839.51855963303	6441.589	5562.10129090909	6610.31826829268	6038.17401219512	8536.88415662651	5946.19468292683	2029.58369565217	8280.51354216868	8856.52155238095	8260.88548571429	8405.56140540541	5501.91229268293	14299.0652682927	7799.57461904762	11717.3301526718
6	100.510003792816	100.506063726365	100.514921596002	326.469	311.175	352.955	37	36	8510.06565384615	11767.0753846154	11327.2896153846	11787.5733653846	7999.93103846153	11186.4765384615	5484.1344	9327.30688888889	6769.73876923077	8358.27801923077	17707.7927692308	8783.6901923077	11973.4371923077	11711.6705	12003.0060566038	11812.5840576923	8240.71457692308	11727.2803846154	8899.695	11527.1632352941	12566.4919615385	9080.38938461538	8885.50923076923	11997.3458846154	11724.1347115385	554.131499999999	8815.10269230769	8577.389	9006.935	8661.02461538462	12048.7015384615	8796.56998076923	10515.6463235294	11721.2447058823	9740.665	9314.03780769231	9300.96803571429	10563.0413636364	18137.6264716981	11501.5737428571	8733.54980392157
7	100.510538737091	100.5061888481	100.514824455374	796.823	772.322	804.913	24	24	8064.10666666668	10531.9188974359	10839.0701025641	10803.5684102564	7793.02748717949	11068.390051282	7789.79962499999	7400.11030769231	7807.14429999999	7835.56923076922	12084.0018974359	7618.38297435898	10635.4201025641	10801.198625	10760.2261538462	10772.7417692307	7403.07038461538	10839.0701025641	7648.03425641025	7754.96897435899	10826.6206410256	7805.1576923077	7447.97446153847	10801.1174358974	10474.9725641026	4331.05772727273	7413.36938461537	8096.95835897435	7929.63210256411	7935.55435897435	10948.3715384615	7886.75087179488	8840.78246808512	10817.640948718	7491.96107692308	7737.81907692309	7203.04913513514	7823.68202564103	11823.2858974359	7289.75674358974	7691.9063846154
8	100.51064965146	100.506860960032	100.514761810273	268.352	264.237	278.532	13	13	6731.82465217391	9198.82760869566	11943.3297096774	8958.08130434782	6451.2469347826	8533.53247826086	5796.20539534884	11461.71318	5712.12173913044	5352.97278260869	13367.3848913043	5399.33556521739	9068.13267391304	9241.71986956522	9101.79769565217	8971.28034782608	6354.73543478261	9194.78686956522	7057.14443478261	6626.73554347826	9632.49391304348	6763.30930434782	6882.96671739131	9036.45052173913	9274.33656521739	6781.66508695652	6738.96663043479	6026.80936956522	6787.94019565217	6512.13730434783	9046.78930434782	6678.93628260869	5338.47402222222	8911.14830434783	6851.05317391305	6046.26280487805	7727.299875	6190.54659574468	14020.7236086957	6097.68995652174	6463.24376190477
9	100.508200838644	100.506908496149	100.513912309037	241.803	231.6	247.93	15	15	8133.3427	10992.4754166667	10762.8407457627	10867.9253666667	7636.42413333333	10664.8971333333	7428.5616	6873.18986666666	8408.39284057971	7037.13813333333	17429.1438333333	7644.93498461539	10829.1922666667	11020.9803666667	11131.3617833333	11183.067	7701.36398333333	11097.4405333333	8447.118	7639.1328	11002.680779661	8182.71084745763	8267.77541666667	10839.4479166667	10916.8533333333	8559.99578333333	8302.66433333333	7372.19406779661	8489.63893333333	7854	10922.0827666667	8030.096	6740.24116666667	10585.2838	12651.6379888889	8214.16693333333	7803.76426666667	7067.37330508474	17658.4655333333	5611.85710869565	8533.69416666667
10	100.511495532642	100.506995360018	100.515107699964	180.0825	164.267	188.771	18	18	4429.95333333333	6062.25733333333	5948.9917948718	6133.109675	4455.0664	5927.68974358974	4172.95358974359	3995.86226666667	4465.31018181818	4158.04256410256	10055.8998974359	4327.5598974359	6195.1098	6210.38441025641	6238.981625	6309.473125	4162.64615384615	6164.615375	4417.15512820513	4107.65553846154	6099.09282051282	4520.18807692308	4486.85664102564	5976.54287179487	6136.65194871795	4625.63592307692	4631.9641025641	4198.60071794872	4690.53475	4526.30884615385	6240.04502564102	4632.7295	2755.74026666667	5757.75525641026	4558.6202051282	4327.6068	4133.134025	5350.31018181818	9933.21641025641	4064.7756	4567.80274358974
11	100.510130896984	100.507039930602	100.51491224015	838.6565	827.377	851.943	16	16	9377.281875	12103.9556785714	12787.9383928571	12315.5957142857	8605.20625	13017.1315	8751.95876785713	8481.89392857143	8058.78071428571	7902.61371428571	12386.2685714286	8174.22412500001	12609.79425	12584.204	12414.1652678571	12056.5052678571	8423.61446428571	13411.2675	7586.71178571428	10900.6652352941	12503.53125	8492.581125	7802.80762499999	13116.5635714286	12748.9484464286	7684.44412500001	7503.00817857143	9080.31712500001	7747.23607142857	8242.58925	13323.4148571428	8832.36600000001	8623.17122033898	12963.7502857143	7927.48125	8325.38571428571	6388.93595833333	8534.41649999999	12281.7148392857	7612.21848214286	8048.53817857142
12	101.023287426716	101.021710800693	101.023393354058	113.248	113.237	116.321	3	3	369.265857142857	556.03625	524.413259259259	558.102074074074	571.46962962963	923.33462962963	627.212142857143	750.614857142857	595.723259259259	578.3805	805.013777777778	503.000857142857	444.833037037037	442.711	419.417888888889	430.643185185185	246.902740740741	297.86162962963	266.287666666667	264.1985	418.306296296296	418.23037037037	386.678259259259	453.931785714286	384.566928571429	400.972285714286	335.533	562.285296296296	353.086592592593	314.251259259259	495.650571428571	353.086592592593	795.795	711.146518518519	430.560571428571	467.380518518518	688.675	619.29737037037	873.334	774.236222222222	376.406357142857
13	101.070199870891	101.067861162126	101.077173584458	989.692	985.576	993.779	131	131	8607.71524528302	12469.5	16751.002746988	16153.7301282051	12429.2229411765	17073.3371724138	9645.75863333333	9390.17391666666	9211.55052631578	10621.6081290323	7170.05911320756	10257.8897142857	14697.18	16201.1168571429	11744.8312941177	17338.8201162791	13067.6832631579	13173.6273833333	13821.8817244898	9796.51793548387	12780.9223928571	9613.03049999999	9916.67588709678	13064.485	16672.1154216868	10238.206203125	12590.7325274725	8747.06777777777	10037.1909090909	8595.60588679245	13519.6724193548	9196.46147368422	10399.553641791	11820.3219230769	10024.2633225806	15449.2514488189	9181.07549999999	8455.13188235295	8041.68258064516	9262.05799999999	13167.1212340426
14	101.070593371877	101.06839473424	101.076842902942	1040.635	1036.64	1048.82	46	46	4768.31464285714	6635.34175438597	6369.70892857143	6352.74357142857	4778.7	6321.8730357143	4807.26000000001	4763.40000000001	5471.16898305084	6720.74328358209	3467.58696428571	4823.58	6504.65857142857	6620.58175438598	6403.56	6031.49346153847	4639.77214285715	6229.14	4804.39350877194	4896.84210526316	6570.70946428573	4822.56000000001	4881.35859649124	6221.04892857144	5716.04298245615	4599.04392156863	4994.736	4632.02892857143	4792.79892857144	4697.6954385965	6537.18000000001	4590.00000000001	4759.11842105264	6454.77928571428	5216.28	4743.00000000001	4469.64000000001	4872.37285714286	3593.05789473685	4780.18928571429	5075.39307692307
15	101.507070789124	101.506629221665	101.510754556452	1075.33	1074.36	1075.42	6	6	903.88716981132	1387.70370370371	1283.16	1284.18	964.263461538461	1212.2083018868	891.64490566038	983.280000000003	1068.33509433963	1058.95584905661	1756.932	1020	1327.26547169811	1476.68679245283	1301.52	1248.71538461538	949.97132075472	1241.79924528302	999.784905660376	933.472641509437	1309.1441509434	1004.88584905661	983.643773584908	1234.2	1286.45792452831	1004.05846153846	947.095384615384	880.591923076922	960.175094339625	880.422830188682	1251.77150943397	904.054339622644	896.745849056607	1234.66538461538	1063.03660377359	926.160000000003	1051.81452830189	933.651923076922	1721.69490566038	1099.97461538461	1114.2520754717
16	101.965576638252	101.962571628807	101.973176033569	1073.35	1073.18	1075.42	58	58	2285.15	3204.27187500001	2523.48	2612.62015625	2016.84890625	2609.97206349206	2046.12	1991.34984126984	2183.80312500001	1712.58	2425.55999999999	1992.375	2720.09275362319	3101.34484375	2595.9	2483.0603125	2068.50523809524	2431.03234375	2132.82000000001	2170.8925	2861.15846153846	2043.37296875	2131.4328125	2459.22	2526.92703125	2022.96984375	2228.31304347826	2139.26765625	2065.81640625	2023.99000000001	2589.50647058824	2178.03359375	2093.64352941177	2416.06686567164	2097.12	2046.12	2085.199375	1993.690625	3117.05468750001	2095.76466666667	2125.26376811594
17	101.96506383173	101.963051604562	101.97217600931	1168.19	1158.01	1169.28	50	48	913.919999999997	0	1208.46933333333	1227.06	914.51733333333	1629.44	1238.8580952381	0	0	704.819999999998	2298.54133333333	898.619999999997	212.159999999996	0	1195.44	462.060000000012	933.909999999997	1112.82	0	0	0	0	0	1217.88	1306.88588235294	909.839999999997	674.220000000003	910.859999999997	937.379999999997	0	1145.188	921.661999999997	0	1395.35999999999	0	0	962.879999999996	910.859999999997	0	1003.23823529411	0
18	101.965045079577	101.964019946971	101.972421749836	1145.76	1139.57	1157	37	36	2864.17962962962	4165.86654545454	3541.70555555555	4331.18636363637	2841.72	3691.01781818181	2750.94	2791.21745454545	2912.11781818181	2270.92472727272	7273.61999999999	3286.95142857143	3622.01999999999	4832.29452054795	3423.77803921568	2586.33375	2826.92381818181	3592.70036363636	2739.18818181818	2763.67254545454	3666.9	2926.4029090909	2862.11999999999	3598.18127272727	3535.95018181818	2821.32	2823.36	2878.9530909091	3546.52753623189	2700.42127272727	1880.5972	2929.46399999999	1271.94	3644.08945454545	2737.14781818181	2212.95078947368	2864.15999999999	2795.29818181818	7058.87563636362	2755.51109090909	1431.06
19	101.965264929053	101.963238725484	101.971862449183	1131.47	1123.31	1138.61	31	31	2301.08043478261	3270.49347826087	2780.68478260869	2923.5456521739	2196.05999999999	3030.588	2161.38	2170.4647826087	2256.18130434783	1786.39255319149	7264.44000000001	2218.49999999999	2770.48043478261	3060.28391304348	2821.31999999999	2956.19956521738	2181.68956521739	3501.42578947369	2156.73956521739	2196.52804347826	3032.83347826087	2258.22217391305	2190.96	3002.47312499999	172.379999999997	2154.69913043477	2152.65869565217	2242.43782608695	2186.88	2135.315	2831.70652173913	2324.04468085107	2189.85304347826	2865.7906521739	2088.385	2147.55760869566	2271.54	2196.99608695651	5536.87913043479	1288.78625	2235.77260869565
20	102.128805691235	102.128805691235	102.128805691235	1057.02	1057.02	1057.02	1	1	975.342325581398	1271.49953488372	1317.54636363637	1304.87744186047	974.100000000003	1293.36	935.340000000003	923.909302325584	968.200697674421	1111.8	1508.58	975.120000000003	1390.57697674419	1290.7311627907	1240.60279069768	1298.75604651163	886.582093023258	1303.85720930233	994.273255813957	919.020000000003	1328.04	914.940000000003	967.400930232561	1257.94674418605	1278.35139534884	953.700000000003	970.020000000003	965.939999999998	950.856744186049	918.209302325584	1293.36	930.240000000003	896.988837209305	1306.91790697675	944.304651162794	993.480000000003	912.087906976747	961.059069767444	1625.23046511628	919.439069767444	979.646511627909
21	104.073441420028	104.073441420028	104.073441420028	56.107	56.107	56.107	1	1	2241.29152	3692.54196078431	3080.8895	4059.69412	3522.37853061225	4423.40015686274	2869.30856	3777.47546938776	5664.83223529412	5503.1412244898	3274.07852	1148.69662745098	3904.15232	4801.89312	4426.4952	4535.62357142857	1543.84667346939	2514.23542857143	1438.74673469388	1377.513	3068.28266	3348.55896	2923.3887	3506.05232653061	3292.74988235294	2652.728	3159.43552	4092.88192	3426.03308	2464.5075	3907.06471428572	2167.56367346939	5227.81224	5629.24288	4031.6004	4624.83858	6049.24012	4997.23859183674	4615.18964705882	6450.9688	2011.95272
22	104.105763036452	104.102735405449	104.11271340198	57.1305	53.052	65.29	108	108	2233.10034146342	3648.94304225352	2979.84103896104	3961.7552051282	3439.03801666667	4380.41675	2832.47177142857	3672.96585365854	3389.32382608696	3493.8561	1627.338625	3787.74855263158	3821.53159183673	4731.436375	4373.45480952381	4508.1272	1521.453675	2504.0616	1431.43641463415	1366.33519512195	3011.35270967742	3286.7085	2894.50675675676	3479.564	3276.24	2628.85426829268	3121.47818181818	3281.71847058824	3312.80586666667	2442.235975	3796.40497058823	2152.05446341463	5153.44464102564	5598.77316923077	3906.61088461538	3697.87384615385	5127.90215	3928.4051	2350.32071641791	5096.96315217391	1994.67219512195
23	105.034639473497	105.034639473497	105.034639473497	256.058	256.058	256.058	1	1	111.209975	183.6495	170.385925	184.696925	96.911875	129.6289	112.2165	121.412725	66.3079268292683	79.5911999999999	91.7865	77.5409	67.33815	68.358425	76.520625	58.147125	59.16	70.398975	58.147125	79.5911999999999	74.480075	67.3280487804878	42.85155	67.33815	61.233	45.925875	33.66	69.3787	45.912375	43.865375	68.358425	53.04	59.1755609756097	74.491025	31.633175	51.0075	58.155675	55.1097	73.4706	64.258425	63.26635
24	105.070225848376	105.06801471341	105.077116949149	549.908	543.792	550.992	65	65	516.340564102564	1762.992	1498.96147916667	1693.66111111111	1728.32366666667	1981.38195348837	1119.93255	3114.27533333333	1196.94123076923	1532.22775	1306.96936363636	1162.94615384616	819.286487179486	1859.21434999999	1523.26488135593	1395.5728	769.292666666668	634.583538461538	623.298333333333	415.306974358974	1210.89217948718	1019.23615384615	1118.91187179487	1441.26	577.465128205129	921.172875000001	443.856153846154	1504.854	831.634358974358	829.364230769232	850.786923076925	1138.60615384615	2885.30066666667	1393.4480625	796.840282051281	1131.32217948718	1100.1681025641	1547.24806060606	921.175769230769	1610.1912	1497.77405128205
25	108.961857769224	108.96057878173	108.962406757342	1076.38	1076.35	1076.44	9	9	935.635806451609	1339.68354838709	1217.24483870967	1299.89096774194	979.509677419351	1159.47733333333	951.960967741932	945.13733333333	922.663225806448	913.188709677416	1442.73612903225	959.103225806448	1183.57419354838	1319.27709677419	1254.6	1284.18	977.47933333333	1209.08225806451	930.239999999997	950.940645161287	1300.925	914.209032258061	1025.42419354838	1162.8	1234.59032258064	976.448709677423	1005.33548387096	966.245483870971	908.374193548383	966.959999999997	1190.729	912.168387096771	1013.18032258064	1148.88322580645	967.979999999997	937.6764516129	942.07533333333	904.739999999997	1480.95612903225	994.10838709677	881.001290322578
26	111.018371292684	111.016704221856	111.026081269285	1074.38	1073.26	1076.38	87	87	1139.5293220339	1856.06641509434	2069.58	1956.68508474576	1463.92421875	1519.28474576271	1035.46111111111	1457.82220338983	1332.67971428572	1865.808625	7210.38	1147.67307692308	2063.80288135593	2350.84799999999	1904.65116666667	1977.1326923077	1416.39090909091	1677.59478260869	1231.44175000001	1131.18	1917.21694915254	1351.72457627119	1097.88474576271	1807.73533333333	1996.47169491526	1446.60033898305	1057.07118644068	1423.13644067797	1394.57169491526	1304.79677966101	2093.67138461538	1080.35949152542	1450.65876923077	1824.31015384615	1185.24	1330.08	1374.96	1179.34666666667	7398.24411764707	1431.56107142857	1390.81256756757
27	111.017625653236	111.015678967067	111.024001590789	915.699	904.958	919.286	18	18	3900.19436065574	5115.15014754099	5678.30704918032	6212.89819672132	3036.0566557377	6788.93439344262	3142.29616393443	2939.70627868853	2536.6573442623	2848.84695081967	11651.5717826087	2478.2171147541	5372.70124590164	5308.51001639344	5542.20195081967	5528.40285245902	3154.65101639344	6738.57003278689	2457.61440983607	3443.77254098361	5645.65550819673	2681.80937704918	2418.48786885246	7750.78406557376	5851.29827868853	2220.09075409836	2244.0254262295	3677.08439344262	2847.0487704918	2846.57754098361	6625.64265714287	3683.56114754098	3330.45718032787	6749.68573770491	2320.2762295082	2538.65731147541	2292.16101639344	3149.60031147541	10485.3060483871	2535.5962295082	2692.51545901639
28	111.523853511278	111.523853511278	111.523853511278	1074.36	1074.36	1074.36	1	1	127.5	214.30243902439	249.959756097561	207.109512195122	175.481951219512	173.482926829268	125.49	181.603414634146	152.052682926829	231.54	1119.20119047619	151.98	272.405121951219	336.6	221.34	276.484523809523	202.008292682926	224.453658536585	144.84	136.712682926829	224.50731707317	152.016341463414	120.388780487805	214.251219512195	216.291707317073	156.134634146341	126.540487804878	166.299756097561	174.503414634146	163.239024390244	296.890975609756	115.315121951219	183.643902439024	225.527804878048	156.09731707317	175.481951219512	146.915121951219	153.035714285714	1112.59756097561	191.851707317073	163.2
29	112.017880373413	112.015636927021	112.018224019185	1074.33	1074.27	1074.36	5	5	1000.8162	1410.20408163265	1596.3	1443.3	1075.5016	1403.0612244898	952.870612244898	1038.36	960.012040816327	1036.5232	3540.31315789474	945.54	1635.3806	1722.10448979592	1482.06	1434.4012	1098.75979591837	1399.98880000001	881.28	1016.12326530612	1496.9387755102	925.325102040816	904.081632653061	1454.81102040816	1537.44140000001	928.571428571429	878.7366	1082.65306122449	965.298400000004	901.860408163265	1678.23571428571	932.65306122449	1013.06265306122	1540.804	918.183673469388	924.12	930.422400000004	950.8264	3390.9047826087	956.1148	916.326530612245
30	112.01774518528	112.017103527678	112.018010556496	917.172	916.198	919.286	3	3	1549.04784375	2187.47372307692	2468.85375	2614.940796875	1238.6214375	2902.64407692308	1274.311765625	1091.87738461538	1007.08924615385	1213.10926153846	4838.72236363636	1038.64190769231	2169.1179375	2168.08846153846	2337.858109375	2193.77265625	1235.55535384615	2823.31909230769	970.268723076923	1395.97033846154	2194.81421538461	1054.02552307692	1013.30303076923	3192.44649230769	2301.91827692308	850.99275	896.97216923077	1502.851265625	1194.52809230769	1123.32489230769	2543.55036923077	1508.08298461539	1348.92812307692	2639.6952	856.735384615384	984.552384615385	910.94243076923	1226.35928125	4807.90305882352	984.656307692309	1063.20870769231
31	112.017977428461	112.017977428461	112.017977428461	573.358	573.358	573.358	1	1	671.423200000001	1113.09275	1045.935625	1300.850625	774.388725000001	1290.48975	736.638549999999	829.605525	582.662675	737.640749999999	6147.15687499999	698.871249999999	1123.18515	1130.4647	1243.715225	1360.64665	790.817948717948	1132.67175	669.300399999999	768.267075000001	1216.3466	728.476350000001	526.4619	1218.55024390244	1070.268475	664.101375000001	908.17825	614.29585	583.511500000001	618.119999999999	1000.889775	721.546525	630.529950000001	1232.311	664.296675	595.679999999999	689.8073	802.956425000001	6531.99702439025	735.510124999999	612.074999999999
32	112.017018936841	112.017018936841	112.017018936841	693.784	693.784	693.784	1	1	896.827923076922	1714.28923076923	1286.73733333333	1603.84307692308	842.625897435899	1531.21243589743	808.961666666666	998.831025641025	872.341153846153	925.395820512822	6561.46461538463	938.517948717948	1276.53323076923	1731.15756410256	1498.79433333333	1455.10502564103	788.796948717949	1128.79938461538	1009.77461538462	954.576	1440.42102564103	887.756923076924	915.054999999999	1623.22794871795	1496.70675	813.266974358973	738.572820512822	927.69276923077	873.361435897435	807.02282051282	1296.77848717949	865.7253	768.272384615384	1532.00245	727.552512820512	706.141641025641	904.830974358974	1076.37051282051	6745.93825641025	779.495487179486	879.483128205129
33	112.017822669902	112.017822669902	112.017822669902	516.262	516.262	516.262	1	1	493.931680000001	593.663280000001	536.66728	729.643200000002	324.44904	617.124199999999	368.233884615385	404.95588	360.074120000001	380.653960000001	3802.54342307693	417.376319999999	651.958920000002	498.70176	658.0806	665.222560000002	398.83564	718.277120000002	386.68612	362.199399999999	800.731399999999	317.38172	376.57188	739.848	632.424799999999	413.963846153846	443.821800000001	417.294519999999	356.23128	377.4148	777.269307692306	384.555080000001	439.5338	637.825000000001	470.349080000001	328.51728	442.78416	356.14752	3548.90400000001	329.62796	305.123520000001
34	112.017258073393	112.017258073393	112.017258073393	609.084	609.084	609.084	1	1	1124.46855555556	1693.29222222222	1562.89533333333	1741.80383333333	1078.53148148148	1622.41833333333	1101.65890909091	1276.3675	959.06111111111	998.851944444443	8811.91851851852	953.855833333332	1497.60466666667	1670.3462962963	1587.03886792453	1604.72216666666	1202.12718518518	1659.12222222222	1171.51274074074	1084.55527777778	1665.93216666667	969.158333333334	871.222333333332	1795.68888888889	1754.01666666667	974.256272727271	1107.00138888889	954.046296296297	941.716388888888	800.918055555554	1574.28081818182	1219.36472222222	981.703185185185	1876.29083333333	934.761037037037	949.775166666666	928.537037037037	902.945833333334	8403.77037037037	851.993796296295	956.829481481483
35	112.017274943675	112.017274943675	112.017274943675	657.048	657.048	657.048	1	1	80.6194999999976	88.7834999999974	79.5990000000021	133.685499999996	32.655999999999	143.890500000004	92.8655000000024	47.9400000000018	50.0044999999985	68.3735000000018	390.660000000015	65.2799999999988	89.7600000000034	60.1799999999989	57.1479999999983	119.340000000002	13.2665000000003	113.219999999998	38.7789999999989	42.8399999999992	93.8400000000036	71.4350000000019	84.7015000000022	89.7600000000034	111.180000000002	43.8814999999987	120.360000000005	89.8040000000024	92.8654999999973	44.9019999999987	101.900000000001	69.3940000000018	74.4964999999978	121.439499999996	60.1799999999989	37.758500000001	19.3800000000007	39.7799999999993	453.900000000017	47.9634999999986	56.099999999999
36	112.017822005038	112.017822005038	112.017822005038	841.684	841.684	841.684	1	1	1388.58455357143	1906.5135	1980.33991071429	2289.28071428571	1380.42241071429	2300.26107142857	1337.57116071429	1293.56378571429	1029.56525454545	968.335874999999	6822.95428571429	1123.432875	2252.712	2246.84072727272	2297.34648214286	1909.94142857143	1165.04392857143	2166.06657142857	1036.59214285714	1422.10403571429	2115.86667857143	1064.158	1129.54254545455	2231.32580357143	2210.95914285714	1142.82	1037.06385714286	1400.974875	1052.82428571429	1251.86866071429	2280.77758928572	1388.730375	1286.692875	2449.920375	1023.23910714286	1058.01776785714	1129.43651785714	1185.67575	6973.79936842105	822.335892857143	1020.98425
37	112.017798454515	112.017798454515	112.017798454515	464.205	464.205	464.205	1	1	352.080000000001	488.719708333334	528.382521739131	663.197826086956	294.867956521739	486.685173913043	320.443826086956	317.301130434783	342.895304347826	314.173391304348	3275.17695652174	363.305739130435	498.928826086956	604.731086956521	624.2655	574.431347826087	330.564521739131	558.082695652173	366.195608695651	297.992347826087	533.482739130434	362.192608695652	356.923913043478	694.797652173913	475.461826086957	299.969478260869	418.306956521739	308.118782608696	267.308347826086	358.035260869565	529.537956521739	321.464347826087	387.61652173913	586.675	313.153347826087	448.8	369.334434782609	361.172347826087	3259.831875	374.43175	309.139043478261
38	112.958315510841	112.955670398449	112.965524427045	1079.44	1078.38	1081.48	106	106	2035.92	2609.93515151516	2536.45117647059	2578.28323529412	1988.55323529412	2652.50882352942	1729.44677419355	1848.28529411765	1645.21696969697	1361.08424242425	1419.2546875	1450.44	2662.79318181819	2628.01470588236	2560.2	2496.68151515152	1595.12833333333	2593.56628571429	1430.03999999999	1853.89060606061	2606.87424242425	1474.33787878788	1537.4825	2544.9	2562.97882352942	1525.3671875	1459.940625	1930.39647058824	1562.54787878788	1803.35999999999	2652.74285714284	1891.98439024391	1775.31176470589	2691.9590909091	1508.57999999999	1446.7896969697	1451.30181818182	1843.68757575758	1404.35393939393	1563.11875	1461.21218749999
39	113.96277840366	113.959820807533	113.969752825203	1079.44	1079.33	1081.41	144	144	9079.45194444445	11905.9933333334	12394.2432432432	11869.1585714285	8325.46666666667	12764.7395555556	8540.68243243243	8349.165	7512.30944444445	6635.435	7380.53487179487	7635.75888888889	12468.9117142857	12198.5210810811	12249.18	12087.3779591837	8337.93888888889	12397.3952777778	7633.71833333329	8489.73138888889	11904.6937142857	7501.08222222223	8193.79054054054	13005.0490243903	12523.9097222222	7865.26351351351	8212.42297297297	8914.10135135135	7877.66833333334	8421.12000000001	12348.4219444444	8671.34083333334	8051.01194444445	12689.1013513513	7724.46000000001	7573.52194444445	7363.30833333334	8315.2027027027	7712.93899999999	7760.30444444445	7510.25416666667
40	114.035581650004	114.035570123021	114.036202441425	307.095	299.947	309.113	3	3	1912.00472	2352.022	2524.12324	2199.72368	1521.23748	2674.15388	1598.77015686274	1440.46592	1312.08008	1471.24376	1316.1612	1289.4782745098	2548.05992	2307.09671428572	2522.55892	2373.91232	1498.76194	2901.67632	1630.759	1747.70538	2488.41414	1357.80634	1749.5744	2941.8132	2902.6966	1561.86496	1748.93132	1912.9875	1662.19902	1632.448	2993.44284	1581.434	1739.5774	2885.35184	1491.47392	1443.6679	1756.71552	1825.06624	1781.83723529412	1823.20462	1951.75738
41	114.970255138533	114.967040360486	114.977816541088	1080.46	1079.37	1082.52	123	123	2408.35121951219	3178.1197368421	2955.44421052631	3090.33725	2406.74166666666	3300.05617021277	2291.39787234042	2298.13853658536	2030.82051282051	2009.93243243243	1939.61406250001	2154.24	3016.98485714286	3094.23578947368	2998.8	3137.05641025641	2404.26926829268	2912.91571428572	2152.2	2262.94368421053	3219.88975609756	2146.63368421053	2150.16	3018.639	3071.9543902439	2159.92805555556	2088.67371428572	2292.5472972973	2041.02564102564	2434.74	2945.61484848485	2269.09777777778	2265	3055.24090909092	2103.24	2077.28555555556	2167.46790697674	2560.28691176471	2512.60777777778	2139.5225	2133.25888888889
42	115.038486299699	115.038486299699	115.038486299699	300.973	300.973	300.973	1	1	609.1788	734.814000000001	738.679100000001	646.854350000001	508.09695	714.192500000001	499.93475	391.728	446.88045	448.987	872.463374999999	470.343682926829	762.96	706.1341	710.00487804878	816.214634146341	526.3845	899.8605	509.192074999999	563.1918	747.971525	531.719575	553.94145	815.41945	771.327900000001	513.18575	526.5393	525.506	479.526097560975	548.82725	852.054874999999	539.810589743589	429.535775	811.118624999999	520.26375	540.66625	443.884875	497.8942	899.510926829269	512.25335	536.66465
43	115.964795015922	115.961196426633	115.973144228131	1076.345	1074.26	1080.36	144	144	4762.38	5128.60957446809	5774.22	5964.16382978724	4224.80595238094	5981.56914285715	3875.9541025641	4541.47222222222	4462.47409090908	3639.083125	7050.52396226414	4573.67999999998	5781.4734	6177.51885714282	6023.1	5881.43039215686	4598.2392682927	5546.06304347824	4603.26	4756.27600000001	6277.50080000003	4717.42367346937	4630.73304347827	5765.468974359	5244.82803921568	4734.73333333333	4739.35156249998	4602.50885714286	4754.0436	4371.71999999998	5662.58571428572	3768.85210526316	4466.49148936169	5872.49791666667	4699.07958333334	4657.68333333331	4377.73297872339	4702.98745098039	6868.27090909092	4690.70545454546	4705.25999999998
44	115.964999501377	115.962834401652	115.97259482013	916.238	910.087	920.279	37	37	5699.15401515152	6280.79091428572	7846.33653521127	6024.15887323944	4472.91492957747	8723.28802816901	4913.01964285714	4853.20482191781	3751.918875	3568.94535211267	1457.86177464789	3858.70535211267	7973.50140845071	6534.747	6880.80412676056	6782.28049295775	4593.32628571428	8785.23169014085	4274.91733333333	5167.52262857143	6287.44071428572	4153.87392857143	3881.76462857143	8228.48907142857	8288.32021126761	3995.75402816902	4025.62246478873	5665.5460140845	3752.08542857143	4689.56142857143	8034.60739436619	4941.42885915493	4424.20336842105	8539.33376470589	4372.56852	4075.98435714286	3958.03718309859	4209.62026666667	1410.13357142857	3823.2745479452	4176.32178571428
45	116.069215334295	116.066074579292	116.076298868405	60.1995	52.02	65.312	64	64	877.340727272727	1078.16348888889	1313.36051785714	1714.05	1116.29770909091	1304.9236119403	1149.962625	1524.2535	938.087857142857	1231.84225454545	998.842232142857	563.128714285714	1424.16928571429	1825.09946428571	1300.96875	1357.09875	2475.52204347826	2404.0035	2116.22071428571	2084.64005454545	615.286125	1031.38543636364	427.537125	784.599714285714	742.612	492.791727272727	358.114017857143	1391.52596721311	615.221517857143	664.32225	769.36275	626.570254545455	1673.06836363636	1316.91221428571	716.295272727273	991.700357142857	1395.72642857143	1704.20517857143	1534.4936	1472.48458208955	502.992053571429
46	117.935224845913	117.935224845913	117.935224845913	1081.48	1081.48	1081.48	1	1	1506.97441176471	1977.33	1827.33171428572	1857.42	1462.06942857143	1874.8205882353	1478.40617647059	1492.1	1297.16764705883	1385.55941176471	1519.21794117647	1197.48	1844.69176470589	1896.25294117647	1902.3	1966.10676470589	1475.7705882353	1841.63088235294	1247.81970588235	1495.75117647059	1903.86882352941	1366.17382352941	1339.26	1670.22147058824	1802.85970588236	1277.40823529412	1371.69454545455	1614.10529411765	1337.99117647059	1374.96	1790.61617647059	1517.17735294118	1440.65529411765	1806.94088235294	1336.2	1314.13882352941	1357.38235294118	1470.24382352941	1577.82941176471	1276.37742857143	1247.10029411765
47	117.960130019139	117.959815221731	117.960635005852	918.243	915.182	919.264	11	11	2560.88767123288	2564.96876712329	3417.64246575343	2553.95147945205	1864.04054794521	3951.20276712328	2212.10246575342	1982.68510958904	1618.28487671233	1496.74191780822	572.327589041096	1667.13388888889	3476.07342465753	2814.93589041096	2941.90129166667	2946.74904109589	1979.33150684932	3864.08879452055	1639.5802739726	2165.34112328767	2666.196	1728.48334246575	1726.55852054794	3882.39715909091	3607.97939726027	1630.63860273973	1661.26094444444	2521.09698630137	1422.04954054054	1919.26417808219	3948.42310344828	2037.62390410959	1841.74287671233	4037.54577631579	1728.83034246575	1657.94520547945	1690.32158904109	2013.0005479452	595.88	1657.03616438356	1819.27061643836
48	117.961224558106	117.958740823919	117.968436511961	1075.32	1073.27	1075.43	116	116	2081.49152542372	2759.85138888889	2490.47972972973	2513.55631578947	1919.34346153847	2586.60535714286	2083.40722222222	1775.74054054054	1842.75368421053	1438.62727272727	2369.06756756757	2108.89864864865	2455.79054054054	2574.02928571429	2297.03999999999	2325.59999999999	1853.30162162162	2419.01275	2057.34000000001	2081.35135135135	2625.39563636364	1894.54369565217	2185.3755	2440.86000000001	2206.86083333333	1968.03928571428	2033.05959183673	1637.76875	2004.37111111111	2012.46	2226.03672727273	1983.42	1930.2184	2373.7772972973	2084.88	2035.46999999999	1882.77857142858	2007.08226415094	2352.38055555556	1982.97028571429	1935.96
49	118.085866240134	118.083791142016	118.093904785376	70.38	65.296	75.475	77	77	526.381428571429	1064.88	1127.70511904762	1376.36542857143	1194.89397619048	1476.11226190476	1121.42483333333	1582.42621428571	1732.37591111111	1959.66545454545	1381.42717948718	1896.46917777778	1245.59442857143	1587.3567826087	1415.12527777778	1300.02145	1162.24102380952	1110.21112195122	669.385523809524	1123.46564285714	862.242023809524	668.193571428571	548.913714285714	927.306837209302	924.141069767442	540.751428571429	441.773404761905	1339.44757142857	700.915744186046	872.547857142857	988.518428571428	828.576682926829	2675.77226190476	1438.3364516129	638.788285714286	1037.6001627907	1548.75174193548	2166.03497916667	1600.38	1481.62771428571	669.385523809524
50	120.068009886168	120.064319973676	120.073091280177	56.108	55.087	56.118	6	6	218.307435897436	319.251974358974	298.983368421053	357.092105263158	236.705435897436	295.837179487179	223.472210526316	271.432	847.364307692308	878.831763157895	873.367789473684	1013.14007692308	441.715512820513	431.514230769231	446.944421052632	551.021538461539	168.371923076923	214.259230769231	182.630487179487	197.966789473684	194.900421052632	144.877368421053	159.185684210526	175.512421052632	274.373102564103	128.536578947368	167.301025641026	378.459052631579	371.382666666667	280.659210526316	342.861473684211	276.534105263158	518.225128205128	413.151923076923	295.876315789474	379.544923076923	464.219736842105	412.250105263158	795.7	530.618947368421	276.489487179487
51	120.077309683418	120.077309683418	120.077309683418	153.028	153.028	153.028	1	1	629.505536585366	1053.78597560976	893.755024390244	1241.66651219512	715.208073170731	950.773142857143	723.473975609756	1705.67885714286	796.829536585366	821.433780487805	594.816414634146	1059.03185714286	737.759780487805	822.235142857143	750.827707317073	640.636585365853	897.85756097561	895.79556097561	698.797857142857	1052.64	626.444731707317	752.045585365854	589.630487804878	844.56	714.290243902439	681.539219512195	470.343682926829	884.826365853659	546.863804878049	540.664634146341	790.707926829268	516.194048780488	1195.30047619048	694.62	487.628285714286	670.046142857143	682.575804878049	925.250609756098	348.981804878049	829.478121951219	489.657142857143
52	121.06510967015	121.062089189606	121.073114428217	549.897	543.792	550.992	124	124	1000.00205128205	3012.34235294118	2567.578	2935.71695454546	2846.56090909091	3574.09029411765	1850.28	4761.28463157896	2107.13583333333	2769.36033333333	2557.8126097561	2041.2868	1395.75085714286	3134.6688	2703.30285714286	2430.51982352941	1289.61912195122	1015.18064102564	1087.32	744.918205128205	2093.59963636364	1832.73636363636	1973.58617647059	2304.04309090909	1129.444425	1559.97458064516	739.797435897437	2576.53970588235	1537.8935	1440.44171428571	1388.38202380952	2051.75953658537	4545.34325581396	2381.99935897436	1340.65061538461	1976.28929850746	1973.53955555556	2651.27702857143	1718.91602564102	2873.48313043478	2710.82322857143
53	125.964899677296	125.962353205087	125.967288686268	1076.36	1075.34	1076.43	27	27	1224.4	1614.16733333333	1564.1390625	1659.04451612904	1235.62366666666	1487.07999999999	1142.78620689655	1165.62758620689	1052.99586206896	1135.631	2257.99766666666	1078.14	1521.2859375	1602.96172413793	1675.85999999999	1507.04931034482	1238.68466666666	1536.622	1062.84	1105.03344827586	1733.54633333333	1143.80655172413	1142.4	1575.9	1607.02499999999	1186.64766666667	1206.428	1207.68000000001	1130.89866666666	1167.9	1547.84566666666	1190.729	1134.62344827586	1556.00833333333	1065.9	1079.5248275862	1125.79533333333	1185.24	2038.3172413793	1160.119	1157.32166666666
54	127.038597274594	127.037365822072	127.046424805837	59.18	56.119	61.225	12	12	722.256545454545	1098.54	979.713488372093	1029.46158139535	581.568409090909	784.502340909091	621.434930232558	707.133976744186	487.375318181818	630.776790697674	985.589581395349	486.605045454545	830.393581395349	751.842837209302	743.868209302326	684.70088372093	364.281139534884	578.49823255814	284.656090909091	442.847681818182	984.703953488372	694.805727272727	887.743953488372	959.193488372093	857.839113636364	657.987954545454	611.063581395349	638.607348837209	390.76688372093	479.651395348837	794.906093023256	615.382534883721	398.873318181818	635.544954545455	455.041636363636	404.021302325581	358.117953488372	667.429813953488	764.082136363636	439.790395348837	351.994090909091
55	128.052485929523	128.050277227221	128.054694631825	90.3035	89.793	90.814	2	2	354.001235294118	411.123215686274	432.637960784314	447.952156862745	395.912156862745	484.574509803922	427.453941176471	486.558705882353	354.898588235294	373.542470588235	453.001882352941	410.150352941176	479.58431372549	596.72294117647	474.372941176471	484.742156862745	328.566274509804	481.569568627451	293.839058823529	331.557352941176	385.708235294118	331.589215686274	293.839058823529	350.933960784314	381.582666666667	309.143176470588	261.130039215686	467.339607843137	320.403137254902	317.30537254902	425.307294117647	314.280784313725	702.888078431372	591.759215686274	359.178039215686	412.230509803921	633.590470588235	904.879137254902	672.218764705882	643.793215686274	326.450196078431
56	128.952519179407	128.949293532221	128.960863665209	1081.48	1080.43	1082.57	134	134	2630.1085106383	3603.44272727274	3584.99714285714	3527.5228	2518.90531914894	3526.56	2518.894375	2544.94127659575	2423.48958333333	1587.45826086957	3915.5276	2241.96	3465.46363636364	3638.04775510204	3637.32	2706.62446808511	2651.14090909091	3546.99914893617	2405.6412244898	2709.75238095239	3528.69688888889	2472.99574468085	2385.26826086957	3207.54893617022	3503.39541666667	2433.177	2519.923125	2660.27347826086	2429.61208333333	2675.46	3404.45	2559.25043478261	2504.61145833333	3544.99043478261	2537.2374	2482.17765957447	2441.83673469388	2447.00260869565	3816.46222222223	2417.36708333333	2384.76
57	129.018733414418	129.016210187492	129.027536909157	90.8195	88.75	92.854	26	26	480.494931818182	557.006863636364	551.020909090909	557.143363636364	442.857545454546	610.041545454546	494.777159090909	614.135772727273	1481.88702380952	1751.50485714286	1212.084	1447.767	526.531090909091	576.3	634.524818181818	478.571863636364	423.460340909091	617.265	372.449318181818	483.544636363636	670.408772727273	818.151906976744	657.987954545455	768.162681818182	608.082545454545	484.629545454545	498.791113636364	566.251363636364	352.041136363636	432.595636363636	605.8125	520.339090909091	994.632954545454	695.919	338.775818181818	423.469772727273	1340.63836363636	1005.98890909091	973.101681818182	1251.87463636364	409.074681818182
58	130.048859969951	130.044580882685	130.057885148983	56.128	53.058	60.194	44	44	2027.88825806452	3230.47769565217	2771.44182608696	2904.19432835821	2320.12265217391	2849.259	2046.16933333333	3978.08189130435	3127.7366557377	4590.89347826087	3365.14521875	4210.16802173913	3701.10034042553	5197.65882978723	4191.8032	2630.55963265306	2993.46589285714	2811.83895652174	2817.0002826087	2657.21925	1500.16695652174	1238.41073846154	1302.0304	1426.46419672131	1535.30066666667	1103.8023	1288.44810638298	4965.08063043478	2949.63702173913	1995.14266666667	4415.65542222222	3201.98791304348	5422.10880434782	6539.49280851064	2602.68547826087	4110.71863043478	4540.16086956522	6020.36	2852.33642553191	5305.01439130435	2076.26527777778
59	130.049293646731	130.045595981673	130.057436068853	100.5	94.9	105.075	26	26	577.398976744186	999.873488372093	888.776318181818	1334.69509090909	1226.68293023256	1564.25229545455	1103.66459090909	2873.40402272727	1466.55934883721	1912.97965116279	478.507909090909	1664.06481818182	1181.47581818182	2061.69559090909	1477.35490909091	1043.8785	2277.50236363636	800.914090909091	1551.00093023256	1759.74069767442	569.312181818182	605.88	425.453727272727	430.44	569.237860465116	562.237837209302	283.597909090909	2234.69590909091	939.796772727273	875.394	1391.98977272727	1125.63656818182	3756.74370454545	1720.42576744186	721.435953488372	1329.59304545455	2487.396	3137.75795454545	758.981454545455	2742.16904347826	1311.89536363636
60	130.06545269902	130.063555191163	130.067350206877	267.8225	267.31	268.335	2	2	519.315040816327	876.513081632653	519.315040816326	463.256040816327	284.654020408163	452.131224489796	226.476244897959	1122.29183673469	3832.29334693878	4629.93027586207	2555.20224489796	5179.86969047619	182.605571428572	267.309510204082	224.435918367347	156.13806122449	286.631469387755	316.282244897959	353.996653061224	474.423367346939	289.79012244898	119.356714285714	103.036489795918	176.527081632653	233.668795918367	137.752346938776	78.5431428571429	316.282244897959	209.154387755102	130.593959183674	207.138714285714	110.177632653061	483.557387755102	271.423142857143	125.507693877551	180.565285714286	413.257040816327	302.071020408163	199.972	304.992204081633	312.238653061225
61	130.066860360772	130.063082066749	130.072871594665	207.0905	204.076	208.134	22	22	1647.98	2526.2367368421	2447.00528205128	2957.79766666667	2005.46042857143	2793.12026315789	1982.65712820513	3166.27092682927	1114.148	1213.28063157895	748.868205128205	1091.85052631579	2264.9956097561	2803.68315789474	2579.62442105263	2208.85512820513	1413.72	1870.177	1432.2647368421	1574.29520512821	2010.92538461538	1981.38774358974	1717.13469230769	2034.14236842105	1653.8892368421	1705.88	1497.5482051282	2099.03664102564	1337.58976923077	1417.8	1649.54730769231	1180.79266666667	2083.41594871795	1968.08763157895	1492.22248717949	1432.44947368421	1905.10594871795	1661.2278974359	1499.81461538462	1777.01866666667	1105.82263157895
62	130.065051641842	130.064407285839	130.065695997845	288.724	286.678	290.77	2	2	489.731764705882	792.8249	467.33404	420.4048	249.9637	424.47808	212.21824	1114.03270588235	3832.74112	4627.4233	2502.20429411765	5111.5026	141.78834	229.5855	182.60864	122.4336	250.934470588235	297.91008	343.8748	458.15062	221.42246	83.67116	84.6730196078432	144.878980392157	177.54612	118.36408	62.2431799999999	257.11056	181.60984	109.18066	168.3825	91.8450000000001	436.72264	221.399568627451	98.9787999999999	149.96352	346.936	254.04474	191.748941176471	263.200470588235	298.97134
63	130.085655670548	130.082978247302	130.094147046076	71.4175	63.261	75.499	54	54	1445.54664583333	1151.62704166667	378.6055	730.603416666667	2392.82822916667	933.55734375	2067.32195833333	4759.029	2840.79133333333	1708.52625	2235.41339583333	2507.56221818182	1504.6755952381	2779.89739583333	1956.058875	1057.13008333333	3251.935125	249.991875	777.541625	3021.354	727.542229166667	1422.08761702128	647.938125	645.8314375	1887.07254901961	589.719872340426	686.642270833333	4181.02548	1884.44022916667	559.37648	3072.742	2128.51889361702	2723.81533333333	4735.262	1453.00030769231	2746.57418181818	2271.122875	4497.28762790698	3021.06576470588	3227.45358490566	2895.528625
64	130.96732783144	130.964416218908	130.975818529119	1083.51	1082.42	1086.54	112	112	2665.79326530612	3668.66916666667	3491.8088	3438.77551020408	2647.92	3633.80266666667	2651.51040816327	2580.07588235294	2290.87608695652	2124.04823529412	1906.77765957447	1833.96	3508.32272727273	3561.16862745098	3513.89999999999	3560.14823529411	2300.08177777778	3588.12155555556	1828.86	2602.5406122449	3617.4085106383	2062.86125	2030.82	3598.32377777777	3609.77999999999	1960.84893617021	2004.56086956522	2629.5505882353	2038.7592	2560.2	3775.84999999999	2627.57291666667	2368.33019607843	3878.5404	2078.76	1859.84787234043	2064.30291666667	2600.61725	1972.48255319149	1978.58791666667	1989
65	130.996541877719	130.996515140177	130.999705421532	63.261	63.237	64.275	3	3	258.078740740741	322.273185185185	444.833037037037	502.987814814815	204.051851851852	451.876407407407	252.058925925926	192.829	117.238392857143	137.825	507.068851851852	96.9035185185185	330.576	343.764962962963	310.158814814815	323.49262962963	110.212	279.490148148148	107.127222222222	122.431111111111	708.214148148148	1395.75085714286	1587.509	1149.83218518519	482.389925925926	579.402074074074	496.758037037037	209.107592592593	156.099666666667	262.263740740741	381.507703703704	286.724074074074	146.88	381.507703703704	217.323111111111	173.444074074074	133.653962962963	129.57762962963	511.038555555556	157.154148148148	132.662592592593
66	131.044909786379	131.044909786379	131.044909786379	197.937	197.937	197.937	1	1	1117.28556338028	1413.07063380282	1573.49154929578	1461.82146478873	953.080285714286	1635.48897183099	1030.55563380282	1042.72788732394	3023.30330985916	3438.34929577465	2555.77035211268	2082.53866197183	1564.19978873239	1531.42167605634	1523.38570422535	1514.99281690141	1023.24364788732	1629.25490140845	926.339042253521	1083.4494084507	1425.31384507042	795.819718309859	948.704788732394	1680.38074647887	1450.94070422535	866.278943661972	856.953802816901	1126.64777142857	778.410450704225	905.860056338028	1555.90809859155	993.827857142857	930.496901408451	1606.67746478873	777.32585915493	732.380225352113	659.141485714286	816.285714285714	578.491732394366	751.885323943662	665.168563380282
67	132.054483743078	132.054483743078	132.054483743078	195.896	195.896	195.896	1	1	30.6128571428571	110.190857142857	54.0827142857143	38.7708571428571	194.874571428571	55.0954285714285	204.074285714286	634.617714285714	433.682142857143	433.682142857143	375.402057142857	295.882857142857	43.8713823529412	47.9534285714285	55.0954285714285	37.7495142857143	254.008457142857	42.8508	38.7643428571428	282.658714285714	36.7302857142857	35.709	25.5064285714286	51.0142857142857	35.715	22.4494285714286	21.426	250.005	27.5469428571429	92.7991999999999	27.5477142857143	61.2264705882353	912.109885714286	45.9051428571428	89.7700571428571	92.8433999999999	33.6745588235294	487.682914285714	205.077428571428	27.5430857142857	26.5229714285714
68	132.100705720389	132.096774628267	132.109924519631	122.42	119.353	124.466	99	99	641.864064516129	982.117333333333	955.1256	1189.80346341463	1060.2345625	1428.175	1067.39238709677	1781.83304081633	2903.70510344828	3202.62217073171	1898.40009677419	3005.73015	1389.3762	1605.8735	1389.60669230769	1051.89757692308	1297.48892307692	1433.72982758621	1233.3773877551	1588.60133333333	1228.52357894737	1555.60166666667	1175.616	1599.95209090909	1476.34516	1239.958125	901.085148148148	1860.99072	1131.50859259259	1094.43248717949	1437.61941176471	974.5775	3078.26185185185	1940.2902631579	1003.93393548387	1573.28636842105	2277.97158139535	2307.8432	1436.56877419355	2234.76382051282	1049.28340740741
69	133.060805419507	133.058618059983	133.069159763567	56.113	54.073	63.255	15	15	185.691509433962	213.191611111111	208.156981132076	210.17441509434	207.093833333333	194.851833333333	195.934188679245	334.609509433962	468.061	489.880754716981	477.492452830189	400.969166666667	209.134166666667	278.5055	216.324	190.809259259259	708.072777777778	586.659722222222	628.491111111111	567.274444444444	143.905132075472	130.567111111111	137.750943396226	159.178867924528	131.587166666667	88.7448333333333	83.6536666666667	221.372754716981	170.386388888889	145.930150943396	157.138113207547	107.139622641509	423.369166666667	261.134222222222	131.614075471698	245.913722222222	484.679245283019	290.839811320755	509.063166666667	375.505811320755	177.525111111111
70	133.104349593333	133.104326008584	133.104373178082	122.426	122.409	122.443	2	2	52.0359375	75.4476249999999	93.8975000000001	101.00475	116.35125	134.673	88.7671874999999	149.921625	223.4758125	323.3201875	143.8640625	314.25625	106.0735	129.57175	122.475	87.7414999999999	141.8234375	118.39975	90.8022500000001	153.046875	106.106	113.1714375	94.8832500000001	139.722875	114.275	112.261875	106.145	160.120375	79.5795000000001	74.4554375000001	142.73875	93.8975000000001	306.075	161.209375	90.8078124999999	116.3085	159.11025	238.82625	88.7617499999999	163.13	95.9739999999999
71	133.976719062405	133.976148431951	133.980559439769	1074.33	1073.31	1074.38	6	6	1001.84893617021	1317.09468085107	1188.54787234043	1321.45106382979	1046.73829787234	1168.38723404255	1098.76914893617	930.628085106384	986.769777777779	871.26170212766	579.48085106383	1021.02	1187.77531914894	1244.91914893617	1133.22	1205.12255319149	906.137872340426	1175.28510638298	1007.76	1079.38510638298	1262.26638297872	884.524468085107	1050.81914893617	1179.36595744681	1083.46595744681	927.37340425532	1054.97971014493	887.770212765958	976.547234042554	1028.16	975.526808510639	1013.28255319149	931.45425531915	1066.34468085106	954.720000000001	1002.86914893617	965.32255319149	982.669787234043	609.194042553192	1017.36425531915	969.000000000001
72	134.04526313952	134.04428996737	134.047000562601	57.122	55.099	57.139	7	7	260.12390625	375.337	405.1136875	418.311818181818	76.52109375	577.3730625	126.53425	93.88025	247.801090909091	420.57475	341.79421875	221.36034375	418.237272727273	474.342272727273	467.360375	501.126875	54.07325	195.894	102.028125	86.73984375	363.27103030303	208.135636363636	264.250636363636	353.0173125	383.48475	228.501	300.926818181818	368.252818181818	318.32775	99.000625	374.43175	85.701	117.31078125	523.30809375	358.10775	359.139	1220.24618181818	46.9241818181818	1411.6454	1082.6841875	183.650625
73	135.116265201633	135.115462464791	135.125557588477	617.241	615.223	618.3	14	14	229.592934782609	1959.2565106383	1128.28830434783	1994.89031914893	761.114608695652	1557.33170212766	1260.8848	1442.68848888889	880.394244444445	1331.448	337.7524	861.011288888888	1085.44551111111	1218.1984	1097.07333333333	616.173955555555	738.7696	220.376347826087	186.7576	361.182266666667	742.657066666668	701.867022222223	232.595466666667	818.3608	281.6304	134.678133333333	221.373755555556	522.507130434782	147.956739130435	507.083577777778	156.1042	728.481782608696	2623.76139130435	953.970111111109	155.121066666667	896.9316	671.417478260869	1802.82190909091	409.126933333333	353.050711111111	182.607844444444
74	137.965806227313	137.962081068406	137.975118414148	1075.34	1074.28	1076.31	118	118	1362.145	2234.676	1939.65366666666	1975.34451612904	1453.975	1918.85333333333	1438.67	1444.24333333333	1391.16866666666	1270.92	2473.28799999999	1375.40933333333	1925.34870967741	1898.22	1934.93999999999	1853.33999999999	1372.34833333333	1904.75488888888	1440.24000000001	1497.83354838709	2010.03548387096	1406.00451612903	1415.20233333333	1861.49999999999	1959.03999999999	1436.49523809524	1452.13761904762	1333.14	1395.86666666667	1370.88	1937.40199999999	1420.28903225806	1429.487	1883.53533333333	1147.5	1404.999	1432.9309090909	1392.3	2466.95133333334	1376.87933333333	1433.09999999999
75	138.053427577987	138.050042852166	138.062854639216	59.1655	55.099	64.269	20	20	17.3425869565217	25.5005434782609	24.4925217391304	37.749652173913	16.3264	34.6851739130435	19.3874347826087	27.551152173913	32.6279111111111	18.3716	23.4665	20.4030434782609	24.483652173913	29.5844130434783	32.6525217391304	32.6525217391304	41.8364	39.7961086956522	117.346	59.1832	34.6933043478261	15.304	18.3670434782609	30.6117391304348	29.5806304347826	9.1826	10.2028260869565	18.3627391304348	19.3853695652174	23.472	39.7952608695652	15.306	53.0535652173913	42.8463913043478	18.3672	16.3245217391304	39.7901739130435	101.018739130435	68.3414565217391	34.6933043478261	37.749652173913
76	138.978255150514	138.974646878374	138.986733504916	1075.32	1073.31	1077.32	137	137	1972.68000000001	2824.6575	2517.87416666667	2590.24163636364	1840.47217391305	2452.00235294117	1946.5493877551	1974.775	1914.93104166667	1680.37342105263	3111.69318181817	1930.86	2553.54134615384	2697.32833333333	2596.92	2528.0556	1936.67622641509	2489.25185185186	1954.32	1745.79033333333	2684.61283018869	1805.87837837838	2058.82930232559	2411.64305555556	2364.78145454546	1962.97333333333	2043.43674418605	1906.71981818181	2022.46583333333	1859.84787234042	2382.14903846155	1863.25040000001	1894.4903773585	2490.67649122807	1981.86	1778.28512195122	1895.98577777778	1847.57509803921	2802.22761904761	2017.36375	1847.21999999999
77	139.001731954867	139.000103941058	139.010342986552	91.834	88.761	94.895	19	19	324.394378378378	460.06747368421	450.017289473684	437.760631578947	314.289684210526	418.318684210526	332.511421052632	230.549736842105	1183.03428571429	1388.58293333333	1525.29342105263	892.738636363636	474.495789473684	426.404	466.188105263158	420.41347368421	303.065052631579	463.19947368421	325.514315789474	325.421973684211	627.461842105263	764.078552631579	585.55552631579	681.430315789474	557.067567567567	457.081081081081	538.698947368421	288.741921052632	326.534736842105	331.585526315789	505.841684210526	422.388947368421	429.475394736842	397.005210526316	332.660972972973	311.236447368421	816.336842105263	481.576631578947	1157.81947368421	815.190263157895	321.341447368421
78	139.045194817056	139.045194817056	139.045194817056	238.77	238.77	238.77	1	1	1589.611	2243.26934210526	2051.78720512821	2057.16884210526	1516.34568421053	2020.74631578947	1391.45947368421	1278.58757894737	1445.71289473684	1474.50842105263	2972.02657894737	1382.67052631579	1987.78021052632	2084.72021052631	1994.92315789474	2089.49894736842	1440.38863157895	2099.75573684211	1604.62557894737	1451.60978947368	2157.85657894737	1503.67394736842	1537.10034210526	2001.04568421053	2157.05884210526	1616.34694736842	1627.626	1420.23261538462	1591.65157894737	1549.34002631579	2049.76155263158	1521.60442105263	1282.47078947368	2023.49494736842	1539.37855263158	1504.69407894737	1360.01078947368	1367.78736842105	2723.50378947368	1417.18207894737	1613.07765789474
79	139.989154339734	139.988457402612	139.992183773294	1074.27	1072.26	1074.36	7	7	2188.63965517241	3098.7872413793	2651.87620689654	2691.66965517241	2125.37827586206	2879.41310344827	2072.29699999999	2006.67586206896	2297.5724137931	2114.46	4339.07999999998	2236.59586206896	2796.76517241379	3237.51766666668	2959.01999999999	2773.37999999999	2110.07310344827	2815.19999999999	2458.20000000001	2112.11379310344	3123.31034482758	2163.13103448275	2388.6272413793	2686.67999999999	2691.77999999999	2223.33137931034	2320.26413793103	2170.55999999999	2143.44827586206	2137.92	2711.05620689654	2260.06379310344	2065.17793103448	2656.85517241379	2139.96	2160.06999999999	2310.06068965517	2095.07999999999	3989.78600000002	2352.68965517241	2236.85999999999
80	139.990185035375	139.98975157168	139.990362017342	1168.21	1167.18	1169.17	3	3	724.538095238097	0	952.104285714288	961.860000000003	627.592857142859	975.989090909093	0	0	0	0	1453.2711111111	646.680000000002	939.420000000003	0	894.957619047622	921.060000000003	0	882.300000000003	0	0	0	0	0	0	0	694.620000000002	698.700000000002	675.240000000002	652.388571428573	0	918.409090909093	685.745454545456	0	899.640000000003	0	0	0	633.420000000002	1749.05909090909	700.046666666669	0
81	139.990287361925	139.990287361925	139.990287361925	1124.26	1124.26	1124.26	1	1	1554.09458333333	2087.34625	2008.18	2030.62916666667	1405.56	1909.83	1479	1333.68458333333	1492.56479166667	1223.47958333333	3609.78	1445.34	2028.58833333333	2015.734375	2043.06	1956.13875	1442.86916666667	2077.9925	1482.36270833333	1422.17041666667	2024.28645833334	1483.68583333333	1477.98	2023.073125	1953.3	1396.66520833333	1494.60520833333	1502.05333333333	1420.86	1419.10387755102	1914.30166666667	1453.796875	1409.19541666667	1982.26479166667	1485.41714285714	1525.21145833333	1488.48395833333	1491.84916666667	3646.9387755102	1524.19125	1443.88958333333
82	139.990209337202	139.990209337202	139.990209337202	1133.53	1133.53	1133.53	1	1	1328.67512195122	1834.39853658536	1694.03	1760.34146341463	1251.54	1626.2687804878	1247.46	1157.23317073171	1271.22390243902	1054.93219512195	3212.99999999999	1270.92	1767.48487804878	1757.28	1813.56	1700.74658536585	1262.04170731707	1808.3043902439	1293.36000000001	1244.69756097561	1764.17804878049	1281.73268292683	1284.18	1787.89463414634	1724.82	1185.52341463414	1305.6	1276.32512195122	1214.82	1240.61658536585	1678.70243902439	1250.81902439024	1203.15512195122	1697.68585365853	1253.87975609756	1339.58024390244	1285.2	1262.04170731707	3129.83609756097	1297.75024390244	1250.09756097561
83	140.954014801558	140.950706906471	140.963215656484	1077.38	1076.26	1078.45	144	144	2424.2188235294	3550.68749999998	3209.93483870969	3386.4506451613	2436.50625000001	3286.41249999999	2469.15624999999	2454.60312499999	2401.81562499999	2441.63193548386	3826.13636363637	2444.66875000001	3312.64586956521	3352.77999999999	3370.08000000001	3366.0441935484	2363.02181818182	3227.66577777777	2527.55999999999	2520.14848484847	3405.83677419354	2451.81093749999	2605.85393939393	3137.49193548386	3294.29755555556	2590.59903225807	2571.74156250001	2432.42500000001	2228.16551724137	2438.81999999999	3186.43593749999	2522.16705882352	2165.14733333333	3141.57322580646	2398.01999999999	2505.78378378378	2305.63741935483	2392.92000000001	3662.00249999998	2550.59225806451	2354.16
84	140.992229149581	140.989184448936	141.002862052634	1075.31	1073.19	1075.42	66	66	3515.94	5014.20705882353	4269.50480769232	4310.32843137257	3494.81730769232	4213.16807692307	3411.53568627451	3347.25096153846	2626.0038	2975.93530612245	4957.2	2468.39999999999	3742.06538461538	4057.56000000001	3642.42000000001	3354.4176	3384.61576923077	3995.07307692307	3714.12588235294	3418.67705882353	3921.47138461539	3228.90865384615	2954.90169491526	3969.56826923077	3356.43269230769	3528.51607843139	2811.03389830509	3389.09137254902	2987.13411764706	3281.97078431372	3084.6692	3472.73461538461	3220.75901960784	3274.24966666667	2579.16190476191	3457.8	2714.22	2403.79314285715	2923.255	3610.12076923078	2672.91372549019
85	140.995502882737	140.993279664732	141.004778703962	1169.2	1167.57	1169.29	51	51	1098.058	0	1547.07800000001	1595.28000000001	1102.14	1456.96700000001	0	0	1318.96347826087	1423.92	2305.30950000001	1118.94	1646.0280952381	0	1520.54500000001	1515.72000000001	0	1471.86000000001	0	0	1840.83166666667	0	0	1566.72000000001	1500.42000000001	1256.64	1652.4	1117.92	1137.8575	0	1654.15681818182	1126.60571428572	0	1509.60000000001	1087.32000000001	0	1219.92	1184.22	0	1164.3905	0
86	140.995417311119	140.9938204842	141.004231793191	1125.33	1118.25	1142.64	43	43	2326.57021276596	3159.23744680851	3416.38468085107	3298.01531914892	2250.12	3566.21886792452	2368.44	2179.62893617021	2658.142	3062.1968627451	5362.13999999999	2385.77999999999	3388.83319148936	4331.0379661017	2863.14	3080.09880952382	2151.0570212766	3262.89734693878	2712.73395833333	2250.58936170213	3345.92191489362	2355.14212765958	3033.47999999999	3294.25270833333	3367.02	2649.49255319148	2462.79361702128	2297.97833333332	2529.6	2191.4170212766	1928.5	2214.88191489362	2222.48680851064	3296.30744680851	2655.61382978724	2439.32872340426	1453.5	2230.65021276596	5805.83214285715	2600.52234042553	200.940000000011
87	141.017313684626	141.017313684626	141.017313684626	65.301	65.301	65.301	1	1	474.2709375	680.256625	756.0515625	645.81825	291.7915	781.27494117647	277.621333333333	236.701866666667	456.596	415.2671875	1641.58225	381.5735	851.922666666666	542.80625	713.15475	763.4088	435.64675	781.22425	517.1083125	405.0640625	644.014375	364.22925	348.9255	461.153	682.296375	364.22925	428.375294117647	336.6825	431.56575	367.425	617.2890625	349.94575	284.6671875	726.1955	466.25425	376.47225	298.93325	433.60625	2519.25470588235	263.4352	411.311875
88	141.958431443676	141.954415273567	141.967069241935	1079.43	1078.41	1080.49	144	144	11266.0876470588	15658.72	17451.9871428572	16285.7302173913	10395.7767647059	17542.8911764706	10913.0658823529	10347.6285714286	10213.8788571429	10754.0627659575	9798.90470588237	9804.24000000002	17272.1554054054	16554.8340909091	16823.88	16503.9819148936	10343.5	17015.445	10663.2175	10966.1211764706	16272.670882353	10140.9608695652	10996.6394285714	18876.12	17380.7102941177	10553.8354285714	10982.621	11559.28	10618.0547619048	10543.8989361702	17622.3748571429	10910.005	10365.1679411765	17338.050212766	10492.7399999999	9902.89314285715	10251.4805555556	10393.4207894737	9985.97478260871	10551.7238095238	10029.9097142857
89	142.96294309613	142.960457369176	142.963900053903	1079.44	1078.39	1080.45	45	45	1588.61181818182	1971.20823529412	2437.46257142857	1967.12705882353	1495.76424242425	2130.04437499999	1573.29352941177	1478.83235294118	1475.7705882353	1596.76029411765	1518.21090909091	1445.34	2321.02906976745	2192.18742857143	2277.66	2115.08818181819	1545.1705882353	2129.37242424243	1605.94294117646	1575.33411764706	1981.37944444445	1507.99470588236	1648.32	2296.70212121213	2322.15222222222	1739.60147058824	1503.79909090909	1922.23411764706	1500.29090909091	1560.6	2215.99692307693	1542.68470588236	1567.17176470588	2214.45853658537	1466.76	1469.22352941177	1397.18529411765	1523.31242424243	1528.84117647059	1558.00272727273	1490.81
90	142.990084676831	142.989295082969	142.990874270693	157.624	157.103	158.145	2	2	697.946926829268	1069.26673170732	1003.9506	933.277125	661.1382	969.2375	698.974	642.6	683.596097560976	655.11285	1217.367025	602.982525	1042.87435	1075.08	994.621875	1030.32625	619.306925	994.768124999999	733.577725	648.72	964.159875	776.535536585366	777.33525	963.133268292683	952.0332	788.672575	743.780475	606.2067	720.27885	746.7315	1099.8492195122	708.07085	606.97256097561	944.497414634147	762.031097560976	723.076243902439	695.9128	641.658625	1165.32535	689.7059	727.349125
91	143.958856016752	143.955857827786	143.969359106741	1075.31	1073.26	1078.48	137	137	4883.75851063828	6833.78978723405	7573.49999999997	7511.76265306123	3984.18472222222	8091.59245283018	5120.425625	6280.09714285716	7280.00161290323	7899.9	7439.88	6864.72050847458	8544.84952380952	6876.84000000001	8054.28508771931	7925.76732142859	4836.89749999999	8316.60761904762	7289.8253968254	3899.85555555555	6821.54468085107	6485.4925531915	7299.35111111111	7267.93387755102	7283.23693877551	7469.5840625	7307.51365079365	4992.89875	7188.03841269841	6388.23396825397	8176.73124999998	4793.07499999999	6605.53523809524	7551.9804	6571.86	7173.66	7157.45161290323	4079.99999999999	6248.15030303031	7266.73741935484	6728.5176
92	143.959458855971	143.956270695201	143.96851284588	1133.515	1121.29	1142.69	144	144	11832.8974137931	17702.5079365079	17389.9347619048	14655.68	8709.78000000002	17132.7747619048	10872.18	12854.98890625	11318.0773584906	14967.7325	27811.9946575343	13028.46	16166.6259322034	17076.7770967742	15698.82	17214.7961904762	5170.37999999999	13459.9929411765	6726.89999999998	8909.55847826088	17646	12596.0847457627	13420.14	16428.72	17127.84	11088.4701923077	13692.5371875	13063.10078125	13343.7117460317	12523.4685714286	16483.8759677419	13523.8871428572	13138.3522727273	13260.4596153846	9990.8186	13376.3212698413	10568.22	12889.7055555556	33493.6948760331	13459.0076190476	9230.68916666667
93	143.960268478691	143.956075329795	143.969370657171	80.605	74.455	89.787	48	48	5390.41730232558	7907.20493617021	7169.3304	6589.7131627907	4266.27295348837	9551.84694915254	4187.12986046512	3011.88342857143	3354.98091176471	4156.15466666667	12310.687255814	3687.80441860465	7489.87255813953	6356.48944186047	7117.51353488372	7273.37804651163	4900.05013953488	7596.82479069767	5177.486	5358.55724444445	8457.96260869565	4734.483	5176.778	7281.73172093023	7121.64	5086.12428571429	6152.46153488372	5791.12641509434	5179.83876744186	4835.74495121951	7577.58	5475.81581395349	2607.47665116279	6291.84245454545	3861.23241025641	3084.27702702703	2825.08834883721	2454.79144186047	9428.88	2789.82446511628	4831.05285714286
94	143.959563666559	143.957581325963	143.968381072097	105.086	90.802	116.326	61	61	6280.95013157895	640.560000000002	9086.74295454545	10057.6949836066	10501.087	14488.9652804878	10019.7531707317	8143.7308902439	5324.99657142857	10383.3393292683	23108.4397073171	10180.3587073171	8925.26210526316	10542.1134	18925.0159793814	17234.5948275862	11486.2656551724	17584.4544827586	10813.7250789474	11675.2525365854	17242.9664878049	11769.4443295455	12778.9159090909	18131.0089462366	8532.41048571429	13936.68747	13159.8211764706	9968.73609756098	14125.4946666667	12207.9259879518	19143.8025531915	5410.359625	7793.72681707317	14626.7410731707	6163.4097368421	8150.8430877193	8312.62886746988	6769.80589090909	20534.2802317073	8092.32814634146	7335.62564583333
95	143.959454375134	143.957694335002	143.968923026467	915.6875	912.094	921.384	34	34	4062.40253731343	4845.65611764706	5853.82618181818	5233.99242857143	3363.82576119403	7054.70168918919	3548.07397058823	3306.25074626866	3382.45104166667	3209.81214925373	3234.01507462687	3140.43286567164	6416.47972972973	5017.66182352941	5330.8107076923	5658.84261333333	3195.51511764706	6757.83241791044	2902.44389705883	3590.622	5339.54388	3166.44441538462	2658.10543859649	6478.33527419354	6159.87070588235	2950.61695522388	2820.5176119403	5139.419	3376.54582089552	3285.53647058824	7088.89488607596	3579.41659701493	3206.96929411765	7025.15219178082	3180.13073529412	3242.68164705882	2979.72517910448	3344.47591176471	3047.79423529412	2970.24741176471	3289.61788235294
96	143.961580345918	143.956039133184	143.968371980912	1168.2	1162.04	1169.24	20	20	863.939999999985	0	1166.87999999998	1244.39999999998	846.296666666649	1141.37999999998	399.839999999993	0	0	1229.09999999998	1618.73999999997	905.759999999984	1168.64666666664	0	1185.01999999998	1127.09999999998	1012.85999999998	1128.11999999998	0	0	0	0	0	0	0	933.279999999981	881.449999999987	838.439999999985	928.199999999983	0	1082.21999999998	764.999999999986	0	6380.10000000002	0	0	0	823.139999999985	0	859.859999999985	938.396666666647
97	143.958316687949	143.957013847019	143.967797149765	24.4795	12.247	29.586	20	20	9629.23215384615	13312.7238461538	12549.8996	12629.24326	9589.47450980392	12557.5386666667	0	0	9326.45329411765	9890.36958823529	16343.42646	9427.33647058824	12888.0409230769	12930.1609411765	12794.4513921569	12693.7743076923	9401.76564705882	0	9688.4297254902	9413.97969230769	12820.4229811321	9671.17770588235	9616.06112	12592.01594	12744.1829615385	9700.74865384615	9891.49149019608	0	9727.11023529412	9270.21419607843	12855.2385	9176.34894117647	9378.27430769231	0	9458.96498039216	9582.41819607843	9488.609	0	15540.2739215686	9523.3932	9657.90623076923
98	143.959111948741	143.958063957517	143.962943179024	266.7995	265.275	275.478	8	8	5903.31613793104	8383.28314754098	13699.6534705882	13110.1781881188	5423.78648275862	8017.41625	5400.79275862069	4596.89689655173	4910.612	4495.15060344828	8673.6464137931	4500.43682758621	6729.99552	7452.85048275862	7970.74177586207	4300.83393939394	5704.22565517242	7784.70482758621	6333.33737931034	5704.36234482759	8082.28794827586	5699.73767857143	6144.49844827586	7911.21903448276	5978.63260465116	6224.31379310345	6200.08396551724	5328.90082758621	6087.98606896552	5719.66648275862	7859.18496551724	5941.58455172414	4747.40096551724	7580.39789655172	6070.23651724138	5744.00834482759	5399.84731034483	5359.00763793104	8591.74303448276	5413.506	6252.8844137931
99	143.966139223358	143.962346817826	143.966539565831	131.6185	129.573	134.668	4	4	9914.82071641791	13155.2475294118	13038.0698823529	12261.67775	9231.13305882353	12235.1527794118	6655.98932653061	7768.432	8633.51337313433	8341.80447058823	15493.7398235294	8927.31617647059	13350.1636764706	12894.0058970588	13082.8543235294	13112.5171911765	9137.62241176471	13127.8609411765	9870.34963235294	8974.87919402985	13341.6169411765	9432.714	9829.37185294118	13023.5477647059	13077.9311641791	9746.4616119403	10090.4179411765	10434.5628372093	10048.4357647059	9623.78988235294	13536.6151617647	9599.48047058823	7539.04062686567	12466.7994705882	9552.04998529412	9222.97297058823	8190.40651470588	8527.77804411765	14656.3496470588	8314.55808823529	9453.61880597015
100	144.070300360655	144.068513713899	144.07208700741	267.3125	267.31	267.315	2	2	33.6736829268293	38.775756097561	38.77615	49.993475	56.115125	61.242	53.0476097560976	142.83756097561	640.636585365853	766.313073170731	385.56	846.817380952382	44.8855	49.9931463414634	40.8058536585366	36.7344	122.4	76.5201219512195	37.74	92.8444146341464	44.8976	33.6736829268293	25.5067073170732	40.8165853658536	42.8568	31.633175	27.5439512195122	38.77045	31.6245365853659	41.831	48.9799024390244	38.7655609756098	66.3079268292683	44.8918048780488	30.6124390243903	31.6245365853659	37.755725	44.9042	33.6696585365854	37.74	46.9390731707317
101	144.984186940213	144.984186940213	144.984186940213	1048.75	1048.75	1048.75	1	1	1565.7	2156.11662162162	1952.02135135135	1881.37837837838	1374.30405405405	2450.3645945946	1272.10626666667	1303.56	1295.74324324325	1459.62	5594.14189189189	1323.11527027027	2160.64621621622	2051.22	1824.00162162162	1824.24324324324	1272.27702702703	2528.58	1212.62146666667	1336.2	2137.18310810811	1257.66	1319.38418918919	2494.23040540541	2015.52	1321.425	1302.71256756757	1479	1211.92054054054	1315.12837837838	2114	1329.41216216216	1165.14864864865	2229.29054054054	1262.76	1300.5	1212.94067567568	1281.28972972973	6811.30026666668	1194.89472972973	1326.52702702703
102	144.984048086248	144.984048086248	144.984048086248	1065.18	1065.18	1065.18	1	1	1104.89042553192	1627.91808510638	1325.72340425532	1339.53936170213	1021.23297872341	1605.81489361702	921.252127659571	930.240000000001	966.342978723401	1109.5285106383	3191.58	956.959574468086	1524.19787234043	1490.30680851063	1325.25638297872	1274.24574468085	922.464680851065	1645.26	911.689787234039	961.859999999996	1611.25191489362	932.279999999997	991.853617021278	1644.24	1397.4	998.580000000001	987.360000000001	1040.4	916.980000000001	935.535106382975	1398.42	938.400000000001	804.947872340422	1467.37191489362	967.161702127656	957.779999999996	901.680000000001	934.709787234043	3801.31276595743	907.158297872341	972.465531914894
103	144.984305023292	144.984305023292	144.984305023292	989.606	989.606	989.606	1	1	904.781578125	1245.267375	1379.1245	1314.920984375	824.298874999999	1878.7824375	716.12775	697.893749999999	696.745375	771.084562499999	5991.36674999999	689.646749999999	1498.494765625	1302.00609523809	1180.61003125	1297.8375	700.686328125	2079.17396875	689.382687500001	729.489921875	1328.22309375	695.650656250001	660.0613125	2013.107390625	1539.627984375	672.488906249999	734.6475	851.947890625	711.2449375	742.469000000001	1677.84859375	776.112984375	695.6613125	1767.5330625	708.010125	691.623562500001	668.069296874999	735.634046875001	7979.63741538462	732.707781249999	721.02953125
104	145.052722877527	145.048200732476	145.058111761313	59.156	58.143	61.22	3	3	761.026571428572	1070.02281632653	1131.61002040816	1017.20451020408	683.577755102041	862.037959183673	710.275102040816	702.962795918367	512.9091	607.271875	1061.09714285714	554.968816326531	899.784	983.437387755102	921.410142857143	791.820897959184	373.417102040816	656.043714285714	331.586224489796	375.502693877551	962.341122448979	563.12832	563.254040816327	1003.04116326531	995.559836734694	537.561510204082	488.658204081633	626.367714285714	409.126387755102	523.521734693878	886.716959183673	625.497693877551	508.031142857143	809.912408163265	484.626020408163	437.693816326531	461.159918367347	724.562244897959	932.429224489796	481.623020408163	356.072591836735
105	145.954408284106	145.954343044307	145.955236006379	82.641	81.609	82.641	3	3	2586.04568181818	3273.25131111111	2950.00268181818	2899.93804545455	1903.0373255814	2836.35818181818	1905.86945454545	1294.72609090909	2127.98109090909	1762.70472093023	5881.87227272727	1752.59427272727	3285.67302325581	2777.83131818182	3167.59397727273	3229.55127906977	2204.10418604651	3520.96118181818	2345.88890697674	2455.46822727273	3471.35440909091	2104.58820454545	2258.88381818182	3360.32918181818	3667.99991111111	2237.45809090909	2779.87159090909	2014.01836363636	2286.43118181818	2331.63477272727	3399.66	2445.88765116279	1189.479	2686.76218604651	2097.9328372093	1757.92990909091	1287.58418181818	1117.19863636364	4313.58	1215.46963636364	2183.38363636364
106	145.95218137066	145.951573520237	145.952789221083	1130.46	1128.45	1132.47	2	2	4258.9638	6333.6228	5919.3404	5874.44280000002	4442.1	5696.7968	4171.8	4212.4058	4834.5822	5175.4746	9421.74	4491.06	5981.40960784313	5840.8938	5973.12	5865.2592	4210.1704	5492.85714285714	4715.3644	4314.4258	6056.76	4648.9424	4739.94	5813.0996	5735.46	4539	4322.5874	4282.6188	4764.31568627451	4196.0826	5881.5856	4531.7284	4394.8628	5955.9276	4808.2026	4511.3244	4496.16	4194.8644	9293.80319999999	4665.3746	4454.046
107	145.951065724877	145.951065724877	145.951065724877	1149.87	1149.87	1149.87	1	1	187.680000000038	211.139999999996	255.000000000052	251.940000000052	178.499999999997	238.679999999996	201.959999999996	198.899999999996	197.759999999995	218.279999999996	381.479999999993	197.879999999996	250.919999999996	240.719999999996	241.739999999996	410.040000000038	209.099999999996	240.719999999996	192.779999999997	180.539999999997	252.959999999995	191.759999999997	186.659999999997	257.039999999995	199.919999999996	177.479999999997	196.859999999996	226.439999999996	181.559999999997	141.779999999997	265.199999999995	190.739999999997	182.579999999997	264.180000000054	147.899999999997	201.959999999996	195.839999999997	293.760000000028	379.439999999993	193.799999999997	215.219999999996
108	145.962337884205	145.962337884205	145.962337884205	21.418	21.418	21.418	1	1	0	6059.4608490566	5894.35350943396	5990.74624528302	4528.51983333333	5837.0391509434	0	0	4460.16866666667	4531.69544444444	7780.37735849057	4437.725	0	0	0	0	4336.7285	0	4663.18183333333	0	0	4395.96055555556	4584.64024528302	5787.58037735849	0	0	0	0	4461.69764150943	4393.74490566038	5873.94369811321	4303.31501886792	0	0	4452.51509433962	4363.75047169811	4460.56426415094	0	0	4433.53962264151	0
109	145.956318202081	145.956318202081	145.956318202081	104.06	104.06	104.06	1	1	5540.67970731707	7199.59036585366	6639.75867073171	6313.26062962963	4498.97625925926	6356.45586585366	4307.89945679012	3587.81179268293	4869.13068292683	4275.86913580247	10997.8624691358	4529.02508536585	7259.32030864198	6721.17692771084	7200.62324390244	7092.85188888889	4995.29326829268	7869.35488888889	5349.9032195122	5193.81336585366	7496.53832926829	4768.107	5142.16888888889	7486.2275	7785.76040243902	5109.87004878049	5764.76892771084	4396.65136585366	5429.25935802469	5237.99480487805	7568.34708433735	5406.81175308642	3356.82	6331.80558024691	5078.23946341463	4494.62271604938	3554.40229268293	3466.91309756098	9395.42060240964	3488.56187654321	4893.51866666667
110	146.062674726796	146.058014815211	146.068904572576	145.863	143.846	147.938	5	5	492.839177419355	893.59064516129	615.273967741936	624.298285714286	497.933161290323	551.915983870968	456.105822580645	939.40514516129	2652.79677419355	2752.69977419355	1701.8100952381	2528.2394516129	591.756507936508	1053.74330645161	632.57	445.823238095238	533.603403225806	528.552161290322	437.656112903226	583.49535483871	482.574435483871	399.909548387097	272.386619047619	340.706935483871	618.344806451613	341.818870967742	237.742677419355	1240.77109677419	554.006523809524	567.172952380952	618.17864516129	299.984322580645	2252.16	1545.44661290323	574.368967741936	950.64	2013.82466666667	1884.4383968254	1439.72067741935	2050.58285714286	1728.50841935484
111	146.063202033281	146.062377929688	146.065067961409	90.819	89.782	94.896	3	3	358.0746	686.564688888889	693.872	694.898590909091	792.8508	1024.34773333333	1356.62955555556	949.640688888889	605.814	646.067933333333	530.541818181818	1001.92368888889	866.308022727273	1452.51164444444	1044.63928888889	834.694636363636	813.2588	969.274444444444	654.0764	796.741488888889	316.324	161.181066666667	119.371909090909	161.184577777778	409.135844444444	209.159222222222	178.527222222222	1226.5208	634.694454545455	554.0048	673.128260869565	454.021363636364	1867.86413333333	1487.7432	665.3008	1157.14390909091	2115.0128	2660.50773333333	1218.06573333333	1962.99306666667	796.724133333333
112	147.075180359865	147.071126009982	147.084839370953	56.113	51.017	59.163	100	100	1549.61115217391	2160.53360655738	1498.01495384615	1712.00518367347	1203.92885245902	1465.98775862069	1086.70155737705	2745.34083870968	4023.13291666667	4926.2950625	4258.60810810811	2459.6547704918	1764.93483870968	2264.83074626866	1970.27996202532	1571.36617647059	3436.28742028985	2572.28335616438	3459.75793617021	3002.6448	751.1248	694.675819672131	666.306213114754	827.512491803279	771.181967213115	501.928721311475	477.443032258065	1201.883	1346.76786885246	787.794360655738	957.017193548387	774.528393442623	2597.34433333333	1671.96467605634	1099.86042622951	1667.13388888889	3380.14346666667	1758.11987234043	5331.19	3170.32066	1665.07844776119
113	147.934606342444	147.934606342444	147.934606342444	1046.71	1046.71	1046.71	1	1	924.120000000001	1505.96727272727	1243.1953030303	1377.40909090909	784.496515151516	1138.32	973.957462686568	918.883484848486	725.327727272728	647.796212121212	3539.92575757576	702.884393939394	1156.85181818182	1488.76417910448	1401.68818181818	1314.1503030303	838.689090909091	1162.97272727273	682.280149253732	903.854242424243	1318.86	611.070757575758	692.785757575758	1138.48909090909	1189.67333333333	749.922727272728	669.219393939394	1006.74	749.700000000001	809.100303030303	1118.08606060606	913.035606060607	850.932727272728	1162.97272727273	712.98	628.413333333334	650.856666666667	809.879999999999	3734.76641791045	710.236363636364	669.318787878788
114	147.934814744735	147.934814744735	147.934814744735	982.543	982.543	982.543	1	1	1382.14839285714	1981.71869090909	1719.78130909091	1810.66136363636	1215.92514285714	1678.07945454545	1213.95145454545	1182.32750909091	1046.63192727273	976.1574	4957.91535714286	896.835709090909	1731.03091071429	1911.03892727273	1970.27516071429	1939.63103571429	1246.41778181818	1626.1988	950.555272727271	1348.80054545455	1914.77889090909	903.961636363637	957.865363636364	1641.91136363636	1682.3098	899.084527272728	953.938	1361.09232727273	963.326254545454	1198.28636363636	1577.82749090909	1331.88678571429	1285.2	1712.20069090909	957.950727272728	886.696	900.579727272728	1294.54150909091	4901.33356363636	954.193	928.001454545454
115	148.060514591776	148.056386692113	148.069209181555	58.137	53.063	59.19	89	89	1386.43604347826	2599.16548387097	2414.35304225352	2595.56647619048	2202.76549152542	3163.6308030303	2079.49240625	3757.1128	1831.39003278689	1922.21464864865	1843.64359016393	1541.49247540984	2513.93706666667	2735.10345901639	2576.37673611111	2708.03718032787	1303.89521311475	1607.03829113924	1379.52760655738	1325.34201639344	1595.03135064935	1165.97242622951	1198.9237704918	1386.69240983607	1833.15564	1400.54076470588	1223.21206451613	2347.38980357143	1819.13098113208	1552.15427586207	1921.198	1518.41381818182	3463.20863636364	2731.08217721519	1698.76828125	2337.42781632653	3384.8252238806	3059.31846875	3176.81689655172	4067.42828571429	1116.17836363636
116	149.04994491368	149.045633228254	149.054256599106	845.252	842.716	847.788	2	2	264.2836	468.19836	454.991359999999	438.6688	309.10848	493.75744	280.544	350.93504	339.78654	370.477800000001	321.3819	335.67212	423.4577	481.56272	511.2705	442.84492	296.83746	450.910719999999	299.96232	274.42304	495.107399999999	307.13438	348.92892	422.395919999999	430.507519999999	353.05148	289.88448	288.76754	285.6448	296.9364	441.82454	313.21982	313.22596	436.671279999999	310.159039999999	333.631559999999	308.11852	318.35856	328.49152	368.335520000001	357.998940000001
117	149.934627336021	149.934504782872	149.93474988917	1045.24	1044.68	1045.8	2	2	844.559999999999	1319.28393442623	952.524333333332	1167.26133333334	775.326666666666	1041.42	875.159999999999	849.386885245901	637.499999999999	595.777333333333	3366.49253731343	610.059666666666	1105.86066666667	1184.85901639344	1187.474	1279.498	781.571147540982	1006.9045	624.139672131147	845.715901639343	1145.46	587.614426229507	709.127868852458	939.573499999999	1057.91283333333	595.874666666668	616.180666666666	876.180000000001	607.820666666666	768.3068852459	1080.3565	895.706333333332	816.262295081966	1073.21533333333	645.556229508196	598.739999999999	562.019999999999	764.999999999999	3868.86000000001	675.570999999999	578.525901639343
118	149.934136138491	149.934082314177	149.934189962805	984.034	982.464	985.604	2	2	1591.31641791045	2327.40158208955	2033.00873134328	2155.51229850746	1274.22234328358	1959.70671641791	1529.9776119403	1436.62232835821	1196.61756716418	1170.94286567164	4306.93956	1055.91626865672	2065.5302238806	2282.40776119403	2156.14304477612	2117.18134328358	1540.13338235294	1876.19171641791	1095.44794029851	1535.52679104478	2309.65170149254	1073.24411940299	1067.13856716418	1922.33654545455	2004.73992537313	1115.38202985075	1194.83946268657	1596.7671641791	1118.2471641791	1367.69991044776	1898.38665671642	1586.07679104478	1523.94689552239	1984.62574626866	1105.90650746269	1040.67402985075	1052.62459701493	1524.10298507463	6644.73446511628	1106.19773134328	1142.26626865672
119	150.058446508497	150.056630806301	150.068203262661	87.742	83.655	87.753	13	13	228.500363636364	363.217090909091	460.218970588235	598.998970588235	418.386363636364	497.889176470588	376.358294117647	764.089609756098	464.073235294118	416.481454545455	240.782470588235	470.345727272727	491.852647058824	613.073029411765	492.716823529412	444.912352941177	229.602272727273	237.723545454545	124.495454545455	235.641	206.099411764706	108.132470588235	97.9312941176471	188.748970588235	195.892363636364	109.169181818182	53.0537647058824	327.514411764706	129.573617647059	200.992147058824	176.449823529412	156.106363636364	1006.82972727273	416.407272727273	146.945454545455	180.618088235294	540.833823529412	549.938529411765	263.190352941176	444.835411764706	265.223636363636
120	153.998889383709	153.998889383709	153.998889383709	64.281	64.281	64.281	1	1	127.508928571429	195.819428571429	286.700285714286	414.232	140.799428571429	259.044965517241	146.952	110.190857142857	50.9714285714286	71.4625	180.58425	55.0935	162.225428571429	139.749448275862	144.879172413793	191.854	50.00275	74.4652142857143	48.9737142857143	43.8722857142857	578.60325	1117.17375	1209.02689655172	966.17675	323.362642857143	392.7275	326.422068965517	108.127310344828	88.7648571428571	141.844535714286	252.977103448276	183.683571428571	56.1039285714286	93.8465714285714	148.9565	86.7242857142857	57.136	58.15425	128.528689655172	70.4120357142857	61.23
121	154.968592397713	154.965162615506	154.97850477712	1076.37	1075.32	1077.41	98	98	1790.66612903225	2672.19843749999	2525.32499999999	2525.11875	1856.98709677419	2391.06153846154	1855.96677419354	1885.13161290322	2023.29967741935	2168.05921052631	3078.28281249999	1939.63322580644	2585.47187499999	2557.92343749999	2602.02000000001	2510.80595238095	1794.74741935483	2479.2075	1982.88000000001	1793.72709677419	2453.8758064516	1939.50743589743	2033.48281249999	3306.83999999999	2567.13161290322	2045.64189189189	2002.5058064516	1869.66000000001	2019.50046511627	1880.87999999999	2389.57187499999	1861.04999999999	1858.00741935483	2478.33906250001	1997.15999999999	1920.22812499999	1972.86812499999	1863.54000000001	2969.05677419356	2034.1458064516	1923.11161290322
122	155.001587771514	155.001015479219	155.002160063808	1079.925	1079.42	1080.43	2	2	1877.35757575758	2690.5390909091	2771.14303030304	2690.76000000001	1952.86	1783.98823529412	1925.31181818181	1927.92484848485	2035.08848484849	2203.85454545455	3081.31515151516	1927.8	2670.13303030304	2676.02909090908	2655.06000000001	2633.40212121213	1891.64181818182	2643.60515151516	2018.57999999999	1868.17484848485	2526.27030303031	1937.55545454546	2075.7	2996.60382352942	2644.62545454546	2021.22030303031	2034.67181818182	1953.88030303031	2011.61454545455	1918.61999999999	2729.31060606061	1907.96666666667	1934.49454545455	2607.89454545455	1995.11999999999	1946.73818181819	1997.32606060606	1910.00727272728	3111.82787878786	2054.89030303031	1948.64090909091
123	157.011035485317	157.008856778217	157.014889717102	62.235	62.217	64.298	3	3	417.232435897436	581.4	710.223384615384	756.01	663.183333333333	827.321375	578.572615384615	819.398105263158	488.420333333333	526.690461538461	547.891461538462	514.143	505.98358974359	698.785625	613.266564102564	531.639368421053	230.612717948718	336.684615384615	210.178102564102	260.211153846154	644.899282051282	1208.80042372881	890.818153846154	703.062666666667	448.789	566.171153846154	417.231125	691.646923076923	344.85295	418.431282051282	511.225538461539	352.045263157895	896.692692307692	835.485	386.677179487179	455.04265	491.775948717949	739.797435897436	587.592	491.837743589743	302.003487179487
124	157.011898339513	157.011898339513	157.011898339513	91.823	91.823	91.823	1	1	635.544604938272	857.934209876543	1039.8003375	1094.83555	913.198333333333	1179.43397530864	827.380197530864	1209.95427160494	1092.182	1254.1791375	970.281525	1009.99555555556	830.440790123457	987.551209876543	924.366074074074	814.289175	432.626567901235	629.507580246914	432.621333333333	500.916987654321	938.7105	1533.2666625	1164.2050875	1055.98111111111	771.222666666667	833.561901234568	699.804691358025	1022.3907	557.104275	634.696575	866.158185185185	582.691225	1295.5724691358	1150.86637037037	598.942913580247	658.1176875	881.5176	1068.3718875	879.410271604938	872.39925	503.983679012346
125	157.975336128738	157.971889696623	157.985900134575	89.787	86.716	91.835	49	49	489.666976744186	1330.26628571429	1139.75650847458	1235.74367567568	829.589071428571	1450.63841860465	790.608139534884	936.488093023256	745.535	731.818	1518.17525581395	719.280348837209	1117.33290697674	1246.61051162791	1065.0256744186	917.335418604651	896.919613636364	1013.12007142857	665.303904761905	944.682456140351	1217.33165116279	893.581473684211	865.194830769231	1080.48655263158	1060.06995348837	954.981209302326	852.808666666667	1010.07627906977	762.242357142857	812.142139534884	869.04	760.103181818182	831.413720930233	1136.89004761905	759.174139534884	705.116142857143	608.155627906977	570.336	1169.94	737.66176744186	862.017906976744
126	158.960398198403	158.956808927621	158.970299053139	1081.495	1081.38	1082.56	144	144	11975.0615686274	15480.74125	14472.6151020408	15058.0428	11635.4275510204	15354.9792	11656.8518367347	11887.3704	11116.1521568627	11577.2296	12585.1388235294	10671.24	14693.1072340426	15295.8586	14500.32	14943.8775510204	11442.9525	15355.23	10577.4664	11404.1595348838	15471.3048	11201.796	10886.5542	14377.6786	14592.9408	10651.9082	10945.8088235294	11993.8775510204	10752.8925490196	11735.1	15015.306122449	11890.7212	11515.1936956522	15025.39	10506	11275.2070588235	10996.7662745098	11582.5604	12735.4203846154	10684.6084	10880.34
127	159.074534622233	159.074069220008	159.083819233003	57.6465	56.101	58.154	4	4	213.239714285714	283.5860625	437.777476190476	492.790333333333	294.856765625	465.2055	304.068793650794	312.173428571429	75.46034375	74.4924444444445	112.240158730159	75.493875	581.506875	599.87025	622.422698412698	786.697078125	229.56328125	258.160396825397	173.46109375	255.06640625	114.300444444444	69.366375	61.2219047619048	79.5884761904762	173.4159375	74.46684375	68.3527619047619	178.547222222222	126.514875	121.434777777778	115.292285714286	120.414317460317	197.93153125	136.6925625	99.9957777777778	80.609625	163.271111111111	153.064285714286	353.97253125	217.358047619048	69.3780625
128	159.966351152642	159.964033090275	159.96739607209	1080.495	1080.36	1081.54	50	50	1545.6523255814	2249.65125	2097.57688888889	2196.01818181818	1499.74186046512	2294.95782608696	1543.61186046512	1485.79720930233	1488.85860465117	1616.04837209303	1700.72767441861	1404.54	2250.61022222223	2088.87045454546	2229.23422222223	2199.12	1588.86418604652	2212.862	1537.49046511628	1522.18697674419	2168.48837209303	1478.31697674419	1514.02511627907	2253.67088888889	2288.38162790698	1481.37	1548.04558139535	1646.01023255814	1479.67441860465	1480.02	2296.90274509804	1570.49581395349	1557.89511627907	2273.52869565218	1497.36	1535.45	1479.67441860465	1502.80255813953	1617.43720930233	1445.99906976745	1414.74
129	159.966450022859	159.966450022859	159.971234831633	89.794	86.716	89.794	3	3	320.314888888889	756.025833333333	720.414166666667	735.729	422.4525	802.958611111111	484.473611111111	488.633222222222	409.961833333333	383.791555555556	814.188	390.766388888889	623.481857142857	643.688216216216	640.627891891892	586.746428571429	533.692444444445	592.781388888889	379.595	586.563888888889	680.525277777778	578.403	550.86	740.600666666666	678.484722222222	500.956388888889	572.375833333333	537.686388888889	401.028428571429	469.327777777778	644.520432432432	513.199722222222	401.923777777778	599.0922	381.646222222222	368.374714285714	332.664888888889	341.793055555555	547.799666666667	370.360833333333	522.296888888889
130	160.073467182978	160.070466293657	160.082154278687	271.39	267.298	274.463	19	19	149.9792	283.6712	239.794	406.068545454545	1007.0032	1170.38315909091	913.138666666667	2348.39808888889	16773.3793917526	18371.796	10430.1816666667	19655.9043636364	403.9728	582.572266666666	382.559659090909	339.788659090909	1923.76191111111	2249.70136363636	1899.52964444444	2252.7488	393.8744	308.127244444445	196.885733333333	258.133088888889	327.544022727273	224.49	163.242666666667	395.863466666667	579.592363636364	311.222	329.5892	204.031111111111	1591.408	958.0304	389.7928	647.784666666666	1396.90893181818	843.878318181819	442.795733333333	929.240244444444	1172.4396
131	160.075511075573	160.073714349209	160.083495837084	525.4335	523.427	530.551	6	6	24.489488372093	51.0139534883722	48.9800930232557	33.6730465116279	24.4866976744186	52.0484651162791	20.4004545454546	34.6934418604651	898.968302325583	1447.41225	66.3177272727273	1878.35184444444	48.9722790697674	39.7963255813954	51.0127906976744	47.9596744186046	86.7237209302326	54.0821860465116	65.281488372093	78.5704418604651	42.840976744186	26.5308837209302	35.7138372093023	58.1559069767442	46.9328372093023	33.6646046511628	42.8507441860465	23.4664186046512	26.5339069767441	38.7697209302326	40.7954545454546	29.58	39.7800000000001	49.9933636363636	30.6125581395349	39.7854418604652	37.7546279069768	34.6847441860465	30.6076744186046	30.6125581395349	32.6571162790698
132	160.075344572581	160.074757762282	160.07593138288	394.833	393.824	395.842	2	2	52.0274375	72.4303541666666	62.2301666666667	69.3784166666667	64.2849375	70.37425	57.1421666666666	126.500666666667	1123.4558125	1211.06147916667	514.2795	1438.934375	67.33925	86.7123958333333	56.1217708333333	56.1080208333333	98.9662708333334	89.7838333333334	50.0045	91.824375	84.6824791666667	49.9759166666667	51.0187499999999	66.3165957446808	68.3344166666666	33.680625	36.726	70.3915	28.5710833333333	57.1281666666667	62.2517708333333	47.9644791666667	137.7196875	89.7838333333332	33.6733404255319	59.1760425531915	83.6622083333334	72.4392291666667	33.6655	42.84175	71.4189583333334
133	160.081917567564	160.076678332501	160.085634759341	370.87	368.311	372.427	4	4	70.3995671641791	106.100179104478	92.8454264705883	96.9419117647059	90.8127205882353	96.9181617647059	71.4302985074627	196.894567164179	2285.03402985075	2649.66563235294	1151.98441791045	2970.25004615385	96.9340298507463	108.131074626866	81.6083582089553	72.4401343283583	145.874940298508	124.483058823529	111.227179104478	123.421805970149	120.401647058823	80.595328358209	73.4657910447761	93.8578507462687	106.090705882353	52.04325	57.1250149253731	90.8114117647059	63.2564117647059	77.5347462686567	86.7304477611941	62.2469117647059	176.493567164179	129.585492537313	51.0179104477612	88.7776567164179	145.910470588235	97.9538823529412	64.2778656716418	95.8814029850746	144.890865671642
134	161.083465758993	161.077495257211	161.089707704348	272.4	266.278	273.454	12	12	52.0337837837838	84.695891891892	83.6745263157895	107.128378378378	186.708157894737	202.045621621621	137.736486486486	376.47972972973	2494.86034146341	2883.6504	1764.50388888889	3494.68395061728	102.013157894737	137.736486486486	119.352648648649	113.268	301.912	348.932432432432	247.925675675675	331.587837837838	110.20547368421	84.6818421052632	68.3581081081081	90.8184864864865	76.5324324324324	84.6958918918919	65.2869189189189	126.515894736842	94.9002162162162	69.3894054054054	74.4895945945946	51.0054054054054	206.094594594595	174.466216216216	84.695891891892	103.030918918919	213.26472972973	164.262368421053	104.067567567568	150.952	193.882162162162
135	161.09574254858	161.09574254858	161.09574254858	385.644	385.644	385.644	1	1	84.6710666666667	146.9024	167.301866666667	209.182	126.5296	178.503888888889	117.346	246.871565217392	343.8748	440.7648	227.5492	428.670666666666	127.533333333333	180.567533333333	132.637555555556	97.9349333333333	125.495533333333	166.303466666667	105.1012	177.5264	227.519466666667	336.563333333333	255.1	281.6304	160.14	164.327333333333	138.725913043478	172.425066666667	92.8564	131.582804347826	152.0396	126.543377777778	169.323688888889	113.2496	104.079409090909	93.8650909090909	123.452266666667	140.8152	73.4592	130.562782608696	45.912
136	162.043326964814	162.039942383633	162.049319215805	185.67	184.673	187.734	3	3	331.58125	795.827500000001	694.94688	826.43625	557.07288	835.584750000001	534.632833333333	1165.11408	382.695	429.437541666667	268.28104	342.888	513.08012	620.312	670.30425	508.105250000001	608.964875	999.8744	519.201208333333	741.903500000001	225.42884	119.34468	133.658208333333	195.888	257.1765	119.3985	116.3085	911.11004	311.1122	284.521875	365.2495	218.39128	1536.54168	1031.26044	309.13575	402.916458333334	712.15544	1104.96324	770.288750000001	696.82392	173.449583333334
137	162.054129239892	162.054129239892	162.054129239892	256.11	256.11	256.11	1	1	86.7310317460317	130.59453968254	110.199428571429	141.830746031746	109.179063492063	151.053968253968	94.8688571428571	236.724698412698	519.268873015873	562.264888888889	403.957714285714	634.667079365079	137.736428571429	149.993666666667	149.982	133.665746031746	258.06	173.445873015873	119.351142857143	193.83619047619	221.419222222222	210.155968253968	156.074571428571	208.154476190476	176.536888888889	128.588	113.221761904762	233.645428571429	140.784095238095	106.098158730159	164.278777777778	137.712857142857	306.080952380952	235.704333333333	121.423444444444	166.275523809524	209.174841269841	219.416031746032	101.006714285714	222.377301587302	144.891841269841
138	163.069298058346	163.069298058346	163.069298058346	59.18	59.18	59.18	1	1	199.934	234.567142857143	185.72762962963	178.55	150.99837037037	137.709642857143	135.7265	138.754	168.241071428571	238.792666666667	441.76825	155.050857142857	107.1075	141.81475	126.537571428571	114.296	72.43775	94.88325	55.094	51.0240740740741	174.502333333333	104.066444444444	66.3185714285714	144.8755	152.978571428571	75.4991851851852	58.1440714285714	162.191357142857	56.1157142857143	93.9047407407407	127.532407407407	110.190857142857	126.515428571429	121.3885	85.7048888888889	77.5417142857143	108.151407407407	206.09237037037	366.205642857143	104.089111111111	35.71
139	163.074706846958	163.073374466565	163.074827445359	197.937	196.905	197.949	3	3	89.7902089552239	123.452507462687	116.322537313433	172.395363636364	159.188545454545	144.880268656716	110.199272727273	331.592164179104	4106.64141791045	4817.68608333333	3153.65041791045	2674.57165151515	131.626909090909	142.839701492537	149.993454545455	118.341090909091	410.118	249.944545454545	302.997626865672	419.330417910448	114.270089552239	159.16423880597	118.332119402985	133.655194029851	128.555731343284	104.077090909091	94.8766567164179	203.08553030303	87.7356363636364	126.492955223881	127.533582089552	110.197636363636	417.253253731343	153.015671641791	104.050656716418	152.006686567164	144.891636363636	288.762909090909	296.899363636364	160.182179104478	112.221343283582
140	166.087289956689	166.087289956689	166.087289956689	153.01	153.01	153.01	1	1	1185.3524516129	2115.39619354839	1771.224	2357.12129032258	1305.97161290323	1893.65883870968	1315.92483870968	2763.44216129032	1464.11661290323	1658.93961290323	855.138451612904	1932.42987096774	1410.30870967742	1611.75290322581	1428.4064516129	1266.96019354839	1578.63864516129	1631.39264516129	1323.27470967742	1863.36319354839	1383.25122580645	1436.556	1244.47870967742	1589.61232258064	1479.65483870968	1285.52516129032	1029.66822580645	1559.29935483871	1088.40883870968	943.73870967742	1424.5504516129	1022.33090322581	2063.96575	1306.49603225807	944.609612903226	1331.74083870968	1336.53806451613	1640.57496774194	485.750322580645	1601.85580645161	932.368451612903
141	167.061200376857	167.055585739523	167.066815014191	845.252	842.716	847.788	2	2	25.5063953488372	74.4616590909091	105.074372093023	77.5306046511628	34.6847441860465	120.376465116279	39.7906363636363	63.2486511627908	159.183818181818	139.797348837209	27.5437674418605	97.9445581395348	84.6831627906978	92.8448181818181	113.279372093023	105.088744186047	31.62	48.9733953488373	65.2963720930232	35.7047727272727	65.3410232558141	65.2978604651164	122.432727272727	86.7237209302325	64.2775813953489	83.6724186046511	40.8325581395349	26.5308837209302	97.92	33.673046511628	51.0209302325582	51.013953488372	31.6284545454546	120.409395348837	101.007627906977	158.139651162791	96.9265116279071	47.9596744186046	47.9474772727273	155.07888372093	109.142488372093
142	169.034862275192	169.034802640648	169.034921909735	82.6455	82.64	82.651	2	2	335.674	724.284523809524	760.252181818182	980.608976190476	426.539142857143	595.763428571429	331.592857142857	589.725142857143	715.856142857143	785.024967741935	497.88780952381	391.780571428571	334.692761904762	429.470119047619	319.297261904762	330.657428571429	128.571	147.920714285714	82.6431428571429	124.457428571429	320.369714285714	238.713428571429	172.428285714286	291.794904761905	359.13219047619	187.72819047619	134.658857142857	206.097714285714	115.292285714286	216.295523809524	306.007142857143	257.106	227.491857142857	236.733904761905	141.836261904762	96.9407142857143	105.10169047619	154.063142857143	159.12	104.095857142857	149.961
143	171.137423404808	171.136728392427	171.138151599247	364.2525	361.146	365.273	4	4	87.7430731707317	188.72256097561	163.246829268293	239.831829268292	57.1432195121951	158.118902439024	58.1483414634147	54.0742195121951	92.82	106.123121951219	127.533536585366	85.7148292682928	182.654219512195	142.796585365854	181.581707317073	155.080780487805	35.7	142.858048780488	61.2248780487805	45.8989024390244	198.980853658537	81.6117073170732	102.029268292683	150.978048780488	161.202390243902	112.229512195122	114.24	91.8373170731707	91.8131707317074	42.8512682926829	132.653902439024	42.8574146341463	43.8715365853659	177.552146341463	96.9393902439025	56.1228048780488	98.9778536585365	50.0003170731707	106.092682926829	92.8066829268293	62.2438048780488
144	171.990602795355	171.990602795355	171.990602795355	116.309	116.309	116.309	1	1	306.036585365854	561.080487804878	578.575097560975	567.350536585366	616.3367	891.586585365854	582.42	671.16	494.770975609756	521.294780487805	471.306	357.093902439025	381.580341463415	376.452	395.9249	331.63	161.202390243902	134.6763	155.062243902439	150.978048780488	313.222365853659	381.48	393.82356097561	319.26	264.249487804878	375.512585365854	305.022714285714	475.5763	295.916	256.050609756098	341.604285714286	252.006268292683	637.484756097561	653.991975609756	406.066780487805	479.588	635.46	564.208365853658	713.167536585366	615.133536585366	242.858682926829
145	172.093868657308	172.093868657308	172.093868657308	253.009	253.009	253.009	1	1	104.076537313433	167.324059701493	174.481253731343	294.88352238806	354.064298507463	431.680970149254	348.875731343284	578.543104477612	1764.90985074627	2029.67059701493	1076.2102238806	3220.25050746269	295.877910447761	364.267880597015	317.308194029851	276.517074626866	426.372294117647	475.445194029851	297.870058823529	479.489852941177	225.499164179104	280.553358208955	188.719328358209	183.648358208955	257.130268656716	251.030149253731	168.290294117647	454.019552238806	328.497671641791	361.147676470588	314.247343283582	256.046223880597	1727.3148358209	735.678268656716	293.837373134328	548.823294117647	869.345194029851	1089.91791044776	494.830298507463	836.473432835821	790.777611940298
146	172.976778051355	172.975875764266	172.980345853692	65.285	63.261	65.301	5	5	370.3095	874.159477272727	842.846558139535	1087.60426666667	482.6535	967.110818181818	534.694363636364	653.047272727273	308.942931818182	283.743227272727	465.244363636364	217.293886363636	881.4144	703.907333333333	805.091930232558	863.266090909091	376.522568181818	632.639545454545	333.673772727273	388.775863636364	1216.32763636364	2424.1635	3204.65144117647	1537.7565	1197.50668181818	2110.95472222222	1674.05442857143	615.1404	807.035727272727	663.347674418605	1043.739	698.980227272727	353.014363636364	715.115590909091	910.204909090909	551.967545454546	340.771090909091	267.349674418605	446.769733333333	511.213568181818	649.913727272727
147	175.038996842476	175.036467358582	175.050019202294	297.9035	293.837	298.966	42	42	1259.00906666667	2461.93027777778	2483.55471875	2816.96621621622	1875.26127272728	2555.77702702703	1897.69902439024	2837.07507272727	83.6643783783783	120.391891891892	126.531666666667	95.9054054054054	2115.42542105263	2540.90666666667	2359.66032692308	2206.11509523809	602.899864864865	1188.61486486486	792.863749999999	944.777222222223	1443.92888888889	1182.68118918919	884.454078947368	1299.53539130435	1490.60447368421	1128.41493333333	934.864648648649	1996.64737037037	1108.02166666667	1275.33653846154	1522.24956862745	1236.73135135135	2712.911225	2328.27388888889	1269.04810810811	1541.39268571429	1984.40014285714	2146.32045714286	1362.64365714286	2031.63682051282	826.493478260869
148	175.115919291291	175.112235036087	175.125986854053	55.087	54.061	57.122	17	17	122.420769230769	193.810961538462	129.589803921569	163.243921568627	155.09662745098	191.788923076923	121.419666666667	374.440745098039	903.379230769231	1149.21812	463.20462745098	279.522153846154	256.05937254902	284.623764705882	309.178823529412	229.583823529412	8168.26864583333	4436.19193333333	4862.06481481482	5700.19747826087	306.111764705882	256.083980392157	148.977254901961	318.362352941176	317.237942307692	128.554588235294	109.156784313725	214.232941176471	236.70368627451	138.786666666667	246.930156862745	174.503823529412	564.157588235294	237.673442307692	229.561764705882	277.514666666667	656.036509803922	381.663333333333	901.818666666667	523.461176470588	204.054901960784
149	176.075436875471	176.075436875471	176.075436875471	432.594	432.594	432.594	1	1	15.3021428571429	23.4665714285714	24.48	19.3904047619048	14.2876666666667	20.4	18.3647142857143	21.4285	327.504071428571	498.78	31.6283170731707	703.783953488372	26.5269756097561	27.5432142857143	31.62	22.4491219512195	23.4693095238095	21.4255	13.263487804878	21.42	34.68	12.2448571428571	15.3058536585366	15.3060714285714	13.2637142857143	11.22	14.2856666666667	24.4897142857143	15.3039285714286	14.2856666666667	21.4287073170732	16.3241904761905	20.4057142857143	29.5877804878049	13.2634047619048	15.3060714285714	28.572	9.18257142857144	20.4052380952381	20.4080952380952	11.2213414634146
150	176.102249827689	176.102249827689	176.102249827689	57.128	57.128	57.128	1	1	180.555617647059	235.6068	353.072647058824	312.201	244.863529411765	375.391542857143	254.089852941176	275.471470588235	64.2359117647059	107.180294117647	82.6414411764706	58.1465142857143	410.087294117647	471.280764705882	520.335	620.436363636364	880.640735294118	364.245	344.849470588235	701.043088235294	97.9623529411764	35.7102941176471	37.7508823529412	84.6819705882353	124.433028571429	42.8449411764706	48.9642352941176	163.218823529412	109.167514285714	101.038235294118	86.7075	72.4522727272727	204.017647058823	108.132470588235	67.3394117647059	71.418	189.774705882353	143.861470588235	352.949657142857	198.986029411765	54.0833823529412
151	176.970104011329	176.970104011329	176.970104011329	229.583	229.583	229.583	1	1	193.873409090909	412.135090909091	376.463863636363	440.806909090909	467.347363636364	619.457295454545	472.386272727273	781.615954545454	281.595272727273	368.416909090909	381.582	329.548090909091	390.860204545454	448.98	453.061636363636	315.264272727273	824.270181818182	774.387	641.665772727273	786.525136363636	320.4056	383.622545454545	306.006818181818	314.202	323.426454545455	227.551227272727	212.136363636364	400.000363636364	278.534454545455	240.693181818182	291.759	223.414840909091	800.914090909091	497.948545454545	291.7265	302.000727272727	682.638477272727	549.126818181818	563.190545454545	562.095136363636	339.712977272727
152	177.040408940712	177.040408940712	177.040408940712	65.301	65.301	65.301	1	1	68.3447857142857	435.479	817.391892857143	805.005428571429	67.3365	953.766785714286	66.3312962962963	71.4175	66.2767857142857	59.1993571428571	707.03325	54.0637857142857	786.473172413793	359.128	502.987814814815	705.140821428571	61.2171428571429	328.532	58.15425	79.5962142857143	349.011	156.103714285714	166.306571428571	150.997	130.546285714286	96.92375	76.5077586206896	99.967	62.23525	64.302	245.88025	66.3185714285714	83.6634285714286	428.43	61.2171428571429	67.3365	75.5011428571428	373.424571428571	3630.54817241379	79.5962142857143	42.8595
153	177.05369993916	177.05369993916	177.05369993916	267.31	267.31	267.31	1	1	80.6124102564103	124.493179487179	103.061435897436	109.167435897436	123.454128205128	163.317894736842	115.274125	270.374743589744	1428.17948717949	431.644384615384	775.180512820513	1799.7651	116.294615384615	124.47441025641	129.555875	136.734974358974	156.056076923077	150.997948717949	120.36	165.285692307692	127.535256410256	116.326769230769	66.3166666666666	123.469641025641	97.9618461538462	91.8369230769231	78.5498717948718	99.9851282051282	69.3685000000001	93.8659487179488	101.020615384615	77.5295	165.260769230769	135.697512820513	90.8187948717949	117.314743589744	109.183897435897	117.364871794872	98.966675	143.816475	107.145769230769
154	177.05759396891	177.05759396891	177.05759396891	296.892	296.892	296.892	1	1	143.879368421053	237.758105263158	273.437578947369	283.633157894737	326.484210526316	403.003947368421	332.614368421053	420.294210526316	408.105263157895	422.454315789474	169.389894736842	472.381842105263	239.693974358974	267.350315789474	296.858289473684	314.200526315789	145.878815789474	137.735526315789	95.9195789473683	143.860815789474	208.165894736842	206.156947368421	113.234605263158	192.859578947368	205.072894736842	145.897631578947	110.205473684211	361.229052631579	171.404210526316	201.980842105263	242.86647368421	202.043368421053	568.286578947369	349.950263157895	217.282421052632	302.971263157895	413.27052631579	403.003947368421	286.569564102564	494.904210526316	146.920615384615
155	178.034095825758	178.034095825758	178.034095825758	610.116	610.116	610.116	1	1	29.5918636363637	52.02	53.047090909091	54.0816818181818	29.5918636363637	54.0877045454546	29.5800000000001	30.6081818181819	41.8311818181819	29.5879090909091	43.8766136363636	20.4031111111111	51.0068181818181	49.9989318181819	48.9916363636364	53.0480888888889	29.5951590909091	38.7746818181819	51.0204545454546	61.2163636363636	59.1692272727272	27.5436818181818	32.6443636363637	40.8209090909091	49.9936744186047	75.5001818181819	33.669	37.7542954545454	34.6892727272728	34.6892727272728	47.9528181818182	24.4892727272728	35.7182954545455	55.0947272727273	36.7388181818182	33.669	36.733909090909	35.7095454545454	43.8717272727272	43.8766136363637	29.5806444444444
156	178.033889192849	178.033176688963	178.047953862288	304.544	300.967	311.17	6	6	315.29981632653	414.327142857143	279.55124	271.39448	106.10912	178.549	71.4112	216.27392	312.20568	281.6304	146.93472	345.83424	248.88976	478.561857142857	319.27252	246.90292	189.74976	263.22708	419.37618	524.41364	293.84064	64.27008	93.85472	116.335836734694	615.228839999999	197.91104	58.16166	789.68124	620.39104	347.87456	613.17626	46.9384	974.3674	723.37852	170.36672	412.14464	1222.41524	1001.79712	625.21096	985.694571428571	1174.31926
157	179.038965881439	179.038355040378	179.039576722499	303.002	301.993	304.011	2	2	539.787	794.884826086956	708.061043478261	695.832739130435	502.999326086956	701.954434782609	525.445543478261	463.149086956521	515.245888888889	555.033739130435	1160.06132608696	588.627804347826	789.496826086957	756.109956521739	696.674847826087	752.872304347826	528.498133333333	777.438782608696	553.129066666667	558.094586956522	744.790434782609	600.858533333333	539.649	822.435391304348	748.887434782609	566.184456521739	530.608	552.981391304348	572.43952173913	495.8604	764.175391304347	536.737260869565	474.424	736.628347826086	572.280978260869	549.923733333333	617.27097826087	542.720956521739	1027.03054347826	573.472130434782	607.055217391304
158	179.048282743146	179.046241300959	179.060356755262	87.747	85.69	88.768	25	25	299.960181818182	661.036235294118	600.027272727273	1042.87357575758	552.07359375	1039.65790909091	457.014303030303	756.022090909091	406.955818181818	378.7214375	541.764818181818	284.656090909091	947.04256	985.35864	1094.55754545455	1103.07860606061	817.3704375	1083.7356	533.70515625	965.006	653.994818181818	190.757	167.324727272727	456.061909090909	737.657181818182	292.818272727273	227.520818181818	490.751181818182	368.318454545455	621.346090909091	760.874787878788	516.2465	1099.70184210526	1322.74472727273	418.373939393939	312.259090909091	210.207393939394	872.333181818182	728.364	289.809090909091	227.480272727273
159	179.071979329025	179.069987039182	179.073971618869	294.3615	293.866	294.857	2	2	203.058770833334	313.299895833333	269.350040816326	306.11875	234.662291666666	256.087979166666	233.613395833333	322.366083333333	2363.96752083333	2964.24989583333	1906.09941666667	3016.61523214286	291.731916666667	328.567458333334	302.9895	280.608854166667	342.769	356.074520833333	359.172	439.745708333333	244.89306122449	255.098958333334	216.270916666667	268.396979166667	252.032625	246.904204081633	206.119958333333	278.532428571429	197.932541666667	234.662291666667	293.868	236.731833333333	378.520479166667	293.838	197.908291666667	228.512666666667	229.5890625	242.823142857143	260.07875	227.548270833333	229.5609375
160	180.031645511467	180.030252593095	180.033038429838	303.002	301.993	304.011	2	2	180.603609375	291.851650793651	282.639546875	257.1305625	153.03984375	227.543625	150.98775	169.350646153846	156.10303125	179.58325	293.841	158.1290625	222.36	260.191640625	246.8626875	260.191640625	164.234861538462	258.127203125	185.706444444444	204.053125	243.84721875	183.63375	177.5148	218.375111111111	287.74134375	189.7723125	159.163875	236.701625	197.94971875	193.87125	273.4311875	151.0155	218.35690625	288.735171875	183.650625	197.916375	286.694640625	271.369875	332.52	276.491984375	261.212
161	182.033394514974	182.033394514974	182.033394514974	65.307	65.307	65.307	1	1	24.4662857142857	114.272	88.7648571428571	101.008285714286	197.935428571429	65.2982857142857	219.545714285714	156.103714285714	30.5871428571429	28.568	40.8114285714286	47.9534285714286	89.7851428571429	264.254	113.251714285714	142.86	140.799428571429	152.914285714286	22.4431428571428	108.150285714286	57.136	31.6067142857143	41.8317142857143	39.7911428571428	56.1157142857144	33.6694285714286	31.6288571428572	134.677714285714	21.426	129.576285714286	73.4605714285714	95.9068571428571	298.943714285714	127.535714285714	29.5882857142857	55.0954285714286	59.1765714285714	721.240999999999	155.083428571429	71.53	15.3042857142857
162	182.059297299359	182.059297299359	182.059297299359	186.714	186.714	186.714	1	1	24.4873846153846	28.5686153846154	23.4670769230769	14.2843076923077	58.18275	10.2030769230769	67.3403076923077	278.544	45.9138461538462	49.995076923077	16.3236923076923	31.6438461538462	19.3854285714286	17.3439230769231	27.5462307692308	12.2427692307692	90.8484615384616	8.16246153846154	15.3046153846154	119.421	7.14215384615384	10.1984615384615	8.16553846153846	14.2843076923077	11.2233846153846	12.2436923076923	9.18276923076924	77.5433846153847	7.14215384615385	34.659076923077	24.4855384615385	19.39425	338.742153846154	18.3572307692308	24.4855384615385	55.0716923076923	14.2843076923077	197.939692307692	81.6246153846154	31.6271538461539	13.258
163	182.972644342349	182.965635703927	182.978310347484	1081.46	1072.28	1082.56	22	22	2350.71999999999	3473.05257142857	1508.10740740742	3164.90166666667	2271.13833333333	3350.53599999998	2329.31228571429	1545.67875	2235.05142857143	2617.01249999999	2810.86527777778	2280.32083333333	1776.25525	3414.89628571429	3154.86	2047.14	2229.32428571427	3365.89638888887	2229.72	2225.24314285715	3454.63428571429	2160.96514285715	2277.27771428572	3282.35999999998	3149.59749999998	2365.00388888889	2359.9025	2228.928	2304.41444444443	2205.24	3265.93457142855	2258.91257142856	2267.07485714286	3173.92777777778	2246.04	2184.43171428572	2363.64342857142	2342.94	2820.85942857143	2384.01777777778	2275.62
164	184.072278396245	184.070485226559	184.084770856023	55.093	54.067	57.145	29	29	551.900574468085	672.207458333333	523.5271875	529.5205625	351.995425531915	572.3018125	422.443875	562.231021276596	2159.38246153846	2289.38931818182	2478.23785416667	958.956666666667	421.328833333333	452.954	388.762875	333.672191489362	330.604085106383	345.873765957447	309.143808510638	264.279191489362	502.03475	332.610170212766	416.3215	520.401875	420.248583333333	398.878234042553	399.905333333333	484.569270833333	357.094791666667	280.6375	425.5050625	381.670978723404	590.666234042553	569.243106382979	359.137361702128	462.1826875	683.581458333333	537.809106382979	1049.8586875	581.61375	372.400957446808
165	184.984523927657	184.982456345233	184.984953933255	915.1825	913.114	921.338	6	6	1736.78	2203.7947826087	2701.91942028986	2310.92369565217	1414.10165217391	3094.49517391304	1505.14130434783	1504.12086956522	1394.83528985507	1438.58826086957	1766.96631884058	1373.29063768116	2766.9867826087	2271.13295652174	2397.00130434783	2358.05731884058	1370.2298115942	2760.07939655173	1378.27453623188	1572.356	2235.61384057971	1424.52695652174	1321.46304347826	3041.68782089552	2714.16376811595	1333.49989855072	1280.64565217391	1707.94095652174	1501.61066666667	1423.3852173913	2837.34547826087	1612.14956521739	1515.23804347826	3107.00326086957	1361.62260869565	1414.20208695652	1415.9008115942	1479.39927536232	1603.9867826087	1288.69930434783	1478.484
166	184.984809341688	184.98476048069	184.985197017485	95.9125	92.843	98.97	4	4	5166.36903225807	6700.5212688172	6513.15769565217	6161.18832608696	4434.62060869565	6076.01660215054	4229.29668478261	3618.24511827957	4782.32622580645	4616.57174193548	9661.43655913979	4520.81112903226	7414.3716344086	6548.95225806452	7016.01892473118	7101.92347826087	4820.77016129032	7445.94315217391	5362.25032258065	4944.9823655914	7349.95685869565	4884.48077419355	5297.97677419355	7003.9236043956	7294.46075268817	5163.907	5608.78765591398	4180.05331521739	5472.00880434783	4986.39070967742	7363.70129032258	5239.43027173913	3357.94619354839	6101.20752688172	5096.565	4565.95923913043	3731.9552173913	3390.18239130435	8616.64552688172	3581.38271739131	4997.59266666667
167	184.98562108357	184.979999347903	184.996656140361	1074.35	1073.26	1075.42	108	108	3568.55288135594	5009.4456923077	4201.07000000001	4428.55576271187	3147.08181818181	3734.09268292682	3580.79491525423	3387.93092307693	3675.7153488372	4290.12	5049	3714.42683333334	3968.72619047618	5077.56000000001	4395.91033898306	4049.07631578948	3675.70246153847	4156.17050847458	3810.12698412698	3530.76078125001	4919.1934375	3606.35462962962	3562.96645161289	3967.50018518518	3968.49464285713	3582.71404255318	3431.6052	3460.41491525424	3570.59322033899	3413.45111111112	4207.19103448275	3612.37328125	3459.39474576272	4235.42711864407	3922.91999999999	3386.4	3769.47734375	3418.08064516129	5429.22372881354	3917.08135593221	3784.7888888889
168	184.987071307057	184.982206284487	184.997615884621	1169.2	1168.15	1169.29	93	93	1449.11000000001	0	1744.18529411764	2022.66000000001	1097.21666666666	2308.18608695652	0	0	0	2075.70000000001	2986.93380952382	1601.12714285715	2417.36708333333	1970.58550000001	2173.56818181819	2026.74000000001	1339.91650000001	1975.74000000001	0	0	1831.92000000001	0	0	0	2134.86000000001	545.569999999989	1519.80000000001	1398.41999999999	1590.95950000001	1864.56	1907.31450000001	1553.13181818182	1405.22850000001	2037.96000000001	1912.5	1465.74000000001	0	1408.62000000001	3752.97461538461	1561.36500000001	1708.50000000001
169	184.985779165944	184.983348862423	184.997474423696	1125.34	1118.16	1137.64	90	90	4361.58196721311	4452.15695652174	4058.38976744185	2948.76333333335	909.840000000001	1785.00000000001	3320.1	3205.15659574468	2159.94769230769	4429.78391304346	6663.66	3493.49999999999	4154.3448888889	4369.50173913044	4619.58	4255.25333333332	3356.458	4379.55893617022	3551.37673913044	3220.82630434783	4471.7670212766	3689.85872340424	4075.92	4192.02727272726	4022.88000000001	754.800000000005	3611.53749999999	3701.90370370371	3759.42254901961	3153.49195652174	2566.26730769231	3296.30744680851	3664.14999999999	4714.30865384615	3682.922	3759.437	3581.22	3150.44622222223	6282.76000000001	4481.60457627119	2261.08413793103
170	184.98490044417	184.981875934127	184.98715392996	81.044	78.559	82.641	11	11	2107.64868181818	2704.02	2629.5708	2577.5304	1614.25122727273	2432.33018181818	1632.43636363636	1419.19093333333	1815.93188636364	1697.39386363636	4610.58506666667	1499.596	5824.737	2498.30653333333	2745.2386	2792.79747727273	1861.22618181818	3022.04781818182	2035.67079545455	1979.32909090909	2976.5068	1898.47377272727	2041.59806666667	2848.21226666667	2711.16	1948.72090909091	2307.59186666667	1688.57811111111	2041.56572727273	1995.92018181818	2887.62	2069.48181818182	1116.05404545455	2240.81836363636	1874.4915	1609.9808	1253.93504444444	1017.20586666667	3694.52048888889	1084.82693333333	1832.40981818182
171	185.031795740648	185.031795740648	185.031795740648	57.122	57.122	57.122	1	1	2043.27654054054	3185.3755945946	2563.28666666667	2300.72638888889	2245.61486486486	2341.21013513514	1559.23911111111	2641.85875	2214.67686486486	2284.48645714286	3050.5475	2416.70013513514	2934.85966666667	2590.06211111111	3008.18833333333	2681.728	1877.56666666667	2936.2795	1712.01351351351	2120.45859459459	2056.19555555556	1178.42083333333	1202.05083333333	1935.73041666667	2434.67548648649	1232.32324324324	1245.55566666667	1850.48155555556	2019.12972222222	1644.15975	2401.73388888889	1609.99833333333	2974.63524324324	2788.97556756757	1871.17567567568	2190.53638888889	2786.37861111111	2333.75644444444	3343.92422222222	2939.82041666667	1642.63513513513
172	185.984992712996	185.984363468774	185.985621957218	1078.4	1078.4	1078.4	2	2	993.729743589748	1523.24282051282	1684.86666666667	1550.78974358974	831.508974358978	1798.16736842105	917.210512820512	769.46666666667	790.897435897435	853.95461538462	715.199743589747	745.620000000004	1786.46897435898	1677.72307692308	1676.45846153846	1637.1	794.779743589747	1719.13205128206	720.12	836.610256410256	1629.75897435898	731.523846153846	717.240256410256	3004.91999999999	1783.40820512821	762.131538461538	764.364102564106	991.93846153846	681.702564102567	808.859999999999	1914.93936170213	839.893157894741	826.407692307692	1805.28717948719	782.339999999999	711.118717948717	765.394736842109	806.819999999999	762.323076923076	693.948717948721	716.04
173	186.078070734875	186.077690177807	186.083349621004	515.241	515.237	515.27	3	3	19.3876904761905	53.0545116279069	43.8774047619047	45.9177906976744	31.628119047619	47.9596744186047	22.4369302325582	41.8314418604651	808.042604651162	1910.19242857143	42.8507441860465	3259.18663636364	37.7558571428571	38.7653023255814	41.8362093023255	45.9182142857142	88.7521395348838	52.0406428571428	80.5910232558139	67.3460930232558	35.6959302325582	32.6571162790698	26.5302790697675	39.7963255813954	34.6894883720931	31.6163953488373	26.5272558139535	25.5065476190477	31.6369761904762	22.4430697674419	52.0200000000001	21.42	30.6006976744186	46.9328372093023	18.3671162790698	31.6286511627907	36.7397142857143	21.426	28.5606511627907	36.7392558139535	32.6529523809524
174	186.142965703109	186.142965703109	186.142965703109	365.256	365.256	365.256	1	1	77.5405079365079	125.481476190476	134.675619047619	175.519174603175	102.036507936508	129.564190476191	100.005838709677	227.502476190476	169.335809523809	146.918857142857	89.792126984127	101.016142857143	94.8939523809524	91.8085714285715	114.261333333333	135.682859375	51.0047619047619	60.2015396825397	48.9820952380952	44.88	78.5668888888889	53.0490793650793	40.8133333333333	94.8777142857143	83.655375	44.891873015873	47.9444761904762	97.9550476190475	42.8513333333334	56.1104761904762	76.5333333333334	48.9816774193549	188.732301587301	97.9550476190476	47.9571587301587	46.9411746031746	67.3440952380952	98.9754126984126	60.1959206349206	59.16	40.8146031746032
175	186.957889243528	186.953711215312	186.969907009833	1080.46	1078.38	1082.54	58	58	6801.12162162162	8930.42567567567	8771.22615384614	7582.68000000001	6738.88513513513	8178.73222222222	6632.77702702703	6591.76833333334	6589.63027027027	8532.50999999999	7719.36486486486	6872.54054054054	8184.60810810811	7692.04685714286	6976.80000000002	8166.12	7385.05777777777	8263.16891891892	5822.16	6629.71621621622	8561.15083333334	6394.03378378378	6922.58472222223	7747.90648648649	6836.73820512824	7820.31710526318	6743.98648648649	5944.28545454547	6475.32972972973	6745.26	7488.50697674417	6899.06756756757	5958.56969696971	7461.80682926832	6760.56	6827.64864864865	6022.392	6155.38371428572	7357.084	5741.14771428572	6914.7872972973
176	187.090633938074	187.090633938074	187.090633938074	515.237	515.237	515.237	1	1	65.3072	82.641731707317	62.2452926829268	87.7556585365853	43.8715365853658	73.4803902439025	56.0921428571429	56.1160975609756	389.742487804878	824.27542857143	66.3170238095238	1434.72257142857	66.3269512195122	82.6298780487805	79.5923414634146	65.3065365853658	61.2087804878049	77.5515121951219	61.2073170731707	58.1636341463415	79.5485853658537	57.1500487804878	50.0003170731708	66.3269512195123	74.4795853658538	49.9730000000001	56.114756097561	52.0336829268294	50.007487804878	44.8928780487805	68.34	49.98	49.9799999999999	70.3980714285714	54.0819756097561	54.0742195121951	43.8830731707317	51.0134146341463	40.8	53.0679024390244	46.9390731707317
177	188.112712155918	188.107519667896	188.117904643941	291.2885	290.793	291.784	2	2	106.118779661017	239.787627118644	226.519016949153	242.848745762712	141.820050847458	212.237559322034	149.97986440678	330.540406779661	513.153779661017	485.697491525424	241.760084745763	520.346949152542	140.757661016949	164.280033898305	137.722881355932	159.162305084746	83.6469491525424	90.8041355932204	64.2834915254237	88.7724406779661	116.322508474576	213.25793220339	103.037118644068	121.422355932203	112.241016949153	121.422355932203	98.9745254237288	132.635254237288	86.7230508474577	88.7724406779661	119.395525423729	81.6298305084746	565.230237288135	241.804271186441	105.08793220339	145.886661016949	408.149152542373	340.770576271186	238.69586440678	383.590101694915	238.767254237288
178	188.111986393349	188.109349895871	188.114622890826	172.937	172.407	173.467	2	2	260.145241935484	559.110258064516	479.57435483871	657.9	469.326129032258	664.1985	536.666590163934	1570.92419354839	875.478290322581	1007.93529032258	555.031606557377	1174.4351147541	387.699672131148	535.601612903226	455.036983606557	339.724451612903	758.054885245902	631.549725806452	497.846580645161	837.578903225807	442.757	638.631064516129	479.483387096774	542.785870967742	461.247475409836	405.083180327869	318.352524590164	775.481935483871	537.6335	395.76	476.513241935484	310.192774193548	2057.8930483871	1159.72166129032	506.016	738.411047619047	1725.28366129032	1220.13219354839	748.944721311476	1427.34103225806	712.085868852459
179	189.087980500944	189.087980500944	189.087980500944	385.702	385.702	385.702	1	1	52.0272857142857	121.397	114.256	149.9995	77.5507619047618	100.98	64.287	158.122142857143	47.9601428571429	40.8104761904762	48.9794285714286	56.1379761904762	78.5620000000001	97.9314285714285	74.4686904761904	77.5308571428571	73.4605714285714	122.434285714286	61.2257142857143	87.7425238095238	152.019023809524	181.585428571429	125.495142857143	169.38719047619	122.4	109.213880952381	102	108.150285714286	40.8171428571429	58.1372857142857	96.9384523809524	81.632380952381	97.9199999999999	69.3794285714286	62.2446904761904	48.9805714285714	61.2157142857143	87.7548095238095	35.71	71.3999999999999	34.6889047619048
180	191.141107416523	191.140621621506	191.143113269655	383.6065	381.609	383.711	6	6	113.248890410959	242.808904109589	259.128712328767	363.246794520548	91.8308219178082	319.268575342466	102.027397260274	154.04895890411	131.615342465753	137.73698630137	73.4646575342466	178.574315068493	216.315506849315	420.290794520548	271.392876712329	214.257534246575	81.6087671232876	531.562739726028	323.474616438356	102.012328767123	590.786219178083	681.332547945205	426.508876712329	583.58104109589	384.555493150685	370.44398630137	328.501753424657	367.298630136986	186.710136986301	70.3941780821917	252.044890410959	74.491	113.241287671233	278.553493150685	199.987123287671	131.624178082192	221.417287671233	67.3435068493151	118.351780821918	322.33298630137	46.9363835616438
181	191.142482628456	191.142482628456	191.142482628456	345.894	345.894	345.894	1	1	91.8231428571429	146.917028571429	183.677142857143	205.111885714286	43.8722857142858	175.518628571429	58.1644285714286	87.7445714285715	66.2851428571429	82.6431428571429	42.852	58.1465142857143	98.9815714285714	144.856228571429	110.172342857143	94.8839142857143	57.1168000000001	244.902857142857	240.821142857143	65.2672	259.188857142857	421.3072	253.066285714286	229.487142857143	162.225428571429	191.813714285714	140.799428571429	172.452428571429	106.088914285714	39.7967142857143	120.410571428571	40.8114285714286	41.8375714285715	106.124571428571	104.069142857143	48.9805714285715	111.211142857143	41.8317142857143	30.6128571428571	146.871771428572	22.4494285714286
182	191.178512316982	191.175886422556	191.191961909346	616.4535	610.104	618.3	30	30	308.1608	2723.17276595745	1493.4752	2789.78523404255	1036.59093333333	1948.176	1551.45306521739	1932.40387234042	1185.42075555556	1720.176625	374.4868	1168.05266666667	1409.85497777778	1658.9536	1503.40021276595	787.508622222222	961.2168	274.451733333334	219.412173913043	486.6778	1029.33354347826	882.434555555556	281.562	1106.1136	336.732	159.164086956522	246.876826086957	651.100266666666	141.8356	613.193622222222	208.137652173913	940.685866666667	3706.49463829788	1226.36053333333	195.940173913043	1171.4192	902.0336	2342.55506382979	440.755199999999	479.577555555556	245.857488888888
183	192.048994553257	192.048994553257	192.048994553257	657.054	657.054	657.054	1	1	19.3853589743589	44.8788717948718	46.9388717948717	37.7561282051282	19.3795128205128	39.7907249999999	25.4961538461538	21.4286153846154	24.4861538461538	29.58	29.5918974358974	24.4861538461539	44.8975999999999	42.8518461538462	46.9257500000001	42.8636923076923	23.4658974358974	43.8655128205128	22.4456410256411	30.6076923076923	51.0141025641025	20.4082051282051	25.499358974359	41.8378717948718	49.993475	36.7347692307693	15.3061538461538	28.5671794871795	21.4253846153846	27.551076923077	41.8252564102564	25.5	36.7190769230769	37.750175	24.4793846153846	20.4025641025641	21.4275384615385	20.4087179487179	30.6130769230769	25.5070512820513	19.37715
184	193.046585524071	193.046585524071	193.046585524071	212.215	212.215	212.215	1	1	67.3467567567567	110.171675675676	113.268	124.472972972973	89.7980540540541	136.718789473684	91.8389189189189	195.933405405405	3954.67232432433	3208.20378947368	2293.55157894737	825.398648648649	142.841621621622	212.249945945946	184.727621621622	90.804054054054	205.014710526316	95.9054054054054	147.919078947368	251.966702702703	242.824324324324	207.147783783784	147.873289473684	144.855351351351	289.762210526316	186.739135135135	193.825	1015.33027027027	240.783783783784	206.034684210526	329.547297297297	219.358108108108	823.358108108108	518.297297297297	301.912	440.826810810811	258.169405405405	671.444540540541	144.882216216216	508.012421052631	72.4391891891892
185	193.052755949042	193.045050633847	193.057907069293	255.049	251.988	256.058	13	13	577.469509433962	1074.3435	1544.86230769231	1734.83396226415	1381.46320754717	1867.90211538462	1467.86145283019	2582.59346153846	499.931923076923	603.043018867924	374.319226415094	355.051924528302	2476.22688679245	3134.25147169811	2752.66661904762	2640.12971428571	575.311924528302	341.788490566038	374.40351923077	493.866153846154	1491.65377358491	560.07501923077	179.529962264151	695.823615384616	1914.44030188679	1413.51009433962	908.769566037736	3733.16511538461	2294.5740754717	2367.02461538462	2378.51653846154	1805.59061538462	4349.46891044776	3661.14	2520.35	3028.81297916667	3563.11876056338	3582.23210526316	2178.50566037736	3546.54	265.298113207547
186	193.052023579755	193.046986068704	193.061118152891	356.085	353.006	360.148	13	13	79.57340625	110.18025	125.504203125	123.474828125	87.7504307692307	114.271015384615	88.771265625	137.73796875	367.23375	427.496030769231	204.05625	214.27875	117.341328125	116.2906875	117.31078125	110.18025	96.90890625	91.84078125	101.024859375	113.22	99.9875625	98.94	81.62875	97.929	91.8249230769231	92.8368	66.3	134.6874375	86.722578125	86.72390625	92.854125	76.526953125	185.70540625	117.341328125	89.791625	113.259890625	142.838769230769	122.431875	93.8572500000001	142.7890625	83.66946875
187	196.040270884071	196.040270884071	196.040270884071	90.813	90.813	90.813	1	1	1234.34917808219	2620.87268493151	3066.37609589041	4100.81142465753	173.460547945205	5937.99452054795	153.030821917808	145.887424657534	3201.135	4483.08658904109	2514.96621621622	1227.29071232877	5331.93243243243	8667.87117808219	6700.13917808219	5501.18317808219	212.234082191781	4130.06904109589	2833.52906849315	133.655890410959	1126.47320547945	282.593123287671	278.553493150685	326.487671232877	1913.75128767123	714.191780821918	432.531567567568	6925.15728767123	3182.49087671233	138.778555555556	3135.04934246575	146.943123287671	231.583534246575	11444.4131506849	4129.38139726027	3373.25219178082	15095.9189189189	205.088835616438	7180.10975342466	14806.1895205479	1071.20136986301
188	196.05830144181	196.041458548289	196.070139361003	60.1855	55.093	63.238	44	44	282.579571428571	151.98	51.0207317073171	1937.50386206897	2399.992	34.6840476190476	2326.43414634146	3486.72307142857	322.192095238095	92.8828333333333	241.802071428571	2932.84226190476	22.4431428571429	31.6244285714286	13.2653902439024	20.4080952380952	9651.8477755102	6871.496	4172.95586956522	8119.1495	40.8161904761905	77.5399047619048	28.5681951219512	46.9386190476191	80.58	32.648380952381	30.6035714285714	3496.49194444444	133.65430952381	1466.54612195122	51.0130952380952	967.343714285714	6660.42514285714	4734.1294	29.5882857142857	3032.21838095238	140.799428571429	8976.32043902439	32.64	3065.46646153846	661.145142857143
189	196.045525107388	196.041223496299	196.057223305299	91.811	84.686	99.996	54	54	1559.70134920635	2726.96914285714	3042.74622580645	2081.64585365854	5108.96795238095	5877.22588888889	4433.94	6768.46927536232	3648.59450793651	4559.7713015873	2583.37294736842	5876.75428571428	5306.86551612903	8606.53419354839	6680.22735483871	5461.45703225806	12617.8345714286	10686.4952380952	5831.38642857143	10740.3982222222	1099.95990322581	351.932857142857	292.818693548387	331.561904761905	1943.43261904762	651.952428571429	512.08780952381	4682.27247619048	3299.87970967742	3013.10783870968	3121.2	1948.87774193548	15719.423015873	6746.95261538462	4147.71952380952	7216.9273255814	15331.5345189873	18905.5661052632	7185.55085714286	11758.7162790698	3762.75517460318
190	196.071449540501	196.071357653985	196.071541427018	60.7135	60.206	61.221	2	2	349.903974358974	145.86	42.8632105263158	14.2839487179487	4367.46564102564	29.5881794871795	2632.65846153846	5226.90494871795	308.927923076923	90.8438974358975	244.861538461538	4253.93461538462	16.3241025641026	17.3421794871795	10.2028205128205	17.3474102564103	9769.4077948718	6680.79382051282	4250.49502564103	8263.28225641026	29.5922105263158	76.5134615384615	49.9938205128205	36.732	73.4381538461538	30.6084615384615	59.176358974359	908.934230769231	133.656948717949	2116.64994871795	45.9057692307692	1545.92153846154	10248.2079487179	89.7712820512821	29.5918974358974	3465.89812820513	145.900333333333	12720.8766153846	47.9387948717949	9.18369230769231	1054.11028205128
191	197.046935137611	197.046015646979	197.052769490971	90.811	88.75	97.944	6	6	228.515636363636	266.261522727273	272.4468	314.286	428.571818181818	406.014272727273	500.898113636364	606.994659090909	361.039772727273	441.945386363636	359.136	592.778454545455	384.694227272727	709.92	472.323136363636	421.428954545455	445.908840909091	500.953909090909	359.184	371.329636363636	146.9376	111.194863636364	98.9532272727273	129.557318181818	195.892363636364	146.919272727273	94.8621136363636	546.862933333333	289.796181818182	259.153377777778	240.693777777778	161.203090909091	1308.83495454545	788.776227272727	364.286045454545	607.143409090909	1385.52213333333	2035.432	1143.44547727273	1337.59873333333	330.524181818182
192	197.046947738062	197.045825020582	197.064073184273	62.218	59.157	62.223	3	3	32.6423703703704	104.066444444444	126.539703703704	204.059259259259	152.024148148148	305.068592592593	79.5975555555556	422.479333333333	108.082142857143	86.7251851851852	81.6207407407408	56.102037037037	226.448222222222	240.781185185185	257.161333333333	208.185777777778	1180.43996296296	900.888925925926	421.38237037037	1131.71396296296	80.6034074074074	46.9336296296296	42.8602222222222	57.146962962963	97.9057777777778	60.1952962962963	35.7012962962963	428.524444444444	97.9484444444445	125.546555555556	104.111777777778	100.007185185185	641.743074074074	537.559518518519	131.613444444444	194.869518518519	396.895259259259	304.169703703704	95.9043703703704	365.33237037037	124.476148148148
193	198.040594761974	198.040025513748	198.0411640102	61.7105	61.203	62.218	2	2	41.8217826086957	121.354130434783	147.937826086956	254.055782608696	49.9949130434783	340.781652173913	102.052173913043	49.9927826086956	78.5031739130435	94.8883043478261	69.3777391304348	67.32	249.963913043478	337.706347826087	379.537043478261	252.068869565217	47.9522608695652	210.173739130435	102.030434782609	46.934	110.216347826087	113.248956521739	122.43652173913	71.4182608695652	102.998043478261	120.390782608696	72.4230869565217	469.22	153.045652173913	44.9144347826087	150.998608695652	39.7901739130435	66.3169565217391	610.98	158.140434782609	222.416869565217	471.380608695652	62.2359130434783	62.222652173913	456.173217391304	76.5391304347826
194	198.046518818956	198.039974387154	198.052520794635	90.807	86.715	97.944	7	7	223.415196428571	287.690357142857	298.969875	353.04975	511.207875	432.548142857143	602.914982142857	709.969714285714	402.816842105263	528.656	392.81	641.759714285714	465.242142857143	865.111428571429	627.409821428571	488.810946428571	485.6985	531.568857142857	399.945	402.963482142857	176.523736842105	175.455087719298	170.384732142857	168.329464285714	190.790089285714	197.931964285714	125.468785714286	621.408375	327.540375	287.715535714286	299.8695	201.017392857143	1510.69933928571	950.906285714286	397.939285714286	726.507	1567.13142857143	2290.50133928571	1200.62407142857	1559.10571428571	347.874803571429
195	201.048074037666	201.044592145897	201.051983778212	429.532	428.485	433.631	5	5	102.026470588235	123.473382352941	193.788484848485	150.033545454546	71.4424242424243	223.405764705883	79.5806470588235	93.8805882352941	76.5204545454546	97.9284705882353	84.6819705882352	69.3539999999999	190.7895	156.0735	164.210529411765	158.168382352941	181.638529411765	188.748970588235	72.4262647058823	252.945411764706	144.827090909091	431.652272727273	916.356176470588	206.129117647059	264.24855882353	183.583636363637	1057.01008	172.426090909091	101.006205882353	79.5829411764706	305.111911764706	121.434090909091	78.5603823529411	211.182617647059	76.5198529411765	80.6148529411765	74.4909696969698	75.5001818181819	78.5603823529411	97.9623529411764	72.4262647058823
196	202.12893016127	202.127980843498	202.129879479041	644.799	644.787	644.811	2	2	20.4052631578947	39.7789736842105	33.6730263157895	33.6686842105263	35.7046052631579	32.6585263157895	19.3795	48.9807567567567	34.688947368421	80.58	17.3449210526316	120.375526315789	30.6078947368421	27.5435526315789	19.3825	31.6330526315789	21.4255263157895	24.486947368421	20.4086486486486	12.2431578947369	22.4457894736842	26.5309473684211	8.15978947368421	26.5234210526316	26.530947368421	11.2228947368421	10.2031578947369	19.388	19.385	15.303947368421	25.5025641025641	11.2197105263158	52.0414736842105	20.4052631578947	19.3855	29.583052631579	32.6492631578948	56.1231578947368	16.3267368421053	14.2840526315789	16.32
197	202.12292145604	202.119613527151	202.134905460817	205.07	203.027	206.098	36	36	264.273078125	531.558390625	362.260859375	617.15671875	946.8935	1377.35859375	969.35625	1913.02734375	947.928375	796.83965625	344.823375	605.073109375	639.706546875	928.44171875	922.404875	772.35290625	1294.49896875	987.63225	697.80825	917.23284375	270.37453125	310.1655	219.323515625	157.12090625	581.61375	343.892703125	255.0234375	2262.136734375	1397.656875	873.053125	1067.2141875	747.854703125	5103.77982608696	3499.243125	1630.1098125	2797.6111875	4871.33655555555	4162.109625	3117.93175	4588.66556862745	1335.4254375
198	202.124769744065	202.121480760577	202.136524485118	345.859	341.783	348.908	11	11	217.339016129032	540.745322580645	413.243709677419	484.67131147541	433.660245901639	439.738177419355	339.751306451613	771.327290322581	1322.94	1224.32903225806	717.309451612903	1173.31532258065	231.602241935484	315.234822580645	348.867580645161	292.846467741935	155.069419354839	145.917661290323	105.098209677419	141.777758064516	158.1425	182.58	91.8333870967741	164.26414516129	197.917548387097	142.824838709677	121.38	407.121580645161	212.217032258065	270.398306451613	253.052	113.261177419355	2543.73781690141	988.739467741935	247.926629032258	417.331725806452	1667.13388888889	1843.63546774193	1486.5395	1625.85429032258	1023.43208064516
199	203.130300865644	203.130300865644	203.130300865644	202.024	202.024	202.024	1	1	33.6741428571429	88.7648571428571	52.0433142857143	113.251714285714	161.200628571429	230.545828571428	148.982571428571	308.169428571428	154.089028571429	145.925371428571	79.5800571428572	122.430857142857	113.248542857143	163.241142857143	158.166428571428	124.474857142857	205.042971428571	158.144285714286	119.353371428571	159.186857142857	65.296	73.4605714285714	25.5028571428571	44.8850285714285	97.9474285714285	79.5822857142857	49.9842	390.824142857143	194.874571428571	139.736085714286	185.6608	123.4926	981.514857142857	594.809914285714	246.826171428571	446.872628571428	898.002285714286	694.814571428572	560.121171428571	868.117257142857	204.022857142857
200	204.096823843618	204.096823843618	204.096823843618	320.364	320.364	320.364	1	1	129.619375	291.89875	330.58125	398.91775	178.54375	254.04225	157.070941176471	400.95825	111.20725	134.673	39.78975	33.6580588235294	104.0655	82.6453124999999	118.313176470588	112.266	48.972	32.65	23.46575	46.934375	101.9875	34.665125	44.8909999999999	105.124375	85.7010000000001	24.4785	16.318	134.68125	38.78375	74.4782500000001	76.4953124999998	63.2555	247.9359375	128.5515	35.70875	44.891	90.7744375000001	125.444625	73.4580000000001	58.1756249999999	15.3046875
201	205.044744016578	205.040446465052	205.049078082021	268.335	267.31	271.368	5	5	78.5715897435898	88.7756923076923	96.9389743589743	109.170179487179	60.1951282051282	120.40841025641	69.368717948718	75.4989743589744	1583.04	1967.50432653061	1139.34	2175.24133333333	99.9725641025641	87.7420512820513	74.469358974359	95.9209743589744	51	166.301794871795	142.79641025641	56.1155128205129	81.6348717948718	85.7036923076924	90.8051025641026	105.104897435897	103.064025641026	67.347076923077	72.4291025641026	60.1951282051281	84.6706410256411	66.3166666666666	90.8165128205129	76.5096153846154	63.2479487179487	99.9851282051282	63.2654358974359	65.2882051282052	96.9414102564103	60.213282051282	68.3588974358974	74.4581282051282	95.9185641025641
202	206.051449442802	206.048538829728	206.056445620758	267.834	267.31	273.449	4	4	76.5214285714286	116.328857142857	134.693428571429	136.715095238095	95.9068571428572	131.669071428571	91.8128571428572	233.645428571429	1712.58	1776.62353846154	1131.18	2054.82927272727	92.833	102.028571428571	109.155285714286	104.081285714286	123.42	159.164571428572	100.98	153.039285714286	119.387357142857	78.5711666666667	69.3778095238096	95.9180476190477	87.7548095238095	77.5525714285714	62.2287142857143	98.9654047619048	74.4704285714286	66.3185714285714	112.244523809524	68.3495714285714	165.259285714286	123.454571428572	74.4895476190476	77.5308571428571	99.9996666666667	108.178047619048	70.3997142857143	105.06	87.7548095238095
203	207.061713564337	207.052880522771	207.077973828537	297.918	293.837	309.141	106	101	12632.1393333333	20616.3522682927	22068.4990909091	8628.23536842105	14559.5765853659	22384.6183880597	14198.0666153846	16321.02	762.143727272727	911.225318181819	736.636909090909	770.237272727273	19870.1565714286	21485.5424	21022.8156349206	20222.5869090909	10478.06336	13108.2466976744	10298.4138732394	10887.2953968254	15338.7606571429	13693.0865915493	11652.7244	14194.8665526316	15655.264	13875.6615384615	11968.6881076923	5556.40527272727	13908.518640625	12087.6727142857	15521.5873953488	12100.3557042254	20002.5447818182	20635.2785714286	14508.489953125	14146.604	7556.19887719298	16919.7154545455	12592.1937647059	6053.32124	10691.7512
204	207.07304613631	207.068068751477	207.076191418094	377.499	374.426	377.505	3	3	210.176978723404	407.039425531915	464.169239130435	510.195652173913	505.093695652174	573.251957446808	529.523553191489	1178.2720212766	84.6924782608696	130.610086956522	73.4691063829787	110.203659574468	380.563170212766	483.490085106383	388.725382978724	389.696893617021	662.007617021277	384.646543478261	451.009276595745	679.334170212766	236.735826086956	427.443760869565	329.549340425532	264.28470212766	240.730042553192	346.896086956522	190.743978723404	630.534652173914	357.096808510638	251.945255319149	230.582510638298	265.301739130435	1137.34744680851	450.962255319149	337.746765957447	464.274255319149	819.374217391305	486.726652173913	124.47114893617	860.897957446808	232.623063829787
205	207.100612137597	207.100612137597	207.100612137597	385.644	385.644	385.644	1	1	170.361973684211	292.776794871795	338.683684210526	379.596631578947	390.821263157895	407.989473684211	415.311368421053	932.39717948718	74.4907368421053	99.9857894736843	54.0823157894737	80.6257368421054	258.133236842105	327.453789473684	274.408315789474	267.27447368421	488.706052631579	280.579605263158	301.024210526316	531.570815789474	195.89052631579	322.311684210526	262.214394736842	210.206736842105	200.934815789474	261.308631578947	165.235846153846	521.367921052631	286.738315789474	207.06	178.573684210526	226.533473684211	843.518236842104	319.350605263158	227.553894736842	368.312564102564	584.610789473684	367.351578947368	94.8722368421054	622.2	167.323157894737
206	207.987122005606	207.987122005606	207.987122005606	299.93	299.93	299.93	1	1	88.7617499999999	753.964750000001	874.3971	1020.3	171.402	872.313750000001	126.5482	202.970049999999	30.6165	37.7529500000001	46.92	46.9315000000001	650.919499999999	751.1248	761.1438	696.4551	98.9642499999999	204.05	68.3969499999999	70.4213999999999	258.12325	115.32215	91.7999999999999	229.5	360.14825	111.20725	82.6888499999999	156.1059	72.45905	109.16675	313.30885	82.66455	235.686	597.866499999999	113.22	138.754	156.1059	153.0375	126.48	165.2805	79.5599999999999
207	208.07168465107	208.064332657042	208.085243182432	297.907	294.829	299.924	65	65	2852.03130952381	5564.397	5853.26986666667	6217.26886046512	3991.34338461538	6318.162	4136.84861538461	5746.57967346939	111.211142857143	199.996	113.263040816327	119.359102040816	5008.5652	5745.31074074074	5630.15009302325	5249.38781818182	2165.68180597015	2762.91664705882	1938.69365079365	2130.34269767442	3494.82806122449	2877.14210526316	2402.48448979592	3098.20823529412	3660.06851851852	2798.29027450981	2327.5748372093	4242.27270422535	2933.3125	2729.44653846154	3501.85129411765	2592.94102941176	5584.9658	5331.98327999999	3066.52990909091	3813.35808	4882.04788732394	4280.06031914893	3203.56359183673	4969.35416438356	2085.67488888889
208	208.085734280283	208.085734280283	208.085734280283	298.92	298.92	298.92	1	1	2876.52102380953	5552.07602439024	5871.60726190476	6250.99957142858	4026.04742857143	6306.386	4126.9594047619	5554.65976744186	102.028571428572	186.738428571429	107.143536585366	110.190857142857	5049	5802.02147619048	5664.85328571429	5269.37019047619	2154.54171428571	2779.19342857143	1955.11443902439	2148.68502439024	3460.19254761905	2894.88830952381	2385.03833333333	3156.51965853658	3672.00828571429	2869.99673809524	2379.60692682927	4237.74097619047	2941.41507142857	2750.30514285714	3512.26717073171	2623.46064285714	5472.81257142858	5369.6384047619	3069.60985714286	3819.41485714286	4743.86173809524	4285.2	3199.29185714286	4837.85185714286	2078.2735
209	209.071639495468	209.070329842845	209.073704419478	297.9125	296.885	297.929	6	6	492.799815789474	997.971789473684	1051.89864864865	1085.71651282051	741.75044736842	1164.12902083333	723.385236842106	1082.35960526316	71.4202631578948	98.9808421052632	63.2661052631579	76.5217105263158	924.146647058823	1084.70757894737	1047.67513157895	1033.55323684211	400.911710526316	608.09252631579	376.535368421053	384.639210526316	701.029263157895	567.354105263158	441.716973684211	643.885684210526	691.738421052631	550.956315789474	433.690131578947	756.1515	545.854868421053	485.582631578947	707.151789473684	433.678947368421	1010.06052631579	880.51382352941	550.871052631579	631.461447368421	803.071368421052	778.480868421053	580.290157894737	859.061578947369	343.828684210526
210	209.136016975273	209.130951325214	209.141082625333	118.341	117.312	119.37	2	2	17.34425	23.4593783783784	21.4293333333333	23.4702222222222	19.3884444444445	28.5631111111111	30.6083333333333	101.997297297297	65.2888888888889	17.3447222222222	20.4022222222222	165.285	25.5027777777778	18.3595135135135	22.4461111111111	15.3041666666667	19.3826388888889	17.3470833333333	30.6032432432432	30.6083333333333	18.371	133.638194444444	9.1825	32.6339459459459	22.4461111111111	12.2451428571429	13.2614444444444	18.368	9.184	15.3016666666667	38.7466486486487	10.2041666666667	54.0482222222222	29.5840277777778	13.26325	82.6425	13.2592777777778	28.5631111111111	40.8111111111111	20.3994444444444	88.7922
211	209.153487730982	209.153487730982	209.153487730982	343.853	343.853	343.853	1	1	65.2972972972973	124.472972972973	127.554054054054	164.285270270271	87.7432432432432	98.981945945946	89.798054054054	212.221837837838	66.2877027027027	69.3783783783784	59.1756756756757	57.1275675675676	87.7571891891893	162.197189189189	130.553081081081	75.5	180.535216216216	148.983135135135	136.737945945946	217.219702702703	137.739078947368	237.691486486487	188.78	141.776243243243	99.9891351351351	110.189189189189	95.9054054054054	130.615351351351	79.5684324324324	78.5732972972972	108.165837837838	79.5831891891891	168.371351351351	102.043243243243	90.804054054054	73.4672432432433	132.635135135135	123.452702702703	51.0135135135135	131.576513513513	36.7355675675676
212	210.996992587285	210.996992587285	210.996992587285	295.877	295.877	295.877	1	1	42.85596	87.763843137255	80.600137254902	101.018823529412	60.1961960784314	72.4394901960784	53.048	73.4512941176471	655.016235294118	745.906666666666	959.168627450981	718.188307692308	81.603137254902	91.8342	83.6528627450981	98.97686	67.3303529411765	78.561137254902	55.1001176470588	74.4800392156863	77.5498039215686	67.3381176470589	48.9675294117647	83.6818039215687	58.1623529411764	42.8515294117647	41.8312549019608	48.9722352941177	42.8515294117647	41.8312549019608	69.3853333333333	38.7752	67.3381176470588	57.1353725490196	44.8869019607843	52.028	39.7945294117647	59.1759215686274	40.7976923076923	54.0807843137255	29.58754
213	212.058466765646	212.05517606511	212.071020644663	70.4	67.336	75.504	20	20	12.24192	26.52104	26.5332653061225	30.6116326530612	22.4485306122449	27.5471632653061	16.3265306122449	52.0397755102041	22.4334	27.5570816326531	28.5674285714286	42.84672	23.4637551020408	33.6647142857143	27.5477142857143	29.5912448979592	2335.66757142857	1964.05	935.695571428572	1585.67052	25.509693877551	13.26208	11.2231428571429	28.568	26.52104	13.26338	13.2634489795918	14.2822857142857	13.2634489795918	17.3486734693878	31.6250612244898	19.3873673469388	29.58464	36.7295510204082	20.4076	22.4458367346939	26.5274285714286	31.6288571428571	26.52104	15.3058163265306	13.26364
214	213.964567264265	213.959347878515	213.978415778741	104.049	99.979	106.118	97	97	3159.5206875	4622.85572727273	5316.92340909091	4579.6674	3356.53923255814	4492.44109090909	2787.72355813953	3877.10638636364	209.076162790698	342.76688372093	300.982325581395	229.562790697674	2619.05637209302	3153.96620408163	3102.66865116279	2864.2628	376.482976744186	692.86423255814	640.82288372093	420.297488372093	3081.46338028169	2407.0584	2763.905625	3070.63	2191.56913432836	2371.33621052632	2331.3398	2581.63794871795	1678.55034883721	2222.154	2678.14485714286	2031.88495348837	2761.8341025641	3807.205675	2554.98724637681	2706.12490909091	1612.04093023256	2920.05771428571	3160.39227906977	1638.339	1158.87777777778
215	214.058130615541	214.058130615541	214.058130615541	58.142	58.142	58.142	1	1	92.8348909090909	233.592490909091	320.431185185185	345.874166666667	232.647054545455	421.372636363636	277.545777777778	351.007407407407	63.2185818181818	79.6062222222222	35.7090740740741	75.4934545454545	285.645818181818	361.137927272727	351.994090909091	380.602418181818	426.512	308.151851851852	231.626672727273	402.023272727273	60.2029444444444	40.8066666666667	33.6728333333333	57.1352727272727	85.6861090909091	55.0947272727273	31.6286111111111	162.2065	114.270545454545	91.8433333333333	73.468	56.1264814814815	262.182054545455	93.8650909090909	78.5694	101.007	234.663888888889	178.584259259259	79.5727636363636	329.57962962963	64.2771818181818
216	215.958832108347	215.953806766565	215.972552252288	103.051	94.878	106.112	79	79	1550.68061538461	2208.91064102564	2481.77493333333	2122.47069767442	1562.43653333333	2013.27807317073	1292.44136	1648.32	792.520076923077	832.556210526315	705.001842105263	511.072736842105	1275.35714285714	1445.43772413793	1478.36442857143	1276.58863636364	317.301842105263	425.449736842105	404.086736842105	293.790315789474	1466.1232	1092.48178846154	1263.08884375	1467.74213157895	976.403175	1116.34495	1082.34482352941	1118.40711111111	877.57625	968.241793103449	1593.19889473684	907.865925925926	1283.271	1880.56034	1215.15348	1268.39751351351	1503.89574358974	1340.65542857143	1378.38026666667	1516.93064102564	819.165657894737
217	215.991744891001	215.991744891001	215.991744891001	116.315	116.315	116.315	1	1	1855.60182926829	2731.95190243902	3078.59095121951	2670.42509756098	2276.43621951219	3149.11646341464	2108.34	2595.9	839.58043902439	900.789219512195	628.410146341464	533.600317073171	1597.74014634146	1804.72517073171	1781.66205	1605.0892	328.526390243903	425.451878048781	420.300292682927	313.17743902439	1736.49663414634	1501.44	1649.784675	1747.26	1182.49095121951	1519.3973902439	1386.34573170732	1763.5104	1279.5816	1261.88726190476	1600.94048780488	1184.53148780488	2114.40943902439	2646.57595121951	1650.79409756098	1838.7608	1570.76243902439	2064.016325	1399.80809756098	1625.04964285714	825.515439024391
218	217.970751887751	217.970751887751	217.970751887751	116.292	116.292	116.292	1	1	276.50247826087	355.888956521739	368.408347826087	407.188173913043	506.178782608695	758.912347826087	496.888217391304	575.30452173913	300.989782608696	410.04	109.144652173913	320.375565217391	217.269260869565	144.84	239.822608695652	193.857826086957	129.573130434783	61.2313043478261	114.24	133.654173913043	173.444347826087	172.343260869565	234.72	127.472826086957	159.16747826087	227.576347826087	193.857826086957	427.489304347826	204.052173913043	224.409565217391	174.384375	216.350608695652	539.469791666667	541.781608695652	262.218217391304	282.612260869565	379.262086956522	487.684695652174	230.578956521739	418.217826086956	191.907130434783
219	218.108657837074	218.103153257277	218.114278178878	362.702	361.168	364.263	4	4	281.592631578948	537.512263157895	658.069736842105	707.042368421052	371.490736842105	618.088105263158	393.816500000001	801.926842105263	684.596578947368	579.50947368421	261.187368421053	159.210315789474	371.3892	317.203631578948	448.915789473684	477.5004	89.7877894736843	84.6818421052631	38.77	69.3564210526314	215.342157894737	44.88	93.8642105263157	211.205368421053	204	49.9928947368421	32.6298947368421	348.93	122.43	200.991842105264	200.033473684211	190.848263157895	701.977263157894	423.409210526316	110.188421052632	162.221842105264	263.227894736842	458.23994736842	239.761842105263	223.299315789474	42.8526
220	220.083310545459	220.078035667399	220.095180978545	458.078	454.025	459.11	5	5	9.18433333333333	16.3211428571429	36.7306666666667	9.18433333333333	9.18233333333334	23.465962962963	10.2048148148148	32.6482962962963	91.8233333333332	130.62162962963	10.207037037037	99.9854074074075	14.2867407407407	16.3176296296296	17.3374814814815	13.2662592592593	27.547	28.561037037037	46.9131851851852	60.1843703703703	20.4007407407407	13.2633703703704	15.2977777777778	10.2026923076923	46.943	17.3412592592592	8.16207407407408	83.6794814814815	122.431111111111	55.0840000000001	78.5628148148148	11.2208148148148	77.5256296296297	48.9742222222222	19.3814074074074	16.3277037037037	137.735	14.2836296296296	12.2408571428571	120.416814814815	31.6280370370371
221	220.085795332746	220.082656860352	220.096479418299	173.445	171.386	173.45	3	3	148.9565	227.5715	207.11075	273.304166666667	243.83975	251.99928	305.067208333333	447.688541666667	190.78675	246.84968	80.6030416666666	146.952	146.952	225.429208333334	160.14628	127.536458333333	377.600416666667	268.336708333333	140.7945	262.214958333334	88.76175	159.159	150.019625	82.6605	127.535	163.2448	152.01725	391.872	309.072625	205.02804	208.1395	172.4645	856.024708333334	747.66	261.194666666667	375.375333333333	759.097	721.346208333333	482.57825	733.7395	307.03204
222	221.085197924237	221.085197924237	221.085197924237	455.034	455.034	455.034	1	1	91.8373170731707	132.618571428571	140.779714285714	146.941714285714	104.069142857143	139.75630952381	130.614857142857	107.1275	116.309857142857	111.211142857143	96.9407142857143	115.273452380952	120.410571428571	145.86	144.84	128.571	99.9996666666667	138.73619047619	105.062452380952	103.022404761905	145.86	104.066714285714	103.034428571429	142.83756097561	134.678634146341	96.9135714285714	105.086976190476	126.53019047619	124.474857142857	94.8732857142857	148.982571428571	117.332857142857	111.195571428571	127.535714285714	87.7322857142857	94.8985609756097	106.107238095238	109.183309523809	93.8531428571429	111.224119047619	107.1275
223	222.079211802965	222.079211802965	222.079211802965	455.034	455.034	455.034	1	1	32.6537142857143	38.7642222222222	38.7705555555555	25.5104166666666	33.66825	42.852	33.67375	31.6286111111111	41.8313888888888	39.7908333333333	34.6941666666667	46.9305142857142	39.79625	37.7441111111111	41.8245555555555	34.6941666666667	29.5880555555556	42.8446666666667	33.6581666666667	43.8576111111111	35.6980555555556	26.5272222222222	32.6382222222222	30.6085714285714	40.8102857142857	29.5832222222223	22.4461111111111	45.91875	42.8505	27.543	45.91875	26.5308333333333	41.8245555555555	47.9530555555556	31.6243055555556	28.572	34.6894444444444	22.4461111111111	30.5983783783784	33.6746666666667	31.6286111111111
224	223.063422646829	223.062719301634	223.077205303046	847.788	841.706	847.88	5	5	138.755619047619	303.96	338.679523809524	311.143571428571	161.179268292683	337.660365853658	144.860285714286	260.131097560976	356.124707317073	317.348951219512	103.04956097561	237.688414634147	286.695390243903	316.28119047619	376.587	345.879219512195	148.92	245.884658536585	220.377951219512	162.199390243903	307.313658536585	215.276609756098	341.789878048781	322.412487804878	267.310292682927	237.756609756097	156.18687804878	172.452428571429	261.12	181.633804878049	251.016	212.241170731707	161.202390243902	375.512585365854	249.971707317073	401.985707317073	257.113756097561	195.890285714286	127.515243902439	301.999414634146	315.172463414634
225	223.078387988992	223.078387988992	223.078387988992	923.277	923.277	923.277	1	1	105.086976190476	146.921142857143	198.978928571429	148.937380952381	125.495142857143	159.164571428571	128.589	174.468857142857	154.081119047619	112.244523809524	94.8732857142857	98.9792619047621	157.142333333333	154.037976190476	188.774880952381	203.036857142857	119.387357142857	155.101523809524	134.658857142857	116.328857142857	174.464785714286	115.308428571429	131.650642857143	177.550428571429	145.917880952381	127.535714285714	95.9180476190478	124.471952380952	126.474095238095	136.718285714286	174.468857142857	172.428285714286	117.346547619048	214.285	156.019928571428	155.101523809524	117.3	147.937976190476	114.285333333333	138.755619047619	117.349285714286
226	223.078078871298	223.078078871298	223.078078871298	756.984	756.984	756.984	1	1	128.553	242.794	263.264428571428	232.619714285714	154.059547619048	252.039976190476	171.336558139535	193.827142857143	192.858365853658	232.619714285714	93.877238095238	302.03980952381	220.407428571429	308.04	236.733904761905	243.848285714286	126.53019047619	191.836095238096	149.9995	160.228073170732	241.802071428571	170.407595238095	168.347142857143	254.051142857143	214.285	159.205428571428	157.146	166.325976190476	167.326857142858	172.400119047619	212.214476190476	155.083428571428	167.324	233.67269047619	173.448571428571	208.08	218.310571428571	265.268095238095	85.6899999999998	207.089	193.881428571428
227	223.115281144039	223.115281144039	223.115281144039	319.35	319.35	319.35	1	1	125.492368421053	223.506789473684	249.96447368421	259.146842105263	145.897631578947	193.85	131.573210526316	263.227894736842	127.532894736842	119.370789473684	60.1955263157894	96.8949999999998	132.634210526316	140.803578947369	141.772684210526	153.083333333333	118.350526315789	123.453611111111	98.9655263157894	98.9655263157894	134.633052631579	116.238	76.5197368421052	141.86047368421	134.674736842105	74.46	77.5160000000001	105.087105263158	100.014444444444	108.147894736842	113.214157894737	93.8354	238.753894736842	140.796315789474	88.7628947368421	88.7628947368421	131.573210526316	115.254052631579	72.4386842105263	101.006052631579	99.9909473684212
228	225.076146410245	225.072730329194	225.091244072945	296.904	292.811	297.946	18	18	767.252102564103	1292.66696774193	1607.95981395349	1529.59497435898	1022.32261538462	1641.59256410256	1043.74853846154	1753.63156097561	222.421487179487	310.204717948718	145.918666666667	237.725717948718	1182.15028205128	1565.34866666667	1555.69551282051	1161.61125925926	551.889358974359	689.710666666667	621.429846153846	518.290256410257	824.491487179488	789.797538461538	708.982738095239	614.286974358974	682.564551724137	908.051025641026	684.712487179487	1230.64569230769	960.08541025641	648.801538461538	901.022256410256	577.552205128205	1718.36734693878	1297.78690909091	947.699102564102	1140.49975	1655.10543589744	1101.90375	1063.69953846154	1708.16676923077	497.897641025641
229	225.078292394109	225.073590342686	225.086919077076	233.626	231.6	233.657	4	4	107.141511627907	256.055023255814	235.679093023256	332.64888372093	757.133348837209	1048.0893255814	779.493209302326	2035.68872093023	1424.30958139535	2025.53093023256	961.102883720931	1845.64276744186	358.158767441861	544.89111627907	560.209813953489	326.489302325581	2267.77018604651	1535.485	1227.22786046512	1896.43939534884	306.125581395349	313.225674418605	214.2	294.786720930233	287.718697674419	172.450744186047	144.820186046512	583.599627906977	355.05711627907	183.579069767442	285.639069767442	153.020930232558	2780.26046511628	658.155	354.96	431.578046511628	1821.40569767442	1154.35646511628	597.883534883721	1043.60274418605	579.439255813954
230	226.194744584494	226.193337871375	226.19525242387	445.834	445.829	445.88	3	3	63.2641951219512	159.161853658536	112.2	113.2977	589.892350000001	109.153048780488	259.148146341463	914.315294117647	204.05	333.675585365854	93.8893658536585	106.077463414634	95.9189756097561	149.983024390244	112.2	95.9189756097561	384.6908	95.9075121951219	95.88	264.18	91.7868292682926	190.8148	240.783317073171	110.204780487805	93.8646829268293	94.8463902439025	105.088325	352.046625	130.594341463415	330.566926829268	101.021048780488	327.513951219512	1009.06257142857	86.7228048780488	137.736219512195	193.901951219512	97.9598048780489	819.404142857144	92.8310975609756	143.901075	83.664
231	227.126978291799	227.126978291799	227.126978291799	825.399	825.399	825.399	1	1	18.3672857142857	34.6840476190475	28.564	31.6325476190476	17.3468809523809	34.6889047619048	22.4426190476191	17.3468809523809	214.285	696.930023255813	28.5713333333333	501.023585365853	43.8774047619047	46.9386190476191	35.7141666666666	45.9182142857144	20.4	42.8458604651163	14.2836666666667	21.4255	36.7302857142858	24.4868571428571	27.5515714285714	36.7242857142856	42.84	19.3849761904762	21.4285	18.3677142857143	26.5237142857143	18.3672857142857	37.7452857142857	17.3493095238095	18.3672857142857	27.5470714285714	13.2655714285714	26.5237142857143	20.4028571428571	17.3472857142857	34.6945714285714	26.5237142857143	11.2231428571429
232	228.062954462748	228.062954462748	228.062954462748	168.349	168.349	168.349	1	1	33.6690588235294	41.8312549019608	68.3583921568627	57.1232307692308	46.93288	62.2307647058824	36.7334117647059	102.005882352941	55.0937647058824	64.2760588235294	31.624862745098	48.9731764705882	41.83558	59.1634117647059	46.9272156862745	42.8465882352941	53.0542745098039	38.76988	21.4232941176471	45.9017647058824	63.2570196078431	88.7724117647059	61.2094117647059	88.7553529411765	67.3445882352941	61.2164705882353	58.1556470588235	55.107	37.7458039215686	32.6418823529412	46.9326274509804	49.9876862745098	90.7747647058823	56.1021568627451	37.7458039215686	37.7378235294118	51.013	48.96768	27.5505882352941	60.2036	29.5845490196079
233	228.196944329311	228.194505487922	228.199383170699	1024.85	1023.32	1026.38	2	2	279.4937	416.240262295083	473.225866666667	441.775466666667	282.58155	457.957918032787	263.17268852459	286.583147540984	367.205901639344	377.436393442623	1057.96468333333	343.880416666667	717.106866666667	392.674754098361	488.6758	603.9584	296.886786885246	776.232475409836	648.302950819673	355.974278688525	791.49455737705	321.325819672131	649.781770491804	564.23224590164	899.789491525425	396.91615	376.3677	446.6505	585.48	481.579278688525	842.614786885246	391.617049180328	267.287245901639	629.49425	389.614950819672	348.806360655738	328.482229508197	476.308866666667	339.616327868853	315.29845	357.022950819672
234	228.208625212742	228.198855978544	228.210822601505	499.915	499.898	500.974	7	7	281.631714285714	292.775	285.68	297.958190476191	1121.26783333333	329.559976190476	942.480000000001	1917.09245454545	826.527857142857	1085.55866666667	341.787738095239	389.803714285715	276.490976190476	309.06	314.287707317073	324.443285714286	1062.84	271.434	460.138119047619	496.941926829269	302.855142857143	737.666571428572	729.683658536585	328.570333333333	292.774166666666	497.690285714285	387.711219512196	798.86507142857	541.910785714286	929.353317073173	277.44	1076.25071428571	3394.63563636363	260.203214285714	428.51268292683	762.959999999999	486.664928571429	2402.01065116279	386.58	630.616243902439	287.754142857143
235	228.965981298608	228.962894803002	228.967716131356	104.0545	102.025	106.118	18	18	989.531081081081	1150.86486486486	1435.87547727273	1270.2614516129	908.319166666667	1341.03555	774.159486486487	1067.88340540541	99.9732432432433	131.597432432432	95.9061111111111	87.7432432432432	731.539166666666	846.68972972973	811.266923076923	819.416888888889	189.7665	273.396216216216	201.025189189189	214.228378378378	833.566944444445	516.106324324324	713.174166666667	887.377105263158	694.693621621622	606.136864864865	607.984432432432	839.802916666667	452.056888888889	592.781388888889	781.175081081081	543.882083333333	791.72972972973	1078.58505263158	570.42172972973	578.57625	391.786666666667	791.735555555556	473.405405405405	392.742777777778	287.678108108108
236	230.992287761098	230.992287761098	230.992287761098	89.798	89.798	89.798	1	1	112.21375	263.19225	347.9564	351.0176	172.4476	382.603125	160.14	255.03125	561.93735	732.8626	247.926825	792.753675	238.77945	213.206125	226.46775	219.386	142.8595	189.77115	119.3868	130.576	251.02455	443.754375	214.22625	213.206125	198.953625	334.6502	149.980425	195.896195121951	136.7336	165.283463414634	234.566341463415	154.061525	294.82335	345.974925	142.8595	189.79905	722.4609	203.038243902439	178.521875	702.964853658536	263.19225
237	231.975712681006	231.971694578238	231.990407774369	297.9175	293.83	299.969	64	64	1626.54092682927	2593.0905	2531.2816	2475.17087804878	1823.231425	2445.551	1875.27293023256	1816.89102173913	84.681652173913	133.671260869565	122.449565217391	86.7129347826087	2484.8215	2545.87630434783	2512.96371428571	2376.85888888889	1266.978	1798.70075	1339.818025	1348.80722222222	2094.61990909091	1753.84881818182	1541.46176	2035.78666666667	2121.32980327869	1821.19	1673.24727272727	1866.09689130435	1896.66495652174	1600.62961363636	2162.25523913043	1660.17665217391	1939.51591304348	2469.03130434783	1865.81856521739	2094.37241304348	2294.86004347826	1891.55336170213	1962.32293877551	2312.20669565218	1533.48084
238	231.973874992554	231.969821908789	231.989048619976	68.362	64.281	71.389	55	55	1734.28333333333	2362.17525	2463.944	2779.19342857143	1588.8132972973	2547.20994594595	1645.97161764706	1226.35631578947	865.577842105263	853.336	1327.36438235294	691.631368421053	2172.93886363636	1891.24854545455	2060.17820930233	2317.36163414634	410.209263157895	566.34	446.875263157895	368.372	3190.83656097561	2289.492	2399.00413953488	3533.212325	2667.14617647059	1570.90266666667	2003.84114285714	1417.96352941176	1090.66131578947	1768.36403125	2513.56988235294	1995.92018181818	936.625736842105	1930.08894736842	1333.51834210526	1364.09184210526	993.761947368421	931.500263157895	2302.29565517241	1056.13578947368	654.089894736842
239	231.976311011315	231.971966838004	231.990352795628	99.987	95.92	103.04	18	18	649.819625	914.1664	973.4616	989.81225	648.9744	994.89	632.4	723.162275	454.8531	564.19825	265.2715	519.319975	655.01655	726.4358	687.56425	652.051575	592.866925	314.2447	469.384	514.08	872.335125	848.64	959.0585	1128.25825	695.82755	666.337525	685.524	533.74765	459.18	497.8942	663.938625	551.097	551.82	797.97235	512.25335	592.8524	418.31275	560.1996	514.143	479.52925	402.95925
240	233.039498902572	233.039435730707	233.044487907492	65.29	64.276	67.319	3	3	274.416351351351	391.669621621622	460.215027027027	542.783783783784	297.958378378378	543.717621621622	282.637324324324	358.114864864865	264.057315789474	215.37825	403.006756756757	240.745513513513	523.315459459459	526.375783783784	490.75	523.467972972973	168.371351351351	303.068432432432	184.668918918919	185.718702702703	506.121081081081	428.513513513513	414.240702702703	531.560810810811	454.907945945946	325.414486486487	279.509621621622	299.91972972973	246.905405405405	274.532675675676	466.189405405405	289.802810810811	347.866081081081	459.048648648649	240.785555555556	264.25	275.48027027027	329.547297297297	714.982108108108	332.660972972973	189.800432432432
241	233.97025306173	233.968253482285	233.972028432799	298.944	297.9	299.941	9	9	718.358325581396	1078.61735483871	1113.12548	1089.7872	810.101581395349	1008.03572093023	778.472930232557	802.849813953488	57.1356279069768	72.4497209302325	58.1625348837209	64.2775813953488	1003.65188571428	1051.0311627907	983.414511627907	1021.1344	592.699227272727	795.808	620.400372093023	652.978604651162	909.172255813954	739.786627906977	705.936558139535	840.818051282051	939.758602941176	808.061023255813	731.640139534883	782.661069767442	760.107906976743	762.041863636363	891.82553488372	679.583302325581	850.912744186047	1044.76576744186	798.766772727272	824.270181818181	924.478186046512	867.237209302326	800.608720930233	964.295581395349	648.897488372092
242	233.969158422203	233.966873369134	233.971443475272	67.0145	65.296	68.733	2	2	812.022051282051	1267.82812820513	1333.87728205128	1413.09064102564	815.184871794872	1358.77661538462	779.613025641026	737.756615384615	506.787076923077	535.876923076923	849.894948717949	511.084230769231	1163.96628205128	1068.07423076923	991.838769230769	1184.69630769231	6851.03446153846	4924.90146153846	5045.16794871795	6428.58461538461	1532.65620512821	915.193	1052.93107692308	1682.6987948718	1283.12774358974	833.444743589743	878.330384615385	891.592051282051	622.35641025641	925.651641025641	1254.94692307692	995.92041025641	574.332179487179	1140.50333333333	682.568692307692	768.253076923077	669.305025641026	511.161307692308	1126.19323076923	676.532	382.605769230769
243	233.974154985458	233.968925929434	233.984970433233	98.9695	95.92	101.022	4	4	330.508588235294	604.101176470588	570.434090909091	631.642606060606	351.031764705882	538.792941176471	314.141882352941	418.248235294118	264.103823529412	276.491735294118	206.093470588235	316.282058823529	355.113529411765	425.389058823529	325.417529411765	379.604117647059	397.972058823529	221.397441176471	294.9075	324.388058823529	438.717272727273	336.638823529412	449.936735294118	508.018588235294	324.444176470588	361.246588235294	295.834117647059	318.429090909091	237.762794117647	269.349882352941	328.421058823529	272.418529411765	323.423911764706	456.124058823529	270.416911764706	295.927941176471	301.998352941176	345.869735294118	323.377294117647	314.241529411765	264.202852941177
244	234.018579857987	234.013088199823	234.032339552543	59.168	57.127	60.212	22	22	807.928	1263.74651351351	1304.128	1385.4995	799.897777777777	1349.60302702703	760.210416666667	716.352	503.701611111111	524.6655	840.708888888889	506.99372972973	1155.81310810811	1054.79178378378	976.565333333333	1172.65025	6774.4356	4913.62162162162	5022.80263636364	6361.01775	1506.135	903.9415	1019.22975	1657.15666666667	1270.85264864865	826.29	867.091891891892	875.255333333333	615.222972972973	910.360333333333	1229.43472222222	982.688	569.222	1129.28959459459	678.46625	765.202702702703	660.119722222222	496.86175	1119.05859459459	671.452444444444	374.441944444444
245	234.094813422093	234.094813422093	234.094813422093	205.072	205.072	205.072	1	1	179.627555555556	329.549722222222	264.251944444445	245.886944444444	411.037611111111	559.112222222222	460.2455	299.961666666667	511.131333333333	453.126666666667	403.003947368421	379.420421052631	459.125	537.686388888889	488.713055555555	544.828333333333	742.521684210526	789.652	566.254166666667	601.963888888889	224.461111111111	137.7825	152.991666666667	103.048055555556	511.314705882353	246.907222222222	215.208277777778	715.409444444445	802.958611111112	569.129	801.938333333334	592.781388888889	1047.82527777778	1348.80722222222	783.360000000001	866.451666666667	1074.645	1112.04222222222	1067.21055555555	1088.28072222222	837.374388888889
246	234.098101030626	234.086014944395	234.110277103845	503.0185	502.976	508.077	16	16	15.3066666666667	18.362	58.1644285714286	16.3268571428571	10.2011428571429	20.4088888888889	13.2596388888889	63.2572222222222	372.401388888889	495.8415	15.3041666666667	502.044999999999	28.5677777777778	28.5576666666667	15.30625	16.3244444444445	103.034027777778	80.613857142857	274.454722222222	410.207499999999	43.8576111111111	14.2858333333333	20.4088888888889	23.4702222222222	185.660222222222	87.7152222222223	14.2838888888889	446.885142857143	839.953799999999	220.344	360.050194444444	19.3821714285714	273.345111111111	124.494222222222	58.1653333333334	56.1152777777778	578.502000000001	28.572	10.1994444444444	847.96625	33.67375
247	234.099043224348	234.095972939823	234.113240374379	205.085	202.012	207.118	37	37	191.836909090909	347.913	282.653318181818	269.352	427.551409090909	578.430204545455	474.483837209302	330.605181818182	571.352727272727	485.714727272727	420.352363636364	417.347318181818	475.447090909091	558.163772727273	505.164767441861	567.26223255814	767.142545454545	807.035727272727	591.679090909091	626.447454545455	243.845181818182	163.243636363636	169.342636363636	120.378772727273	527.481	268.331727272727	227.495477272727	744.898636363636	850.907454545454	583.453	814.177636363636	605.177186046512	1110.05672727273	1333.52120833333	881.28	1197.80018181818	1495.91338095238	1169.34221052632	1417.13717142857	1428.2085106383	942.606
248	235.097770571545	235.0966868587	235.09885428439	505.0165	502.976	507.057	2	2	7.14325000000001	14.2805	24.4868571428571	18.3651428571428	15.30375	14.285	7.13900000000001	16.3245714285714	89.7819999999999	154.090107142857	18.3645	203.0795	21.426	25.5071428571428	14.2867407407407	14.2835	23.4616428571429	24.4868571428571	41.8317142857143	52.0345714285715	19.3813571428572	12.246	7.14324999999999	15.3075	35.7025	13.2558214285714	8.16228571428571	58.1542499999999	126.564142857143	24.4817142857143	67.3105714285714	13.2609285714286	48.9531428571427	18.3651428571429	11.2251071428571	20.4074074074074	68.3591428571428	8.16399999999999	13.2581428571429	98.9867037037037	13.26325
249	235.115729343875	235.115729343875	235.115729343875	508.077	508.077	508.077	1	1	6.123	15.3010344827586	24.4911428571429	21.426	12.2434285714286	12.2481428571429	10.1985714285714	12.243	76.5214285714287	139.749785714286	16.3245714285714	192.86775	19.3813571428571	22.4415714285715	17.3478928571429	15.3042857142857	27.5419285714286	26.5320714285714	32.6491428571429	55.1050714285714	19.3852413793104	11.2251071428571	6.123	12.243	35.7100000000001	11.2184285714286	8.16228571428571	59.1765714285715	96.9678571428573	23.46575	65.2708571428572	13.2609285714286	48.9531428571429	17.3448571428571	11.2251071428571	19.3852413793104	53.0437142857144	9.18417857142858	8.16057142857142	76.5214285714287	14.2895
250	235.174296375106	235.170520825938	235.18669608813	256.104	255.032	259.181	63	63	3134.27781818182	5489.06727272728	5646.18927272727	6407.86220454546	4566.13036363637	6596.61876744186	4579.49415909091	6500.15754545455	4076.46490909091	4504.15595	3582.86079545455	4833.03190909091	5642.06714285714	5549.334	5825.75727272728	5731.89218181818	4987.91113636364	5634.96627272727	4166.23690909091	5078.50765116279	5737.92617142857	5253.62804878049	4365.8323902439	5855.38158139535	5794.52804545455	5161.83776470588	4246.20593506493	5063.678	4440.21621621622	4419.82145454545	5505.30037209303	4565.52	6283.01986363637	5959.24465116279	4287.79897674419	4150.90166666667	4818.11755263158	4635.21422727273	2973.47209090909	5360.21677777777	5053.1446
251	235.194128856271	235.194128856271	235.194128856271	261.194	261.194	261.194	1	1	3153.036	5504.9501	5662.554	6430.5608	4590.72	6645.20632653061	4601.40044	6541.01508	4130.62784	4571.88571428572	3588.50072	4888.16148	5682.8482	5605.41832	5849.59744	5766.16738	5013.92672	5665.61484	4206.64496	5114.66364	5794.73802	5370.12224	4502.49564	5881.47032	5809.7065	5154.99893877551	4285.78788	5059.56852	4428.51456	4441.77664	5527.87704	4588.67968	6334.17344	5985.54908	4334.57424	4236.22612	4813.16904081633	4652.50602040816	2982.21998	5409.27212	5144.8568
252	236.031872558279	236.02931646834	236.034428648218	59.679	59.169	60.189	2	2	145.879324324324	225.408054054054	247.96125	238.745	163.243243243243	268.288432432432	162.250666666667	213.267083333333	131.534675675676	119.426914285714	180.589166666667	123.433444444444	216.263555555556	220.344	227.559111111111	223.47125	1077.6	834.587222222222	790.709459459459	1081.61365853659	287.7575	362.198611111111	440.76	289.806222222222	275.392702702703	415.185222222222	368.260111111111	196.881444444444	171.402	158.194722222222	216.298888888889	170.386388888889	220.349189189189	278.489513513514	223.440833333333	168.34125	159.163333333333	166.305277777778	281.550666666667	154.087111111111	165.283783783784
253	236.09572325465	236.092852672291	236.112033081055	507.057	502.976	508.077	3	3	5.10227272727272	18.3616363636364	18.3681818181818	14.2859393939394	8.16218181818183	24.4901818181818	13.2588181818182	19.3851818181818	46.9325454545455	57.1352727272727	9.18245454545454	64.2886363636364	18.3649090909091	17.3410303030303	16.3272727272727	7.14190909090909	18.3621818181818	21.4295454545454	19.3851818181818	34.6954545454545	21.4224705882353	12.2454545454545	15.3068181818182	14.2859393939394	25.502205882353	15.2963636363637	11.2233333333333	45.9122727272727	84.7103030303029	21.4219090909091	58.1348181818182	10.2009090909091	53.0352727272728	18.3676363636364	17.3477272727273	10.2027272727273	57.1352727272728	10.2042424242424	12.2389411764706	73.4737500000001	8.16363636363635
254	236.183470196452	236.17888663281	236.193708410586	258.121	255.049	258.133	7	7	690.724636363637	1413.07772727273	1404.91554545455	1747.98672727273	1165.15145454545	1768.00460606061	1137.40136363636	1880.36263636364	991.557818181819	1071.47727272727	899.432470588235	1134.54327272727	1488.57790909091	1493.67927272727	1505.92254545455	1475.31436363637	1319.01211764706	1414.098	993.565941176471	1332.67406060606	1469.19272727273	1383.24327272727	1096.78455882353	1429.40209090909	1502.10909090909	1329.61278787879	844.657411764706	1376.34790909091	1027.41463636364	1055.98227272727	1458.18624242424	1180.24518181818	1950.47175757576	1467.41363636364	1105.15227272727	1002.77564705882	1231.46918181818	1245.17636363636	735.725878787879	1311.54262068965	1265.32606060606
255	236.197092387895	236.197092387895	236.197092387895	259.135	259.135	259.135	1	1	705.014897435897	1424.27794871795	1425.2982051282	1760.47307692308	1173.32435897436	1785.23569230769	1146.59528205128	1864.042425	1002.78602564102	1081.63487179487	908.664075000001	1151.89843589744	1505.93630769231	1508.99715384615	1521.24053846154	1489.57435897436	1332.28325	1431.45571794872	1004.823125	1344.90071794872	1483.45282051282	1393.28497435897	1111.05225	1440.63825641026	1508.16635897436	1353.098	920.15275	1386.35423076923	1049.87023076923	1075.53943589744	1472.23	1188.44935897436	1968.84743589743	1479.63205128205	1118.39774358974	1018.08475	1244.71282051282	1260.39666666667	744.918205128205	1363.706575	1284.69651282051
256	236.955847615264	236.955847615264	236.955847615264	66.316	66.316	66.316	1	1	757.909533333333	1149.4273	1183.50933333333	923.341333333333	721.328533333333	1068.82026666667	668.416206896552	614.206068965517	517.922933333333	437.949827586207	1050.88413793103	449.9523	955.998482758621	712.006533333333	816.213333333333	930.680275862069	473.504	424.348689655172	459.12	472.383466666667	1154.1478	947.8587	919.260266666667	1438.58896551724	1193.478	742.6328	947.641933333333	732.407866666667	610.124965517241	866.360586206897	1122.07333333333	910.239862068966	455.9698	961.9543	684.598933333333	709.091724137931	512.173866666667	413.2215	1148.59506666667	438.79275862069	399.002466666667
257	237.068357129393	237.063881087562	237.071642683422	268.3125	267.31	269.373	4	4	81.6218181818182	176.532418604651	195.914181818182	192.831545454546	297.919636363636	379.685181818182	245.858340909091	1052.92145454546	11582.1	13835.939	7140.1590909091	16265.1171219512	148.959818181818	173.446363636364	167.302363636364	118.380636363636	626.293644444444	753.981545454546	555.972666666666	841.725	140.816454545455	150.000136363636	109.169181818182	127.552325581395	123.4695	93.8776363636363	89.7717333333333	130.594909090909	129.557318181818	84.6826363636364	113.262886363636	77.5303636363636	508.039227272727	255.073863636364	102.039534883721	135.678136363636	409.184045454545	238.807636363637	130.594909090909	226.445045454546	259.178136363636
258	237.075042249954	237.073861635648	237.076222864259	413.1915	412.177	414.206	2	2	25.5064285714286	44.8988571428571	39.7777714285714	40.8171428571429	42.858	46.9278857142857	39.7911428571428	63.2572222222222	48.9733333333334	94.8706285714286	44.8988571428572	59.1666285714286	40.8114285714286	38.7642222222222	34.6897142857143	38.7762857142857	45.9125	27.5477142857143	24.4868571428572	31.6286111111111	32.6436571428572	37.7379444444444	29.5932571428572	39.7911428571428	23.4593428571429	33.6741428571429	24.486	41.8246857142857	28.568	29.5928888888889	30.6128571428572	20.4085714285714	83.6605	29.5932571428572	23.4625555555555	33.6694285714286	64.2888	33.6637714285714	17.3472857142857	46.9404444444444	28.5632
259	238.049603677156	238.049603677156	238.049603677156	294.857	294.857	294.857	1	1	70.3825555555555	95.9043703703705	74.478925925926	101.027666666667	58.1547777777777	106.106962962963	66.3312962962963	106.087703703704	1427.3427037037	1751.78514814815	1354.65837037037	1866.03725	84.6481428571428	76.5361111111111	96.9271428571428	67.3105714285714	140.800888888889	136.7135	80.6355925925925	187.768592592593	91.8233333333332	68.3722592592593	68.3424814814815	83.6642962962963	95.9043703703703	65.2965925925927	65.3226666666666	68.3573703703703	47.9626296296296	63.256074074074	84.699962962963	48.9831111111111	84.6815185185184	96.9246296296297	49.9836296296297	53.0554074074074	77.5425185185185	70.397888888889	95.8665714285714	71.4207407407407	60.1952962962964
260	238.077314389985	238.071380135901	238.078743449113	267.315	267.31	268.29	3	3	24.4861714285714	45.9192857142857	43.8784285714286	70.4095714285714	60.1968571428571	76.5449999999999	61.2066666666667	180.585514285714	2072.78514285714	2555.13431578947	1313.68844444444	3087.36055555555	38.7643428571428	54.0736285714285	46.9318285714285	45.9192857142857	100.977171428571	133.657428571429	93.8347428571428	150.0072	54.0751428571428	59.1765714285714	30.6085714285714	39.7967142857143	36.7354285714285	38.7762857142857	32.6436571428572	41.8317142857143	40.8111111111111	30.6077142857143	31.6332857142857	27.543	95.8907428571428	65.2964571428572	28.572	29.5833142857143	78.573	51.03	27.5515714285714	62.2183055555555	40.8171428571429
261	239.085745079543	239.08172480638	239.090198557324	295.888	294.863	296.898	7	7	117.344385964912	219.401842105263	219.379210526316	248.968344827586	161.203586206897	208.153862068966	165.268421052632	332.577192982456	6854.68647222222	8087.72814285715	5097.2347368421	8073.81883333333	218.276310344828	288.769228070175	206.074827586207	193.873333333333	791.574456140351	833.569333333333	949.963	1000.98142105263	173.462631578947	216.295789473684	158.127192982456	209.197105263158	199.992210526316	154.061655172414	125.494526315789	180.586578947368	98.9672280701754	107.138684210526	128.579684210526	124.484947368421	242.851859649123	191.812771929825	103.057210526316	128.542105263158	158.157105263158	156.102947368421	125.457879310345	142.839298245614	96.9366666666666
262	239.071428322713	239.067421517103	239.075435128323	267.312	266.289	268.335	2	2	45.9132352941176	76.5330882352941	89.7988235294118	115.309852941177	74.4814705882354	101.043	67.3275428571429	157.125294117647	1150.69270588235	1301.0046875	701.602742857143	1445.72645454546	70.3881176470589	86.725	67.3394117647059	62.2361470588235	98.9514117647058	110.188588235294	106.089176470588	108.166764705882	64.2766764705882	106.107529411765	72.438794117647	55.1038235294117	53.0629411764706	44.8994117647059	41.8236176470589	62.2361470588235	39.7911428571428	45.9198529411765	40.8176470588235	44.8850285714286	112.209705882353	67.3394117647058	42.8572941176471	49.9857647058823	81.6211764705882	55.1133529411765	43.8789705882353	61.1965714285714	56.1242647058823
263	239.146363649074	239.146363649074	239.146363649074	180.587	180.587	180.587	1	1	73.4598620689655	103.065275862069	335.738827586207	775.124	100.007310344828	609.104689655172	125.4928	199.933517241379	75.5157241379311	99.9665333333334	90.7889	85.7205517241379	179.568551724138	121.388206896552	95.9059310344827	84.6828965517241	98.9658666666667	95.9059310344828	71.4048275862069	87.7615172413794	98.9667586206896	108.127310344828	668.416206896552	111.228862068965	67.3388571428571	59.1869285714285	1425.31253333333	116.335034482759	82.6254	61.194	85.7031724137931	46.9422068965517	347.914068965518	169.331448275862	56.1151724137931	64.2643448275862	116.311448275862	216.298482758621	76.52	77.5540689655173	38.7704827586207
264	239.982234872163	239.982234872163	239.982234872163	64.281	64.281	64.281	1	1	47.9452222222222	87.7176111111111	82.656	109.168918918919	68.3697777777778	98.9504864864865	77.5537777777778	63.2572222222222	83.5967222222222	63.2865	75.4985	57.134	76.5208333333333	79.5705405405405	86.722972972973	74.4924444444444	79.5925	47.9530555555556	39.7908333333333	52.0341666666667	182.654583333333	970.125666666667	1327.37162162162	206.062444444444	105.071444444444	411.171944444444	330.567567567568	61.2064864864865	45.9125	82.65375	89.7718918918919	102.041666666667	66.3072222222222	77.5284444444444	79.5925	64.2775	59.1761111111111	64.2775	94.8574864864865	57.1433333333333	56.1244444444444
265	240.093333556133	240.093333556133	240.093333556133	294.868	294.868	294.868	1	1	30.6083333333333	48.9799999999999	59.1761111111111	64.2888	41.8310810810811	56.11375	38.7705555555556	69.3694444444445	1468.13975	1856.89189189189	1154.95444444444	1935.15077777778	53.0371111111111	58.16375	44.8922222222222	51.0055555555555	116.311666666667	111.210277777778	141.864944444444	148.984888888889	41.8370833333333	36.735	31.6234444444444	61.225	45.9125	32.6488888888889	23.4734166666667	39.7908333333333	24.4866666666667	31.62775	30.6133333333333	32.6542222222223	48.9733333333333	43.8719444444445	21.4223333333333	34.6847222222222	34.6894444444445	32.6488888888889	27.5385	29.5920833333333	25.5069444444445
266	242.956910552216	242.956910552216	242.956910552216	758.079	758.079	758.079	1	1	11.22309375	23.46646875	17.34796875	27.53746875	10.2025	22.4503125	13.26365625	13.26365625	177.5289375	296.90184375	21.42984375	240.82325	25.5113636363636	33.66928125	22.4454999999999	23.46646875	21.433125	25.50703125	17.34478125	15.3065625000001	22.4503125	12.245625	9.18253125	19.38534375	36.73575	8.1635	22.4503125	18.367875	22.4461875	11.2193125	22.4503125	12.243375	15.30140625	16.3245	12.245625	22.4461875	10.20125	13.26365625	18.3616875	37.75040625	11.22309375
267	243.882668458743	243.880702705989	243.888990698689	917.223	913.181	920.25	21	21	5571.04459459459	5185.01351351351	6910.81697368421	5583.93918918919	3457.92493243243	11355.5742977099	4242.62091891892	3792.178	3019.21964864865	2832.27027027027	3117.73945945946	2938.37837837838	6990.89189189189	5483.9527027027	6020.55135135135	5762.94443243243	3745.46177027027	9351.08841558442	3126.10810810811	4405.20681081081	5452.75762162163	2816.16972972973	3374.57005405405	11772.9240902256	7292.48550684931	3171.462	3279.66983783784	5279.89864864865	2999.1528	3689.59048648648	7591.91605633802	4392.61256756757	3706.93645945946	8361.74093333333	3182.31567567568	3087.33783783784	3004.25817567568	3670.93243243243	3307.97908108108	3056.97264864865	3142.68216216216
268	244.093630846467	244.087354118799	244.107981788172	60.2	59.162	61.221	17	17	831.38358974359	1312.707	1065.48442105263	1100.86394736842	924.375538461539	1217.01294871795	839.80652631579	1446.95705263158	3977.26216216216	5600.31293023256	4579.05915789474	4446.86376470588	504.963461538462	688.586538461539	482.659157894737	419.388615384615	230.618512820513	366.283921052632	183.646153846154	264.286256410256	479.592820512821	287.719538461538	266.288684210526	354.086105263158	392.690128205128	208.106153846154	129.556282051282	221.36782051282	360.150512820513	273.508105263158	394.852026315789	295.922105263158	744.69358974359	597.795128205128	247.928538461538	347.91617948718	417.295358974359	854.996358974359	1016.91443589744	481.638736842105	466.25717948718
269	246.058620348186	246.057941082057	246.059299614316	59.1655	59.157	59.174	2	2	58.146	89.7576842105263	96.9410810810811	78.5608108108108	94.8851351351351	107.111351351351	113.268	114.288432432432	268.176947368421	345.006648648649	300.97972972973	194.840648648649	78.5504054054054	109.154459459459	82.6528378378378	82.655027027027	38.7764324324324	63.2567567567568	44.8918918918919	34.6947027027027	69.3894054054054	79.5825789473684	30.612972972973	119.387432432432	74.4560540540541	36.7247368421053	37.744	117.312432432432	44.8918918918919	50.0078108108108	64.2872432432433	52.0420540540541	174.438	135.677972972973	48.9726315789474	77.5405405405405	116.310810810811	189.800432432432	276.449297297297	124.489459459459	46.9324324324324
270	246.859360934903	246.857572234576	246.860177516125	1079.43	1079.33	1079.47	5	5	1836.54545454546	2330.39374999999	2626.26000000001	2430.38437500001	1548.82	2877.08848484849	1639.64218749999	1535.02	1257.40999999999	1300.88636363637	870.318484848487	1273.98	2652.78787878788	2333.14874999999	2458.20000000001	2577.28545454546	1555.96212121212	2997.65030303031	1410.65999999999	1732.49062499999	2485.45818181819	1272.32968749999	1511.63999999999	2852.76727272728	2740.53393939395	1398.8484375	1571.17909090909	1805.95312500001	1401.29212121212	1552.43999999999	2831.34090909092	1737.57606060606	1543.73281249999	2809.91454545455	1311.71999999999	1303.95937499999	1321.68484848485	1534.08	867.531249999996	1349.86090909091	1414.31969696969
271	246.862772824596	246.860355821077	246.880343352516	1079.43	1078.39	1080.43	92	92	1754.84102564103	2332.39235294118	2586.46818181819	2427.27970588236	1438.640625	2876.60565217392	1639.62696969696	1539.95384615385	1257.40999999999	1300.88636363637	870.318484848487	1273.98	2623.17617647059	2339.11333333333	2439.84	2546.67636363637	1503.92666666667	3006.782	1325.99999999999	1733.34934782609	2478.89297297297	1296.80515151515	1380.44657142857	2850.9	2741.46621621622	1398.8484375	1552.72371428572	1787.58750000001	1401.29212121212	1492.25999999999	2798.69121212122	1720.18833333333	1498.82515151515	2809.89	1311.71999999999	1303.95937499999	1321.68484848485	1476.96	867.531249999996	1349.86090909091	1414.31969696969
272	247.039177406207	247.038803626751	247.039551185662	62.249	62.24	62.258	2	2	493.739024390244	722.16	820.531024390244	1096.79734042553	104.067365853659	1328.19878048781	103.06187804878	158.164268292683	687.299170731707	1150.30965853659	166.307707317073	525.375365853658	539.657414634146	1079.31482926829	721.415902439025	628.575414634146	60.2044634146342	151.003317073171	93.8646829268293	81.6331707317073	636.732571428572	2042.62595121951	1823.48095121951	754.086414634146	405.950292682927	1133.38258536585	817.137219512195	652.87619047619	661.133853658537	75.5197073170732	501.023585365854	72.4580975609756	86.7103658536585	1140.5236097561	711.127	428.512682926829	1020.2619047619	84.6944146341463	278.493292682927	1075.49131707317	1109.03163414634
273	247.047169646509	247.040529094759	247.058524712851	62.234	60.177	63.26	17	17	585.55358974359	777.220461538462	855.103794871795	1149.85787179487	1382.46133333333	1322.03435294118	1522.4521025641	2024.4736	1015.46030769231	1234.07084210526	421.368684210526	1209.86119047619	673.284615384615	1050.71195652174	861.235368421053	764.295368421053	243.880631578947	384.698736842105	259.151641025641	268.367897435897	697.960615384615	2096.785	1750.7919	812.12947368421	471.228153846154	1165.13282051282	853.847307692308	1208.85192307692	759.095368421053	745.022631578947	660.105897435897	542.864	1850.79164102564	1139.41978571429	847.854384615385	1001.92426315789	1476.34812820513	1005.98890909091	1054.68	1419.39066666667	1501.85517948718
274	250.015399385833	250.012681367099	250.02133260518	64.7825	62.235	68.351	8	8	99.9708888888889	165.2355	188.777083333333	210.177222222222	98.9843428571428	191.780888888889	123.473777777778	116.311666666667	91.7511428571429	83.7032571428571	111.20725	78.5485555555555	166.305277777778	156.08125	148.960555555556	134.698666666667	1145.92791666667	934.727111111111	1024.36685714286	884.587714285714	232.657714285714	301.996114285714	322.407777777778	386.706333333333	165.231	173.443714285714	174.439	119.353	97.9466666666667	85.729	171.378666666667	109.184583333333	86.7236111111111	135.674777777778	98.9677142857143	111.210277777778	124.473888888889	111.210277777778	132.596388888889	136.735833333333	62.2461428571429
275	250.86294565434	250.860912355401	250.868192625494	1071.23	1071.23	1071.26	4	4	1079.50129032258	1462.12225806451	1750.87354838709	1615.17064516128	1340.70387096774	1767.75741935483	1207.04161290322	1398.28387096774	1274.3829032258	998.895806451609	2287.56322580644	1129.49709677419	1630.47548387096	1447.83774193549	1691.15999999999	1715.63999999999	1050.93225806451	1864.55999999999	1308.66	1412.1264516129	1499.32774193548	1331.52096774193	1345.80548387096	1756.43999999999	1810.05225806451	1148.88322580645	1260.09838709677	1013.88	1031.87225806451	1441.25999999999	1821.27580645161	1068.27774193548	1314.17548387096	1778.98451612902	1213.8	1322.33806451612	1168.26935483871	1342.32	1841.24387096775	1189.05161290322	1288.26
276	250.972109107598	250.972109107598	250.972109107598	64.281	64.281	64.281	1	1	187.7076	496.728121951219	562.2404	573.39455	264.251225	619.215875	234.694358974359	309.184307692308	336.501	439.9217	786.632025	212.215804878049	533.523780487805	457.014634146341	510.2125	480.6084	2113.300175	1590.608725	1125.363325	1579.6179	514.2942	194.872525	228.5696	496.952282051282	383.52	181.58225	184.642073170732	326.44	237.724075	236.770871794872	421.440025641026	250.000512820513	206.0703	544.74675	189.77115	236.702243902439	340.77185	305.102666666667	1172.28826829268	274.494325	143.85525
277	251.068334264429	251.067403003423	251.069265525434	88.7555	88.744	88.767	2	2	71.42	219.324571428571	80.6138571428571	137.757857142857	143.880428571429	239.767142857143	103.014228571429	242.828	346.780571428571	298.056914285714	186.712285714286	203.036857142857	210.208285714286	169.338971428571	131.587371428571	118.369714285714	36.7354285714286	58.1562857142857	33.6741428571429	49.9856	150.976914285714	28.5624	13.2614857142857	45.9128571428571	169.367428571429	68.3591428571428	43.8722857142857	508.088057142857	93.8662857142857	195.894857142857	137.692285714286	91.8231428571429	805.890285714286	633.7926	204.085714285714	260.209285714286	257.148	602.971971428571	140.775771428571	267.359771428571	43.8649142857143
278	251.092923190476	251.08730116244	251.100647666167	230.59	229.542	231.612	5	5	69.3842857142857	113.240614285714	117.339428571429	155.092869565217	139.777185714286	152.044782608696	104.068086956522	306.115714285714	174.468857142857	151.026492753623	136.695314285714	217.318652173913	110.198571428571	190.806785714286	159.17652173913	126.503362318841	126.483492957746	116.311391304348	74.4683428571428	111.200242857143	112.229857142857	206.094828571429	132.603661971831	145.886557142857	107.138043478261	95.922231884058	95.8826857142857	151.012857142857	79.5814782608696	91.8025714285715	105.0806	88.7499428571428	290.757	155.094285714286	71.402	145.900857142857	187.744	179.611826086956	116.319652173913	196.881746478873	121.4123
279	252.101010728036	252.099538957647	252.101937598421	202.024	202.012	204.053	3	3	330.614341463415	813.153829268293	586.738414634146	997.839428571429	1625.32624390244	2581.9903902439	1717.35782926829	3951.59356097561	1487.76453658537	1398.98846341463	549.857	878.577	1137.59914634146	1736.49663414634	1617.15285714286	1261.04371428572	2405.49685714286	1799.75326829268	1259.88073170732	1807.15431707317	416.279414634146	416.269463414634	294.85569047619	243.814975609756	888.648119047619	562.16430952381	404.996714285714	4404.10956097561	2590.44497619048	1481.85242857143	1747.46890243902	1203.06885365854	10766.8912926829	6929.85409756098	2976.28882926829	5203.36829268293	10133.7377317073	8250.90968292683	5671.76828571429	9534.25514285714	2650.26928571429
280	253.214481241928	253.211585117193	253.231961936766	617.263	611.124	619.32	29	29	515.299895833334	2433.72	1524.08372727273	2418.73197368421	1107.878375	2020.392	1166.03023404255	1794.69482926829	960.977375000002	1423.28585106383	513.263340425531	1464.93387234043	1115.01939583333	2049.70234	1434.86787234043	900.791510638298	701.003106382978	328.527208333334	272.476340425532	763.166893617021	861.00570212766	961.095124999999	480.49014893617	1318.33096	434.692212765958	286.697723404255	270.345106382979	839.871499999999	270.404895833334	510.135416666667	301.964085106383	747.858520833334	3650.02314634146	1078.43236170213	314.317276595745	1109.17942553191	1078.55839583333	2237.46916666667	433.617553191489	841.81595744681	458.056425531915
281	254.990262898123	254.984656025685	255.005305359979	103.065	94.878	107.127	90	90	3214.58821311475	4560.61909090909	5223.99637777778	4250.11551282051	3256.52681395349	4264.85945454545	2702.08812244898	3784.28431818182	216.215348837209	302.9805	298.939909090909	186.711069767442	2651.66394736842	2960.41205128205	2866.97275	2837.78413953488	409.131906976744	736.735363636364	619.394093023256	420.297488372093	2895.77079452055	2511.24	2791.45661538462	3004.11035714286	2141.27288372093	2329.50555555556	2157.89368421053	2559.186	2030.61409090909	2008.94257142857	2753.514	1982.56654545455	2773.24493023256	3772.38273170732	2511.06280821918	2645.93514634146	1739.565	2752.71293023256	2609.47195121951	1579.05987096774	1108.86422857143
282	255.00602523043	255.005561117994	255.006607152648	104.055	99.984	105.086	7	7	3206.29855813954	4571.87051162791	5236.42983333333	4259.16947619048	3286.16333333333	4277.63657142857	2749.92	3743.48155555556	214.2	300.942142857143	297.923428571429	185.692	2699.613	3041.995	2904.75342857143	2890.80669047619	406.073714285714	730.524571428572	618.365285714286	420.297488372093	2864.89542857143	2464.32	2813.88233333333	3021.31052380952	2141.27288372093	2342.84933333333	2162.70285714286	2602.03214285714	2024.48304761905	2063.01771428571	2766.88144186047	1972.71854761905	2674.27334883721	3827.53826190476	2508.86623255814	2689.78695238095	1761.99230952381	2823.06469047619	2818.65471428571	1646.51057142857	1212.94590697674
283	256.081327186366	256.075970800659	256.09661382584	64.2695	61.197	68.361	14	14	162.207	253.994094339623	271.445471698113	293.868679245283	325.500377358491	490.756132075472	304.072452830189	407.130566037736	1106.41339622641	1350.23383018868	1068.21656603774	1455.78232075472	191.788377358491	301.987018867925	187.728603773585	232.650339622641	269.379622641509	552.034358490566	318.357735849057	340.812339622642	386.723018867925	170.36520754717	173.464150943396	399.943547169811	262.154547169811	184.671226415094	136.717924528302	224.437358490566	250.989622641509	236.753811320755	403.049056603774	222.466943396226	598.839679245283	585.631622641509	213.258867924528	370.362735849057	374.443867924528	463.294150943396	446.826113207547	395.90641509434	491.767320754717
284	256.261578335043	256.257453129782	256.279318284556	880.534	875.381	882.483	25	25	446.994279069768	895.907116279071	974.344302325581	717.354279069766	686.647813953488	798.769255813955	495.923441860466	1962.00942857143	665.206790697674	599.924093023257	2705.41004651163	473.528186046512	1016.19795348837	869.376837209301	1079.54021875	804.089860465115	518.301767441861	899.988697674418	611.147162790699	591.680930232558	917.356325581394	522.442418604652	593.721209302325	1031.49572727273	932.535069767441	574.482581395348	533.812720930233	689.70865116279	587.680744186047	756.022090909092	808.061023255813	719.296744186048	653.053023255813	853.973581395348	654.929581395349	651.954272727274	540.747906976744	622.441162790699	1678.92	611.216813953489	578.417318181818
285	256.977701689561	256.971077586045	256.992988676402	103.057	94.878	107.127	95	95	2301.496	3277.15771428571	3804.66297435897	3245.90754761905	2263.5799	3098.38257142857	1845.53670422535	2578.49167567568	142.79641025641	207.117256410256	160.180256410256	124.455641025641	1777.75247619048	2246.04	2114.73276315789	1981.6168	308.117435897436	544.830615384615	464.286666666667	299.910153846154	2093.59459459459	1692.18	1779.34164705882	2190.20182926829	1520.19975609756	1611.01063636364	1707.945	1880.6663125	1401.00281395349	1444.7094	2076.4146	1340.75068656716	1771.88888571429	2808.10710204082	1735.7004	1806.15225	1093.61866666667	1820.18971428571	1459.82941463415	1010.96157142857	863.048739130435
286	258.110034448422	258.107206045863	258.124715196111	54.5915	53.046	56.108	4	4	83.653387755102	117.304693877551	101.018387755102	107.13	115.303816326531	78.5525714285714	131.624755102041	227.546469387755	599.52	751.185632653061	667.253510204082	247.899673469388	161.182571428571	168.323571428571	114.283428571429	120.405755102041	2065.26481632653	1206.08325	1294.7195915493	1742.82228571429	118.364979591837	523.396102040816	159.183673469388	169.384367346939	125.465020408163	102.014285714286	166.286612244898	116.298612244898	84.6837142857143	124.502244897959	160.20087755102	154.097040816327	203.012489795918	116.296285714286	88.7630816326531	104.069142857143	262.213428571429	118.376816326531	415.198142857143	140.813510204082	228.544
287	258.125769620629	258.125769620629	258.125769620629	55.087	55.087	55.087	1	1	71.4051851851852	91.7866666666667	76.5375	83.6620769230769	94.8850384615385	59.1756153846154	111.2345	193.851153846154	577.110370370371	433.630769230769	631.546653846154	230.536740740741	140.765307692308	145.8985	98.9885	104.083153846154	2030.31592592593	1193.715	693.783076923077	1715.42688	111.2345	461.161692307692	144.878230769231	147.939038461538	116.263111111111	83.662076923077	153.011538461538	102.026923076923	73.4593846153846	115.342576923077	144.878230769231	146.918769230769	174.464333333333	104.043777777778	61.2161538461538	89.787076923077	241.803807692308	96.9255769230769	400.890230769231	124.501	207.114653846154
288	258.874144561971	258.873733428424	258.874555695518	1078.92	1078.39	1079.45	2	2	2340.9	3303.63513513513	3513.83666666667	3183.26666666667	2170.13083333333	3722.93189189189	2319.07432432432	2232.9427027027	2005.85135135135	1891.08	2087.48833333333	2063.46	3536.28277777778	3477.08108108108	3337.55083333334	3192.6	2218.06756756757	3694.44	2036.94	2272.14189189189	3339.20864864865	1975.24324324324	2207.86486486486	3661.75	3330.18666666667	2005.86611111111	2270.73611111111	2500.70083333332	2073.76888888889	2196.06	3705.62162162162	2325.84611111111	2168.07432432432	3545.41	2110.38	2015.03378378378	1987.48648648649	2156.86722222222	2108.43675675676	2073.76888888889	2041.02
289	258.88056581054	258.875558190886	258.897118708791	1078.42	1075.35	1079.51	138	138	2175.66	3040.50303030302	3656.49454545455	3074.96500000001	1963.96951219513	3885.81565217392	2076.18452380952	2092.20588235294	1412.54499999999	1530.38461538461	2194.55775000001	1901.28000000001	3711.74324324324	3599.10755555556	3400.68	2873.34000000001	1772.25088235294	3905.20391304348	1728.89999999999	1809.03193548386	3031.9055	1932.35350000001	1897.665	3600.38204545455	3181.08511627908	1848.64266666667	2149.32342857143	2518.43304347826	1958.47657142857	2268.48	3751.39511627908	2236.85953488373	1848.78909090908	3595.02577777778	1869.66	1770.22575757575	1854.37828571429	1946.15999999999	1172.54048780488	1763.42400000001	1803.36
290	259.107154447115	259.107154447115	259.107154447115	100.002	100.002	100.002	1	1	21.4229166666667	38.7758333333333	41.8370833333333	57.144	50.0017777777778	48.9813333333333	71.3961111111111	93.8374444444445	56.0893055555555	62.2369444444444	21.426	48.9733333333333	26.5311428571428	37.7471944444444	33.6637714285714	25.5107142857143	47.9530555555556	27.5475	25.5111111111111	33.6636666666667	21.4258333333333	47.9373888888889	37.7495142857143	25.5034722222222	24.4866666666667	26.5308333333333	22.4430555555556	44.9064	24.4902857142857	17.3447222222222	20.3988888888889	22.4494285714286	71.4116666666667	40.8166666666667	20.4083333333333	41.8375714285714	36.73	56.1078571428571	28.5638888888889	42.8516666666667	24.4826666666667
291	259.856303845062	259.855471821791	259.858343523732	1085.52	1083.55	1086.63	7	7	1614.39333333333	2241.45093023255	2234.84285714285	2152.18428571429	1536.12	1926.8928	1579.32857142857	1483.75627906976	1432.74857142857	1389.55674418604	2263.80673076924	1457.23976190476	1954.2119047619	2322.6038095238	2225.64	2297.0919047619	1391.91441860465	2323.08214285714	1399.44	1417.10302325581	2250.63302325581	1449.06046511628	1488.51930232558	2238.90046511627	2308.25999999999	1474.24404761905	1515.76071428571	1590.18000000001	1325.59857142857	1449.42	2319.51720930232	1537.49046511628	1549.73325581395	2382.25595238095	1420.86	1379.35441860465	1383.75069767441	1510.97261904762	2251.17047619047	1410.98928571428	1453.16860465116
292	261.221645637204	261.221645637204	261.221645637204	758.079	758.079	758.079	1	1	15.3040243902439	36.7296585365854	46.9390731707318	33.6640243902439	34.6891219512195	45.9186585365854	28.5559024390244	30.6095121951219	177.526682926829	180.591804878049	27.5511951219512	188.776707317073	38.7813170731707	37.744512195122	35.7093902439025	43.8715365853659	34.6940975609756	42.8522926829268	22.4491219512195	25.514024390244	41.837	27.5511951219512	23.4667317073171	37.7499268292683	43.8778292682928	25.509756097561	27.5511951219512	24.4928780487805	39.7914146341463	22.4432195121951	45.9186585365854	26.5269756097561	25.5030487804878	39.7961707317073	25.5067073170732	21.4256341463415	29.584243902439	32.6485853658537	41.826	34.6849756097561	35.7145121951219
293	263.015462412695	263.010078169326	263.03026389002	62.235	60.177	65.29	102	102	2929.7272	3704.84177777778	4615.82429545455	5047.298	5589.15038709677	5853.61459574468	6471.00204545455	9448.77772727273	6396.735125	8018.48507317073	531.565395348837	10365.0150697674	2498.62447368421	5575.84669811321	3846.44722222222	3094.83606122449	1948.95511627907	2182.64470212766	4051.52305555555	2336.79027027027	1731.60404347826	2578.98133333333	2557.00922580645	1382.67052631579	1723.87191489362	4298.92126086957	3125.64476190476	6311.49451219512	5795.24903225806	3275.95785714286	2316.308	2214.53217391304	10563.07078125	6557.94390566038	6092.08632558139	7881.67884615385	10713.7996764706	8886.70330434782	1406.93276744186	11469.2437209302	6015.528
294	263.030948673467	263.030455255252	263.03277829917	63.249	62.234	65.29	11	11	3037.96609090909	3740.34	4654.65960465116	5045.28	5676.83274418605	5840.41079545455	6491.9031627907	9467.22804651163	6490.86040909091	8068.43127906977	531.565395348837	10433.9547272727	2570.75162790698	5724.00293023256	3850.97204651163	3102.07255813953	1946.88504	2184.41748837209	4053.47634883721	2425.47974418605	1766.34460465116	2728.22623255814	2614.25288372093	1574.50590697674	1770.75945454545	4340.69372093023	3216.49995348837	6324.86511627907	5857.38572727273	3245.30093023256	2357.16697674419	2268.62442857143	10625.7403636364	6569.67818181818	6160.44502325581	7946.77253488372	10772.1064186046	8887.83830232558	1411.86872727273	11506.9983488372	6004.305
295	263.863408203125	263.863408203125	263.863408203125	1079.44	1079.44	1079.44	1	1	1098.85676470588	1321.29242424243	1486.58151515152	1464.72	1112.13030303031	1474.77575757576	968.267575757578	964.472727272729	863.432727272729	855.013939393941	715.232424242426	903.720000000002	1478.40617647059	1257.38666666667	1435.14	1362.10454545455	975.699393939396	1528.4005882353	939.699090909087	1036.62787878788	1318.23151515152	813.181515151517	1004.7	1469.82	1421.28212121212	1004.99848484849	1044.39	1108.04909090909	823.629090909092	1032.24	1446.7896969697	1033.56696969697	1009.0796969697	1527.39363636364	933.300000000002	920.313333333335	871.597575757577	1064.17606060606	804.237575757577	898.886969696972	918.746969696972
296	264.019151511482	264.017350758471	264.028383236559	61.209	60.188	63.238	5	5	296.855487804878	351.9	476.533634146342	558.086756097561	607.059634146342	612.071428571429	679.596146341463	1006.13905	685.259707317073	810.4358	130.594341463415	1083.39171428571	255.036585365854	558.006707317073	368.369682926829	319.393025	206.12585	248.9471	362.195243902439	203.062512195122	224.491219512195	266.296390243902	252.042414634146	208.1616	188.7	415.19956097561	326.439024390244	580.449390243902	540.742195121951	323.510097560976	252.0388	255.1375	1200.68353658537	664.115268292683	599.917756097561	772.343097560976	1111.07217073171	979.598048780488	197.903658536585	1266.33456097561	570.329975609756
297	264.03650471548	264.03650471548	264.03650471548	61.225	61.225	61.225	1	1	296.860604651163	349.86	470.398113636364	551.967545454545	598.890162790698	605.9745	682.653681818182	1011.20288636364	679.077818181818	808.374139534884	131.615181818182	1120.13468181818	260.134772727273	553.934045454545	364.286045454546	316.322558139535	221.425790697674	244.865454545455	358.109790697674	209.181046511628	221.430837209302	258.130604651163	253.061454545455	204.081818181818	184.624113636364	412.136372093023	322.370272727273	575.356909090909	537.683727272727	318.40688372093	251.020636363636	254.078441860465	1214.98618604651	660.028227272727	597.883534883721	766.224818181818	1104.95536363636	932.757772727273	200.993727272727	1244.8823255814	567.275162790698
298	265.016233887035	265.012295373187	265.03158033655	61.225	60.188	63.238	9	9	406.016857142857	593.64	657.134604651163	682.566697674418	770.315714285714	753.885571428571	836.751428571429	1232.64895238095	809.653142857143	992.111142857143	318.319813953488	1275.1902173913	395.814139534884	806.002093023256	522.442418604651	429.600428571429	259.18280952381	297.916476190476	472.392285714286	295.917380952381	362.24369047619	393.821095238095	374.488547619048	386.733404761905	293.76	524.34119047619	451.921813953488	827.333162790698	712.159428571429	423.527261904762	343.876404761905	331.677976190476	1208.8185	850.799142857143	710.102285714286	926.397809523809	1292.68554545455	1117.49964285714	417.284627906977	1364.28116666667	669.307428571429
299	267.123467248202	267.119924283745	267.13998127718	549.9115	543.792	550.957	12	12	314.284864864865	1104.07864864865	929.613945945948	1092.70945945946	965.175675675676	1202.89864864865	631.363270270271	1871.51363636364	721.437684210528	946.660324324325	935.587837837838	679.391999999998	514.216216216216	1131.64694736842	971.14291891892	882.253243243242	439.744763157896	370.358108108108	384.580756756757	250.003157894737	747.756447368421	642.765789473684	721.101783783785	850.65745945946	394.844594594595	549.852837837838	281.639351351351	870.428864864864	533.686162162162	471.300789473685	456.000405405406	687.662162162162	1839.56083333333	873.235675675673	457.093189189189	617.181756756757	673.592432432433	1002.63343243243	660.025131578947	1013.2894054054	944.795297297297
300	268.101852841254	268.101852841254	268.101852841254	126.501	126.501	126.501	1	1	160.167068965517	258.081810344828	190.810931034483	334.650482758621	191.832561403509	267.281368421053	166.305754385965	454.912440677966	634.557965517241	751.946877192982	660.051551724138	600.935	138.743448275862	240.736275862069	197.933517241379	126.514206896552	69.3778947368421	65.3103157894737	49.9885964912281	56.1094827586207	103.058310344828	127.521551724138	107.118103448276	149.922559322034	82.6413157894737	58.161	55.0939655172414	181.609103448276	63.2628421052631	62.2178965517241	93.8384137931035	45.9116379310345	200.936603448276	99.968448275862	62.2305172413793	68.3646842105263	195.85324137931	248.922068965517	181.625578947368	283.583965517241	63.2628421052632
301	270.092764182971	270.092764182971	270.092764182971	106.101	106.101	106.101	1	1	65.2918857142857	105.064352112676	127.555357142857	134.698457142857	177.555652173913	245.847154929577	204.039436619718	255.028169014084	480.433457142857	601.087304347826	275.450142857143	703.984647887324	78.5609	111.190746478873	114.2608	121.4225	136.71585915493	281.614628571429	138.756914285714	206.079830985915	117.341071428571	104.051657142857	101.006871428571	130.563605633803	116.310942857143	124.483571428571	132.626	316.310714285714	188.766071428571	140.785628571429	152.970422535211	127.544642857143	949.646225352113	479.570289855072	202.030714285714	337.738214285714	675.315657142857	600.939871428571	346.838309859155	740.654828571429	298.964642857143
302	270.113023388353	270.112411012924	270.113635763782	105.608	105.098	106.118	2	2	71.4136111111111	108.122944444444	131.635541666667	135.718070422535	180.618666666667	249.927222222222	206.079277777778	260.128333333333	481.420333333333	602.054027777778	277.515555555556	703.982083333333	80.6019444444444	112.212222222222	116.310083333333	122.452394366197	140.798333333333	284.676875	141.807027777778	209.139861111111	122.441666666667	108.131777777778	102.027777777778	132.603611111111	118.350611111111	126.523055555556	132.623472222222	328.551805555556	189.787166666667	140.788356164384	154.003452054795	128.56375	950.678833333333	483.605083333333	205.089791666667	339.775625	677.361863013699	607.065277777778	345.822375	743.72175	298.965805555556
303	270.277162072629	270.272529593148	270.281626393217	893.757	885.617	894.806	32	32	639.78312244898	1082.63140816327	928.664285714286	946.813090909091	650.942285714285	991.623130434783	616.449795918367	675.496693877551	662.231653061225	648.88536	745.824680000002	588.893265306122	998.834540000001	1050.9993877551	1014.33488135593	959.164489795917	616.388163265306	887.84387755102	573.26293877551	665.212979591837	976.393897959185	622.436530612245	590.875408163265	888.651081632654	1030.46795918367	605.089938775511	631.620020408164	656.030591836734	580.402760000001	610.130857142858	917.328591836735	686.64844	595.977959183673	914.164363636362	612.97093877551	613.179448979593	602.904428571428	693.780408163266	1299.82432432432	638.775510204082	623.382102040816
304	270.883249949352	270.883249949352	270.883249949352	1076.4	1076.4	1076.4	1	1	959.11333333333	1298.88433333333	1272.35566666667	1276.43700000001	920.34066666667	1276.854	864.222333333331	913.496666666663	784.892666666664	791.778666666664	1061.13548387097	875.160000000003	1314.18933333333	1240.72533333333	1289.28	1271.32193548388	874.425666666664	1290.72166666666	806.819999999998	938.706666666664	1274.39633333333	793.819333333331	850.679999999997	1320.31133333333	1338.67733333333	797.90066666667	915.538000000004	989.723333333337	842.049999999997	864.959999999997	1349.901	894.83233333333	895.852666666664	1028.48516129033	810.899999999998	775.453333333331	824.698666666664	907.800000000003	1107.42333333333	808.104000000003	817.772666666664
305	271.273327579698	271.266154612143	271.289889870907	934.0785	926.4	935.64	144	144	4074.66754929577	6176.10000000001	5561.0420625	5978.35549295774	3979.4625	5492.67988571429	3891.90236842105	4133.73169014085	3909.00341666667	3815.09654929577	3419.70095774648	3800.54561403508	5585.4605263158	6096.08161764705	5830.86915625001	5955.79528169015	4044.35594285714	5366.20978947369	3845.43310294117	4026.78538181818	6216.07087323944	3783.18457894737	3858.2176056338	5520.08920634921	5627.368125	4039.55465277778	3859.26836111111	4015.1925862069	3738.70722222222	4012.39041428571	5511.98134375	4105.89690140845	3998.44881818182	5521.65495	3949.2088358209	3953.53697183099	3920.01793150685	4163.40265753424	3427.36274647888	3887.61338709678	3957.94584507042
306	271.973251386696	271.973251386696	271.973251386696	66.321	66.321	66.321	1	1	175.462051282051	546.72	592.947743589744	478.500256410256	233.679820512821	574.418794871795	206.122871794872	311.183875	292.614897435897	260.283076923077	2016.0634	257.072307692308	576.370625	410.09025	545.850897435897	532.667538461538	294.898564102564	787.776512820513	412.193948717949	409.184512820513	416.327384615385	249.943974358974	206.091794871795	364.238175	432.469128205128	217.320076923077	202.015846153846	295.83625	184.671051282051	189.827684210526	484.559375	211.224923076923	285.635897435897	614.11717948718	203.061641025641	205.076692307692	336.684615384615	240.780512820513	1568.72155	279.59241025641	292.865102564103
307	272.111374635972	272.111374635972	272.111374635972	60.189	60.189	60.189	1	1	37.74346875	57.11475	52.0331612903226	60.197129032258	35.7090322580645	48.9645	38.7783870967742	59.1749677419355	46.899875	51.0433333333333	42.8508387096774	37.74346875	37.7507419354839	56.1035483870968	42.8508387096774	29.5940322580645	29.5930967741935	47.9521290322581	25.5064516129032	35.70984375	38.7783870967742	95.9072903225806	80.6029354838709	69.3775483870968	37.73653125	28.5627096774194	29.5828064516129	26.5225161290323	22.4463870967742	22.4541935483871	39.7825161290323	22.449935483871	45.90421875	27.54253125	28.5681290322581	17.3443870967742	26.5275483870968	42.8521935483871	32.6430967741935	25.5112903225806	28.5726451612903
308	272.269145215678	272.269145215678	272.269145215678	934.529	934.529	934.529	1	1	902.834673913044	1518.84336170213	1344.41730434783	1450.81095652174	928.556086956522	1313.956	908.838957446809	912.229826086956	932.53280851064	877.648695652173	727.539	867.129347826087	1267.002	1393.67634782608	1392.83413043478	1454.24347826087	850.806913043479	1282.49523913043	893.97704347826	1035.53755319149	1406.12917391305	844.794	844.884	1266.33258695652	1280.45467391304	895.903565217391	915.291	954.984521739133	847.854847826087	956.89970212766	1330.59026086956	921.413347826087	900.791510638298	1383.82747826087	919.154191489362	873.454956521739	875.178652173914	915.174	653.917543478261	870.393782608695	914.153739130435
309	272.275183334499	272.271280280962	272.295130041261	933.554	928.435	934.626	72	72	892.653508771929	1498.42320588235	1244.62985507246	1423.1447368421	886.692296875	1295.65743243243	820.220380952382	889.844857142856	855.995742857144	800.969142857143	773.29298245614	806.014237288136	1233.41508333333	1292.702	1316.316	1284.65509433962	810.096545454546	1241.76852112676	873.364571428573	1015.31894736842	1327.36366037736	834.491464285715	827.683428571428	1213.207296875	1261.1835	880.583624999999	901.085732142858	932.632771929825	841.558928571429	847.844594594594	1272.38668656716	904.052250000001	845.897489361704	1353.15932142857	777.181384615385	861.121142857142	861.885175438597	901.819578947368	808.207714285715	850.903392857143	870.348025974026
310	275.09113291584	275.09113291584	275.09113291584	115.301	115.301	115.301	1	1	15.3046153846154	30.5942307692308	31.6355	34.69632	17.3485	40.8030769230769	25.5019230769231	36.7213846153846	20.4007692307692	25.5009615384615	17.3406538461538	21.4256538461538	34.6813076923077	25.5009615384615	32.656	23.4661923076923	43.8715769230769	21.4296923076923	23.4608846153846	38.7702307692307	32.6486153846154	23.4564615384615	28.574	24.4707692307692	26.528	19.3895	7.14188461538461	39.7905	14.287	15.3011538461538	17.3334615384615	19.3895	36.7144615384615	33.6625384615384	21.4264615384615	20.4053846153846	25.4916666666667	29.5878076923077	19.3851153846154	31.6223846153846	18.3731538461538
311	275.997641755915	275.996519741441	275.998763770388	62.2205	62.218	62.223	2	2	310.09216	396.71776	450.03168	393.82808	264.25252	453.9178	276.56092	396.88892	217.1748	213.28032	429.52104	178.507	417.29452	376.48332	388.72668	356.16148	150.99552	299.96232	158.1434	139.80576	376.57188	202.02336	206.09656	415.28652	335.5142	193.8532	178.507	427.39676	178.549	245.99352	334.65184	233.64412	489.7344	492.67932	227.52244	212.21824	400.97004	471.36936	497.77952	378.59808	148.99592
312	276.000740489186	275.998145381107	276.00763965221	95.3905	89.794	97.944	4	4	160.162428571429	207.119414634146	237.756609756097	234.695365853659	258.164902439024	282.614317073171	302.932756097561	448.8	313.096142857143	371.528585365854	253.026536585366	451.978853658537	271.423804878049	377.4	274.419365853659	266.328219512195	231.63412195122	279.553512195122	224.491219512195	204.028571428571	108.14843902439	89.7725714285714	102.026829268293	94.8736097560975	118.353142857143	97.9474285714286	65.2893658536586	344.900146341463	211.225829268293	149.97943902439	171.336	122.435121951219	748.767380952381	501.011609756098	261.226146341463	466.329487804878	949.869780487805	1004.82012195122	601.886341463415	942.727902439024	207.084166666667
313	277.030168231539	277.029107342776	277.031970577755	82.623	76.536	83.655	3	3	345.822375	1167.10557746479	1721.45281690141	2134.57661971831	1014.23	2487.44676056338	1425.21546478873	3867.51412676056	1903.95104166667	2200.21318309859	374.438211267606	2037.33377464789	825.396492957746	1383.27278873239	1178.40908450704	846.962394366197	709.144718309859	820.295154929578	1653.99077464789	1185.56277777778	597.926338028169	927.281	670.362084507042	466.262295774648	520.256666666667	1769.16166666667	699.797295774648	2970.245	1866.22401408451	646.956816901409	686.535830985915	552.010492957746	3826.43677777778	2384.3653943662	2100.905	2504.96443661972	4417.81971830986	1609.00643661972	454.970253521127	4108.95795774648	2056.712
314	277.036100076551	277.028272876151	277.043927276951	67.339	66.316	68.362	2	2	325.439474576271	1135.4486440678	1663.34593220339	2034.62352542373	963.216	2419.06298305085	1353.78740677966	3741.7073559322	1843.76162711864	2113.5783559322	357.094915254237	1962.80610169492	787.649355932203	1303.77661016949	1152.86813559322	817.386559322034	679.568338983051	790.710169491526	1622.36593220339	1158.00779661017	583.595118644068	897.749152542373	655.979881355932	445.902949152542	491.680847457627	1734.46101694915	684.533728813559	2837.37416949153	1826.28542372881	628.612338983051	663.110169491525	535.642372881356	3665.52988135593	2334.61315254237	2046.868	2423.34533898305	4269.24013559322	1513.06216949153	430.468610169492	3963.52325423729	2016.90859322034
315	277.046423493911	277.043986686914	277.048860300908	103.043	102.014	104.072	2	2	93.845935483871	200.997193548387	322.408875	505.13203125	489.81	501.041741935484	464.05734375	1849.1466875	285.627096774194	399.95025	52.03275	361.17135483871	134.677125	401.9908125	239.75875	152.0451875	211.19821875	153.0140625	230.5835625	217.280612903226	82.64278125	209.080161290323	77.541375	92.82853125	84.6680322580645	291.793806451613	89.76825	769.4334375	342.8775	148.9565	113.20959375	98.9824375	2159.61141025641	460.223677419355	441.771741935484	695.9596875	1049.86940625	860.14978125	72.4406129032258	920.1245625	311.129516129032
316	277.969895747369	277.965895861406	277.984944122147	66.3305	65.272	68.35	28	28	1174.16756410256	1180.14	1587.7813	1793.63945454545	1122.31025641026	1735.4925	1206.0537	730.613743589744	306.919666666667	307.236102564103	302.0014	273.394358974359	1051.77465	1054.80925	972.450974358974	1223.50264102564	109.183897435897	169.362564102564	155.082871794872	105.104897435897	2136.68904545455	1183.52717948718	1105.10430769231	3103.08090243902	1334.12646153846	681.445641025641	828.3415	893.6295	367.301538461538	908.302051282051	1481.66228571429	1278.58757894737	573.312051282051	1008.90679487179	526.452307692308	706.035179487179	622.36775	804.0949	675.32275	682.6476	171.407384615385
317	277.988066384156	277.985612916823	277.989589231234	67.342	67.33	68.357	3	3	1191.52297674419	1193.42720930233	1654.30769047619	1866.05902380952	1129.57765116279	1851.55325581395	1263.2610952381	744.912857142857	319.143534883721	327.641642857143	305.065428571429	294.820325581395	1065.0256744186	1060.94511627907	986.731404761905	1235.69876744186	121.429813953488	175.509619047619	175.488	111.226714285714	2187.74780952381	1260.02345238095	1113.2615952381	3141.82626190476	1397.4	689.616571428572	831.413720930233	903.846571428571	382.604651162791	916.451761904762	1526.52552380952	1316.50642857143	596.781627906977	1025.24023255814	541.759071428571	727.458976744186	633.582642857143	806.119761904762	683.4	696.936452380952	189.771906976744
318	278.032030865355	278.028265555099	278.0376200917	198.957	198.917	200.975	5	5	44.8920784313726	86.7238	70.4070588235294	75.4843529411765	48.9788235294118	89.7738039215686	58.1623529411765	114.246588235294	1637.66391891892	1829.34273076923	2079.11964705882	1297.93882352941	79.5814117647059	84.6827843137255	89.7824313725491	70.4016470588235	136.701019607843	159.162823529412	292.785019607843	248.946980392157	77.5319215686274	111.209921568627	87.7436078431372	88.7536470588235	56.1150980392157	70.3989411764706	57.1298823529412	92.8556862745098	60.1892549019608	34.678	64.2696923076923	44.8972549019608	71.4192156862745	92.8342745098039	83.6431538461539	78.561137254902	112.243137254902	61.2235294117647	118.351843137255	130.580078431373	69.3706666666667
319	278.04549437348	278.04549437348	278.04549437348	200.997	200.997	200.997	1	1	52.0401627906977	108.149581395349	97.9601860465117	88.7642790697674	65.3067906976744	168.326860465116	87.7548095238095	190.813930232558	1636.52762790698	1841.85558139535	2087.49097674419	1309.16723255814	103.048186046512	137.753372093023	111.23969047619	88.7642790697674	393.773860465116	275.473636363636	367.250232558139	374.442418604651	109.167372093023	126.514604651163	107.1	98.9557906976744	92.8453953488372	80.6020465116279	64.2687906976744	116.327720930233	81.6223255813953	60.1813720930232	91.8251162790697	62.2534047619048	167.325767441861	162.220674418605	88.74	101.007627906977	178.573255813954	112.243488372093	155.07888372093	196.886318181818	116.295906976744
320	279.96111164532	279.96111164532	279.96111164532	304.034	304.034	304.034	1	1	93.8650909090909	173.474696969697	165.284181818182	155.09296969697	102.027272727273	119.371909090909	85.6950447761194	143.847772727273	134.676	137.736818181818	110.197636363636	119.362701492537	94.8697164179105	132.647272727273	106.090865671642	75.4998805970149	81.6181818181819	106.108363636364	97.9505454545455	122.432727272727	139.777363636364	61.2109090909091	59.1758181818182	87.7499696969697	157.133666666667	61.2109090909091	38.7703636363637	154.061181818182	99.9956363636364	95.9056363636363	154.074909090909	51.0181818181818	233.642454545454	158.142272727273	46.9283636363636	70.3935909090909	169.365272727273	180.572181818182	168.302462686567	128.554363636364	237.722597014925
321	280.027325431469	280.023689006937	280.038871341281	199.98	196.916	200.975	4	4	53.05456	95.9176	88.7755102040816	112.206734693878	52.0345714285714	94.87488	57.1417142857143	116.28456	778.47364	809.070387755102	965.074448979592	639.78312244898	87.7445714285714	86.7136	85.7022857142858	61.2183673469388	123.42726	110.188653061224	145.88288	143.87358	84.6735510204082	96.9266	58.1551224489796	113.23776	88.7630816326531	81.6208	68.35072	93.8756734693877	45.9064285714286	57.11552	97.93536	73.4679183673469	111.20834	116.29824	68.34268	70.39794	58.1621020408163	82.6414897959184	61.2171428571429	96.9135714285714	47.94752
322	280.04405652509	280.04405652509	280.04405652509	200.992	200.992	200.992	1	1	88.770705882353	147.938382352941	134.698235294118	159.138086956522	118.370208955224	217.319514705882	128.565134328358	235.684544117647	832.62	913.150073529412	1012.10258823529	692.87955882353	131.626208955224	162.224426470588	149.992656716418	105.079691176471	237.704544117647	223.421867647059	230.563205882353	236.704823529412	139.776264705882	143.859397058824	89.7690588235294	166.303147058824	132.636323529412	121.422	98.9571176470588	153.077205882353	95.8977101449275	91.8105882352941	136.715470588235	108.157970149254	211.179573529412	172.397397058823	111.191220588235	118.340470588235	137.748358208955	164.277671641791	136.715470588235	192.832808823529	85.6960588235294
323	280.261614786125	280.261614786125	280.261614786125	831.475	831.475	831.475	1	1	23.4696842105264	242.791315789474	207.118763157895	71.4184210526315	60.1877631578947	198.925657894737	20.4021052631579	189.74447368421	71.4283783783784	103.078473684211	669.396210526315	35.7046052631579	220.439368421052	186.71297368421	234.696842105264	108.164631578947	28.5629473684211	74.4580789473684	40.8105263157895	42.8521578947368	167.422421052632	29.5883947368421	46.9393684210527	216.262315789474	75.4994736842105	30.6126315789473	21.4288421052631	54.0823157894736	36.719052631579	94.8991578947367	82.6413157894736	59.1844210526317	42.8587894736841	198.956447368421	79.5805263157894	103.030631578947	29.5838157894737	33.669552631579	200.997026315789	40.8052631578948	46.9260526315789
324	281.061152917916	281.053009618828	281.069296217004	845.252	842.716	847.788	2	2	210.203380952381	179.52	138.739428571429	137.716071428571	283.599714285714	230.552285714286	242.794829268293	263.196857142857	260.205731707317	159.201714285715	111.208547619048	245.854428571428	189.768714285714	186.709097560976	193.899523809524	142.836666666667	268.266261904762	142.82	173.448571428571	246.874571428571	225.630476190476	209.15369047619	122.432195121951	137.735357142857	221.371	158.162738095238	134.746857142857	195.917714285714	137.719285714286	226.535142857143	207.142166666667	267.346047619047	278.539902439024	149.9785	176.50530952381	289.761142857143	164.262166666667	231.599452380952	128.55687804878	166.306571428571	216.245047619048
325	281.956890696792	281.956890696792	281.956890696792	304.034	304.034	304.034	1	1	87.7431044776119	145.924029850746	151.001970149254	147.951940298508	56.1155970149254	129.574119402985	61.2114705882353	92.8295074626865	165.28352238806	189.769970149254	133.655194029851	148.947911764706	136.684	161.215060606061	139.754313432836	126.515164179104	52.0253283582089	167.326507462687	96.9340298507463	78.5606865671642	157.121373134328	56.1106716417911	69.3792835820895	127.544776119403	141.829791044776	103.047134328358	70.3985373134328	105.089208955224	96.9340298507462	60.2011343283582	170.399820895522	51.0179104477612	106.109492537313	169.364597014925	61.215223880597	62.2309253731343	92.844447761194	97.9371940298508	108.123117647059	97.9457910447761	143.869136363636
326	282.276744269921	282.271840495448	282.290210885663	895.821	889.625	897.884	57	57	482.638490566038	2369.31075	1826.64789473684	1092.7175	727.458055555556	2152.53315789474	540.855185185185	1954.04472222222	1019.3685	1005.99608	11336.9151276596	597.046666666666	2681.31085714286	1754.9993939394	2405.15481944444	1445.89568627451	644.944296296296	1119.46818518519	691.597666666666	717.333388888889	2159.03486486486	956.104388888889	755.156296296298	1796.68720408163	1123.44816666667	964.2675	733.659611111111	785.613888888889	760.961444444446	1204.94805555556	1213.24238888889	846.830555555556	605.14551851852	1656.92290909091	932.212296296295	1150.96869565217	647.805833333334	605.024722222221	1842.64173333333	655.077777777778	616.314888888889
327	282.295479258553	282.293225208882	282.296627266799	897.758	896.784	897.838	5	5	459.176086956523	2285.696	1746.11269565218	1043.72686956522	679.493739130435	2079.07013043478	498.020266666666	1870.6376	960.1964	1066.05902173913	11409.8204130435	546.918086956522	2605.8017826087	1559.1712	2191.06017391304	1444.87408695652	596.941630434782	1069.50678260869	650.773869565217	663.187777777778	2012.25452173913	898.9724	704.152666666667	1842.63039130435	1066.33163043478	906.107478260869	694.901282608697	741.745456521739	711.990347826086	1109.04334883721	1149.981	801.024239130436	554.1496	1712.0342173913	875.085391304349	1144.73269565217	603.930086956522	558.023239130435	1934.46773333333	611.214391304348	562.235608695652
328	283.174026109072	283.174026109072	283.174026109072	198.957	198.957	198.957	1	1	69.3774358974359	113.251307692308	315.306769230769	725.32665	65.2980512820513	545.850897435897	87.7562105263158	207.117256410256	57.1429743589743	67.3369230769231	76.509375	74.4805897435897	152.018205128205	81.6225641025641	87.7436499999999	79.5814499999999	56.106875	74.4787179487179	70.3888461538461	58.1633846153846	131.616384615385	80.6002564102564	756.00525	111.210743589744	56.1225641025641	57.1429743589743	1551.838275	48.9796923076923	80.589875	30.5946153846154	78.5617179487179	29.5918974358974	51.0128205128205	126.495897435897	65.2882051282051	39.791	65.3062564102564	38.7697435897436	43.871825	43.865375	37.7447435897436
329	283.279018323832	283.279018323832	283.279018323832	895.763	895.763	895.763	1	1	355.09493877551	870.390755102041	679.659795918367	527.487714285715	443.815408163266	784.489857142857	379.629795918367	693.863673469388	471.419142857143	463.209714285713	3079.22228571429	382.683673469387	876.425428571429	711.210265306123	761.285387755102	620.395755102041	393.90906122449	499.019510204082	413.1162	410.154857142857	770.30030612245	430.603632653061	429.626204081633	659.091387755103	534.629714285715	475.500693877551	404.073551020407	423.418571428572	384.555387755102	544.81884	540.805510204082	480.60263265306	403.105729166667	695.834857142858	483.450979591837	498.90714	389.702367346939	453.972653061224	782.559142857143	411.216265306123	374.437367346938
330	284.294613615076	284.288067175182	284.312804020822	963.15	955.949	965.223	132	132	894.575080000001	1361.46894230769	1554.66789041096	1419.06966666667	1011.05834177215	1396.55551282051	844.636430769231	1523.28657142857	1150.8535890411	943.663235294117	4200.84303174603	1052.81491525424	1619.96358974359	1331.46463235294	1544.93826086956	1466.28606	944.58498245614	1605.92394871795	1122.26101694915	971.386181818181	1507.8556	1201.87715384615	1129.55277966102	1542.66195348837	1587.65231578947	1124.66446666667	1165.38196610169	978.522500000001	994.843309859156	1090.14039655172	1437.46560810811	1093.5472	945.603931034484	1494.93695652174	1163.10761904762	973.340181818182	1046.34085714286	1154.05183636364	1937.35445070423	1111.17429310345	1023.22412727273
331	285.297629973848	285.297629973848	285.297629973848	962.087	962.087	962.087	1	1	209.123428571429	342.701070422536	353.979657142857	305.014171428572	253.027314285714	329.4923	256.048685714286	361.181142857143	275.450142857143	236.706285714286	1113.20964285714	220.360114285714	396.824457142857	348.932828571428	364.293	321.408	247.887771428571	381.581514285714	286.651661971831	230.600714285715	353.979657142857	258.106323943662	262.208774647888	356.074728571428	387.703142857143	263.296371428571	281.638285714286	253.045028571428	235.6992	281.504450704226	352.984257142857	253.006057142857	216.263887323944	327.557571428572	281.551098591549	251.004342857143	244.769142857143	292.8425	485.6084	249.9875	232.6056
332	286.148547938974	286.148547938974	286.148547938974	138.749	138.749	138.749	1	1	24.496	35.6978125	59.1744999999999	58.1969999999999	52.03275	65.276	51.046875	106.073882352941	34.6885	61.2375	25.4984375	32.648	44.891	73.4355000000001	28.5565	40.81	77.5105000000001	83.6604999999999	34.677875	65.2970666666667	50.0106249999999	81.6500000000001	40.8125	56.0967647058824	38.7701333333333	27.5484375	18.35775	64.2993749999999	29.5890625	27.5383125	30.598125	22.4455	144.777875	59.1744999999999	24.486	43.8734375	65.2959999999999	96.8940624999999	23.46575	66.3406249999999	26.5265
333	287.051974998169	287.047819298819	287.069340620627	265.263	262.225	266.296	10	10	113.265847826087	230.608434782609	294.861673913044	290.811521739131	436.671652173913	530.727826086957	474.310108695652	557.074304347826	164.2445	227.576347826087	173.403695652174	183.650869565217	428.509565217391	355.050782608696	391.738434782609	467.398956521739	158.103369565217	124.47447826087	194.824152173913	277.516869565217	231.628826086956	193.828913043478	178.549456521739	204.078260869565	320.402869565218	224.486086956522	161.166869565217	644.818608695652	320.327782608696	291.794608695652	310.205565217391	274.420934782609	824.282956521739	619.37752173913	357.136956521739	465.129913043478	634.696913043479	644.969739130435	557.062434782609	741.555804347826	120.406173913043
334	287.884717995071	287.882678407611	287.887114983445	1080.47	1080.36	1081.54	39	39	1288.61083333333	1613.07171428572	1911.87872340426	1816.56216216216	1122.30555555556	2023.73189189189	1185.56277777778	1142.00166666667	1115.46722222222	1288.61083333333	932.533888888889	1137.60972222222	1913.96666666667	1692.03263157896	1800.3	1838.04	1156.28944444444	2163.97815789474	1216.17111111111	1212.09	1758.95888888889	1046.805	1303.915	2074.68	1956.908	1205.96833333333	1319.57833333333	1330.44222222222	1151.18666666667	1130.16	1943.71451612903	1226.37388888889	1159.03555555556	1982.88263157895	1188.3	1129.4475	1068.53828571429	1136.58944444445	864.410555555556	1196.09111111111	1148.20722222222
335	289.083911450523	289.067831029857	289.08488965502	240.783	236.712	240.811	5	5	108.147761904762	239.733571428571	208.133428571429	243.874488372093	75.5099523809524	147.979404761905	51.0093023255814	93.8772380952381	69.3794285714285	88.7772857142857	56.1157142857143	70.4079285714286	64.2855	63.2650952380952	75.5092558139535	45.9125581395349	46.9265714285714	52.0342325581395	22.4431428571428	51.0071428571428	45.9117857142857	58.1481428571428	31.62	38.7699523809524	44.8922790697675	31.6322558139535	36.714976744186	65.2982857142857	29.5875952380953	29.5806904761905	34.6848571428571	26.516976744186	65.2967619047619	42.857	32.6438095238095	48.9668571428571	53.0548571428572	53.0759047619047	44.8973953488372	57.1266666666667	25.5065476190476
336	289.084186020917	289.084186020917	289.084186020917	167.318	167.318	167.318	1	1	28.5640975609756	27.5479024390244	37.7499268292683	41.808	31.6290731707317	47.9526097560975	35.7042682926829	61.2	59.1769756097561	66.3095121951219	54.074575	34.6891219512195	48.9799024390244	65.2893658536585	39.7846428571429	38.7655609756098	23.4692	40.8107317073171	28.5681951219512	37.74	41.826	36.7305365853658	33.6688536585366	45.9120731707317	33.6728780487805	27.547243902439	26.53105	31.6320975609756	28.5634146341464	36.7252682926829	32.6532682926829	27.5439512195122	47.9526097560975	49.9728292682927	20.4024390243902	32.6354285714286	46.9323414634147	27.547243902439	17.347225	33.6688536585366	55.0864285714286
337	289.972516777686	289.972002591606	289.973030963766	114.2605	112.211	116.31	2	2	125.47968	244.8384	279.58412	460.2455	493.897306122449	702.962795918367	597.74344	433.5255	1685.30432	1688.37020408163	750.83776	1328.38542857143	131.61354	158.1248	148.96088	144.89396	189.769346938776	113.251714285714	132.637142857143	177.50784	660.10822	1277.95976	1083.53736	1221.86603921569	541.75806	788.854387755102	955.98362	457.184	168.367346938776	290.7456	485.436	614.20856	604.89558	534.68318367347	230.607632653061	383.665795918367	1087.36264	744.8044	572.368836734694	1194.60736	313.259040816327
338	289.978576660156	289.974348475569	289.99826905026	91.816	85.706	94.9	37	37	94.8732857142857	223.410558139535	218.364604651163	457.147534883721	328.567302325581	596.781627906977	414.129441860465	281.558511627907	1991.85223404255	2042.97196551724	1349.82920930233	1477.36409302326	137.756511627907	170.34	138.738976744186	156.124046511628	218.364604651163	127.53488372093	157.14088372093	186.685534883721	668.374186046512	1460.86275555556	1070.12637209302	1178.265	552.994857142857	948.843571428572	1034.42148837209	375.462697674419	175.508	284.657860465116	440.579720930233	567.275162790698	551.895488372093	448.988571428571	267.352285714286	486.728581395349	1337.58586046512	568.295441860465	909.84	1426.35013953488	379.491906976744
339	290.090936521634	290.084794645489	290.091429608521	239.734	237.716	239.79	3	3	33.6684615384615	91.81125	80.6017249999999	106.122666666667	45.9184615384616	65.3161025641026	45.9057692307692	100.000205128205	49.993475	72.4509487179488	31.6287435897436	52.0409230769231	50.0001025641026	57.1429743589744	48.9809230769231	41.8315641025641	38.7648717948718	31.6279487179487	26.52325	57.127	48.9735384615385	81.61	57.1185641025641	95.9065128205129	71.4197435897436	41.8378717948718	31.6152307692307	55.0938461538462	26.5266666666667	31.62	44.8866	38.7590256410256	58.15425	32.6531282051282	31.623875	26.5233333333333	32.6482051282051	44.9115897435898	16.3245128205128	45.9115384615384	30.6076923076923
340	291.017303050695	291.014068862939	291.02460504784	65.287	63.237	66.31	10	10	209.114137931034	414.0794	547.99924137931	802.929965517241	396.891142857143	727.309172413793	460.222172413793	457.083586206897	161.110965517241	167.426428571429	486.671586206897	110.167448275862	356.004068965517	339.682965517241	322.407172413793	405.124321428571	101.008285714286	152.022571428571	76.5214285714286	97.9645714285714	847.992517241379	2300.68462962963	2392.54689655172	1474.52486486487	473.2336	987.426758620689	853.797724137931	348.875379310345	276.49475862069	312.320482758621	500.921586206896	416.276571428572	223.395103448276	271.339	484.631034482759	387.704827586207	269.352827586207	258.086172413793	395.78675862069	497.995586206897	134.701285714286
341	291.085580459474	291.076362244715	291.09305437071	238.748	236.712	239.79	6	6	38.7705106382979	61.2102127659574	58.1554375	65.3058723404255	52.0395319148936	76.5382978723404	53.0477446808511	82.6510212765958	53.0543829787234	66.3262765957447	54.0746595744681	55.0949361702128	31.6318723404256	49.9987659574468	56.1210638297872	43.8718936170213	31.6246170212766	34.6894042553192	33.664914893617	52.0275957446808	40.8158333333333	68.3514042553191	39.7816595744681	34.6850638297873	34.6894042553191	35.7134042553191	30.5968085106383	53.0540833333333	22.4484255319149	32.6413617021277	28.564170212766	15.29875	72.4396382978723	49.9987659574468	23.4604893617021	33.664914893617	43.8716458333333	52.0525531914894	44.8968510638298	62.2212978723404	29.5880212765957
342	291.969369805855	291.967656543739	291.972871528555	91.823	90.796	92.837	7	7	81.6102564102564	142.839487179487	141.839075	265.313333333333	175.510564102564	297.914871794872	256.02	188.723717948718	1041.26685	946.205538461539	724.400256410257	801.941692307692	89.798358974359	96.897625	106.093	113.268384615385	160.20441025641	122.433846153846	100.000205128205	146.894769230769	407.089725	821.200625	610.036666666667	724.291025641026	300.983205128205	560.120769230769	570.251666666667	189.77115	83.673641025641	184.669775	248.8434	336.693076923077	328.481282051282	262.252025641026	130.615794871795	196.93917948718	609.104175	349.954325	388.668846153846	652.976	187.70358974359
343	292.018602421053	292.016066995448	292.021137846658	63.777	62.235	65.319	2	2	122.416216216216	157.075837837838	168.369473684211	239.768026315789	157.121621621622	193.851351351351	138.775135135135	131.635783783784	105.023810810811	119.374783783784	213.235	128.533621621622	141.794631578947	150.998947368421	160.207891891892	165.305675675676	78.5608108108108	125.493243243243	76.5202702702703	102.043243243243	253.067243243243	622.364864864865	595.932540540541	398.989081081081	173.395405405405	288.736486486487	235.650394736842	156.080131578947	115.290540540541	129.612081081081	212.283675675676	160.203648648649	120.391891891892	172.39827027027	164.263513513513	148.959459459459	143.860815789474	151.044	221.398648648649	191.839157894737	97.9485405405406
344	292.217412708362	292.217412708362	292.217412708362	286.689	286.689	286.689	1	1	11.2228285714286	22.4497777777778	25.50625	31.6286111111111	9.1825	22.4461111111111	12.243	28.5631111111111	17.3447222222222	21.4293333333333	20.4055555555556	15.3041666666667	23.4663888888889	23.4698571428572	23.4625555555555	28.5716666666666	16.3217777777778	19.38475	11.2245833333333	12.2433333333333	16.3271111111111	7.14311111111112	14.2815555555556	12.2433333333333	14.2862222222222	15.30375	15.3047142857143	16.324	6.1215	7.14194444444445	13.2654166666667	15.3066666666667	11.2230555555556	18.365	10.2011111111111	10.2011111111111	12.245	13.2654166666667	10.1994444444444	16.3244444444445	7.1408
345	293.012309518854	293.011302555539	293.018555164648	65.285	62.235	65.319	3	3	159.13075862069	236.6168	272.468896551724	323.427448275862	343.832965517241	319.280866666667	250.009827586207	309.200678571429	109.106793103448	104.085724137931	234.663448275862	118.327733333333	246.856689655172	287.717793103448	248.997793103448	254.140071428571	301.991448275862	143.858896551724	73.4598620689655	234.711034482759	339.809275862069	619.286517241379	550.948965517241	570.430586206896	236.609066666667	261.190620689655	290.719	158.110689655172	129.573866666667	284.762793103448	281.65324137931	303.021931034483	380.562896551724	218.29475862069	161.203586206897	189.7696	154.061655172414	397.894137931034	455.9698	228.588137931034	66.3179310344828
346	293.094435214366	293.094435214366	293.094435214366	63.249	63.249	63.249	1	1	163.229090909091	196.88046969697	226.542461538462	174.480507692308	127.545454545455	188.750454545455	139.789818181818	183.649846153846	149.904363636364	630.692769230769	304.042523076923	110.179636363636	130.595446153846	180.572676923077	141.818492307692	132.646	56.115	197.951630769231	374.473454545455	65.2977230769231	153.066923076923	164.237338461538	109.179507692308	178.547727272727	153.013636363636	168.33	105.078727272727	219.359538461538	190.791	143.882907692308	139.777363636364	152.046476923077	367.265454545455	237.724523076923	132.646	208.135636363636	405.049938461538	321.440538461538	1205.76536363636	332.665446153846	110.179636363636
347	295.151994001917	295.151994001917	295.151994001917	194.876	194.876	194.876	1	1	26.5223636363636	37.7500909090909	40.8181818181818	64.2674117647059	32.6487272727273	42.8514545454546	23.4662727272727	60.1960909090909	53.0636363636364	76.5204545454546	58.1450294117647	75.5136363636364	26.5270909090909	41.8311818181818	31.6284545454546	27.54675	35.7031818181818	33.669	27.5424545454546	24.4901818181818	34.6830909090909	29.5879090909091	35.7095454545455	27.5522727272727	33.674	32.6535757575758	65.2974545454546	41.8373939393939	25.5029411764706	15.2963636363636	20.4054545454546	22.45	64.2771818181818	36.7232727272727	20.4054545454546	29.584393939394	35.7095454545454	33.669	24.4865454545455	43.8717272727272	20.4018181818182
348	296.15337230305	296.144421700368	296.159954937237	193.8585	192.812	195.896	4	4	33.672375	44.8974166666667	41.8357021276596	47.941	33.6691276595745	49.9925106382979	33.6733404255319	64.2705	66.3257291666666	59.1760425531915	62.2368723404255	52.0341063829787	41.8357021276596	43.8671666666667	41.8313404255319	31.6285744680851	41.8269787234043	45.9124468085106	25.5041666666667	27.5506875	45.9124468085106	36.72975	33.6691276595745	34.6934583333333	38.7753617021277	32.6529361702128	31.627914893617	37.7588936170213	28.564170212766	23.4580833333333	48.973	31.6318723404255	58.1554375	53.0486666666667	33.6648125	30.608125	43.8773829787234	40.8110638297872	26.5266382978723	27.5474680851064	20.4033333333333
349	297.009053779648	297.009053779648	297.009053779648	73.441	73.441	73.441	1	1	106.091555555556	133.612722222222	164.287083333333	113.250833333333	129.596444444444	153.020833333333	138.780444444444	185.6855	285.456216216216	216.403542857143	1201.88722222222	238.706	90.8047222222222	111.192111111111	113.250833333333	111.228444444444	112.245833333333	114.286666666667	82.656	107.129166666667	182.659555555556	202.016571428571	129.575277777778	139.778055555556	142.796111111111	125.49075	114.255555555556	172.398777777778	79.5816666666667	121.452722222222	91.81	108.167111111111	196.913611111111	172.398777777778	102.044444444444	122.43	255.069444444444	178.538888888889	374.329805555555	217.354666666667	86.7354166666667
350	297.082440801068	297.081732496791	297.100600428341	845.257	838.668	847.88	6	6	429.583244897959	673.22693877551	732.477224489797	671.267428571429	431.529061224489	771.243428571428	437.641285714285	548.836857142857	757.127714285715	782.825244897959	214.281428571429	571.291428571429	684.762346938775	692.760142857142	814.367142857143	691.822897959182	433.517346938775	601.896326530613	517.2773125	481.507428571429	671.722041666668	485.698500000001	641.759714285715	756.020687500001	608.005142857144	549.988999999999	414.416041666667	438.766734693878	610.057632653061	429.586645833334	604.069551020408	508.153102040817	435.653285714286	748.979591836735	590.733612244899	738.676083333334	597.875469387754	535.639285714286	221.371	679.49669387755	654.787591836735
351	297.083121958482	297.080477311453	297.10125544591	756.055	748.867	756.984	5	5	342.808	657.992142857143	549.990341463415	585.633999999999	437.692357142857	632.650952380952	372.3	474.366428571429	470.411146341463	587.670857142857	188.774880952381	747.956690476192	501.018738095239	604.860000000001	601.018404761904	549.934	317.345880952381	483.671857142858	346.937619047619	427.615048780489	544.819857142857	496.937119047619	443.824285714286	575.441142857143	485.712666666668	479.65738095238	383.681142857142	392.859634146341	430.560571428572	385.605	469.320476190476	391.789714285714	465.242341463415	612.242857142857	469.331428571428	589.56	524.353428571429	588.691119047619	196.882976190476	567.199428571429	496.948714285714
352	297.10312408781	297.10312408781	297.10312408781	652.939	652.939	652.939	1	1	392.807441860466	652.814545454545	603.053651162792	593.883627906977	501.84	664.201674418604	445.74	502.045953488371	368.320744186047	404.94	224.486976744186	494.767674418606	520.342325581395	565.157302325581	594.741348837209	550.005627906977	374.442418604651	530.545116279071	340.819813953488	393.825272727272	580.538790697674	370.403511627907	391.636363636364	586.580232558139	504.086790697675	350.003581395349	352.036395348837	470.402255813953	330.562883720931	400.004093023256	559.036465116279	449.82	570.18	604.005209302327	336.684418604651	429.478744186046	398.929116279069	580.618186046512	220.405395348837	415.253581395349	379.44
353	297.251094596007	297.241941758587	297.260247433426	616.2315	615.245	617.218	2	2	84.6966176470589	1102.58911428572	653.989676470588	1144.737	462.179911764705	752.065147058822	715.100114285716	786.618257142858	534.539885714287	773.494411764707	137.75955882353	450.892	705.901058823529	514.296000000001	669.390117647058	251.968228571428	404.089714285715	171.409411764706	126.533142857143	189.773142857143	464.152000000001	414.224399999999	111.192457142857	377.600857142857	145.902058823529	86.7097142857144	138.754971428572	254.089852941177	76.5198529411764	310.210285714286	118.349828571429	371.440588235293	1585.76558823529	577.469823529411	139.798714285714	500.01	308.173235294118	953.947500000002	260.172857142857	123.469823529412	67.3275428571428
354	298.08440137817	298.08440137817	298.08440137817	842.716	842.716	842.716	1	1	191.827142857143	275.427	299.9388	292.8179	175.486685714286	324.396342857143	190.774728571429	212.201014084507	288.781285714286	295.949142857143	125.493385714286	225.498928571428	293.862857142857	294.883214285715	359.190857142857	321.4125	193.821408450704	275.454	195.892114285714	206.077514285714	289.848753623189	212.231314285714	254.047585714286	345.872014285714	300.980071428571	223.458214285714	180.660565217391	186.738428571428	228.5024	194.904585714286	269.396914285714	228.56	192.8475	318.351428571429	210.193571428572	281.571257142857	217.317814285715	223.458214285714	129.563585714286	254.029098591549	244.827042253521
355	298.095792959088	298.095792959088	298.095792959088	181.624	181.624	181.624	1	1	276.499317073171	313.259804878049	374.492170731707	436.54956097561	442.849365853659	445.867902439024	413.208658536586	843.661024390244	367.349268292683	388.666463414634	129.574073170732	474.492804878049	415.249195121951	443.763658536585	391.783024390244	412.129268292683	384.641146341464	333.579878048781	254.01643902439	355.053365853658	345.821341463415	328.487121951219	272.450707317073	303.026926829268	341.887926829268	405.104609756097	280.580487804878	573.5491	389.686585365854	408.058536585366	346.891219512195	381.635073170732	1118.21404878049	444.72	368.316853658536	503.735414634146	1000.88319512195	674.397341463415	179.571512195122	942.727902439025	417.289731707317
356	298.102709505255	298.102709505255	298.102709505255	847.788	847.788	847.788	1	1	116.309857142857	171.36	196.882976190476	170.363857142857	107.1125	224.431428571429	117.316046511628	141.796547619048	206.121761904762	230.611476190476	72.4402857142857	171.38	188.752857142857	200.990395348838	247.993071428571	211.199142857143	110.16	174.444428571429	138.755619047619	114.253333333333	197.04380952381	145.900857142857	183.651428571429	240.787428571428	184.671714285714	164.285166666667	110.255142857143	123.471857142857	174.444428571428	122.448571428571	180.611642857143	138.775047619048	112.22880952381	216.325809523809	147.941428571429	218.336047619048	168.347142857143	135.694833333333	83.6497619047617	180.586357142857	161.137428571428
357	298.102262919658	298.102262919658	298.102262919658	756.984	756.984	756.984	1	1	108.147179487179	204.025641025641	177.551384615384	205.071538461538	120.40841025641	190.821512820513	97.9175384615384	151.999102564103	143.879368421052	177.529076923077	78.5715897435898	256.122974358975	155.102358974359	174.415615384615	185.714666666667	168.346538461538	118.36758974359	138.758358974359	103.045897435897	98.9808421052633	159.164	150.000307692308	163.245128205128	163.245128205128	160.184282051282	121.431871794872	129.57582051282	102.041025641025	133.656948717949	122.415384615385	148.96117948718	127.535256410256	135.695	189.796307692308	129.556282051282	171.355692307692	141.79782051282	187.727179487179	72.4291025641025	198.925	153.065384615385
358	298.860388656078	298.858383103544	298.861010068309	1083.55	1082.5	1084.47	3	3	1203.1695	1683.4125	1485.484	1395.04102564102	1271.2315	1551.16	1230.4215	1197.0465	1207.2515	1188.59125	2203.76842105263	1262.04925	1368.4905	1484.82750000001	1506.54	1308.66	1303.1785	1484.46375	1161.78	1362.03375	1598.103	1335.50725	1154.923	1457.58	1636.481	1098.81615384615	1255.215	1347.75871794872	1219.4975	1302.54	1523.6065	1329.38575	1321.22375	1438.905	1036.32	1239.60375	1297.0555	1330.41435897436	2251.14604651163	1086.8325	1253.58
359	299.090648859192	299.081275454716	299.100022263668	844.7415	841.695	847.788	2	2	78.5700487804878	141.78	152.019975609756	107.112804878049	93.8512195121952	151.998170731707	80.5918500000001	105.075073170732	141.839075	146.957268292683	47.9526097560976	115.276536585366	147.938902439024	118.3519	143.895658536586	131.614609756098	71.3999999999999	99.9719512195123	91.8241463414634	82.6417317073171	131.705853658537	99.9862926829269	102.0275	122.432195121951	107.115365853659	122.449756097561	83.7080000000001	98.9802195121951	116.296682926829	87.7556585365853	116.327268292683	82.6535853658536	69.3787000000001	152.019975609756	113.249780487805	145.898365853659	112.229512195122	111.209243902439	54.0745750000001	124.472731707317	120.36
360	300.863160243018	300.863160243018	300.863160243018	1085.58	1085.58	1085.58	1	1	1262.27782608695	1858.83608695652	1833.72130434782	1771.47478260869	1268.88	1719.43260869565	1265.06956521739	1264.31869565218	1324.52434782609	1273.23130434782	1882.29255319148	1372.19239130434	1766.37260869565	1760.25	1787.41276595744	1746.61217391304	1259.21652173913	1771.09739130434	1206.91717391305	1283.43347826087	1589.83739130435	1238.54391304348	1348.72739130435	1713.31	1850.27999999999	1162.02760869565	1233.70565217391	1283.70695652173	1378.60739130434	1295.4	1727.59608695652	1279.62521739131	1237.78739130435	1732.69826086956	1222.98	1279.35260869565	1202.07217391304	1212.01826086956	2242.91565217392	1250.03260869565	1262.00891304348
361	301.115979698985	301.115979698985	301.115979698985	365.285	365.285	365.285	1	1	38.7701951219512	47.9468780487805	67.3377073170732	63.2732682926829	43.8778292682927	55.0879024390243	38.7646341463415	70.3985121951219	70.3884146341463	66.3269512195122	54.0742195121951	58.1636341463414	48.9799024390244	57.12	47.9468780487804	53.0552195121951	60.1785609756098	51.0207317073171	50.0003170731707	56.1000000000001	52.0411463414634	112.213414634146	82.6417317073171	74.4689024390244	66.3174390243902	53.0539512195121	55.0786829268293	63.2657073170732	47.9457317073171	39.7857073170731	43.8778292682927	53.0602926829268	59.1755609756098	45.9186585365854	42.8574146341463	32.6524878048781	55.1023902439024	47.959487804878	40.8058536585366	55.0720975609756	34.6940975609756
362	301.858896993129	301.857479041972	301.862260148332	1083.55	1083.52	1084.47	3	3	1345.95347826087	1812.92630434783	1587.79652173912	1649.02260869565	1346.68695652173	1831.68043478261	1375.24680851064	1349.0147826087	1338.81043478261	1305.87826086957	2165.90229166667	1344.64652173913	1816.37391304348	1855.13361702128	1753.37999999999	1529.30586956521	1400.03652173913	1733.34934782609	1319.13510638298	1326.28260869565	1708.20782608696	1338.52521739131	1185.49260869565	1920.45826086957	1719.72	1239.56413043478	1316.36086956521	1365.34173913043	1335.74913043478	1455.54	1786.78130434783	1403.09782608696	1336.4847826087	1631.6752173913	1309.68	1339.54543478261	1358.19869565218	1397.69782608695	2244.93617021277	1269.42086956522	1311.72
363	302.858160581625	302.852776687053	302.859785443162	1084.57	1083.45	1085.58	5	5	1735.72874999999	2454.63191489362	2181.66978723403	2172.48595744681	1865.96104166666	2184.1375	1828.22127659575	1712.25916666667	1728.60085106383	1779.24333333333	2582.10673076924	1830.89999999999	2155.11999999999	2353.10127659575	2289.89999999999	2283.23617021276	1875.52583333333	2224.05416666666	1687.08	1770.06914893617	2067.31450980393	1652.05458333333	1805.76875	2107.16041666667	2067.53999999999	1828.22127659575	1624.5174468085	1710.89680851064	1757.15749999999	1744.2	2115.32375	1682.66708333333	1874.13085106383	2169.42468085106	1693.2	1653.76489361702	1767.36166666667	1747.6244680851	2484.73617021277	1740.83083333333	1748.28
364	303.049479982458	303.044707114912	303.065140239208	246.896	244.84	246.916	6	6	84.682825	171.381	186.711615384615	201.02082051282	134.677230769231	192.915692307692	150.97517948718	227.58265	107.128875	143.877846153846	137.696625	101.007923076923	90.8187948717949	125.493825	85.7166153846153	82.630125	186.68745	98.967358974359	244.83	203.0596	133.656948717949	220.347	195.8352	145.899325	117.347179487179	108.179794871795	89.7577999999999	177.524615384615	67.3386153846154	58.138575	79.5912	82.6179230769231	164.240125	129.593975	69.3787	106.093	108.147179487179	103.076974358974	74.4918205128205	133.636375	59.17595
365	303.048468041865	303.042281537469	303.058117794158	309.1	307.082	310.167	5	5	106.108363636364	147.963712121212	172.440537313433	196.929134328358	112.229552238806	183.651044776119	123.442	185.675848484849	169.365272727273	208.137850746269	166.316803030303	163.231515151515	128.533164179105	144.891636363636	126.492955223881	106.108363636364	112.225	124.472776119403	102.031818181818	124.473272727273	133.655194029851	136.704363636364	113.250272727273	167.337151515152	124.473272727273	112.219701492537	75.5001818181818	163.242985074627	81.6290909090909	81.6218181818181	101.016	91.8313636363637	165.284181818182	123.453	92.8365454545454	88.7571363636364	142.837611940298	112.221343283582	83.641223880597	140.797636363636	78.561
366	303.129823742123	303.127741178128	303.130683254188	255.0465	253.049	255.095	4	4	66.3185714285714	137.736219512195	121.414829268293	101.020071428571	121.397	130.645333333333	138.739428571429	217.315785714286	65.2878048780488	87.7548095238096	77.5109523809525	65.296761904762	79.5804285714286	106.107238095238	72.4385952380952	61.2085714285715	166.26	85.7020000000001	221.371	199.996487804878	109.168707317073	205.044512195122	176.509428571429	116.312571428572	110.216571428571	98.9931190476191	81.6000000000001	161.206243902439	55.0941428571429	48.9737142857143	63.2577142857143	61.2	168.344268292683	97.9588571428572	56.1228048780488	83.6517142857143	83.6634285714285	89.8093658536586	56.1222619047619	90.7800000000001	35.7141666666667
367	303.873160772348	303.867923745209	303.875146867798	1080.45	1079.45	1084.57	7	7	2832.31314285715	3717.89222222222	3875.04514285715	3768.90611111111	2750.69028571429	3887.29611111111	2671.08722222222	2616.70444444445	2590.17	2581.32285714286	1714.14193548386	2389.86	3828.112	3894.44	3646.50000000001	3756.66	2603.43722222222	3821.99028571429	2398.67305555556	2699.655	3573.01277777778	2467.03166666667	2530.28888888889	3923.98833333334	3917.89714285715	2360.92277777778	2504.48228571429	2868.00083333333	2386.096	2623.44	4003.57	2702.73685714286	2556.81611111111	3908.71457142858	2474.52	2439.48416666667	2520.81142857143	2694.55361111111	2443.21	2382.36714285715	2418.78111111111
368	303.88118005599	303.875358081927	303.90024005096	1080.385	1076.31	1081.46	136	136	2748.64971428572	3723.89024390245	3860.73111111111	2965.8853846154	2449.59166666667	3827.7646511628	1742.79259259259	2519.71459459459	2612.54736842105	1737.6093548387	2515.00428571429	2366.4	3774.03685714286	3815.60390243904	2663.22000000001	3562.86	2066.13281249999	3741.17340909092	2420.06421052633	2490.51742857143	3368.93243243243	2473.00695652174	2181.25720930233	3746.23826086957	3881.08105263158	2204.8555882353	2536.22142857143	2885.32432432432	2318.66810810811	1949.22	3966.84	2526.22742857143	2185.48909090908	3856.68	2470.44	2388.4527027027	2558.42564102564	2164.43999999999	1108.19217391304	2352.34594594595	2411.67763157895
369	304.148503056279	304.147276068576	304.156106938901	56.096	54.078	56.113	5	5	311.146413043478	475.330130434783	434.686695652174	487.692212765957	312.199826086956	449.87752173913	301.015434782609	684.682565217391	2693.3335	2839.7452972973	2623.1163125	400.919804347826	379.495404255319	517.215510638298	396.932217391304	185.711217391304	332.647565217391	388.727673913043	384.638347826087	356.116565217391	166.327326086957	161.204652173913	156.119869565217	120.408739130435	125.462673913043	114.257043478261	106.09770212766	364.193170212766	208.133217391304	138.789511111111	143.878239130435	114.296	578.426282608695	410.101173913044	190.792847826087	293.835130434783	755.009130434783	451.075733333333	1422.24365217391	734.681739130435	154.062673913043
370	304.85977894701	304.851806640625	304.880338650953	1086.595	1074.33	1090.72	78	73	1901.82823529411	2503.80176470589	2071.76	1870.16916666667	1933.91999999999	1888.68181818181	1832.44823529412	1823.25057142857	1686.01176470588	1645.7344117647	3113.66285714286	1610.05312499999	2222.20058823528	2184.02285714286	1895.15999999999	2222.13315789474	1806.41142857143	2071.18	1630.98	1899.24	2125.31093749999	1823.76114285714	1542.24	1661.57749999999	1761.00031249999	1703.89117647059	1779.90588235293	1741.14	1658.40277777778	1539.17999999999	2226.54916666667	1995.59707317074	1795.2	2310.94714285715	1390.6859375	1676.87999999999	1758.97257142856	1902.84852941176	3160.45073170731	1760.51999999999	1566.72
371	304.882468193599	304.881069358336	304.885856578334	1075.355	1074.32	1078.49	10	10	1341.156	1823.93133333333	1186.26	1850.46866666666	1277.04	1663.68666666666	1341.3	1174.78733333333	1175.808	1347.42	1742.27799999999	1297.44	1329.52535714286	1743.17999999999	1738.07999999999	1591.2	1178.1	1801.31999999999	1199.52	1291.14333333333	1773.77999999999	1244.4	1178.87	1764.466	1196.86448275862	1239.3	1249.296	974.482000000008	1286.04	1187.28	1119.96	1269.9	1199.28333333333	1862.71666666666	1196.46	1246.234	1146.20866666666	1211.76	1585.09533333333	1278.70933333333	1230.33533333333
372	306.886456485086	306.88595115165	306.88811857804	1073.34	1073.27	1075.32	3	3	1109.15807692308	1549.96423076923	1661.58	1528.5592	1143.85115384615	1682.61423076923	1120.3992	1100.995	1167.3376	1304.58	1513.2532	1310.17384615384	1544.86230769231	1535.702	900.659999999999	1470.84	1167.32	1583.04	1270.92	1035.69038461538	1612.20769230769	1191.36	1229.56346153846	1632.40423076923	1491.24	1132.644	1289.23153846154	1016.94	1185.11307692308	1068.96	1626.49307692308	1119.36192307692	1095.89307692308	1622.436	1173	1193.85	1230.58384615384	1105.68	1512.8256	1159.59384615384	1186.83230769231
373	306.9937235806	306.990471104907	307.001857126594	65.287	63.237	66.31	16	16	474.35027027027	818.018324324324	1071.46666666667	1644.62688	793.77027027027	1251.67264864865	838.7825	771.456	201.890432432432	222.517444444445	207.116388888889	305.012324324324	731.419666666667	599.825333333333	638.798222222222	778.577916666667	126.535111111111	134.676666666667	103.047297297297	142.862222222222	2233.96570833333	6270.4565	7298.07751282051	3588.76354761905	1209.76941666667	2951.10797142857	2442.18692307692	674.293444444445	424.435555555555	757.272833333333	1034.57352631579	939.829333333333	497.825945945946	416.215135135135	922.324324324324	673.383333333333	488.713055555555	451.97075	361.119333333333	421.443555555555	351.98625
374	307.078596375864	307.070754542005	307.097738029361	117.3205	112.24	119.369	86	86	731.535545454545	1226.18049350649	1323.49078082192	1009.200325	1004.13415384615	1438.46675675676	2786.35693650794	3590.25333333333	939.466632911392	1499.79492537313	129.563090909091	1856.88704225352	486.670090909091	1254.68631578947	1035.46916666667	535.693846153846	1701.81930434783	635.680446153846	1799.7485625	1386.44822368421	313.248630769231	530.447272727273	412.191876923077	709.930545454545	291.798	793.901848484848	330.538909090909	1857.03194444444	2027.46254545455	454.926757575758	277.394666666667	445.894630769231	5116.23498305085	1091.77038461538	1136.69538983051	2637.59756944444	6721.01947058823	2927.89328125	581.503636363636	7005.59733802817	2950.88710344828
375	307.580274850082	307.576163489047	307.594675335118	116.3205	112.228	118.36	22	22	208.135047619048	341.731904761905	398.999984126984	281.668952380952	259.198806451613	418.299193548387	770.302232142857	988.38	281.541904761905	411.168746031746	24.4845714285714	528.493677419355	145.898587301587	395.8024375	338.703238095238	166.319507936508	470.30780952381	179.582451612903	556.049435483871	426.439619047619	86.7296825396826	149.951666666667	129.57426984127	209.103203125	82.6431428571429	226.540258064516	82.6354285714286	516.352920634921	534.671301587302	133.62	94.844015625	144.878317460317	1525.92	309.172403225806	383.653419354839	765.27380952381	1848.28118181818	840.623873015873	142.826666666667	1947.49816666667	805.072693548387
376	307.598304245433	307.597810954073	307.598527819543	117.318	116.315	118.326	3	3	205.075448275862	325.435	391.825655172414	268.409637931034	252.054982758621	408.110344827586	811.119310344827	963.883706896552	274.426379310345	404.02924137931	19.383275862069	517.271120689655	142.838620689655	389.666344827586	328.501068965517	164.278293103448	459.077586206896	175.502275862069	543.807034482759	415.210172413793	82.6493275862069	146.889931034483	125.493931034483	201.953172413793	79.5815172413793	213.279	80.5936206896552	503.098	520.393448275862	128.530862068965	87.700724137931	136.716965517241	1471.83554237288	303.047534482759	378.554327586207	757.121448275862	1974.03362068965	826.339655172414	135.685224137931	2003.65248275862	792.834724137931
377	308.029543480656	308.026514062384	308.04131097034	204.563	203.044	206.093	8	8	95.9214705882353	207.113735294118	161.229705882353	203.032676470588	257.1048	342.749647058823	255.110294117647	165.311470588235	791.862352941176	716.349705882353	639.705970588236	548.902411764706	234.659142857143	315.261794117647	302.050588235294	290.781428571428	365.191588235294	350.978285714286	265.22294117647	324.500294117647	167.323411764706	111.208852941176	106.091885714286	115.269970588235	262.215588235294	142.841176470588	115.269685714286	389.808529411765	368.326176470588	305.982352941176	378.463647058823	279.649235294118	595.851764705882	707.04344117647	423.275588235294	544.821352941176	745.954171428572	624.414857142857	916.190914285714	727.341485714285	426.409176470588
378	308.049639843425	308.049087301983	308.050192384867	205.583	205.073	206.093	2	2	113.2718	227.519466666667	181.640387096774	240.780903225806	291.803032258064	362.1355	285.726451612903	311.242333333333	812.291466666667	724.531333333333	632.58	646.843612903225	263.226580645161	342.8208	331.651666666667	318.330580645161	417.140419354839	385.657548387097	301.939733333333	392.879666666667	191.814580645161	135.695466666667	115.270935483871	133.6331	271.390933333333	164.262933333333	135.672870967742	415.323806451613	390.758838709677	327.3879	393.7586	296.951419354839	698.882666666667	734.592	443.6565	582.686466666667	774.522774193548	655.005677419355	938.637419354838	748.751032258064	454.018666666667
379	308.088737999196	308.080822717364	308.105328628657	87.736	84.664	89.788	112	112	2080.02273809524	7911.18209302326	6849.0926	15852.7993043478	7086.71107142857	16747.7341458333	4970.33176315789	13489.3050697674	5570.45971428572	5227.0047	3765.81026829268	2991.42663414634	14315.3191363636	15182.7366976744	13644.3662790698	13854.4658604651	12228.5306666667	15251.2308571429	6752.25085714286	14984.064	8066.459625	910.079317073171	575.358697674419	5095.2736744186	9390.64855813953	3917.84727272727	2026.23251612903	7524.47544642857	4553.4573902439	7769.42511627907	9863.4	7162.35906976744	18238.42048	19646.7816	5645.84746511628	3638.76338095238	1892.87651162791	11584.2485581395	7010.28376923077	4414.29476923077	1895.45559090909
380	308.106017723478	308.105539002502	308.107415835063	87.75	86.721	90.803	10	10	2102.51442857143	7976.65657142857	6907.05939583333	15874.2979791667	7137.523125	16771.54	5022.16328571428	14276.4243636364	5692.95091836735	5346.03375	3816.8331875	3241.38287755102	14364.1121458333	15232.8175833333	13723.00175	13894.1075	12262.1979361702	15317.445	6853.1591875	14986.9187142857	8105.859	1004.86081632653	591.696666666667	5155.81704166667	9422.15010204082	4014.74397959184	2069.87589583333	7482.81908333333	4646.78775	7806.09214583333	9923.80571428571	7199.031	18396.6041632653	19751.3160612245	5790.70051020408	3805.0560625	2306.09458333333	11650.7105416667	7251.47016326531	4882.5940625	2196.41151020408
381	308.579258123351	308.579258123351	308.579258123351	115.278	115.278	115.278	1	1	43.8717903225806	87.7283225806452	96.9352419354839	84.7055161290323	65.3093770491803	89.7801967213115	148.960032258065	174.42	56.1097580645161	70.3989193548387	13.2623064516129	89.7827096774194	87.7435806451613	98.9478225806452	93.8578064516129	73.4667096774194	80.5952903225807	97.954064516129	95.9061967213115	73.4527741935484	48.9770322580645	40.8032258064516	27.5474032258065	72.42	38.7699672131148	37.7569836065574	24.4842580645161	91.8420967741935	111.220435483871	35.7	57.1093333333333	46.9326129032258	303.96	106.119213114754	71.4252459016393	135.709338709677	297.891806451613	164.248564516129	31.626	332.583096774194	155.096387096774
382	309.016613060908	309.016613060908	309.016613060908	74.489	74.489	74.489	1	1	475.386571428571	674.246979591837	649.044489795918	767.331591836735	639.78312244898	816.212244897959	607.130714285714	917.328591836735	764.770408163265	799.139387755102	933.5562	667.186775510204	604.00576	915.08352	698.895714285714	592.845285714286	835.697571428571	689.78212244898	483.663795918367	651.007387755102	542.846285714286	709.013469387755	748.88552	568.355979591837	464.109285714286	542.781142857143	482.58298	799.89952	459.119387755102	483.712163265306	518.24128	470.398755102041	848.775836734694	907.034	543.866673469388	610.118653061224	630.53304	540.7484	900.69532	575.49432	493.808408163265
383	309.091654757513	309.08657637759	309.109745207783	87.747	84.664	89.765	59	59	338.688585365854	1248.03073333333	1057.14956097561	2478.56316666667	1184.7013902439	2621.74266666667	705.005390243903	2167.81097560976	892.393292682927	831.8705	725.428097560976	490.760780487805	2569.40404878049	2805.34375	2432.02057142857	2630.70577777778	1946.95112195122	3004.73064102564	1128.63613333333	2422.90330188679	1266.1485	143.837195121951	74.4689024390244	758.077463414634	1502.88085714286	529.531902439025	250.956	1133.51807317073	698.895714285714	1216.15980487805	1758.4369	1193.70970588235	3249.07916666667	3620.91394736842	809.202918918919	578.575097560976	273.47112195122	2150.72556097561	1291.32	655.012243902439	270.337857142857
384	309.112463973256	309.111634819756	309.11430398236	88.756	85.69	89.776	15	15	339.707571428571	1276.19871428571	1057.14956097561	2503.07709756098	1157.1283255814	2646.18880952381	706.021238095238	2356.38629032258	892.393292682927	835.939317073171	726.443428571429	491.777714285714	2580.60364285714	2831.91657142857	2457.52414285714	2655.09319047619	1938.69423076923	3023.10657142857	1173.46547619048	2410.59757142857	1305.11031707317	143.837195121951	74.4704285714286	759.092571428572	1565.11828571429	534.629714285714	250.955142857143	1135.5515	708.160904761905	1193.70970588235	1782.96	1215.13192857143	3321.712	3632.72571428571	862.242023809524	584.691928571429	273.47112195122	2102.75978571429	1304.58	655.012243902439	270.337857142857
385	309.159762871114	309.154189377671	309.167478735949	229.5505	228.55	230.574	4	4	36.7330344827586	66.3110169491525	52.0346949152542	54.0797627118644	49.9932881355932	63.2688620689655	101.006847457627	94.8936724137931	30.6081355932203	45.9209482758621	34.689220338983	57.135186440678	30.6106779661017	37.7533965517242	33.6723050847458	34.6892203389831	33.6627966101695	29.5878644067797	18.3630508474576	43.8672881355932	32.6486779661017	73.4595254237288	53.0391186440678	65.2976551724138	34.6928965517241	38.7744137931034	35.6965	38.7741694915254	20.4054237288136	22.4396271186441	26.5248474576271	21.4217796610169	43.8716610169492	40.8144827586207	16.3213559322034	23.4666271186441	21.4278305084746	29.5967118644068	24.4865084745763	37.7462711864407	24.4841379310345
386	309.171872817667	309.171872817667	309.171872817667	230.592	230.592	230.592	1	1	28.5714545454545	54.0672272727273	38.7703636363636	36.7347272727273	41.8371627906977	45.9245454545455	87.7434545454545	81.6327272727273	24.4865454545455	35.7182954545454	22.446	30.6081818181818	19.3879534883721	23.4694090909091	24.4892727272727	27.5473636363636	24.4838181818182	20.4054545454545	13.2620681818182	29.5846136363636	24.4892727272727	40.8109090909091	32.6407272727273	46.9273181818182	25.5068181818182	23.4688863636364	26.5170454545455	32.6487272727273	15.3040909090909	17.3380681818182	19.3825909090909	18.3624	28.5676363636364	28.5714545454545	10.2	16.3243636363636	9.18376744186047	21.4341627906977	15.3040909090909	28.5638181818182	16.3221818181818
387	310.031722844366	310.0292736116	310.034172077131	206.601	205.09	208.112	2	2	65.3050434782609	138.75547826087	97.9575652173913	136.715733333333	151.017913043478	221.37302173913	155.1008	131.613652173913	424.437565217391	362.242	361.1744	289.7936	135.697586956522	168.364565217391	156.119869565217	173.444347826087	178.522826086956	188.752282608696	139.760847826087	197.934826086956	87.7424347826087	91.8254347826087	57.1285217391304	75.4912608695652	141.819282608696	97.9471304347826	75.4912608695652	245.919543478261	204.057777777778	135.662891304348	202.015956521739	141.837413043478	333.632413043478	351.9525	228.484869565217	307.105065217391	414.287695652174	367.340869565218	474.424	365.21447826087	258.0985
388	310.085656060113	310.0827638694	310.096894089974	87.748	84.664	88.773	33	33	166.283853658537	700.838142857143	609.187536585366	1329.55750909091	613.269195121951	1409.85261538462	386.679261904762	1117.05642857143	450.786097560976	453.183219512195	376.488	241.803585365854	1381.69545454545	1474.06055555556	1258.83048780488	1330.61497435897	1054.0732	1611.03114285714	609.187536585366	1173.16428571429	640.820390243902	79.569512195122	67.3280487804878	421.380878048781	785.61488372093	288.742829268293	154.042097560976	569.309707317073	368.316853658537	648.890634146342	934.1368	598.893738095238	1733.18226190476	1852.05976744186	482.65612195122	287.756926829268	146.939707317073	1127.39646341463	653.82	377.499268292683	133.638714285714
389	310.107240119101	310.103671523476	310.109736240511	88.7615	86.71	88.779	10	10	167.3	699.820390243903	607.152875	1338.7648	616.3367	1423.074375	385.60725	1113.120025	452.815024390244	448.0873	375.4612	238.748487804878	1416.3152	1527.127125	1285.389	1356.1116	1053.0786	1614.07505	610.21415	1182.37316666667	639.806475	79.5714146341464	67.32825	420.3533	815.194365853659	295.877804878049	153.01875	567.2729	368.319275	648.8949	979.2	598.901425	1734.28867924528	1871.45945	479.583414634146	287.75985	146.9376	1110.05190243902	651.78	376.481475	131.595731707317
390	310.157795626232	310.157207833181	310.158383419283	179.569	179.549	179.589	2	2	114.260059701493	200.992925373134	261.213090909091	212.14447761194	154.058893939394	290.776567164179	211.195611940299	401.921164179104	58.1604179104478	47.9526268656716	33.6693582089552	54.0789850746269	34.6923636363636	39.7869850746269	32.6490746268657	38.7673731343283	56.114776119403	69.3782686567164	20.4035820895522	61.2116417910448	34.6836060606061	41.8310149253731	24.4842985074627	39.7939701492537	29.5929850746269	26.5293134328358	19.3868059701493	48.9818181818182	25.5026119402985	36.7205373134328	26.5293134328358	33.672	79.5809552238806	48.9607164179105	38.7673731343283	31.6204626865672	41.8349090909091	70.3985373134328	30.6107462686567	39.7906363636364	18.3618805970149
391	310.163026918691	310.155363037407	310.173254624853	238.718	232.649	240.777	5	5	32.648347826087	41.8262391304348	38.7701333333333	51.02	65.3056	51.0266666666667	68.3501956521739	107.141086956522	115.290133333333	34.6936	24.4867826086957	26.5267826086957	16.3264	35.7136956521739	15.306	14.2840444444444	36.7254782608696	26.5269333333333	19.3828913043478	157.103434782609	29.5877333333333	38.7659111111111	20.4004347826087	27.5435217391304	26.5275111111111	17.3468	12.2386956521739	25.5066666666667	21.4254782608696	16.3206956521739	21.4231956521739	31.6166304347826	24.4864	29.591347826087	29.5806304347826	19.3828913043478	30.6086666666667	23.4748222222222	16.3264	23.4605	33.6686086956522
392	310.17736089904	310.17736089904	310.17736089904	180.575	180.575	180.575	1	1	116.320054054054	207.114864864865	266.31396	218.28856	161.208453333333	298.943148648649	220.413405405405	416.209621621622	64.28184	54.0786216216216	35.7093333333333	61.2210810810811	42.85512	48.9658378378378	37.7474	42.8484	62.2322	71.4186666666667	24.4848648648649	65.292972972973	41.8282	43.87548	24.48448	41.8344054054054	32.6538378378378	28.5698378378378	21.42588	56.1234666666667	31.62372	38.7589866666667	31.6283783783784	36.73248	84.6754933333333	52.0227567567568	41.8283108108108	36.72144	44.8984324324324	75.4938133333333	33.6715945945946	48.97344	20.4024
393	310.178256412461	310.177217091229	310.179295733692	232.5945	232.586	232.603	2	2	27.551475	37.744625	36.7299	46.93955	62.245925	53.0686	78.561175	104.08335	115.28825	32.6528	18.36495	21.425775	17.347225	33.674025	14.28595	12.243	37.744625	22.44605	16.322	158.12325	26.5304	35.704375	17.339575	19.379525	23.466325	16.3268	11.21835	25.506875	16.322	16.3196	17.34255	31.623875	24.4866	28.5719	27.54	19.38475	30.60825	29.6003	15.304125	21.42315	28.5677
394	310.309772950777	310.305645388167	310.323691705739	962.628	961.055	966.248	20	20	196.886081081081	1107.69064864865	2045.04581081081	816.000000000001	1231.46621621622	1106.98933333333	788.439108108109	4793.73281081082	833.568760000002	646.763421052631	11606.0910810811	639.607783783782	2699.43921621622	1181.66075675676	2019.43578378378	1457.17751351351	491.54881081081	2367.72539473685	1074.34459459459	926.405405405405	2119.74890909091	3035.84172972972	1308.19437837838	2404.77702702703	2874.74081081081	580.702945945945	2527.18218518519	1099.00572972973	876.609499999999	1475.23605405406	1865.26008510638	1224.15789473684	285.637837837838	1745.9598918919	1359	873.351351351351	803.739263157895	2872.06081081081	7881.56405405406	1657.13837837838	830.368000000001
395	310.328079965604	310.325701271152	310.329156694256	967.181	967.148	967.263	3	3	215.235071428572	1138.1805	2073.76891071429	857.955160714286	1255.94973214286	1210.82478571429	805.857454545453	4828.41450000001	905.90530909091	665.086571428572	11638.39725	664.13625	2719.27239285714	1205.96236363636	2061.37392857143	1489.7475	505.955428571429	2395.63085714286	1096.57678571429	954.057	2178.87257142857	3059.51553571429	1329.40901785714	2434.35910714286	2906.794	604.178285714285	2587.94271428572	1129.67373214286	976.498874999999	1498.196375	1974.04553571429	1243.59767857143	308.061571428572	1773.41175	1384.38232142857	890.693839285714	826.098750000001	2888.681625	7908.44945454544	1678.516875	864.09125
396	310.659662801753	310.659662801753	310.659662801753	178.529	178.529	178.529	1	1	25.5068965517241	62.2483214285714	71.4324999999999	47.9248928571428	40.82	101.008285714286	56.1157142857143	89.7660689655173	11.2255	6.12042857142857	5.10125	10.205	5.10232142857143	5.10034482758621	8.162	6.1215	7.1435	13.2637142857143	0	7.142	4.081	2.04014285714286	2.04092857142857	8.16371428571429	6.12171428571429	4.08114285714286	2.04057142857143	5.10339285714285	2.04014285714286	3.05957142857143	8.16220689655172	4.082	10.2028571428571	6.11917241379311	3.06075	8.16055172413793	5.10142857142857	5.10178571428571	6.12171428571429	5.10232142857143	8.16057142857143
397	311.034577054556	311.024441894531	311.044635529993	113.2625	111.197	114.291	6	6	65.2871111111111	108.131777777778	91.8375	175.516444444444	80.6129166666667	143.835666666667	101.994594594595	138.716324324324	103.031222222222	139.755222222222	103.033648648649	80.59975	81.6216216216216	106.091555555556	96.9385135135135	86.7344594594595	151.001111111111	91.8243243243243	61.2066666666667	78.5485555555556	48.972	99.9545555555556	52.0337837837838	67.3053333333333	53.0544444444444	74.4924444444444	46.924972972973	91.84	62.2471111111111	52.0268918918919	49.9704722222222	53.054054054054	129.536472222222	86.72125	63.2572222222222	81.6355555555556	120.372756756757	121.413055555556	70.3991666666667	130.577297297297	64.288
398	311.117097573385	311.117097573385	311.117097573385	57.117	57.117	57.117	1	1	24.4817142857143	29.5758571428571	31.6349259259259	60.1952962962963	38.7698518518518	73.4453333333333	34.6963703703704	90.8030740740741	35.68875	29.6000769230769	19.3856296296296	18.3613333333333	33.6624444444444	60.1974814814815	24.4871111111111	22.4505925925926	3809.78637037037	3080.27451851852	2025.21462962963	3151.24681481481	27.553	20.4066666666667	21.4254444444444	25.5074074074074	32.6354285714286	30.6021428571429	11.2208148148148	61.2022222222222	21.4254444444444	30.6211111111111	23.465962962963	19.3856296296296	105.086703703704	68.344962962963	16.3245714285714	35.7090740740741	45.9116666666667	77.5228148148148	40.802962962963	61.2288888888889	34.6963703703704
399	311.168628630963	311.160044730574	311.17723285324	231.611	231.576	232.632	5	5	16.3265454545455	29.5839545454546	30.6081818181818	43.8775909090909	18.3669545454545	23.4723023255814	41.8309333333333	85.7143636363636	61.2163636363637	27.5513023255814	28.5674666666667	48.9730909090909	19.3873409090909	29.5918636363637	28.5714545454545	20.4054545454545	43.8658636363636	19.3851818181818	19.3825909090909	37.7450454545455	20.4081818181818	20.4054545454546	19.3804222222222	24.4805454545455	25.5068181818182	15.3061363636364	27.537	22.446	20.4044444444444	21.4176136363636	19.3825909090909	21.4233409090909	43.8717272727273	24.4898181818182	12.2402727272727	16.3243636363636	17.3469545454545	23.4751590909091	16.3243636363636	18.3624	13.2620681818182
400	311.184821892969	311.184821892969	311.184821892969	232.649	232.649	232.649	1	1	12.2432727272727	25.5022727272727	26.5276470588235	29.592303030303	14.2863636363636	18.3709090909091	34.6851515151515	68.3684242424243	55.0947272727273	23.4704545454545	18.3649090909091	38.7761212121212	16.3267878787879	19.3886363636364	20.4090909090909	14.2838181818182	32.6429090909091	14.2838181818182	14.2812727272727	35.7031818181818	14.2838181818182	14.281696969697	16.3190303030303	18.3616363636364	16.3243636363636	11.225	23.4544242424243	18.3647647058823	17.3446363636364	18.3589090909091	14.2812727272727	21.4225454545454	32.6487272727273	18.3676363636364	12.2414545454546	13.2611818181818	12.2432727272727	17.3539090909091	14.2838181818182	11.223	10.2027272727273
401	311.314638414323	311.309957500141	311.322214390616	962.1045	959.071	965.182	6	6	59.1679090909092	267.24	522.24	236.671636363636	336.69	312.126954545454	203.007136363636	1351.18818604651	215.277545454546	158.124659090909	4209.38571428572	149.963386363637	695.5625	324.446727272727	476.531045454546	365.306454545455	142.8	591.692272727274	279.554727272728	241.804636363637	584.606581395348	774.300750000001	336.735	585.75637037037	775.306046511628	193.899318181818	656.123045454546	318.367636363637	251.020636363636	388.481454545455	524.483209302326	347.87425	89.7720000000002	471.429	357.095454545455	233.642454545455	238.685318181819	716.327181818182	2389.21259090909	443.871976744186	185.668954545454
402	311.334085713656	311.334085713656	311.334085713656	966.196	966.196	966.196	1	1	51.0045454545455	255.997181818181	509.954545454544	223.399909090909	317.248272727273	300.882647058824	191.742909090909	1291.65511764706	210.176181818182	141.796848484848	4224.68181818181	134.656	678.239545454546	303.021	464.306818181818	345.934090909092	126.491272727273	569.227636363638	271.392545454545	230.581636363637	568.190636363636	759.990303030303	321.385909090909	615.224454545454	760.103181818184	182.688484848485	643.906818181817	297.972727272727	239.806818181819	369.031575757577	514.217454545456	332.500242424243	77.5269090909091	453.081818181819	341.791363636365	224.46	230.506303030303	693.785454545454	2373.39896969697	434.713636363636	172.400484848485
403	311.801442753185	311.801442753185	311.801442753185	230.574	230.574	230.574	1	1	18.368	26.5228888888889	31.6286111111111	39.79625	19.3879166666667	36.7354285714286	14.2838888888889	11.2248888888889	11.22275	15.3066666666667	21.4258333333333	16.324	21.42875	25.5111111111111	32.6542222222222	31.6286111111111	9.181	38.7695	15.3041666666667	25.5027777777778	38.7768888888889	11.2212222222222	26.5185945945946	37.7379444444444	25.5069444444445	20.4088888888889	12.2377297297297	13.2636111111111	17.3447222222222	16.3217777777778	36.725	10.2011111111111	13.2654166666667	19.3884444444444	17.3395277777778	14.2835	22.4491666666667	11.2245833333333	22.4461111111111	20.4022222222222	11.2230555555556
404	312.174110437232	312.164237608478	312.181441994193	231.5855	229.559	232.632	4	4	22.44836	33.66462	41.8312549019608	64.2847058823529	23.468568627451	44.902431372549	21.4257647058824	74.48774	38.77064	41.8409019607843	31.6285098039216	29.5879607843137	32.6556862745098	37.75406	32.6519215686274	31.6285098039216	21.4232941176471	24.4865882352941	10.2016	22.44352	36.7341176470588	32.64832	21.4212352941176	25.5065	31.6285098039216	16.3259607843137	22.438705882353	33.6729411764706	19.3852156862745	17.33864	20.4032	24.4814117647059	32.64896	29.59102	13.26052	27.54756	21.4282352941176	25.5151960784314	11.2230196078431	16.3225098039216	9.18141176470588
405	313.019251927957	313.016516605784	313.021987250131	294.3415	293.848	294.835	2	2	42.85575	62.2494107142858	83.67075	99.9967499999999	51.0142857142857	80.609625	47.9482456140351	67.3306071428572	1094.74741071429	1165.30223809524	1442.65875	1281.34035087719	56.0990350877193	74.487375	67.3306071428572	66.324375	87.7261428571429	79.5822857142857	106.119	88.772625	52.039125	45.9120535714286	42.8475	68.3723035714286	61.2225	38.77425	35.709375	49.993125	47.9534285714286	24.489	43.8799642857143	26.52975	34.69275	52.0336607142857	36.7335	35.705625	41.835375	29.5882857142857	46.9191929824561	41.8309821428572	26.52975
406	313.022521701389	313.022521701389	313.022521701389	113.249	113.249	113.249	1	1	38.7633529411765	57.1249411764706	51.0220588235294	97.9454117647059	64.2867272727273	60.2060294117647	62.2165142857143	85.6752	55.0847647058824	63.2454705882353	47.9524411764706	48.9741176470588	52.035	60.1869411764706	48.9811764705882	36.7348235294117	113.249382352941	60.1956176470588	32.6487272727273	57.1249411764706	35.710294117647	56.0967647058824	28.5682352941176	37.7432647058823	39.7903235294118	33.6745588235294	27.5423823529412	48.9811764705883	28.5723529411765	34.684	35.687	29.5927941176471	70.3982647058824	53.0541818181818	38.7700588235294	42.8585294117647	65.2856470588235	40.8117647058824	36.7295294117647	46.9254117647059	44.8933333333333
407	315.027016041017	315.0131930714	315.029841896954	100.515	99.968	103.058	4	4	45.9040909090909	69.3909090909091	59.1863636363636	109.1868125	89.8	80.6159090909091	115.249727272727	249.885151515152	65.2741818181818	83.6623636363636	29.5879090909091	85.7029090909091	49.9933636363637	63.2569090909091	58.1469090909091	43.8795454545455	154.061181818182	36.7298181818182	69.3909090909091	106.089454545455	45.9122727272727	44.876	34.6892727272727	28.5625454545455	31.6284545454546	41.8373939393939	27.5424545454546	83.69125	48.9818181818182	46.9321764705882	29.5773636363636	32.649696969697	157.094	76.5340909090909	55.1029090909091	85.7181818181818	67.3374705882353	115.289911764706	29.5835151515152	91.8238235294117	51.0045454545455
408	317.021880565658	317.009258106777	317.027997372755	101.028	99.968	103.058	3	3	44.8855	82.642275	86.735243902439	129.592658536585	131.6316	128.57355	140.76	189.715463414634	70.36965	81.622	53.0539512195122	87.74365	42.85155	80.601725	68.3481707317073	60.2036	152.043325	46.93265	69.3872	101.9975	36.7296585365854	51	38.7711219512195	37.744512195122	47.952925	33.674025	27.543375	116.327268292683	65.3056	77.5403902439024	46.9155121951219	60.213925	159.1395	68.3668	59.18465	100.00165	119.374243902439	132.653902439024	65.288	108.14843902439	80.589875
409	317.96358803379	317.962780268913	317.963824292308	67.325	66.31	67.359	3	3	381.5174	424.2784	545.842666666667	645.8288	383.620266666667	540.635333333333	426.555066666667	254.0464	126.424	141.899827586207	517.2752	117.307666666667	320.3742	334.581866666667	290.776	474.517	53.0642666666667	109.147133333333	56.1146666666667	76.52	801.066333333333	766.227172413793	678.477333333333	987.618133333334	468.1341	363.143733333333	378.444733333333	287.6588	132.634666666667	329.610733333333	442.708933333333	409.233866666667	224.422	371.3164	236.696	252.005866666667	211.1952	262.2171	452.9096	241.8506	73.4736
410	321.959207838602	321.956887553057	321.966375521349	66.339	66.305	68.35	9	9	742.653333333333	789.437	1063.27416666667	1172.29916666667	747.863611111111	1223.11322222222	809.222514285714	524.412171428571	230.438388888889	257.2344	209.156944444444	207.0832	705.936111111111	776.304555555555	654.094714285714	795.956571428571	88.7772857142857	118.349828571429	82.6425	86.7364285714286	1326.54736842105	796.836944444444	663.180555555555	1973.23257142857	884.291833333333	439.667888888889	502.914777777778	579.423111111111	210.178857142857	595.0098	1009.02725	791.852571428571	408.044444444444	686.534777777778	385.665	473.412571428571	343.833611111111	543.808055555556	438.647777777778	400.003333333333	105.089428571429
411	322.208956356453	322.208956356453	322.208956356453	290.77	290.77	290.77	1	1	22.447652173913	45.9198529411765	33.6716470588235	43.8751764705883	25.5069852941177	49.9980147058823	25.5047101449275	53.0497971014493	46.928794117647	41.8350735294118	36.7241739130435	33.6662173913043	40.8011594202898	34.6918260869565	42.8448695652174	42.8511176470588	31.6231449275362	34.689	25.5088235294118	26.5291764705882	41.8314558823529	47.9531323529412	25.5050724637681	46.9369117647059	32.6517647058823	22.4461470588235	25.5069852941176	28.5674117647059	22.4477647058823	25.5091911764706	32.6512941176471	23.4664264705882	39.7903235294118	42.8515652173913	23.4664264705882	17.34325	26.5291764705882	21.4240147058823	25.5028985507246	36.7267826086956	18.3662608695652
412	322.966121457907	322.964289448936	322.967475641503	67.3275	66.31	67.359	6	6	599.8335	622.2	868.369128205128	1003.95753846154	624.491076923077	1074.195	634.663282051282	528.572512820513	210.03245	272.536736842105	256.090794871795	289.71641025641	579.432820512821	669.204102564103	548.980717948718	622.456842105263	158.16358974359	222.455025641026	179.569641025641	197.961684210526	1057.14502564103	521.351025641026	453.005230769231	1467.35624390244	648.7041	327.502307692308	357.044871794872	664.103461538461	279.557282051282	469.459487179487	777.435384615385	609.184923076923	700.828076923077	795.68	391.788307692308	462.187769230769	546.871179487179	715.199743589744	523.246846153846	695.919794871795	183.650769230769
413	323.040796675996	323.037995546859	323.060326203056	549.886	543.792	550.951	29	29	419.388615384616	1380.67103225806	1105.13207692308	1390.81169047619	1269.23087179487	1584.50371428571	900.637358974359	2327.58042105263	1052.06941025641	1239.45576923077	1369.22342857143	958.920512820512	641.757410256411	1434.79875862069	1196.61038461538	1139.31135897436	610.117368421052	526.465538461539	516.107025641026	303.072868421053	991.415076923077	819.265897435899	913.897025641025	1033.23402564103	487.69482051282	718.170256410256	334.698105263158	1231.66612820513	709.185128205127	665.123589743591	614.117179487179	963.146256410258	2206.81461538461	1049.71192307692	567.28094736842	935.457564102563	894.148923076923	1278.02787179487	919.114842105264	1331.66884615384	1214.13564102564
414	323.060690371829	323.058927069477	323.061870255707	141.782	140.785	142.842	3	3	46.9367936507937	67.3252380952381	86.7296825396826	94.8774375	95.9143174603175	95.89615625	121.423444444444	341.731904761905	88.7634761904762	153.040476190476	64.27771875	288.740857142857	60.1959206349206	133.63228125	85.703625	69.37275	102.0265625	71.4255555555555	92.8358888888889	121.391333333333	81.6292063492064	80.5937936507937	63.25646875	72.4256349206349	79.5884761904762	80.6088412698413	54.07490625	100.003555555556	72.43775	58.14534375	62.2258095238095	63.2626349206349	318.24	110.16	52.0297142857143	93.84	263.1841875	169.34853125	101.016142857143	177.512625	160.197317460317
415	323.061731955564	323.060654075959	323.062706711592	550.9195	549.874	550.957	6	6	134.677125	27.5478387096774	17.34796875	16.324	1255.96621875	15.30421875	878.303322580643	2283.8090625	537.778	11.2231935483871	40.81875	618.176812500001	10.2009375	21.4301612903226	25.5016129032258	14.2765	604.011870967742	14.2830625	51.0048387096775	272.460580645161	18.3652258064516	250.943806451613	8.1592258064516	11.218935483871	29.5884193548387	12.2434838709677	70.4111612903226	233.6801875	7.1430625	653.882032258065	15.3014516129032	952.0681875	2166.04972222222	13.26121875	12.2434838709677	644.701161290324	21.4291875	1266.9564375	69.3665806451614	17.3482258064516	919.27340625
416	323.56313170718	323.56313170718	323.56313170718	141.782	141.782	141.782	1	1	11.2240333333333	23.4619166666667	28.5702666666667	18.3633	13.2647666666667	25.5041666666667	23.4684333333333	31.6225833333333	18.3657	39.7904	29.5882166666667	78.5618166666667	16.3245333333333	27.5445	18.3651	21.42385	11.2229333333333	17.3462333333333	12.242	23.4619166666667	22.4462333333333	22.4436666666667	6.121	18.3615	14.2851333333333	12.2444	11.2242166666667	22.4480666666667	7.14163333333333	9.18075	15.30125	8.16306666666667	69.3588666666667	22.4418333333333	7.14128333333333	16.3197333333333	58.1495	32.6485333333333	20.4076666666667	34.6862333333333	35.7128333333333
417	324.060993222024	324.060993222024	324.060993222024	140.762	140.762	140.762	1	1	52.0339090909091	79.5557454545454	76.5286363636364	98.9752727272728	68.3643636363637	98.9558727272727	76.5286363636364	136.689745454545	107.128636363636	119.371909090909	69.3723636363636	120.392181818182	60.1907272727273	105.065618181818	75.5001818181818	59.1705454545454	60.1960909090909	65.3044363636364	58.1493272727273	79.5656727272727	70.3988181818182	99.9763333333333	77.5407272727273	71.3974545454546	61.2229090909091	58.1617636363636	51.0136363636364	90.8042727272727	52.0339090909091	40.8029090909091	61.2043636363636	52.0385454545455	142.794909090909	81.6145454545454	43.8678181818182	66.2976363636364	122.406545454545	96.9120909090909	54.0792727272727	105.067490909091	63.2636727272727
418	324.964139200353	324.961941181092	324.965061605747	66.499	66.305	67.359	8	8	4006.030875	4025.94	5149.76646153846	6437.97974358974	4105.0692	5655.573	4484.70307692308	2073.52574358974	732.05485	763.4836	865.199179487179	631.457375	3054.25425	3395.996125	2928.65102564103	4090.7836	257.1471	272.449538461538	196.913075	202.04415	8163.28205128205	5663.546525	4217.74	11149.0024615385	4587.84755	2691.08975	2795.1425	2427.90512820513	1090.673975	3217.83861538462	4817.77184615385	4645.0242051282	1446.5727	2474.82325	1842.61665	2374.179925	1440.60205128205	2322.10358974359	3570.932475	1945.97125641026	382.603125
419	324.970232734414	324.965474823938	324.990904931308	66.322	63.255	69.382	89	89	3995.77522222222	3984.12	5097.96964102564	6451.21638888889	4036.87822222222	5594.40157894737	4375.54666666667	1959.94390909091	711.591611111111	740.059285714286	853.9725	599.83945945946	2994.00894736842	3254.13578947368	2802.68243243243	4010.172	236.739428571429	267.312777777778	174.46275	192.85875	8204.37333333333	5571.72648275862	4204.0288372093	11127.6648837209	4524.47355555556	2668.60281081081	2778.82923076923	2332.02078947368	1021.27832258065	3115.90223076923	4801.63547368421	4624.54821052632	1380.432075	2406.43502702703	1771.23058823529	2338.46509090909	1362.07083333333	2233.35605263158	3501.56756756757	1858.21376923077	356.125416666667
420	325.054841519126	325.05220852698	325.056511150734	298.958	296.869	299.941	4	4	763.251902439025	1348.05603703704	1408.99663636364	1552.84834146342	1099.8492195122	1453.88231707317	1051.92175609756	1612.81280487805	631.546073170732	844.90331707317	411.227097560975	795.809268292682	1267.86	1458.17251219512	1467.95548780488	1318.18663414634	585.55	678.478414634147	536.738097560975	653.991975609756	969.393902439024	910.209853658536	729.404634146341	847.065609756098	943.748170731708	877.430731707316	664.289926829268	1265.31414634146	899.876634146341	779.391804878049	901.026121951219	717.351487804879	1555.94634146341	1334.51092682927	868.144536585366	1033.38353658537	1214.29341463415	1197.79497560976	669.024	1355.11063414634	638.703219512195
421	325.085894151841	325.075905905185	325.096636498004	94.3645	89.794	97.944	4	4	85.6922926829268	117.314024390244	103.06187804878	86.735243902439	158.164268292683	179.571512195122	230.52	331.54756097561	161.13687804878	229.653658536585	174.46587804878	257.107609756098	165.307170731707	341.7	213.209857142857	173.470487804878	150.000951219512	185.688829268293	167.348	121.397414634146	39.7904634146342	32.6439024390244	36.7251428571429	23.4628048780488	78.5606585365853	36.7296585365854	23.4628048780488	248.945463414634	129.592658536585	94.8872195121951	97.9085714285715	57.1350243902439	637.576219512195	340.818487804878	123.470170731707	273.47112195122	638.687951219512	955.991390243903	484.557926829268	635.642341463415	117.316829268293
422	325.073450718879	325.073450718879	325.073450718879	299.969	299.969	299.969	1	1	754.082318181818	1388.96236363636	1434.50345454545	1279.422	1002.92213333333	1415.10986666667	1052.92145454545	1651.60077272727	709.089545454545	898.960386363636	436.725363636364	867.11590909091	1211.787	1208.16436363636	1378.23493181818	1076.38772727273	581.477727272728	435.656454545455	443.868068181818	633.589363636364	733.674136363637	881.515636363636	687.571909090909	728.653227272728	856.008818181818	846.710666666667	641.823022727273	1262.07736363636	884.694681818182	777.34390909091	774.387	708.148136363637	1577.34163636364	1293.70581818182	852.834000000001	1037.47868181818	1171.40354545455	1209.88172727273	648.647727272727	1292.82952272727	637.670454545455
423	325.103830851154	325.103193075071	325.104468627237	294.3385	293.836	294.841	2	2	743.778818181818	1385.71554545455	1436.53546666667	1270.398	1091.68533333333	1398.7856	1035.57066666667	1597.53354545455	637.666666666667	849.9932	388.775863636364	807.030933333333	1207.70631111111	1201.0215	1371.08906666667	1078.42186666667	574.347577777778	428.512	428.562272727273	634.609636363636	730.6064	869.3808	687.57190909091	718.368	852.034	850.9024	638.77609090909	1247.78613333333	892.733333333333	780.504000000001	761.208227272727	701.0148	1558.96746666667	1289.62472727273	853.8516	1033.39506666667	1163.23066666667	1194.73226666667	650.689111111111	1296.93995454546	623.386636363636
424	325.112200842963	325.112200842963	325.112200842963	59.185	59.185	59.185	1	1	590.6572	775.216888888889	638.853866666667	517.283282608696	486.7308	517.2752	465.3024	670.4028	396.641688888889	518.487377777778	706.02052173913	548.831733333333	426.423608695652	581.486739130435	451.0168	391.8336	173.468	360.2012	217.3168	183.672	375.499022222222	149.962866666667	130.596173913043	313.221866666667	329.46	123.452266666667	80.6006086956522	403.980260869565	216.296533333333	238.7996	351.9975	293.8752	874.273311111111	508.037466666667	270.406	403.005333333333	552.993173913043	1088.64154347826	824.177565217391	427.543956521739	115.290133333333
425	325.969799941845	325.969395980759	325.97149999594	66.321	66.305	67.359	5	5	564.12743902439	588.54	735.814833333333	843.756595238095	583.607414634146	689.616571428572	559.181809523809	414.288341463415	180.462292682927	159.226536585366	165.286285714286	170.363857142857	487.628285714286	542.716	440.814857142857	569.391365853659	114.28643902439	94.8962926829268	106.107902439024	79.5923414634146	1032.64961904762	1140.65995121951	1338.77104761905	1364.26858139535	626.28	674.316731707317	702.878428571429	352.969428571429	357.091666666667	538.849142857143	646.936619047619	584.697585365854	341.740853658537	351.942073170732	413.208658536585	399.952	219.35630952381	309.182642857143	418.2	305.101023809524	422.391073170732
426	326.080848629735	326.080848629735	326.080848629735	255.038	255.038	255.038	1	1	107.130394736842	174.465	202.017315789474	273.472842105263	298.898552631579	338.875894736842	305.019342105263	584.610789473684	173.417894736842	245.921473684211	155.012	309.139736842105	505.030263157894	644.806315789473	541.759736842105	399.891578947369	108.117210526316	95.9047368421053	70.3890789473684	88.7766315789474	231.605710526316	111.193974358974	33.6695526315789	117.330263157895	304.08547368421	262.288789473684	125.456763157895	1008.046	386.679736842105	461.09947368421	466.272289473684	402.879210526316	1000.89669230769	777.560842105263	406.127578947368	589.636052631579	673.391052631579	849.121684210526	224.492631578947	740.500894736842	77.552
427	326.109982797027	326.109982797027	326.109982797027	187.734	187.734	187.734	1	1	35.7090740740741	97.9662222222222	112.252962962963	126.462285714286	76.5361111111111	114.269037037037	79.5831111111111	214.215555555556	38.7797037037037	189.733777777778	96.9033928571429	71.4337037037037	60.1968571428571	88.7432222222222	98.9651481481481	66.3192592592593	99.9854074074074	173.45037037037	77.5256296296296	154.092703703704	29.5875185185185	18.3613333333333	24.4924444444444	19.3891481481481	33.6697777777778	17.3481851851852	11.2252962962963	185.72762962963	38.7627142857143	27.536	41.8306296296296	24.4910769230769	297.926518518518	162.191777777778	36.7293333333333	39.7828888888889	108.147481481482	188.754814814815	82.641	101.00475	11.2232592592593
428	326.167178385472	326.16258931422	326.176195186721	230.579	230.556	232.615	3	3	26.5296296296296	46.9276666666667	38.770037735849	49.9994150943396	37.7504716981132	29.593679245283	34.6894444444444	79.5888888888889	25.5070754716981	44.9015849056604	25.5069444444444	41.8313888888889	42.8606037735849	33.6722222222222	34.6928301886793	25.5070754716981	30.6022222222222	25.5070754716981	14.2823333333333	26.5243333333333	34.6928301886793	39.7903018867924	31.6188518518518	30.6077777777778	34.6889811320755	18.3667924528302	30.5983333333334	38.7743396226415	17.3447222222222	22.4387777777778	25.5041666666667	31.6222962962963	44.8924528301887	36.7333333333333	17.3409444444444	30.6083333333333	35.7138679245283	44.9065660377359	20.4051851851852	35.7058333333333	17.3428333333333
429	326.18154528714	326.18154528714	326.18154528714	232.632	232.632	232.632	1	1	26.5303018867924	47.9479811320755	40.811320754717	52.0392452830189	36.7331538461539	29.5942264150943	35.7099056603774	77.5501132075472	24.4863396226415	42.8606037735849	23.4660754716981	38.7707547169811	46.9421153846154	34.6928301886792	35.7132075471698	26.5268679245283	31.624679245283	27.547641509434	13.2622075471698	26.5239245283019	34.6928301886793	42.8518867924528	28.5615849056604	31.6287735849057	35.7079245283019	17.3464150943396	30.5988679245283	39.7947169811321	15.3042452830189	25.4985849056604	24.4840754716981	34.6787407407407	45.9118867924528	38.7750566037736	17.3409622641509	30.6084905660377	34.6930769230769	45.9276923076923	20.4079245283019	36.7261132075472	20.4033962264151
430	326.960140564409	326.960140564409	326.960140564409	66.339	66.339	66.339	1	1	1956.58564705882	2039.88235294118	2360.24127272727	3094.55205882353	2004.14647058824	2668.62776470588	2092.92485294118	1283.493	662.636764705882	634.933941176471	574.409029411765	494.828382352941	1441.63402941176	1728.02947058824	1518.15388235294	1998.02382352941	285.723529411765	288.734911764706	285.632941176471	292.824411764706	3828.74545454545	2600.27988235294	2149.75970588235	5165.60020588235	2092.20097058823	1361.03311764706	1325.32385294118	1358.79670588235	657.050470588235	1583.63341176471	2189.10935294118	2159.25352941176	964.011176470588	1425.10435294118	959.214705882353	1250.84452941176	912.142941176471	1115.18147058824	1964.35005882353	1083.89594117647	350.011323529412
431	326.970844052994	326.960695795652	326.988582081838	66.319	64.275	68.367	14	14	1946.38447058824	1875.78	2332.72852941176	3070.99676470588	1964.06617647059	2641.08458823529	2065.37294117647	1224.31764705882	683.124117647059	654.310176470588	624.402	508.106470588235	1446.48511764706	1723.94911764706	1508.21205882353	2008.22823529412	274.498676470588	269.349882352941	273.438823529412	260.2125	3834.81794117647	2646.56664705882	2194.58938235294	5174.78258823529	2101.07882352941	1384.25973529412	1341.45470588235	1297.58964705882	657.069411764706	1560.52438235294	2192.16961764706	2160.27397058824	908.924823529412	1380.17938235294	970.271735294118	1247.81970588235	909.082058823529	1102.90614705882	1853.55376470588	1059.21794117647	349.950794117647
432	326.965733424707	326.964792428811	326.985545338006	104.077	103.046	105.092	5	5	1222.09691428571	1774.27685714286	2056.16357142857	1841.85208333333	1259.20885714286	1890.90708571429	1210.67405555556	1694.12508571429	100.974342857143	113.251714285714	37.7495142857143	106.106742857143	736.625657142857	1061.06742857143	895.657555555556	953.080285714286	96.9271428571428	144.876514285714	116.328857142857	131.572628571429	893.745257142857	784.336057142857	827.445277777778	1057.82888571429	576.461428571429	702.054857142857	603.890742857143	1162.30068571429	506.132571428571	697.87	872.051142857143	590.844685714286	1004.81257142857	1527.58157142857	738.790285714286	804.120228571428	468.3075	998.871054054054	624.309942857143	513.199722222222	280.531428571429
433	328.956857128585	328.954280902691	328.958987705055	66.8235	66.305	67.359	4	4	491.67324137931	538.5072	631.55075862069	760.079827586207	525.442068965517	651.8226	493.896965517241	331.589655172414	286.474655172414	243.984857142857	262.210896551724	218.294266666667	361.177655172414	500.853862068966	451.982206896552	509.211678571429	118.378	165.251172413793	112.230344827586	141.818344827586	918.403448275862	685.625379310345	510.120689655173	1184.54027586207	504.8505	377.425517241379	379.465655172414	383.545931034483	235.683724137931	354.107517241379	561.037931034483	515.378620689655	283.579172413793	393.7586	322.396275862069	400.968413793103	364.238482758621	303.021931034483	476.372206896552	326.554482758621	136.744689655172
434	331.139679973807	331.139679973807	331.139679973807	297.9	297.9	297.9	1	1	226.53435	412.245743589743	521.360525000001	575.5197	344.85295	575.4351	394.846425	738.585951219512	129.574925	222.41995	123.469641025641	165.28455	439.609225	476.538475	433.553125	443.884875	187.703	199.9739	129.592102564103	174.468230769231	214.284	313.270475	249.929878048781	221.43458974359	262.210675	276.494525	170.408512820513	439.803175	182.629225	228.5136	229.598076923077	191.8352	669.3004	420.3533	204.03	288.695375	401.027025	414.23165	110.1438	444.8944	83.66255
435	332.060807518693	332.060267546847	332.061288349079	82.635	81.614	83.661	3	3	60.1889782608696	57.1285217391304	89.7952	110.2032	44.8976	77.5318222222222	45.913	82.6416	81.5721739130435	65.3236363636364	470.342933333333	37.749652173913	57.1424	48.9664	64.2684	40.8204444444444	97.9584	154.040133333333	91.826	195.869217391304	67.3390666666667	31.6248222222222	26.5275111111111	74.4794666666667	48.9662608695652	27.5470434782609	20.4026666666667	89.7854222222222	31.6282666666667	25.5088888888889	47.9410444444445	29.5877333333333	79.5718695652174	95.9176	34.6936	31.6324	82.6524	48.9738666666667	342.727304347826	69.4053333333333	27.5470434782609
436	332.130520300865	332.127993445039	332.148613250721	110.191	108.129	111.214	16	16	189.74325	386.627375	431.639775	430.613128205128	28.5719	220.4388	120.3659	84.657925	627.376875	871.18675	248.9471	558.090425	160.183175	404.989625	217.317146341463	87.75655	99.98695	1175.36148837209	854.20035	451.915375	210.17665	152.9775	175.483	170.34	219.326875	116.34555	110.1897	377.551794871795	159.1824	28.5677	225.38685	110.204307692308	82.642275	347.964925	161.22715	179.5904	369.33955	41.831275	220.3794	296.855487804878	112.2275
437	332.153434226142	332.152638905843	332.154229546441	111.2105	111.208	111.213	2	2	205.042333333333	390.702555555555	435.724648648648	433.683783783784	183.68	224.528333333333	175.435351351351	478.367324324324	633.489	870.154777777777	93.8648648648648	569.315	162.224166666667	404.984111111111	214.256756756757	86.7377777777778	1309.03139473684	1223.30405405405	849.891388888889	1030.34027777778	214.256756756757	163.168888888889	179.567567567568	174.410756756757	225.444555555556	119.38875	113.232333333333	376.539567567567	168.36875	191.810810810811	223.338567567568	137.75472972973	585.543777777778	338.787555555556	161.203888888889	185.715833333333	373.418918918919	471.389837837838	56.1152777777778	297.871567567568	129.575277777778
438	335.05966044345	335.05966044345	335.05966044345	382.583	382.583	382.583	1	1	98.9554318181818	209.131888888889	218.314045454545	272.449227272727	171.428727272727	211.14	171.424909090909	500.896377777778	700.000636363637	882.535909090909	515.306590909091	975.641454545454	115.290818181818	176.483066666667	128.5368	91.8143181818182	112.23	119.371909090909	86.7328409090909	113.250272727273	126.513818181818	279.517363636364	155.102181818182	224.49	119.342659090909	85.7258181818182	82.6218	102.027272727273	51.0193181818182	83.6381777777778	87.7434545454545	85.7143636363636	168.30375	117.331363636364	73.4694545454545	66.3251136363636	67.3380000000001	108.163363636364	64.2771818181818	125.462733333333	90.8042727272727
439	335.260080104037	335.256654813378	335.263915077825	759.571	758.079	764.217	4	4	110.174727272727	185.689636363637	151.020545454546	161.181545454546	140.797636363636	177.551181818182	106.065818181818	124.459409090909	869.388545454546	1020.27272727273	281.632909090909	996.917477272728	187.776181818182	178.523863636364	186.709909090909	179.592	139.792931818182	153.061363636364	133.670613636364	130.626909090909	192.831545454546	121.428681818182	126.513818181818	186.709909090909	190.81225	126.530727272727	121.428681818182	144.894863636364	139.777363636364	145.88275	191.811272727272	112.23	139.761795454545	165.324681818182	139.777363636363	139.74	133.637863636364	130.594909090909	315.222136363637	167.324727272727	108.163363636363
440	336.022243816306	336.02057455484	336.044621686238	507.057	502.976	508.077	3	3	15.3069642857143	28.5619310344827	25.5125000000001	19.3854285714286	12.2434285714286	26.5376428571429	13.2581428571429	18.3651428571428	31.6288571428572	58.1685	9.18225	50.0045	14.2835	28.5670000000001	19.3895	21.426	9.18064285714286	12.246	23.46575	24.492	31.6221379310345	9.18417857142856	10.2046428571429	19.3888214285715	24.4816551724138	17.3339285714285	8.162	37.7505714285715	66.344107142857	19.3854285714286	39.7744285714286	10.2007142857143	37.7347142857143	20.405	12.246	18.3645	41.8302499999999	20.4092857142857	8.15889655172413	56.1264814814814	11.2231428571429
441	336.108077053494	336.104310045744	336.114878333219	367.291	367.285	367.307	3	3	34.6885	77.5305555555556	60.1963888888889	79.6055000000001	97.96	106.094444444445	71.4075675675675	294.860277777777	2117.07638888889	2958.81794871795	1400.84138888889	3114.39644444444	43.8779166666667	93.8374444444444	61.2066666666666	41.8313888888889	119.3335	105.105777777778	102.041666666667	99.9572777777779	68.3697777777778	63.2468888888889	53.0544444444445	54.0747222222222	51.0138888888889	40.81	43.8576111111111	65.3084444444444	36.7238918918919	48.9666666666666	57.1448888888889	24.49	128.555	107.14375	30.6125	38.7758333333333	108.167111111111	58.16375	43.8647777777778	83.6377222222222	84.6830555555556
442	336.265539256864	336.26240982453	336.268668689199	758.574	758.079	759.069	2	2	41.8313888888889	68.3586111111109	77.553777777778	80.575611111111	37.7502777777778	103.062083333333	49.9854444444445	39.7908333333334	191.812222222222	263.231666666667	81.6355555555555	253.070222222222	75.5252222222221	77.5411111111111	75.5005555555556	70.3991666666667	41.8382222222222	90.8047222222223	46.9404444444444	44.8995555555556	65.3066666666665	54.0835555555555	39.78975	74.4802777777778	72.4515555555555	39.79625	51.0208333333333	34.6941666666667	46.9327777777778	47.9452222222223	74.4904166666667	54.0747222222221	44.8848888888889	75.5128888888889	46.9391666666667	58.1558333333332	52.0270833333334	38.7705555555556	81.6088888888887	60.1865555555556	39.79625
443	336.322864452238	336.322572667088	336.344933088436	974.393	968.26	975.403	9	9	143.816189189189	309.001083333334	461.015567567567	307.003277777777	240.746222222223	344.741222222222	214.223333333334	392.742777777778	263.2245	225.444555555555	2866.42844444444	231.603055555556	589.52788888889	338.732222222222	457.159111111111	388.77875	189.740666666666	646.838499999999	317.306388888888	237.724722222222	563.101333333334	579.42311111111	404.029999999999	519.392083333332	712.037555555554	225.58575	567.367111111111	283.675833333333	303.063749999999	284.4405	536.578444444445	268.252694444444	137.6925	452.044583333333	271.349555555556	263.231666666666	300.793472222222	443.817567567568	1304.54447222222	479.608888888889	268.289222222222
444	337.061699737802	337.061699737802	337.061699737802	62.235	62.235	62.235	1	1	409.123706896552	690.597372881356	681.601862068966	742.836137931035	727.380847457627	837.57306779661	653.04275862069	800.835344827586	462.987661016949	491.770711864407	349.984189655172	523.355644067797	420.351728813559	685.565288135593	556.097327586207	520.390169491525	289.757016949153	329.547593220339	376.475431034483	310.162440677966	540.901551724138	535.54525862069	344.888206896552	633.644844827586	363.150169491525	341.694322033898	273.409966101695	732.558068965517	341.790847457627	443.8575	464.225517241379	405.090586206897	711.05813559322	670.251355932203	376.481793103448	519.361169491525	586.767672413793	649.016068965517	646.798203389831	591.87	189.770440677966
445	337.276028930183	337.272041235077	337.281998120685	897.8235	894.795	898.869	6	6	64.2829090909091	124.48575	117.354363636364	123.453	67.338	122.421428571429	62.2483214285715	95.9152499999999	2229.519375	3277.08526315789	134.664	3052.99076923077	121.425436363636	113.261625	132.663818181818	93.8751272727272	107.139375	122.458909090909	103.036232142857	93.8744999999999	124.472678571429	104.089178571429	67.3518214285714	119.383875	149.995125	80.6087272727273	87.7528363636363	95.9158909090909	116.288142857143	72.4390178571428	134.675357142857	76.5259090909091	85.7189999999999	141.833072727273	80.5616607142857	173.46375	103.036527272727	81.613090909091	126.513214285714	148.97475	83.6707500000001
446	337.330647705078	337.330647705078	337.330647705078	968.26	968.26	968.26	1	1	74.46	106.050285714286	126.48	118.32	87.7440000000001	110.16	77.5199999999999	112.244523809524	164.262166666667	176.46	792.865255813954	187.705674418605	193.8	126.53019047619	137.77243902439	126.530190476191	65.2799999999999	159.160857142857	99.9810000000001	88.7648571428571	167.303428571429	147.920714285714	119.387357142857	170.383738095238	187.732571428571	77.5724761904763	157.171666666667	91.8364285714287	94.8976428571428	82.5872142857142	166.325976190476	100.982357142857	63.24	128.571	104.054571428571	77.5417142857142	79.5488571428573	103.046452380952	322.32	125.509785714286	86.7121428571429
447	338.018690749548	338.018690749548	338.018690749548	502.976	502.976	502.976	1	1	8.16324324324325	18.3623684210526	18.3677837837838	19.3882162162162	11.2214864864865	18.3677837837838	11.2197027027027	22.4459459459459	20.4054054054054	29.5886216216216	15.3040540540541	31.6334054054054	16.3243243243243	17.3390810810811	17.3475555555555	22.4465405405405	8.15956756756757	20.4118918918919	13.2635135135135	16.3269189189189	16.316972972973	10.2043243243243	12.2448648648649	14.2860540540541	16.3221621621621	13.2575405405405	5.10135135135135	28.5675675675676	29.5964594594594	17.3418378378379	12.2396756756757	7.14094594594594	17.3395405405406	22.4495135135135	13.2656216216216	18.3619459459459	23.4662162162162	12.2451891891892	7.13981578947369	29.5925405405405	9.1838918918919
448	338.342120706511	338.333510000818	338.360230829895	943.7485	936.601	944.805	90	90	4042.86306521738	6184.62086956523	5681.5185106383	5952.29365957446	21.4284	5475.04004347827	4207.10756521739	20.408	4291.19387234043	4112.14340425532	1972.97430434783	4092.92289361702	5884.21906382979	5958.32347826087	5899.90252173913	5877.57913043478	29.5844130434783	5622.68960000001	4417.83860869566	4277.4803478261	6082.79530434783	4222.39644680851	4423.49054347826	5527.45969565219	5572.69653333334	4251.97056521739	4249.92978260869	2357.124	3709.6896	13.2619782608696	5729.90713043478	28.5712	13.2619782608696	5536.39333333333	4186.16731914894	4184.15431914894	4250.42865957447	20.4057777777778	1897.92782608696	4190.83636956521	4290.22672340425
449	338.339572569559	338.335322398327	338.359514397855	1026.39	1018.23	1028.47	21	21	583.45875409836	987.5536	1046.40226229508	867.139344262294	662.07575409836	1010.77045	633.4407	635.36655	649.750616666667	670.20462295082	8279.23371428572	857.144262295082	1626.97844262295	882.101475409836	1243.61980327869	1265.05259259259	791.688133333333	1896.18	1379.41571428571	793.547033333334	1779.818203125	707.926266666667	1463.7896875	1166.2029	2387.18360655738	812.194032786885	983.248393442622	1050.34672131147	1053.66	1171.1896	2046.35403333333	971.903770491804	617.200833333334	1457.93139344262	799.614666666667	825.099100000001	720.202366666667	1356.51278688525	2199.67108695653	673.442	623.25055
450	338.360957370414	338.360405970056	338.362818356699	944.77	944.696	945.774	13	13	403.981599999999	6.11933333333333	5.10011111111111	2.04057777777778	4338.70382608696	3.06045652173912	4149.90240000001	4287.73868085106	1580.39306666667	4.08208695652174	87.753652173913	3191.036	2.04030434782609	7.14202222222222	5.10195652173913	4.0815652173913	4222.40984782609	29.5875652173912	24.4922666666667	4258.1292	6.12234782608695	305.059733333333	2.0408	7.1428	7.14182608695651	2.04078260869565	5.10195652173913	1668.136	4.08104347826086	4229.56493333333	4.08104347826086	4263.19486956522	4328.49193617021	4.08208695652175	4.08053333333333	2502.0208	1.02004347826087	4270.83626666666	101.0064	0	2578.21386666667
451	339.018046527828	339.018046527828	339.018046527828	254.029	254.029	254.029	1	1	64.27771875	113.25121875	161.2044375	198.99140625	157.0944375	212.29	168.31546875	310.1655	43.86403125	50.00296875	58.13465625	62.2371562500001	308.172125	415.25446875	359.128	330.510375	63.2458125	56.11546875	52.0246363636364	56.1266129032258	200.99540625	72.42665625	33.66928125	81.6218181818182	209.19609375	174.46275	124.4285625	479.5321875	243.84721875	273.343757575757	282.615545454546	214.2196875	554.829	469.40125	295.8815625	395.795272727273	493.816125	405.188125	437.7676875	477.33075	46.9329375
452	339.051161512018	339.049983969047	339.052339054988	176.483	176.466	176.5	2	2	78.55375	137.750625	167.3415	203.992857142857	125.495142857143	183.648214285714	121.399125	239.741228070175	139.791375	171.387	131.614553571429	179.586	132.64875	173.430357142857	172.425267857143	141.804821428571	81.6228571428572	87.7430357142857	75.4932142857143	113.239821428571	135.6695	139.764464285714	111.209196428571	157.13775	121.437375	149.995125	101.017125	142.88	99.97575	70.3923214285714	103.057210526316	84.691125	130.594285714286	122.397894736842	67.3317857142857	112.184561403509	118.351071428571	113.249732142857	68.3591428571429	158.141517857143	87.7430357142857
453	339.065048719067	339.064966878162	339.065130559971	298.417	297.89	298.944	2	2	1423.47841463415	2460.21968292683	2621.06924390244	2749.99083333334	1934.47492682927	2733.29875609756	2073.18517073171	3056.348	284.659714285715	344.900146341464	198.978928571428	332.615414634146	2266.38580487805	2520.42414634147	2337.0993902439	2297.97375609756	898.745857142857	1170.24773170732	854.078785714285	947.82330952381	1494.90743902439	1393.8729047619	1121.137	1379.76546341463	1562.03075609756	1322.26770731707	1137.76231707317	1982.66563414634	1378.38246341463	1306.803	1513.26026190476	1224.49756097561	2457.86828571429	2276.25742857143	1419.01871428571	1627.12785714286	2068.38046341463	1911.00819512195	829.141024390244	2328.58619512195	1003.944
454	339.071066239904	339.066222794006	339.092514765729	297.918	293.837	299.941	49	49	1402.01619512195	2475.57005970149	2600.69550877193	2765.32365853658	1802.853	2712.92204651163	2036.19218181818	3033.95313636364	272.418146341463	334.6502	178.57256097561	332.615414634146	2269.5	2453.08632558139	2304.49520930232	2206.87007692308	892.628048780488	1033.51325	845.923731707317	834.588279069767	1459.16534883721	1346.92186046512	1053.80757142857	1334.76889655172	1460.02885714286	1285.54363636364	1090.81269047619	1975.512	1268.21514285714	1238.40778947368	1429.63069230769	1224.49756097561	2434.38586046512	2176.26161538462	1364.93605263158	1576.11558139535	2062.2284	1917.10437209302	767.94705	2204.0956097561	1003.944
455	339.34142349232	339.336042145008	339.343234309444	944.777	943.762	944.822	8	8	509.055934782608	1567.57293478261	1433.13054347826	1582.449	55.102304347826	1494.51819148936	65.2897391304348	48.9794042553191	295.875652173913	973.587446808511	373.423434782609	187.715234042553	1439.4347173913	1613.06680434783	1475.48582608696	1619.3955	38.7656595744681	1473.24868085106	1008.27547826087	64.2846521739132	1570.36940425532	587.670260869564	1052.02343478261	1397.93608695652	1434.4789787234	1040.82130434783	1112.21744680851	298.974652173913	958.019744680851	60.1889782608694	1490.62410638298	84.6917872340425	64.2695869565216	1451.16612765958	927.19934042553	171.425739130435	870.096297872341	44.8924347826087	314.240347826087	1213.26065957447	128.55485106383
456	339.345433962702	339.340322498644	339.35054542676	1023.855	1022.3	1025.41	2	2	125.46	254.039285714286	236.584761904762	186.704634146341	139.772619047619	227.46	128.52	136.648095238095	150.924761904762	156.096428571429	2731.84585365854	209.14880952381	420.24	192.825	304.98	296.890975609756	197.88	468.289285714286	343.579523809524	187.68	475.32	163.2	383.52	288.727380952381	618.264285714286	190.831219512195	215.22	215.117073170731	269.342857142857	267.24	497.876190476191	221.34	134.671428571429	364.225	174.42	163.2	159.194285714286	306.876666666666	525.177380952381	121.436666666667	150.924761904762
457	340.070080500777	340.070080500777	340.070080500777	297.907	297.907	297.907	1	1	4173.32508474576	6424.85089655172	7272.52634482759	7403.74717241379	4888.14165517241	7835.3603275862	5345.68813559322	7056.62961016949	213.237655172414	306.108620689655	147.939322033898	193.835423728813	6208.63683050847	6738.54250847458	6599.94830508475	6248.80289655172	2523.68966101695	3607.69544827586	2259.08162068965	2714.94162711864	4158.6444137931	3318.62086206896	2950.33016949153	4154.31512068966	4601.83293103448	3446.49186206897	2996.49956896552	5408.48234482759	3625.40768965517	3388.5079137931	4576.95751724138	3382.50025862069	6165.13179310344	6505.24908474576	3771.89612068966	4154.00165517241	5152.82844827586	5205.9398275862	2596.87684745763	5353.80757627119	2388.69291525424
458	340.077951476134	340.071749678362	340.098510448184	297.9	293.837	299.941	63	63	4117.33321428572	6381.90438709678	7191.74225	7375.1575625	4773.87972222222	7739.85964102564	5289.58047169812	7025.0778028169	173.446363636364	242.859627906977	116.324045454545	160.183813953488	6130.2	6634.64080000001	6483.80713513513	6230.53399999999	2438.44346153846	3584.24037209302	2241.78884090909	2690.51911363636	4135.71804545455	3279.15654545455	2892.11487804878	4048.21530909091	4559.59881818182	3429.15073846154	2917.84775	5366.59235294117	3589.34176744186	3353.94001587301	4511.16997916667	3355.05990697674	6151.16657894737	6439.9232	3721.92362264151	4102.10281132076	5079.5512	5128.922425	2534.5493939394	5323.76803174603	2310.93209302326
459	341.084293549502	341.078637103645	341.104819160011	297.408	294.822	297.952	46	46	1913.654	3636.27	4163.66025490196	4593.10975	2898.59481818182	4421.1456	3130.21618604651	4706.60957142857	383.623724137931	584.623714285714	248.906142857143	394.850571428571	3471.30307142857	3845.90554761905	3863.78468965518	3470.8473125	1205.79153846154	1434.49853846154	984.099399999999	1180.42925	2031.71251724138	1784.6796	1363.931	1774.28487096774	2213.9425	1826.30487179487	1355.44533333333	3162.775	2025.28382352941	1695.69848275862	2163.725	1614.431	4290.28209523809	3509.85846153846	2015.80917073171	2598.63463636364	3588.31020689655	3226.11227586207	2253.48964285714	3617.8350967742	1232.50514285714
460	341.106186407893	341.106186407893	341.106186407893	298.92	298.92	298.92	1	1	1980.62480487805	3766.388675	4363.68748780488	4683.70317073171	3003.74165853658	4538.15336585366	3170.99385365854	4696.73771428571	733.572902439025	1169.39517073171	434.70105	551.978341463414	3521.97578048781	4022.47448780488	4023.36097560975	3649.00273170732	1239.44817073171	1541.6253902439	1056.139875	1200.863675	2084.70709756098	1917.35909756097	1447.55304878049	1895.16135	2260.91453658537	1955.85431707317	1419.3764	3379.61326829268	2125.21885365854	1706.70482926829	2252.077975	1686.7453902439	4434.192	3730.10087804878	2171.89156097561	2779.83231707317	3652.06397560975	3247.5916097561	2278.35307317073	3911.24929268293	1284.51778048781
461	342.08477187466	342.08135105678	342.109226760044	297.9125	294.845	297.952	8	8	442.804	816.228571428571	805.012058823528	888.804264705882	598.892185185185	933.542205882352	614.329851851852	1020.07142857143	353.018857142857	414.315481481481	267.314857142857	406.077925925926	715.20174074074	757.228666666666	727.463714285714	706.019407407408	277.459428571428	371.387851851852	214.2975	249.97	437.786555555555	404.103857142857	309.081642857143	446.885142857143	490.744703703703	414.240296296296	304.162214285714	735.63362962963	451.991259259259	357.024999999999	488.802392857142	377.578148148148	768.254322580646	775.417142857142	447.811357142856	545.833749999999	729.644259259259	643.923814814815	411.000296296296	745.82559375	296.840785714285
462	342.112081026663	342.112081026663	342.112081026663	298.92	298.92	298.92	1	1	465.291	848.012836363636	900.896517857143	968.335875	641.759714285714	1027.517625	644.752857142857	986.509649122807	436.682285714286	615.286125	371.384	512.129642857143	749.67375	847.931625	810.956785714286	745.894125	303.980912280702	408.107142857143	241.830490909091	274.453363636364	463.201607142857	448.917857142857	324.411107142857	472.478872727272	522.432	447.905428571429	330.568363636364	767.241428571428	485.6985	383.661	517.275803571428	404.0685	879.563249999999	806.011607142857	475.444821428571	580.481607142857	778.546125	672.297678571428	429.404964285714	861.1965	315.295875
463	342.14195617561	342.132252309943	342.151660041278	58.145	57.116	59.174	2	2	65.2844137931035	145.840275862069	171.438	168.347142857143	133.657428571429	156.070928571429	140.829	196.90825	222.284827586207	265.320714285714	53.053	108.127571428571	97.9268571428572	176.50325	150.00825	122.46	1475.2815	611.12975	559.116571428571	1172.51346428571	89.804	61.2165517241379	41.8317142857143	72.43775	49.9749310344828	36.7286896551724	40.8028571428571	129.549071428571	46.9331428571429	55.1166428571428	69.377	67.3388571428571	282.619142857143	162.191357142857	40.8110344827586	91.8257142857143	154.063142857143	240.787428571429	100.987071428571	155.110571428571	39.7911428571429
464	343.092967563716	343.088861392624	343.097073734807	120.906	120.402	121.41	2	2	69.3788888888889	51.0037037037037	58.1615094339623	56.1269811320755	189.790188679245	70.3889444444444	174.465169811321	532.420666666667	295.848333333333	330.57	28.5646666666667	268.328185185185	34.6894444444445	58.1431666666667	52.0341666666667	34.6928301886792	70.3927777777778	67.338679245283	58.1495	94.8755	44.8966037735849	84.6738333333333	44.8924528301887	57.1231111111111	44.8914074074074	57.1407407407408	25.5018518518519	291.860301886792	53.0606037735849	49.9772777777778	35.6909259259259	48.972679245283	667.055777777778	66.3180555555556	93.8638518518519	230.609547169811	474.378962264151	411.128433962264	31.6286111111111	636.574188679245	46.9378888888889
465	343.131340569324	343.131340569324	343.131340569324	57.116	57.116	57.116	1	1	193.82375	247.86	200.005435897436	170.387102564103	117.332435897436	115.291871794872	123.469641025641	152.044948717949	121.3443	186.735076923077	244.861538461538	118.334871794872	66.3083333333333	101.007923076923	76.5307692307692	61.2246153846154	849.894948717949	679.507846153846	398.930282051282	831.655256410256	101.020615384615	47.9520512820513	32.6539487179487	94.8981538461538	79.55805	29.587975	16.3220512820513	93.8517948717949	37.7504358974359	60.2132820512821	92.8713333333333	101.020615384615	44.891282051282	85.6907692307692	41.831275	54.0749487179487	68.3588974358974	137.776153846154	141.819205128205	76.5307692307692	26.5273333333333
466	346.05491566222	346.05491566222	346.05491566222	110.188	110.188	110.188	1	1	61.2073170731707	112.213414634146	162.265317073171	132.650731707317	106.12312195122	176.530023809524	128.526	189.72	210.14512195122	232.587142857143	80.6011951219512	273.436571428571	84.6837142857143	135.679	101.00656097561	91.8373170731707	148.958238095238	132.634878048781	86.7344047619048	110.172857142857	85.7045853658536	98.9281707317074	74.4795853658536	126.48	90.8038780487805	80.612756097561	75.5011428571429	147.96012195122	73.4698536585366	78.5512682926829	85.658	72.4494390243903	230.54756097561	134.694731707317	66.3253658536585	100.000634146341	122.414634146342	178.551219512195	52.0345714285714	145.880926829268	81.6323809523809
467	346.292551601435	346.291294395215	346.295307166608	615.2595	615.171	616.232	6	6	70.4104411764707	1646.31586666667	864.164205882355	1569.91191428571	589.712999999999	1067.38147058823	950.749647058826	1048.83211764706	670.197970588235	1003.09367647059	57.1364705882352	591.668235294119	845.653147058823	802.066764705881	847.986617647057	374.383176470588	532.670294117648	131.614147058824	104.085	209.154264705882	642.674117647058	488.706794117647	88.749942857143	560.125323529411	154.064411764706	64.2655588235294	136.719411764706	297.968823529412	48.9727058823531	331.586029411765	108.14805882353	537.679500000001	1976.59455882353	713.062235294117	90.8192647058825	647.980147058824	416.340000000001	1356.95205882353	108.148058823529	117.347352941177	44.8916470588235
468	346.316464841177	346.316464841177	346.316464841177	617.218	617.218	617.218	1	1	71.4280000000001	1666.63915	870.294575000001	1578.365425	591.759500000001	1071.42	953.840250000001	1053.944075	763.051219512196	1133.692175	60.2050749999998	659.000750000001	847.723874999999	804.075200000001	851.03445	375.406000000001	532.66185	132.63575	124.5071	212.2172	647.795249999999	547.874249999999	103.032625	566.335875	160.183175	70.3989750000001	147.92175	300.085800000001	59.1745000000001	333.6708	113.250525	541.766025	1975.47551219512	717.253325000001	102.04	722.4609	472.456775	1357.986025	127.534375	129.5908	49.9861250000001
469	353.014889007513	353.010489250405	353.026802386268	296.885	293.819	297.946	33	33	1181.64474418605	1639.99706666667	1698.74670731707	1656.05018181818	1205.94237209302	1669.17808	1198.82790697674	1146.66297674419	56.1144047619048	85.7034418604651	78.5711666666666	46.9328372093023	1656.48	1735.62931343284	1768.93375609756	1605.08188372093	1016.06228571429	1394.72148837209	879.588904761904	1057.016	1437.75030952381	1172.20656338028	1086.50065217391	1400.028	1464.20776923077	1155.95673809524	1114.33636363636	1220.22754285714	1187.58177777778	1129.42992857143	1507.15541666667	1165.29148837209	1304.91497619048	1702.84576744186	1130.27663157895	1402.74795081967	1573.26054545455	1304.90718604651	2082.60255813954	1575.49041860465	990.69309375
470	353.036339352491	353.031997765278	353.039242208439	297.921	296.897	299.924	10	10	1182.62779545455	1705.33145454545	1722.24764444444	1694.8844	1172.30172	1736.49386666667	1203.94088888889	1176.26963636364	59.1758181818182	88.7748	81.6327272727272	49.9941555555555	1663.65624444444	1755.10363636364	1804.61586666666	1643.8644	1020.13636363636	1398.81606666667	939.796772727272	1064.14445454545	1480.6004	1246.93990909091	1116.05404545455	1404.27054545455	1493.6704	1226.38724444444	1145.91940909091	1272.30024444444	1253.93504444444	1132.50272727273	1544.89936363636	1127.52095238095	1320.33670588235	1747.72718181818	1233.34486363636	1390.44586363636	1523.4572	1297.67622857143	2086.73813333333	1584.69531818182	1032.53235555555
471	355.066617602508	355.066617602508	355.07050883732	756.055	750.908	756.055	3	3	5.10142857142858	120.393714285715	104.0706	89.7600000000003	21.4259999999999	167.326857142857	18.3702857142856	83.6399999999998	80.6025714285712	107.125	14.288	209.207380952381	54.0902857142858	102.028571428571	93.8662857142859	74.4808571428569	19.395380952381	24.4800000000001	33.6694285714285	29.5882857142858	52.0467142857144	67.3577142857143	86.7202380952384	77.541714285714	42.8520000000001	75.4976190476189	30.6085714285713	29.5869047619049	54.075142857143	22.4337142857144	34.6978095238096	34.6897142857144	62.2199999999999	93.8662857142859	53.0548571428573	77.5417142857144	101.008285714286	209.158571428572	20.4000000000001	119.373428571429	103.044047619048
472	355.092084581136	355.092084581136	355.092084581136	923.277	923.277	923.277	1	1	63.256411764706	62.2361470588235	147.963970588235	94.8682058823529	54.075588235294	79.5829411764707	57.1348235294117	131.614147058823	105.10544117647	51.0220588235295	47.9455294117647	44.8994117647059	80.6148529411766	64.2766764705882	123.473382352941	104.07	44.8994117647059	53.0629411764707	57.1265882352941	54.0833823529411	80.6009117647058	81.6352941176472	79.608176470588	98.9827941176472	77.5535294117646	66.3172058823529	63.2673529411766	51.0132352941176	106.073882352942	97.9482352941175	83.6617058823529	127.533088235294	54.0833823529411	144.902647058824	107.075294117647	136.739117647059	69.356	68.3459117647059	63.2673529411766	84.6819705882352	80.6125294117649
473	355.11523339521	355.11523339521	355.11523339521	383.632	383.632	383.632	1	1	108.148266666667	262.1914	336.666	400.99624	246.92712	361.098631578947	226.4992	457.0496	1918.1264	2508.66532894737	1201.96837333333	2507.20248648649	309.166459459459	342.73792	326.4896	306.08	219.3258	222.42104	227.553418918919	248.90928	291.819146666667	384.529946666667	293.85984	290.7798	283.57097368421	292.881586666667	172.40028	486.67356	230.580266666667	271.39448	317.352693333333	293.87904	592.7362	434.69608	292.816533333333	323.449893333333	463.237386666667	399.975893333333	190.79236	483.49896	192.846405405405
474	355.113331076663	355.113331076663	355.113331076663	292.816	292.816	292.816	1	1	420.397787234043	856.119170212766	1032.51408333333	1134.68016666667	702.980958333334	990.682979166667	729.493645833334	1583.26633333333	1050.87895833333	1198.96510416667	520.341063829787	1207.00504166667	862.8495	1092.83017021277	1003.8235	804.061787234042	410.05675	443.8178125	413.263723404255	432.597276595744	603.053937500001	801.010729166666	544.759531914894	741.911234042553	615.298687500001	643.856625	415.295872340425	1312.06829166667	583.594916666667	592.849979166666	736.731872340426	556.115729166666	2127.308125	1176.35438297872	557.0565	821.217395833333	1308.14745833333	1282.4804375	436.524333333334	1402.03544680851	666.310085106383
475	355.092029362074	355.092029362074	355.092029362074	756.984	756.984	756.984	1	1	7.14189189189189	130.594594594595	114.285405405406	109.168918918919	29.5878378378378	178.575675675676	20.3978378378378	87.7432432432432	99.9845000000001	127.533783783784	22.4495135135135	238.781189189189	62.2562702702702	112.211891891892	111.209459459459	85.7049729729729	26.5312432432432	29.5925405405405	43.8785945945946	35.7155555555555	63.2567567567568	90.8160810810811	101.006756756757	86.722972972973	52.0337837837838	89.798054054054	40.8162162162162	32.6538378378378	65.299027027027	25.5027027027027	46.9398918918919	40.8108108108108	65.286918918919	105.10454054054	68.3581081081081	92.8298378378379	118.33254054054	216.297297297297	36.7238918918918	133.627081081081	121.431459459459
476	356.093046000675	356.093046000675	356.093046000675	756.984	756.984	756.984	1	1	9.18253846153845	58.1473076923076	47.959282051282	53.0546666666666	12.2433846153846	54.0817435897437	14.279641025641	43.8655128205128	45.9189473684211	54.0749487179488	19.3877948717949	95.9209743589744	39.796	70.3800000000002	53.0626666666667	47.9520512820512	17.3469743589744	29.5918974358974	23.4664871794871	17.3471578947368	55.0952307692307	39.7964210526315	36.7294736842105	43.8710256410256	29.5881794871794	45.9184615384615	29.5874358974359	28.5714871794871	35.7089743589743	15.3019230769231	37.7504358974359	21.4253846153846	38.765	48.9809230769231	32.6449230769231	44.8788717948718	52.0265384615384	69.3774358974358	19.3824358974359	79.5700000000002	36.7347692307693
477	356.117315898104	356.117315898104	356.117315898104	292.816	292.816	292.816	1	1	212.215466666667	386.728304347826	406.07247826087	448.972173913044	317.307891304348	451.975565217391	328.531	489.673043478261	281.592	359.177739130435	172.424086956522	321.38902173913	344.730608695652	478.5676	450.907260869565	367.296	192.788217391304	258.1315	134.691652173913	169.366913043478	293.872695652174	314.28052173913	189.748304347826	223.4676	309.178565217392	239.791956521739	202.0392	429.538978260869	254.050369565217	247.955086956522	280.61	193.874347826087	662.163413043478	389.739652173913	235.675239130435	293.797565217391	379.585565217392	444.833739130435	149.927217391304	468.3636	217.3452
478	356.274700507539	356.274700507539	356.274700507539	736.584	736.584	736.584	1	1	38.7707179487179	47.9532564102563	42.8518461538461	263.265846153846	33.6693076923077	46.9388717948719	27.5316923076923	28.5635897435897	27.5434615384616	36.7301538461538	27.551076923077	32.6531282051282	37.7551794871795	903.720000000002	96.9267948717947	717.348410256411	26.5233333333334	184.671051282051	28.5678974358975	32.6539487179487	48.9661538461538	37.7551794871795	21.4226923076923	253.02358974359	366.226025641025	29.5918974358975	31.6279487179487	26.5306666666666	27.5469230769231	24.4898461538461	69.377435897436	33.6735384615384	131.632923076923	48.9735384615384	20.4020512820513	29.5792564102564	28.5678974358975	28.5722051282051	31.6287435897435	34.6895897435897	36.7347692307693
479	358.096761859047	358.090860314865	358.114226103085	90.808	86.715	99.996	43	43	1337.34290625	2228.938984375	2428.4553125	3327.391921875	4681.4088125	2604.1246	3366.93948780488	9178.79058461539	3205.025140625	4471.55326760563	2622.1228125	5787.54797260274	4523.85778125	7635.06166153846	6068.05809230769	4658.40134920635	4558.9656875	5132.97837	3372.287734375	4141.580625	778.534203125	146.8935	168.343828125	240.763569230769	1502.7361875	433.61953125	383.554707692308	3968.96163414634	2433.57071428571	2509.063703125	2525.55809230769	1574.54577777778	18718.7203125	11094.36840625	3091.68890625	7293.49346835443	13156.3596341463	20587.940046875	15057.5825538462	12421.8976744186	2405.49685714286
480	358.101140171387	358.093041800317	358.114877558312	58.159	55.082	62.223	14	14	13.2605	782.1925	972.5365	1643.65373076923	1651.81588461538	2509.45894736842	1052.1355	3736.22592307692	717.809230769231	857.026153846154	94.8850384615385	776.278538461539	1845.24957692308	2417.01780769231	2569.619	1775.53615384615	2084.41003846154	1929.32911538462	984.559807692308	2036.84123076923	367.38	64.2769615384616	52.0337307692308	99.9863846153846	630.264923076923	219.357884615385	98.9474615384616	4131.27931034483	932.526076923077	1105.45142307692	990.681423076923	686.641192307692	6489.93257692308	4948.20657692308	1214.12038461539	1843.696	4884.06972222222	5112.56911538461	37.7428461538462	4098.328	1123.59671428571
481	358.110959981754	358.106511095301	358.127932314267	298.927	295.866	299.958	20	20	2052.82683333333	3905.15136842105	4313.78748387097	4463.97942857143	2954.7888	4629.03628571428	2957.82554166667	3999.8121	45.912	88.7660999999999	37.7437	58.1552	3609.4261	4120.50616216216	3914.12369999999	3613.3876	1132.496	1384.50186666667	1124.77466666667	1010.064	2053.17893333333	2160.25736666667	1820.819	1913.0625	2274.1744	2233.36373333333	1637.09586666667	2821.11925925926	2354.25077777778	1833.4192	2139.9186	1722.54773333333	3718.872	3442.4289375	2316.6471	2990.4016	3422.0862	3037.40429032258	1856.8737	3643.36740816327	1317.16426666667
482	358.114484430884	358.114484430884	358.114484430884	72.443	72.443	72.443	1	1	12.24	813.78652173913	976.401	1659.96443478261	1691.61218181818	2508.18	1171.55895652174	3767.82339130435	734.04	913.3475	152.018869565217	907.8	1873.2787826087	2538.40904347826	2612.88808695652	1812.48872727273	2109.924	1984.92	1011.09027272727	2050.74818181818	361.257	63.2569090909091	47.9522608695652	102.026086956522	637.364130434783	176.507181818182	100.98	4114.68	954.964173913043	1110.35345454545	997.826727272727	694.805727272727	6559.33336363636	4989.04231818182	1230.44890909091	1910.94860869565	5031.98509090909	5399.28327272727	89.76	4194.44181818182	986.867454545455
483	358.129847217383	358.124226519026	358.143766111429	62.235	60.177	64.281	5	5	1321.11583333333	2168.63811111111	2335.90290566038	2029.53056603774	4575.3720754717	3418.95083333333	2270.33962264151	8311.99396226415	3279.47049056604	4382.39158490566	2608.86367924528	5616.0175	4427.52333333333	7387.5632037037	5940.05722222222	4554.96452830189	2759.10037735849	4997.80830188679	3560.09660377359	2625.47949056604	744.875471698113	119.357660377358	169.382641509434	222.416518518519	1479.08055555556	413.214622641509	215.275735849057	4772.26611320755	2766.99333333333	2355.29222641509	2483.59849056604	1508.299	17669.2866666667	10328.2719444444	3647.84905660377	7083.78861111111	13180.7925660377	17952.4700377358	15015.8331666667	8596.83820754717	2405.77133333333
484	358.116409808842	358.116002049965	358.118816281153	91.3175	90.79	98.97	6	6	1336.32476190476	2226.8679047619	2421.32633333333	3255.98496825397	4671.47781081081	4485.77752380952	4488.83809523809	8888.97158730159	2981.69098412698	4459.82777777778	2618.01241269841	5783.90973015873	4503.47107936508	7632.94638095238	6066.97836507937	4659.34933333333	4549.80788888889	5148.82122222222	3065.91087301587	4042.63742857143	776.497825396825	140.773142857143	154.063142857143	236.680507936508	1501.69701587302	417.290365079365	343.766746031746	7453.18714285714	2177.42520634921	2510.02	2524.5	1573.54980952381	18713.6471428571	10504.6982857143	2810.08542857143	6104.84426984127	14060.5574285714	20554.0376949152	15050.250952381	13200.6746666667	2607.80971428571
485	358.132925112521	358.131407068737	358.134218559176	299.4535	298.937	299.969	4	4	2077.25894117647	3916.79620588236	4369.88371428571	4534.05635294118	2940.41891891892	4706.4810882353	2992.95397058823	3929.20492307693	66.3172058823529	116.310176470588	43.8789705882353	71.4185294117648	3613.65158823529	4194.01323529412	3921.33223529411	3623.851	1133.31802941176	1387.56	1128.60794117647	1014.14311764706	2061.26571428572	2168.4375	1822.95023529412	1927.28002941177	2278.2510882353	2236.42023529412	1641.15317647059	2885.368	2403.74364705882	1837.23188235294	2144.96735294118	1724.54558823529	3724.07352941176	3497.46741176471	2322.80788235294	2994.4769117647	3504.195	3040.36628571429	1859.03105882353	3649.09764705883	1319.24029411765
486	358.148361334628	358.147573949067	358.149148720189	63.7735	63.266	64.281	2	2	1328.24423529412	2183.94594117647	2371.642	2373.41461538462	4610.13176470588	3956.62454901961	3055.05411764706	8968.05433333333	3328.32	4431.47925490196	2618.02439215686	5644.63641176471	4464.78230769231	7501.33263461538	5991.05192156863	4606.05019607843	3293.76258823529	5090.63864705882	3582.5968627451	3029.54431372549	772.436862745098	141.801803921569	178.565196078431	227.547450980392	1489.25725490196	500.954784313726	279.553769230769	5659.43342307692	2792.49133333333	2475.70921568627	2500.40447058824	1551.98664705882	18245.5054901961	10833.274745098	3669.25968627451	7125.59717647059	16699.7667692308	20106.8274509804	15039.7306153846	12981.0884230769	2985.32321568627
487	359.098611556193	359.096139215118	359.101083897268	58.154	55.105	61.203	2	2	15.3006	122.376	158.1744	262.21196	263.23224	485.65328	195.93984	722.32992	116.22984	144.87976	26.52728	117.3092	304.99196	411.15672	418.3968	300.03288	471.36936	370.36164	249.9686	406.15104	62.25172	30.6084	27.54756	28.56784	107.079	53.05248	24.48192	793.77784	193.8532	206.18544	147.9348	137.7378	1527.35916	837.45284	199.97488	316.2868	908.0492	810.10232	14.28056	772.50336	214.2588
488	359.099885403821	359.097000364273	359.119344480685	94.8895	86.715	97.955	10	10	233.615921568627	270.310392156863	297.954509803922	330.607058823529	587.734588235294	470.290923076923	669.158588235294	995.576307692307	475.292588235294	658.292058823529	497.893960784314	908.04431372549	506.05888	1028.31811764706	665.142274509804	537.7508	487.74164	558.090156862745	514.267764705882	403.943294117647	104.08	38.7622352941177	40.8109803921569	38.7658461538462	168.345294117647	65.297568627451	60.1834038461539	712.233725490196	366.31642	247.921941176471	301.902923076923	155.1008	2321.65388235294	1130.59450980392	453.054117647059	1006.09468	2399.68564705882	3442.40619607843	1853.44482692308	2256.80384313725	429.494294117647
489	359.112771326731	359.111158216322	359.11313678889	298.9465	298.939	298.972	4	4	403.01109375	769.2920625	869.272363636363	876.416225000001	602.967749999999	926.419428571428	622.466875	806.894156249999	95.9064375	183.67875	92.84559375	121.41346875	690.603468749999	831.682031250001	791.592749999999	713.045531250001	236.66175	305.04540625	215.3123125	219.36046875	457.156	412.25675	351.93234375	408.1125	473.396	460.14684375	345.991875	578.494636363636	451.98459375	327.45009375	436.74725	355.11225	729.50109375	671.3450625	446.8010625	594.805749999999	656.161406250001	535.63125	337.53725	721.33884375	236.70525
490	359.138645941876	359.137426578297	359.139865305454	299.9325	299.924	299.941	2	2	397.995	754.007384615385	881.512615384615	901.101500000001	592.776423076924	949.870653846155	618.283153846155	809.962137931035	104.089111111111	184.668730769231	81.6215384615384	136.721230769231	683.271153846155	826.605	810.093769230769	699.746384615385	229.558333333334	293.837538461538	183.69	215.3255	443.817115384616	366.352851851852	327.506423076924	400.111384615385	463.202230769232	407.087423076924	294.980076923077	575.431846153846	399.945538461539	321.393333333333	434.733	350.0315	705.00603846154	663.175000000001	389.668296296297	498.906777777778	580.533192307692	531.560269230769	213.139807692308	644.956	199.97276923077
491	359.121454615157	359.121454615157	359.121454615157	96.924	96.924	96.924	1	1	232.60104	275.442352941176	299.99172	332.64388	599.990588235294	475.393098039216	686.565568627451	993.537294117647	471.21228	660.34114	496.87368627451	926.409254901961	514.267764705882	1046.64070588235	674.336647058823	558.143784313726	503.053333333333	576.455098039216	526.522352941177	410.103058823529	105.09914	37.74148	42.8515294117647	38.7667058823529	169.36316	66.3182	60.1834705882353	712.22524	366.320784313726	252.00916	305.982352941176	164.279980392157	2338.94992156863	1151.88992156863	451.00796	1013.24941176471	2399.69856	3472.69272	1852.42682352941	2257.87964	430.506196078431
492	360.093306959537	360.091803786558	360.093877106612	61.203	61.203	62.218	3	3	41.8239677419355	173.389032258065	195.926709677419	288.742161290323	232.626193548387	367.304516129032	132.658709677419	583.698322580645	176.41134375	194.906258064516	148.957677419355	92.8288064516129	313.159806451613	356.070064516129	387.771612903226	250.01064516129	283.631741935484	295.874838709677	152.023258064516	313.288548387097	130.617806451613	27.5469677419355	27.5521935483871	82.6565806451613	118.308774193548	49.9942258064516	23.4622258064516	589.615935483871	135.698612903226	149.014193548387	194.906258064516	86.721935483871	1147.79032258065	710.984967741936	179.565419354839	250.991419354839	714.203225806452	710.234322580645	87.7283225806452	606.148258064516	160.185580645161
493	360.094766103349	360.091952543429	360.108186044494	90.8055	87.736	97.944	8	8	195.869217391304	241.77529787234	232.647319148936	292.849914893617	423.462391304348	443.820319148936	497.780765957447	758.895829787234	410.005043478261	578.697456521739	407.090361702128	675.427086956522	398.978063829787	844.785818181818	552.920723404255	446.927744680851	363.259304347826	506.060173913044	426.523565217391	305.0255	78.5694893617021	47.9461304347826	44.8912340425532	52.0275957446809	129.575891304348	75.5009130434782	49.9872978723404	557.129106382979	288.768382978723	196.913382978723	212.14229787234	146.936347826087	1759.5375	910.189043478261	376.524391304348	811.204468085106	1806.90985106383	2422.90425531915	1521.04206382979	1697.74025531915	327.468847826087
494	360.114871053301	360.114871053301	360.114871053301	60.205	60.205	60.205	1	1	36.7215	163.166666666667	187.726	280.580208333333	224.464166666667	359.054666666667	136.752583333333	574.40075	158.028958333333	187.772	92.84275	99.96	304.046916666667	353.0065	386.67475	241.868375	281.589	294.85225	149.982875	311.188958333333	122.46	24.486	19.3855416666667	76.51875	114.216666666667	47.95175	18.36075	586.523	133.658208333333	146.988	191.81264	81.6233333333333	1146.80783333333	707.908916666667	173.449583333333	253.022	725.41908	741.74356	72.4229583333333	602.095	159.198
495	360.113869381204	360.113869381204	360.113869381204	98.976	98.976	98.976	1	1	193.82375	218.37095	205.105425	272.449538461539	381.63895	427.5476	430.42945	740.52	386.52315	543.886525	385.66395	632.5705	366.278725	715.107625	483.53925	395.9249	349.9972	465.2454	411.231275	286.655125	70.398975	45.898875	40.811	51.00625	117.32875	71.41925	46.92575	530.693333333333	270.412625	182.628024390244	177.454536585366	142.8595	1724.777725	870.422525	362.242	787.7681	1743.63851219512	1981.36102439024	1506.724625	1648.75356097561	315.218625
496	361.007700943258	361.007700943258	361.007700943258	146.906	146.906	146.906	1	1	34.6891219512195	60.18	76.5201219512195	76.5310975609756	56.114756097561	66.3079268292683	50.0003170731707	104.054571428571	78.5606585365854	96.9393902439025	46.9256097560976	48.9658536585366	45.9120731707317	71.41	51.0060975609756	42.8451219512195	54.0742195121951	45.9186585365854	56.1080487804878	69.36	46.9323414634146	48.9728780487805	52.0274634146342	49.98	47.967025	36.7349268292683	33.6736829268293	62.2378536585366	34.6891219512195	15.3	53.0474285714286	21.4225609756098	85.67	79.569512195122	28.564	37.7355952380952	81.6117073170732	64.2692195121951	36.7349268292683	108.135512195122	28.5716097560976
497	363.067000822673	363.065502429253	363.068499216093	298.4365	297.952	298.921	2	2	374.43175	757.046111111111	711.13603125	827.625500000001	556.058958333334	759.097000000001	603.988	665.067166666667	44.9019999999999	59.1769166666667	41.8217083333333	61.215	643.488541666667	735.780500000001	666.250458333332	704.676041666667	255.072916666667	311.17625	210.231583333333	221.4485	443.826875	332.683	293.772	404.035499999999	407.096375	386.67475	307.24575	532.570500000001	339.74325	344.8445	429.648041666667	329.634958333333	696.83075	672.34475	388.635875	447.908041666667	572.383625000001	585.647416666667	561.905208333333	616.256166666666	239.75875
498	365.102678488388	365.102678488388	365.102678488388	57.134	57.134	57.134	1	1	324.4077	820.08	923.484625	1129.444425	797.85505	1122.3025	788.777128205128	1076.390125	540.441	755.022	209.156375	762.031097560976	561.067073170732	525.441625	396.945325	409.1804	106.1086	99.98695	82.642275	67.34805	789.9057	1908.934525	1187.7456	754.102128205128	600.78	999.8695	865.063414634146	373.42065	356.073634146342	404.143384615385	476.603435897436	292.8548	277.5148	425.329829268293	482.590075	314.242634146342	353.01515	394.958307692308	192.803048780488	483.68145	226.50105
499	366.096327742865	366.092351146618	366.10674696514	99.99	96.918	103.034	10	10	132.618139534884	62.2370232558139	71.4286363636364	88.7743953488372	369.38311627907	79.5926511627907	633.42	714	691.481162790698	740.925209302326	33.6692093023256	400.969674418605	41.830488372093	88.7521395348837	69.369488372093	37.7546279069767	72.4497209302326	41.8314418604651	35.7138372093023	70.38	28.5676363636364	103.022348837209	55.0950697674419	38.7653023255814	30.6083720930233	212.218046511628	97.9333953488372	723.476790697674	88.7743953488372	70.3988181818182	27.5369318181818	74.4990465116279	975.12	58.1625348837209	489.78976744186	1432.738125	2946.54216666667	880.514977272727	29.5840465116279	3950.04737254902	51.006976744186
500	366.117574028835	366.117022590931	366.118125466739	103.0365	100.987	105.086	2	2	138.739428571429	85.702	77.5507619047619	104.081285714286	370.458785714286	81.6323809523809	643.635023809524	718.08	694.522714285714	746.831714285714	33.6694285714286	397.911428571428	61.2171428571428	113.251714285714	90.8054285714285	65.3059047619048	71.4283333333333	37.7505714285714	33.6733571428571	68.3479761904762	29.5882857142857	98.94	54.073880952381	39.78	32.6445714285714	210.203380952381	96.9135714285714	707.1405	88.7752142857143	71.42	31.6163095238095	74.4999761904762	972.196142857143	58.1630714285714	491.846571428571	1525.50511904762	2950.59742857143	873.466476190476	27.5438571428571	3916.32842857143	51.0059523809524
501	366.130667278517	366.130667278517	366.130667278517	124.472	124.472	124.472	1	1	36.7293333333333	56.0918518518519	46.9421481481482	67.3517777777778	46.9394615384615	37.7413703703704	67.3371111111111	102.007407407407	77.5397037037037	76.5055555555556	23.4617037037037	40.8103703703704	45.9016666666667	62.2243571428571	67.3517777777778	47.9521851851852	22.4415714285714	21.4305	20.4014814814815	13.2633703703704	29.5875185185185	22.4367407407407	24.4915555555556	23.4517857142857	19.3849259259259	27.553	22.4457037037037	85.7204444444445	22.4465185185185	26.520962962963	22.4367407407407	13.2665	121.36237037037	23.4608518518519	38.7698518518518	93.8672592592593	217.181111111111	101.009333333333	15.3044444444444	312.131333333333	14.2896923076923
502	366.982065471905	366.982065471905	366.982065471905	65.301	65.301	65.301	1	1	251.9647	455.8953	622.484666666667	629.504533333333	324.447724137931	700.673516129032	341.861724137931	390.765655172414	235.466	239.902586206897	432.593066666667	170.384533333333	577.476137931034	476.3867	474.424	559.205655172414	86.7410344827586	132.631379310345	81.608	89.784275862069	433.698333333333	180.5872	172.425066666667	317.302933333333	253.9966	149.9498	178.5175	367.236	119.36824137931	240.830133333333	340.7134	211.239931034483	392.7385	543.695533333333	179.566933333333	246.90675862069	315.2624	424.430933333333	2430.42938709677	322.537931034483	90.8198965517241
503	368.654066141136	368.650713246339	368.657419035933	355.569	355.071	356.067	2	2	17.3471578947368	25.5032894736842	24.4897297297297	27.5516756756757	12.2451891891892	31.6281578947368	19.388	27.5513684210526	25.4953947368421	33.6738947368421	24.4863157894737	18.3675789473684	17.3471578947368	32.6442105263158	22.4423157894737	30.6126315789474	29.5838157894737	25.5105263157895	20.4084210526316	34.6737368421052	35.7151351351352	24.4831578947368	25.5072368421053	29.5838157894737	23.4630263157895	14.2836842105263	17.339552631579	17.3468918918919	11.2214473684211	10.2042105263158	21.4321578947368	16.3267368421053	30.6134210526316	24.4901052631579	11.2228947368421	17.3471578947368	15.3064864864865	11.2247567567567	15.303947368421	20.3963157894737	3.06134210526316
504	369.126896446732	369.115645286324	369.13760015016	348.966	347.878	349.958	9	9	51.013768115942	101.007260869565	133.665565217391	154.08784057971	236.724057971014	393.826289855072	325.46784057971	926.410028985507	319.296289855072	387.704637681159	142.848695652174	298.94068115942	230.582231884058	235.643434782609	133.633289855072	152.021028985507	2889.98846376812	1325.59129411765	1211.27328985507	2761.24828	71.4192753623188	125.463565217391	71.4253623188405	79.5803478260869	90.8041571428571	67.3322571428572	52.0214782608696	588.740695652174	200.994246376812	92.8450579710145	123.46384057971	66.3238970588235	1745.81513043478	399.982028985507	155.095072463768	277.538550724638	1117.20152173913	210.176724637681	95.8977101449276	765.010869565218	93.872
505	369.132320785725	369.131641602785	369.132999968664	209.151	208.128	210.174	2	2	856.100345454546	1634.33127272727	1660.32444642857	2366.00116071429	1559.133	2303.77581818182	1453.014	4297.84821818182	788.755145454546	1056.09518181818	347.880892857143	757.123309090909	1592.638125	2390.712	1958.099625	1309.88635714286	928.332708333333	1224.32142857143	873.260072727273	1106.99590909091	1120.27371428571	1234.53	939.485785714286	1139.54309090909	877.528363636364	883.729381818182	715.070071428571	1984.629375	794.788660714286	753.674428571429	916.204909090909	533.600089285714	2543.81187272727	1507.80185454545	877.246909090909	901.921090909091	1916.26425	1544.84775	841.720982142857	1653.70946428571	548.848036363637
506	371.010159766284	371.006699909535	371.019330972745	65.285	62.235	65.302	7	7	197.910863636364	360.06	383.716545454545	394.898318181818	242.851954545455	277.514181818182	228.566545454545	305.059733333333	238.589590909091	241.896204545455	207.114133333333	134.658	224.429333333333	204.017777777778	230.550818181818	223.469590909091	92.8572272727273	98.9796818181818	60.2027954545455	53.0612727272727	303.0615	230.550818181818	194.870933333333	294.818533333333	212.164727272727	195.892363636364	173.449111111111	280.542777777778	113.250272727273	141.854348837209	233.610533333333	148.979727272727	196.890704545455	223.439727272727	150.000136363636	193.851818181818	225.480272727273	167.324727272727	409.028911111111	294.898227272727	59.1824090909091
507	371.100119583444	371.098676476391	371.102501728008	844.7935	842.726	846.86	4	4	26.5269756097561	191.755414634147	369.284146341464	224.432195121951	39.7847560975609	352.970634146342	28.567512195122	162.199390243902	544.888390243903	622.452926829268	43.8715365853659	278.493292682927	255.073170731707	218.337414634146	356.175780487805	274.452170731707	33.66	108.135512195122	212.215804878049	69.3682926829267	217.462609756098	208.134731707317	387.711219512195	327.50612195122	131.614609756098	340.818487804878	89.8372682926829	69.3881951219512	335.628146341463	64.2861219512195	168.368414634147	143.878463414634	60.1958292682925	294.899829268293	344.850682926829	574.411048780488	332.607463414633	143.857829268293	75.4890243902438	479.526097560976	392.643658536585
508	371.100880592381	371.097456716764	371.119695141711	750.912	747.847	756.055	17	17	43.8722857142857	628.496	517.26675	454.951857142856	99.988	737.769857142858	58.15425	392.7275	579.502	903.969897435899	47.9618214285714	1240.928	241.906777777778	486.676285714285	492.798	357.090740740741	44.9019999999999	98.9469285714286	205.077428571428	127.535714285714	302.057428571428	442.8815	484.61875	341.795714285714	238.746857142857	463.197703703704	169.367428571428	198.94875	282.60925	97.9268571428572	209.195178571428	172.42225	348.864428571429	417.384499999999	310.166857142857	503.000857142857	588.581214285712	852.929	39.7827857142856	752.852249999999	577.582785714285
509	371.101883390208	371.095105330926	371.118036657404	919.259	915.177	923.357	15	15	189.791234042553	292.858543478261	1368.36210638298	371.334212765957	206.074382978723	713.173340425531	211.248	1174.33836170213	1164.29128260869	479.53	353.991680851064	211.223680851064	866.287085106383	272.415456521739	938.791	800.987833333334	213.266326086957	392.855638297872	559.043391304348	311.219347826087	564.28355319149	423.462391304348	724.555	1001.00386956522	573.467191489361	600.942914893617	278.570361702127	345.873765957447	842.55514893617	617.257826086957	811.018404255319	1202.90610638298	178.56847826087	1706.11591489361	1101.37021276596	1341.80989795918	303.966340425531	262.211085106383	440.818434782609	615.226787234044	515.297608695652
510	371.120986945543	371.12041242603	371.121561465056	757.0265	756.984	757.069	2	2	44.8916470588236	634.599942857144	528.588529411765	459.039705882353	102.026470588235	753.085588235295	61.2068571428571	397.903235294117	583.603428571427	923.339558823528	53.0629411764705	1265.34705882353	249.030705882353	494.824714285714	499.929705882352	364.2345	46.940294117647	103.046735294118	210.208285714286	134.696571428572	306.137142857143	444.906857142858	488.716857142858	351.988714285714	244.905882352942	467.36205882353	175.513714285714	200.992147058823	288.734911764707	99.9712000000002	218.374411764705	175.490588235294	353.969742857143	421.442205882352	315.316323529411	507.067800000001	593.708470588235	852.944292682927	43.8649142857144	771.20894117647	583.685142857143
511	371.988707977968	371.988707977968	371.988707977968	364.235	364.235	364.235	1	1	66.3177272727273	206.067545454546	208.163454545454	256.156909090909	162.245045454546	220.378909090909	136.736093023256	335.669727272727	256.025704545455	242.857363636363	112.23	72.4480697674419	125.511488372093	134.643	155.060727272727	184.670511627907	38.76	33.67725	21.4326976744186	46.9147727272727	80.6105227272727	33.6645	30.6081818181818	85.6933636363636	58.1555454545455	27.5473636363636	21.4204772727273	120.408272727273	42.8457272727273	47.9528181818182	64.2843409090909	67.347	258.1635	117.347045454545	38.7755454545455	54.0804772727273	105.099795454545	166.326681818182	98.9532272727273	79.5511363636364	19.387511627907
512	372.102513583273	372.102513583273	372.102513583273	842.716	842.716	842.716	1	1	18.365023255814	77.52	169.343162790698	77.5306046511628	24.4833488372093	161.185720930232	16.3222325581395	59.1680930232558	197.956697674418	228.599813953489	21.4258604651163	92.8326976744186	111.20788372093	96.9265116279069	139.813279069768	108.149581395349	18.3604090909091	52.0283023255814	86.7237209302325	19.3826511627907	115.367619047619	86.7217441860467	144.879627906977	115.288906976744	46.9264186046511	122.450232558139	39.8108372093023	38.7750232558139	123.43688372093	29.5921395348838	72.4497209302324	53.0617674418605	23.4664186046511	124.474046511628	121.413209302325	224.461395348838	127.53488372093	60.1950930232559	27.5437674418605	175.486909090909	137.684659090909
513	372.101949900183	372.099334602499	372.12467360272	756.055	750.901	756.984	5	5	16.324	260.174375	169.370521739131	166.266791666667	35.7174999999999	291.863	23.4724583333333	156.104625	183.6525	216.293	9.18487499999998	362.277500000001	111.239041666667	181.611916666666	214.2525	128.55675	20.415	47.9419583333333	67.32275	52.0327500000002	111.2345	115.321208333334	109.16675	125.495875	79.5795	131.617625	47.9537083333333	84.6842083333332	93.8668333333336	25.4947916666666	71.4349999999999	56.1160416666666	142.805833333333	155.084333333333	96.9277083333332	136.719083333333	184.63448	341.797708333334	12.24	205.07025	154.05775
514	372.109678157109	372.09988208811	372.123347726743	919.242	917.206	923.277	3	3	73.4587826086957	133.6724	506.114086956522	155.063130434783	66.3098913043479	275.476304347826	78.5810666666666	457.089422222222	462.2412	196.914543478261	130.57947826087	90.8167608695654	345.905282608696	101.0064	412.246869565218	319.341652173913	60.2036	172.449804347826	228.514844444444	116.3256	237.727311111111	181.6312	286.763622222222	368.3644	199.9984	220.376347826087	108.163782608696	102.028260869565	307.033086956522	241.8032	323.388239130435	486.674804347826	76.53	663.268478260869	408.921977777778	512.173866666667	134.642869565217	119.373065217391	170.4068	228.539733333334	181.6312
515	372.117699183775	372.110656263803	372.134996163254	120.391	120.373	121.405	3	3	70.3847586206897	131.566655172414	153.069642857143	198.955714285714	229.604464285714	269.346	238.696137931034	554.804965517241	259.098142857143	294.799931034483	134.677714285714	278.535310344828	202.994214285714	302.970724137931	274.5145	199.976	323.430571428571	230.633	264.18	227.521517241379	98.9850357142857	75.4694285714286	71.4175	62.2136896551724	118.352	116.335034482759	90.8054285714285	409.12025	235.72725	195.853714285714	157.026896551724	115.3165	1422.26018181818	502.895214285714	266.292	406.0595	1188.17517857143	719.27625	385.664275862069	839.166071428572	430.726357142857
516	373.008976097798	373.008976097798	373.008976097798	61.215	61.215	61.215	1	1	62.2161875	146.916	139.77425	131.6203125	75.4985	109.16675	78.5862	98.96425	85.61175	91.828125	121.40975	70.371375	76.52	113.24775	87.7415	76.55	47.9546875	53.0335	39.78975	34.6885	105.0921875	74.4828125	82.6453125	98.96425	100.9366875	60.19475	47.9372352941176	119.3765625	41.83025	61.24	94.88325	70.4101875	102.03125	83.634875	66.3203125	81.62	101.0109375	110.19375	176.449823529412	133.701875	39.804375
517	373.100210668302	373.100210668302	373.100210668302	919.242	919.242	919.242	1	1	71.42515625	112.23953125	381.61440625	119.37290625	57.1296249999999	249.965078125	54.088984375	329.576078125	336.71859375	148.97475	98.9581875000001	70.405875	270.37453125	83.655375	293.8635	260.191640625	77.5473125000001	143.870671875	144.866625	65.303	141.832125	143.8816875	184.687875	288.766125	153.0421875	173.46109375	80.608390625	90.80503125	207.07903125	165.29821875	232.5991875	320.36340625	69.3844375	482.637375	296.797615384616	364.268296875	100.98928125	75.5008125	133.667078125	182.644328125	158.155703125
518	373.096915814055	373.096915814055	373.100702526725	756.055	750.908	756.055	3	3	13.2635	149.979576923077	133.68288	133.630076923077	32.6486153846154	201.0385	24.4892307692307	107.128269230769	77.5404615384617	115.290423076923	24.492	197.976999999999	53.0559999999998	131.614730769231	127.533653846153	98.9474615384617	17.3524230769231	45.9121153846153	27.5472692307693	39.7904999999999	66.3325	66.3300000000001	55.0945384615386	81.6215384615386	57.1350769230768	73.476	41.8389230769231	69.3783076923075	53.0559999999998	26.516	65.312	42.8513076923076	99.9637692307691	124.472846153846	54.0844615384616	75.4999230769232	109.143962962963	222.418692307692	18.3606923076923	140.754692307692	81.6215384615386
519	373.12292064738	373.12292064738	373.12292064738	847.788	847.788	847.788	1	1	6.11914285714287	43.8722857142857	80.5969285714287	50.9928571428572	8.16228571428571	87.7138571428571	9.18240000000005	45.8935714285715	104.105571428571	112.231428571429	10.2028571428571	44.8737142857143	39.7911428571428	42.852	86.7546428571428	78.562	12.2434285714287	22.4447142857143	35.7100000000003	21.426	45.9675000000001	36.7277142857143	66.3185714285714	67.3105714285715	16.3302857142857	61.2428571428575	14.289	13.2683571428571	57.1120000000001	16.3314285714285	48.9942857142856	32.6491428571428	12.2434285714286	81.6514285714285	51.0142857142857	118.303428571429	68.3304285714287	25.5053571428572	15.2989285714286	84.648142857143	70.3750714285714
520	374.124534955081	374.124534955081	374.124534955081	756.984	756.984	756.984	1	1	11.2228205128205	73.4603076923078	44.8991794871795	43.8710256410257	10.2025641025641	70.4083076923078	18.35685	25.5032051282051	31.6330526315789	49.9925641025641	15.3065384615384	86.7348717948719	40.8225641025641	57.1271794871794	39.79	40.8112820512821	14.2857435897436	26.5306666666667	18.3673846153846	21.4321578947369	27.5469230769231	38.776	49.9938205128204	43.8721282051283	29.5918974358975	40.8164102564103	22.4495897435898	20.4082051282052	27.5476153846154	12.2415384615385	32.6482051282051	13.2636666666667	27.5434615384615	45.9184615384615	28.5678974358974	43.8588974358974	58.1473076923076	65.2980512820514	16.321641025641	70.3888461538461	41.8378717948717
521	375.125138603026	375.125138603026	375.125138603026	923.277	923.277	923.277	1	1	17.34478125	21.42525	50.00296875	21.42196875	8.16225	18.3650625	6.1216875	40.8099999999999	39.7970625	18.367875	22.4420625	11.2248125	32.654	19.3847499999999	31.6335625	34.6895625	11.2248125	26.531375	29.58271875	17.3474375	28.567	23.4700625	27.556875	38.776625	23.4700625	26.5273125	21.4291875	12.243	29.5772812500001	19.38534375	23.46575	35.70875	16.327	43.8788125	31.61128125	40.81875	21.41803125	12.241125	20.40875	33.6692812499999	16.327
522	376.302863550319	376.299684356612	376.324303786526	622.377	617.235	624.377	11	11	10.204358974359	1178.9466	508.084500000001	2012.62911428571	162.199875	1011.2164	1301.839	701.949200000001	736.530249999999	1241.674675	19.3848717948718	139.757125	1584.50371428571	300.981124999999	752.962949999999	194.872525	910.2191	120.3895	37.755725	61.2165000000001	746.749800000001	254.085825	28.5635	187.7536	47.952925	41.825125	105.083175	74.491025	22.44605	405.049175	44.8855	731.537175000001	1683.70125	458.036124999999	21.4284	592.866925	131.6316	1436.55712820513	59.1759500000001	23.472075	25.50375
523	376.327076471919	376.326695642829	376.328214410491	623.38	623.34	624.422	3	3	9.18397058823531	1173.95422857143	502.986771428572	2023.90674285715	159.137828571429	1008.19588235294	1300.86428571429	697.855885714285	715.080085714287	1194.72111428572	18.3647647058823	130.570971428572	1596.16191176471	297.923428571429	745.807971428573	190.761371428571	910.222285714284	118.353142857143	33.6741428571429	59.1749142857142	742.643199999999	241.841571428571	24.4827428571428	184.671714285714	47.9534285714286	41.8246857142858	99.9936	74.4912857142855	20.4057142857143	400.961057142858	42.8448000000001	730.504114285715	1671.43656521739	456.054942857144	19.3886857142857	569.399142857142	125.495142857143	1429.39085294118	56.1141428571428	22.4488	22.4462857142857
524	378.008623649713	377.999440711653	378.017806587774	98.452	96.907	99.997	2	2	35.7042682926829	62.2452926829268	41.837	68.3661463414634	58.1636341463415	67.3372857142857	75.48	132.6	130.541268292683	189.824341463415	46.9323414634146	103.04956097561	34.6940975609756	62.2244634146341	42.8461463414634	33.6736829268293	75.5106829268293	48.9737142857143	28.5716097560976	47.9457317073171	31.6290731707317	56.1	30.6080487804878	53.0474285714286	30.6080487804878	46.9323414634146	37.7452857142857	113.27956097561	38.775756097561	36.7296585365854	34.6751428571429	34.6940975609756	132.596829268293	58.1636341463415	38.7748292682927	69.3881951219512	109.168707317073	94.8826829268293	25.5035714285714	102.026829268293	49.9859756097561
525	379.04668556826	379.04668556826	379.04668556826	258.156	258.156	258.156	1	1	162.22727027027	232.621621621622	242.824324324324	344.951837837838	175.486486486486	232.726378378378	124.453189189189	376.489702702703	127.516891891892	159.187459459459	110.139567567567	126.516864864865	224.459459459459	261.189189189189	238.743243243243	163.269189189189	360.107702702703	156.105486486487	121.392864864865	283.680216216216	481.567567567567	814.067837837838	571.351351351352	710.108108108108	517.359243243243	372.457837837838	290.738513513514	445.7975	191.815891891892	203.060675675676	386.743891891892	309.092756756757	265.228108108108	288.782378378379	177.550540540541	181.584054054054	130.594594594595	224.530810810811	88.7776216216216	213.174351351351	81.6324324324324
526	379.075078074883	379.075078074883	379.075078074883	260.18	260.18	260.18	1	1	117.332435897436	203.031025641026	180.589923076923	113.268384615385	162.199875	213.324692307692	113.234230769231	358.119	135.677051282051	134.694153846154	90.7663076923077	127.535256410256	189.767692307692	86.7239743589743	146.916923076923	83.6505128205129	378.410487179487	107.129615384615	74.469358974359	287.755692307692	371.373333333333	823.243461538461	570.337666666667	621.35176923077	378.629282051282	362.245641025641	282.532897435898	420.356205128205	146.920615384615	191.813025641026	296.902076923077	305.018333333333	252.991794871795	269.388307692308	123.469641025641	161.180256410257	93.8659487179487	206.156947368421	72.4491282051282	166.255820512821	69.3896410256411
527	381.076769408253	381.068191026962	381.094625222269	58.164	56.113	61.232	57	57	3580.62545454545	7295.40972727273	8183.90875	9542.47367741936	6086.94709090909	8284.2321	6706.20715789474	10034.1295454545	6254.17321212121	8331.22182352941	985.583454545455	10401.867	4497.58081818182	5055.49756410256	4160.39318181818	3673.52727272727	2115.02536363636	3089.38581818182	3550.56369230769	2189.83042424242	4001.1354375	3574.04521875	2556.8718	2688.89772727273	4201.13036363636	5757.39309090909	4849.49947058824	5072.92621875	4823.82848780488	3341.6285625	4088.8930625	3260.79163636364	5431.932	4784.2396875	6023.79406451613	6015.394	7218.26875	7287.74593939394	1886.14809090909	10671.642	1794.65972727273
528	381.098801237221	381.097306054967	381.101437774092	60.1855	59.168	61.221	10	10	3581.63305882353	7296.65917647059	8185.97911764706	9551.99352941177	6086.89923529412	8293.31735294118	6714.50294117647	10042.9408333333	6265.47565714286	8324.57602941177	985.575705882353	10423.2615882353	4499.60920588235	5055.55729411765	4162.37955882353	3674.60867647059	2119.08979411765	3090.38179411765	3542.35905882353	2191.90764705882	4003.07535294118	3577.12171428571	2580.32382352941	2689.88294117647	4202.15764705882	5767.72617142857	4854.59991176471	5087.32670588235	4856.46	3337.5424137931	4093.302	3262.80652941176	5406.47458974359	4803.734	6030.78467647059	6045.06838235294	7253.27088235294	7291.80094117647	1888.18332352941	10679.9373529412	1797.75823529412
529	382.083370018326	382.070549776035	382.08779586257	60.178	59.162	61.208	5	5	584.528214285714	1334.16	1476.7324047619	1822.18776190476	1247.95502380952	1654.67171428571	1342.85266666667	2130.60514285714	1200.0746744186	1583.0792195122	186.712285714286	2190.24671428571	853.859571428571	1129.29814285714	835.731	735.711833333333	777.548428571429	499.998333333333	949.996833333333	756.119928571429	728.569	612.157142857143	443.813928571429	461.222952380952	733.38	951.904357142857	851.819285714286	1165.99607142857	880.486023809524	639.883357142857	697.875428571429	619.400142857143	1386.56828571429	1137.45928571429	1149.00257142857	1436.52876190476	1565.08176190476	1943.50821428571	410.04	2389.84371428571	518.293047619048
530	382.100403453254	382.100403453254	382.100403453254	60.199	60.199	60.199	1	1	577.400857142857	1327.05025581395	1469.41714285714	1817.08645238095	1232.50514285714	1646.50520930233	1332.6363255814	2028.59218604651	1170.6663255814	1561.65642857143	170.382720930233	2165.75623255814	855.897069767442	1123.17362790698	826.527857142857	724.504285714286	764.176166666667	497.896186046512	930.500571428572	748.977095238095	724.487380952381	610.116619047619	436.733238095238	464.27988372093	729.3	947.690595238095	850.796372093023	1146.6368372093	869.277767441861	638.86280952381	695.909627906977	610.202047619048	1331.28642857143	1127.27988372093	1134.53123809524	1414.10679069767	1509.98761904762	1923.48906976744	380.564093023256	2338.76771428571	509.122571428571
531	383.078575241494	383.074639563817	383.08251091917	59.6785	59.18	60.177	2	2	453.962093023256	945.54	1139.79211904762	1343.68492857143	821.324651162791	1185.40213953488	947.956023809524	1329.5874047619	798.459697674419	1192.13866666667	136.718285714286	1503.69057142857	613.105857142857	683.591428571429	563.276571428571	490.81469047619	346.937619047619	440.763428571429	512.180093023256	338.774380952381	526.528857142857	574.41711627907	436.733238095238	402.039476190476	540.6	792.648418604651	663.092857142857	636.554285714286	638.683952380952	432.71219047619	559.181809523809	431.631214285714	766.124790697674	706.956697674419	808.061023255814	816.209523809524	1003.93771428571	1108.31471428571	260.172857142857	1511.25471428571	273.428558139535
532	383.090678374874	383.090678374874	383.090678374874	60.188	60.188	60.188	1	1	453.939264705882	942.425647058824	1139.84772727273	1340.63836363636	817.232029411765	1182.28226470588	942.872	1322.50909090909	796.436235294118	1182.07236363636	133.655727272727	1499.52970588235	608.994272727273	680.400636363636	560.229545454545	488.797727272727	337.766029411765	439.734088235294	512.172882352941	330.627272727273	525.518484848485	569.312181818182	434.636181818182	397.965454545455	535.453676470588	792.634181818182	662.037264705882	634.496545454545	635.624911764706	429.675151515151	557.068909090909	431.584411764706	765.044117647059	704.901294117647	803.974909090909	814.171235294118	996.806454545454	1107.81872727273	257.062235294118	1505.17045454545	271.390411764706
533	383.134830614314	383.134583113066	383.135078115562	297.892	297.884	297.9	2	2	231.604025641026	454.087368421053	560.134846153846	603.062461538461	413.214230769231	713.177153846154	423.417051282051	835.497	235.685153846154	396.949564102564	203.061641025641	394.849153846154	464.1	478.57241025641	493.754461538462	409.133102564103	164.240125	159.164	105.102256410256	155.082871794872	198.98	220.408615384615	229.528846153846	206.122871794872	248.94882051282	188.752179487179	127.554487179487	475.523128205128	157.123435897436	178.521875	239.79641025641	174.490153846154	632.563157894736	475.451435897436	218.30675	260.131875	413.266153846154	461.167487179487	113.202923076923	493.816512820513	91.8230769230768
534	384.308787910675	384.308787910675	384.308787910675	825.399	825.399	825.399	1	1	25.5109375	42.8439375	57.1462500000002	40.81875	25.50234375	46.9243124999999	31.62290625	31.6237575757576	637.7734375	2197.36484848485	18.3684375	1525.32046875	58.1756249999999	46.9329375	45.9196875	38.7778125	24.48225	38.7565454545455	20.405625	25.50625	48.9990000000001	47.95175	48.9825000000001	39.7836562499999	57.1250909090909	37.75040625	26.5273125	33.66928125	20.39875	31.63453125	37.7500909090909	28.5722500000001	19.38475	37.7500909090909	31.6284545454545	31.62871875	24.48675	15.30421875	26.5265	64.27575	26.5224375
535	384.34540460036	384.338406884195	384.365083798205	943.7455	939.624	944.85	112	112	2302.47614893616	3206.53826086957	3127.38813333333	3182.28104444444	2293.8592	2998.21772340426	2338.19653333334	2269.3696	2483.31495652174	2695.90804255319	862.125333333334	2426.94202173913	3124.72610869565	3245.49985106383	3227.53865957446	3280.62793478261	2217.76986666666	3017.9488	2375.77690909091	2267.30947826087	3243.40930434783	2409.61577272728	2355.0930212766	3120.39621276596	3120.33114893617	2417.3585	2400.98073913043	2286.67825531915	2706.73867441861	2208.63677777778	3131.24732608696	2185.66034042553	2260.61546666667	3140.11123404256	2399.09113043479	2434.37995744681	2469.42000000001	2284.42682222222	860.084800000001	2388.78693478261	2446.19060869565
536	384.368583722303	384.365540159611	384.370902056835	944.76	944.685	944.839	29	29	1463.92322222222	127.486111111111	12.2402666666667	10.2028888888889	2313.22708695652	30.6045652173912	2329.00741304348	2269.3696	2446.59946666667	185.733022222222	304.0792	2482.03846666667	79.5721333333334	33.6695333333333	146.9376	33.6732	2216.79802222222	143.8576	537.809355555556	2278.5532	31.6324	2241.52586666666	86.734	52.0404	37.749652173913	182.6516	45.918	2268.0528	163.242666666666	2211.64906666666	117.330666666666	2170.3908	2285.14086956521	15.308	322.362133333333	2506.1024	674.234688888888	2309.87060869565	405.045866666667	147.958	2505.77493333334
537	385.023424776217	385.023424776217	385.023424776217	68.34	68.34	68.34	1	1	153.021428571429	171.36	179.591238095238	175.489142857143	199.999333333333	183.621428571429	173.472857142857	233.67269047619	207.999348837209	223.52956097561	456.057071428571	250.949285714286	121.397	177.504857142857	158.162738095238	106.122095238095	108.162904761905	87.7548095238095	71.4183333333333	63.2650952380952	124.489380952381	191.81043902439	215.280285714286	144.897476190476	97.92	135.694833333333	107.1125	192.807	92.8438333333333	116.342428571429	147.937976190476	107.1425	271.396	186.686142857143	105.090146341463	140.796142857143	246.909142857143	309.146571428571	396.78	283.672523809524	38.7708571428572
538	385.024906668434	385.024906668434	385.024906668434	238.753	238.753	238.753	1	1	32.6488	77.5295	72.439525	110.2032	75.5096	122.466	80.593825	125.5092	87.74365	126.5327	107.128875	85.7136	130.6112	154.0804	153.06375	146.9196	52.026375	45.912375	40.805	51.00625	66.317875	56.10825	43.86	74.4800750000001	110.1897	96.940375	52.01235	178.548125	120.39245	106.08	107.113125	90.78	200.994175	196.9372	132.6195	177.50175	171.405073170732	134.734769230769	155.0818	186.710325	38.7695
539	385.042829589844	385.042829589844	385.042829589844	238.77	238.77	238.77	1	1	31.6283783783784	74.4698648648649	80.6028684210526	108.165837837838	73.4691891891892	119.409567567568	78.5483243243243	123.469054054054	84.6824324324324	121.43145945946	103.047297297297	79.5916216216216	129.591486486486	148.979189189189	151.024	144.878378378378	49.9852972972973	44.8918918918919	38.7641081081081	51.0054054054054	69.3783783783784	52.0268918918919	41.8188918918919	74.4915675675676	106.124972972973	92.8593513513514	49.9707297297297	178.546052631579	120.391891891892	103.01727027027	105.087837837838	87.7176756756757	193.851351351351	194.897432432432	130.577297297297	176.478702702703	166.304054054054	144.94745945946	152.02027027027	183.648648648649	37.75
540	386.117044785215	386.11575836831	386.118331202121	232.102	231.566	232.638	2	2	98.9773076923076	173.426153846154	168.344423076923	221.423461538461	378.562692307692	691.899	434.634692307692	802.022307692308	121.412038461539	185.731	80.6012692307692	122.432307692308	305.1295	442.846923076923	422.439230769231	286.695653846154	762.069288461538	809.0735	535.590865384615	861.026076923077	186.730384615385	170.384961538461	93.8453076923076	182.628192307692	205.074115384615	110.201538461538	71.3959615384615	401.011153846154	239.763269230769	145.85175	214.236346153846	124.447038461538	933.546346153846	557.13	238.6935	267.310538461538	757.125384615384	499.071519230769	314.242923076923	575.377615384615	334.610461538461
541	386.194419519501	386.186807078384	386.20114789279	121.411	120.372	123.451	3	3	11.2228387096774	43.8558387096774	30.614	32.6549333333333	24.4912	32.6432	15.3015	51.0033333333333	17.3445333333333	16.3242666666667	9.1806	21.4256	16.3210666666667	14.2809333333333	19.3850666666667	9.1824	16.3210666666667	22.4502666666667	11.2211	17.3445333333333	19.3850666666667	19.3819	11.2247666666667	18.3547741935484	20.4053333333333	12.2456	6.1216	20.4093333333333	10.2026666666667	9.1806	15.2932258064516	14.2865333333333	29.5725161290323	13.2608666666667	11.2229333333333	10.2026666666667	16.3184	18.3648	13.2634666666667	20.4013333333333	16.3301333333333
542	387.168648905533	387.168648905533	387.168648905533	549.897	549.897	549.897	1	1	6112.93113636364	18918.0145116279	16845.5584772727	18740.8333636364	16543.7222727273	21594.0722727272	11625.1990227273	27939.0613953489	13506.3703636364	16378.2893181818	13090.0990909091	12506.8718181818	9491.59718181819	19710.8033863637	17416.7881363637	15782.5296818182	8210.13463636363	7135.78745454546	7115.52	4623.47359090909	14036.22	11483.6839090909	12141.06	15053.4954090909	7079.83015909091	10383.9680454545	5193.93069767442	15251.7149772727	9887.7640909091	8966.17824999999	9298.75011363638	12190.2185454546	26870.9228181819	15692.0871363636	8399.76611627907	12317.4455348837	11851.1365909091	16056.17775	9313.03234090908	17087.3900454546	16024.4034545454
543	387.177806247654	387.17037793521	387.200014016667	548.927	543.792	550.992	137	137	6100.01251282052	18908.7144545455	16838.6408	18824.4761267605	16548.9265116279	21588.8426666667	11625.1932666667	27938.552	13439.5738695652	16322.3878695652	13071.6565333333	12446.6468	9532.49183098592	19676.570974359	17398.231875	15917.8381971831	8207.07381818181	7133.32423880597	7084.28583333333	4605.21156756756	14028.06	11435.1094736842	12107.6580434783	15005.4656842105	7064.43292307691	10315.5364102564	5136.71757142857	15210.3308333333	9860.32863157894	8962.91809090908	9271.02222222223	12187.7801025641	26845.4758	15669.5893333333	8335.49487179489	12278.9093333333	11799.4064	16051.74	9272.0194090909	17023.6435813953	15944.8448095238
544	387.201207928691	387.200756162668	387.2019274703	550.4205	549.891	550.956	6	6	6156.61958490566	19028.212	16919.8973584905	18809.6362264151	16632.3461886792	21705.5009433962	11679.8881666667	28172.4259259259	13564.5930555556	16476.9573888889	13114.7179245283	12551.1491886792	9536.5853773585	19799.5105555556	17485.6566666667	15844.9844528302	8259.1666	7153.07196226416	7147.65903703704	4639.10881481481	14084.6766666667	11525.0833333333	12197.0257037037	15120.3235555556	7100.75740740741	10441.5227777778	5218.17407407408	15324.0271698113	9934.39396226416	8953.72608108108	9337.58549999999	12243.1698113208	27042.578	15751.4218867924	8444.83916666667	12386.1722222222	11901.2606037736	16114.8542264151	9328.40805555555	17173.0038518519	16079.3630188679
545	388.174465168415	388.174465168415	388.174465168415	549.897	549.897	549.897	1	1	1596.1402	5438.10333333334	4483.6376	5230.949925	4616.744375	6281.83317500001	3201.78000000001	8577.78415384616	3678.091375	4543.63675000001	3604.63157499999	3414.358375	2499.67375	5550.97600000001	4841.51325000001	4261.06212499999	2194.611525	1854.85995	1769.92243589743	1162.264075	3932.58187500001	3021.478425	3219.04110000001	4168.74000000001	1856.9005	2746.1765	1366.36366666667	4264.25159999999	2570.450575	2388.17115	2383.0704	3325.076225	8367.27527500001	4368.28229999999	2121.11307692307	3348.06076923078	3209.708375	4462.50000000001	2487.1257	4774.4516	4518.79797499999
546	388.183645745297	388.175735124295	388.205172722001	548.928	543.792	550.968	123	123	1554.15227272728	5420.49759999999	4515.37910958904	5251.79863888889	4597.3489090909	6248.22971428572	3192.94777777778	8571.53684210525	3668.30673913043	4532.97660869565	3566.88139999999	3398.04705128205	2489.46545454545	5529.72335135135	4809.69291666666	4224.58896969697	2192.60207894737	1829.33813333333	1747.22193333333	1162.25957894737	3916.77070967741	2976.46702272728	3171.18	4163.41935135134	1835.50076315789	2724.112	1362.26210526316	4245.15	2561.30735294118	2387.10789473685	2356.50394736842	3307.24985294118	8359.01605263157	4274.07933333335	2097.64868571429	3332.25314285714	3198.35146666667	4431.28724999999	2482.99205128205	4752.04513636363	4492.22550000001
547	388.205979319044	388.205454500409	388.207998487019	550.911	549.936	550.957	12	12	1595.17175	5435.16891428572	4481.67	5226.88305555556	4615.73666666667	6279.80972222222	3202.12877777778	8575.51800000001	3639.33083333334	4524.93194444445	3443.43749999999	3397.99011111111	2494.23958333333	5548.00541666667	4835.34171428572	4260.30794444444	2178.2461627907	1852.82444444445	1753.57645714285	1162.28622222222	3932.0435	2986.35305555556	3210.78511111112	4167.60650000001	1852.83885714286	2727.14734285715	1356.18754285714	4261.26	2561.31555555555	2381.91227272727	2382.02430555556	3323.58755555555	8364.06205128204	4367.21458333334	2100.70945714285	3325.57257142858	3193.99111111111	4461.966	2334.07777777777	4753.34475000001	4503.38349999999
548	389.111839061006	389.111839061006	389.111839061006	750.908	750.908	750.908	1	1	17.34476	124.47416	82.6426800000002	86.7033999999999	15.3042	96.9265999999998	10.2028	52.0239230769232	144.87976	210.183384615385	16.32832	288.80716	40.8304	85.7035199999998	80.6012692307694	69.3790399999999	14.287	18.3614400000001	48.9734399999999	19.38532	45.9233999999999	85.7236800000001	113.25108	67.3384799999999	41.8310384615385	115.28712	37.7503599999999	31.6286799999999	99.9874400000002	15.3012	32.656	20.4056	54.0621200000002	69.3926400000002	84.6823461538463	142.8392	167.32592	136.71752	16.32128	175.48816	127.535
549	389.13701501484	389.13701501484	389.13701501484	756.984	756.984	756.984	1	1	22.4456410256411	135.697512820513	89.798358974359	91.8230769230771	16.3241025641025	105.102256410257	14.27755	55.086923076923	148.98147368421	214.253846153846	21.4291538461538	291.837333333334	46.9459487179487	95.8920512820512	85.7015384615384	76.521153846154	14.2857435897436	26.5306666666667	52.0409230769231	21.4321578947369	55.0938461538463	87.7562105263157	115.291871794872	73.4603076923078	51.0205128205129	119.388	38.7765641025641	37.7551794871795	105.089051282051	15.3019230769231	37.7494871794871	21.4259230769231	58.1473076923076	76.5307692307691	89.7848205128204	143.816384615385	169.341282051282	138.758358974359	27.5427692307692	180.562692307692	128.574923076923
550	389.184093561924	389.181442967168	389.207413937952	549.886	543.792	550.957	11	11	281.636210526316	1077.55323076923	881.643789473683	1065.18221052631	921.321394736841	1220.2347368421	599.744923076923	1725.5571025641	729.593333333332	887.51447368421	727.447631578947	613.099078947368	524.415263157896	1094.93338235294	964.021153846153	848.749473684213	433.608974358974	367.304210526317	332.511641025641	250.006794871795	730.301641025641	614.198421052633	658.903435897436	842.49882051282	396.882368421052	559.017684210526	261.225025641026	836.745263157894	494.904210526315	432.599589743589	514.144615384615	657.066421052633	1616.12676923077	831.385789473684	409.133102564103	628.398974358974	589.894631578946	900.636763157895	461.086358974359	947.971157894736	877.426315789476
551	389.210953874916	389.210756279787	389.211151470045	550.3985	549.902	550.895	2	2	281.636210526315	1079.60547368421	884.70505263158	1066.175	923.338157894736	1224.34736842106	599.74452631579	1721.48977777778	730.621473684212	895.675526315792	725.519368421052	614.119210526316	525.435526315789	1114.29978947369	963.999473684211	849.638078947369	432.602736842105	367.275789473685	331.542763157895	248.982736842105	730.414210526316	614.198421052631	659.922973684211	842.498263157895	397.902631578948	562.092500000001	261.227789473684	839.806526315789	496.945052631578	432.535789473684	513.126184210526	661.130526315789	1602.83145238095	831.407236842105	409.136078947368	629.421184210526	591.935789473685	901.656736842106	460.07782051282	952.200157894738	877.44894736842
552	389.609700906156	389.609700906156	389.609700906156	334.647	334.647	334.647	1	1	6.12054545454546	15.3040909090909	15.3068181818182	15.3063636363636	9.18245454545456	23.4704545454546	9.1839375	9.18245454545454	16.3161212121212	14.2838181818182	7.1419090909091	14.2835	13.26609375	12.243375	6.1194705882353	6.12163636363636	6.12163636363636	15.3068181818182	14.2859393939394	16.3185454545455	11.2213333333333	15.2990909090909	16.3272727272727	12.2392727272727	22.446	7.14063636363637	4.08048484848485	12.2454545454545	3.06081818181818	7.14318181818182	15.3040909090909	8.16218181818181	15.3068181818182	10.2045454545455	11.223	6.12254545454545	7.14190909090909	4.08036363636364	7.1419090909091	13.2592121212121	2.0409375
553	390.138127881427	390.138127881427	390.138127881427	756.984	756.984	756.984	1	1	5.10137931034484	55.0948965517241	26.5271724137932	35.7096551724139	7.14193103448275	62.2368275862068	13.2582068965517	23.4615862068965	59.1745	88.7639999999999	11.2249310344827	101.027793103448	20.4131034482758	40.8027586206897	49.9935172413794	31.6285517241379	10.2044827586207	26.5271724137931	28.5735172413792	14.287	21.4257931034482	35.7156896551724	31.6285517241379	37.7489310344827	22.4460689655173	45.9124137931034	19.3845862068965	14.2862758620689	27.547448275862	7.14048275862069	16.327724137931	12.2433103448276	23.4615862068965	39.7988275862068	28.5619310344828	52.0217586206897	47.9529655172413	42.8515862068967	9.18062068965517	68.3584827586206	50.0036551724137
554	390.17650112596	390.17650112596	390.17650112596	207.131	207.131	207.131	1	1	29.5902112676056	64.2777464788732	49.9972535211268	72.4338055555555	36.732676056338	65.2980281690141	55.0944507042253	96.9254225352113	254.067676056338	222.43676056338	90.7950422535211	137.747535211268	58.1597916666667	59.1755211267606	68.3645352112676	52.029338028169	57.1263098591549	53.0539154929578	42.8482816901408	53.0539154929577	46.9327777777778	66.3128169014084	64.2670985915493	43.8721126760563	53.0583098591549	48.9809577464789	39.7810985915493	46.9400845070422	36.7265915492958	30.5983098591549	36.7270985915493	34.6895774647887	110.198028169014	58.1512394366197	30.6033802816901	41.8275070422535	47.9525774647887	65.3025352112676	29.5881690140845	37.7499014084507	26.5247605633803
555	390.318218857101	390.317622177856	390.319081606719	622.387	622.374	622.393	3	3	15.3066176470588	833.290484848485	309.140205882354	1252.67163636364	71.4082352941176	683.704545454545	820.299272727275	401.987454545454	402.935909090909	674.280090909091	19.3850294117647	76.5068181818182	971.124	220.378909090909	472.386272727273	108.132848484848	509.191696969697	73.4590588235296	32.6535757575758	36.7298181818182	509.025363636364	147.961515151515	10.2009090909091	116.311090909091	31.6284545454545	21.4257272727273	49.9933636363636	48.9803636363636	17.3445	287.71690909091	34.6841212121212	437.69355882353	1126.58181818182	248.946545454545	17.3477272727273	293.838545454545	79.5812727272727	996.827352941178	15.3040909090909	18.3676363636364	16.3243636363636
556	391.286986108939	391.285025383046	391.287103859053	1000.83	999.86	1000.91	3	3	905.682782608694	1168.9874117647	1076.25289855072	1099.74747826087	883.458057971013	1103.62408823529	876.230529411764	855.829352941175	1033.15572058823	1051.65032352941	1637.69614285714	1025.43992647059	1119.03539130435	1105.90317647059	1140.61924637681	1103.9536231884	854.83394117647	1052.7614117647	1001.29341176471	865.171999999999	1174.08770588235	1004.87382352941	983.308352941176	1101.85411764706	1027.40655882353	1002.06695652174	945.826279411763	841.595652173913	1063.03920588235	817.055338235293	1035.34477941176	860.830352941175	872.137720588235	1095.82747058823	950.73594117647	977.399499999999	1035.27014705882	808.97492753623	1865.30056944444	935.744558823528	1084.02551470588
557	392.168295144012	392.168295144012	392.168295144012	188.748	188.748	188.748	1	1	88.7633414634146	52.0411463414634	37.7553414634146	43.8538571428572	87.7430731707317	49.9931463414634	88.7633414634146	362.143292682927	38.775756097561	47.9457317073171	26.5276097560976	52.0486097560975	52.034025	40.8048780487805	111.209975	28.5634146341463	160.159146341463	19.3827804878049	25.5030487804878	314.280195121951	70.3900975609756	83.65	34.6891219512195	35.7145121951219	47.9588	36.7344	54.0742195121951	386.848073170732	87.7322857142857	119.337146341463	36.7305365853658	44.898243902439	449.884536585366	62.22	39.7914146341463	85.6922926829268	59.1755609756098	373.418195121951	80.6011951219512	29.587975	37.7499268292683
[truncated: 994 more rows]
[truncated: 103 more columns]
