# Supplementary material for: iMet-Q: A User-Friendly Tool for Label-Free Metabolomics Quantitation Using Dynamic Peak-Width Determination
Source: PLoS One. 2016 Jan 19;11(1):e0146112. doi: 10.1371/journal.pone.0146112 (PMC4718670; doi:10.1371/journal.pone.0146112)
Supplement: S3 File — (ZIP) [file pone.0146112.s003.zip › XCMS_Arabidopsis_Data_Positive/XCMS-AraPos-fp-pw_25_40-ppm45-sn10.csv]

mz	mzmin	mzmax	rt	rtmin	rtmax	npeaks	Arabidopsis_Positive_mzXML	ATME01_1_2_POS	ATME01_2_POS	ATME01_3_POS	ATME01_4_POS	ATME07_1_2_POS	ATME07_2_POS	ATME07_3_2_POS	ATME07_4_2_POS	ATME09_1_2_POS	ATME09_2_2_POS	ATME09_3_POS	ATME09_4_2_POS	ATME10_1_POS	ATME10_2_POS	ATME10_3_POS	ATME10_4_POS	ATME101_1_2_POS	ATME101_2_POS	ATME101_3_2_POS	ATME101_4_2_POS	ATME12_1_POS	ATME12_2_2_POS	ATME12_3_2_POS	ATME12_4_POS	ATME13_1_POS	ATME13_2_2_POS	ATME13_3_2_POS	ATME13_4_2_POS	ATME14_1_2_POS	ATME14_2_2_POS	ATME14_3_POS	ATME14_4_2_POS	ATME15_1_2_POS	ATME15_2_POS	ATME15_3_2_POS	ATME15_4_2_POS	ATME16_1_2_POS	ATME16_2_2_POS	ATME16_3_POS	ATME16_4_2_POS	ATME19_1_2_POS	ATME19_2_2_POS
1	100.011770479562	100.010350930063	100.01513150244	1076.36	1074.28	1077.46	43	43	991.440000000003	1558.16326530612	1536.56294117647	1531.4890625	1087.56790697675	1436.8	995.746976744184	1105.92636363637	1220.47627906976	1186.63516129032	1812.07499999999	1188.3	1542.51490909091	1583.76186046511	1596.3	1576.221875	999.822727272729	1543.89041666667	1060.8	1004.92906976744	1518.48585365854	1214.07674418604	1064.10255813953	1492.26	1530.3	1159.06424242424	1090.10511627907	1053.12	1081.69302325582	1040.63720930232	1668.02058823529	999.025000000002	1056.96093023256	1469.4	1150.795	1188.57093023256	1143.05882352941	1046.75860465117	2055.21674418605	1181.69860465117	1168.92
2	100.011303041966	100.010858627007	100.011521228252	915.693	914.128	917.223	8	8	2704.96419178082	3448.28513513514	3998.13158904109	3641.35780821917	2234.4	4630.71107692308	2402.92743243243	2244.93424657534	1901.93491891892	1858.93917808219	2032.24931506849	1879.34465753425	4037.22410958904	3643.33687837838	3638.88317808219	3590.63334246575	2282.37482432432	4906.84465384615	1737.52027027027	2501.07989189189	3576.34835616438	2039.54728378379	1627.58972972973	4675.89864864865	4180.39920547946	1573.36808219178	1752.09265753425	2659.04816438356	1986.18004109589	2168.07432432432	4244.3397260274	2459.05835616438	2241.68222972973	4396.71471232877	1702.31233783784	1896.68243243243	1835.20179452055	2261.79554794521	2006.01075675676	1641.73102739726	2006.17016216216
3	100.508489662115	100.505220008069	100.515220630282	1075.33	1074.26	1076.4	144	144	5342.64293103449	7658.80071428573	7164.67086206897	7412.74470588235	5603.8370909091	7138.37473684212	5278.5148	5569.13771929825	5889.80255813952	6122.29680851064	10305.8767272727	5917.02000000001	7550.39055555554	7802.62890909093	7435.80000000001	7338.1001724138	5445.52842105264	7093.04217391302	5790.54000000001	5268.3128	7452.64280701755	5577.52847826088	5665.40255319149	7095.32017543861	7233.04385964913	5579.63833333334	5566.37291666664	5522.22660714285	5547.76703703705	5075.58152173911	7392.21392857144	5067.3064	5513.02807017545	7183.27017543861	5686.69173913044	5717.88774193546	5604.89999999998	5403.77824561404	10253.5059649123	5814.38468085104	5899.74254545456
4	100.508353124059	100.50546487815	100.514992860761	915.149	912.088	920.306	135	135	13438.0384065934	14120.4522222222	17190.1878378378	15443.8486142857	9223.26545454545	18822.5875	9406.45688888887	10188.9792857143	8999.42054794521	8677.44195652174	9381.73329577466	8758.96548611112	16367.2150909091	15075.6244444445	17553.1262183908	15417.6552857143	8956.911921875	19615.155	8859.00951764705	11164.3902911392	15246.0198933333	9151.87855263158	8219.61697183098	19932.19008	18323.3762307692	8313.30742666666	4185.378075	11730.9794864865	8386.27891044776	8769.34532258064	18051.6418918919	10444.4421818182	10106.4852531646	18908.5414285715	8294.42599999999	8912.77570422536	8045.50325806451	9302.8348857143	9251.53260563381	8753.51492105264	8690.42586956521
5	100.509465632927	100.506441182859	100.514841647092	144.8905	138.744	154.06	32	32	8152.54354901961	11498.851	11063.0265148515	11198.2789306931	8023.29620792079	11266.2418235294	7786.30241584158	4427.4944	3307.43436666667	8169.88721568627	19820.5994851485	8303.41895049505	11523.9194554455	11620.9568627451	11475.9668910891	11677.0728712871	7801.03968316832	11410.7805148515	8712.13960784314	7991.98566666667	11338.2308019802	8713.17302970297	8730.51223762376	11429.1784313725	11490.0108316832	8715.11800990099	8857.02661386138	5562.10129090909	8979.45988118812	8493.00976470588	11781.2254803922	8343.29265346535	6809.21985294118	11139.4705882353	8856.52155238095	8265.98605714286	8411.6827027027	7522.066	19232.1385841584	7962.16106666667	8689.70114851485
6	100.510003792816	100.506063726365	100.514921596002	324.445	311.175	335.65	29	29	8443.74815384615	11728.3007692308	11246.6792307692	11702.8734615385	8092.73524528302	11081.3769230769	8428.31698113207	9327.30688888889	8793.91736538462	8512.29690566038	17655.7590384616	8960.15145283019	12192.7365849057	11711.6705	11993.8255471698	11990.0557924528	8219.44384615385	11936.3743396226	9050.64394230769	8638.61957692308	12560.3709230769	9039.75363461538	8854.89769230769	11941.2310769231	11981.183490566	8969.16709433962	8775.14230769231	8577.389	9101.76603773585	8642.65769230769	11967.0707692308	8796.56998076923	10515.6463235294	11924.2146153846	9740.665	9245.67976923076	9300.96803571429	10563.0413636364	18046.8414339623	11501.5737428571	9132.44230769231
7	100.50833577673	100.506916257776	100.514868893796	134.663	131.613	136.726	13	13	2672.0893125	3974.08233333333	3663.14625	3776.94760416667	2671.42857142857	3937.59387755102	2771.37314285714	2356.01142857143	2898.2343125	3008.7623877551	7357.41746938776	3013.86371428571	4113.29828571429	3974.07902040816	3960.66991836735	4163.26530612245	2790.14653061225	3985.15628571429	3190.05053061225	2878.84314285714	3747.91389583333	3108.38435416667	3196.49120408163	3959.79844897959	4012.7251875	3113.2276875	3145.16334693878	2643.791625	3261.15926530612	2905.74742857143	4030.31412244898	2894.49267346939	2021.41477272727	3907.22530612245	3154.66032653061	2993.81767346939	2925.76971428571	2555.50897959184	6906.314	2812.25253061225	3108.50645833333
8	100.511846422604	100.5061888481	100.514824455374	796.823	781.464	804.913	22	22	8819.29227906976	11642.7109302325	12031.4815581395	11858.1019534884	8513.30200000001	12169.2349302326	8364.05716279072	8113.2523255814	8350.79383720932	8635.64204651162	13248.8132093023	8392.75174418604	11664.2754418605	11716.1793953489	11799.1003255814	11821.2801162791	8128.47181395349	12049.455372093	8404.03869767443	8518.26037209301	11902.9880930233	8534.43988372093	8160.28758139534	11900.9478139535	11558.7415813953	8240.9006511628	8068.26602325583	8900.90862790699	8679.31620930232	8692.7776744186	12124.9964651163	8668.25848837208	8840.78246808512	11933.5236046511	8256.12720930231	8536.67497674418	7203.04913513514	8633.56504651162	12924.1477674419	8100.83999999998	8373.43032558139
9	100.51064965146	100.506860960032	100.514761810273	267.338	264.237	278.504	11	11	6731.82465217391	9198.82760869566	11943.3297096774	8958.08130434782	6451.2469347826	8533.53247826086	6214.54136956522	11461.71318	5712.12173913044	5352.97278260869	13367.3848913043	5399.33556521739	9068.13267391304	9241.71986956522	9101.79769565217	8971.28034782608	6354.73543478261	9194.78686956522	7057.14443478261	6626.73554347826	9835.47153191489	6763.30930434782	6882.96671739131	9036.45052173913	9274.33656521739	6781.66508695652	6738.96663043479	6193.07893617022	6787.94019565217	6512.13730434783	9046.78930434782	6678.93628260869	5338.47402222222	8911.14830434783	6851.05317391305	6046.26280487805	7727.299875	6190.54659574468	14020.7236086957	6097.68995652174	6992.89058695652
10	100.510237775796	100.507039930602	100.51491224015	837.634	826.408	851.943	18	18	9607.98336842104	12337.7487719298	13041.9228070175	12589.9850877193	8760.24649122807	13251.7316491228	8916.33333333333	8645.24342105263	8261.92310526317	8023.98457894736	12667.8051929824	8348.79796491229	12864.0058596491	12831.0501052632	12619.1775789474	12333.1931052632	8585.79649122808	13624.4429824561	7768.41726315789	10900.6652352941	12766.7181052632	8649.66310526317	7993.56621052632	13444.0076315789	13033.5372631579	7859.89794736843	7650.91733333333	9294.53594736843	7936.9649122807	8430.28389473683	13535.5629473684	9020.05684210527	8623.17122033898	13199.3714385965	8095.78815789473	8464.24870175438	6388.93595833333	8711.90557894736	12558.3596491228	7799.02568421052	8208.67761403508
11	100.508632667016	100.506908496149	100.514243664797	238.742	227.547	247.93	15	15	7996.66227118644	10811.7562711864	10628.1649491525	10412.970862069	7309.99737931034	10276.0877586207	7161.31627586207	6690.58498305085	8408.39284057971	7010.59810344828	17360.2242372881	7644.93498461539	10384.4325517241	10821.0544067797	10694.5955517241	10751.5970689655	7557.54115254237	10714.9371034483	8282.89371186441	7495.30977966102	10791.3492413793	8127.48027118644	8123.95491525423	10649.7262542373	10501.5219827586	8245.68520689655	8137.42477966102	6192.68622	8170.36910344828	7705.97194915254	10688.493338983	7883.449	6589.27474576272	10383.314440678	12651.6379888889	8056.06128813559	7435.50403448276	622.352499999998	17022.9880344828	5611.85710869565	8356.20830508474
12	100.510251272125	100.507218593077	100.514221939418	813.6605	809.108	821.3	12	12	7966.26280000001	10258.377	10742.936375	10647.11445	7614.22480000001	10881.232875	7411.27760000001	7449.02682926829	7273.36225000001	7583.72156097563	11529.782075	7633.714	10580.786825	10403.744175	10611.8105121951	10876.710075	7575.60673170732	11079.5445121951	7257.21607500001	7359.24357499999	10626.164125	7397.89999999999	7206.20232500001	10681.728875	10857.6403658536	7175.59407500001	7201.98320000001	19249.4188679245	7459.23052500001	7724.61725	11300.4916097561	7644.003675	7549.10415	11210.976	7384.74070731707	7749.05939999999	7374.59999999999	10522.0391578947	11292.04035	8701.96123999999	7228.64837500001
13	101.023287426716	101.021710800693	101.023393354058	113.248	113.237	116.321	3	3	369.265857142857	556.03625	524.413259259259	558.102074074074	571.46962962963	923.33462962963	627.212142857143	750.614857142857	595.723259259259	578.3805	805.013777777778	503.000857142857	444.833037037037	442.711	419.417888888889	430.643185185185	246.902740740741	297.86162962963	266.287666666667	264.1985	418.306296296296	418.23037037037	386.678259259259	453.931785714286	384.566928571429	400.972285714286	335.533	562.285296296296	353.086592592593	314.251259259259	495.650571428571	353.086592592593	795.795	711.146518518519	430.560571428571	467.380518518518	688.675	619.29737037037	873.334	774.236222222222	376.406357142857
14	101.070246261553	101.067861162126	101.077173584458	989.686	985.576	993.779	138	138	8607.71524528302	12469.5	16751.002746988	16153.7301282051	12429.2229411765	17073.3371724138	9645.75863333333	9390.17391666666	9211.55052631578	10621.6081290323	7170.05911320756	10257.8897142857	14697.18	16201.1168571429	11744.8312941177	17338.8201162791	13067.6832631579	13173.6273833333	13821.8817244898	9796.51793548387	12780.9223928571	10103.6275	9916.67588709678	13064.485	16672.1154216868	10238.206203125	12590.7325274725	8747.06777777777	10037.1909090909	8595.60588679245	13519.6724193548	9196.46147368422	10399.553641791	11820.3219230769	10024.2633225806	15449.2514488189	9181.07549999999	8455.13188235295	8041.68258064516	9262.05799999999	13167.1212340426
15	101.070517563313	101.06839473424	101.07700939528	1040.65	1036.54	1048.82	67	67	4771.36052631579	6435.39250000001	6090.07079999999	6352.74357142857	4782.78	6325.97175438598	4807.26000000001	4770.54000000001	5471.16898305084	6720.74328358209	3469.61666666666	4827.66	6409.72491525423	6423.75000000001	5928.23999999999	6031.49346153847	4642.81842105264	6233.22	4651.4055357143	4803.97813559322	6576.84859649124	4911.29999999999	4881.35859649124	6227.15087719299	5716.04298245615	4599.04392156863	4724.64	4632.02892857143	4793.80438596492	4571.20000000001	6593.28000000001	4593.06000000001	4759.11842105264	6460.86175438596	5216.28	4743.00000000001	4473.72000000001	4877.45877192982	3475.74839285715	4785.24789473685	5087.57116666667
16	101.507070789124	101.506629221665	101.510754556452	1075.33	1074.36	1075.42	6	6	903.88716981132	1387.70370370371	1283.16	1284.18	964.263461538461	1212.2083018868	891.64490566038	983.280000000003	1068.33509433963	1058.95584905661	1757.46	1020	1327.26547169811	1484.85037037037	1301.52	1248.71538461538	949.97132075472	1241.79924528302	999.784905660376	933.472641509437	1309.1441509434	1004.88584905661	983.643773584908	1234.2	1286.45792452831	1004.05846153846	947.095384615384	880.591923076922	960.175094339625	880.422830188682	1251.77150943397	904.054339622644	896.745849056607	1234.66538461538	1063.03660377359	926.160000000003	1051.81452830189	933.651923076922	1721.69490566038	1099.97461538461	1114.2520754717
17	101.965609631243	101.962571628807	101.973235723839	1073.35	1073.18	1075.42	70	70	2258.6104477612	2920.77321428571	2588.76	2612.62015625	2016.84890625	2610.9796875	2046.12	2006.64261538461	2183.80312500001	1712.58	2425.55999999999	1992.375	2720.09275362319	3101.34484375	2599.98	2483.0603125	2068.50523809524	2431.03234375	2116.5	2170.8925	2861.15846153846	2043.37296875	2111.04741935484	2459.22	2526.92703125	2022.96984375	2228.31304347826	2139.26765625	2065.81640625	2023.99000000001	2589.50647058824	2178.03359375	2093.64352941177	2416.06686567164	2097.12	2046.12	2085.199375	1993.690625	3117.05468750001	2095.76466666667	2125.26376811594
18	101.965109123562	101.963051604562	101.97217600931	1168.21	1158.01	1169.28	56	54	967.979999999996	0	1486.90684210525	1316.81999999999	958.366874999996	1629.44	1238.8580952381	0	0	704.819999999998	2444.39687499999	954.719999999996	212.159999999996	0	1267.61624999999	462.060000000012	933.909999999997	1183.2	0	0	0	444.720000000009	0	1217.88	1306.88588235294	959.819999999996	674.220000000003	968.999999999996	994.499999999996	1208.70000000001	1145.188	921.661999999997	0	1395.35999999999	0	0	962.879999999996	960.839999999996	0	1003.23823529411	0
19	101.965536989873	101.963322504419	101.972627736244	1145.695	1137.61	1157	52	51	2934.04017857142	4240.32589285713	3721.21964912281	4331.18636363637	2949.83999999999	3812.39561403508	2820.29999999999	317.615999999995	2968.21892857142	2335.18157894736	7554.39912280703	3286.95142857143	3754.24561403508	4832.29452054795	3423.77803921568	2586.33375	2904.4394736842	3719.17894736843	3199.74	2824.87446428571	3666.9	2658.47105263157	3294.6	3714.45877192982	3660.3894736842	2929.44000000001	2936.06491228071	2977.89210526316	3546.52753623189	2767.74446428571	1880.5972	3009.0147368421	1271.94	3766.48771929825	2798.34982142857	2212.95078947368	2942.69999999999	2904.43947368421	7200.89999999998	2854.45087719299	1431.06
20	101.965221936322	101.963238725484	101.971862449183	1131.395	1123.31	1136.53	32	32	2301.08043478261	4923.96059701493	188.599999999996	2923.5456521739	2196.05999999999	3030.588	2161.38	2170.4647826087	2285.27659574468	1730.28869565218	7264.44000000001	2218.49999999999	2770.48043478261	3060.28391304348	2821.31999999999	2956.19956521738	2142.91304347826	3501.42578947369	2156.73956521739	2221.00319148936	3063.44085106383	2220.46608695652	2221.56	3002.47312499999	172.379999999997	2154.69913043477	2152.65869565217	2242.43782608695	2186.88	2118.99152173913	2794.97086956522	2272.02413043479	2165.36260869565	2865.7906521739	2088.385	2177.13404255319	2199.12	2196.99608695651	5536.87913043479	1288.78625	2208.22086956522
21	102.053943721814	102.053278193006	102.054609250622	54.5855	54.062	55.109	2	2	299.915853658537	422.28	397.956	434.634292682927	357.093902439024	504.012536585366	360.258024390244	575.445073170732	560.85243902439	589.715073170732	678.478414634146	524.355219512195	435.592073170732	519.319975	433.67	494.87743902439	326.446829268293	296.898073170732	252.006268292683	270.409878048781	286.781575	211.170292682927	198.980853658537	229.593292682927	323.34	212.22087804878	167.304	442.79935	359.13443902439	308.2061	363.3158	271.430292682927	677.458146341463	535.5	342.810146341463	417.299707317073	702.969475	586.81625	1163.98697560976	681.6272	263.229219512195
22	102.128909669817	102.128805691235	102.1290136484	1056.97	1056.92	1057.02	2	2	1034.51581395349	1301.09302325581	1343.03372093024	1331.4034883721	1012.86	1351.5	967.759302325579	970.818604651166	1010.03023255814	1167.9	1508.58	1017.96	1422.20418604652	1321.31720930232	1282.4323255814	1333.44395348838	921.270000000003	1342.32	1033.02441860465	966.960000000003	1361.7	973.080000000003	1013.32186046512	1305.6	1326.3023255814	962.079302325584	1025.1	991.439999999998	983.055813953491	945.971162790695	1332.12	961.860000000003	927.602790697677	1343.64627906977	989.174418604649	1035.3	947.79604651163	975.342325581398	1718.31704545454	952.31093023256	1027.60837209303
23	104.073441420028	104.073441420028	104.073441420028	56.107	56.107	56.107	1	1	2241.29152	3692.54196078431	3080.8895	4059.69412	3522.37853061225	4423.40015686274	2869.30856	3777.47546938776	5664.83223529412	5503.1412244898	3274.07852	1148.69662745098	3904.15232	4801.89312	4426.4952	4535.62357142857	1543.84667346939	2514.23542857143	1438.74673469388	1377.513	3068.28266	3348.55896	2923.3887	3506.05232653061	3292.74988235294	2652.728	3159.43552	4092.88192	3426.03308	2464.5075	3907.06471428572	2167.56367346939	5227.81224	5629.24288	4031.6004	4624.83858	6049.24012	4997.23859183674	4615.18964705882	6450.9688	2011.95272
24	104.105283608292	104.102735405449	104.11271340198	56.1215	52.037	63.249	116	116	2233.09271428571	3648.94304225352	2979.84103896104	4037.27057142857	3439.03801666667	4380.41675	2832.47177142857	3727.04007317073	3389.32382608696	3717.35471428571	2850.94172	3787.74855263158	3821.53159183673	4731.436375	4373.45480952381	4523.37275	1534.68876190476	2505.09369047619	1431.43641463415	1366.33519512195	3011.35270967742	3286.7085	2894.50675675676	3479.564	3204.64957575758	2628.85426829268	3121.47818181818	4049.89625	3312.80586666667	2449.31428571429	3796.40497058823	2152.05446341463	5153.44464102564	5598.77316923077	3906.61088461538	3697.87384615385	5127.90215	3928.4051	2350.32071641791	5096.96315217391	1994.63318181818
25	105.03463664576	105.03463664576	105.03463664576	256.058	256.058	256.058	1	1	111.209975	183.6495	170.385925	184.696925	96.911875	129.6289	112.2165	121.412725	66.3079268292683	79.5911999999999	91.7865	77.5409	67.33815	68.358425	76.520625	58.147125	59.16	70.398975	58.147125	79.5911999999999	74.480075	67.3280487804878	42.85155	67.33815	61.233	45.925875	33.66	69.3787	45.912375	43.865375	68.358425	53.04	59.1755609756097	74.491025	31.633175	51.0075	58.155675	55.1097	73.4706	64.258425	63.26635
26	105.070225848376	105.068050194517	105.077116949149	549.908	543.792	550.992	65	65	516.340564102564	1792.86082051282	1498.96147916667	1693.66111111111	1728.32366666667	1993.62530232558	1119.93255	3114.27533333333	1196.94123076923	1532.22775	1306.96936363636	1162.94615384616	819.286487179486	1859.21434999999	1533.10696875	1400.67357777778	769.292666666668	634.583538461538	623.298333333333	415.306974358974	1210.89217948718	1019.23615384615	1118.91187179487	1441.26	577.465128205129	921.172875000001	443.856153846154	1504.854	831.634358974358	829.364230769232	850.786923076925	1138.60615384615	2885.30066666667	1393.4480625	796.840282051281	1131.32217948718	1100.1681025641	1547.24806060606	921.175769230769	1610.1912	1497.77405128205
27	105.109605712305	105.109605712305	105.109605712305	54.083	54.083	54.083	1	1	189.755558823529	363.156647058824	297.943058823529	351.031764705882	321.388014705882	387.700588235294	277.54	350.944811594203	648.579705882353	618.289323529412	430.588941176471	500.913867647059	375.462823529412	444.803352941176	407.120823529412	430.595147058824	146.918117647059	222.436941176471	128.555205882353	117.332132352941	289.828358208955	280.528308823529	218.355529411765	346.92	292.769544117647	212.181411764706	235.664161764706	406.065352941177	279.556558823529	231.640147058824	371.376352941176	175.500705882353	533.559985294118	557.024382352941	338.732764705882	472.389367647059	630.632647058824	570.426617647059	691.639764705882	691.859117647059	166.305544117647
28	108.961857769224	108.960500054958	108.9624853456	1076.38	1076.35	1076.44	9	9	935.635806451609	1327.43967741935	1217.24483870967	1299.89096774194	979.509677419351	1159.4529032258	941.75774193548	947.158709677416	915.229354838706	913.188709677416	1442.73612903225	959.103225806448	1183.57419354838	1309.07387096774	1254.6	1284.18	978.489354838706	1209.08225806451	919.019999999997	943.798387096771	1300.91129032258	899.924516129029	1021.3429032258	1162.8	1234.59032258064	976.448709677423	1005.33548387096	957.780000000004	908.374193548383	957.779999999997	1190.7164516129	912.168387096771	1006.03806451613	1148.88322580645	953.699999999997	930.534193548384	947.158709677416	904.739999999997	1473.81161290322	994.10838709677	882.020967741933
29	111.017605525017	111.017352250906	111.018251818526	689.674	686.38	695.824	5	5	2536.36852173913	4492.8212	3911.65982608695	4379.51947826087	2359.3102826087	4534.03930434783	2532.28747826087	2747.91378260869	2593.51786666667	2850.60886956522	16806.0951304348	2829.84182608696	3716.81034782609	3020.00727272727	4055.62336956522	4076.02902173913	2412.20504347826	3964.82449999999	2716.31789130435	2794.20606666667	4188.74482608696	2484.34933333333	2305.29826086957	561.137500000002	4253.0815652174	2399.24660869565	2398.68441304348	2992.16973913043	2534.382	2569.3672	3869.32382608696	2732.95913043478	2125.72631111111	4251.45060869566	2202.00443478261	2097.70104347827	2593.22682608695	3072.07093478261	17347.6877173913	2253.51615217391	2334.40660869565
30	111.018412452243	111.016704221856	111.026081269285	1074.395	1073.26	1076.38	90	90	1142.58666666667	1856.06641509434	2069.58	1956.68508474576	1487.37130434783	1426.41836065574	1035.46111111111	1457.81816666667	1332.67971428572	1865.808625	7210.38	1164.99861111111	2065.8375	2350.84799999999	1904.65116666667	1977.1326923077	1416.39090909091	1677.59478260869	1231.44175000001	1131.18	1917.21694915254	1235.39550724637	1097.88474576271	1807.73533333333	1999.52666666667	1446.60033898305	1057.07118644068	1423.13644067797	1394.56783333333	1304.79677966101	2115.05228571429	1082.39683333333	1450.65876923077	1824.31015384615	1185.24	1330.08	1374.96	1179.34666666667	7398.24411764707	1431.56107142857	1390.81256756757
31	111.017625653236	111.015678967067	111.024001590789	915.699	904.958	924.315	30	30	3994.05353125001	3567.22663934426	5783.48550000001	6494.49526153846	3204.68981538461	7018.48495384616	3238.89609230769	3075.62470769231	2605.00264615384	2915.95144615385	11651.5717826087	2591.50338461538	5714.57104615384	2625.19514285714	5760.41853846153	5751.82135384615	3314.87972307692	7759.80177631578	2524.95692307692	3622.25615384615	5833.45089230769	2727.65256923077	2610.30126153846	4299.40373333334	6021.19883076924	2303.75055384615	2334.7808	3978.05972307692	2916.48789230769	3070.24472307692	6625.64265714287	4243.60281578947	3410.07396923077	6980.34590769231	2381.52038461538	2604.96336923077	2383.95572307692	3264.9	10485.3060483871	2617.20761538461	2771.03033846154
32	111.523853511278	111.523853511278	111.523853511278	1074.36	1074.36	1074.36	1	1	127.5	214.30243902439	249.959756097561	207.109512195122	175.481951219512	173.482926829268	125.49	181.603414634146	152.052682926829	231.54	1119.20119047619	151.98	272.405121951219	336.6	221.34	276.484523809523	202.008292682926	224.453658536585	144.84	136.712682926829	224.50731707317	152.016341463414	120.388780487805	214.251219512195	216.291707317073	156.134634146341	126.540487804878	166.299756097561	174.503414634146	163.239024390244	296.890975609756	115.315121951219	183.643902439024	225.527804878048	156.09731707317	175.481951219512	146.915121951219	153.035714285714	1112.59756097561	191.851707317073	163.2
33	112.017880373413	112.015607413896	112.018224019185	1074.33	1074.27	1075.35	5	5	1000.8162	1410.20408163265	1596.3	1443.3	1075.5016	1403.0612244898	952.870612244898	1038.36	960.012040816327	1036.5232	3540.31315789474	945.54	1635.3806	1722.10448979592	1482.06	1434.4012	1098.75979591837	1399.98880000001	881.28	1016.12326530612	1496.9387755102	925.325102040816	904.081632653061	1454.81102040816	1537.44140000001	928.571428571429	878.7366	1082.65306122449	965.298400000004	901.860408163265	1678.23571428571	932.65306122449	1013.06265306122	1540.804	918.183673469388	924.12	930.422400000004	950.8264	3390.9047826087	956.1148	916.326530612245
34	112.01774518528	112.017103527678	112.018010556496	917.172	916.198	919.286	3	3	1560.12103076923	2187.47372307692	2490.27064615385	2640.47667692308	1240.65673846154	2902.64407692308	1281.44849230769	1091.87738461538	1007.08924615385	1213.10926153846	4862.1736119403	1038.64190769231	2184.41289230769	2179.30254545454	2348.0466	2197.84218461538	1235.55535384615	2823.31909230769	970.268723076923	1395.97033846154	2194.81421538461	1054.02552307692	1013.30303076923	3192.44649230769	2301.91827692308	853.028676923076	896.97216923077	1504.90846153846	1194.52809230769	1123.32489230769	2543.55036923077	1508.08298461539	1348.92812307692	2639.6952	856.735384615384	984.552384615385	910.94243076923	1240.65673846154	4760.94603030303	984.656307692309	1063.20870769231
35	112.017415063534	112.017018936841	112.017811190226	694.28	693.784	694.776	2	2	585.521	1287.58813793103	741.903499999999	1160.06485714286	594.701642857141	1007.83057142857	613.185793103448	729.504285714285	677.463172413792	689.568285714286	4865.74257142857	683.447857142857	946.792	1334.25020689655	1051.91457142857	1002.94085714286	589.828357142859	888.295571428569	758.93131034483	717.982896551725	1112.89524137931	714.193103448278	693.646896551724	1164.13475862069	1032.746	603.115499999999	505.036551724137	681.813285714285	699.916	557.070620689654	963.149714285718	633.220392857144	525.442068965519	1085.128	506.256571428573	509.100448275864	719.150357142857	812.289571428571	3384.36	608.090285714285	692.767310344829
36	112.01755828386	112.017258073393	112.017858494327	609.5855	609.084	610.087	2	2	953.0536	1356.62955555555	1324.16191111111	1379.5808	883.6664	1360.37093333333	853.758599999999	1076.40477777778	819.279000000001	786.625600000001	7322.3904	831.426777777778	1180.31997777778	1495.91972727273	1339.08551111111	1374.14953333333	971.559272727273	1304.0712	1053.0528	867.231818181817	1314.95186666667	792.645954545454	696.766244444443	1484.69522727273	1517.16957777778	766.236955555556	940.685866666665	813.2588	792.747200000001	626.447454545455	1234.54955555556	1050.10593333333	782.758363636364	1647.76655555556	753.153600000001	787.663022222222	823.4628	743.774399999999	5772.73166666665	698.974	781.320000000002
37	112.018004163485	112.018004163485	112.018004163485	349.941	349.941	349.941	1	1	359.13823255814	562.237837209302	571.434418604651	650.080720930232	288.738976744186	483.667395348837	338.778976744186	292.786720930233	363.070325581395	310.122418604651	4045.86755813954	318.283534883721	723.179999999999	560.133209302325	534.48	619.309395348837	324.448744186047	513.329046511628	340.815190476191	371.330790697675	710.033302325582	351.908023255814	354.085255813953	606.045767441861	653.983976744186	313.182837209302	346.879069767442	380.616139534884	331.636046511628	342.852837209302	641.755534883721	357.097674418604	373.473209302326	610.216285714286	406.061813953488	386.676953488372	319.303674418605	383.52	4121.35090909091	363.169674418605	365.347523809524
38	112.017866306867	112.017866306867	112.017866306867	524.39	524.39	524.39	1	1	644.920888888889	841.591666666665	825.539555555557	928.579166666666	510.055555555556	858.170416666667	496.712944444445	557.076	522.382222222222	486.6725	5190.15305555555	552.045416666667	933.554166666666	852.650333333334	825.526714285715	884.580833333332	559.036111111111	1027.58755555555	546.868888888889	541.841249999999	1115.66727777778	461.228333333333	514.304	1037.76375	806.90788888889	604.744694444445	630.518914285714	591.761111111111	493.962333333332	523.317	1011.78488888889	538.618666666666	671.123444444445	852.047916666667	591.865142857142	494.824714285714	608.085555555556	544.9025	5261.90113513513	461.233714285715	492.874666666667
39	112.017972271751	112.017972271751	112.017972271751	808.009	808.009	808.009	1	1	609.304833333333	693.751111111112	919.270277777778	789.952999999999	465.373333333334	784.593611111111	434.496333333334	436.797777777778	415.388722222222	487.984888888891	2898.53555555557	515.240277777778	863.437000000005	776.685055555555	762.1475	894.055333333332	424.296888888887	575.436666666667	454.023611111111	470.322444444445	835.334500000002	514.388000000003	585.449789473681	817.2425	897.844444444445	470.348055555556	488.846111111111	501.092777777778	386.558944444443	703.201055555559	937.635277777778	494.834722222222	458.254388888891	745.046111111115	432.739111111113	484.5	438.719444444445	625.430277777778	3016.05347368422	412.057555555556	405.182611111113
40	112.017822669902	112.017822669902	112.017822669902	516.262	516.262	516.262	1	1	493.931680000001	593.663280000001	536.66728	729.643200000002	324.44904	617.124199999999	368.233884615385	404.95588	360.074120000001	380.653960000001	3802.54342307693	417.376319999999	651.958920000002	498.70176	658.0806	665.222560000002	398.83564	718.277120000002	386.68612	362.199399999999	800.731399999999	317.38172	376.57188	739.848	632.424799999999	413.963846153846	443.821800000001	417.294519999999	356.23128	377.4148	777.269307692306	384.555080000001	439.5338	637.825000000001	470.349080000001	328.51728	442.78416	356.14752	3548.90400000001	329.62796	305.123520000001
41	112.017798454515	112.017798454515	112.017798454515	464.205	464.205	464.205	1	1	352.080000000001	488.719708333334	528.382521739131	663.197826086956	294.867956521739	486.685173913043	320.443826086956	317.301130434783	342.895304347826	314.173391304348	3275.17695652174	363.305739130435	498.928826086956	604.731086956521	624.2655	574.431347826087	330.564521739131	558.082695652173	366.195608695651	297.992347826087	533.482739130434	362.192608695652	356.923913043478	694.797652173913	475.461826086957	299.969478260869	418.306956521739	308.118782608696	267.308347826086	358.035260869565	529.537956521739	321.464347826087	387.61652173913	586.675	313.153347826087	448.8	369.334434782609	361.172347826087	3259.831875	374.43175	309.139043478261
42	112.017274943675	112.017274943675	112.017274943675	657.048	657.048	657.048	1	1	80.6194999999976	88.7834999999974	79.5990000000021	133.685499999996	32.655999999999	143.890500000004	92.8655000000024	47.9400000000018	50.0044999999985	68.3735000000018	390.660000000015	65.2799999999988	89.7600000000034	60.1799999999989	57.1479999999983	119.340000000002	13.2665000000003	113.219999999998	38.7789999999989	42.8399999999992	93.8400000000036	71.4350000000019	84.7015000000022	89.7600000000034	111.180000000002	43.8814999999987	120.360000000005	89.8040000000024	92.8654999999973	44.9019999999987	101.900000000001	69.3940000000018	74.4964999999978	121.439499999996	60.1799999999989	37.758500000001	19.3800000000007	39.7799999999993	453.900000000017	47.9634999999986	56.099999999999
43	112.017918989465	112.017918989465	112.017918989465	739.662	739.662	739.662	1	1	626.4335	961.0755	817.220250000003	1180.42925	651.93975	1289.64866666666	647.567708333334	563.063	563.178	580.545958333333	4171.80399999999	533.612541666666	1156.50975	1137.20708333334	1118.194	1042.73808333333	575.421	1384.87504166667	538.823999999999	591.914166666668	899.897249999999	894.978500000003	681.554833333332	1083.5055	998.86554166667	545.856041666666	572.36025	747.005999999999	530.551666666666	568.163208333333	1112.11791666667	481.577666666668	529.50975	974.577499999999	446.77825	700.74	570.343041666666	536.651500000002	4215.82532	570.31975	612.324999999998
44	112.017977428461	112.017977428461	112.017977428461	573.358	573.358	573.358	1	1	671.423200000001	1113.09275	1045.935625	1300.850625	774.388725000001	1290.48975	736.638549999999	829.605525	582.662675	737.640749999999	6147.15687499999	698.871249999999	1123.18515	1130.4647	1243.715225	1360.64665	790.817948717948	1132.67175	669.300399999999	768.267075000001	1216.3466	728.476350000001	526.4619	1218.55024390244	1070.268475	664.101375000001	908.17825	614.29585	583.511500000001	618.119999999999	1000.889775	721.546525	630.529950000001	1232.311	664.296675	595.679999999999	689.8073	802.956425000001	6531.99702439025	735.510124999999	612.074999999999
45	112.017822005038	112.017822005038	112.017822005038	841.684	841.684	841.684	1	1	1388.58455357143	1906.5135	1980.33991071429	2289.28071428571	1380.42241071429	2300.26107142857	1337.57116071429	1293.56378571429	1029.56525454545	968.335874999999	6822.95428571429	1123.432875	2252.712	2246.84072727272	2297.34648214286	1909.94142857143	1165.04392857143	2166.06657142857	1036.59214285714	1422.10403571429	2115.86667857143	1064.158	1129.54254545455	2231.32580357143	2210.95914285714	1142.82	1037.06385714286	1400.974875	1052.82428571429	1251.86866071429	2280.77758928572	1388.730375	1286.692875	2449.920375	1023.23910714286	1058.01776785714	1129.43651785714	1185.67575	6973.79936842105	822.335892857143	1020.98425
46	112.018146459235	112.018146459235	112.018146459235	270.376	270.376	270.376	1	1	278.535510638298	434.692212765957	469.327234042553	474.478085106383	299.955063829787	461.334782608696	256.030458333333	237.724446808511	227.469489361702	199.001739130435	3172.33234042553	236.704170212766	377.502340425532	488.712489361702	485.589416666667	402.085565217391	220.329191489362	471.367787234043	263.165489361702	283.630978723404	408.16170212766	260.137978723404	255.06914893617	463.263531914894	449.998276595745	239.79	251.945255319149	258.129978723404	265.238723404255	262.211085106383	435.703531914894	237.693979166667	256.057382978723	413.263723404256	261.218042553191	263.198425531915	260.203085106383	239.82	3344.44779166667	261.125446808511	219.382340425532
47	112.958398596469	112.956086237579	112.965521975619	1079.43	1078.38	1080.49	107	107	2035.92	2609.93515151516	2536.45117647059	2578.28323529412	1988.55323529412	2652.50882352942	2045.70757575757	1882.29255319149	1645.21696969697	1361.08424242425	1518.21090909091	1485.12	2662.79318181819	2628.01470588236	2648.94	2385.78000000001	1838.02055555556	2593.56628571429	1430.03999999999	1886.52382352941	2606.87424242425	1440.68125	1544.62409090909	2549.715	2562.97882352942	1563.10424242425	1459.940625	1930.39647058824	1562.54787878788	1920.66	2652.74285714284	1891.98439024391	1775.31176470589	2691.9590909091	1508.57999999999	1446.7896969697	1451.30181818182	1843.68757575758	1404.35393939393	1601.87575757576	1503.03333333333
48	113.96277840366	113.959820807533	113.969752825203	1079.44	1079.33	1081.41	144	144	9079.45194444445	11905.9933333334	12394.2432432432	11869.1585714285	8325.46666666667	12764.7395555556	8540.68243243243	8349.165	7512.30944444445	6635.435	7380.53487179487	7635.75888888889	12497.3825	12198.5210810811	12249.18	12122.0648979592	8337.93888888889	12397.3952777778	7633.71833333329	8489.73138888889	12089.1547368421	7501.08222222223	8193.79054054054	13005.0490243903	12523.9097222222	7865.26351351351	8212.42297297297	8914.10135135135	7878.57297297297	8421.12000000001	12348.4219444444	8671.34083333334	8051.01194444445	12689.1013513513	7672.44000000001	7573.52194444445	7363.30833333334	8324.44638888889	7712.93899999999	7760.30444444445	7510.25416666667
49	114.035581650004	114.035570123021	114.036202441425	307.095	299.947	309.113	3	3	1912.00472	2352.022	2524.12324	2199.72368	1521.23748	2674.15388	1598.77015686274	1440.46592	1312.08008	1471.24376	1316.1612	1289.4782745098	2548.05992	2307.09671428572	2522.55892	2373.91232	1498.76194	2901.67632	1630.759	1747.70538	2488.41414	1357.80634	1749.5744	2941.8132	2902.6966	1561.86496	1748.93132	1912.9875	1662.19902	1632.448	2993.44284	1581.434	1739.5774	2885.35184	1491.47392	1443.6679	1756.71552	1825.06624	1781.83723529412	1823.20462	1951.75738
50	114.970674681341	114.967040360486	114.977816541088	1080.45	1079.37	1082.46	123	123	2408.35121951219	3178.1197368421	3063.87162162162	3090.33725	2406.74166666666	3300.05617021277	2338.3175	2298.13853658536	2030.82051282051	2009.93243243243	2012.05625000001	2171.58	3104.49395833333	3052.57941176471	2998.8	2993.54294117647	2404.26926829268	2992.52264705883	2152.2	2297.63263157895	3198.525	2125.18075	2150.16	3051.295	3071.9543902439	2159.92805555556	2088.67371428572	2320.11166666667	2041.02564102564	2417.4	2997.62411764706	2269.09777777778	2265	3178.16527777778	2103.24	2077.28555555556	2222.528	2560.28691176471	2512.60777777778	2169.09459459459	2202.66
51	115.038486299699	115.038486299699	115.038486299699	300.973	300.973	300.973	1	1	609.1788	734.814000000001	738.679100000001	646.854350000001	508.09695	714.192500000001	499.93475	391.728	446.88045	448.987	872.463374999999	470.343682926829	762.96	706.1341	710.00487804878	816.214634146341	526.3845	899.8605	509.192074999999	563.1918	747.971525	531.719575	553.94145	815.41945	771.327900000001	513.18575	526.5393	525.506	479.526097560975	548.82725	852.054874999999	539.810589743589	429.535775	811.118624999999	520.26375	540.66625	443.884875	497.8942	899.510926829269	512.25335	536.66465
52	115.964709040383	115.961196426633	115.972356042718	1076.33	1074.26	1079.46	144	144	4762.38	6420.35680000003	5774.22	5964.16382978724	4224.80595238094	5981.56914285715	4928.48267857144	4541.47222222222	4462.47409090908	3639.083125	7050.52396226414	4573.67999999998	5781.4734	6177.51885714282	6023.1	5881.43039215686	4598.2392682927	5546.06304347824	4603.26	4756.27600000001	6277.50080000003	4717.42367346937	4630.73304347827	5765.468974359	5747.82979591837	4734.73333333333	4739.35156249998	4602.50885714286	4754.0436	4371.71999999998	5662.58571428572	4590.30323529412	4466.49148936169	5872.49791666667	4699.07958333334	4657.68333333331	4377.73297872339	4702.98745098039	6868.27090909092	4690.70545454546	4705.25999999998
53	115.965413658231	115.9636596239	115.972641292551	916.204	910.087	920.256	29	29	5699.15401515152	6280.79091428572	7809.15751428571	6007.35817142857	4444.30234285714	8723.28802816901	4913.01964285714	4853.20482191781	3751.918875	3559.72701428571	1453.785	3842.3422	7934.65090000001	6534.747	6836.96714285714	6729.25535714285	4593.32628571428	8684.30369565217	3736.23397142857	5167.52262857143	6287.44071428572	4153.87392857143	3881.76462857143	8228.48907142857	8210.81392857144	3973.27071428572	4000.136	5641.08072857143	3752.08542857143	4689.56142857143	8034.60739436619	4916.08071428571	4320.13165714286	8577.16565217391	4341.96505479452	4075.98435714286	4033.28276923077	4209.62026666667	1410.13357142857	3823.2745479452	4176.32178571428
54	116.069121770008	116.064748145266	116.076657323297	60.194	52.02	65.312	69	69	879.391228070175	1078.16348888889	1314.37010526316	1714.07157894737	1116.29025	1304.9236119403	1149.962625	1524.2535	939.113	1231.85126785714	999.857894736842	564.147315789474	1424.1649122807	1826.11403508772	1300.96875	1357.09875	2475.52204347826	2404.0035	2116.22071428571	2084.626125	615.345631578947	1032.41754385965	428.554736842105	784.599714285714	742.611087719298	492.789375	358.112368421053	1417.15540540541	616.238947368421	664.32225	769.36275	627.585535714286	1680.22894736842	1316.91059649123	716.30325	991.695789473684	1396.76428070175	1704.20517857143	1534.4936	1473.488	502.992053571429
55	117.935224845913	117.935224845913	117.935224845913	1081.48	1081.48	1081.48	1	1	1506.97441176471	1977.33	1827.33171428572	1857.42	1462.06942857143	1874.8205882353	1478.40617647059	1492.1	1297.16764705883	1385.55941176471	1519.21794117647	1197.48	1844.69176470589	1896.25294117647	1902.3	1966.10676470589	1475.7705882353	1841.63088235294	1247.81970588235	1495.75117647059	1903.86882352941	1366.17382352941	1339.26	1670.22147058824	1802.85970588236	1277.40823529412	1371.69454545455	1614.10529411765	1337.99117647059	1374.96	1790.61617647059	1517.17735294118	1440.65529411765	1806.94088235294	1336.2	1314.13882352941	1357.38235294118	1470.24382352941	1577.82941176471	1276.37742857143	1247.10029411765
56	117.960209039317	117.959346855606	117.960635005852	917.244	915.182	919.264	16	16	2517.39728571429	2503.75573913043	3323.76505714286	2506.8069	1817.10341428571	3736.22815873015	2182.555	1939.84652173913	1589.72449275362	1483.47465714286	552.9484	1648.75862857143	3419.94982857143	2744.50173913044	2910.30302857143	2878.4275	1935.46236231884	3776.36094202898	1595.57466666667	2122.35362318841	2666.196	1687.67927536232	1683.71739130435	3882.39715909091	3539.63688405798	1598.89964285714	1645.98468115942	2472.11767142857	1398.57668571429	1875.42594202899	3948.42310344828	2003.98142857143	1801.93426086957	4037.54577631579	1689.024	1613.05534782609	1662.78628571429	1976.26575714286	586.708333333333	1627.4547826087	1786.65442028985
57	117.961139694466	117.958729314008	117.968436511961	1075.32	1073.27	1075.43	120	120	2081.49152542372	2759.85138888889	2493.50666666666	2513.55631578947	1919.34346153847	2586.60535714286	2083.37736842106	1775.71578947368	1989.72222222222	1533.06	2369.03538461538	2113.97128205128	2459.8382051282	2574.02928571429	2297.03999999999	2325.59999999999	1853.27578947368	2419.01275	2057.34000000001	2081.33684210526	2625.39563636364	1894.54369565217	2185.3755	2440.86000000001	2206.86083333333	1968.03928571428	2033.05959183673	1939.73735849056	2004.37111111111	2012.46	2271.93767857143	1983.42	1930.2184	2385.595	2084.88	2035.46999999999	1882.77857142858	2007.08226415094	2352.31315789475	2021.752	1935.96
58	118.085628693838	118.083791142016	118.093904785376	69.385	65.296	74.479	80	80	526.392	1064.88	1127.70511904762	1404.91216216216	1194.88295348837	1476.11226190476	1122.43488372093	1583.43702325581	1732.37591111111	1959.66545454545	1381.42717948718	1896.46917777778	1246.61051162791	1598.57845652174	1415.12527777778	1300.02145	1163.25069767442	1112.23093023256	669.379348837209	1123.45527906977	862.242023809524	668.191395348837	550.950697674419	927.306837209302	924.141069767442	540.747906976744	442.791023255814	1340.46334883721	700.915744186046	872.547857142857	988.515209302325	829.600325581395	2675.826	1438.3364516129	639.802465116279	1037.6001627907	1548.75174193548	2166.03497916667	1600.38	1481.62771428571	669.379348837209
59	119.052104334677	119.052104334677	119.052104334677	301.993	301.993	301.993	1	1	416.269183098592	647.977253521127	590.783873239437	603.028098591549	429.532661971831	572.417535211267	434.602833333333	497.856225352113	651.897	826.485211267606	826.359718309859	927.356749999999	555.915138888888	594.865281690141	597.785111111111	590.734943661972	409.065183098591	507.073	410.181549295775	393.855915492958	563.195492957747	410.119267605634	395.863830985916	543.885211267606	587.730929577465	458.100154929578	410.15323943662	407.086774647887	410.181549295775	390.794859154929	587.722816901408	397.939285714286	464.260211267606	561.147183098592	345.90414084507	377.472957746479	405.04623943662	453.987746478873	607.936555555556	439.704985915493	430.588591549296
60	120.068009886168	120.064319973676	120.073091280177	56.108	55.087	56.118	6	6	218.307435897436	319.251974358974	298.983368421053	357.092105263158	236.705435897436	295.837179487179	223.472210526316	271.432	847.364307692308	878.831763157895	873.367789473684	1013.14007692308	441.715512820513	431.514230769231	446.944421052632	551.021538461539	168.371923076923	214.259230769231	182.630487179487	197.966789473684	194.900421052632	144.877368421053	159.185684210526	175.512421052632	274.373102564103	128.536578947368	167.301025641026	378.459052631579	371.382666666667	280.659210526316	342.861473684211	276.534105263158	518.225128205128	413.151923076923	295.876315789474	379.544923076923	464.219736842105	412.250105263158	795.7	530.618947368421	276.489487179487
61	120.077353875656	120.077353875656	120.077353875656	153.028	153.028	153.028	1	1	629.505536585366	1053.78597560976	893.755024390244	1241.66651219512	715.208073170731	950.773142857143	723.473975609756	1705.67885714286	796.829536585366	821.433780487805	594.816414634146	1059.03185714286	737.759780487805	822.235142857143	750.827707317073	640.636585365853	897.85756097561	895.79556097561	698.797857142857	1052.64	626.444731707317	752.045585365854	589.630487804878	844.56	714.290243902439	681.539219512195	470.343682926829	884.826365853659	546.863804878049	540.664634146341	790.707926829268	516.194048780488	1195.30047619048	694.62	487.628285714286	670.046142857143	682.575804878049	925.250609756098	348.981804878049	829.478121951219	489.657142857143
62	121.062041100846	121.061544596615	121.062492806327	119.376	119.352	121.405	4	4	42.8516170212766	103.035042553191	106.121166666667	118.380416666667	441.822375	617.188229166666	464.223229166666	777.1765	41.8261063829787	33.6689375	63.2503333333333	40.8108333333333	118.351416666667	211.148625	139.777104166667	137.750625	313.184770833333	339.7501875	246.875291666667	315.2250625	66.324375	37.7455106382979	41.8311041666667	64.2613125	73.459914893617	63.2650638297872	47.9419583333333	84.7032291666666	136.733041666667	85.6835	106.058333333333	82.6419375	553.813787234042	328.527208333333	112.229791666667	209.181145833333	403.97775	352.970458333333	453.00025	403.986	471.422875
63	121.065120155019	121.062089189606	121.073114428217	549.9	543.792	550.992	124	124	1001.02675609756	3012.34235294118	2600.9996	2938.77818181818	2846.56090909091	3578.0752	1850.28	4761.28463157896	2107.13583333333	2769.36033333333	2557.8126097561	2041.2868	1395.75085714286	3134.6688	2703.30285714286	2430.51982352941	1289.61912195122	1018.17907317073	1087.32	744.91025	2129.27665714285	1832.73636363636	1973.58617647059	2304.04309090909	1129.444425	1613.05916666666	740.810400000001	2576.53970588235	1537.8935	1440.44171428571	1388.38202380952	2051.75953658537	4545.34325581396	2381.99935897436	1341.661625	2021.14826666667	1975.55718918919	2651.27702857143	1718.91602564102	2873.48313043478	2725.10682857143
64	125.964925603349	125.962353205087	125.967288686268	1076.33	1075.34	1076.43	27	27	1207.06793103448	1614.16733333333	1564.1390625	1659.04451612904	1217.27137931034	1489.15266666666	1232.56266666666	1213.57266666666	1129.509	1135.631	2222.31103448275	1063.86	1540.72068965517	1733.54633333333	1675.85999999999	1619.75999999999	1238.68466666666	1518.78	1116.9	1175.424	1733.54633333333	1194.81033333333	1200.93233333333	1575.9	1607.02499999999	1206.034	1195.22758620689	1207.68000000001	1114.59310344827	1226.04	1547.84566666666	1190.729	1184.607	1533.57827586206	1129.14	1123.387	1125.79533333333	1164.84	2124.00733333333	1146.86758620689	1157.32166666666
65	127.038597274594	127.037365822072	127.046424805837	59.18	56.119	61.225	12	12	722.256545454545	1098.54	979.713488372093	1029.46158139535	581.568409090909	784.502340909091	621.434930232558	707.133976744186	487.375318181818	630.776790697674	985.589581395349	486.605045454545	830.393581395349	751.842837209302	743.868209302326	684.70088372093	364.281139534884	578.49823255814	284.656090909091	442.847681818182	984.703953488372	694.805727272727	887.743953488372	959.193488372093	857.839113636364	657.987954545454	611.063581395349	638.607348837209	390.76688372093	479.651395348837	794.906093023256	615.382534883721	398.873318181818	635.544954545455	455.041636363636	404.021302325581	358.117953488372	667.429813953488	764.082136363636	439.790395348837	351.994090909091
66	128.054694631825	128.054694631825	128.054694631825	90.814	90.814	90.814	1	1	87.7290526315789	87.7448947368421	74.4915675675676	58.1646486486487	198.982105263158	180.586578947368	165.235736842105	262.167052631579	115.239184210526	120.446947368421	118.35052631579	171.404210526316	141.838526315789	224.428947368421	167.301578947368	84.6949473684211	104.082947368421	41.8307894736842	84.6949473684211	108.131157894737	33.6686842105263	18.3623684210526	13.2617105263158	35.7046052631579	44.8915789473684	30.6078947368421	18.3647368421053	193.856486486486	57.1435789473684	95.9047368421053	52.0106052631579	41.8318684210526	474.361184210526	291.840421052632	104.082947368421	210.206736842105	378.580432432432	712.167513513513	375.408421052632	400.963421052632	89.7715789473684
67	128.952501141345	128.949293532221	128.960863665209	1081.48	1080.43	1082.57	136	136	2630.1085106383	3603.44272727274	3597.23959183674	3527.5228	2518.90531914894	3526.56	2527.05604166667	2544.94127659575	2423.48958333333	1587.45106382979	3915.5276	2244	3465.46363636364	3638.04775510204	3637.32	3544.9275	2651.14090909091	3546.99914893617	2405.6412244898	2709.75238095239	3528.69688888889	2472.99574468085	2385.26826086957	3207.54893617022	3503.39541666667	2433.177	2519.923125	2660.27347826086	2418.3875	2679.05591836735	3404.45	2562.24489795918	2504.61145833333	3544.99043478261	2537.2374	2462.8047826087	2457.1232	2447.00260869565	3816.46222222223	2417.36708333333	2387.82
68	129.018733414418	129.016210187492	129.027508502487	90.816	88.761	92.854	26	26	485.594044444444	573.327422222222	568.3628	567.3424	456.1188	616.160533333333	509.057622222222	626.375511111111	1492.08583333333	1767.8359047619	1233.52926666667	1454.93195555556	545.914	588.552822222222	648.818933333333	489.792	435.7108	631.558822222222	385.7112	489.664	681.6272	839.588022222222	669.207466666667	780.419	613.193622222222	493.809066666667	508.991088888889	588.693866666667	360.2012	444.845955555556	611.933333333333	531.558933333333	1006.8716	715.222511111111	347.9564	427.5476	1347.77226666667	1024.34773333333	1008.80197777778	1256.99591111111	415.194266666667
69	130.048605376482	130.044489421934	130.057885148983	56.1185	53.058	60.194	52	52	2042.16916129032	3231.49480851064	2771.44182608696	2914.39421538462	2322.14953191489	2849.259	2073.67761702128	4251.0345	3127.7366557377	4592.87234042553	3365.14521875	4212.19495744681	3702.10922916667	5198.66316666667	4192.78786956522	2635.66157142857	2993.46589285714	2815.96340425532	2818.00395744681	2776.15257692308	1510.37217391304	1238.41073846154	1304.06008695652	1426.46419672131	1535.30066666667	1103.8023	1289.46433333333	5358.8260625	2950.63991489362	1996.14052173913	1679.9076	3205.02293617021	5423.11174468085	6539.49280851064	2603.69157446809	4111.71468085106	4540.13617021277	6303.03708510638	2852.33642553191	3957.12770212766	2076.26527777778
70	130.048969490887	130.045595981673	130.056794351507	99.991	95.887	105.075	21	21	606.985	1062.11742857143	889.792952380953	1345.91388095238	1240.81219047619	1556.11726190476	1115.88	2891.7	1492.08583333333	1951.05942857143	577.477953488372	1655.88507142857	1204.92211627907	2111.6888372093	1509.80651162791	1052.02760465116	2265.29857142857	795.804285714286	1579.58657142857	1845.18	576.447976190476	602.82	435.659162790698	431.519023255814	923.337023809524	569.319428571429	293.800186046512	2306.43761904762	1143.86318604651	876.425428571429	1470.6723255814	1146.04823809524	3735.24	2340.80852380952	775.507619047619	1596.95511627907	2773.07185714286	3180.15635714286	958.931162790698	3219.00142857143	1297.62171428571
71	130.067117339588	130.063081598223	130.072683053106	207.096	205.038	207.131	21	21	1652.068075	2531.302275	2447.00528205128	2962.8786	2056.13548780488	2799.223	1954.07511904762	3166.27092682927	1114.148	1226.55085	751.942675	1100.01815	2264.9956097561	2810.25045	2588.7548	2213.99675	1415.9335	1870.164075	1447.557375	1577.34515	2011.933	2046.65284375	1719.163375	2036.1695	1656.9266	1711.001175	1499.6205	2099.03664102564	1339.621075	1474.92	1649.542125	1181.7969	2083.41594871795	1982.394325	1496.303325	1443.689125	1912.27645	1668.394875	1501.8448	1790.319375	1108.875875
72	130.064802665458	130.062590863371	130.072357177734	269.373	267.31	273.443	5	5	537.678684210527	915.286210526315	543.800263157895	493.858315789474	294.861122807018	478.651526315789	243.817736842105	1171.16140350877	3876.26666666667	4670.7495862069	2571.5969122807	5179.86969047619	191.812771929825	285.678596491228	243.821929824562	169.381157894737	299.900631578947	331.585526315789	372.364035087719	487.685789473684	304.07501754386	145.885087719298	117.318157894737	194.873614035088	243.868052631579	155.096	92.8359649122807	336.686842105263	230.579473684211	139.778456140351	220.376842105263	120.380701754386	519.224649122807	290.805	143.871947368421	211.154526315789	441.822375	328.5895	206.096701754386	335.603087719298	317.334578947368
73	130.065051641842	130.064407285839	130.065695997845	288.724	286.678	290.77	2	2	489.731764705882	792.8249	467.33404	420.4048	249.9637	424.47808	212.21824	1114.03270588235	3832.74112	4627.4233	2502.20429411765	5111.5026	141.78834	229.5855	182.60864	122.4336	250.934470588235	297.91008	343.8748	458.15062	221.42246	83.67116	84.6730196078432	144.878980392157	177.54612	118.36408	62.2431799999999	257.11056	181.60984	109.18066	168.3825	91.8450000000001	436.72264	221.399568627451	98.9787999999999	149.96352	346.936	254.04474	191.748941176471	263.200470588235	298.97134
74	130.085655670548	130.082978247302	130.094147046076	71.417	63.261	75.499	56	56	1521.05856	1203.6708	407.175428571429	738.75512	2428.52285714286	933.55734375	2072.40753061225	4864.18842857143	3113.1441	1771.743	2237.44181632653	2507.56221818182	1504.6755952381	2779.89739583333	1956.058875	1057.14285714286	3301.9747755102	249.995	777.535469387755	3092.85714285714	731.61246	1478.21184	676.503551020408	645.82793877551	1887.07254901961	593.80296	688.689	4181.02548	1686.4875	559.37648	3072.742	2139.73686	3861.31795918367	4735.262	1453.00030769231	2746.57418181818	2318.3169122807	4497.28762790698	3021.06576470588	3233.5758490566	1359.91281034483
75	130.967326265632	130.964416218908	130.975818529119	1083.51	1082.42	1086.54	112	112	2665.79326530612	3668.66916666667	3491.8088	3438.77551020408	2647.92	3658.29333333334	2651.51040816327	2581.09607843137	2291.89652173913	2128.12901960784	1906.77765957447	1833.96	3508.32272727273	3561.16862745098	3513.89999999999	3561.16862745098	2300.08177777778	3588.12155555556	1828.86	2602.5406122449	3617.4085106383	2062.86125	2030.82	3598.32377777777	3609.77999999999	1960.84893617021	2004.56086956522	2629.5505882353	2038.7592	2560.2	3775.84999999999	2627.57291666667	2365.8438	3878.5404	2078.76	1859.84787234043	2064.30291666667	2600.61725	1972.48255319149	1978.58791666667	1989
76	130.996547176346	130.996541877719	130.999677788032	63.261	63.237	64.275	3	3	290.733529411765	363.088588235294	493.885333333333	634.604647058824	231.606764705882	497.817411764706	272.457794117647	224.458235294118	131.526882352941	166.384647058824	549.922676470588	119.374411764706	389.673705882353	437.617852941176	334.709090909091	366.338382352941	140.820882352941	376.477676470588	137.739705882353	155.107058823529	739.829545454545	1403.87282051282	1622.1975	1194.72997058824	536.489058823529	600.831970588235	527.400823529412	230.546588235294	179.571764705882	272.509909090909	421.296441176471	312.255	167.299294117647	413.135735294118	243.843264705882	195.896470588235	152.020636363636	146.919272727273	565.145176470588	181.640909090909	144.877588235294
77	131.044909786379	131.044909786379	131.044909786379	197.937	197.937	197.937	1	1	1117.28556338028	1413.07063380282	1573.49154929578	1461.82146478873	953.080285714286	1635.48897183099	1030.55563380282	1042.72788732394	3023.30330985916	3438.34929577465	2555.77035211268	2082.53866197183	1564.19978873239	1531.42167605634	1523.38570422535	1514.99281690141	1023.24364788732	1629.25490140845	926.339042253521	1083.4494084507	1425.31384507042	795.819718309859	948.704788732394	1680.38074647887	1450.94070422535	866.278943661972	856.953802816901	1126.64777142857	778.410450704225	905.860056338028	1555.90809859155	993.827857142857	930.496901408451	1606.67746478873	777.32585915493	732.380225352113	659.141485714286	816.285714285714	578.491732394366	751.885323943662	665.168563380282
78	132.054483743078	132.054483743078	132.054483743078	195.896	195.896	195.896	1	1	30.6128571428571	110.190857142857	54.0827142857143	38.7708571428571	194.874571428571	55.0954285714285	204.074285714286	634.617714285714	433.682142857143	433.682142857143	375.402057142857	295.882857142857	43.8713823529412	47.9534285714285	55.0954285714285	37.7495142857143	254.008457142857	42.8508	38.7643428571428	282.658714285714	36.7302857142857	35.709	25.5064285714286	51.0142857142857	35.715	22.4494285714286	21.426	250.005	27.5469428571429	92.7991999999999	27.5477142857143	61.2264705882353	912.109885714286	45.9051428571428	89.7700571428571	92.8433999999999	33.6745588235294	487.682914285714	205.077428571428	27.5430857142857	26.5229714285714
79	132.100621718569	132.096774628267	132.109924519631	122.425	119.353	124.466	98	98	643.77775	982.117333333333	959.217777777778	1189.80346341463	1060.2345625	1428.175	1071.45	1781.83304081633	2903.70510344828	3202.62217073171	1916.79474285714	3012.872075	1392.456	1632.92851428571	1394.70803846154	1051.89757692308	1297.48892307692	1433.72982758621	1262.90148571429	1588.60133333333	1228.52357894737	1560.8125	1211.24871428571	1599.95209090909	1476.34516	1262.22964583333	901.085148148148	1860.99072	1148.77984615385	1094.43248717949	1437.61941176471	974.5775	3078.26185185185	1940.2902631579	1006.9938	1627.35571428571	2289.2472	2312.59908571429	1452.88685714286	2234.76382051282	1049.28340740741
80	133.060805419507	133.058618059983	133.069159763567	56.113	54.073	63.255	17	17	185.691509433962	213.191611111111	208.156981132076	210.17441509434	207.093833333333	194.851833333333	195.934188679245	334.609509433962	468.061	489.880754716981	477.492452830189	400.969166666667	209.134166666667	278.5055	216.324	190.809259259259	708.072777777778	586.659722222222	628.491111111111	567.274444444444	143.905132075472	130.567111111111	137.750943396226	159.178867924528	131.587166666667	88.7448333333333	83.6536666666667	221.372754716981	170.386388888889	145.930150943396	157.138113207547	107.139622641509	423.369166666667	261.134222222222	131.614075471698	245.913722222222	484.679245283019	290.839811320755	509.063166666667	375.505811320755	177.525111111111
81	133.104274915527	133.10422382247	133.104326008584	122.426	122.409	122.443	2	2	56.1173684210526	79.5312631578947	98.9933500000001	108.1836	121.44545	144.84	89.7877894736842	157.08	225.501421052632	355.96255	177.48	324.460421052632	111.18	134.673	126.5544	93.8676	150.997	123.48655	96.8952499999999	160.181315789474	107.1315	118.283368421053	102.025	144.8045	118.356631578947	115.31947368421	110.222526315789	167.28	95.9035	77.52	144.795157894737	96.957	312.023368421053	166.3089	92.8487368421053	127.53125	200.8809	247.99365	94.8844736842105	199.92	98.0058947368421
82	133.976719062405	133.976148431951	133.980559439769	1074.33	1073.31	1074.38	6	6	1001.84893617021	1317.09468085107	1188.54787234043	1321.45106382979	1046.73829787234	1168.38723404255	1098.76914893617	930.628085106384	986.769777777779	871.26170212766	579.48085106383	1021.02	1187.77531914894	1244.91914893617	1133.22	1205.12255319149	906.137872340426	1175.28510638298	1007.76	1079.38510638298	1262.26638297872	884.524468085107	1050.81914893617	1179.36595744681	1083.46595744681	927.37340425532	1054.97971014493	887.770212765958	976.547234042554	1028.16	975.526808510639	1013.28255319149	931.45425531915	1066.34468085106	954.720000000001	1002.86914893617	965.32255319149	982.669787234043	609.194042553192	1017.36425531915	969.000000000001
83	134.04526313952	134.04428996737	134.047047201536	57.122	55.099	57.139	7	7	262.16409375	379.41675	406.134125	418.311818181818	407.09221875	577.3730625	366.3370625	408.175	457.871151515152	467.532125	610.1281875	400.89684375	418.237272727273	477.402545454545	467.360375	501.126875	168.34125	222.4213125	163.245	166.33640625	365.311878787879	231.601909090909	264.250636363636	356.07815625	383.48475	241.76221875	300.926818181818	418.237272727273	335.67253125	277.61	375.452	306.075	777.3114375	560.03146875	363.209	448.92375	1220.24618181818	851.775909090909	1433.064875	1082.6841875	240.786375
84	135.116265201633	135.115462464791	135.125557588477	617.241	615.223	618.3	14	14	229.592934782609	1971.4954893617	1128.28830434783	1994.89031914893	761.114608695652	1557.33170212766	1260.8848	1442.68848888889	881.41147826087	1331.448	337.7524	861.011288888888	1085.44551111111	1220.232	1097.07333333333	616.173955555555	738.7696	220.376347826087	186.7576	361.182266666667	742.657066666668	703.905	232.595466666667	818.3608	281.6304	134.678133333333	221.373755555556	522.507130434782	147.956739130435	507.080456521739	156.1042	728.481782608696	2623.76139130435	953.970111111109	155.121066666667	896.9316	671.417478260869	1820.19537777778	409.126933333333	353.050711111111	182.607844444444
85	137.059482786034	137.059482786034	137.059482786034	291.807	291.807	291.807	1	1	69.3789767441861	126.529023255814	120.392930232558	134.692186046512	116.311090909091	127.548295454545	92.8453953488372	178.524418604651	1010.07627906977	1370.37888636364	880.380418604652	1206.99013953488	112.2025	104.082697674419	133.640840909091	113.250976744186	132.6	147.933720930233	134.692186046512	151.001302325581	103.059930232558	146.936930232558	84.6715813953489	110.190139534884	104.080325581395	83.6743255813953	73.4684651162791	97.9467906976745	65.2978604651163	72.4480697674419	95.9171627906977	79.5908372093023	123.470651162791	89.7845581395349	69.3773953488372	88.7521395348837	79.5908372093023	78.5614883720931	84.6505681818182	91.8251162790698	76.5313953488373
86	137.965829482807	137.962081068406	137.975118414148	1075.34	1074.28	1076.31	125	125	1362.145	2234.676	1939.65366666666	1945.77566666666	1453.975	1993.86160000001	1438.67	1445.23354838709	1391.16866666666	1270.92	2473.28799999999	1375.40933333333	1925.34870967741	1877.82	1934.93999999999	1853.33999999999	1372.34833333333	1904.75488888888	1440.24000000001	1497.83354838709	2027.94424242425	1406.00451612903	1415.20233333333	1861.49999999999	1959.03999999999	1423.24024390244	1452.13761904762	1333.14	1409.13148148148	1370.88	1937.40199999999	1420.28903225806	1429.487	1883.53533333333	1147.5	1404.98419354838	1432.9309090909	1392.3	2466.95133333334	1388.10666666666	1433.09999999999
87	138.053575977436	138.050042852166	138.062803962544	59.163	55.099	64.287	21	21	17.3425869565217	25.5005434782609	23.4722666666667	38.7697021276596	16.3262608695652	34.6851739130435	19.3874347826087	27.551152173913	32.6288695652174	20.4126086956522	23.4665	20.4030434782609	24.4835744680851	30.6044680851064	32.6525217391304	32.6525217391304	41.8369347826087	39.7961086956522	117.345	59.1826956521739	34.6933043478261	16.3245217391304	18.3670434782609	30.6117391304348	29.5806304347826	9.18254347826087	10.2027659574468	18.3626808510638	19.3853695652174	23.472	39.7952608695652	15.3078260869565	53.0535652173913	42.8463913043478	18.3670434782609	16.3245217391304	39.7899574468085	101.018739130435	68.3414255319149	34.6933043478261	37.749652173913
88	138.978268596353	138.974646878374	138.986733504916	1075.32	1073.31	1077.32	138	138	1972.68000000001	2824.6575	2619.8736	2590.24163636364	1933.31195652174	2478.49660377359	1946.5493877551	1956.43542857143	1914.93104166667	1680.37342105263	3111.69318181817	1930.86	2605.57115384615	2697.32833333333	2596.92	2528.0556	1936.67622641509	2489.25185185186	1954.32	2053.61315789474	2706.04075471699	1824.24324324324	2058.82930232559	2411.64305555556	2388.24563636364	1962.97333333333	2043.43674418605	1906.71981818181	2022.46583333333	1859.84787234042	2439.27980769232	1985.22888888889	1894.4903773585	2483.54928571429	1996.14	1948.2	1895.98577777778	1901.64549019608	2802.22761904761	2017.36375	1967.57999999999
89	139.001731954867	139.000103941058	139.010342986552	91.834	88.761	94.895	19	19	324.394378378378	460.06747368421	450.017289473684	437.760631578947	314.289684210526	418.318684210526	332.511421052632	230.549736842105	1183.03428571429	1388.58293333333	1525.29342105263	892.738636363636	474.495789473684	426.404	466.188105263158	420.41347368421	303.065052631579	463.19947368421	325.514315789474	325.421973684211	627.461842105263	764.078552631579	585.55552631579	681.430315789474	557.067567567567	457.081081081081	538.698947368421	288.741921052632	326.534736842105	331.585526315789	505.841684210526	422.388947368421	429.475394736842	397.005210526316	332.660972972973	311.236447368421	816.336842105263	481.576631578947	1157.81947368421	815.190263157895	321.341447368421
90	139.045194817056	139.045194817056	139.045194817056	238.77	238.77	238.77	1	1	1589.611	2243.26934210526	2051.78720512821	2057.16884210526	1516.34568421053	2020.74631578947	1391.45947368421	1278.58757894737	1445.71289473684	1474.50842105263	2972.02657894737	1382.67052631579	1987.78021052632	2084.72021052631	1994.92315789474	2089.49894736842	1440.38863157895	2099.75573684211	1604.62557894737	1451.60978947368	2157.85657894737	1503.67394736842	1537.10034210526	2001.04568421053	2157.05884210526	1616.34694736842	1627.626	1420.23261538462	1591.65157894737	1549.34002631579	2049.76155263158	1521.60442105263	1282.47078947368	2023.49494736842	1539.37855263158	1504.69407894737	1360.01078947368	1367.78736842105	2723.50378947368	1417.18207894737	1613.07765789474
91	139.988996537966	139.987317968683	139.992183773294	1074.285	1072.26	1074.36	8	8	2214.42	3174.03868421052	2688.41216216216	2719.02027027027	2148.68918918919	2930.99243243243	2103.78263157895	2039.04	2346.60526315789	2133.84	4339.07999999998	2256.24	2848.59459459459	3263.82184210526	2987.58	2812.88513513513	2139.50675675676	2873.34	2477.58	2157.85657894737	3154.49081081081	2233.35605263158	2453.73289473684	2710.85810810811	2724.12162162162	2254.7972972973	2348.26378378378	2215.00675675676	2171.71027027027	2170.56	2751.66891891892	2295.19567567568	2132.35	2683.00108108108	2215.44	2212.95078947368	2333.35810810811	2128.28378378378	3989.78600000002	2391.12648648649	2303.16
92	139.990185035375	139.98975157168	139.990362017342	1168.21	1167.18	1169.17	3	3	724.538095238097	0	952.104285714288	961.860000000003	627.592857142859	975.989090909093	0	0	0	0	1453.2711111111	646.680000000002	939.420000000003	0	894.957619047622	921.060000000003	0	882.300000000003	0	0	0	0	0	0	0	694.620000000002	698.700000000002	675.240000000002	652.388571428573	0	918.409090909093	685.745454545456	0	899.640000000003	0	0	0	633.420000000002	1749.05909090909	700.046666666669	0
93	139.990287361925	139.990287361925	139.990287361925	1124.26	1124.26	1124.26	1	1	1554.09458333333	2087.34625	2008.18	2030.62916666667	1405.56	1909.83	1479	1333.68458333333	1492.56479166667	1223.47958333333	3609.78	1445.34	2028.58833333333	2015.734375	2043.06	1956.13875	1442.86916666667	2077.9925	1482.36270833333	1422.17041666667	2024.28645833334	1483.68583333333	1477.98	2023.073125	1953.3	1396.66520833333	1494.60520833333	1502.05333333333	1420.86	1419.10387755102	1914.30166666667	1453.796875	1409.19541666667	1982.26479166667	1485.41714285714	1525.21145833333	1488.48395833333	1491.84916666667	3646.9387755102	1524.19125	1443.88958333333
94	139.990209337202	139.990209337202	139.990209337202	1133.53	1133.53	1133.53	1	1	1328.67512195122	1834.39853658536	1694.03	1760.34146341463	1251.54	1626.2687804878	1247.46	1157.23317073171	1271.22390243902	1054.93219512195	3212.99999999999	1270.92	1767.48487804878	1757.28	1813.56	1700.74658536585	1262.04170731707	1808.3043902439	1293.36000000001	1244.69756097561	1764.17804878049	1281.73268292683	1284.18	1787.89463414634	1724.82	1185.52341463414	1305.6	1276.32512195122	1214.82	1240.61658536585	1678.70243902439	1250.81902439024	1203.15512195122	1697.68585365853	1253.87975609756	1339.58024390244	1285.2	1262.04170731707	3129.83609756097	1297.75024390244	1250.09756097561
95	140.954032827603	140.950706906471	140.963292175233	1077.38	1076.26	1078.45	144	144	2424.2188235294	3550.68749999998	3209.93483870969	3386.4506451613	2436.50625000001	3286.41249999999	2469.15624999999	2454.60312499999	2384.22709677418	2441.63193548386	3826.13636363637	2444.66875000001	3312.64586956521	3352.77999999999	3370.08000000001	3366.0441935484	2363.02181818182	3227.66577777777	2551.01999999999	2520.14848484847	3405.83677419354	2451.81093749999	2606.80972222222	3137.49193548386	3294.29755555556	2590.59903225807	2571.74156250001	2432.42500000001	2228.16551724137	2438.81999999999	3186.43593749999	2522.16705882352	2274.29903225806	3141.57322580646	2480.63999999999	2505.78378378378	2305.63741935483	2392.92000000001	3662.00249999998	2550.59225806451	2371.5
96	140.992260001504	140.989184448936	141.002862052634	1075.28	1073.19	1075.42	81	81	3515.94	4080.66971830986	3645.48000000001	3281.95865384616	3494.81730769232	4213.16807692307	3412.92	3347.25096153846	2626.0038	2975.93530612245	5015.34000000002	2468.39999999999	3742.06538461538	4057.56000000001	3642.42000000001	3354.4176	3384.61576923077	3995.07307692307	2951.3012	3418.66442307692	3921.47138461539	2419.01275	2954.90169491526	3969.56826923077	3356.43269230769	2797.89461538462	2811.03389830509	2587.08753623188	2987.13411764706	2150.49460317461	3084.6692	3472.73461538461	3222.7875	3274.24966666667	2579.16190476191	3457.8	2714.22	2403.79314285715	2923.255	3610.12076923078	2672.91372549019
97	140.995677753156	140.993279664732	141.004778703962	1169.21	1167.57	1169.29	64	64	1098.058	2291.94000000001	1500.17368421052	221.339999999996	1102.14	1456.96700000001	0	0	1318.96347826087	1423.92	2305.30950000001	1118.94	1646.0280952381	0	1520.54500000001	1515.72000000001	0	1471.86000000001	0	0	1840.83166666667	1433.662	0	1566.72000000001	1500.42000000001	1525.92	1652.4	1117.92	1137.8575	1197.48	1654.15681818182	1126.60571428572	0	1509.60000000001	1087.32000000001	0	1219.92	1184.22	0	1164.3905	0
98	140.995351008264	140.9938204842	141.004802434908	1125.28	1118.25	1142.64	50	50	2266.38565217392	3112.32608695653	3339.88304347826	2990.69285714285	2250.12	3566.21886792452	2287.86	2148.01521739131	2658.142	3062.1968627451	5362.13999999999	2385.77999999999	3314.37217391305	4331.0379661017	2863.14	3080.09880952382	2119.44304347826	3262.89734693878	1255.62	2206.73021739131	3285.7395652174	2313.32565217392	3033.47999999999	3294.25270833333	3367.02	2382.25595238095	2397.51086956522	2190.40673913043	2529.6	1128.62272727273	1928.5	2214.88191489362	2193.9347826087	3217.76565217392	2655.61382978724	2407.71304347826	1453.5	2174.54652173913	5805.83214285715	2541.36152173913	200.940000000011
99	141.017313684626	141.017313684626	141.017313684626	65.301	65.301	65.301	1	1	474.2709375	680.256625	756.0515625	645.81825	291.7915	781.27494117647	277.621333333333	236.701866666667	456.596	415.2671875	1641.58225	381.5735	851.922666666666	542.80625	713.15475	763.4088	435.64675	781.22425	517.1083125	405.0640625	644.014375	364.22925	348.9255	461.153	682.296375	364.22925	428.375294117647	336.6825	431.56575	367.425	617.2890625	349.94575	284.6671875	726.1955	466.25425	376.47225	298.93325	433.60625	2519.25470588235	263.4352	411.311875
100	141.958431443676	141.954415273567	141.967069241935	1079.43	1078.41	1080.47	144	144	11266.0876470588	15658.72	17451.9871428572	16285.7302173913	10395.7767647059	17542.8911764706	10913.0658823529	10347.6285714286	10213.8788571429	10754.0627659575	9798.90470588237	9804.24000000002	17272.1554054054	16554.8340909091	16823.88	16503.9819148936	10343.5	17015.445	10663.2175	10966.1211764706	16272.670882353	10140.9608695652	10996.6394285714	18876.12	17380.7102941177	10553.8354285714	10982.621	11559.28	10618.0547619048	10543.8989361702	17622.3748571429	10910.005	10365.1679411765	17338.050212766	10492.7399999999	9902.89314285715	10251.4805555556	10461.8513513513	9985.97478260871	10551.7238095238	10029.9097142857
101	142.962939804406	142.960538563101	142.963900053903	1079.44	1078.39	1080.45	47	47	1588.61181818182	1971.20823529412	2437.46257142857	2120.17117647059	1792.65676470589	2130.04437499999	1573.29352941177	1478.83235294118	1475.7705882353	1570.24636363637	1712.05352941177	1639.14	2321.02906976745	2180.99705882353	2277.66	2261.99205882353	1525.35303030303	2129.37242424243	1605.94294117646	1575.33411764706	1981.37944444445	1507.99470588236	1648.32	2296.70212121213	2308.90657142857	1739.60147058824	1503.79909090909	1922.23411764706	1500.29090909091	1560.6	2215.99692307693	1516.17030303031	1567.17176470588	2267.55100000001	1466.76	1469.22352941177	1373.73575757576	1772.25088235294	1528.84117647059	1787.55529411765	1490.81
102	142.991017339521	142.989295082969	142.99578886638	157.103	156.088	158.145	3	3	736.725441860465	1115.16502325581	1054.95080952381	1005.58241860465	713.158813953488	1034.53939534884	744.888604651163	665.04	710.102285714286	702.048	1309.16723255814	646.842186046512	1097.95552380952	1106.7	1043.60274418605	1093.58958139535	666.24223255814	1046.80632558139	774.391813953489	683.415581395349	1011.03235714286	793.874904761905	823.252604651163	1009.033	1031.61969767442	843.770790697675	793.759023255814	638.86280952381	751.933023809524	784.487302325582	1137.6111627907	767.232372093023	635.546930232558	974.1	795.708837209303	756.753720930233	737.745837209303	689.614325581395	1267.33102325581	714.183333333333	760.003953488372
103	143.958488032492	143.957948605586	143.959198945553	181.1	179.571	181.624	4	4	5047.38790243902	6470.29453658536	6709.31785714286	6309.72	4836.71857142857	6144.20253658536	4592.22758536585	3887.77770731707	4332.68053658536	4001.93841463415	7406.12753658537	4488.80397560976	6672.55463414634	6340.20951219512	6486.86580487805	6929.83042857142	4521.82907317073	6486.93702380952	4899.76287804878	4556.51819512195	6943.09228571429	4934.44785365854	5138.80809756098	6693.12	6758.1547804878	5203.09421951219	5138.19395121951	4535.31361904762	4978.18095238095	4802.84897560976	6700.10187804878	5090.79935714286	3718.87792682927	6204.66	4741.18675609756	4696.804	3994.32535714286	4276.9379047619	6818.616	4159.70485714286	5016.65919512195
104	143.958856016752	143.95574493452	143.969481213565	1074.39	1073.26	1078.48	135	135	4883.75851063828	6833.78978723405	7573.49999999997	7511.76265306123	6134.37351851851	8091.59245283018	5120.425625	6280.09714285716	7280.00161290323	7899.9	7721.39999999999	6864.72050847458	8544.84952380952	6876.84000000001	8054.28508771931	7925.76732142859	4836.89749999999	8316.60761904762	7289.8253968254	6551.49278688522	6821.54468085107	6485.4925531915	7299.35111111111	7267.93387755102	7283.23693877551	7469.5840625	7307.51365079365	4992.89875	7188.03841269841	6388.23396825397	8176.73124999998	4793.07499999999	6605.53523809524	7755.83518518517	6571.86	7173.66	7157.45161290323	4079.99999999999	7855.9597826087	7266.73741935484	6880.10618181817
105	143.959441918632	143.956270695201	143.96851284588	1133.55	1121.29	1142.69	143	143	11832.8974137931	17702.5079365079	17389.9347619048	14655.68	8086.56000000002	17132.7747619048	10872.18	12854.98890625	11318.0773584906	14967.7325	27811.9946575343	13028.46	16166.6259322034	17076.7770967742	15698.82	17214.7961904762	5170.37999999999	13459.9929411765	6726.89999999998	9601.1406122449	17646	12596.0847457627	13420.14	16428.72	17127.84	11088.4701923077	13692.5371875	13063.10078125	13343.7117460317	12523.4685714286	16483.8759677419	13523.8871428572	13138.3522727273	13260.4596153846	9990.8186	13376.3212698413	10568.22	12889.7055555556	17389.9347619048	13459.0076190476	9230.68916666667
106	143.959679487488	143.957694335002	143.968923026467	915.702	912.174	921.384	44	44	4062.40253731343	4754.4519402985	5853.82618181818	5233.99242857143	3363.82576119403	7054.70168918919	3492.99268656716	3335.82220588235	3382.45104166667	3209.81214925373	3234.01507462687	3140.43286567164	6416.47972972973	4952.38405970149	5330.8107076923	5173.21611940299	3195.51511764706	6757.83241791044	2902.44389705883	3535.54119402985	5339.54388	3166.44441538462	2759.11653333333	6478.33527419354	6159.87070588235	2950.61695522388	2820.5176119403	4433.40197530864	3526.52952112676	3245.85441791045	7088.89488607596	3748.7885479452	3165.15116417911	7025.15219178082	3180.13073529412	3127.401484375	2979.72517910448	3282.25228358209	2995.77170149254	2970.24741176471	3289.61788235294
107	143.960659948206	143.956075329795	143.969370657171	80.605	75.504	90.808	47	47	5390.41730232558	7392.96	7169.3304	10057.6949836066	4266.27295348837	9551.84694915254	4187.12986046512	3011.88342857143	4661.58942857143	4156.15466666667	12310.687255814	3687.80441860465	7489.87255813953	6356.48944186047	7117.51353488372	7262.22069047619	11486.2656551724	7596.82479069767	5171.41133333333	5358.55724444445	8457.96260869565	4734.483	5176.778	7281.73172093023	7121.64	5086.12428571429	6152.46153488372	5791.12641509434	5179.83876744186	4835.74495121951	7577.58	5475.81581395349	2602.32369047619	6291.84245454545	3861.23241025641	3084.27702702703	2825.08834883721	2454.79144186047	9428.88	2789.82446511628	4831.05285714286
108	143.959684077876	143.957704251713	143.968314160371	105.092	91.828	120.385	61	61	6280.95013157895	11961.6318181818	9086.74295454545	10598.913	7590.34125925926	10494.5252727273	6363.94306896552	5998.94078181818	5324.99657142857	7541.89333333334	23108.4397073171	7850.99863636364	8925.26210526316	10542.1134	18925.0159793814	11725.2887222222	8237.82136363636	17584.4544827586	10813.7250789474	8231.84709090909	12365.0725555556	11769.4443295455	12778.9159090909	18131.0089462366	8532.41048571429	13936.68747	13159.8211764706	7183.16914814815	14125.4946666667	8664.2755	19143.8025531915	5410.359625	5900.48963636364	10220.2151111111	6163.4097368421	8150.8430877193	6135.28233333333	6769.80589090909	14936.7927272727	6082.23366666667	7335.62564583333
109	143.962218758704	143.956039133184	143.968371980912	1168.2	1162.04	1169.24	22	22	863.939999999985	0	1166.87999999998	1244.39999999998	846.296666666649	1141.37999999998	399.839999999993	0	0	1229.09999999998	1618.73999999997	905.759999999984	1168.64666666664	0	1185.01999999998	1127.09999999998	1012.85999999998	1128.11999999998	0	0	0	0	0	0	0	933.279999999981	881.449999999987	838.439999999985	928.199999999983	0	1082.21999999998	764.999999999986	0	6380.10000000002	0	0	0	823.139999999985	0	859.859999999985	938.396666666647
110	143.959039077565	143.957013847019	143.967797149765	24.9945	19.383	30.617	24	24	9629.23215384615	13009.33526	12549.8996	12629.24326	9589.47450980392	12557.5386666667	0	0	9533.51740384616	9890.36958823529	16343.42646	9422.1011	12879.9454117647	12930.1609411765	12794.4513921569	12693.7743076923	9401.76564705882	0	9688.4297254902	9413.97969230769	12820.4229811321	9671.17770588235	9616.06112	12592.01594	12735.0664313726	9700.74865384615	9891.49149019608	0	8322.24773333334	9270.21419607843	12855.2385	9358.53690566038	9378.27430769231	0	9458.96498039216	9569.01854	9488.609	0	15540.2739215686	9523.3932	9657.90623076923
111	143.959823084335	143.957553144485	143.967436946087	335.667	327.511	343.847	17	17	6209.91495081967	8553.63461290323	8100.77339344262	8023.86924590165	6061.37829508197	8190.43498360656	5899.25137704918	5263.59456451613	6112.33114754099	6057.29724590164	10061.9440967742	6424.46790322581	8708.25927868852	8510.34429508197	8464.64016393443	8477.69852459016	6151.08629032258	8534.29652459017	6884.01652459016	6285.83632258064	8650.943	6450.60021311475	6244.72137931035	8735.58764516129	5944.14586046511	6804.49344262295	6854.85216129032	6167.08653968254	8074.79743243244	6239.46983870968	8909.86412307692	6375.24101587302	5662.52708196722	8441.44370491803	6835.29677419355	6818.01103225806	6568.55419672131	5869.64596721312	9718.21009677419	6709.70688709678	6626.86085245901
112	143.960344030054	143.958063957517	143.967017642018	268.342	265.258	287.709	15	15	5284.99461538462	7011.11450980392	13699.6534705882	13110.1781881188	4699.38439215686	8017.41625	4774.88470588235	4043.88984615385	4210.72188235294	3805.04235294117	7668.79373076923	3856.63764705882	6729.99552	6598.82730769231	7046.2234509804	6906.90178431372	5146.09403846154	6874.60964705882	5651.75884615384	4998.32482352941	7190.70352941176	5699.73767857143	6260.79810344828	6926.64364705882	5978.63260465116	5434.60862745098	5548.72136538462	4663.67478431373	5305.42745098039	5004.44647058824	6923.36078431372	4841.711	4143.39929411765	6728.67557692307	5257.06039215686	4864.04114285714	4667.18403921569	4696.83729411765	7413.3145882353	4732.97846153846	5509.05653846154
113	143.960394042236	143.957519524374	143.968541692844	131.613	126.512	138.766	11	11	7598.97716666667	10204.2832653061	9835.5954375	9071.22797916666	7040.67551020408	9271.05828571429	6727.41646938776	5797.53979591837	6578.92047916667	6460.44914285714	12159.3259591837	6836.79781632653	10346.4958367347	9977.19673469388	10239.9970612245	10064.917244898	7011.26318367347	10246.7338367347	7549.20816326531	6868.46325	10172.118375	7128.77908333333	7475.48389795919	10159.4068571429	10082.316375	7415.21652083334	7832.50016326531	10434.5628372093	7830.45563265306	7515.77844897959	10586.7132857143	7427.40246938776	5647.27858333334	9516.91271428571	7304.36897959184	6996.09914285714	6240.60971428571	6488.23836734694	11524.2593061225	6282.4313877551	7102.97539583333
114	143.962501083218	143.957875744918	143.966776168747	221.91	213.217	228.55	12	12	4320.43556097561	5930.98902439025	5642.95025	5350.3221	3956.62645	5324.7802195122	3897.928	3396.96031707317	3594.43861111111	3690.7868	6772.58545	3903.57215	5748.054025	5771.46517073171	5556.214125	5506.63475	3964.74	5553.356825	4330.01863414634	4011.21541463415	5720.681925	4256.55931707317	4461.85975609756	5687.31585365854	5866.2796	4526.6053	4632.53034146342	4892.70943396226	5227.89727659575	4192.2	6098.39413953488	4495.78492682927	3158.18329268293	5508.42851219512	4419.66	4154.53248780488	3658.223625	3512.2168	6375.698475	3777.61545	4514.03963414634
115	144.070300360655	144.068513713899	144.07208700741	267.3125	267.31	267.315	2	2	33.6736829268293	38.775756097561	38.77615	49.993475	56.115125	61.242	53.0476097560976	142.83756097561	640.636585365853	766.313073170731	385.56	850.898428571429	44.8855	49.9931463414634	40.8058536585366	36.7344	122.4	76.5201219512195	37.74	92.8444146341464	44.8976	33.6736829268293	25.5067073170732	40.8165853658536	42.8568	31.633175	27.5439512195122	38.77045	31.6245365853659	41.831	48.9799024390244	38.7655609756098	66.3079268292683	44.8918048780488	30.6124390243903	31.6245365853659	37.755725	44.9042	33.6696585365854	37.74	46.9390731707317
116	144.98222976214	144.976170355274	144.984048086248	1069.23	1065.18	1072.26	3	3	1104.89042553192	1633	1325.72340425532	1348.71541666667	1021.23297872341	1605.81489361702	924.308749999996	930.240000000001	977.559166666667	1109.5285106383	3191.58	956.959574468086	1524.19787234043	1503.57812499999	1325.25638297872	1274.24574468085	922.464680851065	1645.26	916.79270833333	965.940000000001	1611.25191489362	935.340000000001	991.853617021278	1644.24	1397.4	1002.86479166667	987.360000000001	1047.54	916.980000000001	942.6725	1398.42	938.400000000001	817.186875	1467.37191489362	970.218125	960.840000000001	901.680000000001	934.709787234043	3813.53874999998	907.158297872341	972.465531914894
117	144.984186940213	144.984186940213	144.984186940213	1048.75	1048.75	1048.75	1	1	1565.7	2156.11662162162	1952.02135135135	1881.37837837838	1374.30405405405	2450.3645945946	1272.10626666667	1303.56	1295.74324324325	1459.62	5594.14189189189	1323.11527027027	2160.64621621622	2051.22	1824.00162162162	1824.24324324324	1272.27702702703	2528.58	1212.62146666667	1336.2	2137.18310810811	1257.66	1319.38418918919	2494.23040540541	2015.52	1321.425	1302.71256756757	1479	1211.92054054054	1315.12837837838	2114	1329.41216216216	1165.14864864865	2229.29054054054	1262.76	1300.5	1212.94067567568	1281.28972972973	6811.30026666668	1194.89472972973	1326.52702702703
118	144.984305023292	144.984305023292	144.984305023292	989.606	989.606	989.606	1	1	904.781578125	1245.267375	1379.1245	1314.920984375	824.298874999999	1878.7824375	716.12775	697.893749999999	696.745375	771.084562499999	5991.36674999999	689.646749999999	1498.494765625	1302.00609523809	1180.61003125	1297.8375	700.686328125	2079.17396875	689.382687500001	729.489921875	1328.22309375	695.650656250001	660.0613125	2013.107390625	1539.627984375	672.488906249999	734.6475	851.947890625	711.2449375	742.469000000001	1677.84859375	776.112984375	695.6613125	1767.5330625	708.010125	691.623562500001	668.069296874999	735.634046875001	7979.63741538462	732.707781249999	721.02953125
119	145.052164555849	145.048200732476	145.058111761313	58.6495	57.139	61.22	4	4	811.035	1126.14249056604	1193.97396226415	1067.19630188679	731.529396226415	903.853735849057	755.163018867925	748.804641509434	532.302113207547	649.099153846154	1130.47358490566	590.678320754717	960.999962264151	1035.47235849057	969.358490566038	840.790943396226	396.882754716981	723.380660377359	363.214037735849	396.929615384615	1015.38811320755	577.417961538461	599.981886792453	1054.06930188679	1042.4978490566	581.432264150943	544.770679245283	672.279471698113	457.078339622642	560.238962264151	946.927698113207	659.224716981132	551.911867924528	876.228622641509	512.175153846154	487.686264150943	499.929433962264	775.572830188679	1007.90913207547	520.392452830189	384.63958490566
120	145.95388449816	145.953624149814	145.955050388314	112.211	110.194	117.324	3	3	2727.84135135135	4152.98804651163	3388.85610810811	3223.54605405405	2378.59125	3155.27797297297	2240.88218421053	2051.16707894737	2699.20605405405	2417.65621621622	5465.865	2582.30405405405	3967.80342105263	3635.6652972973	3847.94878378379	3709.17364864865	2555.77702702703	4172.9054054054	2824.67935135135	2527.82789189189	3899.47297297297	2441.8152972973	2732.28378378378	3803.89432432432	3963.855	2641.89956756757	2898.19381578947	2172.50064864865	2919.49155555556	2793.13	3779.41886486486	2882.26351351351	1956.30816216216	3446.47297297297	2709.90962162162	2489.88444444444	2080.74631578947	2147.66891891892	5019.72972972973	1974.98162162162	2610.26616216216
121	145.95218137066	145.951573520237	145.952789221083	1130.46	1128.45	1132.47	2	2	4258.9638	6333.6228	5919.3404	5874.44280000002	4442.1	5696.7968	4171.8	4212.4058	4834.5822	5175.4746	9421.74	4491.06	5981.40960784313	5840.8938	5973.12	5865.2592	4210.1704	5492.85714285714	4715.3644	4314.4258	6056.76	4648.9424	4739.94	5813.0996	5735.46	4539	4322.5874	4282.6188	4764.31568627451	4196.0826	5881.5856	4531.7284	4394.8628	5955.9276	4808.2026	4511.3244	4496.16	4194.8644	9293.80319999999	4665.3746	4454.046
122	145.951065724877	145.951065724877	145.951065724877	1149.87	1149.87	1149.87	1	1	187.680000000038	211.139999999996	255.000000000052	251.940000000052	178.499999999997	238.679999999996	201.959999999996	198.899999999996	197.759999999995	218.279999999996	381.479999999993	197.879999999996	250.919999999996	240.719999999996	241.739999999996	410.040000000038	209.099999999996	240.719999999996	192.779999999997	180.539999999997	252.959999999995	191.759999999997	186.659999999997	257.039999999995	199.919999999996	177.479999999997	196.859999999996	226.439999999996	181.559999999997	141.779999999997	265.199999999995	190.739999999997	182.579999999997	264.180000000054	147.899999999997	201.959999999996	195.839999999997	293.760000000028	379.439999999993	193.799999999997	215.219999999996
123	145.954247000735	145.954247000735	145.954247000735	918.221	918.221	918.221	1	1	1436.83792592593	1705.06983333333	2152.00016666667	1840.38066666667	1153.82944444445	2396.6325	1237.97881481481	1260.04305555556	1064.26561111111	1122.42777777778	1110.9615	1113.24427777778	2114.16903703704	1794.47316666667	1900.9845	1796.87222222222	1078.55105555556	2526.48288888889	1081.37345454545	1303.03661111111	1807.10872222222	1106.21177358491	994.879166666667	2351.96981132075	2136.69433333333	1023.32003703704	1071.40833333333	1375.33444444445	1171.04503703704	1159.03555555555	2236.20533333334	1275.34722222222	1140.77407407407	2434.64788888889	1145.31707272727	1133.63148148148	1082.27894444444	1123.32583333333	1146.79222222222	1026.49259259259	1184.521
124	145.953962844856	145.952092210396	145.956129677996	81.626	79.58	87.736	7	7	2590.17495555556	3277.3314	3009.1596	2967.3232	1942.8416	2892.456	1944.62826666667	1337.5696	2215.70417391304	1834.12438636364	6073.64746666667	1841.34066666667	3391.8096	2858.47586666667	3269.59855555556	3324.4632	2269.3696	3652.55466666667	2442.8376	2455.46093333333	3560.1756	2154.56853333333	2324.16746666667	3445.06531111111	3667.99991111111	2242.54613333333	2857.39346666667	2048.69546666667	2370.07946666667	2378.5524	3462.97544444444	2514.37511111111	1191.54168888889	2750.9984	2156.07638636364	1827.2976	1328.5608	1150.88586666667	4490.13782222222	1251.17386666667	2188.472
125	145.954221968977	145.953641427473	145.962337884205	29.076	21.418	29.587	4	4	0	0	0	0	0	0	0	0	0	0	0	0	0	0	0	0	0	0	0	0	0	0	0	0	0	0	0	0	0	0	0	0	0	0	4445.31303846154	0	0	0	0	0	0
126	145.953705016534	145.953628091698	145.956318202081	99.985	95.904	104.06	3	3	5913.10554545454	7697.00575	7100.94778409091	6719.80327586207	4862.21695402299	6730.94590804598	4643.85086206897	3898.74402272727	5208.90786363636	4615.59152873563	11550.7824827586	4823.86427586207	7768.3804137931	7222.15685393258	7699.48370454545	10647.0126984127	5305.43448275862	8265.25475862069	5653.98662068965	5519.30659090909	7929.59904545455	5114.00055681818	5498.20467816092	7956.62045454545	8298.89836363636	5448.58	6108.57654545455	4753.76829545455	5842.42866666667	5600.79818181818	8084.6493258427	5753.72448275862	3626.18079545455	6800.13862068966	5412.92931034483	4875.15266666667	3884.98218181818	3783.98080681818	9395.42060240964	3808.90433333333	5259.81833333333
127	146.062674726796	146.058014815211	146.068904572576	144.878	140.796	147.938	7	7	484.671982758621	881.339586206897	606.105310344827	619.244655172414	488.761689655172	544.772068965517	445.898224137931	920.195517241379	2568.03434482759	2669.04165517241	1657.94827586207	2422.13489655172	579.516689655172	1041.59603448276	623.388551724138	437.653965517241	517.271120689655	518.343931034483	421.331206896552	572.258689655172	473.408	379.505263157895	267.285172413793	335.602689655172	609.156155172414	333.658396551724	231.626103448276	1229.53629310345	539.707689655172	548.797103448276	604.911120689655	294.859724137931	2222.54243103448	1527.04324137931	560.074655172414	928.184310344828	1838.32266666667	1857.92234482759	1429.5514137931	2008.71948275862	1699.95193103448
128	146.063955635417	146.062377929688	146.067284984393	92.842	89.782	94.896	5	5	361.141565217391	679.406869565217	679.580608695652	693.866086956522	776.534326086957	1017.22176086957	1327.0482826087	953.740652173913	605.815434782609	643.010869565217	535.636956521739	994.754347826087	856.108304347826	1407.72	1028.31339130435	817.333434782609	811.211086956522	952.923652173913	654.084760869565	796.738847826087	314.240347826087	161.163434782609	119.373065217391	164.2445	403.003043478261	209.15347826087	179.546782608696	1230.59191304348	635.717326086957	562.172404255319	659.884936170213	448.972173913043	1862.55969565217	1468.34308695652	672.437869565217	1164.2912826087	2138.49974468085	2645.46687234043	1234.38413043478	1974.23521276596	793.678391304348
129	147.075181555646	147.071126009982	147.084839370953	56.113	51.017	59.163	103	103	1549.61115217391	2106.56474358974	1498.01495384615	1712.00518367347	1205.96409677419	1465.98775862069	1088.73582258065	2745.34083870968	4023.13291666667	4926.2950625	4265.74173170732	2459.6547704918	1652.70724137931	2264.83074626866	2013.15183116883	1571.36617647059	3436.28742028985	2572.28335616438	3459.75793617021	3002.6448	757.246903225806	699.785333333333	666.302241935484	828.528129032258	772.201048387097	504.939919354839	477.443032258065	1201.883	1348.80248387097	787.78864516129	957.017193548387	775.543225806452	2597.34433333333	1671.96467605634	1099.86042622951	1667.13388888889	3380.14346666667	1769.34408510638	5333.30685714286	2968.37004545455	1665.07844776119
130	147.934606342444	147.934606342444	147.934606342444	1046.71	1046.71	1046.71	1	1	924.120000000001	1505.96727272727	1243.1953030303	1377.40909090909	784.496515151516	1138.32	973.957462686568	918.883484848486	725.327727272728	647.796212121212	3539.92575757576	702.884393939394	1156.85181818182	1488.76417910448	1401.68818181818	1314.1503030303	838.689090909091	1162.97272727273	682.280149253732	903.854242424243	1318.86	611.070757575758	692.785757575758	1138.48909090909	1189.67333333333	749.922727272728	669.219393939394	1006.74	749.700000000001	809.100303030303	1118.08606060606	913.035606060607	850.932727272728	1162.97272727273	712.98	628.413333333334	650.856666666667	809.879999999999	3734.76641791045	710.236363636364	669.318787878788
131	147.934814744735	147.934814744735	147.934814744735	982.543	982.543	982.543	1	1	1382.14839285714	1981.71869090909	1719.78130909091	1810.66136363636	1215.92514285714	1678.07945454545	1213.95145454545	1182.32750909091	1046.63192727273	976.1574	4957.91535714286	896.835709090909	1731.03091071429	1911.03892727273	1970.27516071429	1939.63103571429	1246.41778181818	1626.1988	950.555272727271	1348.80054545455	1914.77889090909	903.961636363637	957.865363636364	1641.91136363636	1682.3098	899.084527272728	953.938	1361.09232727273	963.326254545454	1198.28636363636	1577.82749090909	1331.88678571429	1285.2	1712.20069090909	957.950727272728	886.696	900.579727272728	1294.54150909091	4901.33356363636	954.193	928.001454545454
132	148.060836545898	148.056376148451	148.072739422886	57.1475	53.063	59.19	96	96	1621.0751	2599.16548387097	2414.35304225352	2595.56647619048	2189.4565	3163.6308030303	2088.675640625	3757.1128	1831.39003278689	1922.21464864865	1843.64359016393	1541.49247540984	2513.93706666667	2735.10345901639	2576.37673611111	2708.03718032787	1303.89521311475	1615.20102531646	1379.52760655738	1185.6850212766	1595.03135064935	1165.97242622951	1198.9237704918	1386.69240983607	1841.25296610169	1400.54076470588	1223.21206451613	2347.38980357143	1899.75891803279	1552.15427586207	1921.198	1518.41381818182	3463.20863636364	2731.08217721519	1698.76828125	2337.42781632653	3386.86611940299	3200.17986206897	3176.81689655172	4067.42828571429	1165.16385074627
133	149.04994491368	149.045633228254	149.054256599106	845.252	842.716	847.788	2	2	264.2836	468.19836	454.991359999999	438.6688	309.10848	493.75744	280.544	350.93504	339.78654	370.477800000001	321.3819	335.67212	423.4577	481.56272	511.2705	442.84492	296.83746	450.910719999999	299.96232	274.42304	495.107399999999	307.13438	348.92892	422.395919999999	430.507519999999	353.05148	289.88448	288.76754	285.6448	296.9364	441.82454	313.21982	313.22596	436.671279999999	310.159039999999	333.631559999999	308.11852	318.35856	328.49152	368.335520000001	357.998940000001
134	149.934627336021	149.934504782872	149.93474988917	1045.24	1044.68	1045.8	2	2	844.559999999999	1319.28393442623	952.524333333332	1167.26133333334	775.326666666666	1041.42	875.159999999999	849.386885245901	637.499999999999	595.777333333333	3366.49253731343	610.059666666666	1105.86066666667	1184.85901639344	1187.474	1279.498	781.571147540982	1006.9045	624.139672131147	845.715901639343	1145.46	587.614426229507	709.127868852458	939.573499999999	1057.91283333333	595.874666666668	616.180666666666	876.180000000001	607.820666666666	768.3068852459	1080.3565	895.706333333332	816.262295081966	1073.21533333333	645.556229508196	598.739999999999	562.019999999999	764.999999999999	3868.86000000001	675.570999999999	578.525901639343
135	149.934136138491	149.934082314177	149.934189962805	984.034	982.464	985.604	2	2	1591.31641791045	2327.40158208955	2033.00873134328	2155.51229850746	1274.22234328358	1959.70671641791	1529.9776119403	1436.62232835821	1196.61756716418	1170.94286567164	4306.93956	1055.91626865672	2065.5302238806	2282.40776119403	2156.14304477612	2117.18134328358	1540.13338235294	1876.19171641791	1095.44794029851	1535.52679104478	2309.65170149254	1073.24411940299	1067.13856716418	1922.33654545455	2004.73992537313	1115.38202985075	1194.83946268657	1596.7671641791	1118.2471641791	1367.69991044776	1898.38665671642	1586.07679104478	1523.94689552239	1984.62574626866	1105.90650746269	1040.67402985075	1052.62459701493	1524.10298507463	6644.73446511628	1106.19773134328	1142.26626865672
136	150.058755081297	150.056630806301	150.068203262661	87.7385	83.655	87.753	12	12	233.604105263158	372.348026315789	472.454947368421	606.130105263158	425.509054054054	500.884605263158	383.56947368421	764.089609756098	470.207868421053	421.561378378378	247.923947368421	477.483157894737	495.924631578947	620.224	495.745578947368	450.005684210526	233.676421052632	248.944210526316	137.75472972973	241.770384615385	208.139052631579	111.194342105263	103.033289473684	194.870263157895	204.052631578947	112.228947368421	58.1475	331.585526315789	132.637631578947	200.991842105263	179.515368421053	159.161052631579	1012.98730769231	423.546756756757	148.983135135135	189.798315789474	553.068210526316	558.083947368421	285.592631578947	453.066947368421	268.293717948718
137	153.998889383709	153.998889383709	153.998889383709	64.281	64.281	64.281	1	1	127.508928571429	195.819428571429	286.700285714286	414.232	140.799428571429	259.044965517241	146.952	110.190857142857	50.9714285714286	71.4625	180.58425	55.0935	162.225428571429	139.749448275862	144.879172413793	191.854	50.00275	74.4652142857143	48.9737142857143	43.8722857142857	578.60325	1117.17375	1209.02689655172	966.17675	323.362642857143	392.7275	326.422068965517	108.127310344828	88.7648571428571	141.844535714286	252.977103448276	183.683571428571	56.1039285714286	93.8465714285714	148.9565	86.7242857142857	57.136	58.15425	128.528689655172	70.4120357142857	61.23
138	154.969047287017	154.965162615506	154.979272878987	1076.37	1075.32	1077.41	121	121	1790.66612903225	2672.19843749999	2525.32499999999	2525.11875	1856.98709677419	2391.06153846154	1855.96677419354	1885.13161290322	2023.29967741935	2168.05921052631	3078.28281249999	1964.08333333334	2585.47187499999	2557.92343749999	2602.02000000001	2510.80595238095	1794.74741935483	2479.2075	1982.88000000001	1793.72709677419	2453.8758064516	1939.50743589743	2033.48281249999	3306.83999999999	2508.92515151514	2045.64189189189	1989.86666666666	1913.33333333334	2019.50046511627	1880.87999999999	2389.57187499999	1861.04999999999	1858.00741935483	2478.33906250001	1997.15999999999	1920.22812499999	1972.86812499999	1863.54000000001	2969.05677419356	2034.1458064516	1925.76
139	155.001587771514	155.001015479219	155.002160063808	1079.925	1079.42	1080.43	2	2	1877.35757575758	2690.5390909091	2771.14303030304	2690.76000000001	1952.86	1783.98823529412	1925.31181818181	1927.92484848485	2035.08848484849	2203.85454545455	3081.31515151516	1927.8	2670.13303030304	2676.02909090908	2655.06000000001	2633.40212121213	1891.64181818182	2643.60515151516	2018.57999999999	1868.17484848485	2526.27030303031	1937.55545454546	2075.7	2996.60382352942	2644.62545454546	2021.22030303031	2034.67181818182	1953.88030303031	2011.61454545455	1918.61999999999	2729.31060606061	1907.96666666667	1934.49454545455	2607.89454545455	1995.11999999999	1946.73818181819	1997.32606060606	1910.00727272728	3111.82787878786	2054.89030303031	1948.64090909091
140	157.011035485317	157.008856778217	157.014889717102	62.235	62.217	64.298	3	3	417.232435897436	581.4	710.223384615384	756.01	663.183333333333	827.321375	578.572615384615	819.398105263158	488.420333333333	526.690461538461	547.891461538462	514.143	505.98358974359	698.785625	613.266564102564	531.639368421053	230.612717948718	336.684615384615	210.178102564102	260.211153846154	644.899282051282	1208.80042372881	890.818153846154	703.062666666667	448.789	566.171153846154	417.231125	691.646923076923	344.85295	418.431282051282	511.225538461539	352.045263157895	896.692692307692	835.485	386.677179487179	455.04265	491.775948717949	739.797435897436	587.592	491.837743589743	302.003487179487
141	157.011898339513	157.011898339513	157.011898339513	91.823	91.823	91.823	1	1	635.544604938272	857.934209876543	1039.8003375	1094.83555	913.198333333333	1179.43397530864	827.380197530864	1209.95427160494	1092.182	1254.1791375	970.281525	1009.99555555556	830.440790123457	987.551209876543	924.366074074074	814.289175	432.626567901235	629.507580246914	432.621333333333	500.916987654321	938.7105	1533.2666625	1164.2050875	1055.98111111111	771.222666666667	833.561901234568	699.804691358025	1022.3907	557.104275	634.696575	866.158185185185	582.691225	1295.5724691358	1150.86637037037	598.942913580247	658.1176875	881.5176	1068.3718875	879.410271604938	872.39925	503.983679012346
142	157.975157485178	157.971889696623	157.985900134575	89.783	86.716	91.835	51	51	497.826545454545	1338.44872727273	1167.30438709677	1235.74367567568	836.735454545454	1522.07736363636	790.608139534884	940.565727272727	745.535	734.885581395349	1518.17525581395	725.413909090909	1117.33290697674	1246.61051162791	1065.0256744186	917.335418604651	896.919613636364	1028.43490909091	670.408772727273	944.682456140351	1217.33165116279	893.581473684211	865.194830769231	1080.48655263158	1060.06995348837	959.056363636364	883.402476190476	1010.07627906977	768.357697674419	812.142139534884	869.04	760.103181818182	838.552090909091	1151.88790909091	762.228613636364	711.23176744186	608.155627906977	570.336	1181.18631818182	737.66176744186	862.017906976744
143	158.960398198403	158.956808927621	158.970299053139	1081.495	1081.38	1082.56	144	144	11975.0615686274	15480.74125	14472.6151020408	15058.0428	11635.4275510204	15374.3668	11742.5489795918	11887.3704	11116.1521568627	11577.2296	12774.8480769231	10835.46	14693.1072340426	15295.8586	14500.32	14943.8775510204	11442.9525	15355.23	10577.4664	11404.1595348838	15471.3048	11201.796	11058.9254901961	14377.6786	14592.9408	10651.9082	10927.5642	11993.8775510204	10752.8925490196	11735.1	15015.306122449	11890.7212	11662.9264	15025.39	10506	11275.2070588235	10996.7662745098	11684.6004	12735.4203846154	10684.6084	10880.34
144	159.074547834496	159.074069220008	159.083819233003	58.151	56.101	58.165	4	4	212.197142857143	279.499228070175	437.783210526316	486.665526315789	290.806875	458.058771929825	302.062714285714	311.185614035088	74.4356666666666	72.4605714285714	108.149754385965	73.4526315789474	578.43947368421	594.762280701754	618.343263157895	778.546125	228.542877192982	258.154875	168.361875	252.032625	112.252105263158	68.3519642857143	55.0998947368421	77.548	170.351719298246	69.3794285714286	66.3182456140351	174.45	125.494526315789	120.415894736842	114.281263157895	118.375928571429	195.891428571429	129.548912280702	97.956	79.5818947368421	159.161052631579	150.00825	345.803789473684	216.318105263158	66.3174107142857
145	159.966381511863	159.964033090275	159.967381308934	1080.485	1080.36	1081.54	50	50	1545.3	2233.31390243903	2097.57688888889	2196.01818181818	1500.75431818182	2294.95782608696	1543.61186046512	1485.79720930233	1488.85860465117	1616.04837209303	1680.32302325582	1404.54	2250.61022222223	2144.97422222223	2181.28255813954	2199.12	1588.86418604652	2212.87295454546	1537.49046511628	1522.18697674419	2168.48837209303	1478.31697674419	1514.02511627907	2253.67088888889	2288.38162790698	1465.05395348838	1534.4380952381	1646.01023255814	1479.67441860465	1480.02	2259.18367346939	1570.49581395349	1557.89511627907	2268.448	1497.36	1535.45	1479.67441860465	1489.87906976745	1617.43720930233	1445.99906976745	1414.74
146	159.966450022859	159.966450022859	159.971234831633	89.794	86.716	89.794	3	3	320.314888888889	756.025833333333	720.414166666667	735.729	422.4525	802.958611111111	484.473611111111	488.633222222222	409.961833333333	383.791555555556	814.188	390.766388888889	623.481857142857	643.688216216216	640.627891891892	586.746428571429	533.692444444445	592.781388888889	379.595	586.563888888889	680.525277777778	578.403	550.86	740.600666666666	678.484722222222	500.956388888889	572.375833333333	537.686388888889	401.028428571429	469.327777777778	644.520432432432	513.199722222222	401.923777777778	599.0922	381.646222222222	368.374714285714	332.664888888889	341.793055555555	547.799666666667	370.360833333333	522.296888888889
147	160.073467182978	160.070466293657	160.082217729502	271.39	267.298	274.463	19	19	149.9792	283.6712	239.794	406.068545454545	1007.0032	1170.38315909091	913.138666666667	2348.39808888889	16773.3793917526	18513.0863636364	10430.1816666667	19664.0666909091	403.9728	582.572266666666	382.559659090909	339.788659090909	1923.76191111111	2249.70136363636	1899.52964444444	2252.7488	393.8744	308.127244444445	196.885733333333	258.133088888889	327.544022727273	224.49	163.242666666667	395.863466666667	579.592363636364	311.222	329.5892	204.031111111111	1591.408	958.0304	389.7928	647.784666666666	1396.90893181818	843.878318181819	442.795733333333	929.240244444444	1172.4396
148	160.075513903386	160.073696831828	160.083495837084	525.4335	523.427	530.551	6	6	24.489488372093	51.0139534883722	48.9800930232557	33.6730465116279	24.4866976744186	50.0068333333334	20.4004651162791	34.6934418604651	898.968302325583	1446.36	65.2978604651163	2065.01973333333	48.9722790697674	39.7963255813954	51.0127906976744	47.9596744186046	86.7237209302326	54.0821860465116	65.281488372093	78.5704418604651	42.840976744186	26.5308837209302	34.6937619047619	57.1346666666666	46.9328372093023	33.6646046511628	42.8507441860465	23.4664186046512	26.5339069767441	38.7697209302326	40.7954545454546	29.58	39.7800000000001	47.952023255814	30.6125581395349	39.7854418604652	37.7546279069768	34.6847441860465	30.6076744186046	30.6128571428572	32.6571162790698
149	160.075344572581	160.074757762282	160.07593138288	394.833	393.824	395.842	2	2	52.0274375	72.4303541666666	62.2301666666667	69.3784166666667	64.2849375	70.37425	57.1421666666666	126.500666666667	1123.4558125	1211.06147916667	514.2795	1438.934375	67.33925	86.7123958333333	56.1217708333333	56.1080208333333	98.9662708333334	89.7838333333334	50.0045	91.824375	84.6824791666667	49.9759166666667	51.0187499999999	66.3165957446808	68.3344166666666	33.680625	36.726	70.3915	28.5710833333333	57.1281666666667	62.2517708333333	47.9644791666667	137.7196875	89.7838333333332	33.6733404255319	59.1760425531915	83.6622083333334	72.4392291666667	33.6655	42.84175	71.4189583333334
150	160.083283181143	160.076678332501	160.085634759341	372.409	369.331	372.427	3	3	75.4995277777778	109.160805555556	99.9872222222223	103.063486111111	93.8719444444445	100.99925	76.5322916666667	200.978305555556	2392.16055555556	2733.32416666667	1183.60277777778	3165.37558333333	101.014375	112.212222222222	86.7165277777778	80.5953611111111	149.956333333333	126.523055555556	118.369944444444	124.445083333333	122.441666666667	84.670375	80.6140138888889	106.100222222222	112.212222222222	55.10775	57.1262222222222	92.8528611111111	64.276625	80.5953611111111	88.7786666666667	66.3334027777778	189.756166666667	137.746875	54.0784027777778	93.8719444444445	149.991041666667	102.036111111111	68.3576805555555	99.9640833333333	153.052083333333
151	161.083061133491	161.077495257211	161.089707704348	270.376	266.278	273.454	11	11	52.0337837837838	84.695891891892	83.6745263157895	113.252131578947	186.708157894737	204.084210526316	137.736486486486	376.47972972973	2537.69931707317	2883.6504	1764.50388888889	3513.8271	102.013157894737	137.736486486486	120.372421052632	113.268	302.932184210526	348.932432432432	247.925675675675	332.605789473684	110.20547368421	84.6818421052632	68.3581081081081	90.8184864864865	76.5324324324324	88.7766315789474	66.308552631579	126.515894736842	94.9002162162162	69.3886315789474	74.4895945945946	53.0454736842105	210.174210526316	174.466216216216	84.695891891892	104.050736842105	217.349684210526	164.262368421053	104.067567567568	150.952	193.882162162162
152	161.09574254858	161.09574254858	161.09574254858	385.644	385.644	385.644	1	1	84.6710666666667	146.9024	167.301866666667	209.182	126.5296	178.503888888889	117.346	246.871565217392	343.8748	440.7648	227.5492	428.670666666666	127.533333333333	180.567533333333	132.637555555556	97.9349333333333	125.495533333333	166.303466666667	105.1012	177.5264	227.519466666667	336.563333333333	255.1	281.6304	160.14	164.327333333333	138.725913043478	172.425066666667	92.8564	131.582804347826	152.0396	126.543377777778	169.323688888889	113.2496	104.079409090909	93.8650909090909	123.452266666667	140.8152	73.4592	130.562782608696	45.912
153	162.044630799719	162.039942383633	162.049319215805	186.2035	184.673	187.734	2	2	306.083333333333	745.823055555556	635.826470588236	785.613888888889	81.6470588235294	774.390833333334	471.342666666667	91.825	304.125555555556	344.853888888889	208.068666666667	290.874166666667	450.97	577.477222222223	613.186944444445	468.3075	62.2369444444445	946.817777777778	486.5135	657.273555555556	170.389117647059	83.6354444444445	104.096666666667	119.3725	188.741111111111	89.8137777777778	86.75	835.572705882354	278.520666666667	91.7700000000001	322.407777777778	172.479411764706	564.213611111111	977.106777777778	271.393888888889	377.379444444445	676.444166666667	392.806944444445	733.579722222223	645.835833333334	145.899722222222
154	162.054129239892	162.054129239892	162.054129239892	256.11	256.11	256.11	1	1	86.7310317460317	130.59453968254	110.199428571429	141.830746031746	109.179063492063	151.053968253968	94.8688571428571	236.724698412698	519.268873015873	562.264888888889	403.957714285714	634.667079365079	137.736428571429	149.993666666667	149.982	133.665746031746	258.06	173.445873015873	119.351142857143	193.83619047619	221.419222222222	210.155968253968	156.074571428571	208.154476190476	176.536888888889	128.588	113.221761904762	233.645428571429	140.784095238095	106.098158730159	164.278777777778	137.712857142857	306.080952380952	235.704333333333	121.423444444444	166.275523809524	209.174841269841	219.416031746032	101.006714285714	222.377301587302	144.891841269841
155	163.069298058346	163.069298058346	163.069298058346	59.18	59.18	59.18	1	1	199.934	234.567142857143	185.72762962963	178.55	150.99837037037	137.709642857143	135.7265	138.754	168.241071428571	238.792666666667	441.76825	155.050857142857	107.1075	141.81475	126.537571428571	114.296	72.43775	94.88325	55.094	51.0240740740741	174.502333333333	104.066444444444	66.3185714285714	144.8755	152.978571428571	75.4991851851852	58.1440714285714	162.191357142857	56.1157142857143	93.9047407407407	127.532407407407	110.190857142857	126.515428571429	121.3885	85.7048888888889	77.5417142857143	108.151407407407	206.09237037037	366.205642857143	104.089111111111	35.71
156	163.074777876425	163.07211228974	163.07784095306	197.937	196.905	198.935	7	7	79.5886	105.099483333333	102.036666666667	158.1	143.87405	128.5431	96.9348333333334	295.853166666667	4059.64106666667	4817.68608333333	3123.03626666667	2649.89223333333	120.403266666667	125.49485	133.654933333333	107.128	387.669666666667	236.701866666667	294.832983333333	403.005333333333	104.068426229508	140.7968	108.150033333333	125.4928	118.350933333333	99.9861333333334	86.7155833333333	183.699	83.6550333333333	113.21815	115.278833333333	103.057033333333	393.822933333333	133.630916666667	97.928	142.837333333333	137.7495	276.5284	263.2331	154.060266666667	100.99815
157	164.013558729716	164.013558729716	164.013558729716	254.046	254.046	254.046	1	1	174.466887096774	192.831822580645	229.579838709677	201.028967741936	155.096387096774	178.597540983607	140.777523809524	121.42414516129	146.907870967742	157.13806557377	231.54	165.300096774193	237.723887096774	188.768629032258	223.461241935484	204.054838709677	148.934129032258	214.257580645161	206.075838709677	225.480596774193	195.89264516129	159.147677419355	137.710887096774	176.507435483871	242.848290322581	158.17	166.244476190476	208.135935483871	190.791274193548	161.203322580645	222.419774193548	140.773142857143	170.383096774193	194.89085483871	166.302064516129	161.175290322581	213.237306451613	170.434274193548	277.536516129032	193.815322580645	196.928483870968
158	166.081582120005	166.079769686333	166.087289956689	154.0475	153.01	156.105	6	6	1195.74958490566	2133.37233962264	1803.85111111111	2392.03027777778	1319.21916666667	1931.98522222222	1329.54259259259	2789.85481132075	1497.74777358491	1692.61822641509	893.666	1955.837	1440.76296296296	1637.21888888889	1455.77783333333	1285.41	1604.86781481481	1655.91083333333	1339.47883333333	1878.94426415094	1407.98333333333	1436.556	1256.84533333333	1608.77803773585	1495.01867924528	1301.87444444444	1043.72522222222	1590.93062962963	1101.78	950.691777777778	1452.72181132075	1039.54983333333	2086.80418867924	1367.8945	959.976833333333	1349.411	1371.104	1670.01283333333	581.611111111111	1625.3025	946.817777777778
159	167.061200376857	167.055585739523	167.066815014191	845.252	842.716	847.788	2	2	25.5063953488372	74.4616590909091	105.074372093023	77.5306046511628	34.6847441860465	120.376465116279	39.7906363636363	63.2486511627908	159.183818181818	139.797348837209	27.5437674418605	97.9445581395348	84.6831627906978	92.8448181818181	113.279372093023	105.088744186047	31.62	48.9733953488373	65.2963720930232	35.7047727272727	65.3410232558141	65.2978604651164	122.432727272727	86.7237209302325	64.2775813953489	83.6724186046511	40.8325581395349	26.5308837209302	97.92	33.673046511628	51.0209302325582	51.013953488372	31.6284545454546	120.409395348837	101.007627906977	158.139651162791	96.9265116279071	47.9596744186046	47.9474772727273	155.07888372093	109.142488372093
160	169.034839805741	169.034777206441	169.034902405041	82.6455	82.64	82.651	2	2	328.529444444444	717.041	758.190222222222	974.512972972973	423.484444444444	590.642594594595	322.460444444444	589.716216216216	704.570472222222	795.139282051282	500.965972972973	385.665	332.660972972973	430.497027027027	317.262027027027	318.378666666667	123.470416666667	152.02027027027	82.6418918918919	119.3725	317.354486486487	229.525	167.324324324324	291.805027027027	354.02675	180.58425	133.655405405405	203.033783783784	111.209459459459	214.256756756757	304.971918918919	255.101351351351	225.444555555556	227.526297297297	137.75625	90.804054054054	99.9864864864865	152.02027027027	158.095810810811	103.077324324324	143.859166666667
161	171.137361146338	171.136728392427	171.138206338138	364.25	361.146	364.258	4	4	87.7430731707317	188.72256097561	163.246829268293	239.831829268292	57.1432195121951	158.118902439024	58.1483414634147	54.0742195121951	92.82	106.123121951219	127.533536585366	85.7148292682928	182.654219512195	142.796585365854	181.581707317073	155.080780487805	35.7	142.858048780488	61.2248780487805	45.8989024390244	198.980853658537	81.6117073170732	102.029268292683	150.978048780488	161.202390243902	112.229512195122	114.24	91.8373170731707	91.8131707317074	42.8512682926829	132.653902439024	42.8574146341463	43.8715365853659	177.552146341463	96.9393902439025	56.1228048780488	98.9778536585365	50.0003170731707	106.092682926829	92.8066829268293	62.2438048780488
162	171.990602795355	171.990602795355	171.990602795355	116.309	116.309	116.309	1	1	306.036585365854	561.080487804878	578.575097560975	567.350536585366	616.3367	891.586585365854	582.42	671.16	494.770975609756	521.294780487805	471.306	357.093902439025	381.580341463415	376.452	395.9249	331.63	161.202390243902	134.6763	155.062243902439	150.978048780488	313.222365853659	381.48	393.82356097561	319.26	264.249487804878	375.512585365854	305.022714285714	475.5763	295.916	256.050609756098	341.604285714286	252.006268292683	637.484756097561	653.991975609756	406.066780487805	479.588	635.46	564.208365853658	713.167536585366	615.133536585366	242.858682926829
163	172.093835559452	172.093802461596	172.093868657308	251.4895	249.97	253.009	2	2	102.028125	164.26528125	173.462769230769	289.806707692308	344.8848	427.605615384615	339.690738461539	566.308125	1756.762875	1762.17049206349	1071	3210.81147692308	296.900584615385	361.20721875	320.395938461538	277.536246153846	414.163723076923	472.388215384616	292.7938125	477.4843125	225.4812	279.531375	191.777353846154	179.5695	257.129169230769	251.033538461538	166.247461538462	447.901569230769	330.569723076923	342.80925	316.28234375	248.902523076923	1654.87084375	732.62925	291.76915625	546.77025	871.303353846154	1049.11353846154	495.899446153846	840.492676923077	789.75815625
164	172.976778051355	172.975875764266	172.980241900733	65.285	63.261	65.301	5	5	370.3095	874.159477272727	842.846558139535	1087.60426666667	482.6535	967.110818181818	534.694363636364	653.047272727273	308.942931818182	283.743227272727	465.244363636364	217.293886363636	881.4144	703.907333333333	805.091930232558	863.266090909091	376.522568181818	632.639545454545	333.673772727273	388.775863636364	1216.32763636364	2457.8324375	3204.65144117647	1537.7565	1197.50668181818	2110.95472222222	1687.31628571429	615.1404	807.035727272727	663.347674418605	1043.739	698.980227272727	353.014363636364	715.115590909091	910.204909090909	551.967545454546	340.771090909091	267.349674418605	446.769733333333	511.213568181818	649.913727272727
165	175.038675927965	175.036467358582	175.050019202294	297.901	294.857	298.966	43	43	1332.66989473684	2472.48021052632	2483.55471875	2820.08010526316	1875.26127272728	2587.67619672131	1897.69902439024	2837.07507272727	83.6637368421052	122.434736842105	133.675157894737	98.9655263157894	2115.42542105263	2550.03221052632	2359.66032692308	2206.11509523809	603.915897435898	1134.53435294118	797.969263157894	948.869210526316	1443.92888888889	1182.6985	894.655394736842	1299.53539130435	1490.60447368421	1128.41493333333	934.864648648649	2014.34046153846	1108.02166666667	1275.33653846154	1532.4473220339	1238.79115789474	2738.4181	2292.5472972973	1275.16025641026	1617.92333333333	1984.40014285714	2146.32045714286	1429.7817368421	2037.48463636364	826.493478260869
166	175.115919291291	175.11237999446	175.125986854053	55.087	54.061	57.122	17	17	122.420769230769	193.810961538462	129.589803921569	163.243921568627	155.09662745098	191.788923076923	121.419666666667	374.440745098039	903.379230769231	1149.21812	463.20462745098	279.522153846154	256.05937254902	284.623764705882	309.178823529412	229.583823529412	8168.26864583333	4436.19193333333	4862.06481481482	5709.60768253968	306.111764705882	256.083980392157	148.977254901961	318.362352941176	317.237942307692	128.554588235294	109.156784313725	214.232941176471	236.70368627451	138.786666666667	246.930156862745	174.503823529412	566.260096153846	237.673442307692	229.561764705882	277.514666666667	656.036509803922	381.663333333333	903.873346153846	523.461176470588	206.094384615385
167	176.075436875471	176.075436875471	176.075436875471	432.594	432.594	432.594	1	1	15.3021428571429	23.4665714285714	24.48	19.3904047619048	14.2876666666667	20.4	18.3647142857143	21.4285	327.504071428571	498.78	31.6283170731707	703.783953488372	26.5269756097561	27.5432142857143	31.62	22.4491219512195	23.4693095238095	21.4255	13.263487804878	21.42	34.68	12.2448571428571	15.3058536585366	15.3060714285714	13.2637142857143	11.22	14.2856666666667	24.4897142857143	15.3039285714286	14.2856666666667	21.4287073170732	16.3241904761905	20.4057142857143	29.5877804878049	13.2634047619048	15.3060714285714	28.572	9.18257142857144	20.4052380952381	20.4080952380952	11.2213414634146
168	176.102916925175	176.102249827689	176.10358402266	56.6145	56.101	57.128	2	2	182.601058823529	235.606411764706	353.072647058824	312.201	244.863529411765	374.372382352941	254.089852941176	275.471470588235	86.665	134.744823529412	82.6414411764706	56.1048529411765	410.087294117647	471.280764705882	520.335	629.612205882353	1056.15661764706	572.3685	370.356088235294	838.802647058824	97.9623529411764	36.7295294117647	37.7508823529412	84.6819705882353	123.412882352941	43.8637941176471	48.9642352941176	163.218823529412	109.168323529412	101.038235294118	86.7075	75.5126470588235	207.083882352941	114.253176470588	76.5198529411765	71.4185294117647	189.774705882353	143.861470588235	351.93044117647	198.986029411765	54.0833823529412
169	176.970104011329	176.970104011329	176.970104011329	229.583	229.583	229.583	1	1	193.873409090909	412.135090909091	376.463863636363	440.806909090909	467.347363636364	619.457295454545	472.386272727273	781.615954545454	281.595272727273	368.416909090909	381.582	329.548090909091	390.860204545454	448.98	453.061636363636	315.264272727273	824.270181818182	774.387	641.665772727273	786.525136363636	320.4056	383.622545454545	306.006818181818	314.202	323.426454545455	227.551227272727	212.136363636364	400.000363636364	278.534454545455	240.693181818182	291.759	223.414840909091	800.914090909091	497.948545454545	291.7265	302.000727272727	682.638477272727	549.126818181818	563.190545454545	562.095136363636	339.712977272727
170	177.040408940712	177.040408940712	177.040408940712	65.301	65.301	65.301	1	1	84.6694857142857	463.054057142857	848.996571428571	839.695142857143	87.7421142857143	991.523314285714	78.5739705882353	93.8636571428572	86.6684285714286	73.4955428571429	737.645914285714	74.4683428571428	812.010971428571	383.552228571429	533.59844117647	725.533676470588	78.573	361.181142857143	81.6205714285714	111.226714285714	368.385028571429	177.529714285714	188.752857142857	166.301914285714	149.9316	119.353371428571	88.7499428571428	135.6752	75.4990285714286	79.6058823529412	271.3428	80.6148529411765	111.192457142857	461.091657142857	79.5822857142857	90.8028857142857	127.535714285714	386.688285714286	3636.69611111111	120.410571428571	58.1644285714286
171	177.05213516553	177.050499429196	177.053770901864	268.3415	267.31	269.373	2	2	218.339720930233	286.731093023256	307.141833333333	384.645209302326	223.44111627907	311.263139534884	231.603348837209	440.760558139535	1525.92	1888.75179069767	1010.82	1965.01384615385	271.35711627907	317.306790697675	322.364093023256	288.778465116279	308.04	305.063441860465	239.732790697674	307.104	315.305071428571	351.988255813954	267.276558139535	313.261372093023	293.873860465116	235.711325581395	211.16888372093	248.949714285714	197.934139534884	187.731348837209	243.880046511628	201.987627906977	308.082139534884	262.211720930233	188.773139534884	209.128604651163	241.835928571428	230.643761904762	214.253720930232	287.646558139535	172.450744186046
172	177.05759396891	177.05759396891	177.05759396891	296.892	296.892	296.892	1	1	143.879368421053	237.758105263158	273.437578947369	283.633157894737	326.484210526316	403.003947368421	332.614368421053	420.294210526316	408.105263157895	422.454315789474	169.389894736842	472.381842105263	239.693974358974	267.350315789474	296.858289473684	314.200526315789	145.878815789474	137.735526315789	95.9195789473683	143.860815789474	208.165894736842	206.156947368421	113.234605263158	192.859578947368	205.072894736842	145.897631578947	110.205473684211	361.229052631579	171.404210526316	201.980842105263	242.86647368421	202.043368421053	568.286578947369	349.950263157895	217.282421052632	302.971263157895	413.27052631579	403.003947368421	286.569564102564	494.904210526316	146.920615384615
173	178.034095825758	178.034095825758	178.034095825758	610.116	610.116	610.116	1	1	29.5918636363637	52.02	53.047090909091	54.0816818181818	29.5918636363637	54.0877045454546	29.5800000000001	30.6081818181819	41.8311818181819	29.5879090909091	43.8766136363636	20.4031111111111	51.0068181818181	49.9989318181819	48.9916363636364	53.0480888888889	29.5951590909091	38.7746818181819	51.0204545454546	61.2163636363636	59.1692272727272	27.5436818181818	32.6443636363637	40.8209090909091	49.9936744186047	75.5001818181819	33.669	37.7542954545454	34.6892727272728	34.6892727272728	47.9528181818182	24.4892727272728	35.7182954545455	55.0947272727273	36.7388181818182	33.669	36.733909090909	35.7095454545454	43.8717272727272	43.8766136363637	29.5806444444444
174	178.033808468175	178.031140279836	178.041235995814	304.051	300.967	311.153	7	7	318.362352941177	417.388509803922	278.534941176471	271.419098039216	101.007176470588	176.507490196078	71.4109803921568	215.256519230769	314.244549019608	284.689411764706	152.034442307692	350.933960784314	252.974588235294	482.645490196079	320.298470588235	249.996078431372	191.792538461538	264.251098039216	421.410903846154	524.428269230769	295.879607843137	67.3303529411764	96.9146153846154	118.376862745098	616.245803921568	197.910431372549	57.1350769230769	790.803921568627	618.357647058823	350.919692307692	616.242615384615	45.9167647058823	974.357115384615	729.4925	170.365692307692	416.207076923077	1221.38594117647	1002.81419607843	626.171647058824	983.658039215686	1172.29541176471
175	179.038948298708	179.038346644112	179.039549953304	303.002	301.993	304.011	2	2	579.580244897959	840.900408163265	761.117918367347	750.915265306122	540.751428571428	757.052	552.994857142857	512.121959183673	546.873142857143	603.049163265306	1225.48569387755	627.400408163265	837.453510204081	804.065551020408	744.629795918367	799.888	571.291428571428	825.394632653062	594.88606122449	589.713346938775	807.029857142857	644.743183673469	578.421	867.416326530613	814.188	599.856	580.600632653061	588.693081632653	614.273428571429	535.585714285714	810.090653061224	561.213265306123	511.152918367347	797.847469387755	599.832	598.835836734694	666.313204081633	579.452734693877	1092.33257142857	608.151102040816	641.74687755102
176	179.048282743146	179.046241300959	179.060827513593	87.747	85.69	88.774	25	25	301.998352941176	666.134628571428	608.182941176471	1061.24571428571	559.201764705882	1053.92562857143	471.2928	767.233371428572	412.056235294118	390.952882352941	565.238285714286	289.763529411765	947.04256	985.35864	1109.88434285714	1115.32842857143	825.513117647058	1083.7356	547.976911764706	971.152	660.106371428571	196.877029411765	179.565257142857	475.453142857143	744.814705882353	295.885294117647	241.807714285714	502.986771428572	384.636942857143	631.556857142857	770.056857142857	527.476852941176	1191.55833962264	1353.88318965517	424.503529411765	321.435	217.353970588235	880.481914285714	735.5024	297.968823529412	234.620294117647
177	179.071979329025	179.069987039182	179.073971618869	294.3615	293.866	294.857	2	2	203.058770833334	313.299895833333	269.350040816326	306.11875	234.662291666666	256.087979166666	233.613395833333	322.366083333333	2363.96752083333	2964.24989583333	1906.09941666667	3016.61523214286	291.731916666667	328.567458333334	302.9895	280.608854166667	342.769	356.074520833333	359.172	439.745708333333	244.89306122449	255.098958333334	216.270916666667	268.396979166667	252.032625	246.904204081633	206.119958333333	278.532428571429	197.932541666667	234.662291666667	293.868	236.731833333333	378.520479166667	293.838	197.908291666667	228.512666666667	229.5890625	242.823142857143	260.07875	227.548270833333	229.5609375
178	180.031645511467	180.030252593095	180.033038429838	303.002	301.993	304.011	2	2	180.603609375	291.851650793651	282.639546875	257.1305625	153.03984375	227.543625	150.98775	169.350646153846	156.10303125	179.58325	293.841	158.1290625	222.36	260.191640625	246.8626875	260.191640625	164.234861538462	258.127203125	185.706444444444	204.053125	243.84721875	183.63375	177.5148	218.375111111111	287.74134375	189.7723125	159.163875	236.701625	197.94971875	193.87125	273.4311875	151.0155	218.35690625	288.735171875	183.650625	197.916375	286.694640625	271.369875	332.52	276.491984375	261.212
179	181.055106228758	181.055106228758	181.055106228758	184.673	184.673	184.673	1	1	87.7432432432432	163.269189189189	165.310054054054	192.745184210526	128.553157894737	145.898648648649	133.655405405405	292.771027027027	201.025189189189	190.760216216216	173.450540540541	159.212756756757	118.351351351351	145.875459459459	143.858108108108	112.214473684211	144.855351351351	188.724342105263	102.010810810811	161.224054054054	105.073918918919	79.5684324324324	84.6824324324324	85.7163243243243	82.655027027027	64.2855405405405	70.3986486486486	229.633783783784	95.8923684210527	81.5956756756757	117.331081081081	70.4098378378378	436.617837837838	202.974621621622	85.7027027027027	100.993378378378	173.444736842105	274.450789473684	152.02027027027	163.264864864865	71.4189189189189
180	182.043460263254	182.043460263254	182.043460263254	167.322	167.322	167.322	1	1	30.6028125	64.27575	52.03434375	60.1549696969697	43.87075	60.19659375	37.7433636363636	66.30609375	42.8505	63.2569090909091	59.185375	54.07490625	56.1240625	67.3261875	56.11546875	46.9243125	53.06275	49.99378125	54.07325	48.9555	53.044875	57.134	42.8438181818182	44.892375	41.8379375	35.70984375	32.6544516129032	41.8379375	34.6830909090909	32.6487272727273	34.6959375	34.6885	43.87209375	47.9357272727273	33.66309375	37.7310303030303	38.7706875	46.9329375	36.7362580645161	41.83153125	33.663
181	182.033454350351	182.033454350351	182.033454350351	65.307	65.307	65.307	1	1	199.938967741935	299.851548387097	341.786451612903	350.979870967742	370.423935483871	396.74235483871	395.947741935484	655.005677419355	164.116129032258	164.355032258064	226.497290322581	248.942967741935	466.272677419355	780.374032258065	542.777290322581	459.203225806452	479.612258064516	675.410838709678	191.778193548387	473.414709677419	183.681290322581	111.208129032258	118.353677419355	119.370193548387	241.755290322581	105.086580645161	85.6854193548387	514.128774193548	121.410709677419	280.606451612903	275.417419354839	250.01064516129	1051.91932258065	679.384451612903	147.942096774194	271.38864516129	427.50164516129	1277.40348387097	728.210903225807	450.104516129032	111.229225806452
182	182.059297299359	182.059297299359	182.059297299359	186.714	186.714	186.714	1	1	24.4873846153846	28.5686153846154	23.4670769230769	14.2843076923077	58.18275	10.2030769230769	67.3403076923077	278.544	45.9138461538462	49.995076923077	16.3236923076923	31.6438461538462	19.3854285714286	17.3439230769231	27.5462307692308	12.2427692307692	90.8484615384616	8.16246153846154	15.3046153846154	119.421	7.14215384615384	10.1984615384615	8.16553846153846	14.2843076923077	11.2233846153846	12.2436923076923	9.18276923076924	77.5433846153847	7.14215384615385	34.659076923077	24.4855384615385	19.39425	338.742153846154	18.3572307692308	24.4855384615385	55.0716923076923	14.2843076923077	197.939692307692	81.6246153846154	31.6271538461539	13.258
183	182.972497052425	182.965134099617	182.978310347484	1075.35	1072.29	1082.53	21	21	2309.28	3419.94594594595	3143.43078947368	3086.29605263158	2207.84947368421	3285.12	2296.62837837838	1545.67875	2181.33783783784	2555.77702702703	2728.18368421052	2232.78	1776.25525	3344.44594594595	3098.76	2047.14	2180.31756756757	3284.4	2172.6	2176.23648648649	3398.04782608694	2101.75675675676	2216.02702702703	3215.89189189189	3081.21621621622	2310.89605263158	2303.36	2208.86973684212	2265.6	2146.08	3206.70945945946	2213.55243243243	2227.25	3112.60526315789	2201.16	2146.64864864865	2309.89189189189	2294.57184210526	2728.9254054054	1656.1092	2246.04
184	184.07268564642	184.070485226559	184.084770856023	55.0925	53.046	57.145	32	32	548.841869565217	671.174304347826	517.3428	527.477866666667	349.956934782609	568.224760869565	418.364	559.1792	2162.7992195122	2289.38931818182	2471.08586666667	952.822130434782	420.302695652174	450.897652173913	383.6704	331.634239130435	328.566	343.827913043478	307.105065217391	264.281347826087	496.9348	330.56452173913	411.2212	516.3224	419.228934782609	392.750217391304	398.8795	482.533577777778	350.977217391304	279.626133333333	419.3844	378.617866666667	585.567347826087	566.184456521739	357.091304347826	461.167739130435	673.390666666666	531.686288888889	1047.80791304348	570.4036	372.403152173913
185	184.984197897714	184.981843629783	184.985137165457	915.1825	911.13	921.338	14	14	1719.44338235294	2146.83367164179	2665.20029411765	2268.08113235294	1402.88419117647	3061.81438235294	1467.40388059701	1489.84411764706	1355.03570149254	1429.41145588235	1754.72882352941	1367.17441176471	2894.51726027397	2227.24647761194	2386.81191176471	2342.73035294118	1340.65262686567	2760.07939655173	1349.71670149254	1541.76125373134	2186.62764179105	1394.95208955224	1288.82552238806	3041.68782089552	2687.60964705882	1328.40379411765	1271.46970588235	1684.48130882353	1491.3905	1402.99253731343	2769.00913432836	1594.81164705882	1483.60083582089	3086.56764705882	1349.38217647059	1392.78895522388	1411.82247058824	1457.97927941177	1566.24985074627	1265.24417910448	1444.8272238806
186	184.984824007813	184.984581372883	184.985173952329	333.622	330.601	334.664	3	3	2557.05444067797	3392.73983050847	3364.16938983051	3270.59198275862	2530.48271186441	3388.67968965517	2424.16433898305	2242.5933220339	2695.81520338983	2538.43471186441	4141.28074576271	2565.51313559322	4299.0626	3474.69728813559	3621.2406779661	3579.1113220339	2558.37254237288	3599.87552542373	2899.12011864407	2471.66533898305	3564.84386206897	2826.88966101695	2865.20705084746	3602.57755932203	3616.92144067797	2826.88966101695	2928.42152542373	2534.60623728814	2916.9553220339	2590.72674576271	3712.82852542373	2741.51422033898	2399.13572881356	3501.91972881356	2879.20528813559	2831.4406779661	2687.36120689655	2462.44366101695	4279.61101694915	2823.82915254237	2813.44840677966
187	184.98562108357	184.979999347903	184.996656140361	1074.35	1073.26	1075.42	108	108	3568.55288135594	5009.4456923077	4201.07000000001	4428.55576271187	3147.08181818181	3734.09268292682	3580.79491525423	3387.93092307693	3675.7153488372	4290.12	5049	3714.42683333334	3968.72619047618	5077.56000000001	4395.91033898306	4049.07631578948	3675.70246153847	4156.17050847458	3810.12698412698	3530.76078125001	4919.1934375	3606.35462962962	3562.96645161289	3975.66166666666	3968.49464285713	3582.71404255318	3431.6052	3460.41491525424	3570.59322033899	3413.45111111112	4207.19103448275	3612.37328125	3459.39474576272	4235.42711864407	3922.91999999999	3386.4	3771.51765625	3418.08064516129	5429.22372881354	3917.08135593221	3784.7888888889
188	184.987090453536	184.982206284487	184.997615884621	1169.2	1168.15	1169.29	94	94	1449.11000000001	0	1744.18529411764	2022.66000000001	1097.21666666666	2308.18608695652	1523.57095238096	0	0	2075.70000000001	2986.93380952382	1601.12714285715	2417.36708333333	1970.58550000001	2173.56818181819	2026.74000000001	1339.91650000001	1975.74000000001	0	0	1831.92000000001	0	0	0	2134.86000000001	545.569999999989	1519.80000000001	1398.41999999999	1590.95950000001	1864.56	1907.31450000001	1553.13181818182	1405.22850000001	2037.96000000001	1912.5	1465.74000000001	0	1408.62000000001	3752.97461538461	1561.36500000001	1708.50000000001
189	184.985788749246	184.983348862423	184.997474423696	1125.34	1118.16	1137.64	91	91	4361.58196721311	4452.15695652174	4058.38976744185	2948.76333333335	909.840000000001	1785.00000000001	3638.34	3205.15659574468	2159.94769230769	4429.78391304346	6663.66	3431.27999999999	4154.3448888889	4369.50173913044	4619.58	4255.25333333332	3356.458	4379.55893617022	3551.37673913044	3220.82630434783	4471.7670212766	3689.85872340424	4075.92	4192.02727272726	4022.88000000001	754.800000000005	3611.53749999999	3701.90370370371	3759.42254901961	3153.49195652174	2566.26730769231	3296.30744680851	3664.14999999999	4714.30865384615	3682.922	3759.437	3581.22	3150.44622222223	6282.76000000001	4481.60457627119	2261.08413793103
190	184.984776553007	184.981875934127	184.98715392996	81.3265	75.486	82.646	14	14	2107.64868181818	2704.02	2569.33286363636	2512.21334883721	1614.25122727273	2432.33018181818	1632.43636363636	1283.51106976744	1815.93188636364	1697.39386363636	4451.47758139535	1470.0165	5824.737	2475.87095454545	2259.58397435897	2792.79747727273	1861.22618181818	2910.7898372093	2035.67079545455	1979.32909090909	2962.2212	1898.47377272727	1988.47858139535	2844.14018181818	2725.44	1948.72090909091	2302.44777272727	1626.28776744186	2041.56572727273	1924.42176744186	2887.62	1996.02976744186	1116.05404545455	2167.36911627907	1874.4915	1593.666	1167.17265116279	917.23088372093	3681.18	1015.31651162791	1832.40981818182
191	184.984676103175	184.98227156235	184.987207444048	98.982	92.843	117.313	17	17	4749.04208333333	6156.13107142857	5911.20478571429	5577.88836144578	4030.61807228916	5481.22757142857	3821.16337349398	3261.3586547619	4371.46488095238	4145.19759036144	8901.28704819277	4083.13578571429	6704.24087951807	6004.13548235294	735.626	6454.09096385542	4396.3598452381	3986.23032558139	4920.43608333333	4533.77938095238	6756.17875	4434.561	4767.69862650602	7003.9236043956	6697.07728571429	4634.37224096386	5121.04964705882	3791.6029047619	4968.02255421687	4493.88660714286	4139.31638297872	4772.17413253012	3010.05513095238	5429.91477108434	4653.79463095238	4106.8578313253	3328.95921428571	3014.73321428571	7978.52414117647	3119.17127710843	4460.91489156627
192	185.031795740648	185.031795740648	185.031795740648	57.122	57.122	57.122	1	1	2043.27654054054	3185.3755945946	2563.28666666667	2300.72638888889	2245.61486486486	2341.21013513514	1559.23911111111	2641.85875	2214.67686486486	2284.48645714286	3050.5475	2416.70013513514	2934.85966666667	2590.06211111111	3008.18833333333	2681.728	1877.56666666667	2936.2795	1712.01351351351	2120.45859459459	2056.19555555556	1178.42083333333	1202.05083333333	1935.73041666667	2434.67548648649	1232.32324324324	1245.55566666667	1850.48155555556	2019.12972222222	1644.15975	2401.73388888889	1609.99833333333	2974.63524324324	2788.97556756757	1871.17567567568	2190.53638888889	2786.37861111111	2333.75644444444	3343.92422222222	2939.82041666667	1642.63513513513
193	185.984992712996	185.984363468774	185.985621957218	1078.4	1078.4	1078.4	2	2	993.729743589748	1523.24282051282	1684.86666666667	1550.78974358974	831.508974358978	1798.16736842105	917.210512820512	769.46666666667	790.897435897435	853.95461538462	715.199743589747	745.620000000004	1786.46897435898	1677.72307692308	1676.45846153846	1637.1	794.779743589747	1719.13205128206	720.12	836.610256410256	1629.75897435898	731.523846153846	717.240256410256	3004.91999999999	1783.40820512821	762.131538461538	764.364102564106	991.93846153846	681.702564102567	808.859999999999	1914.93936170213	839.893157894741	826.407692307692	1805.28717948719	782.339999999999	711.118717948717	765.394736842109	806.819999999999	762.323076923076	693.948717948721	716.04
194	186.078070734875	186.077696264845	186.083349621004	515.241	515.237	515.27	3	3	19.3876904761905	53.0545116279069	43.8774047619047	45.9177906976744	31.628119047619	47.9596744186047	22.4369302325582	41.8314418604651	808.042604651162	1927.016125	42.8507441860465	3259.18663636364	37.7558571428571	38.7653023255814	41.8362093023255	45.9182142857142	88.7521395348838	52.0406428571428	80.5910232558139	67.3460930232558	35.6959302325582	32.6571162790698	26.5302790697675	39.7963255813954	34.6894883720931	31.6163953488373	26.5272558139535	25.5065476190477	31.6369761904762	22.4430697674419	52.0200000000001	21.42	30.6006976744186	46.9328372093023	18.3671162790698	31.6286511627907	36.7397142857143	21.426	28.5606511627907	36.7392558139535	32.6529523809524
195	186.142994772174	186.142994772174	186.142994772174	365.256	365.256	365.256	1	1	86.7318749999999	134.663571428571	134.675357142857	176.543410714286	109.180125	142.825	109.180125	243.822678571429	167.291714285714	140.796964285714	98.976375	99.9967499999999	103.057875	100.987071428571	125.481964285714	138.741473684211	65.2845714285714	73.4747142857143	64.290375	64.25775	95.9135714285715	54.0685178571428	44.8949285714286	96.9169642857143	93.8561403508773	54.0741964285715	57.124	104.07825	55.0885263157895	73.4605714285714	82.6576071428572	58.1669454545455	204.053571428571	106.119	66.324375	62.2494107142857	74.487375	104.07825	74.4730357142857	62.2178214285714	46.93725
196	186.958396734776	186.953711215312	186.969907009833	1080.44	1078.38	1082.54	56	56	6804.08999999999	8931.32461538461	7239.53272727274	7582.68000000001	6738.79358974358	8180.53894736842	6633.70717948721	6688.44102564102	6591.49230769234	8532.50999999999	7720.28025641025	6872.44717948717	6978.42857142859	8830.49743589748	7112.46000000001	8166.11999999999	7385.05777777777	8264.07692307692	5823.18000000001	6630.6464102564	8684.56410256409	7081.59974358974	7046.91102564102	6989.04000000003	7892.70358974358	7820.31710526318	6602.59891304349	6881.31794871794	6476.17435897435	6746.28	7488.50697674417	6901.01435897435	5958.56969696971	8277.37948717948	6761.58	6827.55589743589	6022.392	6647.99076923076	7501.78974358978	5961.43918918919	6334.46514285715
197	187.090633938074	187.090633938074	187.090633938074	515.237	515.237	515.237	1	1	65.3072	82.641731707317	62.2452926829268	87.7556585365853	43.8715365853658	73.4803902439025	56.0921428571429	56.1160975609756	389.742487804878	824.27542857143	66.3170238095238	1434.72257142857	66.3269512195122	82.6298780487805	79.5923414634146	65.3065365853658	61.2087804878049	77.5515121951219	61.2073170731707	58.1636341463415	79.5485853658537	57.1500487804878	50.0003170731708	66.3269512195123	74.4795853658538	49.9730000000001	56.114756097561	52.0336829268294	50.007487804878	44.8928780487805	68.34	49.98	49.9799999999999	70.3980714285714	54.0819756097561	54.0742195121951	43.8830731707317	51.0134146341463	40.8	53.0679024390244	46.9390731707317
198	187.984298706055	187.984298706055	187.984298706055	83.649	83.649	83.649	1	1	771.333652173913	1155.83241304348	1104.0728	1156.1132	704.076	916.079733333333	606.047869565217	561.146666666667	536.394217391304	566.465795454545	1062.12073333333	533.607804347826	826.524	836.527555555556	801.842266666667	845.0016	472.434911111111	385.6188	314.242133333333	357.053260869565	1268.19146666667	666.147066666667	795.808	1167.21048888889	910.092086956522	667.264826086957	675.342977777778	669.294933333333	436.674133333333	699.918177777778	915.979955555556	718.267733333333	426.423608695652	747.9532	503.052913043478	626.5256	373.4664	431.5728	892.51902173913	377.638444444444	415.201934782609
199	188.112712155918	188.107519667896	188.117904643941	291.2885	290.793	291.784	2	2	106.118779661017	239.787627118644	226.519016949153	242.848745762712	141.820050847458	212.237559322034	149.97986440678	330.540406779661	513.153779661017	485.697491525424	241.760084745763	520.346949152542	140.757661016949	164.280033898305	137.722881355932	159.162305084746	83.6469491525424	90.8041355932204	64.2834915254237	88.7724406779661	116.322508474576	213.25793220339	103.037118644068	121.422355932203	112.241016949153	121.422355932203	98.9745254237288	132.635254237288	86.7230508474577	88.7724406779661	119.395525423729	81.6298305084746	565.230237288135	241.804271186441	105.08793220339	145.886661016949	408.149152542373	340.770576271186	238.69586440678	383.590101694915	238.767254237288
200	188.114751229203	188.114751229203	188.114751229203	172.407	172.407	172.407	1	1	265.27323943662	573.398309859155	492.834416666667	672.207458333333	482.591388888889	679.4495	557.109583333333	1583.21487323944	890.763125	1022.30441666667	565.233888888889	1186.66381944444	401.989444444444	540.658888888889	471.329833333333	348.9065	765.145833333333	638.685194444444	506.017802816901	846.763661971831	455.006722222222	647.876388888889	489.686666666667	551.925194444445	477.564338028169	413.240625	325.468611111111	780.629375	545.804027777778	405.976583333333	483.606845070422	321.409375	2070.97169014085	1171.00783333333	510.097222222222	749.659166666667	1737.53305555556	1232.37811111111	758.128305555556	1437.57138888889	719.237083333333
201	189.088066422195	189.088066422195	189.088066422195	385.702	385.702	385.702	1	1	52.0272857142857	121.397	114.256	149.9995	77.5507619047618	100.98	64.287	158.122142857143	47.9601428571429	40.8104761904762	48.9794285714286	56.1379761904762	78.5620000000001	97.9314285714285	74.4686904761904	77.5308571428571	73.4605714285714	122.434285714286	61.2257142857143	87.7425238095238	152.019023809524	181.585428571429	125.495142857143	169.38719047619	122.4	109.213880952381	102	108.150285714286	40.8171428571429	58.1372857142857	96.9384523809524	81.632380952381	97.9199999999999	69.3794285714286	62.2446904761904	48.9805714285714	61.2157142857143	87.7548095238095	35.71	71.3999999999999	34.6889047619048
202	191.141107416523	191.140621621506	191.143113269655	383.6065	381.609	383.711	6	6	113.248890410959	242.808904109589	259.128712328767	363.246794520548	91.8308219178082	319.268575342466	102.027397260274	154.04895890411	131.615342465753	137.73698630137	73.4646575342466	178.574315068493	216.315506849315	420.290794520548	271.392876712329	214.257534246575	81.6087671232876	531.562739726028	323.474616438356	102.012328767123	590.786219178083	681.332547945205	426.508876712329	583.58104109589	384.555493150685	370.44398630137	328.501753424657	367.298630136986	186.710136986301	70.3941780821917	252.044890410959	74.491	113.241287671233	278.553493150685	199.987123287671	131.624178082192	221.417287671233	67.3435068493151	118.351780821918	322.33298630137	46.9363835616438
203	191.142482628456	191.142482628456	191.142482628456	345.894	345.894	345.894	1	1	91.8231428571429	146.917028571429	183.677142857143	205.111885714286	43.8722857142858	175.518628571429	58.1644285714286	87.7445714285715	66.2851428571429	82.6431428571429	42.852	58.1465142857143	98.9815714285714	144.856228571429	110.172342857143	94.8839142857143	57.1168000000001	244.902857142857	240.821142857143	65.2672	259.188857142857	421.3072	253.066285714286	229.487142857143	162.225428571429	191.813714285714	140.799428571429	172.452428571429	106.088914285714	39.7967142857143	120.410571428571	40.8114285714286	41.8375714285715	106.124571428571	104.069142857143	48.9805714285715	111.211142857143	41.8317142857143	30.6128571428571	146.871771428572	22.4494285714286
204	191.178512316982	191.175886422556	191.191961909346	616.4535	610.104	618.3	30	30	308.1608	2729.29225531915	1493.4752	2789.78523404255	1036.59093333333	1948.176	1551.45306521739	1932.40387234042	1185.42075555556	1720.176625	374.4868	1169.09439130435	1414.95106521739	1658.9536	1503.40021276595	787.557478260868	961.2168	274.451733333334	219.412173913043	486.6778	1029.33354347826	882.434555555556	281.562	1106.1136	337.74952173913	159.164086956522	246.876826086957	651.100266666666	141.8356	613.193622222222	208.137652173913	940.685866666667	3706.49463829788	1226.37969565217	195.940173913043	1171.4192	902.0336	2354.79838297872	440.755199999999	482.634804347826	245.856673913043
205	192.048994553257	192.048994553257	192.048994553257	657.054	657.054	657.054	1	1	19.3853589743589	44.8788717948718	46.9388717948717	37.7561282051282	19.3795128205128	39.7907249999999	25.4961538461538	21.4286153846154	24.4861538461538	29.58	29.5918974358974	24.4861538461539	44.8975999999999	42.8518461538462	46.9257500000001	42.8636923076923	23.4658974358974	43.8655128205128	22.4456410256411	30.6076923076923	51.0141025641025	20.4082051282051	25.499358974359	41.8378717948718	49.993475	36.7347692307693	15.3061538461538	28.5671794871795	21.4253846153846	27.551076923077	41.8252564102564	25.5	36.7190769230769	37.750175	24.4793846153846	20.4025641025641	21.4275384615385	20.4087179487179	30.6130769230769	25.5070512820513	19.37715
206	193.049226702257	193.046585524071	193.051867880443	212.708	212.215	213.201	2	2	144.89358490566	286.666833333333	270.43	321.389150943396	249.997075471698	306.084905660377	233.66641509434	578.607452830189	3422.27785714286	3208.20378947368	2385.37758490566	970.378867924528	222.421698113208	326.52679245283	301.044716981132	176.486113207547	334.578566037736	206.093358490566	185.670905660377	386.685277777778	311.180566037736	243.847641509434	181.570075471698	235.6585	343.867169811321	239.815283018868	231.552849056604	1331.59245283019	320.362943396227	263.150444444444	400.9255	283.664905660377	1962.18566037736	820.303333333333	407.002166666667	605.016641509434	1067.31471698113	967.317735849057	397.910377358491	902.83358490566	113.238849056604
207	193.051185416194	193.045050633847	193.057907069293	254.052	251.988	256.058	15	15	563.196	1058.91459574468	1535.70840425532	1720.40157446809	1370.23146808511	1853.70173913044	1455.75253191489	2562.25715217391	481.570553191489	561.210638297872	357.99075	340.772382978723	2466.00853191489	3119.00393478261	2752.66661904762	2640.12971428571	564.071765957447	326.488510638298	367.261276595745	481.620765957447	1474.29968085106	547.819978723404	165.243446808511	687.666425531915	1903.25234042553	1395.21255319149	899.658375	3689.34339622641	2280.31819148936	2360.92004255319	2369.37868085107	1805.59061538462	4349.46891044776	3645.93580434783	2508.15365957447	3028.81297916667	3563.11876056338	3582.23210526316	2168.35904255319	3546.54	254.082847826087
208	193.052038712935	193.046986068704	193.061118152891	356.085	353.006	360.148	13	13	81.6147692307692	111.200123076923	127.546153846154	123.474828125	87.7504307692307	114.271015384615	89.7830153846154	140.798215384615	370.293507692308	427.496030769231	206.095938461539	216.298707692308	119.3814	119.3508	118.332492307692	111.2018	99.9690461538461	92.8605999999999	103.065061538462	114.241723076923	102.027692307692	100.98	81.6283076923077	98.9489538461538	91.8249230769231	92.8368	68.34	136.729476923077	87.7424923076923	86.7235384615384	93.8739692307692	77.5468923076923	189.785815384615	119.3814	90.8114923076923	113.259276923077	142.838769230769	125.492169230769	94.8771692307692	146.868923076923	84.6893692307693
209	196.040270884071	196.040270884071	196.040270884071	90.813	90.813	90.813	1	1	1234.34917808219	2620.87268493151	3066.37609589041	4100.81142465753	173.460547945205	5937.99452054795	153.030821917808	145.887424657534	3201.135	4483.08658904109	2514.96621621622	1227.29071232877	5331.93243243243	8667.87117808219	6700.13917808219	5501.18317808219	212.234082191781	4130.06904109589	2833.52906849315	133.655890410959	1126.47320547945	282.593123287671	278.553493150685	326.487671232877	1913.75128767123	714.191780821918	432.531567567568	6925.15728767123	3182.49087671233	138.778555555556	3135.04934246575	146.943123287671	231.583534246575	11444.4131506849	4129.38139726027	3373.25219178082	15095.9189189189	205.088835616438	7180.10975342466	14806.1895205479	1071.20136986301
210	196.058060642713	196.041458548289	196.070139361003	60.178	55.093	63.238	47	47	352.968279069767	153	51.0267441860465	1937.50386206897	2772.4141627907	34.6847441860465	2486.76013953488	3657.09693023256	323.217522727273	93.9020465116279	241.806139534884	2932.9011627907	22.4430697674419	31.6243255813954	13.2654418604651	20.4079069767442	9681.43902040816	10061.967787234	4240.6785	8119.1495	39.7954186046512	77.5407272727273	51.0139534883721	46.9392558139535	80.5818372093023	32.6481860465116	45.9062790697674	3496.49194444444	133.653511627907	1590.02958139535	52.0342325581395	1046.94948837209	6991.97246511628	4734.1294	29.5921395348837	3033.22053488372	143.859348837209	9761.58511627907	33.66	3065.46646153846	1143.74028571429
211	196.045525107388	196.041223496299	196.057223305299	91.312	84.686	99.996	58	58	1561.77995522388	2736.94031343284	3049.07290909091	2081.64585365854	5111.99462686567	5882.86907462687	4438.02	5592.10457627119	3655.8973880597	4566.87310606061	2583.37294736842	5876.75428571428	5294.79534246575	8606.53419354839	6686.37093939394	5468.61590909091	12629.8735454545	10802.7625671642	7145.56853731343	10749.8776666667	1108.11490909091	354.996909090909	295.879090909091	335.653656716418	1957.58049253731	711.130090909091	516.172865671642	4682.27247619048	3302.91709090909	3015.39840909091	3126.34574626866	1952.976	15734.0914626866	6746.95261538462	4151.85963636364	7229.17151162791	15331.5345189873	18905.5661052632	7193.7767761194	11758.7162790698	2737.04328571429
212	196.071561033154	196.071357653985	196.071764412323	60.7135	60.206	61.221	2	2	349.903974358974	145.86	42.8632105263158	14.2839487179487	4367.46564102564	29.5881794871795	2632.65846153846	5226.90494871795	308.927923076923	90.8438974358975	244.861538461538	4253.93461538462	16.3241025641026	17.3421794871795	10.2028205128205	17.3474102564103	9769.4077948718	6680.79382051282	4250.49502564103	8263.28225641026	29.5922105263158	76.5134615384615	49.9938205128205	36.732	73.4381538461538	30.6084615384615	59.176358974359	908.934230769231	133.656948717949	2116.64994871795	45.9057692307692	1545.92153846154	10248.2079487179	89.7712820512821	29.5918974358974	3465.89812820513	145.900333333333	12720.8766153846	47.9387948717949	9.18369230769231	1054.11028205128
213	197.049605577369	197.046504774001	197.053148258149	89.777	86.715	90.814	5	5	252.983619047619	348.905142857143	371.441777777778	503.039984126984	557.119333333333	689.702412698413	554.983619047619	1013.97466666667	456.848	517.418032258064	427.493063492063	660.063238095238	577.526634920635	902.784285714286	696.790095238095	602.071587301587	1579.52514285714	1354.93942857143	759.151619047619	1452.75561290323	201.011920634921	144.864793650794	133.655349206349	169.356888888889	277.465904761905	192.831822580645	128.532	960.16353968254	380.596174603175	374.508936507936	325.38	246.928349206349	1929.15017460317	1277.37784126984	486.716951612903	791.803301587301	1755.8843968254	2176.03242857143	1220.0339047619	1678.50055555556	449.933806451613
214	197.04704137622	197.046015646979	197.059717505738	97.9355	97.927	98.976	4	4	210.147837837838	225.515567567568	234.699459459459	285.721081081081	369.396540540541	374.488783783784	402.889605263158	577.305105263158	353.874351351351	424.499891891892	335.675236842105	562.168918918919	341.835810810811	588.524815789474	418.253947368421	365.314810810811	358.171783783784	417.290540540541	334.701837837838	310.121081081081	120.391891891892	96.9102702702703	82.6413157894737	113.234605263158	168.344594594595	115.293594594595	84.6709210526316	516.420864864865	277.554526315789	242.824324324324	210.082052631579	140.818105263158	1246.57210810811	711.241405405405	346.947027027027	582.660421052632	1335.53378378378	1539.33884210526	1099.70184210526	1291.66216216216	315.213405405405
215	197.059929230515	197.045825020582	197.064073184273	59.692	59.157	62.223	6	6	20.4023529411765	45.8974285714286	39.7972058823529	78.5626470588235	174.465264705882	60.1852058823529	143.879818181818	424.509090909091	78.5218823529412	43.8789705882353	23.4660882352941	90.7876285714286	39.7834411764706	142.837058823529	55.1038235294118	43.8782424242424	1233.50002941176	916.338105263158	431.571970588235	1162.2825	42.8585294117647	24.4863529411765	11.2248529411765	31.6340909090909	53.0370285714286	19.3850294117647	16.3213714285714	420.288470588235	32.6484705882353	121.452121212121	87.7747272727273	98.9827941176471	681.556470588235	119.353764705882	59.1770588235294	204.051428571429	307.108529411765	632.66303030303	17.3443714285714	284.703088235294	113.249382352941
216	198.040594761974	198.040025513748	198.0411640102	61.7105	61.203	62.218	2	2	41.8217826086957	121.354130434783	147.937826086956	254.055782608696	49.9949130434783	340.781652173913	102.052173913043	49.9927826086956	78.5031739130435	94.8883043478261	69.3777391304348	67.32	249.963913043478	337.706347826087	379.537043478261	252.068869565217	47.9522608695652	210.173739130435	102.030434782609	46.934	110.216347826087	113.248956521739	122.43652173913	71.4182608695652	102.998043478261	120.390782608696	72.4230869565217	469.22	153.045652173913	44.9144347826087	150.998608695652	39.7901739130435	66.3169565217391	610.98	158.140434782609	222.416869565217	471.380608695652	62.2359130434783	62.222652173913	456.173217391304	76.5391304347826
217	198.04652224089	198.039974387154	198.054770328233	91.833	86.715	97.944	7	7	223.415196428571	287.690357142857	297.951490909091	353.045818181818	511.207875	432.548142857143	602.914982142857	709.969714285714	397.709464285714	528.656	387.703636363636	641.759714285714	462.224727272727	862.007545454545	625.371454545455	487.785963636364	485.6985	531.568857142857	399.945	402.963482142857	174.484125	174.432214285714	168.345	168.329464285714	190.790089285714	197.931964285714	125.468785714286	621.401454545454	326.522181818182	285.676363636364	299.8695	197.954072727273	1510.69933928571	950.906285714286	397.939285714286	723.450709090909	1562.03754545455	2302.60573015873	1200.62407142857	1556.05454545455	347.874803571429
218	198.07200772222	198.07200772222	198.07200772222	60.189	60.189	60.189	1	1	138.757290322581	86.7080952380952	67.3508709677419	73.4597419354839	543.803825396825	81.6215873015873	224.500983606557	686.579403225806	146.841142857143	133.691838709677	129.574822580645	221.377888888889	70.3922419354839	64.2711774193548	68.3648548387097	62.243	940.688793650794	544.881344262295	322.40664516129	812.138258064516	42.8630322580645	36.72	22.4481612903226	41.8310634920635	41.823253968254	31.6255	22.4460322580645	65.2913548387097	32.6486349206349	230.622064516129	49.9973870967742	187.764459016393	1715.93841935484	74.4669523809524	29.5902903225806	112.239032258065	47.957435483871	1437.82675409836	72.4267619047619	49.9981774193548	162.223596774194
219	201.048246070424	201.044592145897	201.051983778212	429.0285	428.485	433.631	4	4	89.7863999999999	103.063766666667	177.4626	132.686666666667	68.3846666666667	191.7788	73.4592	82.6577999999999	68.3578666666667	83.6454666666666	69.3787586206897	61.194	173.445333333333	142.809333333333	145.846161290323	132.660666666667	170.417933333334	172.425066666667	67.3243999999999	245.7959	129.523066666667	425.5346	907.165233333333	187.778133333333	247.9248	175.417066666667	1057.01008	168.344	93.8645333333334	69.3781333333334	283.689733333334	115.312733333333	70.4007	193.852413793104	67.3398	71.4326666666666	67.3508000000001	70.4007000000001	71.4209999999999	88.7805999999999	65.2842666666666
220	202.128919976967	202.127980843498	202.129859110436	644.799	644.787	644.811	2	2	22.4462051282052	40.799	34.6939487179487	34.6895897435897	35.7044871794872	33.6786153846154	19.379525	50.001358974359	34.68935	80.5799999999999	18.3650769230769	121.395256410256	30.6084615384616	30.60375	19.3853589743589	31.6335128205127	22.44605	24.4867692307692	20.4082051282052	12.2433	23.462875	26.53105	8.15980000000002	27.543375	28.5722051282051	11.223025	10.203	19.3877948717949	20.4051282051282	16.3244	25.503125	11.2197179487179	52.0403999999999	21.425923076923	20.4055	31.623875	32.6490256410257	56.1239743589744	16.3268	15.3042307692308	16.32
221	202.123524603283	202.119613527151	202.134905460817	205.07	203.027	206.099	40	40	249.965625	517.230535714286	353.080642857143	599.865	936.786214285715	1355.95971428571	958.132125	1894.67057142857	921.318	766.221160714286	328.49175	576.511875	618.282321428571	909.074571428571	899.97075	752.957678571428	1279.30392857143	962.129428571429	683.519642857143	900.896517857143	250.985892857143	295.882857142857	197.893857142857	130.582857142857	562.177428571429	329.581125	245.858732142857	2236.662	1369.12757142857	857.789964285714	1039.65294642857	725.486625	5103.77982608696	3456.365	1606.6125	2767.98669642857	4871.33655555555	4162.109625	3089.37107142857	4589.6857254902	1313.99
222	202.124769744065	202.121482273996	202.136524485118	345.865	341.783	348.908	13	13	217.339016129032	540.745322580645	413.243709677419	484.67131147541	433.660245901639	439.738177419355	339.751306451613	771.327290322581	1322.94	1224.32903225806	717.309451612903	1173.31532258065	231.602241935484	315.234822580645	348.867580645161	292.846467741935	155.069419354839	145.917661290323	105.098209677419	141.777758064516	158.1425	182.58	91.8333870967741	164.26414516129	197.917548387097	142.824838709677	121.38	407.121580645161	212.217032258065	270.398306451613	253.052	113.261177419355	2543.73781690141	988.739467741935	247.926629032258	417.331725806452	1667.13388888889	1843.63546774193	1486.5395	1625.85429032258	1023.43208064516
223	202.137493118347	202.137493118347	202.137493118347	363.216	363.216	363.216	1	1	214.23375	534.564214285714	405.088875	483.708535714286	428.5575	434.634107142857	332.64225	759.092571428572	1325.07278571429	1230.44303571429	715.207767857143	1167.309	231.625125	317.242214285714	345.834482142857	286.669298245614	148.930428571429	143.885464285714	105.109660714286	132.597678571429	149.995125	177.492428571429	92.8541249999999	157.091	189.769821428571	136.715892857143	114.248	395.9055	206.075438596491	263.229107142857	253.075142857143	109.180125	2516.24475	979.559999999999	249.991875	397.94625	1686.50276785714	1826.47125	1482.44919642857	1602.223625	1016.2935
224	203.130300865644	203.130300865644	203.130300865644	202.024	202.024	202.024	1	1	33.6741428571429	88.7648571428571	52.0433142857143	113.251714285714	161.200628571429	230.545828571428	148.982571428571	308.169428571428	154.089028571429	145.925371428571	79.5800571428572	122.430857142857	113.248542857143	163.241142857143	158.166428571428	124.474857142857	205.042971428571	158.144285714286	119.353371428571	159.186857142857	65.296	73.4605714285714	25.5028571428571	44.8850285714285	97.9474285714285	79.5822857142857	49.9842	390.824142857143	194.874571428571	139.736085714286	185.6608	123.4926	981.514857142857	594.809914285714	246.826171428571	446.872628571428	898.002285714286	694.814571428572	560.121171428571	868.117257142857	204.022857142857
225	204.096823843618	204.096823843618	204.096823843618	320.364	320.364	320.364	1	1	129.619375	291.89875	330.58125	398.91775	178.54375	254.04225	157.070941176471	400.95825	111.20725	134.673	39.78975	33.6580588235294	104.0655	82.6453124999999	118.313176470588	112.266	48.972	32.65	23.46575	46.934375	101.9875	34.665125	44.8909999999999	105.124375	85.7010000000001	24.4785	16.318	134.68125	38.78375	74.4782500000001	76.4953124999998	63.2555	247.9359375	128.5515	35.70875	44.891	90.7744375000001	125.444625	73.4580000000001	58.1756249999999	15.3046875
226	205.044744016578	205.040446465052	205.049078082021	268.335	267.31	271.368	5	5	78.5715897435898	88.7756923076923	96.9389743589743	109.170179487179	60.1951282051282	120.40841025641	69.368717948718	75.4989743589744	1583.04	1967.50432653061	1139.34	2185.44415384615	99.9725641025641	87.7420512820513	74.469358974359	95.9209743589744	51	166.301794871795	142.79641025641	56.1155128205129	81.6348717948718	85.7036923076924	90.8051025641026	105.104897435897	103.064025641026	67.347076923077	72.4291025641026	60.1951282051281	84.6706410256411	66.3166666666666	90.8165128205129	76.5096153846154	63.2479487179487	99.9851282051282	63.2654358974359	65.2882051282052	96.9414102564103	60.213282051282	68.3588974358974	74.4581282051282	95.9185641025641
227	206.051449442802	206.048538829728	206.056445620758	267.834	267.31	273.449	4	4	76.5214285714286	116.328857142857	134.693428571429	136.715095238095	95.9068571428572	131.669071428571	91.8128571428572	233.645428571429	1712.58	1776.62353846154	1131.18	2054.82927272727	92.833	102.028571428571	109.155285714286	104.081285714286	123.42	159.164571428572	100.98	153.039285714286	119.387357142857	78.5711666666667	69.3778095238096	95.9180476190477	87.7548095238095	77.5525714285714	62.2287142857143	98.9654047619048	74.4704285714286	66.3185714285714	112.244523809524	68.3495714285714	165.259285714286	123.454571428572	74.4895476190476	77.5308571428571	99.9996666666667	108.178047619048	70.3997142857143	105.06	87.7548095238095
228	207.061095916004	207.053286182277	207.075532639327	297.918	293.843	309.129	105	105	12632.1393333333	20616.3522682927	22140.5417727273	22305.5068	15475.4770285714	22806.1798888889	16555.5737714286	17013.169	1021.28693333333	1526.46853333333	970.269442622951	1127.29926229508	19870.1565714286	21485.5424	21110.5424603175	20222.5869090909	10502.5472	13108.2466976744	10298.4138732394	10887.23453125	15338.7606571429	13691.084	11652.7244	14284.4267674419	15699.1362857143	13875.6615384615	11975.87790625	16276.6971627907	13908.518640625	12087.6727142857	15521.5873953488	12100.3557042254	20404.2722333333	20635.2785714286	14508.489953125	16670.8368	19474.1843137255	17063.5864333333	13401.1125223881	6684.77828571429	10691.6690196078
229	207.072791362832	207.072596313078	207.072986412585	233.629	233.618	233.64	2	2	406.130571428572	798.771857142858	843.770790697675	1099.98618604651	1934.71367441861	2878.92890697674	2077.2408372093	4031.71328571428	419.327642857143	685.705674418604	382.604651162791	585.640186046511	1241.84944186046	1709.21785714286	1558.17920930233	1079.43065116279	4666.11823255814	4070.91348837209	3196.10757142857	4618.07892857143	1132.6388372093	1502.67042857143	909.84	1171.98	913.14976744186	722.456372093024	551.757093023256	1732.39437209302	1117.12918604651	564.06	947.690595238095	654.929581395349	4879.91269047619	1847.99614285714	1002.66	1252.70619047619	3593.34097674418	2699.6838372093	1858.94846511628	2576.87246511628	1661.0143255814
230	207.071064118006	207.069082099701	207.07304613631	377.0085	376.512	377.505	2	2	270.37186440678	559.052881355932	699.906033898305	732.706620689655	678.547966101695	930.410033898306	762.294508474577	1695.69071186441	123.430254237288	180.606	91.8335593220339	141.831830508475	589.775525423729	709.967186440678	588.63779661017	550.946440677966	1328.15033898305	760.177796610169	756.171661016949	1307.61827118644	314.274847457627	535.588983050847	427.493627118644	355.054372881356	339.722084745763	486.669355932204	242.780169491525	1565.20478947368	544.824813559322	320.333220338983	342.845288135593	322.437830508475	1789.55566101695	716.301762711864	535.695762711864	700.045559322034	1475.45918644068	713.240644067797	196.892711864407	1412.67652542373	337.743423728814
231	207.100612137597	207.100612137597	207.100612137597	385.644	385.644	385.644	1	1	170.361973684211	292.776794871795	338.683684210526	379.596631578947	390.821263157895	407.989473684211	415.311368421053	932.39717948718	74.4907368421053	99.9857894736843	54.0823157894737	80.6257368421054	258.133236842105	327.453789473684	274.408315789474	267.27447368421	488.706052631579	280.579605263158	301.024210526316	531.570815789474	195.89052631579	322.311684210526	262.214394736842	210.206736842105	200.934815789474	261.308631578947	165.235846153846	521.367921052631	286.738315789474	207.06	178.573684210526	226.533473684211	843.518236842104	319.350605263158	227.553894736842	368.312564102564	584.610789473684	367.351578947368	94.8722368421054	622.2	167.323157894737
232	207.987122005606	207.987122005606	207.987122005606	299.93	299.93	299.93	1	1	88.7617499999999	753.964750000001	874.3971	1020.3	171.402	872.313750000001	126.5482	202.970049999999	30.6165	37.7529500000001	46.92	46.9315000000001	650.919499999999	751.1248	761.1438	696.4551	98.9642499999999	204.05	68.3969499999999	70.4213999999999	258.12325	115.32215	91.7999999999999	229.5	360.14825	111.20725	82.6888499999999	156.1059	72.45905	109.16675	313.30885	82.66455	235.686	597.866499999999	113.22	138.754	156.1059	153.0375	126.48	165.2805	79.5599999999999
233	208.071485007748	208.064332657042	208.08514441065	297.907	293.866	299.924	71	71	2852.03130952381	5573.58085714286	5853.26986666667	6217.26886046512	4002.56648717949	6331.49491228071	4136.84861538461	5733.2370212766	110.189872340425	195.915130434783	111.221744680851	116.296978723404	5008.5652	5768.5331875	5630.15009302325	5251.428	2165.68180597015	2762.91664705882	1938.69365079365	2130.34269767442	3427.5395952381	2877.14210526316	2396.32985106383	3122.67115384615	3660.06851851852	2852.67725	2327.5748372093	4242.27270422535	2933.3125	2729.44653846154	3501.85129411765	2592.94102941176	5584.9658	5331.98327999999	3066.52990909091	3818.4471372549	4882.04788732394	4280.06031914893	3200.49293617021	4988.69535211268	2090.76234545454
234	208.085734280283	208.085734280283	208.085734280283	298.92	298.92	298.92	1	1	2876.52102380953	5552.07602439024	5871.60726190476	6250.99957142858	4026.04742857143	6306.386	4126.9594047619	5563.84102325581	102.028571428572	186.738428571429	107.143536585366	110.190857142857	5049	5802.02147619048	5664.85328571429	5269.37019047619	2154.54171428571	2779.19342857143	1955.11443902439	2148.68502439024	3460.19254761905	2894.88830952381	2385.03833333333	3156.51965853658	3672.00828571429	2869.99673809524	2379.60692682927	4237.74097619047	2941.41507142857	2750.30514285714	3512.26717073171	2623.46064285714	5472.81257142858	5369.6384047619	3069.60985714286	3819.41485714286	4743.86173809524	4285.2	3199.29185714286	4837.85185714286	2078.2735
235	209.071598789884	209.070329842845	209.088386658983	297.915	296.885	298.904	10	10	493.8131	997.971789473684	1051.89864864865	1085.71651282051	745.821025000001	1169.23254545455	730.5169	1091.53375	75.50035	102.0425	69.3872	80.6017249999999	924.146647058823	1008.17915151515	997.699714285714	1037.619675	402.949375	614.20555	380.6092	389.74505	703.062666666666	574.499275	445.794625	656.1172	696.847825000001	555.0296	436.741899999999	758.183871794871	547.887675	488.639874999999	710.1984	435.7108	924.360367346939	891.734916666665	553.927874999999	635.537874999999	803.062871794872	779.495487179487	584.37405	863.27955	345.873225
236	209.135981714057	209.130951325214	209.1410121029	118.341	117.312	119.37	2	2	17.34425	23.4593783783784	21.4293333333333	23.4702222222222	19.3884444444445	28.5631111111111	30.6083333333333	101.997297297297	65.2888888888889	17.3447222222222	20.4022222222222	165.285	25.5027777777778	18.3595135135135	22.4461111111111	15.3041666666667	19.3826388888889	17.3470833333333	30.6032432432432	30.6083333333333	18.371	133.638194444444	9.1825	32.6339459459459	22.4461111111111	12.2451428571429	13.2614444444444	18.368	9.184	15.3016666666667	38.7466486486487	10.2041666666667	54.0482222222222	29.5840277777778	13.26325	82.6425	13.2592777777778	28.5631111111111	40.8111111111111	20.3994444444444	88.7922
237	209.153487730982	209.153487730982	209.153487730982	343.853	343.853	343.853	1	1	65.2972972972973	124.472972972973	127.554054054054	164.285270270271	87.7432432432432	98.981945945946	89.798054054054	212.221837837838	66.2877027027027	69.3783783783784	59.1756756756757	57.1275675675676	87.7571891891893	162.197189189189	130.553081081081	75.5	180.535216216216	148.983135135135	136.737945945946	217.219702702703	137.739078947368	237.691486486487	188.78	141.776243243243	99.9891351351351	110.189189189189	95.9054054054054	130.615351351351	79.5684324324324	78.5732972972972	108.165837837838	79.5831891891891	168.371351351351	102.043243243243	90.804054054054	73.4672432432433	132.635135135135	123.452702702703	51.0135135135135	131.576513513513	36.7355675675676
238	210.996992587285	210.996992587285	210.996992587285	295.877	295.877	295.877	1	1	42.85596	87.763843137255	80.600137254902	101.018823529412	60.1961960784314	72.4394901960784	53.048	73.4512941176471	655.016235294118	745.906666666666	959.168627450981	718.188307692308	81.603137254902	91.8342	83.6528627450981	98.97686	67.3303529411765	78.561137254902	55.1001176470588	74.4800392156863	77.5498039215686	67.3381176470589	48.9675294117647	83.6818039215687	58.1623529411764	42.8515294117647	41.8312549019608	48.9722352941177	42.8515294117647	41.8312549019608	69.3853333333333	38.7752	67.3381176470588	57.1353725490196	44.8869019607843	52.028	39.7945294117647	59.1759215686274	40.7976923076923	54.0807843137255	29.58754
239	212.058704832172	212.05517606511	212.071020644663	70.408	67.336	75.504	21	21	14.2821960784314	27.5415882352941	26.533	31.63178	22.4485306122449	28.56784	17.3468	52.03938	23.4532352941176	27.5570816326531	28.56728	43.86688	23.46368	34.68476	29.58812	30.612	2336.6702	1964.05	935.695571428572	1582.62140816327	26.5304	13.26208	11.22418	28.56784	28.5610980392157	13.26338	13.26364	14.28224	13.26364	17.3485	33.66528	19.38722	31.624862745098	37.74962	20.4077551020408	22.44616	27.54756	32.6528	25.5015	15.3057	13.26364
240	213.964721100444	213.9594823217	213.978415778741	104.052	95.898	107.11	98	98	3263.55686885246	4622.85572727273	5316.92340909091	4553.18497435897	3356.53923255814	4492.44109090909	2787.72355813953	3877.10638636364	209.076162790698	343.785954545455	302.000727272727	229.562790697674	2619.05637209302	3185.58492	3105.71018181818	2864.2628	376.482976744186	696.939409090909	640.82288372093	420.297488372093	3081.46338028169	2407.0584	2763.905625	3070.63	2191.56913432836	2371.33621052632	2331.3398	2619.39312820513	1699.99433333333	2222.154	2678.14485714286	2035.98818181818	2761.8341025641	3807.205675	2636.58789189189	2714.28818181818	1647.72297619048	2941.48371428571	3413.39237647059	1714.88148888889	1279.25497674419
241	214.058130615541	214.058130615541	214.058130615541	58.142	58.142	58.142	1	1	92.8348909090909	233.592490909091	320.431185185185	345.874166666667	232.647054545455	421.372636363636	277.545777777778	351.007407407407	63.2185818181818	79.6062222222222	35.7090740740741	75.4934545454545	285.645818181818	361.137927272727	351.994090909091	380.602418181818	426.512	308.151851851852	231.626672727273	402.023272727273	60.2029444444444	40.8066666666667	33.6728333333333	57.1352727272727	85.6861090909091	55.0947272727273	31.6286111111111	162.2065	114.270545454545	91.8433333333333	73.468	56.1264814814815	262.182054545455	93.8650909090909	78.5694	101.007	234.663888888889	178.584259259259	79.5727636363636	329.57962962963	64.2771818181818
242	215.958831573103	215.953806766565	215.972552252288	103.0515	99.962	106.112	78	78	1550.68061538461	2208.91064102564	2481.77493333333	2122.47069767442	1562.43653333333	2013.27807317073	1292.44136	1648.32	792.520076923077	846.834102564103	706.017435897436	513.124487179487	1275.35714285714	1480.12006896552	1478.36442857143	1276.58863636364	319.340256410256	425.457615384615	406.123282051282	294.809641025641	1466.1232	1092.48178846154	1263.08884375	1495.32	976.403175	1116.34495	1082.34482352941	1118.40711111111	877.57625	980.485103448276	1597.0851	907.865925925926	1283.271	1880.56034	1215.15348	1268.39751351351	1503.89574358974	1340.65542857143	2346.2875	1516.93064102564	823.243461538461
243	217.971301747017	217.971301747017	217.971301747017	116.292	116.292	116.292	1	1	276.50247826087	355.888956521739	368.408347826087	407.188173913043	506.178782608695	758.912347826087	496.888217391304	575.30452173913	300.989782608696	410.04	109.144652173913	320.375565217391	217.269260869565	144.84	239.822608695652	193.857826086957	129.573130434783	61.2313043478261	114.24	133.654173913043	173.444347826087	172.343260869565	234.72	127.472826086957	159.16747826087	227.576347826087	193.857826086957	427.489304347826	204.052173913043	224.409565217391	174.384375	216.350608695652	539.469791666667	541.781608695652	262.218217391304	282.612260869565	379.262086956522	487.684695652174	230.578956521739	418.217826086956	191.907130434783
244	218.108657837074	218.103153257277	218.114278178878	362.702	361.168	364.263	4	4	281.592631578948	537.512263157895	658.069736842105	707.042368421052	371.490736842105	618.088105263158	393.816500000001	801.926842105263	684.596578947368	579.50947368421	261.187368421053	159.210315789474	371.3892	317.203631578948	448.915789473684	477.5004	89.7877894736843	84.6818421052631	38.77	69.3564210526314	215.342157894737	44.88	93.8642105263157	211.205368421053	204	49.9928947368421	32.6298947368421	348.93	122.43	200.991842105264	200.033473684211	190.848263157895	701.977263157894	423.409210526316	110.188421052632	162.221842105264	263.227894736842	458.23994736842	239.761842105263	223.299315789474	42.8526
245	220.083310545459	220.078035667399	220.095180978545	458.078	454.025	459.11	5	5	9.18433333333333	16.3211428571429	36.7306666666667	9.18433333333333	9.18233333333334	23.465962962963	10.2048148148148	32.6482962962963	91.8233333333332	130.62162962963	10.207037037037	99.9854074074075	14.2867407407407	16.3176296296296	17.3374814814815	13.2662592592593	27.547	28.561037037037	46.9131851851852	60.1843703703703	20.4007407407407	13.2633703703704	15.2977777777778	10.2026923076923	46.943	17.3412592592592	8.16207407407408	83.6794814814815	122.431111111111	55.0840000000001	78.5628148148148	11.2208148148148	77.5256296296297	48.9742222222222	19.3814074074074	16.3277037037037	137.735	14.2836296296296	12.2408571428571	120.416814814815	31.6280370370371
246	220.085795332746	220.082549838071	220.096544729438	173.445	171.386	173.45	3	3	148.9565	227.5715	207.11075	273.304166666667	243.83975	251.99928	305.067208333333	447.688541666667	190.78675	246.84968	80.6030416666666	146.952	146.952	225.429208333334	160.14628	127.536458333333	377.600416666667	268.336708333333	140.7945	262.214958333334	88.76175	159.159	150.019625	82.6605	127.535	163.2448	152.01725	391.872	309.072625	205.02804	208.1395	172.4645	856.024708333334	747.66	261.194666666667	375.375333333333	759.097	721.346208333333	482.57825	733.7395	307.03204
247	221.085197924237	221.085197924237	221.085197924237	455.034	455.034	455.034	1	1	91.8373170731707	132.618571428571	140.779714285714	146.941714285714	104.069142857143	139.75630952381	130.614857142857	107.1275	116.309857142857	111.211142857143	96.9407142857143	115.273452380952	120.410571428571	145.86	144.84	128.571	99.9996666666667	138.73619047619	105.062452380952	103.022404761905	145.86	104.066714285714	103.034428571429	142.83756097561	134.678634146341	96.9135714285714	105.086976190476	126.53019047619	124.474857142857	94.8732857142857	148.982571428571	117.332857142857	111.195571428571	127.535714285714	87.7322857142857	94.8985609756097	106.107238095238	109.183309523809	93.8531428571429	111.224119047619	107.1275
248	222.079295344085	222.079295344085	222.079295344085	455.034	455.034	455.034	1	1	43.8777608695652	45.9068478260869	54.062255319149	35.7134042553192	40.816170212766	52.0275957446809	41.8357021276595	44.8921702127659	57.1354893617022	46.9327234042553	43.8764680851064	54.0667659574468	52.0395319148937	54.062255319149	56.101170212766	46.9385957446809	35.7141489361702	54.0678936170213	41.8208723404256	49.9810425531915	49.9810425531915	34.6894042553191	38.7608085106383	38.7699130434783	49.9927826086957	35.700744680851	35.7096808510638	60.2038510638298	54.0746595744681	34.6850638297872	59.1834468085106	36.7337872340426	52.0275957446809	60.1950638297872	43.8664042553191	40.815652173913	42.8516170212766	28.5707234042553	38.7657826086956	38.7748695652174	40.8110638297872
249	223.063060233882	223.062719301634	223.077205303046	847.834	841.706	847.88	4	4	138.755619047619	311.1	338.679523809524	311.143571428571	161.179268292683	337.660365853658	144.860285714286	262.176714285714	363.264095238095	317.348951219512	103.04956097561	237.688414634147	286.695390243903	316.28119047619	376.587	345.879219512195	151.98	245.884658536585	224.462857142858	165.263142857143	313.432380952381	217.315785714286	345.868785714286	325.471142857143	269.349142857143	237.756609756097	156.18687804878	172.452428571429	261.12	185.713666666667	251.016	212.241170731707	163.241904761905	375.512585365854	249.971707317073	407.094	257.113756097561	195.890285714286	129.558142857143	308.119095238095	318.24
250	223.078373426387	223.078373426387	223.078373426387	923.277	923.277	923.277	1	1	105.086976190476	146.921142857143	198.978928571429	148.937380952381	125.495142857143	159.164571428571	128.589	174.468857142857	154.081119047619	112.244523809524	94.8732857142857	98.9792619047621	157.142333333333	154.037976190476	188.774880952381	203.036857142857	119.387357142857	155.101523809524	134.658857142857	116.328857142857	174.464785714286	115.308428571429	131.650642857143	177.550428571429	145.917880952381	127.535714285714	95.9180476190478	124.471952380952	126.474095238095	136.718285714286	174.468857142857	172.428285714286	117.346547619048	214.285	156.019928571428	155.101523809524	117.3	147.937976190476	114.285333333333	138.755619047619	117.349285714286
251	223.078078871298	223.078078871298	223.078078871298	756.984	756.984	756.984	1	1	128.553	242.794	263.264428571428	232.619714285714	154.059547619048	252.039976190476	171.336558139535	193.827142857143	192.858365853658	232.619714285714	93.877238095238	302.03980952381	220.407428571429	308.04	236.733904761905	243.848285714286	126.53019047619	191.836095238096	149.9995	160.228073170732	241.802071428571	170.407595238095	168.347142857143	254.051142857143	214.285	159.205428571428	157.146	166.325976190476	167.326857142858	172.400119047619	212.214476190476	155.083428571428	167.324	233.67269047619	173.448571428571	208.08	218.310571428571	265.268095238095	85.6899999999998	207.089	193.881428571428
252	223.115281144039	223.115281144039	223.115281144039	319.35	319.35	319.35	1	1	125.492368421053	223.506789473684	249.96447368421	259.146842105263	145.897631578947	193.85	131.573210526316	263.227894736842	127.532894736842	119.370789473684	60.1955263157894	96.8949999999998	132.634210526316	140.803578947369	141.772684210526	153.083333333333	118.350526315789	123.453611111111	98.9655263157894	98.9655263157894	134.633052631579	116.238	76.5197368421052	141.86047368421	134.674736842105	74.46	77.5160000000001	105.087105263158	100.014444444444	108.147894736842	113.214157894737	93.8354	238.753894736842	140.796315789474	88.7628947368421	88.7628947368421	131.573210526316	115.254052631579	72.4386842105263	101.006052631579	99.9909473684212
253	224.066386047675	224.066386047675	224.066386047675	233.669	233.669	233.669	1	1	82.6539069767442	189.745953488372	196.912636363636	200.002046511628	285.710697674418	383.72111627907	240.785860465116	417.351209302326	153.041860465116	136.732976744186	90.8027674418604	140.798511627907	193.879534883721	253.063813953488	258.160023255814	189.771906976744	468.254720930232	532.585674418605	380.512046511628	440.700279069767	162.242860465116	160.161906976744	98.94	166.26	179.565023255814	102.039534883721	97.9088372093022	192.831545454545	191.838697674419	113.22	188.725813953488	122.416744186047	509.119255813954	270.410930232558	181.56	199.947348837209	416.273860465116	305.181651162791	236.704744186047	286.659209302326	247.927813953488
254	225.076146410245	225.072730329194	225.091244072945	296.901	292.811	297.946	18	18	770.307625	1292.66696774193	1607.95981395349	1529.59497435898	1028.43043902439	1647.73329268293	1044.7616	1753.63156097561	224.4605	311.229625	147.958	238.74435	1165.86	1569.41365	1520.0235	1221.269175	558.008374999999	702.969475	623.4644	518.2997	835.719585365855	794.911075	708.982738095239	621.4236	771.327900000001	911.099585365854	689.807299999999	1231.46382926829	962.119324999999	650.839749999999	903.053999999999	578.5668	1720.40816326531	1297.78690909091	949.736374999999	1140.49975	1639.79045238095	1152.91534883721	1065.74325	1710.2323	500.955025
255	225.080711962126	225.072877137399	225.086844896938	233.646	232.649	234.661	5	5	105.10311627907	256.055023255814	232.619714285714	340.812046511628	755.099523809524	1051.15093023256	778.455186046512	2035.73511627907	1422.23660465116	2029.56634883721	961.102883720931	1848.7456744186	356.121261904762	546.944372093024	559.194857142857	329.542627906977	2264.70976744186	1533.47944186046	1226.20772093023	1894.39911627907	306.121428571429	310.122418604651	214.2	299.88	286.698418604651	171.432	142.783720930233	579.508761904762	354.012627906977	182.58	287.679348837209	152.000790697674	2775.09581395349	659.190418604651	354.968093023256	430.538139534884	1820.14723809524	1150.29133333333	597.883534883721	1040.5423255814	577.477953488372
256	226.194744584494	226.193337871375	226.19525242387	445.834	445.829	445.88	3	3	63.2641951219512	159.161853658536	112.2	113.2977	589.892350000001	109.153048780488	259.148146341463	914.315294117647	204.05	333.675585365854	93.8893658536585	106.077463414634	95.9189756097561	149.983024390244	112.2	95.9189756097561	384.6908	95.9075121951219	95.88	264.18	91.7868292682926	190.8148	240.783317073171	110.204780487805	93.8646829268293	94.8463902439025	105.088325	352.046625	130.594341463415	330.566926829268	101.021048780488	327.513951219512	1009.06257142857	86.7228048780488	137.736219512195	193.901951219512	97.9598048780489	819.404142857144	92.8310975609756	143.901075	83.664
257	227.126978291799	227.126978291799	227.126978291799	825.399	825.399	825.399	1	1	18.3672857142857	34.6840476190475	28.564	31.6325476190476	17.3468809523809	34.6889047619048	22.4426190476191	17.3468809523809	214.285	696.930023255813	28.5713333333333	501.023585365853	43.8774047619047	46.9386190476191	35.7141666666666	45.9182142857144	20.4	42.8458604651163	14.2836666666667	21.4255	36.7302857142858	24.4868571428571	27.5515714285714	36.7242857142856	42.84	19.3849761904762	21.4285	18.3677142857143	26.5237142857143	18.3672857142857	37.7452857142857	17.3493095238095	18.3672857142857	27.5470714285714	13.2655714285714	26.5237142857143	20.4028571428571	17.3472857142857	34.6945714285714	26.5237142857143	11.2231428571429
258	228.062954462748	228.062954462748	228.062954462748	168.349	168.349	168.349	1	1	33.6690588235294	41.8312549019608	68.3583921568627	57.1232307692308	46.93288	62.2307647058824	36.7334117647059	102.005882352941	55.0937647058824	64.2760588235294	31.624862745098	48.9731764705882	41.83558	59.1634117647059	46.9272156862745	42.8465882352941	53.0542745098039	38.76988	21.4232941176471	45.9017647058824	63.2570196078431	88.7724117647059	61.2094117647059	88.7553529411765	67.3445882352941	61.2164705882353	58.1556470588235	55.107	37.7458039215686	32.6418823529412	46.9326274509804	49.9876862745098	90.7747647058823	56.1021568627451	37.7458039215686	37.7378235294118	51.013	48.96768	27.5505882352941	60.2036	29.5845490196079
259	228.195288493885	228.194396929674	228.199451563708	1024.32	1019.25	1028.45	5	5	298.873952380953	432.567492063492	495.673714285714	461.154793650793	291.765396825397	479.3853125	278.451333333334	304.947296875	379.416380952381	398.862765625	1064.09177777778	361.226095238095	754.85873015873	405.941047619048	510.103174603175	619.265253968254	308.111904761905	797.664437500001	662.535714285715	364.168333333334	802.652555555556	338.666349206349	659.991349206349	584.63280952381	899.789491525425	412.221079365079	397.79380952381	460.982603174603	605.889281250001	493.841333333334	868.059890625	402.844453125	279.527841269842	651.942285714285	398.795174603175	359.012063492063	342.76725	490.597095238095	340.642888888889	332.639015873016	365.18273015873
260	228.208625212742	228.198855978544	228.210921135502	499.915	499.898	500.974	7	7	281.631714285714	292.775	285.68	297.958190476191	1121.26783333333	329.559976190476	942.480000000001	1921.17354545454	826.527857142857	1085.55866666667	341.787738095239	389.803714285715	276.490976190476	309.06	314.287707317073	324.443285714286	1063.86	271.434	460.138119047619	496.937119047619	302.855142857143	737.666571428572	729.683658536585	328.570333333333	292.774166666666	497.690285714285	387.711219512196	798.86507142857	541.910785714286	932.410571428573	277.44	1076.25071428571	3394.63563636363	260.203214285714	428.51268292683	762.959999999999	486.664928571429	2402.01065116279	386.58	630.616243902439	287.754142857143
261	228.965930925336	228.962894803002	228.967716131356	104.06	102.025	106.118	17	17	987.467555555555	1150.86486486486	1435.87547727273	1299.82745454545	906.165942857143	1384.88018181818	774.159486486487	1067.88340540541	95.8904444444445	131.594333333333	95.9061111111111	84.6830555555556	731.539166666667	846.692222222222	811.266923076923	818.406628571428	188.751388888889	271.349555555556	201.022083333333	214.223333333333	833.566944444445	514.066	713.174166666667	896.556868421053	691.635333333333	606.144	605.946	839.802916666667	450.009	592.781388888889	781.175081081081	543.882083333333	788.65325	1078.58505263158	568.387555555556	575.521714285714	391.786666666667	791.735555555556	464.226388888889	392.742777777778	286.651222222222
262	230.992287761098	230.992287761098	230.992287761098	89.798	89.798	89.798	1	1	112.21375	263.19225	347.9564	351.0176	172.4476	382.603125	160.14	255.03125	561.93735	732.8626	247.926825	792.753675	238.77945	213.206125	226.46775	219.386	142.8595	189.77115	119.3868	130.576	251.02455	443.754375	214.22625	213.206125	198.953625	334.6502	149.980425	195.896195121951	136.7336	165.283463414634	234.566341463415	154.061525	294.82335	345.974925	142.8595	189.79905	722.4609	203.038243902439	178.521875	702.964853658536	263.19225
263	231.975459288155	231.970067582797	231.990407774369	297.918	294.823	299.969	69	69	1626.54092682927	2593.0905	2545.56193877551	2478.23168292683	1823.231425	2445.551	1885.47572093023	1818.9634893617	84.6829574468085	135.710936170213	123.468914893617	90.7951489361702	2494.001875	2548.91668085107	2512.96371428571	2461.19358139535	1266.978	1812.98425	1339.818025	1348.80722222222	2094.61990909091	1794.65972727273	1567.98592	2215.31066666667	2121.32980327869	1821.19	1673.24727272727	1870.167	1897.71446808511	1600.62961363636	2163.25702127659	1661.21812765957	1949.70791489362	2470.08963829787	1868.94533333333	2106.64416666666	2294.88917021277	1891.55336170213	1962.32293877551	2312.18782978724	1536.54168
264	231.973901212158	231.969821908789	231.989048619976	68.362	64.281	71.389	54	54	1734.28333333333	2362.17525	2463.944	2779.19342857143	1588.8132972973	2547.20994594595	1645.97161764706	1226.35631578947	866.607692307692	853.320205128205	1323.28332352941	691.646923076923	2172.93886363636	1914.78064102564	2060.17820930233	2317.36163414634	448.980512820513	589.803368421053	446.883538461538	383.674256410256	3190.83656097561	2289.492	2399.00413953488	3541.41171428571	2667.14617647059	1570.90266666667	2003.84114285714	1417.96352941176	1093.74235897436	1768.36403125	2535.946	2000.00181818182	949.88258974359	1938.24358974359	1335.54920512821	1365.13738461538	1016.20092307692	935.575128205128	2302.29565517241	1073.47158974359	655.021076923077
265	231.976622567807	231.971966838004	231.990352795628	99.985	95.92	103.04	19	19	651.857926829268	919.283707317073	996.945097560976	1032.6596097561	676.534902439024	1022.43102439024	657.9	742.56	456.89443902439	582.656756097561	281.594048780488	528.498975609756	675.417609756098	744.689024390244	713.065243902439	671.432829268293	597.962975609756	315.262902439024	473.472390243903	518.16	910.079317073171	853.74	1007.00480487805	1175.18048780488	699.904048780488	668.371585365854	730.407317073171	554.164609756098	470.411146341463	517.276024390244	687.381365853658	571.500487804878	573.24	816.331707317073	512.25335	615.310024390244	430.553219512195	562.248463414634	529.443292682927	497.890926829268	414.178
266	233.039498902572	233.039435730707	233.044487907492	65.29	64.276	67.319	3	3	274.416351351351	391.669621621622	460.215027027027	542.783783783784	297.958378378378	543.717621621622	282.637324324324	358.114864864865	264.057315789474	215.37825	403.006756756757	240.745513513513	523.315459459459	526.375783783784	490.75	523.467972972973	168.371351351351	303.068432432432	184.668918918919	185.718702702703	506.121081081081	428.513513513513	414.240702702703	531.560810810811	454.907945945946	325.414486486487	279.509621621622	299.91972972973	246.905405405405	274.532675675676	466.189405405405	289.802810810811	347.866081081081	459.048648648649	240.785555555556	264.25	275.48027027027	329.547297297297	714.982108108108	332.660972972973	189.800432432432
267	233.970237381682	233.968245197956	233.972028432799	298.944	297.9	299.941	9	9	718.358325581396	1078.61735483871	1113.12548	1092.8484	810.101581395349	1008.03572093023	778.472930232557	802.849813953488	57.1356279069768	72.4497209302325	58.1625348837209	64.2775813953488	1003.65188571428	1051.0311627907	983.414511627907	1021.1344	592.699227272727	795.808	620.400372093023	652.978604651162	909.172255813954	739.786627906977	705.936558139535	840.818051282051	939.758602941176	808.061023255813	731.640139534883	782.661069767442	760.107906976743	762.041863636363	891.82553488372	679.583302325581	850.912744186047	1044.76576744186	798.766772727272	824.270181818181	924.478186046512	867.237209302326	800.608720930233	964.295581395349	648.897488372092
268	233.969158422203	233.966873369134	233.971443475272	67.0145	65.296	68.733	2	2	812.022051282051	1267.82812820513	1333.87728205128	1413.09064102564	815.184871794872	1358.77661538462	779.613025641026	737.756615384615	506.787076923077	535.876923076923	849.894948717949	511.084230769231	1163.96628205128	1068.07423076923	991.838769230769	1184.69630769231	6851.03446153846	4924.90146153846	5045.16794871795	6428.58461538461	1532.65620512821	915.193	1052.93107692308	1682.6987948718	1283.12774358974	833.444743589743	878.330384615385	891.592051282051	622.35641025641	925.651641025641	1254.94692307692	995.92041025641	574.332179487179	1140.50333333333	682.568692307692	768.253076923077	669.305025641026	511.161307692308	1126.19323076923	676.532	382.605769230769
269	233.974154985458	233.968818182961	233.984970433233	98.9695	95.92	101.022	4	4	264.197266666667	404.1048	434.725655172414	452.058586206897	303.0786	446.9644	251.907066666667	323.3717	224.363333333333	238.7424	187.729066666667	261.188266666667	302.048266666667	351.9345	295.829	319.406066666667	312.2016	196.911466666667	254.0962	291.739066666667	348.9312	301.9496	358.1136	378.4571	262.208533333333	307.1705	238.7034	221.482172413793	208.1752	200.992533333333	275.373	221.3617	284.6544	365.315133333334	246.952933333333	261.239466666667	271.390933333333	295.819333333333	307.0501	277.512533333333	247.8762
270	234.018579857987	234.013325354678	234.032339552543	59.1795	57.127	60.199	24	24	812.006054054054	1267.82728947368	1332.87610526316	1412.04421052632	814.175675675676	1358.78021052632	779.601684210526	736.744	504.739459459459	527.71727027027	846.840263157895	509.045657894737	1162.95	1063.9972368421	991.849263157895	1182.83781081081	6774.4356	4922.89671052632	5022.80263636364	6361.01775	1532.67242105263	915.182432432432	1052.91157894737	1680.63347368421	1282.07384210526	833.450405405405	878.333289473684	890.551894736842	622.36052631579	925.641236842105	1252.91547368421	995.930947368421	572.280648648648	1139.48697368421	682.560810810811	768.258157894737	667.252105263158	510.131578947368	1123.13589473684	675.518736842105	377.5
271	234.094813422093	234.094813422093	234.094813422093	205.072	205.072	205.072	1	1	179.627555555556	329.549722222222	264.251944444445	245.886944444444	411.037611111111	559.112222222222	460.2455	299.961666666667	511.131333333333	453.126666666667	403.003947368421	379.420421052631	459.125	537.686388888889	488.713055555555	544.828333333333	742.521684210526	789.652	566.254166666667	601.963888888889	224.461111111111	137.7825	152.991666666667	103.048055555556	511.314705882353	246.907222222222	215.208277777778	715.409444444445	802.958611111112	569.129	801.938333333334	592.781388888889	1047.82527777778	1348.80722222222	783.360000000001	866.451666666667	1074.645	1112.04222222222	1067.21055555555	1088.28072222222	837.374388888889
272	234.098101030626	234.086014944395	234.110329333935	503.0185	502.976	508.077	16	16	15.3064864864865	19.3820540540541	59.1850810810811	19.388	11.2211578947368	20.4086486486486	13.2596486486486	63.2567567567567	372.398648648649	495.851351351351	16.3243243243243	502.039459459459	30.6081081081082	28.5577297297298	16.3269189189189	16.3243243243243	103.033648648649	82.6550270270271	274.452702702703	410.213837837838	44.8716756756757	14.286054054054	20.4086486486486	24.4903783783784	185.659675675676	88.7352972972973	14.2841621621621	446.875263157894	839.949351351351	222.383567567567	360.050459459459	19.382	273.345513513514	124.492756756757	59.1850810810811	57.1366486486487	582.585289473684	28.5725263157895	10.1994594594594	848.999783783784	33.6742702702702
273	234.099058298387	234.095943267126	234.113240374379	205.085	202.012	207.125	39	39	191.8352	347.910933333333	282.6508	272.409652173913	429.5884	579.446434782609	476.532891304348	330.6096	571.349333333333	486.73702173913	421.376717391304	418.360434782609	475.441565217391	558.1588	510.195652173913	568.297413043478	768.158217391304	808.063826086956	592.708413043478	626.457377777778	243.843733333333	163.242666666667	170.365413043478	120.377956521739	528.506391304348	270.374891304348	227.493934782609	744.892	851.935978260869	585.49247826087	815.210822222222	607.217333333333	1111.0704	1392.664	882.318804347826	1198.83206521739	1495.91338095238	1169.34221052632	1430.40051428571	1428.2085106383	942.620608695652
274	235.097772059937	235.096689835484	235.09885428439	505.0165	502.976	507.057	2	2	7.14325000000001	14.2805	24.4868571428571	18.3651428571428	15.30375	14.285	7.13900000000001	16.3245714285714	89.7819999999999	154.090107142857	18.3645	203.0795	21.426	25.5071428571428	14.2867407407407	14.2835	23.4616428571429	24.4868571428571	41.8317142857143	52.0345714285715	19.3813571428572	12.246	7.14324999999999	15.3075	35.7025	13.2558214285714	8.16228571428571	58.1542499999999	126.564142857143	24.4817142857143	67.3105714285714	13.2609285714286	48.9531428571427	18.3651428571429	11.2251071428571	20.4074074074074	68.3591428571428	8.16399999999999	13.2581428571429	98.9867037037037	13.26325
275	235.115750385677	235.115750385677	235.115750385677	508.077	508.077	508.077	1	1	6.12289655172414	15.301	24.4915862068966	24.4866206896551	12.2433103448276	14.2891724137931	10.1986206896552	13.2635862068965	79.5815172413794	143.829724137931	17.3446896551724	196.946517241379	19.3813103448276	23.4615862068966	18.3680689655173	15.3041379310345	27.5427931034483	27.5530344827586	36.7299310344829	56.1246551724138	19.3850666666667	13.2658275862069	6.12289655172415	13.2635862068966	37.7502068965518	13.2582068965517	9.18248275862068	59.176	103.089655172414	24.4857931034483	66.2910344827588	13.2608965517241	48.9533793103449	19.3852413793104	12.2457931034482	19.3852413793104	60.1861034482759	9.18403448275863	8.15919999999999	84.6828965517244	14.2867586206897
276	235.174662599437	235.170287324164	235.186700804443	258.111	255.027	260.139	81	81	3139.39108510638	5496.91772340425	5654.7753015873	6367.1965952381	4577.50374468085	6596.61876744186	4615.3848	6471.52126190476	4097.93827659574	4504.15595	3586.02076595745	4859.57742553191	5642.06714285714	5562.59771428571	5834.92889583334	5747.81731914894	4999.22855319149	5615.60238297873	4183.63078723404	5106.43466666667	5737.92617142857	5253.62804878049	4365.8323902439	5869.36527659574	5796.33481481481	5161.83776470588	4246.20593506493	5063.678	4440.21621621622	4427.90808510638	5491.08395121951	4577.8535	6343.55249315069	5969.36489361702	4304.99578723404	4162.12307692308	4818.11755263158	4642.39968085106	2974.47840425532	5429.03133333333	5053.1446
277	236.02931646834	236.018755591503	236.034428648218	59.169	58.171	60.189	3	3	150.976914285714	228.4672	249.0264	240.780685714286	168.342428571429	269.302628571429	173.472857142857	228.5376	133.571342857143	126.575657142857	180.590571428571	128.5344	222.384914285714	226.465371428571	235.6794	231.637285714286	1077.6	836.634285714286	793.760057142857	1081.61365853659	290.822142857143	362.201428571428	449.946	290.781428571429	278.4444	419.266971428571	369.281371428571	205.042971428571	175.484228571429	164.312	228.5056	176.534142857143	228.5056	279.511314285714	228.544	175.484228571429	168.347142857143	173.448571428571	275.423142857143	160.207285714286	171.432
278	236.09572325465	236.092852672291	236.1120010009	507.057	502.976	508.077	3	3	5.10227272727272	18.3616363636364	18.3681818181818	14.2859393939394	8.16218181818183	24.4901818181818	13.2588181818182	19.3851818181818	46.9325454545455	57.1352727272727	9.18245454545454	64.2886363636364	18.3649090909091	17.3410303030303	16.3272727272727	7.14190909090909	18.3621818181818	21.4295454545454	19.3851818181818	34.6954545454545	21.4224705882353	12.2454545454545	15.3068181818182	14.2859393939394	25.502205882353	15.2963636363637	11.2233333333333	45.9122727272727	84.7103030303029	21.4219090909091	58.1348181818182	10.2009090909091	53.0352727272728	18.3676363636364	17.3477272727273	10.2027272727273	57.1352727272728	10.2042424242424	12.2389411764706	73.4737500000001	8.16363636363635
279	236.183470196452	236.17888663281	236.193708410586	258.127	255.049	258.133	7	7	695.829444444445	1415.12527777778	1407.945	1750.035	1167.19777777778	1768.99688571429	1139.46411111111	1883.43277777778	993.588222222223	1071.45	901.483555555556	1138.60697142857	1490.62583333333	1498.78805555556	1506.95027777778	1477.08411428572	1321.04388888889	1417.12725	993.588222222223	1336.74583333333	1470.22027777778	1384.29077777778	1098.80925	1431.44972222222	1502.07085714286	1330.62333333333	844.657411764706	1376.31725	1029.43945714286	1063.12944444444	1460.998	1181.28866666667	1954.58611111111	1469.44	1107.18222222222	1004.80944444444	1231.47527777778	1247.18677777778	736.749428571429	1350.40644444444	1267.37228571429
280	236.197092387895	236.197092387895	236.197092387895	259.135	259.135	259.135	1	1	705.014897435897	1424.27794871795	1425.2982051282	1760.47307692308	1173.32435897436	1785.23569230769	1146.59528205128	1864.042425	1002.78602564102	1081.63487179487	908.664075000001	1151.89843589744	1505.93630769231	1508.99715384615	1521.24053846154	1489.57435897436	1332.28325	1431.45571794872	1004.823125	1344.90071794872	1483.45282051282	1393.28497435897	1111.05225	1440.63825641026	1508.16635897436	1353.098	920.15275	1386.35423076923	1049.87023076923	1075.53943589744	1472.23	1188.44935897436	1968.84743589743	1479.63205128205	1118.39774358974	1018.08475	1244.71282051282	1260.39666666667	744.918205128205	1363.706575	1284.69651282051
281	236.955847615264	236.955847615264	236.955847615264	66.316	66.316	66.316	1	1	757.909533333333	1149.4273	1183.50933333333	923.341333333333	721.328533333333	1068.82026666667	668.416206896552	614.206068965517	517.922933333333	437.949827586207	1050.88413793103	449.9523	955.998482758621	712.006533333333	816.213333333333	930.680275862069	473.504	424.348689655172	459.12	472.383466666667	1154.1478	947.8587	919.260266666667	1438.58896551724	1193.478	742.6328	947.641933333333	732.407866666667	610.124965517241	866.360586206897	1122.07333333333	910.239862068966	455.9698	961.9543	684.598933333333	709.091724137931	512.173866666667	413.2215	1148.59506666667	438.79275862069	399.002466666667
282	237.070084527996	237.063881087562	237.077850278613	268.335	267.31	272.416	5	5	84.6826363636364	181.632818181818	194.899953488372	190.791	298.939909090909	377.643863636364	243.845181818182	1055.98227272727	11583.12	13835.939	7140	16265.1171219512	147.919772727273	171.405818181818	165.265772727273	118.367454545455	621.18	750.920727272727	555.986704545455	841.725	137.753372093023	152.01811627907	114.255272727273	130.609454545455	122.446363636364	94.8989302325582	85.6933636363636	129.575441860465	130.594909090909	86.7231818181819	113.265409090909	76.5119318181818	500.886954545454	252.007363636364	104.081727272727	134.658	410.198930232558	232.681953488372	135.696272727273	226.445045454546	260.204318181818
283	237.076173381008	237.076173381008	237.076173381008	412.177	412.177	412.177	1	1	29.5846136363636	51.0193181818182	49.9811136363636	54.0816818181818	47.9592272727272	52.02	43.877	71.4095454545454	61.2163636363636	123.453	61.2320930232559	74.4699545454546	49.9933636363636	40.8054545454546	41.8330454545455	43.877	46.9325454545455	31.6242272727272	28.5678139534884	31.6284545454545	40.8054545454545	45.9	33.6735	43.8717272727273	27.5406	40.8154545454545	28.5676363636364	46.9262727272727	32.6526511627907	33.669	33.6730465116279	22.449	88.7637272727273	34.6942325581396	26.5241363636364	40.8154545454545	71.4286363636363	36.7257272727273	19.3873409090909	54.0816818181818	32.6442666666667
284	238.046480240501	238.043356803846	238.049603677156	293.8365	292.816	294.857	2	2	75.4851034482759	101.003896551724	82.6423448275861	106.130206896552	61.216551724138	110.189793103448	73.472275862069	119.352103448276	1851.73810344828	2040.55172413793	1670.87296551724	2275.2271875	85.6684137931035	81.6358620689656	101.007310344827	71.3903448275863	143.858896551724	138.757517241379	130.648275862069	190.830275862069	92.8639310344827	76.5336206896552	71.4048275862069	87.7437241379309	97.9464827586208	72.4395862068966	67.3632413793103	71.4193103448276	49.9935172413793	65.295448275862	85.7205517241379	51.0241379310345	88.7639999999999	101.007310344828	51.0051724137932	56.1056896551725	91.824827586207	72.4395862068966	96.886896551724	74.4801379310344	64.2773793103449
285	238.077314389985	238.071380135901	238.078743449113	267.315	267.31	268.29	3	3	24.4861714285714	45.9192857142857	43.8784285714286	70.4095714285714	60.1968571428571	76.5449999999999	61.2066666666667	180.585514285714	2072.78514285714	2555.13431578947	1313.68844444444	3087.36055555555	38.7643428571428	54.0736285714285	46.9318285714285	45.9192857142857	100.977171428571	133.657428571429	93.8347428571428	150.0072	54.0751428571428	59.1765714285714	30.6085714285714	39.7967142857143	36.7354285714285	38.7762857142857	32.6436571428572	41.8317142857143	40.8111111111111	30.6077142857143	31.6332857142857	27.543	95.8907428571428	65.2964571428572	28.572	29.5833142857143	78.573	51.03	27.5515714285714	62.2183055555555	40.8171428571429
286	239.085745079543	239.08180093885	239.090198557324	295.888	294.863	297.896	7	7	124.482515151515	229.602272727273	233.659803030303	266.310954545455	176.507181818182	215.296727272727	176.491454545455	349.922363636364	6854.68647222222	8087.72814285715	5338.61145454545	8073.81883333333	229.503409090909	304.068363636364	218.302696969697	204.069696969697	799.763151515151	840.704727272727	963.223272727273	1014.22639393939	181.608545454545	242.803272727273	173.433484848485	218.357818181818	213.256	164.263909090909	132.635454545454	192.833597014925	107.136590909091	113.260363636364	137.747045454545	130.616242424242	255.090909090909	204.054545454545	111.219636363636	134.664	172.426090909091	162.208909090909	131.581954545455	157.122	104.077090909091
287	239.072873624644	239.067421517103	239.075435128323	268.29	266.289	268.335	3	3	25.50625	41.84255	44.9042	64.29465	42.8526	61.233	41.8200000000001	111.20725	1119.96	1301.0046875	668.726400000001	1445.72645454546	38.7600000000001	58.1542499999999	38.7714	31.62775	76.49625	88.7617500000001	83.6646	81.644	35.7105	63.2563157894738	43.8707499999999	24.48	33.67815	30.6165	31.6200000000001	33.66825	23.46575	26.5421	24.4932	24.4932	75.4984999999999	37.7492500000001	21.43155	29.5800000000001	51.0124999999999	30.609	26.5265	32.6304	34.6987
288	239.146363649074	239.146363649074	239.146363649074	180.587	180.587	180.587	1	1	73.4598620689655	103.065275862069	335.738827586207	775.124	100.007310344828	609.104689655172	125.4928	199.933517241379	75.5157241379311	99.9665333333334	90.7889	85.7205517241379	179.568551724138	121.388206896552	95.9059310344827	84.6828965517241	98.9658666666667	95.9059310344828	71.4048275862069	87.7615172413794	98.9667586206896	108.127310344828	668.416206896552	111.228862068965	67.3388571428571	59.1869285714285	1425.31253333333	116.335034482759	82.6254	61.194	85.7031724137931	46.9422068965517	347.914068965518	169.331448275862	56.1151724137931	64.2643448275862	116.311448275862	216.298482758621	76.52	77.5540689655173	38.7704827586207
289	239.982234872163	239.982234872163	239.982234872163	64.281	64.281	64.281	1	1	47.9452222222222	87.7176111111111	82.656	109.168918918919	68.3697777777778	98.9504864864865	77.5537777777778	63.2572222222222	83.5967222222222	63.2865	75.4985	57.134	76.5208333333333	79.5705405405405	86.722972972973	74.4924444444444	79.5925	47.9530555555556	39.7908333333333	52.0341666666667	182.654583333333	970.125666666667	1327.37162162162	206.062444444444	105.071444444444	411.171944444444	330.567567567568	61.2064864864865	45.9125	82.65375	89.7718918918919	102.041666666667	66.3072222222222	77.5284444444444	79.5925	64.2775	59.1761111111111	64.2775	94.8574864864865	57.1433333333333	56.1244444444444
290	242.956910552216	242.956910552216	242.956910552216	758.079	758.079	758.079	1	1	15.3021428571429	28.567512195122	25.5103658536585	35.7051219512194	13.2638048780488	31.6328536585366	16.3176585365854	14.2840975609756	183.648292682927	304.039951219512	25.5103658536585	246.93443902439	33.6777073170732	43.8715365853659	29.588487804878	33.6736829268293	24.4899512195122	35.7093902439025	18.3674634146341	21.4287073170732	27.5511951219512	16.3266341463415	13.263487804878	26.5269756097561	40.8156097560976	11.2245609756098	31.6328536585366	20.4112195121951	26.526975609756	16.3223414634146	31.6328536585366	17.3445609756098	17.342487804878	23.4723414634147	13.263487804878	31.6283170731707	15.3021951219512	19.3850975609756	25.5036585365854	45.9131707317074	15.3062195121951
291	243.882687459943	243.880702705989	243.888990698689	917.223	913.12	920.25	25	25	5717.60836363636	5273.80827631579	6910.81697368421	5679.29739473684	3559.95810389611	11355.5742977099	4336.45394736842	3857.4402631579	3078.41182894737	2922.06109090909	3208.51266233767	3031.23027272727	7184.76054545454	5604.37780263158	6174.5347012987	5872.06881578948	3811.75231578948	9351.08841558442	3189.3837631579	4493.93431578947	5545.63085526316	2858.01509210526	3442.90063157894	11762.752	7292.48550684931	3267.3707012987	3363.28976623377	5370.73452631579	3068.55064935065	3757.91997368421	7591.91605633802	4506.83145454546	3755.92772368421	8361.74093333333	3245.5562631579	3141.43077631579	3082.83246753247	3743.39380263158	3362.02723684211	3118.16547368421	3198.7725
292	244.093859534911	244.087354118799	244.107936479731	60.2025	59.174	61.231	20	20	837.547711111111	1318.88873333333	1072.44995454545	1106.99590909091	928.564	1220.07946666667	847.903295454546	1450.00131818182	4142.06826923077	5600.31293023256	4584.10805555556	4446.86376470588	511.097933333333	692.685622222222	492.857590909091	423.466	241.8348	373.469727272727	187.729066666667	268.3652	482.64275	289.755733333333	268.367590909091	362.245227272727	394.7486	210.174933333333	131.5972	222.389727272727	365.255466666667	280.64375	397.959545454545	300.033681818182	749.912333333333	600.871622222222	247.9302	350.971733333333	419.332090909091	858.144931818182	1020.02222222222	486.735136363636	476.464533333333
293	246.058620348186	246.057941082057	246.059299614316	59.1655	59.157	59.174	2	2	58.146	89.7576842105263	96.9410810810811	78.5608108108108	94.8851351351351	107.111351351351	113.268	114.288432432432	268.176947368421	345.006648648649	300.97972972973	194.840648648649	78.5504054054054	109.154459459459	82.6528378378378	82.655027027027	38.7764324324324	63.2567567567568	44.8918918918919	34.6947027027027	69.3894054054054	79.5825789473684	30.612972972973	119.387432432432	74.4560540540541	36.7247368421053	37.744	117.312432432432	44.8918918918919	50.0078108108108	64.2872432432433	52.0420540540541	174.438	135.677972972973	48.9726315789474	77.5405405405405	116.310810810811	189.800432432432	276.449297297297	124.489459459459	46.9324324324324
294	246.859360934903	246.857572234576	246.860177516125	1079.43	1079.33	1079.47	5	5	1836.54545454546	2330.39374999999	2626.26000000001	2430.38437500001	1548.82	2877.08848484849	1639.64218749999	1535.02	1257.40999999999	1300.88636363637	870.318484848487	1273.98	2652.78787878788	2333.14874999999	2458.20000000001	2577.28545454546	1555.96212121212	2997.65030303031	1410.65999999999	1732.49062499999	2485.45818181819	1272.32968749999	1511.63999999999	2852.76727272728	2740.53393939395	1398.8484375	1571.17909090909	1805.95312500001	1401.29212121212	1552.43999999999	2831.34090909092	1737.57606060606	1543.73281249999	2809.91454545455	1311.71999999999	1303.95937499999	1321.68484848485	1534.08	867.531249999996	1349.86090909091	1414.31969696969
295	246.862920556872	246.860355821077	246.880343352516	1079.43	1078.43	1080.38	92	92	1754.84102564103	2332.39235294118	2609.71608695653	2443.60441176471	1438.640625	2876.60565217392	1639.62696969696	1539.95384615385	1296.16969696969	1300.88636363637	870.318484848487	1273.98	2623.17617647059	2339.11333333333	2439.84	2546.67636363637	1540.64411764706	3006.782	1325.99999999999	1733.34934782609	2478.89297297297	1296.80515151515	1517.15305555555	2857.02	2741.46621621622	1398.8484375	1552.72371428572	1793.69272727273	1401.29212121212	1492.25999999999	2798.69121212122	1720.18833333333	1498.82515151515	2809.89	1332.11999999999	1318.23151515151	1321.68484848485	1476.96	867.531249999996	1349.86090909091	1414.31969696969
296	247.039177406207	247.038803626751	247.039551185662	62.249	62.24	62.258	2	2	493.739024390244	722.16	820.531024390244	1096.79734042553	104.067365853659	1328.19878048781	103.06187804878	158.164268292683	687.299170731707	1150.30965853659	166.307707317073	525.375365853658	539.657414634146	1079.31482926829	721.415902439025	628.575414634146	60.2044634146342	151.003317073171	93.8646829268293	81.6331707317073	636.732571428572	2042.62595121951	1823.48095121951	754.086414634146	405.950292682927	1133.38258536585	817.137219512195	652.87619047619	661.133853658537	75.5197073170732	501.023585365854	72.4580975609756	86.7103658536585	1140.5236097561	711.127	428.512682926829	1020.2619047619	84.6944146341463	278.493292682927	1075.49131707317	1109.03163414634
297	247.048285136291	247.040529094759	247.058524712851	62.229	59.173	63.26	17	17	584.539953488372	780.317386363636	859.290372093023	1156.97009302326	1399.80586666667	1322.03435294118	1522.4521025641	2024.4736	1006.37274418605	1239.09874418605	424.436093023256	1209.86119047619	684.5115	1050.71195652174	868.37623255814	777.534409090909	247.961720930233	391.831813953488	262.211720930233	268.370093023256	712.235953488372	2096.785	1750.7919	822.457395348837	473.290545454546	1167.03962790698	858.954818181818	1209.88548837209	765.204545454546	749.072604651163	666.333348837209	547.013523809524	1848.4928372093	1438.38076923077	851.913604651163	1009.04972727273	1472.22913953488	1005.98890909091	1062.84	1420.42269767442	1400.81123255814
298	250.014722872822	250.011909098384	250.02133260518	64.281	62.235	68.351	9	9	104.050736842105	174.4155	194.930578947368	217.316052631579	101.021684210526	196.885394736842	129.593473684211	118.350526315789	97.8745263157895	86.762027027027	113.252131578947	81.6105263157895	173.422368421053	163.221052631579	157.124578947368	146.940631578947	1147.97368421053	941.848631578948	1028.58442105263	885.711891891892	233.679027027027	303.036324324324	326.484210526316	388.730289473684	168.295657894737	175.486486486486	178.523026315789	123.432736842105	99.9857894736842	90.8315263157895	181.583421052632	114.290105263158	91.8236842105263	139.758026315789	102.043243243243	114.269473684211	134.674736842105	119.364631578947	136.676473684211	138.777263157895	66.3281081081081
299	250.86304444152	250.860912355401	250.868192625494	1071.23	1071.23	1071.26	5	5	1065.25285714285	1446.86642857143	1730.94	1593.79785714285	1321.3625	1746.85142857142	1193.81785714285	1387.68571428571	1261.16142857143	988.379999999998	2237.64321428571	1109.12821428571	1605.02178571428	1434.62214285715	1676.88	1691.16	1035.6625	1842.12	1297.44000000001	1399.93	1486.16	1320.9	1330.54571428571	1726.25535714285	1779.9	1126.47428571428	1240.75428571428	996.888928571426	1010.50714285714	1420.86	1802.97107142857	1055.04928571428	1307.0775	1766.85642857142	1242.35999999999	1309.11821428571	1155.04428571428	1322.94	1816.87142857144	1168.71785714285	1270.92
300	250.972148930976	250.972148930976	250.972148930976	64.281	64.281	64.281	1	1	191.786857142857	512.04	570.406261904762	577.481714285714	271.389666666667	647.775595238095	238.777024390244	321.430609756098	344.671476190476	451.145190476191	801.925857142857	220.350139534884	534.554857142857	459.053571428571	517.345214285714	486.737780487805	2120.4010952381	1592.666	1130.45019047619	1581.62738095238	524.500285714286	221.402	262.244023809524	502.044	402.9	205.048714285714	193.822619047619	336.647142857143	250.984428571429	241.867170731707	428.574146341463	255.134146341463	213.209857142857	566.179285714286	213.239714285714	261.185488372093	360.160857142857	319.389780487805	1232.46902325581	293.876571428571	160.181119047619
301	251.068398963005	251.067590241385	251.069207684625	88.7555	88.744	88.767	2	2	72.440552631579	220.348421052632	82.6541052631579	137.756842105263	143.879368421053	241.771184210526	103.033289473684	253.031789473684	347.811026315789	299.068184210526	187.728421052632	208.133684210526	211.227157894737	170.357578947368	133.626894736842	119.389263157895	37.7555789473684	58.155	33.6738947368421	52.0267105263158	154.063710526316	30.6031578947368	17.3422368421053	48.9726315789474	173.444736842105	70.3999736842105	43.8656578947368	509.111315789474	96.9275	195.89052631579	138.716421052632	91.8236842105264	811.004605263158	635.820684210526	205.104631578947	262.248210526316	260.207368421053	608.076842105263	141.776342105263	269.391157894737	45.9059210526316
302	251.092923190476	251.08730116244	251.100647666167	230.59	229.542	231.612	5	5	69.3842857142857	113.240614285714	117.339428571429	155.092869565217	139.777185714286	152.044782608696	104.068086956522	306.115714285714	174.468857142857	151.026492753623	136.695314285714	217.318652173913	110.198571428571	190.806785714286	159.17652173913	126.503362318841	126.483492957746	116.311391304348	74.4683428571428	111.200242857143	112.229857142857	206.094828571429	132.603661971831	145.886557142857	107.138043478261	95.922231884058	95.8826857142857	151.012857142857	79.5814782608696	91.8025714285715	105.0806	88.7499428571428	290.757	155.094285714286	71.402	145.900857142857	187.744	179.611826086956	116.319652173913	196.881746478873	121.4123
303	252.101894255098	252.099538957647	252.11498913543	202.024	202	205.073	7	7	330.6177	813.159175	585.72395	995.781853658536	1625.32624390244	2580.9795	1717.35782926829	3949.484525	1485.7388	1397.98225	548.838731707317	878.585925	1137.59914634146	1735.487775	1616.1436097561	1261.0516097561	2405.44756097561	1799.75326829268	1259.854375	1807.172675	416.279414634146	413.211375	293.837268292683	243.81585	888.653682926829	562.167829268293	402.957804878049	4402.11345	2587.4003902439	1480.82751219512	1745.433875	1203.06885365854	10763.90125	6927.668875	2973.227125	5199.3214	10094.0794285714	8250.90968292683	5669.63090243902	9522.04595121951	2647.21646341463
304	253.214481241928	253.211585117193	253.231961936766	617.263	611.124	619.32	29	29	515.299895833334	2433.72	1545.502	2418.73197368421	1107.878375	2020.392	1166.03023404255	1794.69482926829	960.977375000002	1423.28585106383	513.263340425531	1464.93387234043	1115.01939583333	2063.99437735849	1434.86787234043	900.791510638298	701.003106382978	328.527208333334	272.476340425532	763.166893617021	861.00570212766	961.095124999999	480.49014893617	1318.33096	434.692212765958	286.697723404255	270.345106382979	839.871499999999	270.404895833334	510.135416666667	301.964085106383	747.858520833334	3650.02314634146	1078.43236170213	314.317276595745	1109.17942553191	1078.55839583333	2237.46916666667	433.617553191489	841.81595744681	458.056425531915
305	254.990208654499	254.984653286069	255.005305359979	103.068	94.878	107.127	91	91	3214.58821311475	4570.82181818182	5223.99637777778	4250.11551282051	3263.67055813953	4264.85945454545	2702.08812244898	3784.28431818182	216.215348837209	302.9805	298.939909090909	186.711069767442	2651.66394736842	2960.41205128205	2866.97275	2837.78413953488	409.131906976744	673.444444444445	619.394093023256	420.297488372093	2895.77079452055	2511.24	2791.45661538462	3004.11035714286	2141.27288372093	2329.50555555556	2157.89368421053	2559.186	2030.61409090909	2037.51057142857	2753.514	1982.56654545455	2773.24493023256	3772.38273170732	2572.28335616438	2645.93514634146	1756.90963636364	2804.7471627907	2609.47195121951	1579.05987096774	1108.86422857143
306	255.00602523043	255.005561117994	255.006607152648	104.055	99.984	105.086	7	7	3206.29855813954	4571.87051162791	5236.42983333333	4259.16947619048	3286.16333333333	4277.63657142857	2749.92	3748.58166666667	214.2	300.942142857143	297.923428571429	185.692	2699.613	3041.995	2904.75342857143	2890.80669047619	406.073714285714	730.524571428572	618.365285714286	420.297488372093	2864.89542857143	2464.32	2813.88233333333	3021.31052380952	2141.27288372093	2342.84933333333	2162.70285714286	2602.03214285714	2024.48304761905	2063.01771428571	2766.88144186047	1972.71854761905	2674.27334883721	3827.53826190476	2508.86623255814	2689.78695238095	1761.99230952381	2823.06469047619	2818.65471428571	1646.51057142857	1212.94590697674
307	256.081327186366	256.075924178464	256.09661382584	64.2695	61.197	68.361	14	14	162.207	253.994094339623	267.365961538462	291.83	325.500377358491	490.756132075472	302.033846153846	401.003596153846	1106.41339622641	1350.23383018868	1068.22188461538	1455.78232075472	191.788377358491	301.987018867925	187.728603773585	231.627307692308	269.379622641509	546.926153846154	318.357735849057	340.812339622642	386.725769230769	170.36520754717	170.404230769231	399.943547169811	262.154547169811	184.671226415094	135.695807692308	223.413692307692	250.989622641509	235.7355	399.990769230769	221.4485	598.839679245283	585.631622641509	213.258867924528	370.362735849057	374.438807692308	461.257307692308	446.826113207547	393.868461538461	491.767320754717
308	256.262396000243	256.257453129782	256.279318284556	880.531	873.301	882.483	32	32	446.994279069768	898.98040909091	974.344302325581	717.354279069766	686.647813953488	798.769255813955	495.918818181818	1962.00942857143	665.217818181817	599.924093023257	2719.81511428571	473.528186046512	981.498097560976	870.408954545455	1079.54021875	804.089860465115	529.521545454546	899.988697674418	617.265000000001	591.679090909091	930.613090909089	524.548681818182	594.7395	1031.49572727273	952.934727272726	574.482581395348	533.812720930233	689.70865116279	587.680744186047	756.022090909092	816.218181818181	719.296744186048	654.067659090908	853.973581395348	657.914659090909	651.954272727274	540.747906976744	622.441162790699	1632	616.313363636364	578.417318181818
309	256.977726207467	256.971077586045	256.992988676402	103.057	94.878	107.121	97	97	2301.496	3277.15771428571	3804.66297435897	3314.28872727273	2263.5799	3098.38257142857	1845.53670422535	2578.49167567568	142.79641025641	208.1361	160.183175	125.493825	1947.71843589744	2264.70620689655	2114.73276315789	2002.05351219512	311.183875	546.8674	465.3138	300.936875	2093.59459459459	1692.18	1779.34164705882	2190.20182926829	1520.19975609756	1611.01063636364	1707.945	1903.07329268293	1401.00281395349	1444.7094	1987.60876190476	1340.75068656716	1771.88888571429	2808.10710204082	1735.7004	1806.15225	1093.61866666667	1820.18971428571	1459.82941463415	1035.445	863.048739130435
310	257.105647746203	257.10136552595	257.109929966455	292.822	292.816	292.828	2	2	35.7093902439024	66.3253658536586	71.4192500000001	78.572725	60.196225	59.1745	60.1958292682927	99.9743414634147	2820.02156097561	3913.37166666667	1814.03702439024	3564.83290909091	75.48	82.6535853658536	63.2490731707317	62.2363658536586	289.735414634147	277.512975609756	326.532682926829	308.121024390244	57.1424	72.4477073170732	56.1067073170732	66.3269512195122	63.2555	39.790725	53.0615609756097	49.993475	43.8715365853659	45.9120731707317	47.959487804878	43.8778292682927	59.1755609756097	47.9526097560976	34.6849756097561	32.6446829268293	40.817	32.6488	36.714731707317	28.5675121951219	36.7296585365854
311	258.110371459861	258.107206045863	258.124715196111	55.098	53.046	56.108	5	5	84.6726304347826	118.32252173913	99.9992	105.087466666667	116.324608695652	77.5315652173913	131.6316	224.486086956522	603.634086956522	754.261956521739	666.234133333333	246.876826086957	160.163891304348	167.304956521739	116.3256	121.426565217391	2068.33317391304	1206.08325	1304.92226760563	1749.97108695652	118.3664	528.506391304348	161.2232	166.3252	125.465347826087	102.026086956522	167.304956521739	115.274739130435	80.6006086956522	123.481844444444	158.162	153.076666666667	207.117369565217	117.3175	89.7963478260869	102.026086956522	258.127466666667	118.3664	413.108804347826	140.8152	227.518173913043
312	258.125769620629	258.125769620629	258.125769620629	55.087	55.087	55.087	1	1	71.4051851851852	91.7866666666667	76.5375	83.6620769230769	94.8850384615385	59.1756153846154	111.2345	193.851153846154	577.110370370371	433.630769230769	631.546653846154	230.536740740741	140.765307692308	145.8985	98.9885	104.083153846154	2030.31592592593	1193.715	693.783076923077	1715.42688	111.2345	461.161692307692	144.878230769231	147.939038461538	116.263111111111	83.662076923077	153.011538461538	102.026923076923	73.4593846153846	115.342576923077	144.878230769231	146.918769230769	174.464333333333	104.043777777778	61.2161538461538	89.787076923077	241.803807692308	96.9255769230769	400.890230769231	124.501	207.114653846154
313	258.874730603722	258.873733428424	258.875175238715	1079.39	1078.39	1079.47	4	4	2433.31153846155	3398.4741025641	3652.4153846154	3269.90125000001	2248.64512820514	3828.9641025641	2371.0758974359	2282.88717948718	2075.20153846154	1985.41897435898	2194.55775000001	2134.86000000001	3696.38897435899	3575.87692307692	3455.93275000002	3324.18000000001	2287.41487179487	3876.97435897438	2089.98	2352.71128205128	3429.94358974359	2020.10769230769	2277.21230769231	3790.25256410256	3462.75025641027	2093.55300000001	2347.1794871795	2594.111	2155.32307692309	2268.48	3803.51589743589	2395.1435897436	2224.15897435897	3678.94871794873	2164.44	2067.03948717949	2045.1076923077	2225.16525000001	2185.93846153846	2141.03589743591	2107.32
314	258.880246467697	258.875628309723	258.897175506132	1078.44	1076.31	1079.51	138	138	2207.28000000001	3402.19545454546	3656.49454545455	3074.96500000001	2229.1965909091	3885.81565217392	2249.625	2092.20588235294	1412.54499999999	1958.82666666667	2228.21268292684	2000.22000000001	3770.91891891892	3599.10755555556	3400.68	3158.94000000001	1772.25088235294	3905.20391304348	1728.89999999999	1809.03193548386	3263.52000000001	1932.35350000001	1897.665	3600.38204545455	3375.91533333334	1848.64266666667	2149.32342857143	2550.06652173913	1958.47657142857	2293.98	3751.39511627908	2236.85953488373	2155.84694444445	3595.02577777778	2099.15999999999	1770.22575757575	1952.32277777778	1946.15999999999	1172.54048780488	1763.42400000001	2071.62
315	259.107154447115	259.107154447115	259.107154447115	100.002	100.002	100.002	1	1	21.4229166666667	38.7758333333333	41.8370833333333	57.144	50.0017777777778	48.9813333333333	71.3961111111111	93.8374444444445	56.0893055555555	62.2369444444444	21.426	48.9733333333333	26.5311428571428	37.7471944444444	33.6637714285714	25.5107142857143	47.9530555555556	27.5475	25.5111111111111	33.6636666666667	21.4258333333333	47.9373888888889	37.7495142857143	25.5034722222222	24.4866666666667	26.5308333333333	22.4430555555556	44.9064	24.4902857142857	17.3447222222222	20.3988888888889	22.4494285714286	71.4116666666667	40.8166666666667	20.4083333333333	41.8375714285714	36.73	56.1078571428571	28.5638888888889	42.8516666666667	24.4826666666667
316	259.856981848462	259.855459581814	259.86398875541	1085.035	1078.41	1086.63	8	8	1614.39333333333	2217.99761904761	2234.84285714285	2152.18428571429	1536.12	1926.8928	1579.32857142857	1474.58809523809	1432.74857142857	1374.26071428571	2311.74754716982	1457.23976190476	1954.2119047619	2322.6038095238	2225.64	2297.0919047619	1388.86809523809	2323.08214285714	1399.44	1399.76666666666	2250.63302325581	1428.66666666666	1475.94	2219.53571428571	2296.02	1474.24404761905	1515.76071428571	1590.18000000001	1325.59857142857	1431.06	2300.15333333333	1522.19523809524	1528.31666666666	2382.25595238095	1399.44	1371.2	1373.56095238095	1510.97261904762	2251.17047619047	1410.98928571428	1453.16860465116
317	261.221645637204	261.221645637204	261.221645637204	758.079	758.079	758.079	1	1	15.3040243902439	36.7296585365854	46.9390731707318	33.6640243902439	34.6891219512195	45.9186585365854	28.5559024390244	30.6095121951219	177.526682926829	180.591804878049	27.5511951219512	188.776707317073	38.7813170731707	37.744512195122	35.7093902439025	43.8715365853659	34.6940975609756	42.8522926829268	22.4491219512195	25.514024390244	41.837	27.5511951219512	23.4667317073171	37.7499268292683	43.8778292682928	25.509756097561	27.5511951219512	24.4928780487805	39.7914146341463	22.4432195121951	45.9186585365854	26.5269756097561	25.5030487804878	39.7961707317073	25.5067073170732	21.4256341463415	29.584243902439	32.6485853658537	41.826	34.6849756097561	35.7145121951219
318	263.015462412695	263.010078169326	263.03026389002	62.235	60.177	66.31	102	102	2972.5714	3728.30305555556	4646.862	5048.3182745098	5589.15038709677	5853.61459574468	6471.00204545455	9448.77772727273	6441.68554761905	8018.48507317073	531.565395348837	10320.7852857143	2498.62447368421	5575.84669811321	3846.44722222222	3094.83606122449	1948.95511627907	2182.64470212766	4051.52305555555	2336.79027027027	1731.60404347826	2578.98133333333	2557.00922580645	1514.26669767442	1723.87191489362	4298.92126086957	3125.64476190476	6311.49451219512	5795.24903225806	3285.10179069767	2316.308	2214.53217391304	10563.07078125	6557.94390566038	6092.08632558139	7881.67884615385	10713.7996764706	8891.6165	1406.93276744186	11469.2437209302	6015.528
319	263.030948673467	263.030455255252	263.03277829917	63.249	62.234	65.29	11	11	3037.96609090909	3740.34	4654.65960465116	5045.28	5677.94420454545	5840.41079545455	6491.9031627907	9467.22804651163	6490.86040909091	8068.43127906977	531.565395348837	10433.9547272727	2570.75162790698	5724.00293023256	3850.97204651163	3102.07255813953	1946.88504	2184.41748837209	4053.54354545455	2425.45838636364	1766.34460465116	2728.22623255814	2614.25288372093	1574.50590697674	1770.75945454545	4342.7205	3216.49995348837	6324.86511627907	5857.38572727273	3261.62948837209	2357.16697674419	2269.66958139535	10625.7403636364	6569.67818181818	6160.44502325581	7946.77253488372	10772.1064186046	8887.83830232558	1411.86872727273	11506.9983488372	6004.305
320	263.863408203125	263.863408203125	263.863408203125	1079.44	1079.44	1079.44	1	1	1098.85676470588	1321.29242424243	1486.58151515152	1464.72	1112.13030303031	1474.77575757576	968.267575757578	964.472727272729	863.432727272729	855.013939393941	715.232424242426	903.720000000002	1478.40617647059	1257.38666666667	1435.14	1362.10454545455	975.699393939396	1528.4005882353	939.699090909087	1036.62787878788	1318.23151515152	813.181515151517	1004.7	1469.82	1421.28212121212	1004.99848484849	1044.39	1108.04909090909	823.629090909092	1032.24	1446.7896969697	1033.56696969697	1009.0796969697	1527.39363636364	933.300000000002	920.313333333335	871.597575757577	1064.17606060606	804.237575757577	898.886969696972	918.746969696972
321	264.01989453269	264.017369559928	264.028373883791	60.702	60.188	64.258	6	6	295.83625	349.86	473.482256410256	551.958717948718	601.96225	609.014625	678.572820512821	996.965871794872	684.2187	810.4358	130.596102564103	1103.75389473684	251.97705	556.98825	362.245641025641	319.393025	206.12585	248.9471	359.1368	201.023725	220.408615384615	264.251225	248.980102564103	205.102461538462	185.63545	413.150625	325.419875	573.312051282051	539.725475	318.416	251.020923076923	252.079333333333	1198.646875	661.0572	597.8665	772.348175	1105.98574358974	976.532615384615	197.90425	1212.3144	569.31345
322	264.03650471548	264.03650471548	264.03650471548	61.225	61.225	61.225	1	1	296.860604651163	349.86	470.398113636364	551.967545454545	598.890162790698	605.9745	682.653681818182	1011.20288636364	679.077818181818	808.374139534884	131.615181818182	1120.13468181818	260.134772727273	553.934045454545	364.286045454546	316.322558139535	221.425790697674	244.865454545455	358.109790697674	209.181046511628	221.430837209302	258.130604651163	253.061454545455	204.081818181818	184.624113636364	412.136372093023	322.370272727273	575.356909090909	537.683727272727	318.40688372093	251.020636363636	254.078441860465	1214.98618604651	660.028227272727	597.883534883721	766.224818181818	1104.95536363636	932.757772727273	200.993727272727	1244.8823255814	567.275162790698
323	265.016428435425	265.012295373187	265.03158033655	61.225	60.188	63.238	9	9	406.015534883721	593.653534883721	649.997833333333	671.332333333333	770.310697674419	753.88311627907	827.548261904762	1218.36328571429	811.716372093023	993.108666666667	308.119095238095	1275.1902173913	392.745833333333	799.885333333333	514.284	425.508785714286	257.142	294.862571428571	472.389209302326	295.921395348837	363.260744186047	393.818744186047	372.447738095238	386.733404761905	293.76	524.351720930233	449.883	817.131767441861	710.118857142857	419.445071428571	341.835595238095	329.636880952381	1208.8185	853.856790697674	712.138558139535	919.277428571429	1292.68554545455	1113.39147619048	413.206071428571	1364.28116666667	669.303069767442
324	267.123467248202	267.119924283745	267.13998127718	549.9115	543.792	550.957	12	12	315.310105263158	1106.12471794872	931.644421052633	1093.72210526316	966.189210526315	1205.98215789474	632.384102564104	1871.51363636364	723.470871794873	950.759487179489	935.726105263157	680.427763157895	516.253157894737	1133.6757948718	973.202307692307	883.297210526316	440.761846153847	370.336421052632	386.628589743589	250.000512820512	748.774102564102	644.802051282051	722.141846153846	852.698564102564	394.839230769232	549.849102564104	283.659794871795	871.439578947367	536.74147368421	472.31935897436	458.037564102565	688.677631578947	1839.56083333333	874.252763157894	458.10664102564	619.21782051282	673.582105263159	1002.63413157895	660.022948717948	1018.36943589744	945.808342105262
325	268.101852841254	268.101852841254	268.101852841254	126.501	126.501	126.501	1	1	160.167068965517	258.081810344828	190.810931034483	334.650482758621	191.832561403509	267.281368421053	166.305754385965	454.912440677966	634.557965517241	751.946877192982	660.051551724138	600.935	138.743448275862	240.736275862069	197.933517241379	126.514206896552	69.3778947368421	65.3103157894737	49.9885964912281	56.1094827586207	103.058310344828	127.521551724138	107.118103448276	149.922559322034	82.6413157894737	58.161	55.0939655172414	181.609103448276	63.2628421052631	62.2178965517241	93.8384137931035	45.9116379310345	200.936603448276	99.968448275862	62.2305172413793	68.3646842105263	195.85324137931	248.922068965517	181.625578947368	283.583965517241	63.2628421052632
326	269.108996096636	269.108996096636	269.108996096636	120.379	120.379	120.379	1	1	44.8917857142857	65.2845714285714	61.2225	90.8324464285714	39.794625	56.1147321428571	58.1552678571429	124.437859649123	130.582857142857	143.857767857143	113.237839285714	113.249732142857	47.9525892857143	60.1841403508772	60.1894821428571	49.998375	42.8475	38.7708571428572	32.6457142857143	30.6052631578947	33.672375	40.8028571428571	33.6688392857143	56.0980701754386	30.6080357142857	40.8145454545454	24.4838571428571	59.1879642857143	20.4075	25.5013392857143	33.6524736842105	23.4661607142857	83.6299298245614	29.5910727272727	29.5877678571429	37.753875	51.0089285714286	61.2128571428571	53.0539285714286	92.834625	24.489
327	270.092764182971	270.092764182971	270.092764182971	106.101	106.101	106.101	1	1	65.2918857142857	105.064352112676	127.555357142857	134.698457142857	177.555652173913	245.847154929577	204.039436619718	255.028169014084	480.433457142857	601.087304347826	275.450142857143	703.984647887324	78.5609	111.190746478873	114.2608	121.4225	136.71585915493	281.614628571429	138.756914285714	206.079830985915	117.341071428571	104.051657142857	101.006871428571	130.563605633803	116.310942857143	124.483571428571	132.626	316.310714285714	188.766071428571	140.785628571429	152.970422535211	127.544642857143	949.646225352113	479.570289855072	202.030714285714	337.738214285714	675.315657142857	600.939871428571	346.838309859155	740.654828571429	298.964642857143
328	270.105413824021	270.097297849669	270.113635763782	105.608	105.075	109.173	4	4	65.2912941176471	105.062985507246	127.555147058824	131.636911764706	177.556764705882	244.824347826087	203.017492753623	251.968637681159	478.386897058824	601.039852941176	275.474347826087	702.959739130435	77.5409275362319	110.170956521739	114.269217391304	120.401647058824	136.716898550725	281.616	137.735735294118	201.997304347826	116.320235294118	103.021485294118	99.9869855072464	129.54184057971	116.310176470588	124.483058823529	132.624492753623	315.289058823529	187.746666666667	139.765811594203	152.980434782609	125.502782608696	948.626956521739	478.545529411765	201.009529411765	337.739927536232	675.316753623188	600.944573529412	344.799188405797	740.656782608696	298.96615942029
329	270.277155251044	270.272529593148	270.281626393217	893.752	885.617	894.806	35	35	639.77826	1084.66394	928.655	946.813090909091	652.979199999999	991.623130434783	618.423	675.5048	664.26738	648.88536	745.824680000002	588.897739999999	998.834540000001	1055.08093877551	1021.48598275862	971.40176	617.4025	888.8555	574.29378	665.22256	978.429340000001	622.4318	591.89	890.686980000001	1121.36298484849	618.362400000001	633.65598	656.04004	580.402760000001	610.12744	919.3804	686.64844	596.9925	914.164363636362	612.97192	614.20856	616.176639999999	700.928588235294	1299.82432432432	639.7908	623.39108
330	270.883249949352	270.883249949352	270.883249949352	1076.4	1076.4	1076.4	1	1	959.11333333333	1298.88433333333	1272.35566666667	1276.43700000001	920.34066666667	1276.854	864.222333333331	913.496666666663	784.892666666664	791.778666666664	1061.13548387097	875.160000000003	1314.18933333333	1240.72533333333	1289.28	1271.32193548388	874.425666666664	1290.72166666666	806.819999999998	938.706666666664	1274.39633333333	793.819333333331	850.679999999997	1320.31133333333	1338.67733333333	797.90066666667	915.538000000004	989.723333333337	842.049999999997	864.959999999997	1349.901	894.83233333333	895.852666666664	1028.48516129033	810.899999999998	775.453333333331	824.698666666664	907.800000000003	1107.42333333333	808.104000000003	817.772666666664
331	271.273329290256	271.266154612143	271.289889870907	933.645	926.4	935.64	144	144	4074.66754929577	6324.6985915493	5561.0420625	5978.35549295774	3979.4625	5500.84137142857	3891.90236842105	4133.73169014085	3907.9485915493	3817.13725352112	3422.76154929577	3800.54561403508	5585.4605263158	6096.08161764705	5830.86915625001	5955.79528169015	4044.35594285714	5366.20978947369	3845.43310294117	4026.78538181818	6226.27453521127	3853.24144285714	3867.4014084507	5520.08920634921	5627.368125	4039.55465277778	3864.50015492958	4015.1925862069	3738.70722222222	4015.45097142857	5511.98134375	4105.89690140845	4008.67780882353	5555.26175	3957.37507246377	3953.53697183099	3920.01793150685	4180.75683333333	3447.7697887324	3889.65412903226	3961.00690140845
332	271.973251386696	271.973251386696	271.973251386696	66.321	66.321	66.321	1	1	175.462051282051	546.72	592.947743589744	478.500256410256	233.679820512821	574.418794871795	206.122871794872	311.183875	292.614897435897	260.283076923077	2016.0634	257.072307692308	576.370625	410.09025	545.850897435897	532.667538461538	294.898564102564	787.776512820513	412.193948717949	409.184512820513	416.327384615385	249.943974358974	206.091794871795	364.238175	432.469128205128	217.320076923077	202.015846153846	295.83625	184.671051282051	189.827684210526	484.559375	211.224923076923	285.635897435897	614.11717948718	203.061641025641	205.076692307692	336.684615384615	240.780512820513	1568.72155	279.59241025641	292.865102564103
333	272.111374635972	272.111374635972	272.111374635972	60.189	60.189	60.189	1	1	37.74346875	57.11475	52.0331612903226	60.197129032258	35.7090322580645	48.9645	38.7783870967742	59.1749677419355	46.899875	51.0433333333333	42.8508387096774	37.74346875	37.7507419354839	56.1035483870968	42.8508387096774	29.5940322580645	29.5930967741935	47.9521290322581	25.5064516129032	35.70984375	38.7783870967742	95.9072903225806	80.6029354838709	69.3775483870968	37.73653125	28.5627096774194	29.5828064516129	26.5225161290323	22.4463870967742	22.4541935483871	39.7825161290323	22.449935483871	45.90421875	27.54253125	28.5681290322581	17.3443870967742	26.5275483870968	42.8521935483871	32.6430967741935	25.5112903225806	28.5726451612903
334	272.269199488945	272.269199488945	272.269199488945	934.529	934.529	934.529	1	1	893.645142857143	1495.14953488372	1318.89078571429	1432.44771428571	909.180642857145	1293.54114285714	890.58181395349	889.792952380952	920.291720930234	861.342190476189	709.098571428573	862.020714285714	1252.70619047619	1376.33330952381	1370.4035952381	1428.76666666667	841.617857142857	1263.11371428571	878.670999999999	1026.51772093023	1382.48714285715	838.557428571429	833.67069047619	1247.95502380952	1264.134	885.711333333333	908.160238095237	936.622285714288	837.654571428571	943.629069767441	1312.24052380952	907.139833333333	887.521395348837	1368.52242857143	898.742930232558	865.19665116279	861.900000000001	900.891261904762	637.678571428573	853.058380952383	898.850738095238
335	272.275174111709	272.271280280962	272.295167384487	933.559	926.355	935.555	83	83	900.819229508197	1510.79772	1244.62985507246	1438.45426229508	886.692296875	1295.65743243243	865.105750000001	903.106229508198	855.995742857144	815.253942857143	781.458131147541	806.014237288136	1233.41508333333	1322.28679245283	1316.316	1455.02211267606	821.319545454546	1282.59391666667	882.526885245902	1018.47008888889	1410.22965333333	844.70931147541	839.918721311476	1213.207296875	1277.46275324675	891.809540983607	870.42042253521	943.833606557376	848.721836065574	904.890622641511	1272.38668656716	911.187433333333	899.880545454546	1370.48673333333	823.027395348836	869.263475409836	872.085983606558	908.980672131147	677.589866666667	863.238983606558	870.348025974026
336	275.052780467066	275.052780467066	275.052780467066	351.987	351.987	351.987	1	1	92.8365454545454	124.473272727273	152.034181818182	146.943272727273	94.8938181818182	142.838181818182	95.9052537313433	143.858454545454	123.431	144.889484848485	108.148909090909	109.170343283582	108.158545454545	99.9703939393939	117.312014925373	110.180955223881	56.105	76.5340909090909	61.2263636363636	61.2009090909091	115.29253030303	91.8	89.792	92.8296515151515	88.7637272727273	71.4127272727273	59.1608787878788	107.138181818182	61.2161194029851	51.0136363636363	89.792	53.0589090909091	115.301090909091	95.9141818181818	67.343	71.4243939393939	98.9664545454546	92.8448181818181	95.8985151515152	90.7732575757576	47.9570909090909
337	275.09113291584	275.09113291584	275.09113291584	115.301	115.301	115.301	1	1	15.3046153846154	30.5942307692308	31.6355	34.69632	17.3485	40.8030769230769	25.5019230769231	36.7213846153846	20.4007692307692	25.5009615384615	17.3406538461538	21.4256538461538	34.6813076923077	25.5009615384615	32.656	23.4661923076923	43.8715769230769	21.4296923076923	23.4608846153846	38.7702307692307	32.6486153846154	23.4564615384615	28.574	24.4707692307692	26.528	19.3895	7.14188461538461	39.7905	14.287	15.3011538461538	17.3334615384615	19.3895	36.7144615384615	33.6625384615384	21.4264615384615	20.4053846153846	25.4916666666667	29.5878076923077	19.3851153846154	31.6223846153846	18.3731538461538
338	275.997641755915	275.996519741441	275.998763770388	62.2205	62.218	62.223	2	2	310.09216	396.71776	450.03168	393.82808	264.25252	453.9178	276.56092	396.88892	217.1748	213.28032	429.52104	178.507	417.29452	376.48332	388.72668	356.16148	150.99552	299.96232	158.1434	139.80576	376.57188	202.02336	206.09656	415.28652	335.5142	193.8532	178.507	427.39676	178.549	245.99352	334.65184	233.64412	489.7344	492.67932	227.52244	212.21824	400.97004	471.36936	497.77952	378.59808	148.99592
339	276.000632621808	275.998145381107	276.00763965221	95.3905	89.794	97.944	4	4	160.162428571429	207.119414634146	237.756609756097	234.695365853659	258.164902439024	282.614317073171	302.932756097561	448.8	313.096142857143	371.528585365854	253.026536585366	451.978853658537	271.423804878049	377.4	274.419365853659	266.328219512195	231.63412195122	279.553512195122	224.491219512195	204.028571428571	108.14843902439	89.7725714285714	102.026829268293	94.8736097560975	118.353142857143	97.9474285714286	65.2893658536586	344.900146341463	211.225829268293	149.97943902439	171.336	122.435121951219	748.767380952381	501.011609756098	261.226146341463	466.329487804878	949.869780487805	1004.82012195122	601.886341463415	942.727902439024	207.084166666667
340	277.030168231539	277.029107342776	277.031970577755	82.623	76.536	83.655	3	3	345.822375	1167.10557746479	1721.45281690141	2134.57661971831	1014.23	2487.44676056338	1425.21546478873	3867.51412676056	1903.95104166667	2200.21318309859	374.438211267606	2037.33377464789	825.396492957746	1383.27278873239	1178.40908450704	846.962394366197	709.144718309859	820.295154929578	1653.99077464789	1185.56277777778	597.926338028169	927.281	670.362084507042	466.262295774648	520.256666666667	1769.16166666667	699.797295774648	2970.245	1866.22401408451	646.956816901409	686.535830985915	552.010492957746	3826.43677777778	2384.3653943662	2100.905	2504.96443661972	4417.81971830986	1609.00643661972	454.970253521127	4108.95795774648	2056.712
341	277.046423493911	277.043986686914	277.048860300908	103.043	102.014	104.072	2	2	93.845935483871	200.997193548387	322.408875	505.13203125	489.81	501.041741935484	464.05734375	1849.1466875	285.627096774194	399.95025	52.03275	361.17135483871	134.677125	401.9908125	239.75875	152.0451875	211.19821875	153.0140625	230.5835625	217.280612903226	82.64278125	209.080161290323	77.541375	92.82853125	84.6680322580645	291.793806451613	89.76825	769.4334375	342.8775	148.9565	113.20959375	98.9824375	2159.61141025641	460.223677419355	441.771741935484	695.9596875	1049.86940625	860.14978125	72.4406129032258	920.1245625	311.129516129032
342	277.036100076551	277.028272876151	277.043927276951	67.339	66.316	68.362	2	2	325.406583333333	1138.506	1676.62673333333	2073.38506666667	965.266866666667	2439.4576	1355.82365	3741.68456666667	1850.937	2125.84036666667	358.1136	1974.0225	789.6864	1317.03516666667	1155.98101666667	821.46225	684.666033333333	790.706666666667	1626.46446666667	1160.0432	585.690466666667	901.842066666667	656.998066666667	448.961333333333	493.720333333333	1740.57493333333	686.572166666667	2869.03673333333	1828.31786666667	629.627933333333	666.179716666667	536.669033333333	3716.52788333333	2342.76186666667	2052.97773333333	2432.55413333333	4293.70293333333	1515.12075	433.535416666667	3977.38926666667	2022.00336666667
343	277.969864276558	277.965875847954	277.984944122147	66.333	65.272	68.35	29	29	1179.26097560976	1186.26	1587.7813	1793.63945454545	1124.33565853659	1735.4925	1225.43895348837	731.644725	314.077365853659	307.236102564103	302.0014	274.413625	1051.77465	1054.80925	980.6044	1225.530425	110.2059	170.385925	164.263195121951	105.104897435897	2144.85213636364	1183.52717948718	1108.18155	3103.08090243902	1334.12646153846	685.5408	828.3415	893.6295	370.359825	912.3717	1481.66228571429	1278.58757894737	577.389024390244	1016.06575609756	533.603825	708.07085	622.36775	804.0949	675.32275	682.6476	173.44675
344	277.988066384156	277.985612916823	277.989541709476	67.342	67.33	68.357	3	3	1191.52297674419	1193.42720930233	1654.30769047619	1866.05902380952	1129.57765116279	1851.55325581395	1263.2610952381	744.912857142857	319.143534883721	327.641642857143	305.065428571429	294.820325581395	1065.0256744186	1060.94511627907	986.731404761905	1235.69876744186	121.429813953488	175.509619047619	175.488	111.226714285714	2187.74780952381	1260.02345238095	1113.2615952381	3141.82626190476	1397.4	689.616571428572	831.413720930233	903.846571428571	382.604651162791	916.451761904762	1526.52552380952	1316.50642857143	596.781627906977	1025.24023255814	541.759071428571	727.458976744186	633.582642857143	806.119761904762	683.4	696.936452380952	189.771906976744
345	278.03240220142	278.028265555099	278.0376200917	198.9595	198.917	200.975	6	6	42.8516170212766	84.6829574468085	67.346125	73.4505	45.9178125	81.611914893617	55.101375	104.057361702128	1637.66391891892	1829.34273076923	2076.03916666667	1292.85219148936	78.5608541666667	79.5915319148936	84.6824791666667	67.337875	135.679395833333	156.1014375	289.72229787234	245.886659574468	77.54375	99.9871063829787	85.70275	85.6925106382979	54.0746595744681	69.3788085106383	57.1293333333334	90.8152291666666	59.1696666666667	33.65725	63.2492340425532	43.8770208333333	67.3382553191489	89.7731063829787	70.3814680851064	74.4801914893617	108.161958333333	61.22375	114.270333333333	124.460333333333	65.2895319148936
346	278.047797343908	278.047797343908	278.047797343908	199.978	199.978	199.978	1	1	52.0411463414634	87.7430731707317	86.735243902439	85.7025365853658	54.073880952381	83.65	61.2234146341464	119.371390243902	1586.74475609756	1791.84809756098	2070.84166666667	1296.761	84.6817380952381	81.6214634146341	84.6817380952381	71.42	290.734756097561	162.225428571429	248.909756097561	278.573195121951	94.8849512195122	107.128170731707	94.8849512195122	87.730487804878	65.2971707317073	73.4610731707317	65.287619047619	90.814731707317	54.0742195121951	47.9342682926829	68.3498048780488	57.1432195121951	112.232195121951	86.7103658536585	53.04	68.3579756097561	84.6944146341463	81.6228571428572	65.2967619047619	106.094857142857	61.2087804878049
347	279.96111164532	279.96111164532	279.96111164532	304.034	304.034	304.034	1	1	93.8650909090909	173.474696969697	165.284181818182	155.09296969697	102.027272727273	119.371909090909	85.6950447761194	143.847772727273	134.676	137.736818181818	110.197636363636	119.362701492537	94.8697164179105	132.647272727273	106.090865671642	75.4998805970149	81.6181818181819	106.108363636364	97.9505454545455	122.432727272727	139.777363636364	61.2109090909091	59.1758181818182	87.7499696969697	157.133666666667	61.2109090909091	38.7703636363637	154.061181818182	99.9956363636364	95.9056363636363	154.074909090909	51.0181818181818	233.642454545454	158.142272727273	46.9283636363636	70.3935909090909	169.365272727273	180.572181818182	168.302462686567	128.554363636364	237.722597014925
348	280.023905211391	280.023689006937	280.038871341281	199.983	199.977	200.975	3	3	56.1208620689655	108.159052631579	102.037931034483	120.370172413793	57.1412413793104	140.783793103448	71.4253448275862	138.743448275862	799.896275862069	841.713362068966	977.325172413793	649.981620689655	95.9059310344828	99.9870344827586	105.099068965517	76.5193965517242	147.925	151.000827586207	188.731896551724	176.507724137931	96.9262068965517	110.189793103448	61.2103448275862	118.350526315789	95.9059310344827	89.784275862069	74.4725862068966	113.273586206897	67.3313793103448	60.1779655172414	109.158771929825	80.6099655172414	145.899448275862	139.763620689655	86.7072033898305	89.7827586206897	107.139827586207	95.9140344827587	94.8856551724138	151.000827586207	65.2910344827586
349	280.261830608661	280.261830608661	280.261830608661	831.475	831.475	831.475	1	1	25.51	245.85615	213.237475	73.4598000000001	61.2074999999999	201.98475	22.44275	193.8285	73.4688000000001	103.07555	673.4805	35.70525	221.45935	188.7555	235.7124	111.226325	28.5635	76.4981250000002	40.8099999999999	45.912375	168.44025	30.60825	46.9384	219.326875	77.5409000000001	32.6536	22.44935	54.082525	38.76	94.91115	82.654425	62.245925	42.8526	201.023725	80.6017250000001	104.05275	29.583625	33.669075	200.994175	40.806	47.9458749999999
350	281.061152917916	281.053009618828	281.069296217004	845.252	842.716	847.788	2	2	210.203380952381	179.52	138.739428571429	137.716071428571	283.599714285714	230.552285714286	247.894714285714	263.196857142857	264.284833333333	159.201714285715	111.208547619048	245.854428571428	189.768714285714	193.849761904762	193.899523809524	142.836666666667	268.266261904762	142.82	173.448571428571	246.874571428571	225.630476190476	209.15369047619	129.573261904762	137.735357142857	221.371	158.162738095238	134.746857142857	195.917714285714	137.719285714286	226.535142857143	207.142166666667	267.346047619047	286.700285714286	149.9785	176.50530952381	289.761142857143	164.262166666667	231.599452380952	129.576285714286	166.306571428571	216.245047619048
351	281.956890696792	281.956890696792	281.956890696792	304.034	304.034	304.034	1	1	87.7431044776119	145.924029850746	151.001970149254	147.951940298508	56.1155970149254	129.574119402985	61.2114705882353	92.8295074626865	165.28352238806	189.769970149254	133.655194029851	148.947911764706	136.684	161.215060606061	139.754313432836	126.515164179104	52.0253283582089	167.326507462687	96.9340298507463	78.5606865671642	157.121373134328	56.1106716417911	69.3792835820895	127.544776119403	141.829791044776	103.047134328358	70.3985373134328	105.089208955224	96.9340298507462	60.2011343283582	170.399820895522	51.0179104477612	106.109492537313	169.364597014925	61.215223880597	62.2309253731343	92.844447761194	97.9371940298508	108.123117647059	97.9457910447761	143.869136363636
352	282.276744269921	282.271840495448	282.290210885663	895.821	889.625	897.884	57	57	482.638490566038	2378.494125	1826.64789473684	1092.7175	727.458055555556	2172.93631578947	540.855185185185	1954.04472222222	1019.3685	1005.99608	11336.9151276596	597.046666666666	2692.534	1754.9993939394	2405.15481944444	1452.0292	644.944296296296	1119.46818518519	691.597666666666	717.333388888889	2296.80034666667	956.104388888889	755.156296296298	1831.4026	1123.44816666667	964.2675	733.659611111111	785.613888888889	760.961444444446	1204.94805555556	1213.24238888889	846.830555555556	605.14551851852	1656.92290909091	932.212296296295	1150.96869565217	647.805833333334	605.024722222221	1842.64173333333	655.077777777778	616.314888888889
353	282.295479258553	282.293210739729	282.296627266799	897.758	896.784	897.838	5	5	459.176086956523	2285.696	1746.11269565218	1043.72686956522	679.493739130435	2079.07013043478	498.020266666666	1870.6376	960.1964	1066.05902173913	11409.8204130435	546.918086956522	2605.8017826087	1559.1712	2191.06017391304	1444.87408695652	596.941630434782	1069.50678260869	650.773869565217	663.187777777778	2012.25452173913	898.9724	704.152666666667	1842.63039130435	1066.33163043478	906.107478260869	694.901282608697	741.745456521739	711.990347826086	1109.04334883721	1149.981	801.024239130436	554.1496	1712.0342173913	875.085391304349	1144.73269565217	603.930086956522	558.023239130435	1934.46773333333	611.214391304348	562.235608695652
354	283.174026109072	283.174026109072	283.174026109072	198.957	198.957	198.957	1	1	69.3774358974359	113.251307692308	315.306769230769	725.32665	65.2980512820513	545.850897435897	87.7562105263158	207.117256410256	57.1429743589743	67.3369230769231	76.509375	74.4805897435897	152.018205128205	81.6225641025641	87.7436499999999	79.5814499999999	56.106875	74.4787179487179	70.3888461538461	58.1633846153846	131.616384615385	80.6002564102564	756.00525	111.210743589744	56.1225641025641	57.1429743589743	1551.838275	48.9796923076923	80.589875	30.5946153846154	78.5617179487179	29.5918974358974	51.0128205128205	126.495897435897	65.2882051282051	39.791	65.3062564102564	38.7697435897436	43.871825	43.865375	37.7447435897436
355	283.278685001058	283.278685001058	283.278685001058	895.763	895.763	895.763	1	1	402.02775	959.146315789475	728.611499999999	569.319428571429	487.688035714286	846.733392857143	420.438642857143	737.731125000001	525.493125000001	509.069107142857	3117.33828571428	428.64	941.723714285716	764.260875000001	822.508607142856	690.721339285714	441.861035714285	563.296285714286	448.831428571429	455.087250000001	820.295357142857	478.555875000001	483.700071428572	737.653660714286	595.899000000001	523.452375000001	447.944625	476.515125	441.690928571429	595.833684210526	589.714821428572	528.49875	445.946581818183	748.889714285715	542.573500000001	555.023157894737	426.434642857143	500.960285714285	832.538571428571	465.291	428.5125
356	284.294673145929	284.288067175182	284.312858410777	963.1445	954.974	965.223	136	136	894.575080000001	1361.46894230769	1628.11676712329	1435.39253846154	1015.13339506173	1396.55551282051	908.979107142857	1550.82222222222	1150.8535890411	943.663235294117	4173.98885714286	1114.04942465753	1612.82269230769	1376.34241791045	1645.97432857143	1466.28606	998.685430769231	1612.04564102564	1122.26101694915	971.386181818181	1507.8556	1201.87715384615	1162.20471186441	1542.66195348837	1634.47690909091	1124.66446666667	1165.38196610169	978.522500000001	994.843309859156	1076.88331034483	1437.46560810811	1120.10076923077	945.603931034484	1494.93695652174	1165.1611875	973.340181818182	1047.363484375	1154.05183636364	1982.24312676057	1111.17429310345	1023.22412727273
357	285.297629973848	285.297629973848	285.297629973848	962.087	962.087	962.087	1	1	209.123428571429	342.701070422536	353.979657142857	305.014171428572	253.027314285714	329.4923	256.048685714286	361.181142857143	275.450142857143	236.706285714286	1113.20964285714	220.360114285714	396.824457142857	348.932828571428	364.293	321.408	247.887771428571	381.581514285714	286.651661971831	230.600714285715	353.979657142857	258.106323943662	262.208774647888	356.074728571428	387.703142857143	263.296371428571	281.638285714286	253.045028571428	235.6992	281.504450704226	352.984257142857	253.006057142857	216.263887323944	327.557571428572	281.551098591549	251.004342857143	244.769142857143	292.8425	485.6084	249.9875	232.6056
358	286.148601820919	286.148601820919	286.148601820919	138.749	138.749	138.749	1	1	43.8713157894737	74.446552631579	101.021684210526	92.843947368421	76.5315789473684	100.993026315789	73.4711351351351	151.976078947368	84.6818421052632	139.779657894737	63.2465263157895	86.722972972973	61.2063157894737	97.9459459459459	57.1347368421053	65.2968421052632	120.391052631579	121.430105263158	70.3890789473684	130.594594594595	87.7426315789474	112.214473684211	78.5501315789474	133.616641025641	76.5202702702703	62.2463783783784	46.9324324324324	92.8319736842105	55.0942105263158	49.9709736842105	69.3474736842106	37.7497368421053	213.1745	111.208684210526	56.1059459459459	81.6231578947368	141.798289473684	122.434736842105	55.1033513513514	128.533263157895	79.5937297297297
359	287.052275320554	287.047819298819	287.069366278867	265.263	262.225	266.296	11	11	113.265847826087	232.647319148936	295.880212765958	290.811521739131	436.671652173913	530.727826086957	474.310108695652	560.13185106383	166.284276595745	227.576347826087	183.607659574468	183.650869565217	428.509565217391	357.089361702128	391.738434782609	467.398956521739	159.126638297872	124.47447826087	195.844085106383	278.535510638298	231.628826086956	194.852510638298	178.548404255319	205.101255319149	320.402869565218	224.486086956522	163.206808510638	645.835085106383	320.327782608696	291.793021276596	313.264106382979	274.420934782609	827.340787234043	620.39285106383	358.154425531915	467.179489361702	634.696913043479	644.969739130435	557.062434782609	744.631063829787	120.406173913043
360	287.884644494268	287.882678407611	287.887114983445	1080.48	1080.36	1081.54	39	39	1288.61083333333	1741.60135135135	1955.74787234043	1816.56216216216	1122.30555555556	2023.73189189189	1185.56277777778	1142.00166666667	1115.46722222222	1294.72297297297	932.533888888889	1137.60972222222	1913.96666666667	1712.44315789475	1817.64	1838.04	1156.28944444444	2163.97815789474	1216.17111111111	1212.09	1758.95888888889	1046.805	1303.915	2074.68	1956.908	1205.96833333333	1319.57833333333	1330.44222222222	1151.18666666667	1130.16	2016.06888888889	1231.46621621622	1159.03555555556	1982.88263157895	1188.3	1129.4475	1070.56277777778	1136.58944444445	864.410555555556	1196.09111111111	1148.20722222222
361	289.079877599972	289.067831029857	289.08488965502	240.7685	236.712	240.811	6	6	108.149581395349	240.752930232558	208.133428571429	242.856333333333	75.5099523809524	148.999952380952	48.9691428571428	93.8763720930233	70.3992558139535	89.795619047619	55.0954285714285	70.4079285714286	64.2855	64.2849069767442	73.4691428571429	45.9128571428572	47.9465581395349	51.0142857142857	23.4632093023256	52.0271162790698	45.9117857142857	59.1694418604651	31.6207209302326	38.7697209302326	44.8925714285715	29.5917380952381	36.714976744186	65.2982857142857	29.5882857142857	29.5806744186047	34.6847441860465	26.5169047619048	65.2978604651163	42.8566046511628	32.6444651162791	48.9666976744186	53.0548571428572	53.0759047619047	43.8774047619048	58.1562857142857	25.5063953488372
362	289.080633502157	289.076985652834	289.08428135148	166.297	165.276	167.318	2	2	31.6286111111111	31.6286111111111	49.9936111111111	49.9781851851852	36.734	62.2372641509434	40.8105660377358	83.6445555555556	79.5816666666667	87.7329811320755	67.3374339622641	51.0188679245283	55.101	69.3637777777778	48.9733333333333	45.9075	32.6556981132075	48.9724444444445	36.7295094339622	41.8268333333333	46.9327777777778	45.9075	43.8719444444444	52.0341666666667	40.8150943396226	34.6889811320755	31.6286111111111	35.7136111111111	31.6251666666667	41.8185090909091	37.7537037037037	32.6518518518519	61.2166666666667	60.1778148148148	24.484	40.7949090909091	57.1355555555556	34.6856666666667	21.4279245283019	45.9125	58.1441454545455
363	289.972516777686	289.972002591606	289.973030963766	114.2605	112.211	116.31	2	2	128.539764705882	250.958588235294	288.8015	482.687403846154	511.275411764706	723.37462745098	607.942923076923	450.8655	1792.20890196078	1928.09076923077	1058.03913461538	1415.09354901961	135.695807692308	167.308384615385	154.060653846154	148.976153846154	205.054788461538	119.383588235294	145.899254901961	185.668549019608	676.4385	1349.35623529412	1135.55965384615	1249.42932692308	557.069882352941	838.842941176471	1009.04626923077	467.389	182.648846153846	300.951057692308	491.565846153846	625.425038461538	641.617	552.021549019608	252.032019607843	440.806153846154	1156.74542307692	768.262730769231	763.089461538462	1262.97426923077	335.709019607843
364	289.978578101655	289.974348475569	289.99826905026	91.8165	85.706	94.9	36	36	98.9535348837209	223.410558139535	218.364604651163	457.147534883721	328.567302325581	596.781627906977	414.129441860465	281.558511627907	1998.01675	2042.97196551724	1349.82920930233	1477.36409302326	137.756511627907	170.34	138.738976744186	156.124046511628	218.364604651163	127.53488372093	157.14088372093	186.685534883721	668.374186046512	1460.86275555556	1116.03265116279	1217.02646511628	552.994857142857	948.843571428572	1034.42148837209	375.462697674419	175.508	284.657860465116	440.579720930233	567.275162790698	551.895488372093	448.988571428571	267.352285714286	486.728581395349	1337.58586046512	568.295441860465	909.84	1426.35013953488	379.491906976744
365	290.090936521634	290.084794645489	290.091429608521	239.734	237.716	239.79	3	3	33.6684615384615	91.81125	80.6017249999999	106.122666666667	45.9184615384616	65.3161025641026	45.9057692307692	100.000205128205	49.993475	72.4509487179488	31.6287435897436	52.0409230769231	50.0001025641026	57.1429743589744	48.9809230769231	41.8315641025641	38.7648717948718	31.6279487179487	26.52325	57.127	48.9735384615385	81.61	57.1185641025641	95.9065128205129	71.4197435897436	41.8378717948718	31.6152307692307	55.0938461538462	26.5266666666667	31.62	44.8866	38.7590256410256	58.15425	32.6531282051282	31.623875	26.5233333333333	32.6482051282051	44.9115897435898	16.3245128205128	45.9115384615384	30.6076923076923
366	291.017303050695	291.014059695682	291.02460504784	65.287	63.237	66.31	10	10	209.114137931034	414.0794	547.99924137931	802.929965517241	399.948137931035	727.307533333333	460.222172413793	457.083586206897	161.110965517241	167.426428571429	486.671586206897	112.207333333333	356.004068965517	339.682965517241	322.407172413793	405.124321428571	104.068137931034	152.022571428571	77.5409655172414	100.007310344828	847.992517241379	2300.68462962963	2392.54689655172	1474.52486486487	473.2336	987.426758620689	853.797724137931	348.875379310345	276.49475862069	312.320482758621	500.921586206896	416.276571428572	223.395103448276	273.387724137931	484.631034482759	387.704827586207	269.352827586207	258.086172413793	395.78675862069	497.995586206897	140.826620689655
367	291.085580459474	291.076362244715	291.09305437071	238.748	236.712	239.79	6	6	38.7705106382979	61.2102127659574	58.1554375	65.3058723404255	52.0395319148936	76.5382978723404	53.0477446808511	82.6510212765958	53.0543829787234	66.3262765957447	54.0746595744681	55.0949361702128	31.6318723404256	49.9987659574468	56.1210638297872	43.8718936170213	31.6246170212766	34.6894042553192	33.664914893617	52.0275957446808	40.8158333333333	68.3514042553191	39.7816595744681	34.6850638297873	34.6894042553191	35.7134042553191	30.5968085106383	53.0540833333333	22.4484255319149	32.6413617021277	28.564170212766	15.29875	72.4396382978723	49.9987659574468	23.4604893617021	33.664914893617	43.8716458333333	52.0525531914894	44.8968510638298	62.2212978723404	29.5880212765957
368	291.968848382447	291.967656543739	291.97271171964	91.823	90.809	92.837	7	7	81.6102564102564	144.85775	141.839075	272.453475	179.5948	304.04195	260.1	195.8688	1041.26685	946.205538461539	734.598	807.037525	90.817825	96.897625	106.093	116.32845	160.2028	125.493825	101.022075	151.998625	407.089725	821.200625	614.11525	726.329	300.983205128205	560.120769230769	574.330375	189.77115	83.67485	184.669775	248.8434	337.711025	334.601	264.290075	130.615794871795	198.982875	609.104175	349.954325	392.748125	652.976	190.763375
369	292.018563049678	292.016066995448	292.021059103908	63.777	62.235	65.319	2	2	122.416216216216	157.075837837838	168.369473684211	239.768026315789	157.121621621622	193.851351351351	138.775135135135	131.635783783784	105.023810810811	119.374783783784	213.235	128.533621621622	141.794631578947	150.998947368421	160.207891891892	165.305675675676	78.5608108108108	125.493243243243	76.5202702702703	102.043243243243	257.146105263158	622.364864864865	595.932540540541	398.989081081081	173.395405405405	288.736486486487	235.650394736842	156.080131578947	115.290540540541	129.612081081081	212.283675675676	160.203648648649	120.391891891892	172.39827027027	164.263513513513	148.959459459459	143.860815789474	151.044	221.398648648649	191.839157894737	97.9485405405406
370	292.217412708362	292.217412708362	292.217412708362	286.689	286.689	286.689	1	1	11.2228285714286	22.4497777777778	25.50625	31.6286111111111	9.1825	22.4461111111111	12.243	28.5631111111111	17.3447222222222	21.4293333333333	20.4055555555556	15.3041666666667	23.4663888888889	23.4698571428572	23.4625555555555	28.5716666666666	16.3217777777778	19.38475	11.2245833333333	12.2433333333333	16.3271111111111	7.14311111111112	14.2815555555556	12.2433333333333	14.2862222222222	15.30375	15.3047142857143	16.324	6.1215	7.14194444444445	13.2654166666667	15.3066666666667	11.2230555555556	18.365	10.2011111111111	10.2011111111111	12.245	13.2654166666667	10.1994444444444	16.3244444444445	7.1408
371	293.012309518854	293.011302555539	293.018555164648	65.285	62.235	65.319	3	3	159.13075862069	236.6168	272.468896551724	323.427448275862	343.832965517241	319.280866666667	250.009827586207	309.200678571429	109.106793103448	104.085724137931	234.663448275862	118.327733333333	246.856689655172	287.717793103448	248.997793103448	254.140071428571	301.991448275862	143.858896551724	73.4598620689655	234.711034482759	339.809275862069	619.286517241379	550.948965517241	570.430586206896	236.609066666667	261.190620689655	290.719	158.110689655172	129.573866666667	284.762793103448	281.65324137931	303.021931034483	380.562896551724	218.29475862069	161.203586206897	189.7696	154.061655172414	397.894137931034	455.9698	228.588137931034	66.3179310344828
372	293.094435214366	293.094435214366	293.094435214366	63.249	63.249	63.249	1	1	163.229090909091	196.88046969697	226.542461538462	174.480507692308	127.545454545455	188.750454545455	139.789818181818	183.649846153846	149.904363636364	630.692769230769	304.042523076923	110.179636363636	130.595446153846	180.572676923077	141.818492307692	132.646	56.115	197.951630769231	374.473454545455	65.2977230769231	153.066923076923	164.237338461538	109.179507692308	178.547727272727	153.013636363636	168.33	105.078727272727	219.359538461538	190.791	143.882907692308	139.777363636364	152.046476923077	367.265454545455	237.724523076923	132.646	208.135636363636	405.049938461538	321.440538461538	1205.76536363636	332.665446153846	110.179636363636
373	295.145601774364	295.139234443298	295.15196910543	193.8585	192.841	194.876	2	2	30.612	49.9996	66.3254347826087	80.5731304347826	42.8512	62.2362666666667	34.6936	75.4915111111111	77.5504	118.350933333333	75.4997333333334	120.4072	43.8772	52.0279333333333	41.8309333333333	35.7093333333333	47.9473111111111	51.0144444444445	41.8263777777778	31.6324	46.932	45.913	46.9332888888889	39.8008	46.9384	46.9384	79.5808	58.1771739130435	34.6851739130435	17.3381111111111	29.5877333333333	28.5712	83.6618666666667	44.8868444444444	30.608	43.8714666666667	51.02	46.9332888888889	37.7498666666667	61.224	36.7256
374	296.15337230305	296.144421700368	296.160462467454	193.8585	192.812	195.896	4	4	33.672375	44.8974166666667	43.8770208333333	47.9419583333333	33.6689375	52.0338125	34.6920416666667	64.2705	66.3257291666666	61.21625	64.2770625	55.094625	42.856625	43.8671666666667	45.9121875	32.6486666666667	42.847	46.9324583333334	25.5041666666667	27.5506875	45.9121875	36.72975	33.6689375	34.6934583333333	38.7750416666667	33.6730625	32.6486666666667	37.7585	28.5640833333333	23.4580833333333	48.973	31.631625	58.1554375	53.0486666666667	33.6648125	30.608125	44.8974166666667	42.851375	27.5473125	29.5878541666667	20.4033333333333
375	297.009053779648	297.009053779648	297.009053779648	73.441	73.441	73.441	1	1	106.091555555556	133.612722222222	164.287083333333	113.250833333333	129.596444444444	153.020833333333	138.780444444444	185.6855	285.456216216216	216.403542857143	1201.88722222222	238.706	90.8047222222222	111.192111111111	113.250833333333	111.228444444444	112.245833333333	114.286666666667	82.656	107.129166666667	182.659555555556	202.016571428571	129.575277777778	139.778055555556	142.796111111111	125.49075	114.255555555556	172.398777777778	79.5816666666667	121.452722222222	91.81	108.167111111111	196.913611111111	172.398777777778	102.044444444444	122.43	255.069444444444	178.538888888889	374.329805555555	217.354666666667	86.7354166666667
376	297.082440801068	297.081643947528	297.100600428341	845.257	838.668	847.88	6	6	429.583244897959	673.22693877551	732.477224489797	671.267428571429	431.529061224489	771.243428571428	437.641285714285	548.836857142857	757.127714285715	782.825244897959	214.281428571429	571.291428571429	684.762346938775	692.760142857142	814.367142857143	691.822897959182	433.517346938775	601.896326530613	517.2773125	481.507428571429	671.722041666668	485.698500000001	641.759714285715	756.020687500001	608.005142857144	549.988999999999	414.416041666667	438.766734693878	610.057632653061	429.586645833334	604.069551020408	508.153102040817	435.653285714286	748.979591836735	590.733612244899	738.676083333334	597.875469387754	535.639285714286	221.371	679.49669387755	654.787591836735
377	297.083172346472	297.080477311453	297.10125544591	756.055	748.867	756.984	5	5	342.808	657.992142857143	549.990341463415	585.633999999999	437.692357142857	632.650952380952	372.3	474.366428571429	470.411146341463	587.670857142857	188.774880952381	747.956690476192	501.018738095239	604.860000000001	601.018404761904	549.934	317.345880952381	483.671857142858	346.937619047619	427.615048780489	544.819857142857	496.937119047619	443.824285714286	575.441142857143	485.712666666668	479.65738095238	383.681142857142	392.859634146341	430.560571428572	385.605	469.320476190476	391.789714285714	465.242341463415	612.242857142857	469.331428571428	589.56	524.353428571429	588.691119047619	196.882976190476	567.199428571429	496.948714285714
378	297.10312408781	297.10312408781	297.10312408781	652.939	652.939	652.939	1	1	392.807441860466	652.814545454545	603.053651162792	593.883627906977	501.84	664.201674418604	445.74	502.045953488371	368.320744186047	404.94	224.486976744186	494.767674418606	520.342325581395	565.157302325581	594.741348837209	550.005627906977	374.442418604651	530.545116279071	340.819813953488	393.825272727272	580.538790697674	370.403511627907	391.636363636364	586.580232558139	504.086790697675	350.003581395349	352.036395348837	470.402255813953	330.562883720931	400.004093023256	559.036465116279	449.82	570.18	604.005209302327	336.684418604651	429.478744186046	398.929116279069	580.618186046512	220.405395348837	415.253581395349	379.44
379	297.251094596007	297.241941758587	297.260247433426	616.2315	615.245	617.218	2	2	87.7582222222222	1103.60994444445	660.119722222221	1151.89361111111	465.233999999999	756.149333333333	716.118000000001	788.653250000001	536.578444444445	775.516666666667	142.858333333333	454.969555555555	709.997333333334	516.34488888889	671.434166666667	254.007666666666	405.116444444444	174.4675	128.5935	192.8325	465.170666666667	415.253055555556	114.252444444445	377.554166666667	147.940277777778	87.7319444444445	143.859166666667	261.226666666667	80.6019444444442	313.267916666667	121.40975	377.502777777777	1585.76558823529	579.517777777778	141.841777777778	502.045	311.227083333333	960.081388888889	261.191111111111	129.589388888889	69.3694444444445
380	298.08440137817	298.08440137817	298.08440137817	842.716	842.716	842.716	1	1	191.827142857143	275.427	299.9388	292.8179	175.486685714286	324.396342857143	190.774728571429	212.201014084507	288.781285714286	295.949142857143	125.493385714286	225.498928571428	293.862857142857	294.883214285715	359.190857142857	321.4125	193.821408450704	275.454	195.892114285714	206.077514285714	289.848753623189	212.231314285714	254.047585714286	345.872014285714	300.980071428571	223.458214285714	180.660565217391	186.738428571428	228.5024	194.904585714286	269.396914285714	228.56	192.8475	318.351428571429	210.193571428572	281.571257142857	217.317814285715	223.458214285714	129.563585714286	254.029098591549	244.827042253521
381	298.097946744588	298.09526204959	298.111127370038	182.128	181.6	184.662	4	4	276.492707317073	309.185634146341	386.733404761905	438.6	441.839536585366	450.958585365854	415.259121951219	841.620731707317	367.340487804878	392.756341463415	130.594341463415	482.656121951219	409.127585365854	443.753048780488	394.843829268293	412.129268292683	380.505487804878	336.648292682927	252.996292682927	356.073634146341	350.929142857143	333.587853658537	273.43843902439	301.022317073171	332.694926829268	404.084195121951	283.634585365854	581.719756097561	394.796634146341	408.048780487805	346.891219512195	383.675902439024	1118.21404878049	442.68	371.377658536585	504.767195121951	1079.53253521127	673.393170731707	177.526682926829	936.606292682927	413.208658536585
382	298.102709505255	298.102709505255	298.102709505255	847.788	847.788	847.788	1	1	116.309857142857	171.36	196.882976190476	170.363857142857	107.1125	224.431428571429	117.316046511628	141.796547619048	206.121761904762	230.611476190476	72.4402857142857	171.38	188.752857142857	200.990395348838	247.993071428571	211.199142857143	110.16	174.444428571429	138.755619047619	114.253333333333	197.04380952381	145.900857142857	183.651428571429	240.787428571428	184.671714285714	164.285166666667	110.255142857143	123.471857142857	174.444428571428	122.448571428571	180.611642857143	138.775047619048	112.22880952381	216.325809523809	147.941428571429	218.336047619048	168.347142857143	135.694833333333	83.6497619047617	180.586357142857	161.137428571428
383	298.102262919658	298.102262919658	298.102262919658	756.984	756.984	756.984	1	1	108.147179487179	204.025641025641	177.551384615384	205.071538461538	120.40841025641	190.821512820513	97.9175384615384	151.999102564103	143.879368421052	177.529076923077	78.5715897435898	256.122974358975	155.102358974359	174.415615384615	185.714666666667	168.346538461538	118.36758974359	138.758358974359	103.045897435897	98.9808421052633	159.164	150.000307692308	163.245128205128	163.245128205128	160.184282051282	121.431871794872	129.57582051282	102.041025641025	133.656948717949	122.415384615385	148.96117948718	127.535256410256	135.695	189.796307692308	129.556282051282	171.355692307692	141.79782051282	187.727179487179	72.4291025641025	198.925	153.065384615385
384	298.86049590943	298.858383103544	298.861010068309	1083.55	1082.5	1084.47	3	3	1203.1695	1683.4125	1485.484	1395.04102564102	1271.2315	1551.16	1230.4215	1197.0465	1207.2515	1188.59125	2203.76842105263	1262.04925	1368.4905	1484.82750000001	1506.54	1308.66	1303.1785	1484.46375	1161.78	1362.03375	1598.103	1335.50725	1154.923	1457.58	1636.481	1098.81615384615	1255.215	1347.75871794872	1219.4975	1302.54	1523.6065	1329.38575	1321.22375	1438.905	1036.32	1239.60375	1297.0555	1330.41435897436	2251.14604651163	1086.8325	1253.58
385	299.090633314195	299.081244364722	299.100022263668	844.7415	841.695	847.788	2	2	78.5700487804878	141.78	152.019975609756	107.112804878049	93.8512195121952	151.998170731707	80.5918500000001	105.075073170732	141.839075	146.957268292683	47.9526097560976	115.276536585366	147.938902439024	118.3519	143.895658536586	131.614609756098	71.3999999999999	99.9719512195123	91.8241463414634	82.6417317073171	131.705853658537	99.9862926829269	102.0275	122.432195121951	107.115365853659	122.449756097561	83.7080000000001	98.9802195121951	116.296682926829	87.7556585365853	116.327268292683	82.6535853658536	69.3787000000001	152.019975609756	113.249780487805	145.898365853659	112.229512195122	111.209243902439	54.0745750000001	124.472731707317	120.36
386	300.86247614345	300.86247614345	300.86247614345	1084.57	1084.57	1084.57	1	1	1263.27583333333	1896.56729166667	1850.393125	1807.15791666667	1269.9	1762.25958333333	1267.09875	1267.3575	1334.705	1313.008125	1980.21612244898	1372.92	1815.32125	1798.99458333333	1842.12	1784.344375	1262.25541666667	1801.68791666667	1207.92666666667	1285.4625	1725.52458333333	1238.53291666667	1373.20041666667	1782.66791666667	1853.34	1215.068125	1244.90833333333	1288.78624999999	1387.76666666667	1297.44	1766.34125	1280.62291666667	1238.78583333333	1794.91291666667	1248.48	1282.401875	1231.64291666667	1213.27541666667	2244.91666666667	1309.19458333333	1267.09875
387	301.115474104491	301.114968509997	301.115979698985	366.784	365.285	368.283	2	2	37.7499268292683	46.9267317073171	63.2477499999999	61.233	41.8364	55.08675	38.76475	69.3782439024391	68.357975609756	63.26635	56.114756097561	55.10295	46.93955	58.14	51.0073170731707	51.0134146341464	60.18	47.959975	49.9996	57.12	50.000825	112.216097560976	84.682268292683	70.4086097560975	64.277325	53.0543	55.08	62.2459249999999	45.905625	40.8058536585365	42.8574146341464	52.0404	60.1958292682926	44.8971707317073	42.8574146341463	31.6328536585366	54.082525	47.959975	43.8662926829268	56.0919512195122	33.674025
388	301.859477061638	301.857479041972	301.862260148332	1083.55	1083.52	1084.47	3	3	1345.95347826087	1812.92630434783	1587.79652173912	1649.02260869565	1346.68695652173	1831.68043478261	1375.24680851064	1349.0147826087	1338.81043478261	1305.87826086957	2165.90229166667	1344.64652173913	1816.37391304348	1855.13361702128	1753.37999999999	1529.30586956521	1400.03652173913	1733.34934782609	1319.13510638298	1326.28260869565	1708.20782608696	1338.52521739131	1185.49260869565	1920.45826086957	1719.72	1239.56413043478	1316.36086956521	1365.34173913043	1335.74913043478	1455.54	1786.78130434783	1403.09782608696	1336.4847826087	1631.6752173913	1309.68	1339.54543478261	1358.19869565218	1397.69782608695	2244.93617021277	1269.42086956522	1311.72
389	302.858160581625	302.852776687053	302.860028651619	1084.57	1083.45	1085.58	5	5	1735.72874999999	2454.63191489362	2181.66978723403	2172.48595744681	1865.96104166666	2184.1375	1828.22127659575	1712.25916666667	1728.60085106383	1779.24333333333	2571.92420000001	1830.89999999999	2155.11999999999	2353.10127659575	2289.89999999999	2283.23617021276	1875.52583333333	2224.05416666666	1687.08	1770.06914893617	2067.31450980393	1652.05458333333	1805.76875	2107.16041666667	2067.53999999999	1828.22127659575	1624.5174468085	1710.89680851064	1757.15749999999	1744.2	2115.32375	1682.66708333333	1874.13085106383	2169.42468085106	1693.2	1653.76489361702	1767.36166666667	1747.6244680851	2484.73617021277	1740.83083333333	1748.28
390	303.049479982458	303.044707114912	303.065140239208	246.896	244.84	246.916	6	6	84.682825	171.381	186.711615384615	201.02082051282	134.677230769231	192.915692307692	150.97517948718	227.58265	107.128875	143.877846153846	137.696625	101.007923076923	90.8187948717949	125.493825	85.7166153846153	82.630125	186.68745	98.967358974359	244.83	203.0596	133.656948717949	220.347	195.8352	145.899325	117.347179487179	108.179794871795	89.7577999999999	177.524615384615	67.3386153846154	58.138575	79.5912	82.6179230769231	164.240125	129.593975	69.3787	106.093	108.147179487179	103.076974358974	74.4918205128205	133.636375	59.17595
391	303.046968928778	303.042281537469	303.058117794158	309.1205	307.082	310.167	6	6	107.127461538462	148.985138461538	170.385545454546	193.869090909091	114.272242424243	184.669363636364	124.462523076923	181.576181818182	164.263909090909	208.135636363636	163.244307692308	163.229538461538	125.461863636364	142.849538461538	125.471181818182	104.066676923077	112.211846153846	121.411123076923	103.057292307692	128.554892307692	131.615181818182	136.704363636364	113.250738461538	161.230492307692	123.464676923077	111.209727272727	73.4599384615384	172.426090909091	82.6486615384615	80.6079538461538	98.9668615384615	90.8128615384615	174.466636363636	127.532692307692	91.8235384615384	87.7358769230769	140.797636363636	112.22	83.6412424242424	141.818492307692	77.5468923076923
392	303.129751087872	303.127741178128	303.130929080522	255.0465	253.049	255.095	4	4	66.3185714285714	137.736219512195	121.414829268293	101.020071428571	121.397	130.645333333333	138.739428571429	217.315785714286	65.2878048780488	87.7548095238096	77.5109523809525	65.296761904762	79.5804285714286	106.107238095238	72.4385952380952	61.2085714285715	166.26	85.7020000000001	221.371	199.996487804878	109.168707317073	205.044512195122	176.509428571429	116.312571428572	110.216571428571	98.9931190476191	81.6000000000001	161.206243902439	55.0941428571429	48.9737142857143	63.2577142857143	61.2	168.344268292683	97.9588571428572	56.1228048780488	83.6517142857143	83.6634285714285	89.8093658536586	56.1222619047619	90.7800000000001	35.7141666666667
393	303.874701107852	303.868650740284	303.875295925048	1080.43	1079.45	1084.57	7	7	2832.31314285715	3685.272	3875.04514285715	3770.76000000001	2750.69028571429	3860.82171428572	2658.86457142857	2589.18971428572	2564.696	2581.32285714286	1714.14193548386	2389.86	3828.112	3856.73942857143	3646.50000000001	3756.66	2580.00457142857	3821.99028571429	2385.42799999999	2677.22971428572	3546.51314285715	2447.66542857143	2506.842	3880.08	3917.89714285715	2360.92277777778	2504.48228571429	2845.57685714286	2386.096	2610.18	3966.87085714286	2702.73685714286	2538.47085714286	3908.71457142858	2457.18	2429.30028571429	2520.81142857143	2694.55361111111	2416.71314285714	2382.36714285715	2389.19057142858
394	303.880651086569	303.875380078062	303.899015002659	1080.42	1077.39	1081.46	135	135	2754.77142857143	3723.89024390245	3860.73111111111	3768.90611111111	2449.59166666667	3827.7646511628	2658.84388888889	2519.71459459459	2612.54736842105	1737.6093548387	2527.22805555556	2366.4	3774.03685714286	3815.60390243904	3594.48	3792.36	2464.68	3759.5569767442	2420.06421052633	2490.51742857143	3481.21485714286	2502.59326086957	2590.33195652174	3845.18191489362	3881.08105263158	2204.8555882353	2536.22142857143	2885.32432432432	2318.66810810811	1949.22	3966.84	2588.44472222222	2490.49805555556	3856.68	2489.82	2470.04076923077	2625.7465	2682.27184210526	1850.14439024391	2388.06486486486	2462.28
395	304.0537373324	304.0537373324	304.0537373324	244.887	244.887	244.887	1	1	66.3166666666667	108.13358974359	111.207948717949	125.510461538462	86.7348717948718	131.672615384615	86.7108974358974	124.50882051282	202.010769230769	235.720692307692	231.54	246.902051282051	94.8981538461538	109.183897435897	100.002717948718	110.173846153846	73.4584615384616	87.7420512820513	95.8920512820513	100.992692307692	76.5211538461539	103.032948717949	93.8376410256411	96.9267948717949	103.061435897436	84.7089487179487	64.2583846153846	112.231025641026	53.0533333333333	62.22	97.9446153846154	70.3782307692308	123.435512820513	104.081846153846	75.4894871794872	74.469358974359	84.6834102564103	73.4806153846154	54.0817435897436	100.992692307692	68.3571794871795
396	304.148503056279	304.147276068576	304.156106938901	56.096	54.078	56.113	5	5	311.146413043478	475.330130434783	434.686695652174	487.692212765957	312.199826086956	449.87752173913	301.015434782609	684.682565217391	2693.3335	2839.7452972973	2623.1163125	400.919804347826	379.495404255319	517.215510638298	396.932217391304	185.711217391304	332.647565217391	388.727673913043	384.638347826087	356.116565217391	166.327326086957	161.204652173913	156.119869565217	120.408739130435	125.462673913043	114.257043478261	106.09770212766	364.193170212766	208.133217391304	138.789511111111	143.878239130435	114.296	578.426282608695	410.101173913044	190.792847826087	293.835130434783	755.009130434783	451.075733333333	1422.24365217391	734.681739130435	154.062673913043
397	304.858862367014	304.851806640625	304.880338650953	1086.6	1083.45	1089.7	83	83	1924.25885714285	2545.63382352942	2158.44324324324	2214.05757575758	1953.84714285713	1888.68181818181	1832.44823529412	1823.25057142857	1704.38235294118	1645.7344117647	3113.66285714286	1711.04818181817	2372.16428571427	2194.0238095238	2054.90937499999	2222.13315789474	1806.41142857143	2482.35514285713	1667.7	1652.75999999999	2125.31093749999	1826.82285714286	1749.3	1984.42567567568	1761.00031249999	1766.12911764706	1833.99705882352	1772.76	1658.40277777778	1726.86	2226.54916666667	1883.3815	1795.2	2353.78083333333	1390.6859375	1676.87999999999	1775.29714285713	1864.00846153847	3160.45073170731	1789.07999999999	1566.72
398	304.879677423699	304.874163764266	304.889552525112	1075.36	1074.31	1078.33	32	32	1156.53153846154	1526.94	1186.26	1125.04181818182	1064.88	1410.66	1147.5	983.000769230768	965.647692307691	1148.52	1428	1095.48	1329.52535714286	1453.5	1046.52	1342.32	958.799999999999	1258.68	1009.8	1071.80769230769	1065.49411764707	1040.4	993.20846153846	1473.89999999999	1196.86448275862	1024.08	1059.55846153846	1162.8	1093.24384615384	990.419999999999	1119.96	1067.94	1005.45769230769	1612.62	982.259999999999	1030.97692307692	969.730769230768	1007.76	1303.52230769231	1062.4	1025.34615384615
399	304.899114250854	304.899114250854	304.899114250854	1075.36	1075.36	1075.36	1	1	930.048181818183	1372.92	1163.82	1270.01090909091	845.580000000002	1267.86	1041.42	895.337272727274	822.120000000002	916.980000000002	1136.28	881.280000000002	1233.25818181818	1333.14	1187.28	1072.02	848.640000000002	1444.32	841.500000000002	969.863636363638	1332.12	889.440000000002	822.852727272729	1392.3	1266.94818181818	828.240000000002	856.542727272729	928.200000000002	877.98181818182	897.600000000002	1440.24	966.960000000002	874.919090909092	1310.7	785.719090909093	871.856363636365	803.455454545456	795.600000000002	1114.83272727273	863.436363636364	844.826363636366
400	306.88811857804	306.88811857804	306.88811857804	1075.32	1075.32	1075.32	1	1	1309.95913043478	1788.44108695652	1914.94804347826	1833.72130434783	1355.86891304348	1964.33695652174	1358.92956521739	1346.97391304348	1415.34304347826	1500.7397826087	1899.6447826087	1519.8	1820.45565217392	1806.16956521739	1853.9647826087	1780.27934782609	1394.93434782609	1885.36173913044	1522.16434782609	1248.74608695652	1925.56043478261	1407.89361702128	1457.88404255319	1957.79717391305	1778.23891304348	1429.32456521739	1483.00760869565	1236.76695652173	1363.30086956522	1292.34	1922.49913043478	1331.66739130435	1333.42413043478	1907.19260869565	1382.1	1425.24369565218	1425.54739130435	1356.15782608696	1901.07	1375.54608695652	1403.52
401	306.9937235806	306.99058747156	307.001857126594	65.287	63.237	66.31	16	16	474.35027027027	818.018324324324	1071.46666666667	1644.62688	793.77027027027	1251.67264864865	838.7825	771.456	201.890432432432	222.517444444445	207.116388888889	305.012324324324	731.419666666667	599.825333333333	638.798222222222	778.577916666667	126.535111111111	134.676666666667	103.047297297297	142.862222222222	2244.94285714286	6270.4565	7298.07751282051	3588.76354761905	1197.52891666667	2951.10797142857	2442.18692307692	674.293444444445	424.435555555555	757.272833333333	1034.57352631579	939.829333333333	497.825945945946	416.215135135135	922.324324324324	673.383333333333	488.713055555555	451.97075	361.119333333333	421.443555555555	351.98625
402	307.078693389893	307.070754542005	307.097738029361	117.318	112.24	119.369	85	85	731.535545454545	1275.13698630137	1323.49078082192	1009.200325	1004.13415384615	1403.90986666667	2780.223828125	3590.25333333333	946.606987341772	1557.283	129.564641791045	1856.88704225352	487.688417910448	1254.68631578947	1035.46916666667	536.711272727273	1701.81930434783	642.825671641791	1794.66710769231	1389.51584810127	317.328378787879	530.447272727273	413.210454545455	714.020895522388	291.798	793.901848484848	330.542865671642	1878.45923611111	2027.46254545455	456.973373134328	279.435014925373	449.973681818182	5116.23498305085	1098.91840540541	1140.77688135593	2642.71197183099	6741.46298591549	2927.89328125	584.571179104478	7027.09933333333	2950.88710344828
403	307.580274850082	307.576254295211	307.594675335118	116.3205	112.228	118.36	22	22	206.094779661017	326.454237288136	393.903186440678	273.509898305085	252.054982758621	409.135542372881	770.302232142857	971.024133333333	275.418305084746	406.066133333333	21.42385	519.318033898305	144.877866666667	392.732083333333	331.559583333333	165.297661016949	462.14305	178.565254237288	547.885627118644	418.269491525424	83.669186440678	147.909830508475	125.493355932203	202.98	79.5824745762712	217.357474576271	80.5944833333333	505.134915254237	523.451288135593	130.570666666667	88.7226	137.736610169491	1505.49498305085	306.11186440678	380.599084745763	758.137050847458	1869.91576744186	829.397796610169	139.765116666667	1951.59561403509	794.870474576271
404	307.598396371695	307.597810954073	307.598527819543	117.318	116.315	118.326	3	3	205.075448275862	325.435	391.825655172414	268.409637931034	252.054982758621	408.110344827586	811.119310344827	963.883706896552	274.426379310345	404.02924137931	19.383275862069	517.271120689655	142.838620689655	389.666344827586	328.501068965517	164.278293103448	459.077586206896	175.502275862069	543.807034482759	415.210172413793	82.6493275862069	146.889931034483	125.493931034483	201.953172413793	79.5815172413793	213.279	80.5936206896552	503.098	520.393448275862	128.530862068965	87.700724137931	136.716965517241	1483.0553559322	303.047534482759	378.554327586207	757.121448275862	1974.03362068965	826.339655172414	135.685224137931	2003.65248275862	792.834724137931
405	308.031428015667	308.026514062384	308.04131097034	204.5715	203.044	206.093	6	6	103.062279069767	211.16888372093	176.554363636364	214.257272727273	270.444545454545	347.915162790698	266.320840909091	170.429325581395	812.253209302326	753.068930232558	663.177272727273	581.638604651163	245.885727272727	320.411441860465	315.341522727273	299.960181818182	376.38	359.136	270.336976744186	325.469023255814	180.588272727273	123.453767441861	116.264454545455	126.497302325581	280.575	156.119113636364	124.456636363636	420.408545454545	385.663090909091	309.067046511628	389.737720930233	285.714545454545	608.086325581395	723.377860465117	440.64	566.241976744186	785.715	647.959772727273	933.549545454545	763.079	438.658636363636
406	308.049639843425	308.049087301983	308.050192384867	205.583	205.073	206.093	2	2	113.2718	227.519466666667	181.640387096774	240.780903225806	291.803032258064	362.1355	285.726451612903	311.242333333333	812.291466666667	724.531333333333	632.58	646.843612903225	263.226580645161	342.8208	331.651666666667	318.330580645161	417.140419354839	385.657548387097	301.939733333333	392.879666666667	191.814580645161	135.695466666667	115.270935483871	133.6331	271.390933333333	164.262933333333	135.672870967742	415.323806451613	390.758838709677	327.3879	393.7586	296.951419354839	698.882666666667	734.592	443.6565	582.686466666667	774.522774193548	655.005677419355	938.637419354838	748.751032258064	454.018666666667
407	308.088758045445	308.080822717364	308.105328628657	87.736	84.664	89.788	113	113	2080.02273809524	7911.18209302326	6855.21515	15852.7993043478	7086.71107142857	16747.7341458333	4983.38162790698	13489.3050697674	5570.45971428572	5227.0047	3765.81026829268	2991.42663414634	14315.3191363636	15189.8776744186	13649.4669767442	13854.4658604651	12228.5306666667	15251.2308571429	6752.25085714286	14984.064	8066.459625	910.079317073171	575.358697674419	5095.2736744186	9390.64855813953	3938.25272727273	2026.23251612903	7524.47544642857	4545.325125	7769.42511627907	9863.4	7162.35906976744	18251.68256	19646.7816	5645.84746511628	3638.76338095238	1719.39865853659	11584.2485581395	7010.28376923077	4414.29476923077	1895.45559090909
408	308.106017723478	308.105560951323	308.107415835063	87.75	86.721	91.823	10	10	2102.51442857143	7976.65657142857	6907.05939583333	15874.2979791667	7137.523125	16771.54	5022.16328571428	14276.4243636364	5692.95091836735	5346.03375	3816.8331875	3241.38287755102	14364.1121458333	15232.8175833333	13723.00175	13894.1075	12262.1979361702	15317.445	6853.1591875	14986.9187142857	8105.859	1004.86081632653	591.696666666667	5155.81704166667	9422.15010204082	4014.74397959184	2069.87589583333	7482.81908333333	4646.78775	7806.09214583333	9923.80571428571	7199.031	18396.6041632653	19751.3160612245	5790.70051020408	3805.0560625	2306.09458333333	11650.7105416667	7251.47016326531	4882.5940625	2196.41151020408
409	308.579258123351	308.579258123351	308.579258123351	115.278	115.278	115.278	1	1	43.8717903225806	87.7283225806452	96.9352419354839	84.7055161290323	65.3093770491803	89.7801967213115	148.960032258065	174.42	56.1097580645161	70.3989193548387	13.2623064516129	89.7827096774194	87.7435806451613	98.9478225806452	93.8578064516129	73.4667096774194	80.5952903225807	97.954064516129	95.9061967213115	73.4527741935484	48.9770322580645	40.8032258064516	27.5474032258065	72.42	38.7699672131148	37.7569836065574	24.4842580645161	91.8420967741935	111.220435483871	35.7	57.1093333333333	46.9326129032258	303.96	106.119213114754	71.4252459016393	135.709338709677	297.891806451613	164.248564516129	31.626	332.583096774194	155.096387096774
410	309.091520931035	309.08657637759	309.109408241316	87.747	84.664	89.765	58	58	339.707571428571	1252.1126	1057.14956097561	2478.56316666667	1184.7013902439	2650.40116981132	705.005390243903	2167.81097560976	893.290571428571	832.877268292683	725.428097560976	491.777714285714	2569.40404878049	2805.34375	2434.06085714286	2630.70577777778	1946.95112195122	3004.73064102564	1128.63613333333	2422.90330188679	1266.1485	144.860285714286	74.4689024390244	758.077463414634	1542.65236363636	534.629714285714	250.956	1133.51807317073	698.895714285714	1216.15980487805	1758.4369	1193.70970588235	3249.07916666667	3620.91394736842	830.632	578.575097560976	273.47112195122	2150.72556097561	1304.58	655.012243902439	270.337857142857
411	309.112463973256	309.111620767988	309.11430398236	88.756	85.69	89.776	15	15	339.707571428571	1276.19871428571	1058.15973809524	2503.07709756098	1157.1283255814	2646.18880952381	706.021238095238	2356.38629032258	893.290571428571	836.946666666667	726.443428571429	491.777714285714	2580.60364285714	2831.91657142857	2457.52414285714	2655.09319047619	1938.69423076923	3023.10657142857	1173.46547619048	2410.59757142857	1307.1385	144.860285714286	74.4704285714286	759.092571428572	1565.11828571429	534.629714285714	250.955142857143	1146.76753488372	708.160904761905	1196.7705	1783.98	1215.13192857143	3321.712	3632.72571428571	862.242023809524	584.691928571429	277.550095238095	2114.01823255814	1304.58	655.008142857143	270.337857142857
412	309.159762871114	309.154189377671	309.167478735949	229.5505	228.55	230.574	4	4	36.7330344827586	66.3110169491525	52.0346949152542	54.0797627118644	49.9932881355932	63.2688620689655	101.006847457627	94.8936724137931	30.6081355932203	45.9209482758621	34.689220338983	57.135186440678	30.6106779661017	37.7533965517242	33.6723050847458	34.6892203389831	33.6627966101695	29.5878644067797	18.3630508474576	43.8672881355932	32.6486779661017	73.4595254237288	53.0391186440678	65.2976551724138	34.6928965517241	38.7744137931034	35.6965	38.7741694915254	20.4054237288136	22.4396271186441	26.5248474576271	21.4217796610169	43.8716610169492	40.8144827586207	16.3213559322034	23.4666271186441	21.4278305084746	29.5967118644068	24.4865084745763	37.7462711864407	24.4841379310345
413	309.171872817667	309.171872817667	309.171872817667	230.592	230.592	230.592	1	1	28.5714545454545	54.0672272727273	38.7703636363636	36.7347272727273	41.8371627906977	45.9245454545455	87.7434545454545	81.6327272727273	24.4865454545455	35.7182954545454	22.446	30.6081818181818	19.3879534883721	23.4694090909091	24.4892727272727	27.5473636363636	24.4838181818182	20.4054545454545	13.2620681818182	29.5846136363636	24.4892727272727	40.8109090909091	32.6407272727273	46.9273181818182	25.5068181818182	23.4688863636364	26.5170454545455	32.6487272727273	15.3040909090909	17.3380681818182	19.3825909090909	18.3624	28.5676363636364	28.5714545454545	10.2	16.3243636363636	9.18376744186047	21.4341627906977	15.3040909090909	28.5638181818182	16.3221818181818
414	310.031722844366	310.0292736116	310.034172077131	206.601	205.09	208.112	2	2	65.3050434782609	138.75547826087	97.9575652173913	136.715733333333	151.017913043478	221.37302173913	155.1008	131.613652173913	424.437565217391	362.242	361.1744	289.7936	135.697586956522	168.364565217391	156.119869565217	173.444347826087	178.522826086956	188.752282608696	139.760847826087	197.934826086956	87.7424347826087	91.8254347826087	57.1285217391304	75.4912608695652	141.819282608696	97.9471304347826	75.4912608695652	245.919543478261	204.057777777778	135.662891304348	202.015956521739	141.837413043478	333.632413043478	351.9525	228.484869565217	307.105065217391	414.287695652174	367.340869565218	474.424	365.21447826087	258.0985
415	310.085717289507	310.082769781925	310.096894089974	87.7475	84.664	88.773	34	34	166.283853658537	700.838142857143	609.187536585366	1329.55750909091	613.275425	1409.85261538462	386.681682926829	1113.99980487805	450.786097560976	450.1287	376.488	241.803585365854	1381.69545454545	1474.06055555556	1269.0355	1352.0493902439	1054.0732	1611.03114285714	609.193725	1169.08770731707	640.820390243902	79.569512195122	67.3280487804878	421.380878048781	802.959627906977	288.742829268293	154.042097560976	569.309707317073	368.316853658537	648.890634146342	934.1368	598.897487804878	1731.14695121951	1852.05976744186	482.65612195122	287.756926829268	146.939707317073	1127.39646341463	653.82	377.499268292683	133.639170731707
416	310.107230440736	310.103671523476	310.109736240511	88.7615	86.71	88.779	10	10	167.299523809524	701.858285714286	611.222452380952	1338.77104761905	616.324476190476	1435.341	387.699523809524	1136.43914285714	452.816571428571	451.145190476191	377.505714285714	238.746857142857	1423.49785714286	1531.23442857143	1287.42028571429	1358.31719047619	1056.11892857143	1616.13257142857	610.130857142857	1182.37316666667	640.81419047619	79.5804285714286	70.3882142857143	421.378	818.250047619048	297.916476190476	154.041571428571	572.366928571429	369.33480952381	649.906833333333	985.32	598.907714285714	1734.28867924528	1873.46314285714	480.610642857143	289.794952380952	148.979095238095	1110.05190243902	653.82	379.537428571429	131.595357142857
417	310.157781607437	310.157207833181	310.158355381692	179.569	179.549	179.589	2	2	113.250565217391	200.994246376812	262.231785714286	216.246057142857	157.1218	292.819028985507	208.136173913043	401.919971014493	61.2217391304348	51.013768115942	34.6888695652174	57.1402898550725	36.7325217391304	42.8442608695652	32.648347826087	39.7878	56.1151449275362	69.3784571428572	21.4239565217391	61.2113043478261	36.7272	41.8312898550725	24.4848	41.8348550724638	30.6130434782609	26.5290434782609	18.3649565217391	52.0425857142857	30.606	37.7384142857143	30.6104347826087	34.6921428571429	80.6017536231884	48.9613913043478	39.787347826087	30.5991428571429	41.8346428571429	72.4342	32.6511304347826	40.8108571428571	19.3822028985507
418	310.164154466528	310.155924285349	310.173254624853	238.718	232.649	240.794	5	5	32.6486666666667	41.8259791666667	39.7907872340426	52.0395319148936	65.3058723404255	52.0460425531915	68.3499787234042	111.223145833333	116.309106382979	35.7141489361702	24.484	26.5271914893617	17.3465106382979	35.7138541666667	15.3060638297872	18.3626808510638	37.7453958333333	26.5266382978723	19.3827708333333	159.146	29.5880212765957	39.7858085106383	21.4204375	28.5640833333333	26.5271914893617	18.3672765957447	12.239	25.5063829787234	21.4253617021277	16.3206666666667	21.4235	31.6174166666667	26.5238723404255	30.611875	29.5775833333333	20.4033333333333	30.6082978723404	24.4953191489362	16.3261276595745	23.4609583333333	33.6689375
419	310.17736089904	310.17736089904	310.17736089904	180.575	180.575	180.575	1	1	116.320054054054	207.114864864865	266.31396	218.28856	161.208453333333	298.943148648649	220.413405405405	416.209621621622	64.28184	54.0786216216216	35.7093333333333	61.2210810810811	42.85512	48.9658378378378	37.7474	42.8484	62.2322	71.4186666666667	24.4848648648649	65.292972972973	41.8282	43.87548	24.48448	41.8344054054054	32.6538378378378	28.5698378378378	21.42588	56.1234666666667	31.62372	38.7589866666667	31.6283783783784	36.73248	84.6754933333333	52.0227567567568	41.8283108108108	36.72144	44.8984324324324	75.4938133333333	33.6715945945946	48.97344	20.4024
420	310.178256412461	310.177217091229	310.179295733692	232.5945	232.586	232.603	2	2	27.551475	37.744625	36.7299	46.93955	62.245925	53.0686	78.561175	104.08335	115.28825	32.6528	18.36495	21.425775	17.347225	33.674025	14.28595	12.243	37.744625	22.44605	16.322	158.12325	26.5304	35.704375	17.339575	19.379525	23.466325	16.3268	11.21835	25.506875	16.322	16.3196	17.34255	31.623875	24.4866	28.5719	27.54	19.38475	30.60825	29.6003	15.304125	21.42315	28.5677
421	310.308431802629	310.305125852744	310.319576614592	965.165	961.09	966.248	21	21	201.9897	1115.88	2051.22	816.000000000001	1238.61385	1106.98933333333	792.540000000001	4806.15292682927	864.156674418604	649.739999999999	11611.1316	646.759249999999	2701.58265000001	1186.7252	2027.584475	1463.2536	496.739999999999	2372.81075	1080.471225	931.511075000001	2119.74890909091	3044.053	1310.3862	2411.9301	2880.82439024391	582.73405	2566.368875	1104.09985	876.609499999999	1477.32795	1946.9709	1228.2305	288.70245	1750.028875	1366.148225	880.497324999998	804.760275	2874.114675	7884.54612499999	1663.27585365854	834.462249999999
422	310.326890618378	310.325701271152	310.328079965604	967.1645	967.148	967.181	2	2	215.235629629629	1136.11496296296	2074.793	857.882296296297	1260.02018518519	1206.72572222222	813.072833333334	4830.43333333334	903.949703703705	664.056166666666	11635.4945	663.108333333334	2722.23172222222	1208.00888888889	2060.35211111111	1488.72037037037	504.9275	2398.62951851852	1094.75805555555	952.939444444445	2187.23733333334	3058.45966666666	1330.56296296296	2431.27781481481	2902.37416666666	604.190814814816	2585.90007407407	1127.50925925926	974.453703703702	1498.99909090909	1977.26244444445	1245.6235	307.036722222222	1776.46481481482	1388.44683333333	892.743055555554	825.99	2891.78211111111	7911.39250000001	1678.53972222222	865.101333333332
423	311.028422652991	311.024441894531	311.044635529993	113.26	112.217	114.291	5	5	72.4293421052632	120.375526315789	102.042105263158	194.927743589744	105.102256410256	164.26541025641	118.317025641026	149.936230769231	125.476184210526	167.301025641026	105.073205128205	101.007923076923	93.8635897435897	138.737435897436	107.129615384615	95.9185641025641	166.305974358974	112.231025641026	67.3352307692307	91.8115384615384	63.2558974358974	110.157157894737	65.2980512820513	84.670641025641	59.1752631578947	79.5928421052632	60.1875641025641	112.247948717949	77.5511794871795	61.2076923076923	75.4553333333333	62.2372051282051	145.878815789474	98.9797948717949	70.3994615384615	97.9618461538462	121.395256410256	125.494692307692	72.4382051282051	138.737435897436	74.4899487179487
424	311.117097573385	311.117097573385	311.117097573385	57.117	57.117	57.117	1	1	24.4817142857143	29.5758571428571	31.6349259259259	60.1952962962963	38.7698518518518	73.4453333333333	34.6963703703704	90.8030740740741	35.68875	29.6000769230769	19.3856296296296	18.3613333333333	33.6624444444444	60.1974814814815	24.4871111111111	22.4505925925926	3809.78637037037	3080.27451851852	2025.21462962963	3151.24681481481	27.553	20.4066666666667	21.4254444444444	25.5074074074074	32.6354285714286	30.6021428571429	11.2208148148148	61.2022222222222	21.4254444444444	30.6211111111111	23.465962962963	19.3856296296296	105.086703703704	68.344962962963	16.3245714285714	35.7090740740741	45.9116666666667	77.5228148148148	40.802962962963	61.2288888888889	34.6963703703704
425	311.135370790391	311.135370790391	311.135370790391	59.168	59.168	59.168	1	1	26.5224375	38.7564375	36.7362580645161	76.5217741935484	47.9521290322581	91.8084375	38.7771612903226	101.005548387097	41.80846875	38.7929333333333	23.465935483871	23.46215625	49.9831612903226	75.4847741935484	39.7976129032258	30.6145161290323	3819.84619354839	3105.6655483871	2034.39458064516	3166.46135483871	36.7362580645161	22.4463870967742	22.4463870967742	34.6887741935484	42.8360625	35.7033870967742	14.2813548387097	75.4871612903226	27.5478387096774	37.7638709677419	33.6621290322581	23.465935483871	131.58403125	98.94909375	22.4463870967742	46.9333548387097	53.0550967741935	83.647935483871	53.0450322580645	67.3498064516129	37.75040625
426	311.168790993444	311.160044730574	311.177339442651	231.611	231.576	232.632	5	5	16.3265454545455	29.5839545454546	30.6081818181818	43.8775909090909	18.3669545454545	23.4723023255814	41.8309333333333	85.7143636363636	61.2163636363637	27.5513023255814	28.5674666666667	48.9730909090909	19.3873409090909	29.5918636363637	28.5714545454545	20.4054545454545	43.8658636363636	19.3851818181818	19.3825909090909	37.7450454545455	20.4081818181818	20.4054545454546	19.3804222222222	24.4805454545455	25.5068181818182	15.3061363636364	27.537	22.446	20.4044444444444	21.4176136363636	19.3825909090909	21.4233409090909	43.8717272727273	24.4898181818182	12.2402727272727	16.3243636363636	17.3469545454545	23.4751590909091	16.3243636363636	18.3624	13.2620681818182
427	311.184821892969	311.184821892969	311.184821892969	232.649	232.649	232.649	1	1	12.2432727272727	25.5022727272727	26.5276470588235	29.592303030303	14.2863636363636	18.3709090909091	34.6851515151515	68.3684242424243	55.0947272727273	23.4704545454545	18.3649090909091	38.7761212121212	16.3267878787879	19.3886363636364	20.4090909090909	14.2838181818182	32.6429090909091	14.2838181818182	14.2812727272727	35.7031818181818	14.2838181818182	14.281696969697	16.3190303030303	18.3616363636364	16.3243636363636	11.225	23.4544242424243	18.3647647058823	17.3446363636364	18.3589090909091	14.2812727272727	21.4225454545454	32.6487272727273	18.3676363636364	12.2414545454546	13.2611818181818	12.2432727272727	17.3539090909091	14.2838181818182	11.223	10.2027272727273
428	311.313998170366	311.309957500141	311.322253941703	963.6235	959.071	965.182	6	6	59.1680930232558	264.179999999999	522.24	233.611953488372	335.664162790698	307.019999999999	201.96	1348.97509523809	215.280285714286	151.98	4209.38571428572	147.920232558139	691.481162790696	319.349428571428	475.504232558139	363.260744186047	139.74	585.562	279.558285714286	238.741285714286	578.421	768.167571428571	334.692761904762	585.75637037037	746.842468085108	193.906046511628	655.093813953488	317.342953488372	249.999166666666	384.387404761905	522.447238095239	347.867581395349	86.7121428571429	468.365785714285	355.051142857143	231.599452380952	238.68	712.252186046512	2385.094	442.855666666666	182.605571428571
429	311.334001361199	311.334001361199	311.334001361199	966.196	966.196	966.196	1	1	57.1273684210528	260.093289473684	514.066736842104	230.549736842105	327.50447368421	302.932384615385	195.834947368421	1316.32923076923	213.2405	148.939210526316	4229.64526315789	142.818421052632	683.276578947369	311.228421052631	469.393684210526	355.10652631579	133.616552631579	580.454868421054	275.478157894737	235.680789473685	575.352307692307	766.118815789474	330.616421052632	624.401052631579	764.076025641027	189.822789473685	651.028631578947	310.208	244.913684210526	378.244263157895	519.394315789475	337.663552631579	84.6709210526318	462.250736842106	351.990789473685	227.518684210526	233.573973684211	700.938868421054	2378.94684210526	437.760631578947	177.502894736842
430	311.801442753185	311.801442753185	311.801442753185	230.574	230.574	230.574	1	1	18.368	26.5228888888889	31.6286111111111	39.79625	19.3879166666667	36.7354285714286	14.2838888888889	11.2248888888889	11.22275	15.3066666666667	21.4258333333333	16.324	21.42875	25.5111111111111	32.6542222222222	31.6286111111111	9.181	38.7695	15.3041666666667	25.5027777777778	38.7768888888889	11.2212222222222	26.5185945945946	37.7379444444444	25.5069444444445	20.4088888888889	12.2377297297297	13.2636111111111	17.3447222222222	16.3217777777778	36.725	10.2011111111111	13.2654166666667	19.3884444444444	17.3395277777778	14.2835	22.4491666666667	11.2245833333333	22.4461111111111	20.4022222222222	11.2230555555556
431	312.174110437232	312.164269546435	312.181441994193	231.5855	229.559	232.632	4	4	22.44836	33.66462	41.8312549019608	64.2847058823529	23.468568627451	44.902431372549	21.4257647058824	74.48774	38.77064	41.8409019607843	31.6285098039216	29.5879607843137	32.6556862745098	37.75406	32.6519215686274	31.6285098039216	21.4232941176471	24.4865882352941	10.2016	22.44352	36.7341176470588	32.64832	21.4212352941176	25.5065	31.6285098039216	16.3259607843137	22.438705882353	33.6729411764706	19.3852156862745	17.33864	20.4032	24.4814117647059	32.64896	29.59102	13.26052	27.54756	21.4282352941176	25.5151960784314	11.2230196078431	16.3225098039216	9.18141176470588
432	313.021532193436	313.016516605784	313.028790789092	293.848	293.791	294.835	3	3	35.7093333333333	47.9588	71.4190909090909	82.6524	39.7904	64.2768000000001	36.7296	48.9664	1037.61736363636	1171.42466666667	1429.3936	1241.66453333333	43.8609555555556	62.2444	59.1690222222222	55.0944	81.6017777777777	69.3781333333333	99.9992	76.52	43.8775909090909	36.7344	32.6449777777778	58.1628	54.0812	28.5676363636364	29.5916	33.669	39.7904	19.3876	38.7752	23.4692	26.5275111111111	39.7904	29.5870888888889	31.6241333333333	34.6931363636364	22.446	38.7557777777778	27.5508	19.3876
433	315.027016041017	315.013169346154	315.030236310956	100.515	99.968	104.078	4	4	54.0655789473684	92.8583157894737	79.5937297297297	140.815945945946	103.062526315789	95.9195789473684	130.556631578947	276.412868421053	95.8626842105263	105.087105263158	51.0144736842105	98.9680789473684	64.2782368421053	82.6434473684211	72.4293421052632	54.0823157894737	166.328631578947	52.0347631578947	79.5928421052632	119.352315789474	58.1565	50.9986842105263	51.0131578947368	40.8052631578947	34.6889473684211	45.9189473684211	34.6844736842105	104.097891891892	56.1231578947368	57.1347368421053	42.8388947368421	38.777	173.417894736842	95.9195789473684	69.3886315789474	94.8991578947368	93.8642105263158	129.593473684211	37.7448684210526	110.188421052632	61.2063157894737
434	317.021880565658	317.009258106777	317.027997372755	101.028	99.968	103.058	3	3	44.8855	82.642275	86.735243902439	129.592658536585	131.6316	128.57355	140.76	189.715463414634	70.36965	81.622	53.0539512195122	87.74365	42.85155	80.601725	68.3481707317073	60.2036	152.043325	46.93265	69.3872	101.9975	36.7296585365854	51	38.7711219512195	37.744512195122	47.952925	33.674025	27.543375	116.327268292683	65.3056	77.5403902439024	46.9155121951219	60.213925	159.1395	68.3668	59.18465	100.00165	119.374243902439	132.653902439024	65.288	108.14843902439	80.589875
435	317.96358803379	317.962780268913	317.963824292308	67.325	66.31	67.359	3	3	381.5174	424.2784	545.842666666667	645.8288	383.620266666667	540.635333333333	426.555066666667	254.0464	126.424	141.899827586207	517.2752	117.307666666667	320.3742	334.581866666667	290.776	474.517	53.0642666666667	109.147133333333	56.1146666666667	76.52	801.066333333333	766.227172413793	678.477333333333	987.618133333334	468.1341	363.143733333333	378.444733333333	287.6588	132.634666666667	329.610733333333	442.708933333333	409.233866666667	224.422	371.3164	236.696	252.005866666667	211.1952	262.2171	452.9096	241.8506	73.4736
436	321.959260115063	321.956887553057	321.966375521349	66.5045	66.305	68.35	10	10	742.653333333333	799.659897435898	1071.59230769231	1183.49743589744	751.953342105263	1240.4758974359	815.307794871795	534.700631578947	238.569157894737	268.446868421053	217.320076923077	217.287307692308	718.170256410256	786.518846153846	674.508128205128	799.092710526316	94.8991578947369	119.389263157895	87.7426315789474	92.8583157894737	1326.54736842105	798.866052631579	670.308461538462	1973.23257142857	894.517512820513	441.71697368421	509.043974358974	584.533461538461	219.355128205128	599.071128205128	1017.22120512821	801.03052631579	418.243157894737	690.611263157895	394.841842105263	476.471717948718	345.866923076923	552.978974358974	442.668871794872	408.174358974359	113.249210526316
437	322.208956356453	322.208956356453	322.208956356453	290.77	290.77	290.77	1	1	22.447652173913	45.9198529411765	33.6716470588235	43.8751764705883	25.5069852941177	49.9980147058823	25.5047101449275	53.0497971014493	46.928794117647	41.8350735294118	36.7241739130435	33.6662173913043	40.8011594202898	34.6918260869565	42.8448695652174	42.8511176470588	31.6231449275362	34.689	25.5088235294118	26.5291764705882	41.8314558823529	47.9531323529412	25.5050724637681	46.9369117647059	32.6517647058823	22.4461470588235	25.5069852941176	28.5674117647059	22.4477647058823	25.5091911764706	32.6512941176471	23.4664264705882	39.7903235294118	42.8515652173913	23.4664264705882	17.34325	26.5291764705882	21.4240147058823	25.5028985507246	36.7267826086956	18.3662608695652
438	322.966121457907	322.964289448936	322.967436661957	67.3275	66.31	67.359	6	6	599.8335	622.2	876.5236	1004.970875	628.5818	1079.29225	640.8269	543.8732	210.03245	272.531692307692	258.129575	290.735625	583.5258	671.2587	551.016	628.588512820513	165.3048	223.473075	179.5684	202.041230769231	1058.180725	521.351025641026	457.0832	1480.62163414634	648.7041	327.502307692308	358.063875	671.24225	283.63645	473.5352	778.45075	613.2604	707.050575	799.778	391.788307692308	462.184575	549.928225	720.31415	527.34	695.9128	184.669775
439	322.955225094589	322.954762971072	322.955687218106	302.492	300.973	304.011	2	2	90.80225	160.17925	121.414708333333	176.553708333333	86.72125	152.01725	92.8655000000001	122.4	152.0545	218.351333333333	230.529416666667	213.23225	102.004166666667	138.788	90.8059583333334	88.7218750000001	114.268	82.6334999999999	71.4525	130.629333333333	160.17925	172.4645	146.886	210.128583333333	162.21975	96.9237500000002	72.47325	119.374125	66.3325000000001	73.458	131.6445	71.4350000000001	134.6785	113.24775	90.7837083333333	72.43775	113.252375	121.40975	70.3656250000001	91.8262499999999	81.6233333333334
440	323.040796675996	323.037995546859	323.060326203056	549.908	543.792	550.951	29	29	421.431243902439	1380.67103225806	1106.12946341463	1390.81169047619	1269.21375609756	1594.71377419355	901.680000000001	2330.65885714286	1052.94204878049	1240.49795121951	1379.42628571429	959.957707317074	646.850097560976	1434.79875862069	1198.66785714286	1142.56390243903	611.140707317073	528.498975609756	520.199999999999	305.103975609756	993.479999999998	821.3356097561	916.980000000001	1037.34	489.728780487805	720.204047619048	336.733571428572	1234.70170731707	711.229	668.179878048781	616.166285714286	967.237463414637	2211.94165853659	1051.74573170732	572.366928571429	938.531428571429	898.158048780488	1279.04941463415	924.227857142858	1332.66151219512	1219.2206097561
441	323.060120924769	323.058927069477	323.061870255707	141.782	140.785	141.816	3	3	45.9123387096774	66.3	85.7111612903226	89.7841290322581	91.8333870967742	94.8765	120.403774193548	340.712322580645	86.7233064516129	153.041129032258	66.3175396825397	283.636225806452	61.2161904761905	132.612380952381	87.7432063492063	67.3315238095238	101.006714285714	73.4667096774194	90.7972258064516	121.389596774194	80.6016612903226	80.5952903225807	63.2567301587302	75.4729523809524	76.5278225806452	80.6093064516129	52.0337619047619	96.944435483871	71.4188888888889	58.1454285714286	59.1646774193548	61.2222580645161	313.14	111.18	54.0694032258065	90.78	263.184571428571	166.291047619048	96.9352419354839	175.470031746032	161.216064516129
442	323.06173167559	323.060654075959	323.062706711592	550.9195	549.874	550.957	6	6	134.677125	27.5478387096774	17.34796875	16.324	1255.96621875	15.30421875	879.320812499998	2283.8090625	537.778	11.22309375	40.81875	618.176812500001	10.2009375	21.4301612903226	25.5016129032258	14.2765	604.011870967742	14.2830625	51.0048387096775	272.460580645161	18.3652258064516	250.943806451613	8.15949999999998	11.21896875	29.5884193548387	12.2434838709677	70.4111612903226	233.6801875	7.1430625	653.882032258065	15.30140625	952.0681875	2166.04972222222	13.26121875	12.2434838709677	644.701161290324	21.4291875	1266.9564375	69.3665806451614	17.34796875	919.27340625
443	323.56313170718	323.56313170718	323.56313170718	141.782	141.782	141.782	1	1	11.2240333333333	23.4619166666667	28.5702666666667	18.3633	13.2647666666667	25.5041666666667	23.4684333333333	31.6225833333333	18.3657	39.7904	29.5882166666667	78.5618166666667	16.3245333333333	27.5445	18.3651	21.42385	11.2229333333333	17.3462333333333	12.242	23.4619166666667	22.4462333333333	22.4436666666667	6.121	18.3615	14.2851333333333	12.2444	11.2242166666667	22.4480666666667	7.14163333333333	9.18075	15.30125	8.16306666666667	69.3588666666667	22.4418333333333	7.14128333333333	16.3197333333333	58.1495	32.6485333333333	20.4076666666667	34.6862333333333	35.7128333333333
444	324.060993222024	324.060993222024	324.060993222024	140.762	140.762	140.762	1	1	52.0339090909091	79.5557454545454	76.5286363636364	98.9752727272728	68.3643636363637	98.9558727272727	76.5286363636364	136.689745454545	107.128636363636	119.371909090909	69.3723636363636	120.392181818182	60.1907272727273	105.065618181818	75.5001818181818	59.1705454545454	60.1960909090909	65.3044363636364	58.1493272727273	79.5656727272727	70.3988181818182	99.9763333333333	77.5407272727273	71.3974545454546	61.2229090909091	58.1617636363636	51.0136363636364	90.8042727272727	52.0339090909091	40.8029090909091	61.2043636363636	52.0385454545455	142.794909090909	81.6145454545454	43.8678181818182	66.2976363636364	122.406545454545	96.9120909090909	54.0792727272727	105.067490909091	63.2636727272727
445	324.964139200353	324.961941181092	324.965057269572	66.499	66.305	67.359	8	8	4006.030875	4025.94	5149.76646153846	6437.97974358974	4105.0692	5655.573	4484.70307692308	2073.52574358974	732.05485	763.4836	865.199179487179	631.457375	3054.25425	3395.996125	2928.65102564103	4090.7836	257.1471	272.449538461538	196.913075	202.04415	8187.7718974359	5663.546525	4217.74	11149.0024615385	4587.84755	2691.08975	2795.1425	2427.90512820513	1090.673975	3217.83861538462	4817.77184615385	4645.0242051282	1446.5727	2474.82325	1842.61665	2374.179925	1440.60205128205	2322.10358974359	3570.932475	1945.97125641026	382.603125
446	324.970232734414	324.965475310989	324.990904931308	66.322	63.255	69.382	89	89	3995.77522222222	3984.12	5097.96964102564	6451.21638888889	4036.87822222222	5623.02742857143	4375.54666666667	1959.94390909091	711.591611111111	740.059285714286	853.9725	599.83945945946	2996.04915789474	3254.13578947368	2802.68243243243	4010.172	236.739428571429	267.312777777778	174.46275	192.85875	8204.37333333333	5571.72648275862	4204.0288372093	11127.6648837209	4524.47355555556	2668.60281081081	2778.82923076923	2391.18842105263	1021.27832258065	3115.90223076923	4801.63547368421	4631.709075	1380.432075	2436.01816216216	1771.23058823529	2338.46509090909	1362.07083333333	2233.35605263158	3501.56756756757	1858.21376923077	356.125416666667
447	325.054841519126	325.052192595821	325.056511150734	298.958	296.869	299.941	4	4	769.395627906978	1348.05603703704	1408.99663636364	1614.30223255814	1107.00279069767	1461.00632558139	1057.88469767442	1631.20311627907	646.856930232558	859.17288372093	417.341697674419	811.010930232558	1280.1	1466.34153488372	1473.08148837209	1321.44209302326	588.620511627907	681.546418604651	541.829930232558	658.08	976.518348837209	922.437395348837	735.520604651163	854.187697674418	949.858162790697	879.480558139535	667.35376744186	1266.35185714286	903.967255813954	782.447023255814	908.151860465116	721.419511627907	1566.12837209302	1341.66697674419	880.380418604651	1036.46176744186	1219.40023255814	1202.90902325581	672.103372093023	1360.187	640.735255813954
448	325.084456307547	325.074121253145	325.096636498004	96.907	89.794	97.944	5	5	82.6420909090909	106.089454545455	94.90359375	80.61703125	156.129545454545	172.426090909091	221.359727272727	311.18578125	140.747454545455	218.448606060606	169.3615	235.683	161.229125	325.409	206.058363636364	172.45921875	138.777696969697	181.608545454545	155.109090909091	108.132848484848	32.6429090909091	25.5022727272727	23.46646875	15.30375	70.3988181818182	30.6081818181818	20.4054545454545	234.6646875	123.453	88.76175	86.6948484848485	53.0541818181818	623.275545454545	334.765	118.372727272727	266.34234375	625.54734375	928.4559375	481.482909090909	617.3646875	112.21
449	325.073450718879	325.073450718879	325.073450718879	299.969	299.969	299.969	1	1	754.082318181818	1388.96236363636	1434.50345454545	1279.422	1002.92213333333	1415.10986666667	1052.92145454545	1651.60077272727	709.089545454545	898.960386363636	436.725363636364	867.11590909091	1211.787	1208.16436363636	1378.23493181818	1076.38772727273	581.477727272728	435.656454545455	443.868068181818	633.589363636364	733.674136363637	881.515636363636	687.571909090909	728.653227272728	856.008818181818	846.710666666667	641.823022727273	1262.07736363636	884.694681818182	777.34390909091	774.387	708.148136363637	1577.34163636364	1293.70581818182	852.834000000001	1037.47868181818	1171.40354545455	1209.88172727273	648.647727272727	1292.82952272727	637.670454545455
450	325.103830851154	325.103193075071	325.104468627237	294.3385	293.836	294.841	2	2	743.778818181818	1385.71554545455	1436.53546666667	1270.398	1091.68533333333	1398.7856	1035.57066666667	1597.53354545455	637.666666666667	849.9932	388.775863636364	807.030933333333	1207.70631111111	1201.0215	1371.08906666667	1078.42186666667	574.347577777778	428.512	428.562272727273	634.609636363636	730.6064	869.3808	687.57190909091	718.368	852.034	850.9024	638.77609090909	1247.78613333333	892.733333333333	780.504000000001	761.208227272727	701.0148	1558.96746666667	1289.62472727273	853.8516	1033.39506666667	1163.23066666667	1194.73226666667	650.689111111111	1296.93995454546	623.386636363636
451	325.112200842963	325.112200842963	325.112200842963	59.185	59.185	59.185	1	1	590.6572	775.216888888889	638.853866666667	517.283282608696	486.7308	517.2752	465.3024	670.4028	396.641688888889	518.487377777778	706.02052173913	548.831733333333	426.423608695652	581.486739130435	451.0168	391.8336	173.468	360.2012	217.3168	183.672	375.499022222222	149.962866666667	130.596173913043	313.221866666667	329.46	123.452266666667	80.6006086956522	403.980260869565	216.296533333333	238.7996	351.9975	293.8752	874.273311111111	508.037466666667	270.406	403.005333333333	552.993173913043	1088.64154347826	824.177565217391	427.543956521739	115.290133333333
452	325.969799941845	325.969395980759	325.97149999594	66.321	66.305	67.359	5	5	564.12743902439	588.54	735.814833333333	843.756595238095	583.607414634146	689.616571428572	559.181809523809	414.288341463415	180.462292682927	159.226536585366	165.286285714286	170.363857142857	487.628285714286	542.716	440.814857142857	569.391365853659	114.28643902439	94.8962926829268	106.107902439024	79.5923414634146	1032.64961904762	1140.65995121951	1338.77104761905	1364.26858139535	626.28	674.316731707317	702.878428571429	352.969428571429	357.091666666667	538.849142857143	646.936619047619	584.697585365854	341.740853658537	351.942073170732	413.208658536585	399.952	219.35630952381	309.182642857143	418.2	305.101023809524	422.391073170732
453	326.080848629735	326.080848629735	326.080848629735	255.038	255.038	255.038	1	1	107.130394736842	174.465	202.017315789474	273.472842105263	298.898552631579	338.875894736842	305.019342105263	584.610789473684	173.417894736842	245.921473684211	155.012	309.139736842105	505.030263157894	644.806315789473	541.759736842105	399.891578947369	108.117210526316	95.9047368421053	70.3890789473684	88.7766315789474	231.605710526316	111.193974358974	33.6695526315789	117.330263157895	304.08547368421	262.288789473684	125.456763157895	1008.046	386.679736842105	461.09947368421	466.272289473684	402.879210526316	1000.89669230769	777.560842105263	406.127578947368	589.636052631579	673.391052631579	849.121684210526	224.492631578947	740.500894736842	77.552
454	326.109982797027	326.109982797027	326.109982797027	187.734	187.734	187.734	1	1	35.7090740740741	97.9662222222222	112.252962962963	126.462285714286	76.5361111111111	114.269037037037	79.5831111111111	214.215555555556	38.7797037037037	189.733777777778	96.9033928571429	71.4337037037037	60.1968571428571	88.7432222222222	98.9651481481481	66.3192592592593	99.9854074074074	173.45037037037	77.5256296296296	154.092703703704	29.5875185185185	18.3613333333333	24.4924444444444	19.3891481481481	33.6697777777778	17.3481851851852	11.2252962962963	185.72762962963	38.7627142857143	27.536	41.8306296296296	24.4910769230769	297.926518518518	162.191777777778	36.7293333333333	39.7828888888889	108.147481481482	188.754814814815	82.641	101.00475	11.2232592592593
455	326.166537132849	326.16258931422	326.176195186721	231.095	230.556	232.615	4	4	27.5499473684211	53.0491228070175	42.85125	55.10025	38.7701785714286	30.6144642857143	35.709375	83.6702105263158	25.5070175438596	45.9208928571428	24.4868571428571	41.8309821428571	48.9831428571429	35.7128947368421	37.753875	27.5477142857143	33.6657894736842	29.5877678571429	14.2824561403509	27.5447368421053	36.7328571428571	44.892350877193	32.6422456140351	33.6686842105263	37.7505714285714	18.36675	31.6189122807017	45.916875	16.3242857142857	26.5195438596491	24.4842105263158	36.7187368421053	46.9329122807018	41.8351052631579	17.3411929824561	30.6078947368421	36.7335	46.9462857142857	22.44825	37.7425964912281	20.4035087719298
456	326.18154528714	326.18154528714	326.18154528714	232.632	232.632	232.632	1	1	26.5303018867924	47.9479811320755	40.811320754717	52.0392452830189	36.7331538461539	29.5942264150943	35.7099056603774	77.5501132075472	24.4863396226415	42.8606037735849	23.4660754716981	38.7707547169811	46.9421153846154	34.6928301886792	35.7132075471698	26.5268679245283	31.624679245283	27.547641509434	13.2622075471698	26.5239245283019	34.6928301886793	42.8518867924528	28.5615849056604	31.6287735849057	35.7079245283019	17.3464150943396	30.5988679245283	39.7947169811321	15.3042452830189	25.4985849056604	24.4840754716981	34.6787407407407	45.9118867924528	38.7750566037736	17.3409622641509	30.6084905660377	34.6930769230769	45.9276923076923	20.4079245283019	36.7261132075472	20.4033962264151
457	326.960140564409	326.960140564409	326.960140564409	66.339	66.339	66.339	1	1	1956.58564705882	2039.88235294118	2360.24127272727	3094.55205882353	2004.14647058824	2668.62776470588	2092.92485294118	1283.493	662.636764705882	634.933941176471	574.409029411765	494.828382352941	1441.63402941176	1728.02947058824	1518.15388235294	1998.02382352941	285.723529411765	288.734911764706	285.632941176471	292.824411764706	3828.74545454545	2600.27988235294	2149.75970588235	5165.60020588235	2092.20097058823	1361.03311764706	1325.32385294118	1358.79670588235	657.050470588235	1583.63341176471	2189.10935294118	2159.25352941176	964.011176470588	1425.10435294118	959.214705882353	1250.84452941176	912.142941176471	1115.18147058824	1964.35005882353	1083.89594117647	350.011323529412
458	326.972962963047	326.960695795652	326.988582081838	66.322	65.296	68.367	13	13	1953.50702702703	1875.78	2332.736	3075.0335	1975.24324324324	2654.3212972973	2066.34375	1227.59466666667	689.282486486486	663.4875	625.430277777778	520.255135135135	1448.55777777778	1744.38486486486	1509.23733333333	2009.20041666667	280.618918918919	280.574324324324	284.655405405405	273.475891891892	3834.72583333333	2652.65	2195.578	5178.61458333333	2103.12854054054	1390.40735135135	1345.52259459459	1298.60144444444	672.358108108108	1561.4925	2193.59722222222	2161.30133333333	926.282702702703	1396.565	978.439189189189	1257.99324324324	909.0675	1103.9105	1857.61686486486	1059.22133333333	359.135135135135
459	326.984372542742	326.964770597984	326.989315871228	104.0685	102.03	106.106	8	8	1231.29881578947	1782.39973684211	2057.19178378378	1842.90097297297	1270.60662162162	1903.10648648649	1216.82860526316	1961.59735714286	110.157157894737	123.452702702703	38.7702702702703	114.272421052632	741.736486486486	1081.51513513514	896.817567567567	961.221891891892	103.047297297297	157.121621621622	118.370162162162	143.834842105263	894.777027027027	792.519552631579	827.439189189189	1064.85252631579	578.414605263158	710.213052631579	606.978289473684	1178.59945945946	518.379675675676	697.864864864865	878.084052631579	597.973405405406	1628.0587826087	1543.87337837838	749.008368421053	812.264216216216	470.344594594595	998.871054054054	627.380921052632	516.188378378378	292.770210526316
460	328.956903197972	328.954280902691	328.958987705055	66.8235	66.305	67.359	4	4	500.867516129032	542.588516129032	641.8551875	770.294838709678	531.554451612903	655.901483870968	502.062193548387	350.968774193548	302.754375	273.584774193548	281.600129032258	230.541870967742	367.304516129032	509.028290322581	467.278193548387	520.430322580645	127.556451612903	176.476741935484	117.329677419355	150.998193548387	929.64703125	697.872375	517.270838709677	1192.71938709677	506.891903225806	389.6758125	386.616677419355	398.85665625	241.801161290323	368.383032258064	578.39315625	522.504258064516	288.687387096774	397.837741935484	327.513193548387	417.285548387097	397.9096875	314.246625	483.510580645161	344.91264516129	138.781419354839
461	331.139733409744	331.139733409744	331.139733409744	297.9	297.9	297.9	1	1	226.529857142857	415.308756097561	521.353833333334	581.630714285714	346.889047619048	580.542571428571	397.902142857143	752.862976744187	138.758857142857	223.442571428572	136.732292682927	169.363476190476	442.68	479.590238095238	439.681571428571	444.896476190476	188.726428571429	202.011857142857	130.609951219512	175.490341463415	219.387023809524	318.373714285714	250.954325581396	224.491219512195	264.254	277.511238095238	179.592975609756	441.773404761905	183.647142857143	230.552285714286	230.613707317073	194.892761904762	672.352595238095	423.40869047619	208.109142857143	290.740714285714	402.039476190476	416.266857142857	111.164428571429	444.896476190476	84.6817380952381
462	332.060807518693	332.060249846769	332.061151820592	82.635	81.614	83.661	3	3	71.40875	96.897625	133.6724	144.90035	168.366	141.797375	172.426475	237.724075	135.601609756098	111.258256410256	507.076675	110.1897	104.08335	83.65025	96.911875	86.734	160.206725	133.65275	102.0275	228.5416	95.91995	136.69675	96.926125	122.433	77.5295	82.642275	79.56975	155.0818	86.72125	96.930875	69.3583	89.7974	225.447625	135.716525	65.3078974358974	103.047775	122.433	181.60895	415.129825	109.201525	68.358425
463	332.130520300865	332.128025882392	332.14879810291	110.194	108.129	111.219	18	18	190.762804878049	388.666463414634	431.631214285714	433.665853658537	28.5716097560976	220.441170731707	122.405853658537	85.68	628.39512195122	874.244512195122	248.945463414634	561.14756097561	161.206243902439	406.018243902439	215.276609756097	87.7556585365853	99.9862926829268	1175.36148837209	856.12787804878	451.914024390244	211.199142857143	153.997902439024	176.506414634146	172.38	219.357682926829	117.364512195122	110.188975609756	378.573829268293	160.205097560976	28.564	225.387658536585	113.266024390244	83.662	347.961390243903	162.245926829268	179.592975609756	369.291714285714	43.8722857142857	221.403512195122	296.861571428571	113.252487804878
464	332.152590009201	332.152590009201	332.152590009201	111.208	111.208	111.208	1	1	205.047162162162	391.721513513514	434.773297297297	432.663351351351	184.69827027027	226.5695	175.435473684211	481.427578947368	637.567567567567	875.250315789474	163.247567567568	569.310810810811	165.282631578947	409.062210526316	216.297297297297	90.8184864864865	1328.41689473684	1218.2027027027	852.945945945946	1033.39689189189	215.277027027027	163.16972972973	178.547297297297	175.43547368421	226.464	119.390594594595	117.333289473684	379.600864864865	169.391783783784	191.810810810811	224.365263157895	137.758378378378	590.642594594595	347.967459459459	162.222972972973	185.718702702703	372.398648648649	474.425675675676	93.8648648648649	296.859324324324	130.594594594595
465	335.05966044345	335.05966044345	335.05966044345	382.583	382.583	382.583	1	1	97.9333953488373	200.972069767442	215.249441860465	272.445558139535	168.36523255814	206.04	169.385627906977	494.766136363637	697.950418604651	877.44	514.279255813954	973.590279069767	112.230697674419	165.262604651163	122.416744186046	89.7722790697674	111.210418604651	116.311813953488	86.7336046511628	113.250976744186	124.474046511628	271.35711627907	152.042372093023	217.349162790698	116.28	84.6928139534884	80.58	101.007627906977	49.9993720930233	82.621840909091	84.6831627906977	84.6928139534884	165.24376744186	115.291534883721	72.448738095238	65.3053023255814	64.2775813953489	106.123534883721	63.2558604651163	122.402727272727	90.8048372093024
466	335.260080104037	335.256654813378	335.264137248849	759.571	758.079	764.217	4	4	109.167372093023	185.689636363637	148.98111627907	159.14176744186	138.754790697674	172.450744186047	106.065818181818	122.416744186046	869.388545454546	1020.27906976744	278.574279069767	996.926255813952	182.675744186046	178.523863636364	182.625790697674	175.488	135.712581395349	150.001534883721	133.670613636364	130.626909090909	192.831545454546	121.428681818182	126.513818181818	186.709909090909	186.73234883721	123.467837209303	121.428681818182	142.87488372093	136.717395348837	145.88275	185.690790697674	107.129302325582	139.761795454545	161.222465116279	135.69711627907	139.74	133.638279069767	126.514604651163	315.222136363637	162.202186046512	107.143953488372
467	336.022243816306	336.02057455484	336.044461112281	507.057	502.976	508.077	3	3	15.3072413793103	28.5618666666667	27.5530344827587	19.3852413793103	12.2433103448276	26.5370344827586	13.2582068965517	19.3852413793103	31.628551724138	59.176	9.18248275862068	51.0241379310345	14.2838620689655	28.5657931034483	19.3895	21.4257931034482	9.18093103448275	13.2662758620689	23.4663448275862	26.5325517241379	31.6221379310345	9.18403448275861	10.2048275862069	20.4089655172414	24.4816551724138	18.3544137931035	8.16220689655171	38.7704827586207	66.3425862068964	19.3852413793104	39.7746206896552	10.2006896551724	37.7348965517242	20.4048275862069	12.2457931034483	18.3645	41.8313103448276	20.4089655172414	8.15893333333332	56.1255357142858	11.2230344827586
468	336.111483154081	336.104310045744	336.119401084052	367.299	367.285	370.368	4	4	34.6898421052631	79.5702631578947	63.2465263157894	82.6647631578947	98.9808421052631	108.133947368421	74.469358974359	298.937105263158	2127.24868421053	2971.072	1401.84157894737	3114.39644444444	46.9393684210526	95.8775263157895	62.2280263157895	43.8724473684211	125.456763157895	108.164631578947	104.082947368421	104.037315789474	72.4498947368421	66.3085526315789	55.0942105263158	58.164	53.0536842105263	42.8521578947369	45.8988157894736	65.306947368421	38.7648717948718	48.9663157894737	59.1844210526316	26.5309473684211	132.634210526316	108.164631578947	32.6534736842105	39.7964210526316	110.20547368421	64.2865263157895	43.8656578947368	86.6977631578948	85.7015384615385
469	336.265535795913	336.262402902626	336.268668689199	758.574	758.079	759.069	2	2	41.8313888888889	68.3586111111109	77.553777777778	80.575611111111	37.7502777777778	103.062083333333	49.9854444444445	39.7908333333334	191.812222222222	263.231666666667	81.6355555555555	253.070222222222	75.5252222222221	77.5411111111111	75.5005555555556	70.3991666666667	41.8382222222222	90.8047222222223	46.9404444444444	44.8995555555556	65.3066666666665	54.0835555555555	39.78975	74.4802777777778	72.4515555555555	39.79625	51.0208333333333	34.6941666666667	46.9327777777778	47.9452222222223	74.4904166666667	54.0747222222221	44.8848888888889	75.5128888888889	46.9391666666667	58.1558333333332	52.0270833333334	38.7705555555556	81.6088888888887	60.1865555555556	39.79625
470	336.322759914343	336.322348304782	336.332450110065	974.3615	968.26	975.403	8	8	148.91635	314.112615384615	467.14855	314.1523	250.95075	351.891153846154	217.254538461538	395.809743589744	271.354102564103	233.609358974359	2866.42844444444	241.805175	604.845175	342.81476923077	470.415925	404.0883	195.864615384615	651.943846153846	322.360512820513	243.88417948718	568.125717948718	582.493205128205	409.133102564102	521.42964102564	722.341538461538	233.7403	574.499275	293.9184	309.184307692307	290.575769230769	542.640000000001	275.4	140.756461538462	454.082564102563	276.454743589744	263.232769230769	307.949399999999	445.860174999999	1336.2	485.715282051281	277.474871794872
471	337.061699737802	337.061699737802	337.061699737802	62.235	62.235	62.235	1	1	409.123706896552	690.597372881356	681.601862068966	742.836137931035	727.380847457627	837.57306779661	653.04275862069	800.835344827586	462.987661016949	491.770711864407	349.984189655172	523.355644067797	420.351728813559	685.565288135593	556.097327586207	520.390169491525	289.757016949153	329.547593220339	376.475431034483	310.162440677966	540.901551724138	535.54525862069	344.888206896552	633.644844827586	363.150169491525	341.694322033898	273.409966101695	732.558068965517	341.790847457627	443.8575	464.225517241379	405.090586206897	711.05813559322	670.251355932203	376.481793103448	519.361169491525	586.767672413793	649.016068965517	646.798203389831	591.87	189.770440677966
472	337.107945625058	337.107945625058	337.107945625058	370.368	370.368	370.368	1	1	77.5396551724138	155.068827586207	215.256379310345	212.256827586207	157.138413793103	217.278050847458	145.898779661017	331.544827586207	1117.20206896552	1335.66810169492	668.337155172414	1410.14037931034	191.831310344828	206.057413793103	227.479224137931	196.909913793103	139.749448275862	153.040677966102	118.362	151.992844827586	175.502275862069	211.175689655172	152.036517241379	181.627517241379	166.271050847458	153.053389830508	100.986827586207	291.828482758621	130.594711864407	136.691551724138	167.32524137931	158.155169491525	372.331465517241	262.233051724138	176.522637931034	186.745189655172	275.502413793103	273.457034482759	124.473655172414	227.456155172414	135.710448275862
473	337.276028930183	337.272041235077	337.281998120685	897.8235	894.795	898.869	6	6	64.283625	124.48575	118.375928571428	124.472678571429	67.3388571428572	123.441228070175	62.2483214285715	95.9152499999999	2229.519375	3277.08526315789	135.68375	3117.54710526316	122.445	113.261625	135.724125	93.8744999999999	107.139375	122.458909090909	103.036232142857	93.8744999999999	124.472678571429	104.089178571429	67.3518214285714	119.383875	149.995125	80.6096250000001	87.7522499999999	96.9356250000001	116.288	72.4390178571428	134.675357142857	78.566125	85.7189999999999	143.872875	80.5616607142857	173.46375	103.036232142857	82.6330178571429	126.513214285714	148.97475	83.6707500000001
474	337.330647705078	337.330647705078	337.330647705078	968.26	968.26	968.26	1	1	74.46	106.050285714286	126.48	118.32	87.7440000000001	110.16	77.5199999999999	112.244523809524	164.262166666667	176.46	794.906093023257	187.705674418605	193.8	126.53019047619	137.77243902439	126.530190476191	65.2799999999999	159.160857142857	99.9810000000001	88.7648571428571	167.303428571429	147.920714285714	119.387357142857	170.383738095238	187.732571428571	77.5724761904763	157.171666666667	91.8364285714287	94.8976428571428	82.5872142857142	166.325976190476	100.982357142857	63.24	128.571	104.054571428571	77.5417142857142	79.5488571428573	103.046452380952	322.32	125.509785714286	86.7121428571429
475	338.018690749548	338.018690749548	338.018690749548	502.976	502.976	502.976	1	1	8.16324324324325	18.3623684210526	18.3677837837838	19.3882162162162	11.2214864864865	18.3677837837838	11.2197027027027	22.4459459459459	20.4054054054054	29.5886216216216	15.3040540540541	31.6334054054054	16.3243243243243	17.3390810810811	17.3475555555555	22.4465405405405	8.15956756756757	20.4118918918919	13.2635135135135	16.3269189189189	16.316972972973	10.2043243243243	12.2448648648649	14.2860540540541	16.3221621621621	13.2575405405405	5.10135135135135	28.5675675675676	29.5964594594594	17.3418378378379	12.2396756756757	7.14094594594594	17.3395405405406	22.4495135135135	13.2656216216216	18.3619459459459	23.4662162162162	12.2451891891892	7.13981578947369	29.5925405405405	9.1838918918919
476	338.341730181249	338.333510000818	338.360230829895	943.751	936.601	944.805	94	94	4042.86306521738	6184.62086956523	5681.5185106383	5952.29365957446	21.4284	5475.04004347827	4207.10756521739	20.408	4291.19387234043	4112.14340425532	1986.2362826087	4092.92289361702	5884.21906382979	6018.61163829787	5899.90252173913	5877.57913043478	29.5844130434783	5748.11846808511	4417.83860869566	4277.4803478261	6082.79530434783	4222.39644680851	4423.49054347826	5527.45969565219	5621.63739130435	4251.97056521739	4249.92978260869	2357.124	3709.6896	13.2619782608696	5729.90713043478	28.5712	13.2619782608696	5564.90504347826	4186.16731914894	4184.15431914894	4250.42865957447	20.4057777777778	1897.92782608696	4190.83636956521	4290.22672340425
477	338.3388050703	338.335322398327	338.359550634018	1026.91	1018.23	1028.47	24	24	576.319152542373	987.5536	1037.20210169492	856.92813559322	651.866644067797	1010.77045	633.4407	635.36655	649.750616666667	666.114416666667	8316.9918367347	848.99254237288	1611.68033898305	880.202466666667	1225.26427118644	1265.05259259259	791.688133333333	1887	1379.41571428571	793.547033333334	1779.818203125	707.926266666667	1472.97025	1166.2029	2378.0085	794.844067796609	972.027694915254	1041.16042372881	1053.66	1171.1896	2046.35403333333	960.683000000001	617.200833333334	1441.47554237288	799.614666666667	825.099100000001	720.202366666667	1342.23077966102	2199.67108695653	670.384983050847	623.25055
478	338.360957370414	338.360405970056	338.362818356699	944.77	944.696	945.774	13	13	403.981599999999	6.11933333333333	5.10011111111111	2.04057777777778	4338.70382608696	3.06045652173912	4149.90240000001	4287.73868085106	1580.39306666667	4.08208695652174	87.753652173913	3191.036	2.04030434782609	7.14202222222222	5.10195652173913	4.0815652173913	4222.40984782609	29.5875652173912	24.4922666666667	4258.1292	6.12234782608695	305.059733333333	2.0408	7.1428	7.14182608695651	2.04078260869565	5.10195652173913	1668.136	4.08104347826086	4229.56493333333	4.08104347826086	4263.19486956522	4328.49193617021	4.08208695652175	4.08053333333333	2502.0208	1.02004347826087	4270.83626666666	101.0064	0	2578.21386666667
479	339.018046527828	339.018046527828	339.018046527828	254.029	254.029	254.029	1	1	64.27771875	113.25121875	161.2044375	198.99140625	157.0944375	212.29	168.31546875	310.1655	43.86403125	50.00296875	58.13465625	62.2371562500001	308.172125	415.25446875	359.128	330.510375	63.2458125	56.11546875	52.0246363636364	56.1266129032258	200.99540625	72.42665625	33.66928125	81.6218181818182	209.19609375	174.46275	124.4285625	479.5321875	243.84721875	273.343757575757	282.615545454546	214.2196875	554.829	469.40125	295.8815625	395.795272727273	493.816125	405.188125	437.7676875	477.33075	46.9329375
480	339.051161512018	339.049983969047	339.052339054988	176.483	176.466	176.5	2	2	78.55375	137.750625	167.3415	203.992857142857	125.495142857143	183.648214285714	121.399125	239.741228070175	139.791375	171.387	131.614553571429	179.586	132.64875	173.430357142857	172.425267857143	141.804821428571	81.6228571428572	87.7430357142857	75.4932142857143	113.239821428571	135.6695	139.764464285714	111.209196428571	157.13775	121.437375	149.995125	101.017125	142.88	99.97575	70.3923214285714	103.057210526316	84.691125	130.594285714286	122.397894736842	67.3317857142857	112.184561403509	118.351071428571	113.249732142857	68.3591428571429	158.141517857143	87.7430357142857
481	339.065027217546	339.064923875121	339.065130559971	298.417	297.89	298.944	2	2	1423.47841463415	2460.21968292683	2621.06924390244	2773.46014285714	1934.47492682927	2733.29875609756	2073.18517073171	3056.348	284.659714285715	344.900146341464	198.978928571428	332.615414634146	2266.38580487805	2520.42414634147	2337.0993902439	2297.97375609756	898.745857142857	1170.24773170732	854.078785714285	947.82330952381	1494.90743902439	1393.8729047619	1121.137	1379.76546341463	1562.03075609756	1322.26770731707	1137.76231707317	1982.66563414634	1378.38246341463	1306.803	1513.26026190476	1224.49756097561	2457.86828571429	2276.25742857143	1419.01871428571	1627.12785714286	2068.38046341463	1911.00819512195	829.141024390244	2328.58619512195	1003.944
482	339.072067925921	339.066222794006	339.092514765729	297.918	293.837	299.941	51	51	1407.11814634146	2506.18304477612	2600.69550877193	2770.39892857143	1802.853	2712.92204651163	2036.19218181818	3033.95313636364	284.659714285715	345.925285714286	178.57256097561	334.653714285714	2269.5	2453.08632558139	2320.81744186046	2269.35925581395	898.745857142857	1172.28092857143	845.923731707317	834.588279069767	1459.16534883721	1346.92186046512	1053.80757142857	1334.76889655172	1511.03138888889	1285.54363636364	1090.81269047619	1975.512	1268.21514285714	1263.91042105263	1429.63069230769	1216.31125581395	2471.10054545455	2176.26161538462	1364.93605263158	1576.11558139535	2062.2284	1917.10437209302	767.94705	2204.0956097561	1003.944
483	339.341388379012	339.336042145008	339.343234309444	944.777	943.762	944.822	8	8	509.055934782608	1567.57293478261	1433.13054347826	1597.75314893617	55.102304347826	1489.42217391304	65.2897391304348	48.9787826086956	295.875652173913	967.454608695651	373.423434782609	187.715234042553	1439.4347173913	1613.06680434783	1475.48582608696	1619.3955	37.7456304347826	1469.17565217391	1008.27547826087	64.2846521739132	1564.25986956522	587.670260869564	1052.02343478261	1397.93608695652	1427.34495652174	1040.82130434783	1112.21744680851	298.974652173913	953.943913043476	60.1889782608694	1486.52008695652	84.6917872340425	64.2695869565216	1445.0587826087	922.138956521739	171.425739130435	870.096297872341	44.8924347826087	314.240347826087	1204.08739130435	128.552869565217
484	339.345433962702	339.340322498644	339.35054542676	1023.855	1022.3	1025.41	2	2	125.46	254.039285714286	236.584761904762	186.704634146341	139.772619047619	227.46	128.52	136.648095238095	150.924761904762	156.096428571429	2731.84585365854	209.14880952381	420.24	192.825	304.98	296.890975609756	197.88	468.289285714286	343.579523809524	187.68	475.32	163.2	383.52	288.727380952381	618.264285714286	190.831219512195	215.22	215.117073170731	269.342857142857	267.24	497.876190476191	221.34	134.671428571429	364.225	174.42	163.2	159.194285714286	306.876666666666	525.177380952381	121.436666666667	150.924761904762
485	340.070123205422	340.070123205422	340.070123205422	297.907	297.907	297.907	1	1	4159.13341666666	6413.24074468085	7257.22742553191	7376.44595744681	4870.8004680851	7811.23761702127	5336.01645833334	7021.83157446808	188.751170212766	248.97344680851	120.405191489362	169.347666666667	6188.59279166667	6720.32695833333	6571.10841666667	6240.01165957446	2509.61872340425	3596.475	2244.84255319149	2699.65187234042	4140.28242553191	3303.24225531915	2934.9595625	4133.06808510638	4589.20412765957	3431.7810212766	2985.64059574468	5403.38485106383	3618.3534893617	3380.63255319149	4562.67693617021	3371.34536170213	6151.24759574468	6488.95914893617	3759.24882978723	4143.08404255319	5132.52638297872	5197.65882978723	2586.50866666667	5337.581625	2370.08914583333
486	340.078007133074	340.071749678362	340.098614385696	297.9	294.823	299.941	64	64	4117.33321428572	6381.90438709678	7204.11441463415	7375.1575625	4773.87972222222	7739.85964102564	5303.86284905661	7027.05773913044	173.446363636364	244.898181818182	116.324045454545	162.2012	6140.4	6644.84480000001	6495.02832432432	6230.53399999999	2438.44346153846	3584.2180909091	2241.78884090909	2660.8772	4135.71804545455	3279.15654545455	2892.11487804878	4048.21530909091	4559.59881818182	3429.15073846154	2964.8272972973	5366.59235294117	3589.31945454545	3363.4208125	4511.16997916667	3355.03036363637	6161.3904	6439.9232	3721.92362264151	4102.10281132076	5079.5512	5149.34846511628	2586.43822222222	5323.76803174603	2310.93209302326
487	341.084340755005	341.078637103645	341.104819160011	297.884	294.822	297.952	43	43	1913.654	3636.27	4188.19466666667	4593.10975	2898.59481818182	4421.1456	3130.21618604651	4719.85910344828	366.26975	584.623714285714	250.945448275862	394.850571428571	3471.30307142857	3845.90554761905	3863.78468965518	3470.8473125	1205.79153846154	1434.49853846154	984.099399999999	1181.739	2028.683	1784.6796	1407.6951724138	1774.28487096774	2213.9425	1826.30487179487	1355.44533333333	3162.775	2025.28382352941	1695.6555	2163.725	1614.431	4290.28209523809	3509.85846153846	2015.80917073171	2598.63463636364	3587.199	3223.08257142858	2255.55351724138	3617.8350967742	1232.50514285714
488	341.133238362425	341.133238362425	341.133238362425	283.612	283.612	283.612	1	1	1937.51561538462	3610.24968421053	4150.1127948718	4454.55143589744	2840.46523076923	4384.70287179487	3035.3391025641	4411.03435897436	583.513333333333	889.797743589743	359.030974358974	325.469974358974	3355.20166666666	3887.86076923077	3881.58782051282	3527.11505128205	1236.2097	1474.30756410256	1032.50631578947	1192.70971794872	2000.0041025641	1906.90715384615	1427.15935897436	1831.13012820513	2188.78	1901.07207692308	1396.55551282051	3217.96958974359	2071.17256410256	1700.00348717949	2187.78273684211	1633.92312820513	4337.58512820513	3586.29141025641	2131.31564102564	2743.12474358974	3528.57866666667	3098.04338461538	2268.42297435897	3787.73602564103	1256.98748717949
489	341.106186407893	341.106186407893	341.106186407893	298.92	298.92	298.92	1	1	1980.62480487805	3766.388675	4363.68748780488	4683.70317073171	3003.74165853658	4538.15336585366	3170.99385365854	4727.342	733.572902439025	1169.39517073171	434.70105	551.978341463414	3521.97578048781	4022.47448780488	4023.36097560975	3649.00273170732	1239.44817073171	1541.6253902439	1056.139875	1200.863675	2084.70709756098	1917.35909756097	1447.55304878049	1895.16135	2260.91453658537	1955.85431707317	1419.3764	3379.61326829268	2125.21885365854	1706.70482926829	2252.077975	1686.7453902439	4434.192	3730.10087804878	2171.89156097561	2779.83231707317	3652.06397560975	3247.5916097561	2278.35307317073	3911.24929268293	1284.51778048781
490	342.085688013724	342.082297194018	342.109153461966	297.924	294.845	298.904	7	7	445.860551724138	776.418521739131	805.012058823528	888.804264705882	599.922206896551	933.542205882352	616.246620689656	1018.02882758621	339.755142857143	441.869034482759	266.28525	407.090068965518	721.335034482758	817.406689655174	780.35275862069	712.128482758622	276.439357142857	376.481793103449	214.2975	253.022	439.8355	405.1385	308.071241379311	445.84925	497.894620689655	418.3025	305.182892857143	733.55975	454.02275862069	358.045071428572	487.781928571429	379.619586206896	782.547297297297	776.429931034483	447.811357142857	542.678	729.631964285714	644.933428571429	412.024275862068	745.82559375	296.840068965517
491	342.112081026663	342.112081026663	342.112081026663	298.92	298.92	298.92	1	1	465.291	848.012836363636	900.896517857143	968.335875	641.759714285714	1027.517625	644.752857142857	986.509649122807	436.682285714286	615.286125	371.384	512.129642857143	749.67375	847.931625	810.956785714286	745.894125	303.980912280702	408.107142857143	241.830490909091	274.453363636364	463.201607142857	448.917857142857	324.411107142857	472.478872727272	522.432	447.905428571429	330.568363636364	767.241428571428	485.6985	383.661	517.275803571428	404.0685	879.563249999999	806.011607142857	475.444821428571	580.481607142857	778.546125	672.297678571428	429.404964285714	861.1965	315.295875
492	342.142038200614	342.132416359949	342.151660041278	58.6555	58.137	59.174	2	2	70.3876666666667	149.931833333333	178.602083333333	177.528333333333	151.001111111111	167.298222222222	154.087111111111	225.47525	233.497305555556	283.7685	72.4397222222222	126.497222222222	114.252444444444	190.760777777778	162.24625	131.637333333333	1490.82875	624.41	573.396111111111	1193.8875	98.9831111111111	65.2977777777778	44.8922222222222	80.6019444444445	56.0969444444444	41.8245555555555	45.90625	142.815555555556	53.0544444444444	65.3173333333333	81.6088888888889	72.4495833333333	336.636666666667	182.599888888889	49.9936111111111	98.9669444444445	171.406666666667	278.535833333333	128.534	166.327916666667	46.9327777777778
493	343.092948481018	343.088861392624	343.097035569411	120.906	120.402	121.41	2	2	68.3589622641509	48.9627169811321	58.1611111111111	56.1325925925926	189.790188679245	70.3917169811321	175.484592592593	523.240641509434	291.768566037736	324.45	28.5647547169811	266.288943396226	34.6889811320755	58.1432264150943	51.0083333333333	34.6928301886792	69.3715471698113	67.338679245283	58.149679245283	92.8354528301887	45.9166666666667	84.6740943396226	44.8922222222222	57.1231698113208	44.8916226415094	55.1003773584906	24.4813333333333	291.860301886792	53.0606037735849	51.0037037037037	34.6711851851852	48.972679245283	663.995433962264	65.2969056603774	93.8643018867925	230.609547169811	474.3775	414.187666666667	31.6281886792453	638.624333333333	45.9169811320755
494	343.131340569324	343.131340569324	343.131340569324	57.116	57.116	57.116	1	1	193.82375	247.86	200.005435897436	170.387102564103	117.332435897436	115.291871794872	123.469641025641	152.044948717949	121.3443	186.735076923077	244.861538461538	118.334871794872	66.3083333333333	101.007923076923	76.5307692307692	61.2246153846154	849.894948717949	679.507846153846	398.930282051282	831.655256410256	101.020615384615	47.9520512820513	32.6539487179487	94.8981538461538	79.55805	29.587975	16.3220512820513	93.8517948717949	37.7504358974359	60.2132820512821	92.8713333333333	101.020615384615	44.891282051282	85.6907692307692	41.831275	54.0749487179487	68.3588974358974	137.776153846154	141.819205128205	76.5307692307692	26.5273333333333
495	346.05491566222	346.05491566222	346.05491566222	110.188	110.188	110.188	1	1	61.2073170731707	112.213414634146	162.265317073171	132.650731707317	106.12312195122	176.530023809524	128.526	189.72	210.14512195122	232.587142857143	80.6011951219512	273.436571428571	84.6837142857143	135.679	101.00656097561	91.8373170731707	148.958238095238	132.634878048781	86.7344047619048	110.172857142857	85.7045853658536	98.9281707317074	74.4795853658536	126.48	90.8038780487805	80.612756097561	75.5011428571429	147.96012195122	73.4698536585366	78.5512682926829	85.658	72.4494390243903	230.54756097561	134.694731707317	66.3253658536585	100.000634146341	122.414634146342	178.551219512195	52.0345714285714	145.880926829268	81.6323809523809
496	346.292551601435	346.291294395215	346.295307166608	615.2595	615.171	616.232	6	6	71.4294736842106	1666.71552173913	868.243947368421	1569.91191428571	590.732368421052	1071.44210526316	952.799743589746	1054.94512820513	749.777368421053	1130.61456410257	60.2048421052631	659.00282051282	848.746666666668	803.071368421052	850.001743589742	376.408384615385	532.659789473685	132.637631578948	122.466315789474	212.181894736842	645.743289473684	534.617894736842	100.992692307693	565.313263157894	160.184282051282	71.4089743589745	146.898947368421	299.021921052632	57.1347368421052	332.657263157895	115.288974358975	540.73947368421	1976.55557894737	719.280769230769	104.081846153846	716.33557894737	467.352842105264	1356.95	122.431578947368	128.568461538462	49.9938205128204
497	346.316464841177	346.316464841177	346.316464841177	617.218	617.218	617.218	1	1	71.4280000000001	1666.63915	870.294575000001	1578.365425	591.759500000001	1071.42	953.840250000001	1053.944075	763.051219512196	1133.692175	60.2050749999998	659.000750000001	847.723874999999	804.075200000001	851.03445	375.406000000001	532.66185	132.63575	124.5071	212.2172	647.795249999999	547.874249999999	103.032625	566.335875	160.183175	70.3989750000001	147.92175	300.085800000001	59.1745000000001	333.6708	113.250525	541.766025	1976.49590243902	717.253325000001	102.04	722.4609	472.456775	1357.986025	127.534375	129.5908	49.9861250000001
498	348.088098198906	348.088098198906	348.088098198906	81.625	81.625	81.625	1	1	313.193134615385	634.47520754717	451.0525	625.495769230769	431.622692307692	658.082547169811	575.428981132075	1036.70339622642	227.395673076923	298.014076923077	285.679245283019	194.852433962264	254.051826923077	360.119943396226	421.369094339623	326.563137254902	325.502692307692	328.526692307692	265.3	411.1685	177.526846153846	147.922307692308	109.168264150943	157.12358490566	117.306509433962	91.8242307692308	63.2505283018868	184.668730769231	102.028301886792	119.3985	159.143547169811	131.628679245283	284.622923076923	220.401509433962	96.9365384615385	115.291981132075	205.097307692308	454.019807692308	502.887905660377	513.301826923077	117.319903846154
499	353.014901732264	353.010620804262	353.026802386268	296.393	293.819	297.946	36	36	1181.64474418605	1639.99706666667	1691.60482926829	1703.99642857143	1205.94237209302	1678.33083333333	1198.82790697674	1146.66297674419	56.1144047619048	85.7034418604651	78.570441860465	46.9328372093023	1656.48	1735.62931343284	1817.84828571429	1605.08188372093	1021.18295348837	1394.72148837209	879.588904761904	1066.19162790698	1437.75030952381	1172.20656338028	1086.50065217391	1403.07558139535	1469.30953846154	1155.95673809524	1114.33636363636	1260.01593023256	1187.58177777778	1129.42318604651	1507.15541666667	1165.29148837209	1304.93693023256	1702.84576744186	1130.27663157895	1402.74795081967	1573.38295774648	1304.90718604651	2082.60255813954	1575.49041860465	990.69309375
500	353.037148794626	353.031997765278	353.039255135326	297.924	296.897	299.924	9	9	1190.81176595745	1709.37391304348	1727.32827659575	1701.01389361702	1172.30172	1740.55557446808	1206.83619148936	1207.89527272727	63.255829787234	90.8140851063829	82.6510212765958	51.0074468085106	1666.74953191489	1767.34017021277	1815.9029787234	1649.99368085106	1029.35174468085	1404.92087234043	943.85425531915	1077.41208510638	1484.65723404255	1256.09144680851	1122.16041666667	1413.40723404255	1495.69429787234	1234.53468085106	1148.97519148936	1274.32546808511	1258.00104255319	1135.54417021277	1544.85982978723	1127.52095238095	1356.96272727273	1751.81491489362	1239.4771875	1401.709	1534.688	1297.67622857143	2088.78570212766	1587.71591489362	1034.56046808511
501	355.066635668577	355.066635668577	355.07050883732	756.055	750.908	756.055	3	3	8.16205714285716	131.613171428572	114.289411764706	106.091885714286	27.5469428571428	178.575	19.3821714285714	87.7421142857142	98.9677142857144	128.5524	20.4085714285714	238.780285714286	61.236	109.170571428572	106.106742857143	84.6837142857144	25.5107142857142	29.5874571428572	42.858	35.715	63.2665714285715	89.8002285714283	99.9879999999998	85.7040000000001	52.0418571428572	87.7568571428572	39.7978285714286	32.6491428571429	66.3185714285715	24.4820571428571	47.9601428571427	39.7911428571429	64.2671999999999	100.002	69.3910857142855	92.8460000000001	117.312777777778	216.300571428572	33.6628285714285	131.594742857143	119.393485714285
502	355.092084581136	355.092084581136	355.092084581136	923.277	923.277	923.277	1	1	63.256411764706	62.2361470588235	147.963970588235	94.8682058823529	54.075588235294	79.5829411764707	57.1348235294117	131.614147058823	105.10544117647	51.0220588235295	47.9455294117647	44.8994117647059	80.6148529411766	64.2766764705882	123.473382352941	104.07	44.8994117647059	53.0629411764707	57.1265882352941	54.0833823529411	80.6009117647058	81.6352941176472	79.608176470588	98.9827941176472	77.5535294117646	66.3172058823529	63.2673529411766	51.0132352941176	106.073882352942	97.9482352941175	83.6617058823529	127.533088235294	54.0833823529411	144.902647058824	107.075294117647	136.739117647059	69.356	68.3459117647059	63.2673529411766	84.6819705882352	80.6125294117649
503	355.113358901097	355.113255953573	355.114591425618	292.816	291.83	293.82	3	3	420.397787234043	856.119170212766	1032.51408333333	1134.68016666667	702.980958333334	990.682979166667	729.493645833334	1575.10995744681	1050.87895833333	1198.96510416667	520.341063829787	1207.00504166667	862.8495	1092.83017021277	1003.8235	804.061787234042	410.05675	443.8178125	413.263723404255	432.597276595744	603.053937500001	801.010729166666	544.759531914894	741.911234042553	615.298687500001	643.856625	415.295872340425	1312.06829166667	583.594916666667	592.849979166666	736.731872340426	556.115729166666	2127.308125	1176.35438297872	557.0565	821.217395833333	1308.14745833333	1282.4804375	436.524333333334	1402.03544680851	666.310085106383
504	355.092002338132	355.092002338132	355.092002338132	756.984	756.984	756.984	1	1	7.14189189189189	130.594594594595	114.285405405406	109.168918918919	29.5878378378378	178.575675675676	20.3978378378378	87.7432432432432	99.9845000000001	127.533783783784	22.4495135135135	238.781189189189	62.2562702702702	112.211891891892	111.209459459459	85.7049729729729	26.5312432432432	29.5925405405405	43.8785945945946	35.7155555555555	63.2567567567568	90.8160810810811	101.006756756757	86.722972972973	52.0337837837838	89.798054054054	40.8162162162162	32.6538378378378	65.299027027027	25.5027027027027	46.9398918918919	40.8108108108108	65.286918918919	105.10454054054	68.3581081081081	92.8298378378379	118.33254054054	216.297297297297	36.7238918918918	133.627081081081	121.431459459459
505	355.11523339521	355.11523339521	355.11523339521	383.632	383.632	383.632	1	1	108.148266666667	262.1914	336.666	400.99624	246.92712	361.098631578947	226.4992	457.0496	1918.1264	2508.66532894737	1201.96837333333	2507.20248648649	309.166459459459	342.73792	326.4896	306.08	219.3258	222.42104	227.553418918919	248.90928	291.819146666667	384.529946666667	293.85984	290.7798	283.57097368421	292.881586666667	172.40028	486.67356	230.580266666667	271.39448	317.352693333333	293.87904	592.7362	434.69608	292.816533333333	323.449893333333	463.237386666667	399.975893333333	190.79236	483.49896	192.846405405405
506	356.117315898104	356.117315898104	356.117315898104	292.816	292.816	292.816	1	1	212.215466666667	386.728304347826	406.07247826087	448.972173913044	317.307891304348	451.975565217391	328.531	489.673043478261	281.592	359.177739130435	172.424086956522	321.38902173913	344.730608695652	478.5676	450.907260869565	367.296	192.788217391304	258.1315	134.691652173913	169.366913043478	293.872695652174	314.28052173913	189.748304347826	223.4676	309.178565217392	239.791956521739	202.0392	429.538978260869	254.050369565217	247.955086956522	280.61	193.874347826087	662.163413043478	389.739652173913	235.675239130435	293.797565217391	379.585565217392	444.833739130435	149.927217391304	468.3636	217.3452
507	356.274871515121	356.274871515121	356.274871515121	737.599	737.599	737.599	1	1	44.8922222222222	59.1761111111111	54.0747222222222	274.454722222222	45.9175	74.4870370370371	37.7379444444444	41.8268333333333	34.6856666666667	44.8922222222222	38.7740740740741	44.9011851851852	57.1407407407408	921.125672727273	120.392777777778	738.667703703704	34.6932222222222	195.872	35.7058333333334	40.8155555555555	67.3383333333334	55.1	30.605	273.434444444445	385.623	38.7740740740741	38.7705555555556	32.6524444444444	35.7097222222222	28.5646666666666	80.6092592592593	41.8351851851852	140.798333333333	60.1963888888888	31.6251666666666	41.8230370370371	33.6655	40.8155555555555	38.7663333333333	46.9276666666666	47.9574074074074
508	358.096763932486	358.090860314865	358.114226103085	90.8075	86.715	99.996	44	44	1338.36110769231	2230.97552307692	2428.4553125	3327.391921875	4681.38344615385	2604.1246	3380.19917073171	9178.79058461539	3344.79261538462	4471.55326760563	2622.11169230769	5787.54797260274	4525.88018461538	7635.06166153846	6068.05809230769	4661.429875	4560.03009230769	5145.22161	3679.39596923077	4142.59486153846	778.534203125	180.559061538462	168.343828125	240.763569230769	1502.73193846154	541.767046153846	383.554707692308	3968.96163414634	2883.51996923077	2509.063703125	2525.55809230769	1574.5350625	18718.6938461538	11095.5115384615	3753.8818	7293.49346835443	13156.3596341463	20587.940046875	15057.5825538462	12421.8976744186	2405.49685714286
509	358.101140171387	358.093041800317	358.114877558312	58.159	55.082	62.223	14	14	13.2605	782.1925	972.5365	1643.65373076923	1651.81588461538	2509.45894736842	1052.1355	3736.22592307692	717.809230769231	857.026153846154	94.8850384615385	776.278538461539	1845.24957692308	2417.01780769231	2569.619	1775.53615384615	2084.41003846154	1929.32911538462	984.559807692308	2036.84123076923	367.38	64.2769615384616	52.0337307692308	99.9863846153846	630.264923076923	219.357884615385	98.9474615384616	4131.27931034483	932.526076923077	1105.45142307692	990.681423076923	686.641192307692	6489.93257692308	4948.20657692308	1214.12038461539	1843.696	4884.06972222222	5112.56911538461	37.7428461538462	4098.328	1123.59671428571
510	358.110110805641	358.106592334291	358.127932314267	298.927	295.866	299.958	18	18	2052.82683333333	3905.15136842105	4313.78748387097	4503.135525	2957.77063636363	4634.99575	2957.82554166667	4002.83672727273	65.2974545454545	113.250272727273	43.8795454545455	68.3582727272728	3612.62533333333	4120.50616216216	3920.32581818182	3620.78484848485	1133.321	1386.55063636364	1128.62272727273	1014.15109090909	2055.2240625	2167.44545454546	1822.95660606061	1925.25463636364	2277.24872727273	2234.39727272728	1641.18327272727	2821.11925925926	2354.25077777778	1835.19806060606	2143.975	1724.56818181818	3719.91436363637	3442.4289375	2318.73551515151	2993.48018181818	3502.2	3038.3975625	1857.9983030303	3643.36740816327	1319.21263636364
511	358.114484430884	358.114484430884	358.114484430884	72.443	72.443	72.443	1	1	12.24	813.78652173913	976.401	1659.96443478261	1691.61218181818	2508.18	1171.55895652174	3767.82339130435	734.04	913.3475	152.018869565217	907.8	1873.2787826087	2538.40904347826	2612.88808695652	1812.48872727273	2109.924	1984.92	1011.09027272727	2050.74818181818	361.257	63.2569090909091	47.9522608695652	102.026086956522	637.364130434783	176.507181818182	100.98	4114.68	954.964173913043	1110.35345454545	997.826727272727	694.805727272727	6559.33336363636	4989.04231818182	1230.44890909091	1910.94860869565	5031.98509090909	5399.28327272727	89.76	4194.44181818182	986.867454545455
512	358.128540052286	358.115488436771	358.143766111429	61.725	60.177	64.281	6	6	1318.05533333333	2057.45205555556	2038.9401509434	1899.76698113208	4423.38583333333	3064.91444444444	2055.04	5921.24981132075	3218.00955555556	4343.64207407408	2608.81543396226	5528.28316666667	4229.611	6544.36916666667	5256.9841509434	4469.30333333333	2469.2962962963	4437.62113207547	3526.08	2381.54444444444	661.204528301887	103.036833333333	160.20220754717	213.238055555556	1418.89727777778	335.665296296296	174.468396226415	4533.63464150943	2710.87805555556	1761.36671698113	2395.84603773585	1268.46977358491	14888.3123333333	8378.62883333333	3602.92777777778	7019.51111111111	9803.89952830188	13206.1684150943	15009.7121666667	6678.36981132075	1895.67611111111
513	358.116409808842	358.116002049965	358.118899208675	91.312	88.761	98.97	6	6	1338.39435294118	2234.02544117647	2431.5136119403	3334.53062686567	4681.27306382979	5121.74865671642	4493.88895522388	9180.94029850746	3350.94682352941	4514.85707462687	2626.17152238806	5794.61731343284	4526.99825373134	7639.21289552239	6070.59850746269	4663.37805970149	4562.02155223881	5158.02555223881	3682.4727761194	4155.17876470588	778.533313432836	183.618529411765	169.364597014925	243.826373134328	1505.56341176471	589.713	385.599492537313	8099.91286567164	2883.53229850746	2510.08119402985	2529.45411764706	1575.61743283582	18726.2996470588	11097.4621791045	3755.93856716418	7287.39832835821	18058.7552238806	20554.0376949152	15060.8225074627	16519.4114776119	3549.5009117647
514	358.133819554975	358.131407068737	358.134332133814	299.924	298.937	299.969	5	5	2079.66577777778	3921.94777777777	4375.93918918919	4558.56756756757	2940.41891891892	4722.95618918919	2993.9025	3982.62474418605	78.5628918918918	130.595555555556	59.1841666666666	79.5816666666666	3618.76288888889	4197.088	3934.56855555555	3633.20916666667	1133.37430555555	1388.59805555555	1129.60125	1015.17638888889	2075.50459459459	2170.45978378378	1824.97877777778	1932.72177777778	2281.34111111111	2240.51351351351	1645.18033333333	2905.72972972973	2403.77444444444	1837.22011111111	2144.97422222222	1727.56541666666	3736.23872727273	3500.57305555555	2324.83322222222	2995.454	3506.20583783784	3040.4054054054	1860.12533333333	3652.07125	1321.25972222222
515	358.148328115359	358.147573949067	358.149082281651	63.7735	63.266	64.281	2	2	1308.85957777778	1521.87315555556	1424.64972727273	1869.11791304348	3213.2396	2850.31462222222	1994.882	4728.5336	2884.51126666667	4121.36226666667	2612.90293333333	4837.57764444444	3257.34589130435	4328.50567391304	4420.3728	3602.012	2392.838	3720.3784	3329.5652	2263.2472	495.9144	96.9253333333334	144.893644444444	182.6516	1128.14457777778	285.680888888889	166.306065217391	4478.46804347826	2376.25282222222	1467.52693333333	2155.82346666667	1036.7264	9453.79093333333	6286.0616	3309.1572	6534.95033333333	8431.43582608696	10529.5076	15014.72	6093.77686956522	1579.3728
516	359.100847199871	359.096139215118	359.103432855373	55.609	55.104	61.203	4	4	17.3417	123.428066666667	158.172333333333	263.2288	256.086933333333	483.6064	177.5612	720.449466666667	115.2261	139.777793103448	26.5269333333333	117.307666666667	307.0501	406.066133333333	409.207133333333	300.0172	471.3632	364.2352	247.9248	408.193103448276	65.3098666666667	31.6285517241379	29.5935333333333	29.5935333333333	110.1492	55.0948965517241	25.5016666666667	789.6864	190.789866666667	208.2092	147.996666666667	136.738066666667	1515.1455	833.4217	198.947068965517	316.282666666667	899.888769230769	735.756466666667	15.301	764.329533333334	215.276266666667
517	359.101557954988	359.097000364273	359.119344480685	94.894	86.715	97.955	13	13	231.572428571429	263.20212244898	288.769734693878	321.418125	580.600632653061	460.139653061224	655.886244897959	981.279265306123	471.202285714286	650.143	494.831354166667	902.952857142857	498.9735625	989.501041666666	647.805833333333	532.63575	484.684183673469	550.954285714286	511.214265306122	398.875857142857	102.040816326531	37.7415102040816	39.7905625	36.7258775510204	164.262714285714	64.2767142857143	56.1089795918367	708.14025	364.2813125	246.904204081633	298.83656	153.059375	2308.35236734694	1120.40816326531	449.991	1002.02870833333	2323.12384615385	3354.5135	1852.61648979592	2246.62420408163	426.419714285714
518	359.112771326731	359.111158216322	359.11313678889	298.9465	298.939	298.972	4	4	403.01109375	769.2920625	869.272363636363	876.416225000001	602.967749999999	926.419428571428	622.466875	806.894156249999	95.9064375	183.67875	92.84559375	121.41346875	690.603468749999	831.682031250001	791.592749999999	713.045531250001	236.66175	305.04540625	215.3123125	219.36046875	457.156	412.25675	351.93234375	408.1125	473.396	460.14684375	345.991875	578.494636363636	451.98459375	327.45009375	436.74725	355.11225	729.50109375	671.3450625	446.8010625	594.805749999999	656.161406250001	535.63125	337.53725	721.33884375	236.70525
519	359.138645941876	359.137426578297	359.139865305454	299.9325	299.924	299.941	2	2	397.995	754.007384615385	881.512615384615	901.101500000001	592.776423076924	949.870653846155	618.283153846155	809.962137931035	104.089111111111	184.668730769231	81.6215384615384	136.721230769231	683.271153846155	826.605	810.093769230769	699.746384615385	229.558333333334	293.837538461538	183.69	215.3255	443.817115384616	366.352851851852	327.506423076924	400.111384615385	463.202230769232	407.087423076924	294.980076923077	575.431846153846	399.945538461539	321.393333333333	434.733	350.0315	705.00603846154	663.175000000001	389.668296296297	498.906777777778	580.533192307692	531.560269230769	213.139807692308	644.956	199.97276923077
520	359.121454615157	359.121454615157	359.121454615157	96.924	96.924	96.924	1	1	232.60104	275.442352941176	299.99172	332.64388	599.990588235294	475.393098039216	686.565568627451	993.537294117647	471.21228	660.34114	496.87368627451	926.409254901961	514.267764705882	1046.64070588235	674.336647058823	558.143784313726	503.053333333333	576.455098039216	526.522352941177	410.103058823529	105.09914	37.74148	42.8515294117647	38.7667058823529	169.36316	66.3182	60.1834705882353	712.22524	366.320784313726	252.00916	305.982352941176	164.279980392157	2338.94992156863	1151.88992156863	451.00796	1013.24941176471	2399.69856	3472.69272	1852.42682352941	2257.87964	430.506196078431
521	360.092380965076	360.091952543429	360.093569993688	97.927	97.927	97.944	3	3	192.804230769231	218.367794871795	203.061641025641	273.469948717949	381.633435897436	425.521769230769	436.549025641026	734.381538461539	383.462153846154	539.802736842105	388.727461538462	641.75741025641	369.388512820513	719.1	485.581025641026	398.98041025641	348.989076923077	467.289179487179	412.245743589744	286.656025641026	70.3976923076923	45.8988461538462	40.8102564102564	48.9661538461539	116.312153846154	72.4400256410256	45.9057692307692	529.672769230769	271.429128205128	180.589923076923	176.433384615385	139.796205128205	1721.71671794872	870.409948717949	362.245641025641	788.777128205128	1738.56061538462	1975.01784615385	1507.74948717949	1646.73523076923	317.259871794872
522	360.093306959537	360.091803786558	360.093877106612	61.203	61.203	62.218	3	3	41.8239677419355	173.389032258065	195.926709677419	288.742161290323	232.626193548387	367.304516129032	132.658709677419	583.698322580645	176.41134375	194.906258064516	148.957677419355	92.8288064516129	313.159806451613	356.070064516129	387.771612903226	250.01064516129	283.631741935484	295.874838709677	152.023258064516	313.288548387097	130.617806451613	27.5469677419355	27.5521935483871	82.6565806451613	118.308774193548	49.9942258064516	23.4622258064516	589.615935483871	135.698612903226	149.014193548387	194.906258064516	86.721935483871	1147.79032258065	710.984967741936	179.565419354839	250.991419354839	714.203225806452	710.234322580645	87.7283225806452	606.148258064516	160.185580645161
523	360.102274983551	360.09596221301	360.113869381204	89.777	86.715	98.976	5	5	229.517857142857	379.510857142857	389.781709677419	550.991612903226	604.059612903226	780.433571428572	565.17673015873	1306.742	519.032225806452	712.342774193548	456.067714285714	730.516322580645	664.195666666667	1066.09904761905	867.161904761905	633.705857142857	630.579290322581	760.041904761905	520.389193548387	596.802142857143	188.768629032258	60.1847580645161	59.1756507936508	127.52380952381	231.579634920635	93.8652258064516	65.2860952380952	1114.22748387097	403.044206349206	328.552444444444	367.2	222.439587301587	2871.52341269841	1576.34142857143	438.752580645161	1039.75201587302	2394.57331746032	2686.37049206349	1567.88638095238	2222.32057142857	362.197338709677
524	360.114871053301	360.114871053301	360.114871053301	60.205	60.205	60.205	1	1	36.7215	163.166666666667	187.726	280.580208333333	224.464166666667	359.054666666667	136.752583333333	574.40075	158.028958333333	187.772	92.84275	99.96	304.046916666667	353.0065	386.67475	241.868375	281.589	294.85225	149.982875	311.188958333333	122.46	24.486	19.3855416666667	76.51875	114.216666666667	47.95175	18.36075	586.523	133.658208333333	146.988	191.81264	81.6233333333333	1146.80783333333	707.908916666667	173.449583333333	253.022	725.41908	741.74356	72.4229583333333	602.095	159.198
525	361.007700943258	361.007700943258	361.007700943258	146.906	146.906	146.906	1	1	34.6891219512195	60.18	76.5201219512195	76.5310975609756	56.114756097561	66.3079268292683	50.0003170731707	104.054571428571	78.5606585365854	96.9393902439025	46.9256097560976	48.9658536585366	45.9120731707317	71.41	51.0060975609756	42.8451219512195	54.0742195121951	45.9186585365854	56.1080487804878	69.36	46.9323414634146	48.9728780487805	52.0274634146342	49.98	47.967025	36.7349268292683	33.6736829268293	62.2378536585366	34.6891219512195	15.3	53.0474285714286	21.4225609756098	85.67	79.569512195122	28.564	37.7355952380952	81.6117073170732	64.2692195121951	36.7349268292683	108.135512195122	28.5716097560976
526	362.08082871058	362.08082871058	362.08082871058	117.318	117.318	117.318	1	1	29.5843191489362	44.8865531914894	69.3860425531915	62.2511489361702	41.8357021276596	54.0678936170213	56.1023404255319	107.102234042553	109.155936170213	113.248340425532	58.1484893617021	86.7240217391304	33.6691276595745	79.5716170212766	54.0678936170213	29.5911063829787	54.0678936170213	51.013829787234	37.7504565217391	62.2288958333333	23.4663617021277	42.8462553191489	34.6886808510638	33.65725	48.9732765957447	29.5919782608696	34.6850638297872	58.1691063829787	21.4280425531915	24.4835744680851	39.7678125	13.2635957446808	105.051234042553	90.8148260869565	30.6084782608696	35.7134042553191	104.055191489362	119.369872340426	49.9927826086956	134.659659574468	30.6114893617021
527	363.067000822673	363.065502429253	363.068499216093	298.4365	297.952	298.921	2	2	374.43175	757.046111111111	711.13603125	827.625500000001	556.058958333334	759.097000000001	603.988	665.067166666667	44.9019999999999	59.1769166666667	41.8217083333333	61.215	643.488541666667	735.780500000001	666.250458333332	704.676041666667	255.072916666667	311.17625	210.231583333333	221.4485	443.826875	332.683	293.772	404.035499999999	407.096375	386.67475	307.24575	532.570500000001	339.74325	344.8445	429.648041666667	329.634958333333	696.83075	672.34475	388.635875	447.908041666667	572.383625000001	585.647416666667	561.905208333333	616.256166666666	239.75875
528	365.102897115251	365.102678488388	365.103115742115	57.641	57.134	58.148	2	2	328.482368421053	825.158710526316	931.644421052632	1133.54160526316	803.988105263158	1130.30578947368	797.969263157895	1091.85052631579	542.542	765.552631578947	213.235	766.099052631579	563.098105263158	531.474842105263	402.045894736842	412.260736842105	110.188421052632	105.087105263158	89.7854736842105	75.5111578947368	791.846736842105	1918.09473684211	1190.83136842105	756.132	600.7645	1010.92431578947	865.049263157895	381.529210526316	355.060736842105	404.149263157895	478.577473684211	293.881263157895	280.536184210526	423.354605263158	487.685789473684	321.382894736842	374.446236842105	402.045894736842	193.85	515.312631578948	230.585421052632
529	366.096327742865	366.092351146618	366.10674696514	99.99	96.918	103.034	10	10	132.618139534884	62.2370232558139	71.4286363636364	89.794	369.38311627907	80.6015454545454	636.494181818182	728.28	691.481162790698	740.925209302326	35.7095454545455	400.969674418605	41.8311818181818	88.7518636363636	69.3692727272727	37.7551363636364	72.4497209302326	41.8314418604651	35.7138372093023	70.38	28.5676363636364	103.022348837209	57.1352727272727	38.7651818181818	30.6083720930233	212.218046511628	97.9330909090909	726.531272727273	91.8347727272727	70.3988181818182	27.5369318181818	74.4990465116279	975.12	58.1625348837209	489.78976744186	1455.14911764706	2946.54216666667	880.514977272727	31.6242272727273	3950.04737254902	51.006976744186
530	366.117610489736	366.117095512733	366.118125466739	103.0365	100.987	105.086	2	2	138.739428571429	85.702	77.5507619047619	104.081285714286	370.458785714286	81.6323809523809	643.635023809524	718.08	694.522714285714	746.831714285714	33.6694285714286	397.911428571428	61.2171428571428	113.251714285714	90.8054285714285	65.3059047619048	71.4283333333333	37.7505714285714	33.6733571428571	68.3479761904762	29.5882857142857	98.94	54.073880952381	39.78	32.6445714285714	210.203380952381	96.9135714285714	707.1405	88.7752142857143	71.42	31.6163095238095	74.4999761904762	972.196142857143	58.1630714285714	491.846571428571	1525.50511904762	2950.59742857143	873.466476190476	27.5438571428571	3916.32842857143	51.0059523809524
531	366.130667278517	366.130667278517	366.130667278517	124.472	124.472	124.472	1	1	36.7293333333333	56.0918518518519	46.9421481481482	67.3517777777778	46.9394615384615	37.7413703703704	67.3371111111111	102.007407407407	77.5397037037037	76.5055555555556	23.4617037037037	40.8103703703704	45.9016666666667	62.2243571428571	67.3517777777778	47.9521851851852	22.4415714285714	21.4305	20.4014814814815	13.2633703703704	29.5875185185185	22.4367407407407	24.4915555555556	23.4517857142857	19.3849259259259	27.553	22.4457037037037	85.7204444444445	22.4465185185185	26.520962962963	22.4367407407407	13.2665	121.36237037037	23.4608518518519	38.7698518518518	93.8672592592593	217.181111111111	101.009333333333	15.3044444444444	312.131333333333	14.2896923076923
532	366.982065471905	366.982065471905	366.982065471905	65.301	65.301	65.301	1	1	251.9647	455.8953	622.484666666667	629.504533333333	324.447724137931	700.673516129032	341.861724137931	390.765655172414	235.466	239.902586206897	432.593066666667	170.384533333333	577.476137931034	476.3867	474.424	559.205655172414	86.7410344827586	132.631379310345	81.608	89.784275862069	433.698333333333	180.5872	172.425066666667	317.302933333333	253.9966	149.9498	178.5175	367.236	119.36824137931	240.830133333333	340.7134	211.239931034483	392.7385	543.695533333333	179.566933333333	246.90675862069	315.2624	424.430933333333	2430.42938709677	322.537931034483	90.8198965517241
533	368.654066141136	368.650713246339	368.657419035933	355.569	355.071	356.067	2	2	17.3471578947368	25.5032894736842	24.4897297297297	27.5516756756757	12.2451891891892	31.6281578947368	19.388	27.5513684210526	25.4953947368421	33.6738947368421	24.4863157894737	18.3675789473684	17.3471578947368	32.6442105263158	22.4423157894737	30.6126315789474	29.5838157894737	25.5105263157895	20.4084210526316	34.6737368421052	35.7151351351352	24.4831578947368	25.5072368421053	29.5838157894737	23.4630263157895	14.2836842105263	17.339552631579	17.3468918918919	11.2214473684211	10.2042105263158	21.4321578947368	16.3267368421053	30.6134210526316	24.4901052631579	11.2228947368421	17.3471578947368	15.3064864864865	11.2247567567567	15.303947368421	20.3963157894737	3.06134210526316
534	369.108117310787	369.108117310787	369.108117310787	205.113	205.113	205.113	1	1	873.409189189189	1658.95945945946	1692.87498648649	2395.24556756757	1577.46318918919	2329.30787837838	1477.46875675676	4338.18918918919	811.179324324324	1093.72972972973	368.317567567568	782.661310810811	1619.29759459459	2427.25512162162	1978.46127027027	1326.14054054054	1073.16794594595	1262.99421621622	914.101621621621	1150.86486486486	1140.66216216216	1274.31756756757	951.773472972973	1161.06756756757	890.76672972973	904.103135135135	728.357189189189	2019.5695	806.969648648649	768.100702702702	935.513486486486	546.864864864865	2582.30405405405	1531.20255405405	895.666783783784	922.251027027027	1978.46127027027	1577.46318918919	869.27027027027	1697.72972972973	562.131689189189
535	369.126896446732	369.115645286324	369.13760015016	348.966	347.878	349.958	9	9	52.0338428571428	101.006871428571	135.7075	154.086871428571	237.743214285714	395.865314285714	330.567942857143	926.406457142857	322.356114285714	390.763957142857	142.848	300.980071428572	236.685746478873	239.7235	141.795885714286	154.060985714286	2909.36594285714	1333.70014285714	1213.30655714286	2761.24828	73.4595428571428	125.463514285714	72.4453571428571	80.6014428571428	90.8038169014084	70.3926338028169	54.0615142857143	595.888571428571	203.034014285714	94.8852428571428	123.463214285714	68.3639285714286	1806.00685714286	413.244642857143	156.114642857143	280.598214285714	1141.68372857143	213.236728571429	95.8974571428572	774.201685714286	94.8918857142858
536	369.132320785725	369.131641602785	369.132999968664	209.151	208.128	210.174	2	2	856.100345454546	1634.33127272727	1660.32444642857	2366.00116071429	1559.133	2303.77581818182	1453.014	4297.84821818182	788.755145454546	1056.09518181818	347.880892857143	757.123309090909	1592.638125	2390.712	1958.099625	1309.88635714286	928.332708333333	1224.32142857143	873.260072727273	1106.99590909091	1120.27371428571	1234.53	939.485785714286	1139.54309090909	877.528363636364	883.729381818182	715.070071428571	1984.629375	794.788660714286	753.674428571429	916.204909090909	533.600089285714	2543.81187272727	1507.80185454545	877.246909090909	901.921090909091	1916.26425	1544.84775	841.720982142857	1653.70946428571	548.848036363637
537	371.010159766284	371.006699909535	371.019330972745	65.285	62.235	65.302	7	7	197.910863636364	360.06	383.716545454545	394.898318181818	242.851954545455	277.514181818182	228.566545454545	305.059733333333	238.589590909091	241.896204545455	207.114133333333	134.658	224.429333333333	204.017777777778	230.550818181818	223.469590909091	92.8572272727273	98.9796818181818	60.2027954545455	53.0612727272727	303.0615	230.550818181818	194.870933333333	294.818533333333	212.164727272727	195.892363636364	173.449111111111	280.542777777778	113.250272727273	141.854348837209	233.610533333333	148.979727272727	196.890704545455	223.439727272727	150.000136363636	193.851818181818	225.480272727273	167.324727272727	409.028911111111	294.898227272727	59.1824090909091
538	371.10128369667	371.09510830218	371.118036657404	919.2675	915.177	923.357	20	20	188.749333333333	290.814	1364.2748	369.296311111111	205.051266666667	710.121066666667	211.2504	1170.27135555556	1161.2152	478.515488888888	352.966133333334	210.2024	864.241155555557	272.374826086957	938.791	800.987833333334	213.2636	391.8336	558.025088888888	311.222	561.158888888889	422.4456	724.562888888889	998.9716	569.3832	599.916800000001	278.569199999999	343.829866666667	841.518333333333	617.261333333334	807.963200000001	1199.85973333333	178.57	1703.0476	1100.31624444444	1347.97621052631	301.92	262.208533333333	441.829434782609	610.119466666667	511.2204
539	371.100880592381	371.097456716764	371.119695141711	750.912	747.847	756.055	17	17	43.8726470588235	632.582352941177	520.334999999999	460.152647058823	101.009117647059	737.769857142858	58.1349705882353	393.697942857143	582.671911764707	903.969897435899	53.0629411764707	1240.928	253.105882352941	486.596117647058	498.919714285713	361.173705882354	45.9205714285713	102.025714285714	206.093470588236	130.616470588235	305.059147058824	443.891911764705	486.666264705882	349.960882352942	241.807714285714	465.321176470589	171.409411764706	202.047352941177	286.694382352941	98.9514117647058	214.254	173.443714285715	352.960705882353	424.503529411764	313.175085714285	503.850941176471	591.668235294117	854.981823529411	40.8035294117647	752.852249999999	578.590147058822
540	371.101562690497	371.098661331582	371.112022763207	842.727	842.709	846.86	5	5	27.547243902439	191.755414634147	368.272829268293	225.446951219512	39.7857073170732	352.970634146342	28.567512195122	161.18312195122	544.888390243903	620.412097560975	44.8918048780488	279.520097560975	258.12787804878	218.337414634146	356.167268292683	270.371097560976	33.66	108.135512195122	212.215804878049	69.3682926829267	217.467675	208.134731707317	387.711219512195	327.50612195122	130.594341463414	340.818487804878	87.7974	70.4086097560975	336.640243902439	64.2861219512195	166.327585365854	142.858048780488	60.1958292682925	293.837268292682	343.830414634146	574.411048780488	331.587195121951	144.878097560976	75.4890243902438	479.526097560976	392.645
541	371.120986945543	371.12041242603	371.121561465056	757.0265	756.984	757.069	2	2	44.8916470588236	634.599942857144	528.588529411765	459.039705882353	102.026470588235	753.085588235295	61.2068571428571	397.903235294117	583.603428571427	923.339558823528	53.0629411764705	1265.34705882353	249.030705882353	494.824714285714	499.929705882352	364.2345	46.940294117647	103.046735294118	210.208285714286	134.696571428572	306.137142857143	444.906857142858	488.716857142858	351.988714285714	244.905882352942	467.36205882353	175.513714285714	200.992147058823	288.734911764707	99.9712000000002	218.374411764705	175.490588235294	353.969742857143	421.442205882352	315.316323529411	507.067800000001	593.708470588235	852.944292682927	43.8649142857144	771.20894117647	583.685142857143
542	371.121684933497	371.121684933497	371.121684933497	923.334	923.334	923.334	1	1	185.688829268293	282.614317073171	1363.27395121951	360.103048780488	198.957073170732	700.941073170732	205.132756097561	1163.1135	1157.15019512195	477.554048780488	349.901829268293	208.164585365854	858.12768292683	265.231707317073	1005.10841463415	834.579463414634	209.187125	387.75756097561	558.006707317072	307.144804878049	556.046219512195	419.3844	713.372121951219	992.849200000001	557.146390243902	596.856951219512	272.450707317073	337.708804878049	837.419999999999	613.195902439024	802.970341463414	1194.76273170732	171.429658536585	1692.86787804878	1102.33688095238	1381.6083902439	300.892804878048	261.188682926829	435.717048780488	601.96225	504.077599999999
543	371.122383332676	371.122383332676	371.122383332676	847.788	847.788	847.788	1	1	27.5470714285714	191.76	369.283095238095	225.451571428571	40.8047619047619	359.090285714286	30.6041860465116	163.219047619048	546.936952380953	624.487714285714	44.8925714285714	281.552857142857	255.071428571428	222.415767441861	358.212214285714	276.497428571429	35.7	110.175428571429	212.214476190476	69.3680952380953	217.462857142857	212.219428571428	389.749142857144	328.532	131.616857142857	340.81519047619	90.8584047619047	71.4300000000001	335.626999999999	65.3059047619047	169.387190476191	145.917880952381	61.2157142857143	295.917380952381	346.897142857143	574.407452380952	332.613142857143	143.856928571429	75.4888095238094	481.563619047619	395.704571428571
544	372.102513583273	372.102513583273	372.102513583273	842.716	842.716	842.716	1	1	18.365023255814	77.52	169.343162790698	77.5306046511628	24.4833488372093	161.185720930232	16.3222325581395	59.1680930232558	197.956697674418	228.599813953489	21.4258604651163	92.8326976744186	111.20788372093	96.9265116279069	139.813279069768	108.149581395349	18.3604090909091	52.0283023255814	86.7237209302325	19.3826511627907	115.367619047619	86.7217441860467	144.879627906977	115.288906976744	46.9264186046511	122.450232558139	39.8108372093023	38.7750232558139	123.43688372093	29.5921395348838	72.4497209302324	53.0617674418605	23.4664186046511	124.474046511628	121.413209302325	224.461395348838	127.53488372093	60.1950930232559	27.5437674418605	175.486909090909	137.684659090909
545	372.101949900183	372.099334602499	372.124655960198	756.055	750.901	756.984	5	5	17.3444074074074	262.20662962963	170.384961538462	166.272538461539	36.7373333333333	292.878185185185	23.4661923076922	156.099666666666	231.601115384615	329.54374074074	12.2457777777778	513.302185185185	111.256703703704	182.628192307693	214.254444444445	133.658814814815	20.4140740740741	47.9434814814815	81.6029629629631	53.0534814814815	113.273444444444	171.440888888889	147.937592592592	128.557333333333	79.5802222222223	171.409777777778	56.1162962962963	84.6855384615385	137.74	27.5359999999999	71.4337037037037	57.1365925925926	142.81037037037	157.154148148148	120.394962962963	174.470666666667	208.095111111111	341.786851851852	14.2805185185185	293.770666666666	203.031592592592
546	372.109678157109	372.099892492825	372.123347726743	919.242	917.206	923.277	3	3	73.4587826086957	133.6724	506.114086956522	155.063130434783	66.3098913043479	275.476304347826	78.5810666666666	457.089422222222	462.2412	196.914543478261	130.57947826087	90.8167608695654	345.905282608696	101.0064	412.246869565218	319.341652173913	60.2036	172.449804347826	228.514844444444	116.3256	237.727311111111	181.6312	286.763622222222	368.3644	199.9984	220.376347826087	108.163782608696	102.028260869565	307.033086956522	241.8032	323.388239130435	486.674804347826	76.53	663.268478260869	408.921977777778	512.173866666667	134.642869565217	119.373065217391	170.4068	228.539733333334	181.6312
547	372.122826213528	372.110656263803	372.134996163254	120.382	120.373	120.391	2	2	68.34	126.451818181818	145.938	193.851818181818	224.52	264.3095	233.642454545455	543.514636363636	253.991318181818	286.632772727273	132.635454545455	270.372272727273	199.92	295.8	269.448	196.912636363636	319.345363636364	228.602181818182	260.239090909091	223.439727272727	97.968	71.384090909091	69.394	56.0875	117.3	107.157272727273	90.8042727272728	394.845545454545	230.633	188.750454545455	157.045	114.331636363636	1422.26018181818	502.86	264.250636363637	401.987454545455	1182.23268181818	716.231454545455	384.642818181818	831.077727272727	428.61
548	373.009156608202	373.009156608202	373.009156608202	62.235	62.235	62.235	1	1	82.6309459459459	194.814837837838	194.897432432432	171.405405405405	111.225416666667	155.056888888889	112.245833333333	179.567567567568	124.380648648649	133.71825	144.878378378378	105.071135135135	110.19	165.257513513513	118.351351351351	114.286666666667	78.5742222222222	77.5411111111111	56.1148648648649	55.0935	134.697081081081	107.114189189189	113.25	118.351351351351	118.316864864865	80.6013513513513	63.2584324324324	172.402837837838	72.4397222222222	81.6355555555556	121.392864864865	83.681	157.100810810811	133.637702702703	100.002378378378	121.413055555556	166.304054054054	167.324324324324	208.074631578947	204.086486486487	63.2658333333333
549	373.100252289555	373.100252289555	373.100252289555	920.262	920.262	920.262	1	1	75.5131343283582	124.483701492537	381.613970149253	126.515164179105	62.2318358208956	257.107701492537	53.0632835820896	337.738567164179	338.758925373135	150.99976119403	103.039597014925	72.4401343283581	274.45628358209	82.6417611940299	300.011641791045	265.293134328358	79.5817941176471	146.931582089552	147.927720588235	65.3029253731344	145.911223880597	145.924029850746	186.741940298507	291.801104477612	161.202447761194	178.549626865672	83.6767164179105	99.9863283582089	206.061104477612	168.359104477612	235.682059701492	320.39247761194	71.4250746268656	493.853373134329	298.842764705882	367.32895522388	108.131074626866	85.702567164179	134.68728358209	184.684835820896	159.175880597015
550	373.096915814055	373.096915814055	373.100733330909	756.055	750.908	756.055	3	3	13.2635	149.979576923077	133.68288	133.630076923077	32.6486153846154	201.0385	24.4892307692307	107.128269230769	77.5404615384617	115.290423076923	24.492	197.976999999999	53.0559999999998	131.614730769231	127.533653846153	98.9474615384617	17.3524230769231	45.9121153846153	27.5472692307693	39.7904999999999	66.3325	66.3300000000001	55.0945384615386	81.6215384615386	57.1350769230768	73.476	41.8389230769231	69.3783076923075	53.0559999999998	26.516	65.312	42.8513076923076	99.9637692307691	124.472846153846	54.0844615384616	75.4999230769232	109.143962962963	222.418692307692	18.3606923076923	140.754692307692	81.6215384615386
551	373.112189286756	373.101457926132	373.12292064738	844.7415	841.695	847.788	2	2	9.18064285714286	57.1142068965517	86.7242857142857	60.1842142857143	11.2231428571429	98.9469285714286	15.3037499999999	53.0437142857143	140.829	150.00825	19.3854285714286	55.0838571428572	45.91125	53.0660000000001	89.8197142857141	88.7648571428575	16.3211428571429	38.7708571428571	52.0345714285714	27.547448275862	56.147142857143	52.0236428571429	86.7394642857142	79.5822857142857	23.4706785714286	84.698535714286	25.5116071428572	20.4092857142858	72.4098571428569	22.451	57.146	38.7776428571428	18.3651428571428	88.7803928571428	73.458	162.225428571428	91.8225	31.6288571428571	21.426	111.211142857143	94.8666428571429
552	373.123401664552	373.123401664552	373.123401664552	923.277	923.277	923.277	1	1	65.2975999999999	93.8653000000001	357.14875	99.9722500000001	48.9732	226.50105	45.925875	319.346075	313.270475	135.716525	82.6301250000001	60.205075	256.114125	63.2570500000001	276.535175	232.617	70.409325	116.32845	124.45525	57.1424000000001	125.493825	133.6724	171.4524	271.4264	132.65525	161.20345	72.4501749999998	80.6017250000001	194.82	155.0818	212.2172	305.062224999999	57.1438	461.2321	278.3781	349.9972	88.7378249999999	66.3178749999999	119.389725	163.244	148.9784
553	374.124534955081	374.124534955081	374.124534955081	756.984	756.984	756.984	1	1	11.2228205128205	73.4603076923078	44.8991794871795	43.8710256410257	10.2025641025641	70.4083076923078	18.35685	25.5032051282051	31.6330526315789	49.9925641025641	15.3065384615384	86.7348717948719	40.8225641025641	57.1271794871794	39.79	40.8112820512821	14.2857435897436	26.5306666666667	18.3673846153846	21.4321578947369	27.5469230769231	38.776	49.9938205128204	43.8721282051283	29.5918974358975	40.8164102564103	22.4495897435898	20.4082051282052	27.5476153846154	12.2415384615385	32.6482051282051	13.2636666666667	27.5434615384615	45.9184615384615	28.5678974358974	43.8588974358974	58.1473076923076	65.2980512820514	16.321641025641	70.3888461538461	41.8378717948717
554	376.302863550319	376.299684356612	376.324303786526	622.377	617.235	624.377	11	11	11.224675	1178.97902439025	508.084500000001	2012.62911428571	162.199875	1011.23090243902	1301.6756097561	703.98512195122	736.530249999999	1242.86502439024	20.4055	139.760048780488	1584.50371428571	300.981124999999	753.978268292681	195.896195121951	910.209853658536	120.3895	38.775756097561	61.2073170731708	747.767268292683	254.085825	28.5640975609756	187.7536	48.9740487804878	41.8249999999999	107.123048780488	74.491025	22.44605	405.049175	44.8853658536586	731.537175000001	1683.70125	460.085999999999	21.4287073170732	592.860902439024	131.6316	1436.5472	59.1759500000001	24.4922926829268	26.5238048780487
555	376.327076471919	376.326695642829	376.328214410491	623.38	623.34	624.422	3	3	9.18397058823531	1173.95422857143	502.986771428572	2023.90674285715	159.137828571429	1008.19588235294	1300.86428571429	697.855885714285	715.080085714287	1194.72111428572	18.3647647058823	130.570971428572	1596.16191176471	297.923428571429	745.807971428573	190.761371428571	910.222285714284	118.353142857143	33.6741428571429	59.1749142857142	742.643199999999	241.841571428571	24.4827428571428	184.671714285714	47.9534285714286	41.8246857142858	99.9936	74.4912857142855	20.4057142857143	400.961057142858	42.8448000000001	730.504114285715	1671.43656521739	456.054942857144	19.3886857142857	569.399142857142	125.495142857143	1429.39085294118	56.1141428571428	22.4488	22.4462857142857
556	378.008608773289	377.999440711653	378.017776834926	98.452	96.907	99.997	2	2	34.684358974359	60.2042051282051	41.8368205128205	68.3674871794872	56.1225641025641	67.33815	72.42	130.5568	126.460923076923	180.639846153846	46.9329743589744	103.048487179487	32.6539487179487	61.2	42.84525	32.6539487179487	73.4713846153846	46.93265	27.5510769230769	46.9258974358974	29.5881794871795	54.0667948717949	30.6076923076923	53.0465	29.5881794871795	46.9329743589744	36.7245	111.241487179487	36.7347692307692	35.7098717948718	33.65505	34.6948205128205	128.516769230769	57.1429743589744	38.7755897435897	64.2858461538461	106.106666666667	90.7914102564102	25.503125	97.9470769230769	48.9661538461538
[truncated: 1,045 more rows]
[truncated: 103 more columns]
