# Supplementary material for: iMet-Q: A User-Friendly Tool for Label-Free Metabolomics Quantitation Using Dynamic Peak-Width Determination
Source: PLoS One. 2016 Jan 19;11(1):e0146112. doi: 10.1371/journal.pone.0146112 (PMC4718670; doi:10.1371/journal.pone.0146112)
Supplement: S3 File — (ZIP) [file pone.0146112.s003.zip › XCMS_Arabidopsis_Data_Positive/XCMS-AraPos-fp-pw_25_40-ppm50-sn10.csv]

mz	mzmin	mzmax	rt	rtmin	rtmax	npeaks	Arabidopsis_Positive_mzXML	ATME01_1_2_POS	ATME01_2_POS	ATME01_3_POS	ATME01_4_POS	ATME07_1_2_POS	ATME07_2_POS	ATME07_3_2_POS	ATME07_4_2_POS	ATME09_1_2_POS	ATME09_2_2_POS	ATME09_3_POS	ATME09_4_2_POS	ATME10_1_POS	ATME10_2_POS	ATME10_3_POS	ATME10_4_POS	ATME101_1_2_POS	ATME101_2_POS	ATME101_3_2_POS	ATME101_4_2_POS	ATME12_1_POS	ATME12_2_2_POS	ATME12_3_2_POS	ATME12_4_POS	ATME13_1_POS	ATME13_2_2_POS	ATME13_3_2_POS	ATME13_4_2_POS	ATME14_1_2_POS	ATME14_2_2_POS	ATME14_3_POS	ATME14_4_2_POS	ATME15_1_2_POS	ATME15_2_POS	ATME15_3_2_POS	ATME15_4_2_POS	ATME16_1_2_POS	ATME16_2_2_POS	ATME16_3_POS	ATME16_4_2_POS	ATME19_1_2_POS	ATME19_2_2_POS
1	100.011770479562	100.010350930063	100.01513150244	1076.36	1074.28	1077.46	43	43	991.440000000002	1558.16326530612	1536.56294117647	1531.4890625	1088.57711111111	1436.78577777778	996.757111111108	1105.92088888889	1222.49244444444	1186.63516129032	1812.07499999999	1188.3	1542.51490909091	1584.40511111111	1596.3	1576.221875	999.81777777778	1548.97959183673	1061.03111111111	1005.93911111111	1518.48585365854	1214.06444444444	1065.112	1532.6425	1530.3	1159.06424242424	1090.072	1053.09866666667	1081.67111111111	1040.62666666666	1668.02058823529	1000.02608695652	1056.95022222222	1469.4	1150.795	1188.55888888889	1143.05882352941	1047.76822222222	2055.21674418605	1181.67466666667	1169.94
2	100.011303041966	100.010858627007	100.011521228252	915.693	914.128	917.223	8	8	2704.96419178082	3448.28513513514	3998.13158904109	3641.35780821917	2234.4	4630.71107692308	2402.92743243243	2244.93424657534	1901.93491891892	1858.93917808219	2032.24931506849	1879.34465753425	4037.22410958904	3643.33687837838	3638.88317808219	3590.63334246575	2282.37482432432	4906.84465384615	1737.52027027027	2501.07989189189	3576.34835616438	2039.54728378379	1627.58972972973	4675.89864864865	4180.39920547946	1573.36808219178	1752.09265753425	2659.04816438356	1986.18004109589	2168.07432432432	4244.3397260274	2459.05835616438	2241.68222972973	4396.71471232877	1702.31233783784	1896.68243243243	1835.20179452055	2261.79554794521	2006.01075675676	1641.73102739726	2006.17016216216
3	100.508489662115	100.505220008069	100.515220630282	1075.33	1074.26	1076.4	144	144	5342.64293103449	7659.82107142859	7164.67086206897	7412.74470588235	5603.8370909091	7138.37473684212	5278.5148	5569.13771929825	5889.80255813952	6122.29680851064	10305.8767272727	5917.02000000001	7550.39055555554	7802.62890909093	7435.80000000001	7338.1001724138	5447.6867857143	7093.04217391302	5790.54000000001	5268.3128	7452.64280701755	5577.52847826088	5665.40255319149	7095.32017543861	7233.04385964913	5579.63833333334	5566.37291666664	5522.22660714285	5547.76703703705	5075.58152173911	7392.21392857144	5069.3472	5490.60107142858	7183.27017543861	5686.69173913044	5717.88774193546	5604.89999999998	5403.77824561404	10253.5059649123	5814.38468085104	5899.74254545456
4	100.508389892879	100.50546487815	100.514992860761	915.121	912.088	920.306	131	131	13438.0384065934	14053.166	17190.1878378378	15443.8486142857	9223.26545454545	18822.5875	9406.45688888887	10188.9792857143	8999.42054794521	8677.44195652174	9381.73329577466	8758.96548611112	16367.2150909091	14808.164028169	17553.1262183908	15417.6552857143	8956.911921875	19615.155	8859.00951764705	11164.3902911392	15246.0198933333	9151.87855263158	8219.61697183098	19932.19008	18323.3762307692	8313.30742666666	4185.378075	11730.9794864865	8386.27891044776	8769.34532258064	18051.6418918919	10444.4421818182	10106.4852531646	18908.5414285715	8294.42599999999	8912.77570422536	8045.50325806451	9302.8348857143	9251.53260563381	8753.51492105264	8690.42586956521
5	100.508189896529	100.506932188104	100.514839501067	146.895	140.785	154.06	25	25	8303.57997115385	11677.3412692308	11233.3484563107	11524.786625	8262.99675	11411.1736057692	8049.46903846154	2187.71744680851	8085.65436893204	8267.79430769231	20409.5241826923	8501.36392307692	11882.0554615385	11818.0367307692	11785.1298846154	12043.258	8094.81607692308	11762.6839615385	8834.61557692308	8096.01723076923	11756.9177692308	8800.96387378641	8907.97065384615	11633.9441153846	11806.8703846154	8943.67115384615	9043.24030769231	7986.9595631068	9142.63257692308	8625.60784615384	11962.7803557692	8629.92511538462	6829.608125	11229.4301538462	8898.36890384615	8265.98605714286	8411.6827027027	7674.03119230769	19653.5371923077	7962.16106666667	8881.44365384615
6	100.510168876048	100.507003266454	100.514921596002	324.473	311.182	335.65	23	23	8696.84777777777	11908.8241509434	11405.9890188679	12065.1525555556	8155.95251851852	11504.6759259259	8518.20644444444	9327.30688888889	8948.95658490566	8660.19483333333	18292.2282592593	9102.94716666667	12374.2939444445	11983.2296296296	12120.3001111111	12157.3261666667	8360.19905660378	12097.7306666667	9202.7839245283	8762.02852830189	12956.1166666667	9142.76184905661	8960.95396226415	12117.9014150944	12137.2244444445	9066.22116666667	8900.78445283019	8577.389	9218.19322222222	8768.10264150944	12135.5723207547	9017.01296296297	10515.6463235294	12120.0422641509	9740.665	9346.63988679246	9300.96803571429	10563.0413636364	18333.4585	11501.5737428571	9368.19038888889
7	100.51355771254	100.50645883256	100.514824455374	797.86	789.677	803.997	14	14	9833.35387500001	13070.4081632653	13203.9220833333	13042.1220625	9445.74800000001	13358.0018541666	9316.22885714286	8990.60500000001	9413.15600000001	9473.35491666668	14638.598625	9262.96425000001	12893.1625208334	13096.6768367347	12850.3111458334	13229.4319791666	9204.93314285715	13132.494375	9475.39342857141	9487.56534693878	13377.1332857143	9510.91318367348	9202.7930612245	13582.4537142857	12848.8243333333	9036.62549999999	9102.87916326529	9960.08372916665	9544.67933333335	9840.61951020409	13354.3249375	9541.72143750001	8840.78246808512	13259.6271875	9115.29208333334	8536.67497674418	7203.04913513514	9476.41610416668	14561.8104489796	9044.70191836734	9252.94941666668
8	100.510237775796	100.507039930602	100.51491224015	835.0975	820.263	851.943	20	20	11037.227359375	14123.19796875	14945.746875	14378.9043125	10144.7445	15306.4850769231	10093.735125	10072.5433538462	9500.566140625	9539.99353846153	14791.81103125	9819.01310769232	14659.503140625	14652.25903125	14504.5486153846	14514.5334615385	10035.7074	15703.5378153846	9093.62751562499	10900.6652352941	14502.282640625	9845.447609375	9205.856734375	15452.94315625	15122.3165230769	9241.34478461538	8871.27249999999	10822.951890625	9362.5484	9741.24553125	15729.1570153846	10487.1968307692	8623.17122033898	15405.5346461538	9550.66826153846	9805.772921875	6388.93595833333	10052.5805625	14459.1174375	8701.96123999999	9609.26953846153
9	100.513434548862	100.507474873279	100.514868893796	133.645	131.602	136.715	8	8	2593.54310638298	3855.68042553192	3529.50472340426	3670.85329787234	2524.44808695652	3800.05478723404	2578.52882608696	2274.41416666667	2822.75210638298	2896.56525531915	7139.12633333333	2911.86940425532	3971.42772916667	3857.72046808511	3794.32953191489	3886.67047826087	2691.15289361702	3738.29344680851	3059.42665957447	2773.11178723404	3634.67995744681	3020.661	2984.24680851064	3813.85955319149	3903.57825531915	3007.13134042553	3053.30576595745	2571.36510638298	3063.21469565218	2812.254875	3885.38936170213	2727.19934042553	2021.41477272727	3780.66045833333	3050.6270212766	2775.46434782609	2747.26108510638	2383.11761702128	6632.67982978723	2630.63487234043	3020.7114893617
10	100.511733203505	100.506860960032	100.514761810273	267.845	264.237	278.504	10	10	6731.82465217391	9198.82760869566	11943.3297096774	8958.08130434782	6451.2469347826	8533.53247826086	6214.54136956522	11461.71318	5712.12173913044	5352.97278260869	13367.3848913043	5399.33556521739	9068.13267391304	9241.71986956522	9101.79769565217	8971.28034782608	6354.73543478261	9194.78686956522	7057.14443478261	6626.73554347826	9632.49391304348	6763.30930434782	6882.96671739131	9036.45052173913	9274.33656521739	6781.66508695652	6738.96663043479	6193.07893617022	6787.94019565217	6512.13730434783	9046.78930434782	6678.93628260869	5338.47402222222	8911.14830434783	6851.05317391305	6046.26280487805	7727.299875	6190.54659574468	14020.7236086957	6097.68995652174	6992.89058695652
11	101.023287426716	101.021710800693	101.023393354058	113.248	113.237	116.321	3	3	369.265857142857	556.03625	524.413259259259	558.102074074074	571.46962962963	923.33462962963	627.212142857143	750.614857142857	595.723259259259	578.3805	805.013777777778	503.000857142857	444.833037037037	442.711	419.417888888889	430.643185185185	246.902740740741	297.86162962963	266.287666666667	264.1985	418.306296296296	418.23037037037	386.678259259259	453.931785714286	384.566928571429	400.972285714286	335.533	562.285296296296	353.086592592593	314.251259259259	495.650571428571	353.086592592593	795.795	711.146518518519	430.560571428571	467.380518518518	688.675	619.29737037037	873.334	774.236222222222	376.406357142857
12	101.07029315232	101.067861162126	101.077173584458	989.686	985.576	993.739	140	140	8607.71524528302	12469.5	16751.002746988	16153.7301282051	12429.2229411765	17073.3371724138	9645.75863333333	9390.17391666666	9211.55052631578	10621.6081290323	7170.05911320756	10257.8897142857	14697.18	16201.1168571429	11744.8312941177	17338.8201162791	13067.6832631579	13173.6273833333	13821.8817244898	9796.51793548387	12780.9223928571	10103.6275	9916.67588709678	13064.485	16672.1154216868	9804.26154098361	12590.7325274725	8747.06777777777	10037.1909090909	8595.60588679245	13519.6724193548	9196.46147368422	10399.553641791	11820.3219230769	10024.2633225806	15449.2514488189	9181.07549999999	8455.13188235295	8041.68258064516	9262.05799999999	13167.1212340426
13	101.070474997306	101.06839473424	101.077282364809	1040.64	1036.54	1048.82	89	89	4718.27083333333	6572.00338983051	6100.59689655172	6364.91103448275	4785.84	6408.687	4814.4	4845	5487.26730158731	6720.74328358209	3475.7274137931	4830.72	6409.72491525423	6433.00448275863	5928.23999999999	6031.49346153847	4438.84094339622	6237.3	4661.63189655173	4803.97813559322	5824.21807017545	4911.29999999999	4888.417	6236.31396551725	5716.04298245615	4610.26607843138	4730.76	4637.15603448276	4797.87086206897	4579.3075862069	6603.48000000001	4597.14000000001	4762.16482758621	6466.94551724137	5216.28	4747.08000000001	4473.72000000001	4880.5048275862	3481.84844827587	4788.26689655173	5094.71233333334
14	101.507070789124	101.506629221665	101.510754556452	1075.33	1074.36	1075.42	6	6	903.88716981132	1391.78518518519	1283.16	1284.18	964.263461538461	1212.2083018868	891.64490566038	983.280000000003	1068.33509433963	1058.95584905661	1727.88	1020	1327.26547169811	1484.85037037037	1301.52	1248.71538461538	949.97132075472	1241.79924528302	999.784905660376	933.472641509437	1309.1441509434	1004.88584905661	983.643773584908	1234.2	1286.45792452831	1004.05846153846	947.095384615384	880.591923076922	960.175094339625	880.422830188682	1251.77150943397	904.054339622644	896.745849056607	1234.66538461538	1063.03660377359	926.160000000003	1051.81452830189	933.651923076922	1721.69490566038	1099.97461538461	1114.2520754717
15	101.965875129103	101.962571628807	101.973235723839	1073.33	1072.32	1075.42	81	81	2258.6104477612	2920.77321428571	2588.76	2612.62015625	2016.84890625	2610.9796875	2046.12	2006.64261538461	2183.80312500001	1688.35075757576	2425.55999999999	1992.375	2720.09275362319	3101.34484375	2599.98	2483.0603125	2068.50523809524	2431.03234375	2116.5	2170.8925	2861.15846153846	2007.67238095238	2111.04741935484	2459.22	2526.92703125	2045.68970588235	2228.31304347826	2139.26765625	2065.81640625	2023.99000000001	2589.50647058824	2178.03359375	2093.64352941177	2416.06686567164	2097.12	2046.12	2085.199375	1993.690625	2381.52872727273	2095.76466666667	2125.26376811594
16	101.965348814569	101.963051604562	101.97217600931	1168.19	1158.01	1169.28	63	61	967.979999999996	0	1486.90684210525	1316.81999999999	958.366874999996	1629.44	1238.8580952381	0	624.920000000004	754.799999999997	2444.39687499999	954.719999999996	212.159999999996	0	1267.61624999999	462.060000000012	933.909999999997	1183.2	0	0	0	444.720000000009	0	1217.88	1306.88588235294	959.819999999996	674.220000000003	968.999999999996	994.499999999996	1208.70000000001	1208.41999999999	967.552499999996	0	1395.35999999999	0	0	962.879999999996	960.839999999996	0	1003.23823529411	0
17	101.965465642951	101.963322504419	101.972627736244	1145.76	1139.57	1157	53	52	2934.04017857142	4240.32589285713	3721.21964912281	4331.18636363637	2949.83999999999	3758.33785714285	2820.29999999999	317.615999999995	2968.21892857142	174.419999999997	7554.39912280703	3286.95142857143	3698.51999999999	4832.29452054795	3423.77803921568	2586.33375	2876.90357142857	3656.96000000001	3199.74	2824.87446428571	3666.9	2658.47105263157	3294.6	3672.64285714285	3605.31107142856	2145.61342105263	2936.06491228071	2977.89210526316	3546.52753623189	2767.74446428571	1880.5972	2977.40214285714	1271.94	3766.48771929825	2798.34982142857	2212.95078947368	2915.15999999999	2904.43947368421	7200.89999999998	2854.45087719299	1431.06
18	101.966447661121	101.963238725484	101.971862449183	1131.49	1123.31	1138.61	42	42	2301.08043478261	4923.96059701493	188.599999999996	2923.5456521739	2196.05999999999	3030.588	2161.38	2212.28255319149	2271.4104	1730.28869565218	7264.44000000001	2218.49999999999	2770.48043478261	3060.28391304348	2821.31999999999	2956.19956521738	2201.05787234043	3501.42578947369	2156.73956521739	2196.52804347826	3063.44085106383	2284.73276595745	2221.56	3002.47312499999	172.379999999997	2154.69913043477	2152.65869565217	2242.43782608695	2186.88	2118.99152173913	2794.97086956522	2272.02413043479	2189.85304347826	2865.7906521739	2088.385	2147.55760869566	2271.54	2196.99608695651	7844.12553846153	1288.78625	2235.77260869565
19	102.054005632038	102.053402013455	102.054609250622	55.096	54.062	56.13	2	2	315.226021276596	438.618297872341	408.15652173913	448.92170212766	369.340127659574	527.417	372.49414893617	604.003744680851	579.23914893617	618.506808510638	691.733106382979	557.001319148936	454.986425531915	543.750723404255	455.090808510638	513.263340425532	334.650723404255	307.09685106383	270.37329787234	283.672382978723	302.074434782609	225.457617021277	211.223680851064	238.769617021277	339.667085106383	229.53829787234	177.505914893617	459.067021276596	378.522617021277	323.505391304348	382.651595744681	283.672382978723	707.953829787234	556.943234042553	361.177914893617	435.658106382979	737.664326086957	609.173608695652	1182.35261702128	736.72252173913	282.616617021277
20	102.128909669817	102.128805691235	102.1290136484	1056.97	1056.92	1057.02	2	2	1034.51581395349	1301.09302325581	1343.03372093024	1331.4034883721	1012.86	1351.5	967.759302325579	970.818604651166	1010.03023255814	1167.9	1513.68	1017.96	1422.20418604652	1321.31720930232	1282.4323255814	1333.44395348838	921.270000000003	1342.32	1033.02441860465	966.960000000003	1361.7	973.080000000003	1013.32186046512	1305.6	1326.3023255814	962.079302325584	1025.1	991.439999999998	983.055813953491	945.971162790695	1332.12	961.860000000003	927.602790697677	1343.64627906977	989.174418604649	1035.3	947.79604651163	975.342325581398	1718.31704545454	952.31093023256	1027.60837209303
21	104.073458122904	104.073458122904	104.073458122904	56.107	56.107	56.107	1	1	2241.29152	3692.54196078431	3080.8895	4059.69412	3522.37853061225	4423.40015686274	2869.30856	3777.47546938776	5664.83223529412	5503.1412244898	3274.07852	1161.95866666667	3904.15232	4801.89312	4426.4952	4535.62357142857	1543.84667346939	2514.23542857143	1438.74673469388	1377.513	3068.28266	3348.55896	2923.3887	3506.05232653061	3292.74988235294	2652.728	3159.43552	4092.88192	3426.03308	2464.5075	3907.06471428572	2167.56367346939	5227.81224	5629.24288	4031.6004	4624.83858	6049.24012	4997.23859183674	4615.18964705882	6450.9688	2011.95272
22	104.105315473254	104.102568814719	104.11271340198	56.119	52.037	63.249	117	117	2233.09271428571	3648.94304225352	3005.35337662338	4043.67958208955	3439.03801666667	4390.68055813954	2841.65485714286	3727.04007317073	3389.32382608696	3717.35471428571	2850.94172	3787.74855263158	3827.65396363636	4771.25953846154	4402.918125	4523.37275	1534.68876190476	2505.09369047619	1431.46085714286	1366.33519512195	3011.35270967742	3286.7085	2894.50675675676	3479.564	3204.64957575758	2628.85426829268	3121.47818181818	4049.89625	3369.92165217391	2449.31428571429	3852.51368421053	2152.05446341463	5153.44464102564	5598.77316923077	4028.4076	3697.87384615385	5127.90215	3442.43164102564	2350.32071641791	5096.96315217391	1994.63318181818
23	105.034542750089	105.034448854419	105.03463664576	254.542	253.026	256.058	2	2	97.947076923077	175.4873	166.305974358974	171.428923076923	79.57	123.506871794872	92.8316666666666	102.025641025641	66.317875	80.6144358974359	89.7468000000001	75.4989743589743	65.2964102564103	66.3166666666667	72.4382051282052	55.0869230769231	58.1385750000001	69.3774358974359	57.127	79.5940000000001	67.3386153846154	63.24775	42.8518461538462	68.3584250000001	59.1927179487179	43.8842564102564	35.6991025641026	68.3588974358974	44.891282051282	43.86645	68.3584250000001	53.0386666666667	57.1354	75.510358974359	30.612	52.026375	58.1560769230769	56.1310256410256	75.510358974359	65.28	62.2450256410256
24	105.070225848376	105.068050194517	105.077113461412	549.908	543.792	550.992	65	65	521.43187804878	1792.86082051282	1498.96147916667	1693.66111111111	1728.32366666667	1993.62530232558	1122	3114.27533333333	1199.856	1532.25980487805	1329.41536363636	1162.96682926829	820.295707317073	1871.45945	1558.96746666667	1400.67357777778	770.297738095238	636.643428571429	626.279999999999	415.304738095238	1213.8	1021.32983333333	1122	1450.44	581.552926829268	924.227857142858	446.937285714287	1518.38	832.650285714285	833.456714285714	852.839428571429	1140.67942857143	2885.30066666667	1393.4480625	798.865071428571	1134.39885714286	1106.35104761905	1571.77944736842	924.227857142858	1638.78334782609	1501.83492682927
25	105.109605712305	105.109605712305	105.109605712305	54.083	54.083	54.083	1	1	189.755558823529	363.156647058824	297.943058823529	351.031764705882	321.388014705882	387.700588235294	277.54	350.944811594203	648.579705882353	618.289323529412	430.588941176471	500.913867647059	375.462823529412	444.803352941176	407.120823529412	430.595147058824	146.918117647059	222.436941176471	128.555205882353	117.332132352941	289.828358208955	280.528308823529	218.355529411765	346.92	292.769544117647	212.181411764706	235.664161764706	406.065352941177	279.556558823529	231.640147058824	371.376352941176	175.500705882353	533.559985294118	557.024382352941	338.732764705882	472.389367647059	630.632647058824	570.426617647059	691.639764705882	691.859117647059	166.305544117647
26	108.961857769224	108.960500054958	108.9624853456	1076.38	1076.35	1076.44	9	9	935.626562499996	1327.42656249999	1218.25312499999	1299.878125	979.499999999996	1160.45062499999	942.768749999996	948.160624999996	915.220312499996	913.179687499996	1443.74218749999	960.114062499996	1184.5828125	1309.0609375	1254.6	1285.2	980.520312499996	1209.07031249999	920.040000000003	945.829687499996	1301.29687499999	900.935937499996	1021.3328125	1162.8	1234.57812499999	976.439062500003	1005.0078125	959.093750000003	908.356249999996	957.779999999996	1191.72499999999	913.179687499996	1008.06875	1149.22374999999	953.699999999996	932.565624999996	947.139999999996	904.739999999996	1473.7825	995.109374999996	882.299999999997
27	111.018032748921	111.017543916487	111.019066425102	600.945	591.745	608.047	7	7	1320.55096296296	2159.4184074074	1992.20466666667	2406.81933333333	1124.57059259259	2121.581	1373.74044444444	1430.40348148148	1136.79721428571	1367.44518518518	16635.3037021277	1306.95211111111	2186.89181481482	1978.26475	2202.6785925926	2187.43585185185	1474.59574074074	2079.74125925926	1471.5342962963	1504.55462962963	2228.32711111111	1261.82835714286	1225.33137037037	276.419999999995	2258.32551851852	1185.32607407408	1313.85540740741	1148.04166666667	1277.41096296296	1083.54342857143	3008.79568085106	1584.80774074074	1395.99514285714	2677.725	1236.82355555556	1213.84407407407	1136.81637037037	1169.51422222223	6220.37458823527	1067.42362962963	1306.71488888889
28	111.017722601751	111.0173264381	111.018145644196	766.206	763.128	771.325	5	5	1641.24704166667	2607.85028571428	2676.77150000001	2803.0745	1970.10275	2703.41487500001	1476.00029166667	1511.39012	1590.56975	1803.85504	8797.06916666664	1409.3105	2814.98470833333	3007.697	3159.71425	2490.12166666667	1813.81943999999	2726.21933333333	1772.15688	1819.55150000001	2529.27412000001	1853.79425	1701.8465	3040.00991999999	2167.542	1882.899375	1287.54288	1540.5775	1655.86575	1536.18275	5690.68499999999	1829.38295833333	1274.03204166667	2519.66817391304	1278.66144	1468.47072	1571.88420833334	1573.2255	8914.12956000003	1221.289125	1770.1858
29	111.018545520579	111.016704221856	111.026081269285	1074.39	1073.26	1076.38	95	95	1142.58666666667	1856.06641509434	2073.66	1968.91639344262	1487.37130434783	1426.41836065574	1035.46111111111	1460.87475409836	1332.67971428572	1865.808625	7210.38	1164.99861111111	2065.8375	2350.84799999999	1904.65116666667	1977.1326923077	1416.39090909091	1677.59478260869	1232.46200000001	1153.8462	1924.33836065574	1250.69514285714	1105.01508196721	1807.73533333333	2008.70278688525	1450.6731147541	1065.22229508197	1432.31016393443	1394.56783333333	1307.85016393443	2115.05228571429	1086.47459016393	1450.65876923077	1824.31015384615	1238.49678571428	1330.08	1374.96	1179.34666666667	7398.24411764707	1431.56107142857	1390.81256756757
30	111.017671539342	111.015678967067	111.02504573921	915.6985	903.954	924.315	42	42	3905.29665573771	3567.22663934426	5649.82772131148	6256.76595081967	3083.28219672131	6781.68347540984	3134.08136065574	3009.04357377049	2585.59390163934	2299.99233333333	11651.5717826087	2508.04649180328	5688.05368852459	2625.19514285714	5560.96557377049	5629.32973770491	3237.60436065574	7759.80177631578	2470.91645901639	3433.51360655738	4878.51247916666	2783.75866666666	2490.9404590164	4299.40373333334	5852.31855737705	1365.1363125	2275.40426229508	3825.98360655738	2832.76762295082	2959.04590163934	6625.64265714287	4243.60281578947	3352.9051147541	7671.55514999999	2010.009375	2556.04450819672	2344.14836065574	3200.61424590164	10485.3060483871	2592.77808196722	2772.31990163935
31	111.017756590125	111.016734672707	111.023755654521	695.813	686.38	711.163	13	13	1786.51246875	3239.98828125	2476.67765625	3214.90621875	1707.6369375	2938.32	1658.9773125	1946.69662499999	1692.64659375	1996.62925	1065.40200000003	2114.65434374999	2632.325625	3020.00727272727	3097.573875	3008.71725	1721.50187096774	2477.4281875	2065.31015625	1794.01509375	2905.227	1854.8713125	1824.94771875	561.137500000002	3015.3928125	1753.111625	1513.77574193548	2032.064375	1909.2385625	1674.28153125	2800.58625	1880.707125	1537.56384375	3094.49037499999	1455.44	1334.53974193548	1866.4284375	2284.40971875	11712.7511612903	1553.88834375	1800.74125
32	111.017679122922	111.017196383253	111.024150536406	801.927	796.849	815.647	9	9	2564.37688888889	3528.60083333333	4087.69652777778	4055.13583333333	2466.81705555556	4036.21888888889	2196.65805555556	2165.38311111111	1981.37944444445	2446.00533333333	10564.86675	2250.4475	3862.27708333333	3581.76000000001	4053.53378378378	4392.89374999999	2209.55416216216	3392.42361111111	2382.34861111111	2085.44777777778	3889.68366666667	2349.06311111111	2238.48944444445	3351.06499999999	3995.77522222223	2208.90138888889	2351.10400000001	2763.28833333333	2300.35055555556	2849.00333333333	5034.02563636364	2356.14208333333	2532.74311111111	3569.95194444445	2085.73166666667	2492.13144444445	2249.99744444445	2778.67022222222	7951.23178260873	1998.12705405405	2179.31333333333
33	111.523853511278	111.523853511278	111.523853511278	1074.36	1074.36	1074.36	1	1	127.5	214.30243902439	249.959756097561	207.109512195122	175.481951219512	173.482926829268	125.49	181.603414634146	152.052682926829	231.54	1119.20119047619	151.98	272.405121951219	336.6	221.34	276.484523809523	202.008292682926	224.453658536585	144.84	136.712682926829	224.50731707317	152.016341463414	120.388780487805	214.251219512195	216.291707317073	156.134634146341	126.540487804878	166.299756097561	174.503414634146	163.239024390244	296.890975609756	115.315121951219	183.643902439024	225.527804878048	156.09731707317	175.481951219512	146.915121951219	153.035714285714	1112.59756097561	191.851707317073	163.2
34	112.017880373413	112.015607413896	112.018224019185	1074.33	1074.27	1075.35	5	5	1000.8162	1410.20408163265	1596.3	1443.3	1075.5016	1403.0612244898	952.870612244898	1038.36	960.012040816327	1036.5232	3540.31315789474	945.54	1635.3806	1722.10448979592	1482.06	1434.4012	1098.75979591837	1399.98880000001	881.28	1016.12326530612	1496.9387755102	925.325102040816	904.081632653061	1454.81102040816	1537.44140000001	928.571428571429	878.7366	1082.65306122449	965.298400000004	901.860408163265	1678.23571428571	932.65306122449	1013.06265306122	1540.804	918.183673469388	924.12	930.422400000004	950.8264	3395.66361702128	956.1148	916.326530612245
35	112.01774518528	112.017103527678	112.018010556496	917.172	916.198	919.286	3	3	1560.12103076923	2187.47372307692	2490.27064615385	2640.47667692308	1240.65673846154	2902.64407692308	1281.44849230769	1091.87738461538	1007.08924615385	1213.10926153846	4862.1736119403	1038.64190769231	2184.41289230769	2179.30254545454	2348.0466	2197.84218461538	1235.55535384615	2823.31909230769	970.268723076923	1395.97033846154	2194.81421538461	1054.02552307692	1013.30303076923	3192.44649230769	2301.91827692308	853.028676923076	896.97216923077	1504.90846153846	1194.52809230769	1123.32489230769	2543.55036923077	1508.08298461539	1348.92812307692	2639.6952	856.735384615384	984.552384615385	910.94243076923	1240.65673846154	4760.94603030303	984.656307692309	1063.20870769231
36	112.017811190226	112.017018936841	112.017887304405	694.776	693.784	699.916	3	3	405.059099999999	889.657999999999	621.514949999998	956.994499999999	406.96005	670.139999999999	401.879999999999	601.940476190475	429.546299999999	436.682285714287	4426.9481923077	527.487714285715	688.871250000002	844.559999999999	852.958857142854	750.940800000002	402.105142857143	640.402999999999	609.082142857145	469.199999999999	748.680000000003	483.598499999999	553.859999999999	824.352380952384	736.611904761903	452.092047619046	344.840476190477	467.411899999999	446.891399999999	374.431749999999	777.457714285716	449.568	391.795199999999	813.959999999998	419.552714285715	359.140571428572	578.481749999999	551.955249999999	3384.36	512.183428571427	530.548571428573
37	112.01786231696	112.017508538635	112.017972271751	808.009	807.056	814.182	3	3	971.530424242425	1289.62472727273	1540.33727272727	1533.69763636364	885.912363636365	1559.997	828.313818181816	784.706242424242	712.150363636363	902.081818181817	14859.0685377358	859.350303030302	1520.47727272727	1336.79545454546	1471.23327272727	1566.35121212122	741.628121212121	1222.06570588235	798.873545454548	883.556181818181	1480.15190909091	853.099999999999	907.022454545454	1264.9503030303	1517.94036363636	869.272363636363	807.179545454547	937.797727272729	781.528909090909	1092.90681818182	1700.79463636364	941.867205882354	921.44309090909	1362.06409090909	792.893181818181	917.061727272728	772.071181818183	1003.10681818182	3016.05347368422	697.742181818182	762.143727272727
38	112.017780712085	112.017258073393	112.017858494327	609.084	601.964	610.087	3	3	923.465851063831	1402.52989130435	1334.35480851064	1519.38193617021	1003.03646808511	1386.55589361702	939.439595744681	1052.93165217392	820.302382978723	907.025893617021	7987.59534693878	832.545702127659	1295.75127659575	1435.67885106383	1400.3347826087	1472.10561702128	970.516173913045	1374.45587234043	1030.59521739131	977.302680851064	1394.54802173913	853.864659574468	739.689130434783	1552.01517391304	1603.87480851064	834.481829787234	949.761673913044	794.878340425531	780.51159574468	686.64614893617	1285.5485106383	1076.63872340426	842.836340425531	1652.84808510638	797.946000000002	728.373130434782	815.285999999999	826.424042553193	5772.73166666665	741.802957446808	750.735659574469
39	112.017754490157	112.017544619422	112.017964360892	446.356	445.84	446.872	2	2	282.620791666667	529.639499999999	559.8702	465.448320000001	310.22592	664.046040000001	350.97632	323.42876	296.90148	348.92208	4511.57708571429	301.8608	463.20712	602.985479999999	741.400192307692	560.24352	325.54588	520.322399999999	309.07212	301.943679999999	605.903759999999	358.18848	309.21756	583.71456	670.166279999999	241.70208	332.61128	388.72668	289.75952	297.85168	649.050719999999	288.80716	316.2868	498.013760000001	281.59728	307.170499999999	340.85368	328.53016	2923.01625	313.29964	279.49096
40	112.017822669902	112.017383717329	112.017866306867	516.262	514.199	524.39	3	3	623.506406249999	747.728718749999	789.831818181818	866.340181818181	482.589000000001	773.491625	476.297545454545	525.44484375	450.960545454546	455.0454375	3802.54342307693	495.932625	883.556181818181	798.707454545455	772.494843750001	829.481727272727	507.000242424242	969.431818181817	506.059500000001	511.247727272727	1036.41525	440.836363636363	456.14953125	927.577687500002	760.989937500001	554.748121212122	592.78340625	564.210818181818	470.499393939393	475.362363636364	961.774272727274	510.045454545454	630.303818181819	773.491625	570.44203125	424.424	540.744545454546	475.517696969698	5261.90113513513	430.6378125	441.8494375
41	112.017514659431	112.017043096052	112.017986222809	560.6355	559.097	562.174	2	2	400.965807692307	664.188777777778	706.186	716.256000000001	437.695500000001	841.722115384613	442.712148148149	538.814222222222	483.708222222222	422.387333333334	5055.55735294117	500.952192307693	613.043115384614	827.610481481481	873.183407407408	965.794307692306	401.982148148149	786.627576923075	440.639999999999	492.892555555555	627.459444444443	429.529148148149	372.245925925927	639.447111111112	724.384074074075	475.440814814815	605.145518518518	375.544	377.499615384616	466.275407407407	693.625185185187	540.865	379.550222222222	615.083192307691	475.440814814815	494.825740740741	458.100884615385	520.337307692306	4058.72737037036	555.021037037038	409.12796153846
42	112.018004163485	112.018004163485	112.018004163485	349.941	349.941	349.941	1	1	359.13823255814	562.237837209302	571.434418604651	650.080720930232	288.738976744186	483.667395348837	338.778976744186	292.786720930233	363.070325581395	310.122418604651	4045.86755813954	318.283534883721	723.179999999999	560.133209302325	534.48	619.309395348837	324.448744186047	513.329046511628	340.815190476191	371.330790697675	710.033302325582	351.908023255814	354.085255813953	606.045767441861	653.983976744186	313.182837209302	346.879069767442	380.616139534884	331.636046511628	342.852837209302	641.755534883721	357.097674418604	373.473209302326	610.216285714286	406.061813953488	386.676953488372	319.303674418605	383.52	4121.35090909091	363.169674418605	365.347523809524
43	112.017093904622	112.017093904622	112.017093904622	248.939	248.939	248.939	1	1	253.061743589744	331.633333333333	404.082461538462	417.295358974359	248.94882051282	411.287333333333	207.09045	212.213333333333	174.441923076923	169.388102564103	2761.14	193.85358974359	324.400769230769	448.91282051282	392.749358974359	355.102769230769	181.56	393.828871794872	223.374384615385	227.522897435898	339.796615384615	227.522897435898	215.279512820513	394.908692307692	385.715076923077	184.694256410256	204.025641025641	221.401205128205	233.61435	205.071538461538	376.531384615385	207.086025641025	211.166538461538	362.191025641026	235.714769230769	226.468461538462	229.598076923077	201.051128205128	2786.32025641025	206.04	189.796307692308
44	112.018018400881	112.018018400881	112.018018400881	389.731	389.731	389.731	1	1	442.732926829269	663.079268292683	756.93275	721.440474999999	424.4968	826.199999999999	441.844024999999	418.25125	371.4347	380.562575	4518.396	410.27115	668.280125	778.371658536586	604.013268292683	679.40325	483.61035	684.604525	368.373425	387.7045	676.442325	470.22	471.4248	734.706	774.124463414634	403.1765	418.25125	439.673875	426.537649999999	425.34	635.818225	453.1353	448.789	776.424170731708	370.4052	388.724775	465.2454	450.96155	4678.27926829269	425.40255	411.170825
45	112.017798454515	112.017798454515	112.017798454515	464.205	464.205	464.205	1	1	352.080000000001	488.719708333334	528.382521739131	663.197826086956	294.867956521739	486.685173913043	320.443826086956	317.301130434783	342.895304347826	314.173391304348	3275.17695652174	363.305739130435	498.928826086956	604.731086956521	624.2655	574.431347826087	330.564521739131	558.082695652173	366.195608695651	297.992347826087	533.482739130434	362.192608695652	356.923913043478	694.797652173913	475.461826086957	299.969478260869	418.306956521739	308.118782608696	267.308347826086	358.035260869565	529.537956521739	321.464347826087	387.61652173913	586.675	313.153347826087	448.8	369.334434782609	361.172347826087	3259.831875	374.43175	309.139043478261
46	112.017274943675	112.017274943675	112.017274943675	657.048	657.048	657.048	1	1	80.6194999999976	88.7834999999974	79.5990000000021	133.685499999996	32.655999999999	143.890500000004	92.8655000000024	47.9400000000018	50.0044999999985	68.3735000000018	390.660000000015	65.2799999999988	89.7600000000034	60.1799999999989	57.1479999999983	119.340000000002	13.2665000000003	113.219999999998	38.7789999999989	42.8399999999992	93.8400000000036	71.4350000000019	84.7015000000022	89.7600000000034	111.180000000002	43.8814999999987	120.360000000005	89.8040000000024	92.8654999999973	44.9019999999987	101.900000000001	69.3940000000018	74.4964999999978	121.439499999996	60.1799999999989	37.758500000001	19.3800000000007	39.7799999999993	453.900000000017	47.9634999999986	56.099999999999
47	112.017918989465	112.017918989465	112.017918989465	739.662	739.662	739.662	1	1	626.4335	961.0755	817.220250000003	1180.42925	651.93975	1289.64866666666	647.567708333334	563.063	563.178	580.545958333333	4171.80399999999	533.612541666666	1156.50975	1137.20708333334	1118.194	1042.73808333333	575.421	1384.87504166667	538.823999999999	591.914166666668	899.897249999999	894.978500000003	681.554833333332	1083.5055	998.86554166667	545.856041666666	572.36025	747.005999999999	530.551666666666	568.163208333333	1112.11791666667	481.577666666668	529.50975	974.577499999999	446.77825	700.74	570.343041666666	536.651500000002	4215.82532	570.31975	612.324999999998
48	112.018116650019	112.018116650019	112.018116650019	209.154	209.154	209.154	1	1	67.3582105263158	87.7426315789473	142.836842105263	149.97675	60.2141578947368	141.78	82.6668947368422	82.6413157894736	77.516	80.6257368421052	1050.909	81.62	113.284263157895	128.592947368421	146.917894736842	127.539473684211	97.9503157894737	126.512631578947	76.5197368421052	94.86	145.935263157895	86.7492105263157	90.80225	122.4	116.28	81.6	90.78	82.6413157894736	96.92375	80.58	112.194210526316	65.2968421052631	77.54	148.958421052632	89.7275789473684	77.564	63.2758947368421	67.3582105263158	1049.83725	71.4175	75.4761052631578
49	112.018227032253	112.018227032253	112.018227032253	305.048	305.048	305.048	1	1	467.32459375	666.355890625	689.7592	787.713169230769	364.238861538461	721.401046153846	376.448123076923	362.165538461539	383.589415384615	323.457046153846	5419.20581818182	405.013292307692	700.74	636.70425	755.8884	595.886646153846	383.554707692308	735.608569230769	414.263661538461	385.693753846154	774.390184615384	415.215138461539	500.910646153846	808.1865	807.112061538461	354.036092307692	442.800184615385	473.401353846154	425.487553846154	434.677292307692	785.672461538462	380.626415384615	432.636553846154	788.674061538461	498.960553846154	459.083076923077	391.815876923077	420.316061538462	5219.34	446.881292307692	418.34734375
50	112.017959078929	112.017959078929	112.017959078929	756.037	756.037	756.037	1	1	371.393749999998	773.396875000002	699.891499999998	901.624749999998	394.843199999999	652.960000000003	420.497500000001	345.864749999999	366.269749999999	427.484749999999	2918.89317647058	386.816875000001	793.754499999998	845.839062500002	822.321499999998	705.753499999999	444.134999999997	848.535999999999	404.915187500002	576.476562499998	667.488750000002	488.699749999999	489.719999999999	774.417187500002	629.494249999998	490.740250000002	343.845312500001	467.274500000002	434.626499999999	415.9815	846.098124999996	459.112500000002	343.718937499999	766.254687499997	289.768749999999	370.373437500001	441.632937499999	355.046999999999	2582.48174999999	348.79725	445.849249999999
51	112.017977428461	112.017977428461	112.017977428461	573.358	573.358	573.358	1	1	671.423200000001	1113.09275	1045.935625	1300.850625	774.388725000001	1290.48975	736.638549999999	829.605525	582.662675	737.640749999999	6147.15687499999	698.871249999999	1123.18515	1130.4647	1243.715225	1360.64665	790.817948717948	1132.67175	669.300399999999	768.267075000001	1216.3466	728.476350000001	526.4619	1218.55024390244	1070.268475	664.101375000001	908.17825	614.29585	583.511500000001	618.119999999999	1000.889775	721.546525	630.529950000001	1232.311	664.296675	595.679999999999	689.8073	802.956425000001	6531.99702439025	735.510124999999	612.074999999999
52	112.017987490415	112.017987490415	112.017987490415	643.801	643.801	643.801	1	1	365.255466666666	568.102866666666	515.234666666666	648.931999999998	255.066666666666	762.139199999999	353.916866666666	318.1984	293.836799999999	344.602266666667	2682.23725000001	279.644399999999	500.950933333332	500.950933333332	429.532266666666	443.816000000003	259.147733333333	485.646933333332	303.019199999999	329.416933333333	601.957333333337	327.505599999999	343.829866666666	568.288533333332	484.626666666669	310.161066666666	383.620266666669	409.126933333333	358.113599999999	318.323199999999	565.951999999998	362.076333333333	323.424533333333	484.626666666669	275.364	276.492266666666	268.330133333333	288.829799999999	2460.82733333334	343.829866666666	309.816533333334
53	112.017346668043	112.017346668043	112.017346668043	771.325	771.325	771.325	1	1	826.420909090911	1361.28636363636	1420.68363636363	1515.58490909091	1029.45518181818	1454.10454545454	807.035727272727	759.195636363638	859.069636363636	944.912848484848	5446.00418181818	806.015454545454	1553.87536363637	1690.59190909091	1574.28081818182	1353.08254545454	981.823030303032	1609.00382352941	998.847	993.922727272729	1391.69333333333	1044.75927272727	912.123818181821	1557.95645454545	1138.79345454545	972.493181818181	690.724636363636	901.92109090909	972.319909090912	933.410909090909	1595.99090909091	1065.15635294118	728.344909090909	1412.30909090909	746.972727272729	783.70909090909	787.533575757575	769.285636363636	5318.912	696.846272727275	915.184636363636
54	112.017822005038	112.017822005038	112.017822005038	841.684	841.684	841.684	1	1	1388.58455357143	1906.5135	1980.33991071429	2289.28071428571	1380.42241071429	2300.26107142857	1337.57116071429	1293.56378571429	1029.56525454545	968.335874999999	6822.95428571429	1123.432875	2252.712	2246.84072727272	2297.34648214286	1909.94142857143	1165.04392857143	2166.06657142857	1036.59214285714	1422.10403571429	2115.86667857143	1064.158	1129.54254545455	2231.32580357143	2210.95914285714	1142.82	1037.06385714286	1400.974875	1052.82428571429	1251.86866071429	2280.77758928572	1388.730375	1286.692875	2449.920375	1023.23910714286	1058.01776785714	1129.43651785714	1185.67575	6973.79936842105	822.335892857143	1020.98425
55	112.018146459235	112.018146459235	112.018146459235	270.376	270.376	270.376	1	1	278.535510638298	434.692212765957	469.327234042553	474.478085106383	299.955063829787	461.334782608696	256.030458333333	237.724446808511	227.469489361702	199.001739130435	3172.33234042553	236.704170212766	377.502340425532	488.712489361702	485.589416666667	402.085565217391	220.329191489362	471.367787234043	263.165489361702	283.630978723404	408.16170212766	260.137978723404	255.06914893617	463.263531914894	449.998276595745	239.79	251.945255319149	258.129978723404	265.238723404255	262.211085106383	435.703531914894	237.693979166667	256.057382978723	413.263723404256	261.218042553191	263.198425531915	260.203085106383	239.82	3344.44779166667	261.125446808511	219.382340425532
56	112.958398596469	112.956086237579	112.965521975619	1079.43	1077.41	1080.49	107	107	2035.92	2609.93515151516	2536.45117647059	2473.50000000001	1988.55323529412	2652.55515151516	2045.70757575757	1903.7170212766	1645.21696969697	1403.92470588236	1518.21090909091	1485.12	2757.67431818182	2687.16457142857	2648.94	2635.68	1838.02055555556	2630.27611111111	1430.03999999999	1921.21382352941	2606.87424242425	1606.94999999999	1544.62409090909	2549.715	2562.97882352942	1563.10424242425	1510.94545454546	1930.39647058824	1606.40588235294	1920.66	2686.39138888889	1917.49658536586	1775.31176470589	2691.9590909091	1508.57999999999	1446.7896969697	1451.30181818182	1843.68757575758	1404.35393939393	1601.87575757576	1503.03333333333
57	113.96277840366	113.959820807533	113.969752825203	1079.44	1079.33	1081.41	144	144	9079.45194444445	11905.9933333334	12394.2432432432	11869.1585714285	8325.46666666667	12764.7395555556	8540.68243243243	8349.165	7512.30944444445	6635.435	7380.53487179487	7635.75888888889	12497.3825	12198.5210810811	12249.18	12122.0648979592	8337.93888888889	12397.3952777778	7675.49324324324	8489.73138888889	12089.1547368421	7501.08222222223	8193.79054054054	13005.0490243903	12577.8918918919	7865.26351351351	8212.42297297297	8914.10135135135	7878.57297297297	8421.12000000001	12348.4219444444	8631.61714285715	8051.01194444445	12618.7955555556	7728.54000000001	7573.52194444445	7363.30833333334	8324.44638888889	7712.93899999999	7760.30444444445	7510.25416666667
58	114.03626039306	114.035570123021	114.040302006074	306.0715	299.947	309.113	4	4	1732.6392	2069.3712	2315.99217391304	2029.34210869565	1399.82773913043	2410.92780434783	1372.28855555555	1273.15413333333	1198.83944444444	1339.63106521739	1157.0076	1153.79210869565	2332.7897173913	2098.9628	2305.24913043478	2157.62184782609	1344.71146666667	2652.67826086957	1472.6296	1594.6768	2275.18173913044	1181.3144	1532.24026666667	2612.224	2635.38997826087	1424.13243478261	1547.9468	1770.15260869565	1527.5257826087	1447.78993333333	2650.6528	1448.98652173913	1589.57546666667	2562.90986666667	1304.72211111111	1271.25226666667	1632.45217391305	1706.71458695652	1642.025	1669.3744	1777.30453333333
59	114.971339969797	114.967040360486	114.977840529728	1080.45	1078.43	1082.46	120	120	2273.21529411765	3178.1197368421	3082.30852941177	3059.79054054054	2406.74166666666	3300.05617021277	2338.3175	2298.13853658536	2155.32307692307	1987.50111111111	2247.65540540541	2154.24	3104.49395833333	3052.57941176471	3199.74	2993.54294117647	2404.26926829268	2957.85848484849	2152.2	2332.32157894737	3198.525	2125.18075	2235.84	3051.295	3071.9543902439	2159.92805555556	2088.67371428572	2320.11166666667	2041.02564102564	2417.4	2997.62411764706	2269.09777777778	2265	3178.16527777778	2103.24	2077.28555555556	2252.12088888889	2560.28691176471	2512.60777777778	2139.5225	2202.66
60	115.038486299699	115.038486299699	115.038486299699	300.973	300.973	300.973	1	1	609.1788	734.814000000001	738.679100000001	646.854350000001	508.09695	714.192500000001	499.93475	391.728	446.88045	448.987	872.463374999999	470.343682926829	762.96	706.1341	710.00487804878	816.214634146341	526.3845	899.8605	509.192074999999	563.1918	747.971525	531.719575	553.94145	815.41945	771.327900000001	513.18575	526.5393	525.506	479.526097560975	548.82725	852.054874999999	539.810589743589	429.535775	811.118624999999	520.26375	540.66625	443.884875	497.8942	899.510926829269	512.25335	536.66465
61	115.964709040383	115.961196426633	115.972214861353	1076.33	1074.26	1079.46	144	144	4762.38	6420.35680000003	5839.5	5964.16382978724	4625.87315789473	5981.56914285715	4928.48267857144	4541.47222222222	4462.47409090908	3639.083125	7050.52396226414	4573.67999999998	5781.4734	6177.51885714282	6023.1	5881.43039215686	4598.2392682927	5546.06304347824	4603.26	4756.27600000001	6277.50080000003	4717.42367346937	4630.73304347827	5765.468974359	5747.82979591837	4734.73333333333	4739.35156249998	4602.50885714286	4754.0436	4371.71999999998	5662.58571428572	4590.30323529412	4466.49148936169	5872.49791666667	4699.07958333334	4657.68333333331	4377.73297872339	4702.98745098039	6868.27090909092	4690.70545454546	4705.25999999998
62	115.965370071449	115.9636596239	115.972641292551	916.235	910.087	920.256	24	24	5699.15401515152	6248.16631884058	7809.15751428571	6007.35817142857	4444.30234285714	8637.6512173913	4886.51514492753	4765.46814285714	3751.918875	3544.43660869565	1453.785	3805.62710144927	7934.65090000001	6490.89965217392	6766.59914492753	6729.25535714285	4553.48894202899	8684.30369565217	3714.50598550725	5143.64644927537	6241.55630434782	4135.52847826088	3864.38652173913	8178.52730434783	8155.75601449276	3973.27071428572	3966.48633333333	5641.08072857143	3752.08542857143	4662.03543478262	7939.78286956522	4916.08071428571	4293.62365217391	8577.16565217391	4341.96505479452	4060.69594202899	4062.86425641026	4583.05925714286	1400.95746376812	3690.639859375	4153.895
63	116.06920168893	116.064629159398	116.07728125234	60.178	52.02	67.308	75	75	881.433290322581	1081.22355555556	1317.41259016393	1715.08847540984	1118.32186666667	1304.9236119403	1151.0777704918	1524.2535	945.285822580645	1234.88566666667	1002.91783606557	565.179901639344	1388.48019117647	1828.16314754098	1300.96875	1362.20336065574	2498.99154347826	2404.99006557377	2133.54730434783	2084.6091	619.478327868853	1035.38319672131	431.612557377049	789.695704918033	744.659836065574	495.807639344262	361.178655737705	1417.15540540541	616.248327868852	667.380196721311	774.466180327869	629.61765	1655.67355263158	1321.00614754098	717.317766666667	992.810918032787	1398.91445901639	1706.20747540984	1534.4936	1490.85237313433	504.017672131148
64	117.935224845913	117.935224845913	117.935224845913	1081.48	1081.48	1081.48	1	1	1506.97441176471	1977.33	1827.33171428572	1857.42	1462.06942857143	1874.8205882353	1478.40617647059	1492.1	1297.16764705883	1385.55941176471	1519.21794117647	1197.48	1844.69176470589	1896.25294117647	1902.3	1966.10676470589	1475.7705882353	1841.63088235294	1247.81970588235	1495.75117647059	1903.86882352941	1366.17382352941	1339.26	1670.22147058824	1802.85970588236	1277.40823529412	1371.69454545455	1614.10529411765	1337.99117647059	1374.96	1790.61617647059	1517.17735294118	1440.65529411765	1806.94088235294	1336.2	1314.13882352941	1357.38235294118	1470.24382352941	1577.82941176471	1276.37742857143	1247.10029411765
65	117.960130019139	117.959346855606	117.960635005852	917.196	912.121	919.264	21	21	2493.95823529412	2489.48176470588	3292.39420588235	2485.40064705882	1792.63092647059	3736.22815873015	2169.45794117647	1936.79735294118	1585.65132352941	1454.9243880597	548.862852941177	1611.0277761194	3386.30736764706	2736.34994117647	3029.62624691358	2865.15105882353	1926.28752941177	3678.43107692308	1593.53861764706	2108.04917647059	2666.196	1679.64617647059	1674.54397058824	3903.82431818182	3516.18691176471	1581.43308823529	1636.79820895522	2450.71114705882	1397.55884057971	1867.24588235294	3948.42310344828	1980.50505882353	1777.45482352941	4037.54577631579	1676.75911764706	1607.05588235294	1648.48635294118	1961.99730882353	582.621529411765	1623.38152941177	1774.39376470588
66	117.961211005328	117.958729314008	117.968436511961	1075.32	1073.27	1075.43	124	124	2081.49152542372	2759.85138888889	2499.59756097561	2513.55631578947	1919.34346153847	2586.60535714286	2086.27870370371	1780.77250000001	1989.72222222222	1533.06	2369.00634146341	2119.04658536585	2463.88902439025	2574.02928571429	2297.03999999999	2325.59999999999	1855.26900000001	2419.01275	2057.34000000001	2084.37075000001	2625.39563636364	1894.54369565217	2185.3755	2476.56000000001	2206.86083333333	1968.03928571428	2047.34816326531	1939.73735849056	2081.9027027027	2012.46	2271.93767857143	1983.42	1930.2184	2385.595	2084.88	2035.46999999999	1882.77857142858	2007.08226415094	2352.25250000001	2021.752	1935.96
67	118.085653220851	118.083791142016	118.093904785376	69.3825	65.296	74.479	82	82	526.392	1064.88	1128.71158139535	1404.91216216216	1194.88295348837	1476.11226190476	1122.43488372093	1583.428	1732.37591111111	1959.66545454545	1381.42717948718	1896.46917777778	1246.60663636364	1598.57845652174	1415.12527777778	1300.02145	1163.25069767442	1112.23093023256	669.379348837209	1123.45527906977	863.274139534884	668.191395348837	550.947272727273	928.324090909091	924.141069767442	540.747906976744	442.798363636364	1340.45918181818	700.915744186046	872.547857142857	989.532272727273	829.600325581395	2675.826	1438.3364516129	639.802465116279	1037.6001627907	1575.32114285714	2166.03497916667	1600.38	1457.15776744186	669.379348837209
68	119.052076748712	119.052076748712	119.052076748712	301.993	301.993	301.993	1	1	416.269183098592	647.977253521127	590.783873239437	603.028098591549	429.532661971831	572.417535211267	434.602833333333	497.856225352113	651.897	826.485211267606	826.359718309859	927.356749999999	555.915138888888	594.865281690141	597.785111111111	590.734943661972	409.065183098591	507.073	410.181549295775	393.855915492958	563.195492957747	410.119267605634	395.863830985916	543.885211267606	587.730929577465	458.100154929578	410.15323943662	407.086774647887	410.181549295775	390.794859154929	587.722816901408	397.939285714286	464.260211267606	561.147183098592	345.90414084507	377.472957746479	405.04623943662	453.987746478873	607.936555555556	439.704985915493	430.588591549296
69	120.06715049843	120.064319973676	120.073091280177	56.108	55.087	56.119	8	8	218.307435897436	319.251974358974	298.983368421053	357.092105263158	236.705435897436	295.837179487179	223.472210526316	271.432	847.364307692308	878.831763157895	873.367789473684	1013.14007692308	441.715512820513	431.514230769231	446.944421052632	551.021538461539	168.371923076923	214.259230769231	182.630487179487	197.966789473684	194.900421052632	144.877368421053	159.185684210526	175.512421052632	274.373102564103	128.536578947368	167.301025641026	378.459052631579	371.382666666667	280.659210526316	342.861473684211	276.534105263158	518.225128205128	413.151923076923	295.876315789474	379.544923076923	464.219736842105	412.250105263158	795.7	530.618947368421	276.489487179487
70	120.077458691201	120.077353875656	120.077563506746	153.025	153.022	153.028	2	2	629.506756756757	1048.67113513514	887.635135135135	1237.39113513514	712.148648648649	944.77027027027	720.406216216216	1702.59960526316	792.75	821.448108108108	588.789513513514	1050.87837837838	731.650054054054	820.185789473685	746.719135135135	638.587675675676	894.80072972973	892.736486486486	696.844594594595	1049.52437837838	624.405405405405	751.03827027027	587.58227027027	840.569081081081	707.14875	679.5	469.324324324324	882.814324324324	542.783783783784	539.637189189189	789.689189189189	514.216216216216	1191.51783783784	688.482236842106	485.570105263158	670.018973684211	679.608	924.217945945946	339.804	828.459459459459	485.571459459459
71	121.062204870613	121.061544596615	121.062492806327	119.37	119.352	121.405	5	5	42.8514545454545	96.9151136363636	99.9992	111.235711111111	440.8128	611.073177777778	462.1204	772.156822222222	39.7860666666667	32.6485333333333	61.208	36.7298181818182	116.2952	207.064511111111	137.736	135.7132	311.147444444444	338.735911111111	243.811866666667	310.128363636364	60.2036	37.7457555555556	36.7296	53.0342222222222	67.338	57.1416363636364	42.8409333333333	82.6524	133.6724	82.6218	102.998043478261	79.5825333333333	549.732088888889	324.4448	110.189454545455	204.08	399.900977777778	347.873044444444	446.879454545455	396.840511111111	468.419931818182
72	121.06515520472	121.062089189606	121.073114428217	549.9	543.792	550.992	124	124	1001.02675609756	3012.34235294118	2600.9996	2938.77818181818	2846.56090909091	3578.0752	1850.28	4761.28463157896	2133.6382173913	2769.36033333333	2557.8126097561	2052.5047368421	1404.91917391304	3134.6688	2703.30285714286	2430.51982352941	1289.61912195122	1018.17907317073	1089.36	744.91025	2129.27665714285	1836.79411764706	1979.82	2337.74315492958	1130.45726829268	1625.09895	740.810400000001	2576.53970588235	1556.12564102564	1438.40142857143	1388.38202380952	2051.75953658537	4545.34325581396	2381.99935897436	1341.65280487805	2024.20906666667	1975.55718918919	2651.27702857143	1718.91602564102	2885.72808695652	2725.10682857143
73	125.965079322315	125.962353205087	125.974291025122	1075.41	1075.34	1076.44	37	37	1207.06793103448	1614.16733333333	1564.1390625	1674.34935483872	1183.54117647058	1489.15266666666	1232.56266666666	1213.57266666666	1129.509	1123.39965517241	2335.54299999999	1063.86	1540.72068965517	1733.54633333333	1675.85999999999	1619.75999999999	1238.68466666666	1518.78	1116.9	1175.424	1733.54633333333	1194.81033333333	1200.93233333333	1575.9	1588.67689655172	1206.034	1195.22758620689	1207.68000000001	1114.59310344827	1226.04	1547.84566666666	1180.53896551724	1184.607	1533.56099999999	1129.14	1123.387	1117.27758620689	1164.84	2039.32227272728	1146.86758620689	1157.32166666666
74	125.967336091395	125.966316736333	125.968355446457	1169.195	1169.17	1169.22	2	2	193.799999999999	0	292.899444444443	256.019999999999	213.296111111112	282.693888888891	0	0	0	175.440000000001	566.408333333337	207.060000000001	313.310555555558	0	242.892222222224	288.659999999998	183.700000000001	283.560000000002	0	0	0	0	0	301.920000000002	302.940000000002	201.959999999999	228.480000000002	189.719999999999	221.460555555557	0	263.303333333335	219.419444444446	0	312.119999999998	0	0	214.200000000001	198.899999999999	0	197.987777777779	0
75	127.038575301147	127.037049326892	127.046424805837	59.18	56.119	61.225	13	13	745.728872340425	1124.06344680851	1007.139	1061.08765957447	595.841531914894	807.957957446808	634.696913043478	727.539	509.840425531915	654.22914893617	1036.57940425532	519.266638297872	867.141666666667	780.4275	788.756042553191	712.242170212766	379.582468085106	605.024021276596	314.245191489362	458.151957446808	1008.15940425532	727.457212765957	914.290086956522	982.636826086956	893.53825	701.862468085106	666.168833333333	648.814723404255	422.394510638298	496.994086956522	802.027565217391	624.559304347826	410.099872340426	651.875170212766	471.367787234042	438.718936170213	406.070085106383	673.544347826087	802.940936170213	474.478085106383	384.644276595745
76	128.054694631825	128.054694631825	128.054694631825	90.814	90.814	90.814	1	1	87.7290526315789	87.7448947368421	74.4915675675676	58.1646486486487	198.982105263158	180.586578947368	165.235736842105	262.167052631579	115.239184210526	120.446947368421	118.35052631579	171.404210526316	141.838526315789	224.428947368421	167.301578947368	84.6949473684211	104.082947368421	41.8307894736842	84.6949473684211	108.131157894737	33.6686842105263	18.3623684210526	13.2617105263158	35.7046052631579	44.8915789473684	30.6078947368421	18.3647368421053	193.856486486486	57.1435789473684	95.9047368421053	52.0106052631579	41.8318684210526	474.361184210526	291.840421052632	104.082947368421	210.206736842105	378.580432432432	712.167513513513	375.408421052632	400.963421052632	89.7715789473684
77	128.952534582366	128.949293532221	128.960863665209	1081.48	1080.43	1082.57	139	139	2630.1085106383	3603.44272727274	3597.23959183674	3527.5228	2518.90531914894	3526.56	2527.05604166667	2521.49434782609	2423.48958333333	1587.45106382979	3915.5276	2244	3465.46363636364	3638.04775510204	3637.32	3549.00916666667	2651.14090909091	3546.99914893617	2405.6412244898	2709.75238095239	3528.69688888889	2472.99574468085	2385.26826086957	3207.54893617022	3503.39541666667	2433.177	2519.923125	2660.27347826086	2431.65291666667	2679.05591836735	3404.45	2564.28571428571	2504.61145833333	3544.99043478261	2558.6616	2462.8047826087	2457.1232	2447.00260869565	3816.46222222223	2417.36708333333	2387.82
78	129.018753264254	129.016210187492	129.027508502487	90.816	88.761	92.854	28	28	480.494931818182	557.006863636364	540.821860465116	557.143363636364	442.857545454546	610.041545454546	494.777159090909	614.135772727273	1492.08583333333	1784.16695238095	1212.084	1361.02125581395	526.531090909091	576.3	634.524818181818	478.571863636364	423.460340909091	617.265	372.449318181818	483.544636363636	652.047488372093	822.229909090909	657.987954545455	768.162681818182	608.082545454545	484.629545454545	498.791113636364	566.251363636364	352.041136363636	432.595636363636	605.8125	520.339090909091	994.632954545454	695.919	338.775818181818	423.469772727273	1340.63836363636	1005.98890909091	973.101681818182	1251.87463636364	409.074681818182
79	130.048293293437	130.043110656738	130.056544241477	56.114	53.058	59.174	62	62	2042.16916129032	3200.82676595745	2773.45876595745	2914.39421538462	2226.24353191489	2849.259	2049.18536170213	3979.684	3127.7366557377	4551.12104255319	3365.14521875	4187.71138297872	3641.93170212766	5101.76482978723	4193.8614893617	2635.66157142857	2993.46589285714	2801.67953191489	2802.69980851064	2776.15257692308	1510.37217391304	1238.41073846154	1305.06982978723	1456.06323333333	1535.30066666667	1103.8023	1286.40780851064	4967.10517021277	2929.21410638298	1997.13931914894	1679.9076	3031.55782978723	4806.52304255319	6361.87270212766	2591.50255319149	4084.16721276596	3721.9690212766	6021.4055106383	4516.300890625	3957.12770212766	2076.26527777778
80	130.049293646731	130.045595981673	130.056794351507	99.996	95.887	105.075	26	26	608.003162790698	1066.19162790698	883.691142857143	1327.5465952381	1240.81219047619	1556.11726190476	1093.44	2497.01563636364	1501.2688372093	1951.05942857143	474.421785714286	1575.31088372093	1176.36197619048	2049.41916666667	1471.01166666667	1039.79245238095	2265.29857142857	795.804285714286	1540.804	1851.55325581395	565.225095238095	605.88	417.296857142857	426.409761904762	925.266558139535	570.336	276.452261904762	2227.59557142857	932.649952380953	871.303666666667	1383.97845238095	1120.56128571429	3748.5	2340.80852380952	775.507619047619	1314.312	2538.47085714286	3116.38885714286	752.847857142857	2833.26730952381	1306.79874418605
81	130.066603381957	130.063081598223	130.072683053106	207.096	205.038	207.131	21	21	1652.068075	2531.302275	2446.97915	2962.8786	2056.13548780488	2799.223	1954.07511904762	3166.27092682927	1120.26195	1226.55085	751.942675	1100.01815	2264.9956097561	2810.25045	2588.7548	2213.99675	1415.9335	1870.164075	1447.557375	1577.34515	2015.02987804878	2068.09281818182	1719.163375	2036.1695	1656.9266	1711.001175	1474.08525641026	2103.095925	1339.621075	1474.92	1649.542125	1181.7969	2096.665125	1982.394325	1496.303325	1443.689125	1912.27645	1668.394875	1501.8448	1790.319375	1108.875875
82	130.064802665458	130.062564748795	130.072373998447	269.373	267.31	273.443	5	5	537.678684210527	915.286210526315	543.800263157895	495.895965517242	295.88	478.651526315789	244.841379310345	1171.16140350877	3876.26666666667	4677.89296551724	2572.6574137931	5179.86969047619	192.832137931034	285.678596491228	247.901896551724	171.423724137931	299.900631578947	331.584051724138	372.364035087719	487.685789473684	304.07501754386	145.885087719298	117.318157894737	194.873614035088	243.868052631579	155.095034482759	92.8359649122807	336.686842105263	231.598706896552	139.778456140351	220.376842105263	128.541724137931	519.224649122807	290.805	143.871947368421	211.154526315789	452.03098245614	331.653947368421	207.116	343.769051724138	317.334578947368
83	130.065056466742	130.064416935639	130.065695997845	288.214	286.678	289.75	2	2	489.731764705882	792.8249	467.33404	420.4048	249.9637	424.47808	212.21824	1114.03270588235	3832.74112	4627.4233	2502.20429411765	5111.5026	141.78834	229.5855	182.60864	122.4336	250.934470588235	297.91008	343.8748	458.15062	221.42246	83.67116	84.6730196078432	144.878980392157	177.54612	118.36408	62.2431799999999	257.11056	181.60984	109.18066	168.3825	91.8450000000001	436.72264	221.399568627451	98.9787999999999	149.96352	346.936	254.04474	191.748941176471	263.200470588235	298.97134
84	130.085696510287	130.082978247302	130.094147046076	71.418	63.261	77.539	57	57	1521.05856	1203.6708	407.1795	740.790470588235	2483.6536	933.55734375	2076.514	4992.71934	3251.84205882353	1771.743	2238.45044	2507.56221818182	1504.6755952381	2779.89739583333	1956.058875	1057.1344	3363.17248	249.9931	777.5448	3156.0972	731.621176470588	1522.07403921569	715.28638	646.85752	1887.07254901961	593.80296	688.685294117647	4181.02548	1686.4875	559.37648	3072.742	2139.73686	3861.31795918367	4735.262	1453.00030769231	2746.57418181818	2318.3169122807	4518.76106666667	3021.06576470588	3233.5758490566	1359.91281034483
85	130.967326265632	130.964416218908	130.975818529119	1083.51	1082.42	1086.54	112	112	2665.79326530612	3668.66916666667	3491.8088	3438.77551020408	2647.92	3658.29333333334	2651.51040816327	2581.09607843137	2291.89652173913	2128.12901960784	1906.77765957447	1833.96	3508.32272727273	3561.16862745098	3513.89999999999	3561.16862745098	2300.08177777778	3588.12155555556	1828.86	2602.5406122449	3617.4085106383	2062.86125	2071.03191489362	3598.32377777777	3609.77999999999	1960.84893617021	2005.55425531915	2629.5505882353	2038.7592	2560.2	3775.84999999999	2628.59333333333	2365.8438	3878.5404	2079.78	1860.86	2064.30291666667	2600.61725	1972.48255319149	1978.58791666667	1989
86	130.996547176346	130.996541877719	130.999704173149	63.261	63.237	64.275	3	3	486.609804878049	672.18	767.333463414634	991.694571428572	429.543219512195	768.167571428571	464.284166666667	438.774047619048	197.823219512195	207.198634146342	614.197666666667	196.915142857143	754.888095238095	746.831714285714	604.085463414634	629.595829268293	207.144170731707	499.931463414634	234.667317073171	236.736195121951	1159.19102439024	1424.27642553191	1622.1975	1613.25992857143	858.84	905.868292682927	803.872571428571	388.674428571429	385.668	502.116	740.813857142857	536.815073170732	273.399219512195	638.594523809524	463.201804878049	345.876857142857	226.49956097561	274.524341463415	617.258452380952	291.838585365854	396.884365853658
87	131.046309876551	131.044909786379	131.047709966723	196.9165	195.896	197.937	2	2	910.184280701754	1182.62733333333	1286.692875	1237.23871929825	807.042035087719	1332.34912280702	868.33352631579	922.143438596491	2855.76568421053	3225.05184210526	2398.63868421053	1900.97905263158	1294.855875	1293.58245614035	1290.63289473684	1232.47789473684	877.275438596491	1363.09501754386	803.898245614035	920.372315789474	1139.63919642857	670.324421052632	792.758105263158	1364.09184210526	1181.48505263158	746.832631578947	716.163157894737	922.596571428571	642.71052631579	736.414666666667	1278.2798245614	826.50375	784.582368421053	1327.11129824561	613.062175438597	602.975526315789	559.1655	685.644	470.349403508772	612.157894736842	570.278070175439
88	132.047792306696	132.047792306696	132.047792306696	88.757	88.757	88.757	1	1	557.990492307692	941.5594	848.952	838.73540625	729.556953125	1563.94301538461	893.681723076923	1561.78487692308	2889.9388	3160.633671875	2106.848515625	3058.74409230769	1351.86692307692	1554.7848	1160.95559375	882.691953125	995.865353846154	1361.94646153846	1370.35587692308	1328.28036923077	688.742578125	1648.4715	1296.77746875	1382.35015384615	1330.22043076923	1367.17107692308	978.283276923077	1495.7323125	1236.6755625	716.29228125	1348.46033846154	601.046890625	2700.18433846154	2113.98190769231	1158.10161538462	1768.309875	2644.569	1901.80425	1962.6872	2578.685046875	1245.75812307692
89	132.054483743078	132.054483743078	132.054483743078	195.896	195.896	195.896	1	1	30.6128571428571	110.190857142857	54.0827142857143	38.7708571428571	194.874571428571	55.0954285714285	204.074285714286	634.617714285714	433.682142857143	433.682142857143	375.402057142857	295.882857142857	43.8713823529412	47.9534285714285	55.0954285714285	37.7495142857143	254.008457142857	42.8508	38.7643428571428	282.658714285714	36.7302857142857	35.709	25.5064285714286	51.0142857142857	35.715	22.4494285714286	21.426	250.005	27.5469428571429	92.7991999999999	27.5477142857143	61.2264705882353	912.109885714286	45.9051428571428	89.7700571428571	92.8433999999999	33.6745588235294	487.682914285714	205.077428571428	27.5430857142857	26.5229714285714
90	132.100695200709	132.096774628267	132.109970748885	122.42	119.353	124.466	99	99	644.810810810811	982.117333333333	960.226918918919	1189.80346341463	1060.2345625	1428.175	1075.36486486487	1781.83304081633	2903.70510344828	3217.92619512195	1900.5705	3012.872075	1394.52472972973	1633.99784210526	1394.70803846154	1051.89757692308	1297.48892307692	1448.99166666667	1266.97073684211	1588.60133333333	1228.52357894737	1560.80675675676	1212.08108108108	1599.95209090909	1476.34516	1262.22964583333	901.085148148148	1860.99072	1148.77984615385	1103.64	1437.61941176471	979.6608	3078.26185185185	1940.2902631579	1008.007	1627.33108108108	2289.2472	2319.72583783784	1460.0175	2234.76382051282	1049.28340740741
91	133.060805419507	133.058618059983	133.069159763567	56.113	54.073	63.255	17	17	185.691509433962	213.191611111111	208.156981132076	210.17441509434	207.093833333333	194.851833333333	195.934188679245	334.609509433962	468.061	489.880754716981	477.492452830189	400.969166666667	209.134166666667	278.5055	216.324	190.809259259259	708.072777777778	586.659722222222	628.491111111111	567.274444444444	143.905132075472	130.567111111111	137.750943396226	159.178867924528	131.587166666667	88.7448333333333	83.6536666666667	221.372754716981	170.386388888889	145.930150943396	157.138113207547	107.139622641509	423.369166666667	261.134222222222	131.614075471698	245.913722222222	484.679245283019	290.839811320755	509.063166666667	375.505811320755	177.525111111111
92	133.104274915527	133.10422382247	133.104326008584	122.426	122.409	122.443	2	2	56.1173684210526	79.5312631578947	98.9933500000001	108.1836	121.44545	144.84	89.7877894736842	157.08	225.501421052632	355.96255	177.48	324.460421052632	111.18	134.673	126.5544	93.8676	150.997	123.48655	96.8952499999999	160.181315789474	107.1315	118.283368421053	102.025	144.8045	118.356631578947	115.31947368421	110.222526315789	167.28	95.9035	77.52	144.795157894737	96.957	312.023368421053	166.3089	92.8487368421053	127.53125	200.8809	247.99365	94.8844736842105	199.92	98.0058947368421
93	133.976557214218	133.976148431951	133.980427451183	1074.33	1073.31	1074.38	6	6	1004.0252631579	1320.33403508772	1189.32	1325.20396551724	1049.94105263158	1174.42385964912	1102.80964912281	934.320000000002	986.769777777779	872.250000000001	581.400000000001	1023.06	1192.7901754386	1247.46	1138.32	1208.08827586207	909.132631578949	1175.24210526316	1011.66596491228	1079.34561403509	1268.29614035088	887.552631578949	1053.00210526316	1182.38333333334	1085.46666666667	930.554482758622	1054.97971014493	891.63068965517	980.557192982458	1029.35701754386	976.475789473686	1019.33052631579	936.52105263158	1068.30103448276	954.720000000002	1006.74	966.106140350879	984.632758620691	610.274736842106	1020.35087719298	972.394385964914
94	134.04526313952	134.04428996737	134.047047201536	57.122	55.099	57.139	7	7	277.475789473684	402.889605263158	427.556421052632	437.692894736842	419.328157894737	604.922421052632	379.596631578947	419.393052631579	468.038769230769	473.618594594595	626.441578947368	408.042105263158	440.696842105263	494.763815789474	485.720421052632	521.435157894737	181.634947368421	243.842894736842	180.586578947368	182.655368421053	384.698736842105	244.869473684211	271.432	371.433263157895	407.989473684211	254.011923076923	317.252736842105	428.444210526316	347.909736842105	291.878052631579	398.994921052632	318.371368421053	788.52102631579	581.475	372.398648648649	455.037368421053	1244.72105263158	864.296631578947	1436.1248	1103.07515789474	249.964473684211
95	135.116265201633	135.115462464791	135.125557588477	617.241	615.223	618.3	14	14	229.592934782609	1985.77429787234	1128.28830434783	1994.89031914893	761.114608695652	1557.33170212766	1261.90134782609	1443.69989130435	881.41147826087	1332.48908695652	337.756717391304	862.02858695652	1088.50236956522	1220.232	1100.12243478261	618.212217391305	738.763304347826	220.376347826087	187.776	362.200326086956	742.670782608696	703.905	234.635	819.391673913045	282.654413043479	136.717869565217	222.393173913044	522.507130434782	147.956739130435	507.080456521739	157.103434782609	728.481782608696	2657.43860869566	957.025086956522	157.160347826087	898.983891304347	671.417478260869	1833.43704255319	409.133326086956	355.096173913043	182.607239130435
96	137.059482786034	137.059482786034	137.059482786034	291.807	291.807	291.807	1	1	69.3789767441861	126.529023255814	120.392930232558	134.692186046512	116.311090909091	127.548295454545	92.8453953488372	178.524418604651	1010.07627906977	1370.37888636364	880.380418604652	1206.99013953488	112.2025	104.082697674419	133.640840909091	113.250976744186	132.6	147.933720930233	134.692186046512	151.001302325581	103.059930232558	146.936930232558	84.6715813953489	110.190139534884	104.080325581395	83.6743255813953	73.4684651162791	97.9467906976745	65.2978604651163	72.4480697674419	95.9171627906977	79.5908372093023	123.470651162791	89.7845581395349	69.3773953488372	88.7521395348837	79.5908372093023	78.5614883720931	84.6505681818182	91.8251162790698	76.5313953488373
97	137.965829482807	137.962081068406	137.975118414148	1075.34	1074.28	1076.31	133	133	1362.145	2234.676	1939.65366666666	1945.77566666666	1453.975	1993.86160000001	1470.30033333333	1445.23354838709	1391.16866666666	1270.92	2473.28799999999	1375.40933333333	1925.34870967741	1877.82	1951.25999999999	1853.33999999999	1349.91620689655	1904.75488888888	1440.24000000001	1497.83354838709	2027.94424242425	1406.00451612903	1415.18741935483	1861.49999999999	1959.03999999999	1423.24024390244	1499.35933333334	1333.14	1409.13148148148	1370.88	1937.40199999999	1419.28366666666	1429.487	1883.53533333333	1328.04	1404.98419354838	1454.36363636363	1392.3	2466.95133333334	1388.10666666666	1433.09999999999
98	138.053105063816	138.050042852166	138.062803962544	58.6635	55.099	63.25	24	24	295.848333333333	383.527833333333	328.601	335.669104166667	218.364708333333	319.312166666667	251.017375	177.548875	215.155408163265	156.155625	950.892416666667	174.4449375	361.131625	326.446666666667	376.5260625	386.730020833333	293.874	377.546458333333	355.09775	340.80525	366.322104166667	219.335102040816	280.603125	387.750416666667	408.016666666667	264.250145833333	310.162333333333	216.275333333333	244.87	284.7253125	416.3215	286.766354166667	183.64875	347.869729166667	262.241729166667	199.973083333333	177.527125	227.5715	772.250395833333	154.079770833333	288.736645833333
99	138.9782699675	138.978161134582	138.978447707643	914.684	914.162	918.215	6	6	2801.14772727272	3429.40927692308	3988.54222727273	3413.57906060606	2312.75218181818	4657.57551470588	2518.46110769231	2491.74166153846	2114.17316923077	1965.04527272727	1312.9935	2185.45663636363	4058.70518181818	3469.90949230769	3556.28409090909	3605.96509090909	2384.35121538462	4678.419375	1950.59298461538	2657.98169230769	3523.28183076923	2174.57075384615	2005.20692307692	4605.46789473685	4021.87098461539	2016.05890909091	1862.32954545455	2783.304	1739.28083333333	2371.4096	4213.72636363636	2548.86836363637	2364.15986153846	4102.96138333333	2017.40784615384	2153.99944615384	2085.09678787879	2420.08690909091	1387.70215384616	1980.53667692308	2245.83267692308
100	138.978418210794	138.974626214028	138.986733504916	1075.32	1073.31	1075.43	140	140	1972.68000000001	2826.6984375	2619.8736	2590.24163636364	1950.94814814815	2478.49660377359	1946.5493877551	1956.43542857143	1914.93104166667	1680.37342105263	3111.69318181817	1930.86	2605.57115384615	2697.32833333333	2596.92000000001	2668.82307692307	1940.42040000001	2510.67574074075	1954.32	2053.61315789474	2706.04075471699	1824.24324324324	2058.82930232559	2468.4	2388.24563636364	1962.97333333333	2043.43674418605	1914.88759259259	2022.46583333333	1892.49468085106	2439.27980769232	1939.33683333333	1900.61150943397	2483.54928571429	1996.14	1948.2	1944.96711111111	1901.64549019608	2758.74937500001	2017.36375	1967.57999999999
101	139.001777644298	139.000103941058	139.010342986552	91.8315	88.761	94.895	20	20	356.023625	491.7123	459.196153846154	448.980512820513	335.719825	455.04265	346.7915	260.131875	1183.03428571429	1416.71838095238	1595.7101	1029.43871794872	484.694871794872	472.32945	501.9138	426.531487179487	324.4872	501.9753	340.82195	353.983375	637.660256410256	773.25475	614.11525	716.1453	595.8406	485.6509	557.07015	294.861512820513	327.551692307692	334.652512820513	547.65945	453.0021	446.81475	426.5272	358.1604	315.314692307692	821.430256410257	486.674538461538	1207.8576	818.266205128205	344.80225
102	139.045194817056	139.045194817056	139.045194817056	238.77	238.77	238.77	1	1	1589.611	2243.26934210526	2051.78720512821	2057.16884210526	1516.34568421053	2020.74631578947	1391.45947368421	1278.58757894737	1445.71289473684	1474.50842105263	2972.02657894737	1382.67052631579	1987.78021052632	2084.72021052631	1994.92315789474	2089.49894736842	1440.38863157895	2099.75573684211	1604.62557894737	1451.60978947368	2157.85657894737	1503.67394736842	1537.10034210526	2001.04568421053	2157.05884210526	1616.34694736842	1627.626	1420.23261538462	1591.65157894737	1549.34002631579	2049.76155263158	1521.60442105263	1282.47078947368	2023.49494736842	1539.37855263158	1504.69407894737	1360.01078947368	1367.78736842105	2723.50378947368	1417.18207894737	1613.07765789474
103	139.988838736198	139.987317968683	139.992183773294	1074.3	1072.26	1074.36	9	9	2268.47999999999	3223.55347826087	2740.73999999999	2751.95999999999	2176.58739130434	3017.4256521739	2134.2947826087	2094.50630434782	2390.36934782609	2179.18434782608	4339.07999999998	2283.77999999999	2916.78829787233	3297.66	3025.31999999999	2862.72999999999	2192.44717391304	2948.03608695651	2514.3	2191.42695652174	3227.63521739129	2266.92304347825	2481.69739130435	2799.47652173912	2785.19347826086	2283.73304347825	2375.57217391303	2243.45804347826	2235.77260869564	2192.44717391305	2829.06282608695	2341.89782608695	2160.82043478261	2745.98999999999	2232.23565217392	2240.39739130435	2397.51086956521	2166.94173913043	3989.78600000002	2422.51217391303	2332.71391304348
104	139.990185035375	139.98975157168	139.990362017342	1168.21	1167.18	1169.17	3	3	724.538095238097	0	952.104285714288	961.860000000003	627.592857142859	975.989090909093	0	0	0	0	1453.2711111111	646.680000000002	939.420000000003	0	894.957619047622	921.060000000003	0	882.300000000003	0	0	0	0	0	0	0	694.620000000002	698.700000000002	675.240000000002	652.388571428573	0	918.409090909093	685.745454545456	0	899.640000000003	0	0	0	633.420000000002	1749.05909090909	700.046666666669	0
105	139.990287361925	139.990287361925	139.990287361925	1124.26	1124.26	1124.26	1	1	1554.09458333333	2087.34625	2008.18	2030.62916666667	1405.56	1909.83	1479	1333.68458333333	1492.56479166667	1223.47958333333	3609.78	1445.34	2028.58833333333	2015.734375	2043.06	1956.13875	1442.86916666667	2077.9925	1482.36270833333	1422.17041666667	2024.28645833334	1483.68583333333	1477.98	2023.073125	1953.3	1396.66520833333	1494.60520833333	1502.05333333333	1420.86	1419.10387755102	1914.30166666667	1453.796875	1409.19541666667	1982.26479166667	1485.41714285714	1525.21145833333	1488.48395833333	1491.84916666667	3646.9387755102	1524.19125	1443.88958333333
106	139.990209337202	139.990209337202	139.990209337202	1133.53	1133.53	1133.53	1	1	1328.67512195122	1834.39853658536	1694.03	1760.34146341463	1251.54	1626.2687804878	1247.46	1157.23317073171	1271.22390243902	1054.93219512195	3212.99999999999	1270.92	1767.48487804878	1757.28	1813.56	1700.74658536585	1262.04170731707	1808.3043902439	1293.36000000001	1244.69756097561	1764.17804878049	1281.73268292683	1284.18	1787.89463414634	1724.82	1185.52341463414	1305.6	1276.32512195122	1214.82	1240.61658536585	1678.70243902439	1250.81902439024	1203.15512195122	1697.68585365853	1253.87975609756	1339.58024390244	1285.2	1262.04170731707	3129.83609756097	1297.75024390244	1250.09756097561
107	140.954032827603	140.950706906471	140.963292175233	1077.38	1076.26	1078.45	144	144	2424.2188235294	3550.68749999998	3209.93483870969	3386.4506451613	2436.50625000001	3286.41249999999	2469.15624999999	2454.60312499999	2384.22709677418	2484.46093749999	3826.13636363637	2444.66875000001	3312.64586956521	3352.77999999999	3370.08000000001	3366.0441935484	2363.02181818182	3227.66577777777	2551.01999999999	2520.14848484847	3407.4087804878	2451.81093749999	2606.80972222222	3137.49193548386	3294.29755555556	2590.59903225807	2571.74156250001	2432.42500000001	2228.16551724137	2438.81999999999	3186.43593749999	2522.16705882352	2353.88419354838	3141.57322580646	2480.63999999999	2505.78378378378	2305.63741935483	2392.92000000001	3662.00249999998	2550.59225806451	2371.5
108	140.99231295115	140.989216173258	141.002862052634	1074.82	1073.19	1075.42	84	84	3515.94	4080.66971830986	3645.48000000001	3281.95865384616	3494.81730769232	4213.16807692307	3412.92	3347.25096153846	2626.0038	2975.93530612245	4958.22	2468.39999999999	3742.06538461538	4057.56000000001	3642.42000000001	3354.4176	3384.61576923077	3995.07307692307	2951.3012	2105.65527272727	3921.47138461539	2419.01275	2954.90169491526	3969.56826923077	3356.43269230769	2797.89461538462	2811.03389830509	2587.08753623188	2987.13411764706	2150.49460317461	3084.6692	3472.73461538461	3222.7875	3274.24966666667	2579.16190476191	3457.8	2714.22	2403.79314285715	2923.255	2874.4668	2672.91372549019
109	140.995677753156	140.993279664732	141.004778703962	1169.21	1167.57	1169.29	66	66	1098.058	2291.94000000001	1500.17368421052	221.339999999996	1102.14	1456.96700000001	0	0	1318.96347826087	1423.92	2305.30950000001	1118.94	1646.0280952381	0	1520.54500000001	1515.72000000001	0	1471.86000000001	0	0	1840.83166666667	1433.662	0	1566.72000000001	1500.42000000001	1525.92	1652.4	1117.92	1137.8575	1197.48	1654.15681818182	1126.60571428572	0	1509.60000000001	1087.32000000001	0	1219.92	1184.22	0	1064.43944444444	0
110	140.995417311119	140.993690836522	141.004802434908	1125.33	1118.25	1142.64	53	53	2286.79434782609	3112.32608695653	3280.72888888888	2990.69285714285	2214.41999999999	3566.21886792452	2287.86	2148.01521739131	2658.142	3062.1968627451	5362.13999999999	2385.77999999999	3330.69913043479	4331.0379661017	2863.14	3080.09880952382	2119.44304347826	3262.89734693878	1255.62	3208.37651515152	3285.7395652174	2313.32565217392	3033.47999999999	3294.25270833333	3299.70000000001	2382.25595238095	2415.87478260869	2190.40673913043	2483.7	1128.62272727273	1928.5	2180.20456521739	2193.9347826087	3166.76977777777	2655.61382978724	2407.71304347826	1453.5	2134.76977777777	5805.83214285715	2541.36152173912	200.940000000011
111	141.017313684626	141.017313684626	141.017313684626	65.301	65.301	65.301	1	1	474.2709375	680.256625	756.0515625	645.81825	291.7915	781.27494117647	277.621333333333	236.701866666667	456.596	415.2671875	1641.58225	381.5735	851.922666666666	542.80625	713.15475	763.4088	435.64675	781.22425	517.1083125	405.0640625	644.014375	364.22925	348.9255	461.153	682.296375	364.22925	428.375294117647	336.6825	431.56575	367.425	617.2890625	349.94575	284.6671875	726.1955	466.25425	376.47225	298.93325	433.60625	2519.25470588235	263.4352	411.311875
112	141.958431443676	141.954415273567	141.967069241935	1079.43	1078.41	1080.47	144	144	11266.0876470588	15658.72	17451.9871428572	16285.7302173913	10395.7767647059	17542.8911764706	10913.0658823529	10347.6285714286	10213.8788571429	10754.0627659575	9798.90470588237	9804.24000000002	17272.1554054054	16554.8340909091	16823.88	16503.9819148936	10343.5	17015.445	10663.2175	10966.1211764706	16272.670882353	10140.9608695652	10996.6394285714	18876.12	17380.7102941177	10553.8354285714	10982.621	11559.28	10618.0547619048	10543.8989361702	17622.3748571429	10910.005	10365.1679411765	17338.050212766	10492.7399999999	9903.39744186049	10251.4805555556	10461.8513513513	9985.97478260871	10551.7238095238	10029.9097142857
113	142.962939804406	142.960538563101	142.964072072882	1079.44	1078.39	1080.45	47	47	1588.61181818182	1971.20823529412	2437.46257142857	2120.17117647059	1792.65676470589	2130.04437499999	1573.29352941177	1460.48727272728	1475.7705882353	1570.24636363637	1712.05352941177	1639.14	2321.02906976745	2180.99705882353	2225.64	2242.62606060607	1525.35303030303	2129.37242424243	1605.94294117646	1575.33411764706	1981.37944444445	1507.99470588236	1648.32	2296.70212121213	2308.90657142857	1739.60147058824	1503.79909090909	1922.23411764706	1500.29090909091	1560.6	2215.99692307693	1516.17030303031	1567.17176470588	2267.55100000001	1466.76	1469.22352941177	1373.73575757576	1772.25088235294	1528.84117647059	1787.55529411765	1490.81
114	142.991017339521	142.989295082969	142.995833208772	157.103	156.088	158.145	3	3	712.242523809524	1092.7005	1054.95080952381	1005.58241860465	695.818619047619	1023.32269047619	726.52819047619	647.7	710.102285714286	678.569166666667	1284.6895952381	633.582642857143	1076.53743902439	1077.12	1019.12271428571	1067.06942857143	642.765	1015.1605952381	759.074857142857	666.06	1011.03235714286	793.874904761905	806.933	981.491952380952	1008.1599047619	825.411142857143	765.196428571429	638.86280952381	736.633707317073	751.845285714286	1108.03028571429	747.851976190476	626.367714285714	951.66	765.107142857143	739.413690476191	726.52819047619	689.614325581395	1243.8734047619	688.681097560975	742.664
115	143.958856016752	143.95574493452	143.96932345853	1074.39	1073.26	1078.43	133	133	4883.75851063828	6833.78978723405	7573.49999999997	7511.76265306123	6259.79649122808	8091.59245283018	4137.19594594595	6280.09714285716	7280.00161290323	7899.9	8017.20000000001	6864.72050847458	8544.84952380952	6876.84000000001	8054.28508771931	7925.76732142859	3953.42261904761	8316.60761904762	7289.8253968254	6551.49278688522	6821.54468085107	6485.4925531915	7299.35111111111	7267.93387755102	7283.23693877551	7469.5840625	7307.51365079365	4992.89875	7188.03841269841	6388.23396825397	8194.07428571427	4793.07499999999	6605.53523809524	7942.41122807019	6571.86	7173.66	7157.45161290323	6435.16126984127	7855.9597826087	7266.73741935484	6882.12464285713
116	143.959458855971	143.956295166966	143.96851284588	1134.49	1121.29	1142.69	142	142	11832.8974137931	17702.5079365079	17389.9347619048	14655.68	8086.56000000002	17132.7747619048	9514.55999999996	12854.98890625	11318.0773584906	14967.7325	27811.9946575343	13028.46	16166.6259322034	17076.7770967742	15698.82	17214.7961904762	4524.4536	13459.9929411765	6726.89999999998	9601.1406122449	17646	12596.0847457627	13420.14	16428.72	17127.84	11088.4701923077	13692.5371875	13063.10078125	13343.7117460317	12523.4685714286	16483.8759677419	13523.8871428572	13138.3522727273	13260.4596153846	9990.8186	13376.3212698413	10568.22	12889.7055555556	17389.9347619048	13459.0076190476	9230.68916666667
117	143.960055608484	143.957694335002	143.969005390961	915.235	912.174	921.384	53	53	4450.44528947368	4906.48530000001	5853.82618181818	5233.99242857143	3425.01573913043	7054.70168918919	3614.105	3361.31217391305	3382.45104166667	3260.80005797101	3291.17455072464	3193.46188405797	6416.47972972973	5091.08314285714	5330.8107076923	5248.74376811594	3225.09042028986	6876.22166666666	2918.75902898551	3612.08260869566	5339.54388	3166.44441538462	2759.11653333333	6478.33527419354	6159.87070588235	3005.94469565217	2885.83055072464	4433.40197530864	3526.52952112676	3336.56785714286	7128.66142500001	3748.7885479452	3252.85302857143	7025.15219178082	3226.07925714286	3127.401484375	3027.70411594203	3575.0144	3091.68214285715	2991.65982608696	3315.15717391304
118	143.959750730783	143.957581325963	143.968381072097	104.072	89.776	116.326	69	69	6280.95013157895	15283.4485789474	9086.74295454545	10057.6949836066	9418.53813333333	9551.84694915254	6363.94306896552	7192.86612	5324.99657142857	9425.68112	23108.4397073171	9131.506	8925.26210526316	15724.5402873563	18925.0159793814	15240.0722666667	11486.2656551724	17584.4544827586	10813.7250789474	10622.1835733333	15904.2774868421	11769.4443295455	12778.9159090909	18101.4430434783	8532.41048571429	13936.68747	13159.8211764706	5791.12641509434	14125.4946666667	11103.38075	19110.9466451613	5410.359625	6929.21752631579	13178.95676	6163.4097368421	8150.8430877193	7420.43710526316	6769.80589090909	19221.0712894737	7124.06042666667	7335.62564583333
119	143.959845987975	143.956075329795	143.969370657171	80.5965	75.499	87.742	46	46	5390.41730232558	7392.96	7169.3304	6380.59097619048	4270.35453488372	6488.82697674419	4187.12986046512	3011.88342857143	4661.58942857143	4156.15466666667	12310.687255814	3687.80441860465	7244.02242857143	6356.48944186047	7117.51353488372	7262.22069047619	4894.99585714286	7596.82479069767	5171.41133333333	5358.55724444445	8457.96260869565	4734.483	5176.778	7281.73172093023	7121.64	5086.12428571429	6152.46153488372	4347.33597619048	5179.83876744186	4835.74495121951	7577.58	5475.81581395349	2602.32369047619	6291.84245454545	3861.23241025641	3084.27702702703	2745.52478571429	2333.39342857143	9428.88	2728.56233333333	4831.05285714286
120	143.959009813027	143.957013847019	143.967797149765	26.524	19.383	30.617	31	31	9629.23215384615	13017.6824705882	12549.8996	12629.24326	9589.47450980392	12557.5386666667	0	0	9533.51740384616	9890.36958823529	16343.42646	9427.33647058824	12888.0409230769	12930.1609411765	12794.4513921569	12693.7743076923	9401.76564705882	0	9688.4297254902	9413.97969230769	12820.4229811321	9671.17770588235	9616.06112	12592.01594	12744.1829615385	9700.74865384615	9900.72150943396	9398.76269230769	8322.24773333334	9270.21419607843	12869.4065283019	9358.53690566038	9378.27430769231	0	9458.96498039216	9582.41819607843	9488.609	7927.58893478261	15540.2739215686	9523.3932	9657.90623076923
121	143.961598879402	143.956376661591	143.968446594906	1168.2	1160.06	1169.24	21	21	1072.01999999998	0	1460.63999999997	1529.99999999997	1085.89499999998	1141.37999999998	399.839999999993	0	0	1229.09999999998	2050.19999999996	1129.13999999998	1474.44499999997	0	1469.33249999997	1435.13999999997	818.039999999985	1439.21999999997	0	0	0	0	0	0	0	1152.35749999998	1101.95249999998	1040.39999999998	1133.21999999998	0	1373.93999999998	990.419999999982	0	6380.10000000002	0	0	0	1032.23999999998	0	1092.02999999998	938.396666666647
122	143.959845232597	143.957553144485	143.968055850804	335.157	327.511	343.847	20	20	6018.09548275862	8185.34451724138	7859.98182758621	7775.94724137931	5914.43922413793	7952.70196551725	5832.89037288136	5157.99172413793	5824.00310344828	5782.82586206897	9402.86234482758	6119.48838983051	8548.00016949153	8314.51949152543	8234.12406779661	8223.38576271186	5820.51351724138	8191.27670689655	6564.65467241379	5964.44405172414	8317.28882758621	6136.73489655172	6244.72137931035	8238.7275862069	8244.84924137931	6481.15534482759	6399.38648275862	6167.08653968254	8074.79743243244	5930.34434482759	8909.86412307692	6375.24101587302	5459.02931034483	8120.04134482758	6448.14344827587	6411.95524137931	6256.3315862069	5522.74672413793	9271.30033898305	6318.94793103448	6275.86293103448
123	143.962501083218	143.957875744918	143.968335254621	222.4205	213.217	229.553	16	16	4207.212275	5779.008125	5642.95025	5230.98607692308	3956.62645	5194.220025	3784.70164102564	3293.9319	3594.43861111111	3587.76246153846	6622.48435897436	3820.95628205128	5748.054025	5633.766425	5401.03148717949	5340.37115384615	3837.24	5553.356825	4225.97905	3914.219625	5720.681925	4158.6409	4461.85975609756	5541.4548	5705.27384615384	4419.39682051282	4632.53034146342	4892.70943396226	5227.89727659575	4082.959925	6098.39413953488	4495.78492682927	3056.172875	5340.11935	4365.493	4132.11375	3658.223625	4282.018	6346.15435897436	3777.61545	4462.02675
124	143.960394042236	143.957519524374	143.968541692844	132.646	126.512	148.957	15	15	6710.33372727273	8881.99240909091	8768.18002272728	8484.7224	6182.52097727273	8195.77554545455	6018.37281818182	5100.45170454545	5912.48045454546	5713.52727272727	10462.7516363636	6009.40636363636	8978.42015909091	8650.75636363636	8843.724	8653.95327272727	6112.45390909091	8887.76318181818	6601.30240909091	6173.67027272727	9214.22895555556	6417.67786363637	6564.43472727273	8797.5	9005.94736363637	6729.59795454546	6890.86761363636	10434.5628372093	6827.66509090909	6697.61033333333	9181.01704545455	6438.63795454545	5038.23863636364	8350.93227272727	6373.954	6171.62972727273	5624.40253333333	5821.90093333333	9872.23806818182	5685.32691111111	6406.12827272727
125	143.959478809666	143.958063957517	143.967017642018	269.3535	265.275	279.558	14	14	5313.56215384615	7234.52692307692	13699.6534705882	13110.1781881188	4808.52888461538	8017.41625	4871.87740384616	4102.03861538461	4302.60334615385	3932.56230769231	7643.29228846154	3949.46219230769	6729.99552	6673.58103846154	7192.08461538462	7057.645	5149.25123076923	7014.35096153846	5681.23676923077	5137.15240384615	7324.32076923077	5699.73767857143	6260.79810344828	7231.63230188679	5978.63260465116	5548.85153846154	5591.07538461538	4760.66596153846	5405.38638461538	5121.75153846154	7082.48961538461	4841.711	4267.92138461539	6802.26317307692	5432.52769230769	4864.04114285714	4784.58346153846	4793.83046153846	7606.10711538462	4800.3915	5566.19807692308
126	143.959583267732	143.957948605586	143.968072979524	180.598	166.308	185.694	13	13	4929.9688	6333.6228	6396.0239	6195.48	4731.66265853658	6062.47405	4474.92615	3842.810875	4590.15830952381	3958.085	7265.378275	4424.5628	6550.1655	6230.9235	6380.79985	6811.51712195122	4421.87185	6402.28536585366	4840.493125	4455.540925	6614.442825	4891.499375	5094.982025	6564.44935	6603.12025	5148.044125	5080.9695	4399.59105	4939.43048780488	4706.9721	6584.85485	4993.90921951219	3717.8821	6182.068475	4704.488025	4667.2003902439	3981.08687804878	4871.84945652174	6720.551425	4127.08390243902	4950.3743
127	143.963227433786	143.96288580862	143.963346186755	576.435	574.451	578.447	3	3	4595.8816	5942.12591304348	5955.29653333334	5921.59408695652	4238.7416	5994.06666666667	4418.27906521739	4156.05378260869	300.899999999995	4627.41026086957	6530.72693333332	4578.03624444445	6018.91777777778	5967.63297826087	5994.54469565217	5759.04546666666	4291.76582608696	6091.788	4715.7462173913	4509.10917391304	6059.08356521739	4710.04258695651	4781.04430434783	6168.665	5970.23037777778	4806.95704347826	4809.1042173913	4700.38772916667	4607.52426666667	4299.39163043479	6101.16	4458.71013333333	4310.22469565217	5953.62782222223	4690.31791304347	4562.55723913043	4615.22986956522	4197.37706666667	6401.45489130434	4757.98973913044	4616.20388888888
128	143.963011946128	143.962826117295	143.967014821811	800.906	797.868	802.896	3	3	4593.82204166667	6118.24497959184	6179.78043750001	5969.60464583334	4402.43699999999	6498.10493749999	4440.77069387755	4568.218875	4736.08976923077	4564.6965	5544.4896875	4539.64837500001	6206.04745833334	6038.70254166666	6008.37493750001	5924.1234375	4252.04048979591	6269.56427083334	4217.26259183674	4479.50224489796	6192.39102040817	4493.78767346939	4470.80257142857	6473.95608163266	6194.06422916668	4273.41775	4211.99216326531	4679.53529166667	4696.84733333333	4422.36053061225	6344.00967346938	4409.13039583334	4268.28197959184	6405.67850000001	4406.519	4529.04828571429	4467.7825	4298.92764583334	5664.9666122449	4338.75436734693	4464.23177083334
129	144.070300360655	144.068513713899	144.07208700741	267.3125	267.31	267.315	2	2	33.6736829268293	38.775756097561	38.77615	49.993475	56.115125	61.242	53.0476097560976	142.83756097561	640.636585365853	766.313073170731	385.56	850.898428571429	44.8855	49.9931463414634	40.8058536585366	36.7344	122.4	76.5201219512195	37.74	92.8444146341464	44.8976	33.6736829268293	25.5067073170732	40.8165853658536	42.8568	31.633175	27.5439512195122	38.77045	31.6245365853659	41.831	48.9799024390244	38.7655609756098	66.3079268292683	44.8918048780488	30.6124390243903	31.6245365853659	37.755725	44.9042	33.6696585365854	37.74	46.9390731707317
130	144.983138924194	144.976170355274	144.984654177445	1070.25	1065.18	1072.26	4	4	1076.33444444445	1588.81695652174	1276.02	1312.00577777778	992.676222222224	1549.71021739131	901.872173913045	910.665869565219	955.12695652174	1080.96956521739	3218.1	932.280000000002	1469.12	1457.97826086957	1293.36	1234.46888888889	892.88043478261	1561.62	895.560000000001	933.300000000001	1577.59217391305	909.840000000001	983.699130434784	1572.84	1344.36	972.27177777778	951.867333333335	981.240000000002	896.580000000001	909.013695652175	1357.90934782609	902.700000000001	790.668478260871	1419.43822222222	954.720000000002	929.220000000001	874.140000000001	901.052444444446	3468.45782608696	878.602666666668	955.943695652175
131	144.984305023292	144.984305023292	144.984305023292	989.606	989.606	989.606	1	1	904.781578125	1245.267375	1379.1245	1314.920984375	824.298874999999	1878.7824375	716.12775	697.893749999999	696.745375	771.084562499999	5991.36674999999	689.646749999999	1498.494765625	1302.00609523809	1180.61003125	1297.8375	700.686328125	2079.17396875	689.382687500001	729.489921875	1328.22309375	695.650656250001	660.0613125	2013.107390625	1539.627984375	672.488906249999	734.6475	851.947890625	711.2449375	742.469000000001	1677.84859375	776.112984375	695.6613125	1767.5330625	708.010125	691.623562500001	668.069296874999	735.634046875001	7979.63741538462	732.707781249999	721.02953125
132	144.984131953631	144.984131953631	144.984131953631	1049.77	1049.77	1049.77	1	1	1574.88	2171.4112	1970.3824	1892.59466666667	1380.4208	2455.46093333333	1279.245	1308.66	1299.81973333334	1468.8	5602.28426666667	1327.19346666667	2172.884	2057.34	1833.1796	1829.33813333333	1276.3536	2536.74	1218.7427631579	1343.5156	2147.38066666667	1265.82	1328.5608	2500.3468	2026.74	1325.4996	1306.9616	1486.14	1215.99893333333	1323.28586666667	2126.23573333333	1335.52906666667	1176.36746666667	2236.42453333333	1269.9	1308.66	1221.0996	1293.52906666667	6911.26263157895	1210.1944	1335.52906666667
133	145.052164555849	145.048200732476	145.058111761313	58.6495	57.139	61.22	4	4	811.035	1126.14249056604	1193.97396226415	1067.19630188679	731.529396226415	903.853735849057	755.163018867925	748.804641509434	532.302113207547	659.310037735849	1130.47358490566	590.678320754717	960.999962264151	1035.47235849057	969.358490566038	840.790943396226	396.882754716981	723.380660377359	363.214037735849	407.130566037736	1015.38811320755	594.759	599.981886792453	1054.06930188679	1042.4978490566	581.432264150943	544.770679245283	672.279471698113	457.078339622642	560.238962264151	946.927698113207	659.224716981132	551.911867924528	876.228622641509	526.466037735849	487.686264150943	499.929433962264	775.572830188679	1007.90913207547	520.392452830189	384.63958490566
134	145.954183878075	145.953637582897	145.954782531403	917.717	912.174	919.264	4	4	1561.1768852459	1846.86366666667	2330.50373770492	2019.13152459016	1273.18504918033	2604.7408	1343.0438	1369.19786666667	1166.2791	1242.8066	1234.41819672131	1211.17523333333	2339.49903278689	1972.01438333333	2068.28323333333	1979.51133333333	1182.60496666667	2718.2568	1149.72783333333	1406.06526666667	1948.90033333333	1221.4986	1089.7516	2599.89426666667	2301.9472	1104.96685	1166.2791	1527.3326557377	1255.72258333333	1257.09173333333	2846.53421052631	1353.89386666667	1255.051	2637.64783333334	1228.9795	1230.5622	1209.81721311475	1239.61868852459	1236.5632	1101.996	1281.58053333333
135	145.953931698225	145.953592601678	145.954221968977	29.076	21.424	29.587	4	4	0	0	0	0	0	0	0	0	0	0	0	0	0	0	0	0	0	0	0	0	0	0	0	0	0	0	0	0	0	0	0	0	0	0	4445.31303846154	0	0	0	0	0	0
136	145.95218137066	145.951573520237	145.952789221083	1130.46	1128.45	1132.47	2	2	4258.9638	6333.6228	5919.3404	5874.44280000002	4442.1	5696.7968	4171.8	4212.4058	4834.5822	5175.4746	9421.74	4491.06	5981.40960784313	5840.8938	5973.12	5865.2592	4210.1704	5492.85714285714	4715.3644	4314.4258	6056.76	4648.9424	4739.94	5813.0996	5735.46	4539	4322.5874	4282.6188	4764.31568627451	4196.0826	5881.5856	4531.7284	4394.8628	5955.9276	4808.2026	4511.3244	4496.16	4194.8644	9293.80319999999	4665.3746	4454.046
137	145.953796916801	145.953796916801	145.953796916801	222.435	222.435	222.435	1	1	1864.30926315789	2461.5775	2462.276	2256.88031578947	1776.32397368421	2373.19331578947	1661.24547368421	1355.11915789474	1624.25894736842	1553.08084210526	3027.12078947369	1657.92763157895	2589.82863157895	2310.29284210526	2395.94863157895	2226.88978947368	1592.17892105263	2270.08552631579	1773.26310526316	1671.95252631579	2594.57725641026	1792.87978947368	1861.16381578947	2326.92013157895	2436.38842105263	1861.248	1996.0885	1626.55115789474	1872.18289473684	1756.39468421053	2445.19231578947	1880.1025	1242.87284210526	2347.68607894737	1877.77155263158	1849.00294736842	1535.73368421053	1486.75347368421	2809.87721052631	1515.87642105263	1860.72
138	145.951065724877	145.951065724877	145.951065724877	1149.87	1149.87	1149.87	1	1	187.680000000038	211.139999999996	255.000000000052	251.940000000052	178.499999999997	238.679999999996	201.959999999996	198.899999999996	197.759999999995	218.279999999996	381.479999999993	197.879999999996	250.919999999996	240.719999999996	241.739999999996	410.040000000038	209.099999999996	240.719999999996	192.779999999997	180.539999999997	252.959999999995	191.759999999997	186.659999999997	257.039999999995	199.919999999996	177.479999999997	196.859999999996	226.439999999996	181.559999999997	141.779999999997	265.199999999995	190.739999999997	182.579999999997	264.180000000054	147.899999999997	201.959999999996	195.839999999997	293.760000000028	379.439999999993	193.799999999997	215.219999999996
139	145.953352721811	145.953352721811	145.953352721811	338.752	338.752	338.752	1	1	1892.59768292683	2669.02185365854	2544.91409756097	2592.87358536585	1868.15590243902	2634.71058536585	2000.98526829268	1796.69246341463	1920.38443902439	1917.12995121951	3017.9536097561	1905.58780487805	2684.71090243902	2546.28526829268	2585.7	2707.79204878049	1885.93490243903	2676.54758536585	2014.25034146341	1858.17336585366	2683.35142857143	1964.52	2043.89051219512	2586.72	2635.353	2100.48131707317	2171.89156097561	1961.23692682927	2117.05670731707	1910.21619512195	2638.41380487805	1907.90170731707	1717.35782926829	2591.85317073171	2063.03180487805	2081.59609756098	2005.84746341463	2003.56057142857	2901.64302439025	1992.06	2119.40119512195
140	145.952472230619	145.952472230619	145.952472230619	389.766	389.766	389.766	1	1	2433.0975	3466.52633333333	3488.97	3285.29444444444	2559.08888888889	3331.13855555556	2474.39814814815	2393.311	2408.07407407407	2319.859	3805.98148148148	2393.28962962963	3447.51861111111	3310.44083333333	3458.03518518519	3530.86092592593	2447.60196296296	3427.11305555555	2645.088	2436.42333333333	3454.64345454545	2585.32444444444	2768.31505555556	3468.81851851852	3340.3787037037	2722.94103703704	2695.28033333333	2492.25976363636	2584.59814814815	2539.19483333333	3387.99851851852	2635.90366666667	2383.10933333333	3389.36277777778	2695.81851851852	2730.21377777778	2656.80333333333	2408.11777777778	3780.06055555556	2650.10433333334	2712.91861111111
141	145.954081151983	145.952092210396	145.956129677996	81.6115	77.533	87.736	14	14	2544.27677272727	3212.05156818182	2950.00268181818	2899.93804545455	1904.04095454545	2836.35818181818	1905.86945454545	1294.72609090909	2037.18804545455	1762.70472093023	5881.87227272727	1752.59427272727	3286.73768181818	2777.83131818182	3167.59397727273	3231.56361363636	2205.10404545455	3520.96118181818	2347.90902272727	2398.66118181818	3474.462	2054.56102325581	2258.88381818182	3360.32918181818	3574.15963636364	2197.68111627907	2779.87159090909	2014.01836363636	2286.43118181818	2331.63477272727	3233.4	2448.07045454545	1150.73945454545	2672.45140909091	2097.9328372093	1757.92990909091	1287.58418181818	1117.19863636364	4313.58	1215.46963636364	2106.87627906977
142	145.95388449816	145.953568945647	145.956318202081	107.121	95.904	117.324	11	11	3078.80165853658	4152.98804651163	3776.55456097561	3629.02809756098	2642.836	3514.40414634146	2491.91816666667	2111.4	2967.53475609756	2700.26280487805	6028.04473170732	2853.75863414634	3967.80342105263	3934.61036585366	4166.77570731707	10647.0126984127	2776.168275	7046.02823684211	3153.64929268293	2810.43597560976	4324.0003902439	2787.66	3038.35897560976	4417.1044047619	4443.37463414634	2931.65124390244	3200.12256097561	2431.64807317073	3202.09365	3040.03609756098	3375.8896875	3145.48714634146	2022.66	3574.4612	2980.27492682927	2731.677725	2101.4512195122	2195.61736585366	9347.48918292683	2066.81648780488	2784.739825
143	146.062375051505	146.058014815211	146.068904572576	145.3705	140.796	148.964	8	8	483.651620689655	885.432333333333	607.12186440678	619.242881355932	489.778983050848	547.840118644068	446.915898305085	929.295916666667	2593.5293559322	2676.1713220339	1675.28528813559	2427.22515254237	581.554576271187	1044.56533333333	624.405966101695	438.672881355932	522.378847457627	520.390169491526	423.377372881356	577.367166666667	475.446372881356	383.590101694915	267.288847457627	337.648050847458	611.193203389831	337.737813559322	231.624644067797	1230.56969491525	540.743728813559	551.856677966102	611.029916666667	296.898915254237	2236.86	1531.12176271186	563.133559322034	932.264508474576	1838.32266666667	1862.02584745763	1430.56277966102	2011.77423728814	1709.12457627119
144	146.063202033281	146.062220594084	146.071939625627	92.842	88.762	98.964	9	9	369.293914893617	683.499787234043	681.630042553192	693.866086956522	776.534326086957	1017.22176086957	1339.28793617021	960.880085106383	608.876489361702	643.010869565217	535.636956521739	1000.89134042553	856.108304347826	1407.72	1028.31339130435	817.333434782609	811.211086956522	952.923652173913	654.084760869565	797.756468085106	317.306021276596	162.183382978723	119.373065217391	164.2445	405.041361702128	210.172595744681	181.586510638298	1235.68378723404	635.717326086957	562.172404255319	667.0255	448.972173913043	1872.75906382979	1468.34308695652	673.452765957447	1164.2912826087	2138.49974468085	2645.46687234043	1242.54140425532	1974.23521276596	794.696021276596
145	146.063082618236	146.063082618236	146.063082618236	62.229	62.229	62.229	1	1	116.293028571429	331.481428571429	371.440588235294	267.317058823529	410.154857142857	402.945142857143	454.096323529412	405.115147058824	199.8752	259.192058823529	155.080235294118	317.246657142857	486.582088235294	720.306882352941	551.038235294118	467.362058823529	205.071685714286	420.349058823529	228.544	282.658714285714	156.1275	122.431764705882	76.5330882352941	94.9010294117647	191.749257142857	89.7826285714286	62.2253823529412	427.429294117647	180.592058823529	240.865764705882	323.535794117647	178.577205882353	750.930285714286	673.275428571429	224.464705882353	391.781647058824	613.196764705882	883.829411764706	85.7022352941176	522.465882352941	237.726571428571
146	146.16194945705	146.16194945705	146.16194945705	44.879	44.879	44.879	1	1	977.221806451613	1485.50826666667	1533.7614	2082.36426666667	1407.968	2412.3832	2005.24862068966	2475.16693333333	85.6556129032258	111.209066666667	36.7308	180.557129032258	2171.7929	2176.2288	2087.8066	2003.78683870968	924.207677419355	968.2647	564.326965517242	915.3586	1138.8408	776.1439	494.926333333333	791.882133333334	1205.52561290323	868.10235483871	650.930133333334	1833.4192	1341.65066666667	1036.96346666667	1250.27583333333	763.321103448276	2204.77767741936	1860.6624	1316.144	1242.6848	1073.32053333333	1310.536	839.679466666667	1200.85386666667	1599.76464516129
147	147.075212188269	147.071126009982	147.084839370953	56.113	51.017	59.163	104	104	1549.61115217391	2106.56474358974	1498.01495384615	1712.00518367347	1205.96409677419	1465.98775862069	1088.73582258065	2745.34083870968	4023.13291666667	4926.2950625	4265.74173170732	2493.3312	1652.70724137931	2267.89132835821	2013.15183116883	1571.36617647059	3445.50485714286	2572.28335616438	3459.75793617021	3002.6448	757.246903225806	699.785333333333	666.302241935484	828.528129032258	772.201048387097	506.979444444444	477.441714285714	1202.89814285714	1348.80248387097	787.78864516129	957.013111111111	775.543225806452	2597.34433333333	1671.96467605634	1099.85558064516	1667.13388888889	3380.14346666667	1769.34408510638	5497.37057534247	2968.37004545455	1665.07844776119
148	147.934606342444	147.934606342444	147.934606342444	1046.71	1046.71	1046.71	1	1	924.120000000001	1505.96727272727	1243.1953030303	1377.40909090909	784.496515151516	1138.32	973.957462686568	918.883484848486	725.327727272728	647.796212121212	3539.92575757576	702.884393939394	1156.85181818182	1488.76417910448	1401.68818181818	1314.1503030303	838.689090909091	1162.97272727273	682.280149253732	903.854242424243	1318.86	611.070757575758	692.785757575758	1138.48909090909	1189.67333333333	749.922727272728	669.219393939394	1006.74	749.700000000001	809.100303030303	1118.08606060606	913.035606060607	850.932727272728	1162.97272727273	712.98	628.413333333334	650.856666666667	809.879999999999	3734.76641791045	710.236363636364	669.318787878788
149	147.934814744735	147.934814744735	147.934814744735	982.543	982.543	982.543	1	1	1382.14839285714	1981.71869090909	1719.78130909091	1810.66136363636	1215.92514285714	1678.07945454545	1213.95145454545	1182.32750909091	1046.63192727273	976.1574	4957.91535714286	896.835709090909	1731.03091071429	1911.03892727273	1970.27516071429	1939.63103571429	1246.41778181818	1626.1988	950.555272727271	1348.80054545455	1914.77889090909	903.961636363637	957.865363636364	1641.91136363636	1682.3098	899.084527272728	953.938	1361.09232727273	963.326254545454	1198.28636363636	1577.82749090909	1331.88678571429	1285.2	1712.20069090909	957.950727272728	886.696	900.579727272728	1294.54150909091	4901.33356363636	954.193	928.001454545454
150	148.060836545898	148.056376148451	148.072739422886	57.1475	53.063	59.19	102	102	1662.90710144928	2598.1487704918	2474.72866666667	2595.56647619048	2189.4565	3163.6308030303	2088.675640625	3739.87071428571	1831.39003278689	1947.29066666667	1843.64359016393	1639.42511290323	2513.93706666667	2741.22454098361	2576.37673611111	2513.18943396226	1303.89521311475	1615.20102531646	1254.9319047619	1185.6850212766	1595.03135064935	1165.97242622951	1198.9237704918	1339.63033333333	1841.25296610169	1391.36184	1222.17603278689	2404.83323529412	1899.75891803279	1552.15427586207	1921.198	1518.41381818182	3463.20863636364	2749.65915492958	1813.27680487805	2340.71749206349	3376.08835294118	3264.44394915254	3176.81689655172	4067.42828571429	1165.16385074627
151	149.04994491368	149.045633228254	149.054256599106	845.252	842.716	847.788	2	2	264.2836	468.19836	454.991359999999	438.6688	309.10848	493.75744	280.544	350.93504	339.78654	370.477800000001	321.3819	335.67212	423.4577	481.56272	511.2705	442.84492	296.83746	450.910719999999	299.96232	274.42304	495.107399999999	307.13438	348.92892	422.395919999999	430.507519999999	353.05148	289.88448	288.76754	285.6448	296.9364	441.82454	313.21982	313.22596	436.671279999999	310.159039999999	333.631559999999	308.11852	318.35856	328.49152	368.335520000001	357.998940000001
152	149.934627336021	149.934504782872	149.93474988917	1045.24	1044.68	1045.8	2	2	844.559999999999	1319.28393442623	952.524333333332	1167.26133333334	775.326666666666	1041.42	875.159999999999	849.386885245901	637.499999999999	595.777333333333	3366.49253731343	610.059666666666	1105.86066666667	1184.85901639344	1187.474	1279.498	781.571147540982	1006.9045	624.139672131147	845.715901639343	1145.46	587.614426229507	709.127868852458	939.573499999999	1057.91283333333	595.874666666668	616.180666666666	876.180000000001	607.820666666666	768.3068852459	1080.3565	895.706333333332	816.262295081966	1073.21533333333	645.556229508196	598.739999999999	562.019999999999	764.999999999999	3868.86000000001	675.570999999999	578.525901639343
153	149.934136138491	149.934082314177	149.934189962805	984.034	982.464	985.604	2	2	1591.31641791045	2327.40158208955	2033.00873134328	2155.51229850746	1274.22234328358	1959.70671641791	1529.9776119403	1436.62232835821	1196.61756716418	1170.94286567164	4306.93956	1055.91626865672	2065.5302238806	2282.40776119403	2156.14304477612	2117.18134328358	1540.13338235294	1876.19171641791	1095.44794029851	1535.52679104478	2309.65170149254	1073.24411940299	1067.13856716418	1922.33654545455	2004.73992537313	1115.38202985075	1194.83946268657	1596.7671641791	1118.2471641791	1367.69991044776	1898.38665671642	1586.07679104478	1523.94689552239	1984.62574626866	1105.90650746269	1040.67402985075	1052.62459701493	1524.10298507463	6644.73446511628	1106.19773134328	1142.26626865672
154	150.058755081297	150.056630806301	150.068203262661	87.7385	83.655	87.753	12	12	233.604105263158	372.348026315789	472.454947368421	606.130105263158	425.509054054054	500.884605263158	383.56947368421	764.089609756098	470.207868421053	421.561378378378	247.923947368421	477.483157894737	495.924631578947	620.224	495.745578947368	450.005684210526	233.676421052632	248.944210526316	137.75472972973	241.770384615385	208.139052631579	111.194342105263	103.033289473684	194.870263157895	204.052631578947	112.228947368421	58.1475	331.585526315789	132.637631578947	200.991842105263	179.515368421053	159.161052631579	1012.98730769231	423.546756756757	148.983135135135	189.798315789474	553.068210526316	558.083947368421	285.592631578947	453.066947368421	268.293717948718
155	153.998889383709	153.998889383709	153.998889383709	64.281	64.281	64.281	1	1	127.508928571429	195.819428571429	286.700285714286	414.232	140.799428571429	259.044965517241	146.952	110.190857142857	50.9714285714286	71.4625	180.58425	55.0935	162.225428571429	139.749448275862	144.879172413793	191.854	50.00275	74.4652142857143	48.9737142857143	43.8722857142857	578.60325	1117.17375	1209.02689655172	966.17675	323.362642857143	392.7275	326.422068965517	108.127310344828	88.7648571428571	141.844535714286	252.977103448276	183.683571428571	56.1039285714286	93.8465714285714	148.9565	86.7242857142857	57.136	58.15425	128.528689655172	70.4120357142857	61.23
156	154.969047287017	154.965162615506	154.979272878987	1076.37	1075.32	1077.41	129	129	1790.66612903225	2672.19843749999	2525.32499999999	2525.11875	1856.98709677419	2391.06153846154	1855.96677419354	1927.92484848484	2023.29967741935	2168.05921052631	3078.28281249999	1964.08333333334	2585.47187499999	2557.92343749999	2602.02000000001	2510.80595238095	1794.74741935483	2479.2075	1982.88000000001	1793.72709677419	2453.8758064516	1939.50743589743	2033.48281249999	2455.13999999999	2508.92515151514	2045.64189189189	1989.86666666666	1913.33333333334	2019.50046511627	1880.87999999999	2389.57187499999	1861.04999999999	1858.00741935483	2478.33906250001	1997.15999999999	1920.22812499999	1972.86812499999	1863.54000000001	2969.05677419356	2014.75354838709	1925.76
157	155.001587771514	155.001015479219	155.002160063808	1079.925	1079.42	1080.43	2	2	1877.35757575758	2690.5390909091	2771.14303030304	2690.76000000001	1952.86	1783.98823529412	1925.31181818181	1927.92484848485	2035.08848484849	2203.85454545455	3081.31515151516	1927.8	2670.13303030304	2676.02909090908	2655.06000000001	2633.40212121213	1891.64181818182	2643.60515151516	2018.57999999999	1868.17484848485	2526.27030303031	1937.55545454546	2075.7	2996.60382352942	2644.62545454546	2021.22030303031	2034.67181818182	1953.88030303031	2011.61454545455	1918.61999999999	2729.31060606061	1907.96666666667	1934.49454545455	2607.89454545455	1995.11999999999	1946.73818181819	1997.32606060606	1910.00727272728	3111.82787878786	2054.89030303031	1948.64090909091
158	155.070086791749	155.070086791749	155.070086791749	292.828	292.828	292.828	1	1	63.2573023255814	102.039534883721	113.250976744186	113.26388372093	112.23	125.507522727273	107.129302325581	179.544558139535	2100.75460465116	2695.86077272727	1840.33172093023	2610.89413953488	100.98225	118.368558139535	96.9151136363636	73.4600930232558	141.78	125.488604651163	162.242860465116	175.488	85.7132093023256	128.569813953488	81.6111627906977	86.7237209302326	77.5500465116279	66.3272093023256	52.0401627906977	114.271255813954	67.3384186046512	73.4684651162791	80.6112325581395	85.7132093023256	230.614604651163	74.4803720930233	65.2963720930232	109.154930232558	66.3256976744186	238.745302325581	62.2130681818182	76.5209302325582	54.0821860465117
159	157.011077103483	157.008796302983	157.014889717102	62.235	62.217	64.298	3	3	477.43488	668.12568627451	792.9285	830.50792	733.58132	909.98272	624.477306122449	892.7275	625.00254	675.65044	668.2834	600.872392156863	604.953019607843	771.238588235294	699.98068	607.1261	287.7528	406.073714285714	258.12578	317.33818	719.4525	1208.80042372881	960.17758	787.755102040816	548.791647058824	630.45888	483.554352941176	764.09984	401.980431372549	471.466285714286	596.926836734694	401.052489795918	964.0512	912.935098039216	437.70012	521.360274509804	599.92464	791.915918367347	667.105647058824	562.22938	366.27334
160	157.011898339513	157.011898339513	157.011898339513	91.823	91.823	91.823	1	1	635.544604938272	857.934209876543	1039.8003375	1094.83555	913.198333333333	1179.43397530864	827.380197530864	1209.95427160494	1092.182	1254.1791375	970.281525	1009.99555555556	830.440790123457	987.551209876543	924.366074074074	814.289175	432.626567901235	629.507580246914	432.621333333333	500.916987654321	938.7105	1533.2666625	1164.2050875	1055.98111111111	771.222666666667	833.561901234568	699.804691358025	1022.3907	557.104275	634.696575	866.158185185185	582.691225	1295.5724691358	1150.86637037037	598.942913580247	658.1176875	881.5176	1068.3718875	879.410271604938	872.39925	503.983679012346
161	157.975279277273	157.971889696623	157.985900134575	89.785	86.716	91.835	58	58	497.826545454545	1338.44872727273	1167.30438709677	1363.27925581395	836.735454545454	1522.07736363636	790.608139534884	951.763666666666	745.535	734.885581395349	1534.49018181818	725.413909090909	1130.58809090909	1258.87631818182	1075.24768181818	917.335418604651	919.376209302326	1028.43490909091	670.408772727273	944.682456140351	1225.51131818182	893.581473684211	893.762584615385	1080.48655263158	1133.523	959.056363636364	883.402476190476	1016.19163636364	772.449681818182	822.339818181818	905.76	794.792454545455	838.552090909091	1151.88790909091	762.228613636364	715.306772727273	613.265863636364	574.413545454546	1181.18631818182	741.738272727273	862.017906976744
162	158.960398198403	158.956808927621	158.970299053139	1081.49	1081.38	1082.56	144	144	11975.0615686274	15480.74125	14472.6151020408	15058.0428	11635.4275510204	15374.3668	11742.5489795918	11887.3704	11116.1521568627	11577.2296	12774.8480769231	10835.46	14693.1072340426	15295.8586	14500.32	14943.8775510204	11442.9525	15355.23	10577.4664	11621.193125	15471.3048	11201.796	11058.9254901961	14377.6786	14592.9408	10651.9082	10927.5642	11993.8775510204	10752.8925490196	11735.1	15160.0828	11890.7212	11662.9264	15025.39	10506	11275.2070588235	10996.7662745098	11684.6004	12735.4203846154	10684.6084	10880.34
163	159.074547834496	159.074069220008	159.083823724093	58.151	56.101	58.165	4	4	212.197142857143	279.499228070175	437.783210526316	486.665526315789	290.806875	458.058771929825	302.062714285714	311.185614035088	74.4356666666666	72.4605714285714	108.149754385965	73.4526315789474	578.43947368421	594.762280701754	618.343263157895	778.546125	228.542877192982	258.154875	168.361875	252.032625	112.252105263158	68.3519642857143	55.0998947368421	77.548	170.351719298246	69.3794285714286	66.3182456140351	174.45	125.494526315789	120.415894736842	114.281263157895	118.375928571429	195.891428571429	129.548912280702	97.956	79.5818947368421	159.161052631579	150.00825	345.803789473684	216.318105263158	66.3174107142857
164	159.966378625033	159.964033090275	159.967435122695	1080.485	1080.36	1081.54	50	50	1545.3	2233.31390243903	2097.57688888889	2196.01818181818	1500.75431818182	2267.42755555556	1543.61186046512	1485.79720930233	1488.85860465117	1616.04837209303	1680.32302325582	1404.54	2250.61022222223	2144.97422222223	2181.28255813954	2201.15999999999	1588.86418604652	2216.36425531915	1537.49046511628	1522.18697674419	2170.52930232559	1478.31697674419	1514.02511627907	2234.82000000001	2298.58395348838	1465.05395348838	1534.4380952381	1646.01023255814	1479.67441860465	1480.02	2259.18367346939	1570.49581395349	1557.89511627907	2268.448	1497.36	1535.45	1479.67441860465	1489.87906976745	1617.43720930233	1445.99906976745	1414.74
165	159.966163731829	159.966163731829	159.971234831633	89.794	86.716	89.794	3	3	320.314888888889	756.025833333333	720.414166666667	735.729	422.4525	802.958611111111	484.473611111111	488.633222222222	409.961833333333	383.791555555556	814.188	390.766388888889	623.481857142857	643.688216216216	640.627891891892	586.746428571429	533.692444444445	592.781388888889	379.595	586.563888888889	680.525277777778	578.403	550.86	740.600666666666	678.484722222222	500.956388888889	572.375833333333	537.686388888889	401.028428571429	469.327777777778	644.520432432432	513.199722222222	401.923777777778	599.0922	381.646222222222	368.374714285714	332.664888888889	341.793055555555	547.799666666667	370.360833333333	522.296888888889
166	160.073742769148	160.070466293657	160.082154278687	271.393	267.298	273.454	20	20	149.980090909091	282.653318181818	239.794	406.068545454545	1005.98890909091	1170.38315909091	912.123818181819	2346.31363636364	16773.3793917526	18401.1927721519	10454.6632666667	19669.1681454546	401.933727272727	580.535181818182	382.559659090909	339.788659090909	1923.72	2249.70136363636	1897.49590909091	2252.76218181818	393.8744	307.102090909091	196.886318181818	257.108727272727	327.544022727273	224.49	163.225454545454	395.863466666667	579.592363636364	310.204363636364	327.551318181818	201.9915	1585.29190909091	952.934727272728	388.775863636363	645.746318181818	1396.90893181818	843.878318181819	440.757818181818	929.22	1171.42963636364
167	160.075513903386	160.073704057739	160.083495837084	525.4335	523.427	530.551	6	6	24.489488372093	51.0139534883722	48.9800930232557	33.6730465116279	24.4866976744186	50.0068333333334	20.4004651162791	34.6934418604651	898.968302325583	1446.36	65.2978604651163	2065.01973333333	48.9722790697674	39.7963255813954	51.0127906976744	47.9596744186046	86.7237209302326	54.0821860465116	65.281488372093	78.5704418604651	42.840976744186	26.5308837209302	34.6937619047619	57.1346666666666	46.9328372093023	33.6646046511628	42.8507441860465	23.4664186046512	26.5339069767441	38.7697209302326	40.7954545454546	29.58	39.7800000000001	47.952023255814	30.6125581395349	39.7854418604652	37.7546279069768	34.6847441860465	30.6076744186046	30.6128571428572	32.6571162790698
168	160.075344572581	160.074757762282	160.07593138288	394.833	393.824	395.842	2	2	52.0274375	72.4303541666666	62.2301666666667	69.3784166666667	64.2849375	70.37425	57.1421666666666	126.500666666667	1123.4558125	1211.06147916667	514.2795	1438.934375	67.33925	86.7123958333333	56.1217708333333	56.1080208333333	98.9662708333334	89.7838333333334	50.0045	91.824375	84.6824791666667	49.9759166666667	51.0187499999999	66.3165957446808	68.3344166666666	33.680625	36.726	70.3915	28.5710833333333	57.1281666666667	62.2517708333333	47.9644791666667	137.7196875	89.7838333333332	33.6733404255319	59.1760425531915	83.6622083333334	72.4392291666667	33.6655	42.84175	71.4189583333334
169	160.081156545921	160.076678332501	160.085634759341	370.879	369.331	372.427	2	2	73.454	111.201194444444	101.0075	101.022625	92.8528611111111	99.9790555555556	73.471	201.9985	2402.394375	2773.115	1195.84694444444	3174.55945833333	101.01575	112.212222222222	86.7094444444444	77.5347777777778	150.976444444444	127.545138888889	118.369944444444	125.463416666667	122.441666666667	83.6559444444445	86.7306944444445	105.080027777778	114.252444444444	54.0872361111111	60.1865555555556	92.8528611111111	65.2977777777778	80.5931666666667	92.8591805555556	66.3225694444445	187.715777777778	140.809833333333	53.0587777777778	91.83875	151.011388888889	103.055069444444	69.3788888888889	107.095625	151.011388888889
170	161.080383279314	161.077495257211	161.089707704348	271.3825	266.278	273.454	10	10	56.115125	87.7543999999999	87.76085	120.391658536585	190.794731707317	205.103341463414	142.8385	382.603125	2537.69931707317	2883.6504	1764.50388888889	3513.8271	112.216097560976	142.835	129.558585365854	118.3693	307.02	357.09625	250.98765	338.7313	112.244	86.7233749999999	72.428875	94.8855749999999	80.613575	90.8169024390243	67.32825	135.696575	98.9666749999999	73.4688	80.613575	55.08675	215.25165	180.588675	88.7747999999999	107.11575	219.391375	168.34125	106.1086	153	198.978
171	161.095114827526	161.094487106472	161.09574254858	385.6475	385.644	385.651	2	2	83.6511818181819	145.8795	165.262090909091	207.143045454545	125.510318181818	176.463931818182	117.347045454546	245.852863636363	342.857454545455	437.697	227.551227272727	426.6355	126.513818181818	179.548	131.600522727273	95.8928181818181	124.473272727273	164.263909090909	104.081727272727	174.466636363636	225.480272727273	334.567454545455	253.027636363636	278.567930232558	159.12	163.309090909091	138.72	171.405818181818	92.8572272727273	129.542886363636	151.017181818182	125.507522727273	166.263704545454	112.23	104.079409090909	93.8650909090909	123.453	140.813318181818	72.4393636363636	128.522863636364	43.8717272727273
172	162.044630799719	162.039942383633	162.049319215805	186.2035	184.673	187.734	2	2	306.083333333333	745.823055555556	635.826470588236	785.613888888889	81.6470588235294	774.390833333334	471.342666666667	91.825	304.125555555556	344.853888888889	208.068666666667	290.874166666667	450.97	577.477222222223	613.186944444445	468.3075	62.2369444444445	946.817777777778	486.5135	657.273555555556	170.389117647059	83.6354444444445	104.096666666667	119.3725	188.741111111111	89.8137777777778	86.75	835.572705882354	278.520666666667	91.7700000000001	322.407777777778	172.479411764706	564.213611111111	977.106777777778	271.393888888889	377.379444444445	676.444166666667	392.806944444445	733.579722222223	645.835833333334	145.899722222222
173	162.054129239892	162.054129239892	162.054129239892	256.11	256.11	256.11	1	1	86.7310317460317	130.59453968254	110.199428571429	141.830746031746	109.179063492063	151.053968253968	94.8688571428571	236.724698412698	519.268873015873	562.264888888889	403.957714285714	634.667079365079	137.736428571429	149.993666666667	149.982	133.665746031746	258.06	173.445873015873	119.351142857143	193.83619047619	221.419222222222	210.155968253968	156.074571428571	208.154476190476	176.536888888889	128.588	113.221761904762	233.645428571429	140.784095238095	106.098158730159	164.278777777778	137.712857142857	306.080952380952	235.704333333333	121.423444444444	166.275523809524	209.174841269841	219.416031746032	101.006714285714	222.377301587302	144.891841269841
174	162.072985855728	162.072985855728	162.072985855728	59.168	59.168	59.168	1	1	103.034428571429	172.386897959184	151.018583333333	178.547395833333	243.843408163265	225.452229166667	173.488541666667	333.6285625	422.153265306122	720.570638297872	404.02725	466.206645833333	273.404666666667	383.582666666667	276.521625	273.466083333333	97.946	97.946	63.2564489795918	75.509914893617	199.0015625	130.581333333333	128.569875	193.87125	244.809795918367	122.404897959184	92.8332708333333	636.571	204.054166666667	240.838	275.506875	227.548270833333	639.629571428571	404.956204081633	196.912270833333	299.959625	317.304229166667	788.862604166667	510.072916666667	479.57625	92.8446458333333
175	163.069298058346	163.069298058346	163.069298058346	59.18	59.18	59.18	1	1	199.934	234.567142857143	185.72762962963	178.55	150.99837037037	137.709642857143	135.7265	138.754	168.241071428571	238.792666666667	441.76825	155.050857142857	107.1075	141.81475	126.537571428571	114.296	72.43775	94.88325	55.094	51.0240740740741	174.502333333333	104.066444444444	66.3185714285714	144.8755	152.978571428571	75.4991851851852	58.1440714285714	162.191357142857	56.1157142857143	93.9047407407407	127.532407407407	110.190857142857	126.515428571429	121.3885	85.7048888888889	77.5417142857143	108.151407407407	206.09237037037	366.205642857143	104.089111111111	35.71
176	163.074850391661	163.07211228974	163.07784095306	197.937	196.905	198.935	7	7	88.771265625	120.3931875	111.220875	170.34	155.109968253968	141.81909375	109.179063492064	328.5305625	4099.4900625	4817.68608333333	3141.397859375	2670.29541269841	129.586365079365	138.75825	148.973301587302	115.290492063492	405.0144375	246.905301587302	301.9755	416.268375	111.21065625	153.0421875	117.31078125	132.63453125	124.4743125	103.056873015873	90.7966875	202.0651875	85.6946666666667	122.4	123.452140625	107.138333333333	412.1873125	145.87340625	102.009375	148.95878125	141.830746031746	286.731507936508	279.558285714286	158.141171875	111.2004375
177	164.013558729716	164.013558729716	164.013558729716	254.046	254.046	254.046	1	1	174.466887096774	192.831822580645	229.579838709677	201.028967741936	155.096387096774	178.597540983607	140.777523809524	121.42414516129	146.907870967742	157.13806557377	231.54	165.300096774193	237.723887096774	188.768629032258	223.461241935484	204.054838709677	148.934129032258	214.257580645161	206.075838709677	225.480596774193	195.89264516129	159.147677419355	137.710887096774	176.507435483871	242.848290322581	158.17	166.244476190476	208.135935483871	190.791274193548	161.203322580645	222.419774193548	140.773142857143	170.383096774193	194.89085483871	166.302064516129	161.175290322581	213.237306451613	170.434274193548	277.536516129032	193.815322580645	196.928483870968
178	166.08016066008	166.078815772766	166.087289956689	154.048	153.01	156.105	9	9	1190.65827272727	2125.22809090909	1795.66933333333	2380.42066666667	1315.15237777778	1921.20397777778	1327.5404	2781.6006	1487.5812	1679.5784	884.6868	1947.73148888889	1431.6212	1626.93544444444	1445.56042222222	1279.27506666667	1592.63626666667	1648.75093333333	1333.48853333333	1874.80084444444	1399.80586666667	1436.556	1250.68346666667	1604.91442222222	1488.7636	1295.73866666667	1039.67437777778	1579.7856	1096.64333333333	947.703866666667	1445.72645454545	1031.51206666667	2079.03173333333	1345.40931111111	952.825288888889	1342.17377777778	1358.9952	1661.7972	554.0772	1618.14293333333	943.623333333333
179	167.061163895899	167.055512777607	167.066815014191	845.252	842.716	847.788	2	2	28.567512195122	69.36	106.095219512195	75.4890243902438	30.6043902439025	116.296682926829	35.7093902439025	65.2893658536586	154.078926829268	140.817219512195	28.567512195122	96.9139024390242	85.7025365853657	87.7430731707317	105.115268292683	104.067365853659	27.54	45.9065853658536	63.2566341463415	35.7049999999999	60.2375609756096	60.1958292682925	121.414829268293	84.682268292683	60.1958292682925	80.6127560975609	40.8331707317074	26.5307804878049	98.9518292682928	31.6328536585366	50.0003170731707	46.9390731707317	29.5877804878048	115.29031707317	97.9457560975607	152.019975609756	93.8646829268293	46.9323414634147	45.905487804878	154.064195121951	103.02
180	169.034924938566	169.034777206441	169.035072670691	82.6455	82.64	82.651	2	2	338.689446808511	731.462042553192	778.621421052631	994.89414893617	430.610595744681	609.028914893617	338.731829787234	608.08485106383	724.977957446809	795.139282051282	525.431489361702	403.00085106383	343.869063829787	440.713531914894	332.568553191489	341.878191489362	135.710936170213	171.385021276596	91.8363829787234	134.659659574468	330.569617021277	250.956638297872	189.771446808511	310.157617021277	368.273765957447	198.953936170213	141.80070212766	212.217531914894	124.473744680851	221.423106382979	317.233234042553	261.190808510638	232.593957446809	242.85114893617	149.99629787234	104.081234042553	112.244468085106	164.264531914894	174.427276595745	118.394042553191	156.102319148936
181	171.137404882268	171.13677621687	171.138151599247	364.25	361.146	364.258	4	4	87.7430731707317	188.72256097561	163.246829268293	239.831829268292	57.1432195121951	158.118902439024	58.1483414634147	54.0742195121951	92.82	106.123121951219	127.533536585366	85.7148292682928	182.654219512195	142.796585365854	181.581707317073	155.080780487805	35.7	142.858048780488	61.2248780487805	45.8989024390244	198.980853658537	81.6117073170732	102.029268292683	150.978048780488	161.202390243902	112.229512195122	114.24	91.8373170731707	91.8131707317074	42.8512682926829	132.653902439024	42.8574146341463	43.8715365853659	177.552146341463	96.9393902439025	56.1228048780488	98.9778536585365	50.0003170731707	106.092682926829	92.8066829268293	62.2438048780488
182	171.990602795355	171.990602795355	171.990602795355	116.309	116.309	116.309	1	1	306.036585365854	561.080487804878	578.575097560975	567.350536585366	616.3367	891.586585365854	582.42	671.16	494.770975609756	521.294780487805	471.306	357.093902439025	381.580341463415	376.452	395.9249	331.63	161.202390243902	134.6763	155.062243902439	150.978048780488	313.222365853659	381.48	393.82356097561	319.26	264.249487804878	375.512585365854	305.022714285714	475.5763	295.916	256.050609756098	341.604285714286	252.006268292683	637.484756097561	653.991975609756	406.066780487805	479.588	635.46	564.208365853658	713.167536585366	615.133536585366	242.858682926829
183	172.093835559452	172.093802461596	172.093868657308	251.4895	249.97	253.009	2	2	102.028125	164.26528125	173.462769230769	289.806707692308	344.8848	427.605615384615	339.690738461539	566.308125	1756.762875	1762.17049206349	1071	3210.81147692308	296.900584615385	361.20721875	320.395938461538	277.536246153846	414.163723076923	472.388215384616	292.7938125	477.4843125	225.4812	279.531375	191.777353846154	179.5695	257.129169230769	251.033538461538	166.247461538462	447.901569230769	330.569723076923	342.80925	316.28234375	248.902523076923	1654.87084375	732.62925	291.76915625	546.77025	871.303353846154	1049.11353846154	495.899446153846	840.492676923077	789.75815625
184	172.976778051355	172.975875764266	172.980241900733	65.285	63.261	65.301	5	5	370.3095	874.159477272727	842.846558139535	1087.60426666667	482.6535	967.110818181818	534.694363636364	653.047272727273	308.942931818182	283.743227272727	465.244363636364	217.293886363636	881.4144	703.907333333333	805.091930232558	863.266090909091	376.522568181818	632.639545454545	333.673772727273	388.775863636364	1216.32763636364	2457.8324375	3204.65144117647	1537.7565	1197.50668181818	2110.95472222222	1687.31628571429	615.1404	807.035727272727	663.347674418605	1043.739	698.980227272727	353.014363636364	715.115590909091	910.204909090909	551.967545454546	340.771090909091	267.349674418605	446.769733333333	511.213568181818	649.913727272727
185	175.038685119676	175.036458784075	175.050019202294	297.9005	294.857	298.966	44	44	1334.6832	2476.571475	2483.55471875	2821.07987179487	1925.27154929577	2602.98185245902	1897.69902439024	2837.07507272727	89.7841999999999	125.494692307692	136.73695	101.005384615385	2115.42542105263	2556.102	2359.66032692308	2210.19671428571	604.934125	1134.53435294118	801.033625	952.936849999999	1443.92888888889	1185.73385	894.655394736842	1337.695	1490.60447368421	1128.41493333333	934.864648648649	2014.34046153846	1108.02166666667	1275.33653846154	1532.4473220339	1238.77805128205	2738.4181	2292.5472972973	1279.2681	1620.978625	1984.40014285714	2146.32045714286	1434.893775	2037.48463636364	826.493478260869
186	175.116042401474	175.11237999446	175.125986854053	55.093	54.061	57.122	18	18	121.399428571429	192.787714285714	130.609632653061	163.245714285714	156.119326530612	189.746571428571	121.426142857143	375.502693877551	901.301142857143	1146.161875	464.220714285714	279.519142857143	258.101306122449	282.585224489796	308.157102040816	230.607632653061	8168.26864583333	4436.19193333333	4862.06481481482	5746.1092173913	306.116326530612	254.0474375	151.017387755102	319.381367346939	315.192612244898	126.513583333333	107.115	214.234285714286	236.701551020408	137.76612244898	246.933836734694	174.503755102041	564.218	236.67787755102	228.545333333333	277.512163265306	658.084285714286	382.691326530612	902.844489795918	525.499693877551	205.077428571429
187	176.075436875471	176.075436875471	176.075436875471	432.594	432.594	432.594	1	1	15.3021428571429	23.4665714285714	24.48	19.3904047619048	14.2876666666667	20.4	18.3647142857143	21.4285	327.504071428571	498.78	31.6283170731707	703.783953488372	26.5269756097561	27.5432142857143	31.62	22.4491219512195	23.4693095238095	21.4255	13.263487804878	21.42	34.68	12.2448571428571	15.3058536585366	15.3060714285714	13.2637142857143	11.22	14.2856666666667	24.4897142857143	15.3039285714286	14.2856666666667	21.4287073170732	16.3241904761905	20.4057142857143	29.5877804878049	13.2634047619048	15.3060714285714	28.572	9.18257142857144	20.4052380952381	20.4080952380952	11.2213414634146
188	176.102916925175	176.102249827689	176.10358402266	56.6145	56.101	57.128	2	2	182.601058823529	235.606411764706	353.072647058824	312.201	244.863529411765	374.372382352941	254.089852941176	275.471470588235	86.665	134.744823529412	82.6414411764706	56.1048529411765	410.087294117647	471.280764705882	520.335	629.612205882353	1056.15661764706	572.3685	370.356088235294	838.802647058824	97.9623529411764	36.7295294117647	37.7508823529412	84.6819705882353	123.412882352941	43.8637941176471	48.9642352941176	163.218823529412	109.168323529412	101.038235294118	86.7075	75.5126470588235	207.083882352941	114.253176470588	76.5198529411765	71.4185294117647	189.774705882353	143.861470588235	351.93044117647	198.986029411765	54.0833823529412
189	176.970104011329	176.970104011329	176.970104011329	229.583	229.583	229.583	1	1	193.873409090909	412.135090909091	376.463863636363	440.806909090909	467.347363636364	619.457295454545	472.386272727273	781.615954545454	281.595272727273	368.416909090909	381.582	329.548090909091	390.860204545454	448.98	453.061636363636	315.264272727273	824.270181818182	774.387	641.665772727273	786.525136363636	320.4056	383.622545454545	306.006818181818	314.202	323.426454545455	227.551227272727	212.136363636364	400.000363636364	278.534454545455	240.693181818182	291.759	223.414840909091	800.914090909091	497.948545454545	291.7265	302.000727272727	682.638477272727	549.126818181818	563.190545454545	562.095136363636	339.712977272727
190	177.040408940712	177.040408940712	177.040408940712	65.301	65.301	65.301	1	1	84.6694857142857	463.054057142857	848.996571428571	839.695142857143	87.7421142857143	991.523314285714	78.5739705882353	93.8636571428572	86.6684285714286	73.4955428571429	737.645914285714	74.4683428571428	812.010971428571	383.552228571429	533.59844117647	725.533676470588	78.573	361.181142857143	81.6205714285714	111.226714285714	368.385028571429	177.529714285714	188.752857142857	166.301914285714	149.9316	119.353371428571	88.7499428571428	135.6752	75.4990285714286	79.6058823529412	271.3428	80.6148529411765	111.192457142857	461.091657142857	79.5822857142857	90.8028857142857	127.535714285714	386.688285714286	3649.95755555556	120.410571428571	58.1644285714286
191	177.052407251168	177.051043600472	177.053770901864	268.3415	267.31	269.373	2	2	217.320857142857	284.692928571429	307.141833333333	378.526	217.320857142857	304.12319047619	224.462857142857	427.499714285714	1515.72	1881.62638095238	1001.64	1965.01384615385	265.237142857143	309.146571428571	313.176547619048	283.672523809524	306	300.984285714286	233.607261904762	304.045142857143	315.305071428571	342.808	262.20730952381	307.141833333333	286.733738095238	231.631880952381	205.043928571429	248.949714285714	192.834	183.651428571428	239.795119047619	197.903095238095	293.801142857143	249.97	182.652452380952	203.008428571428	241.835928571428	230.643761904762	207.113166666667	280.5	166.329857142857
192	177.05759396891	177.05759396891	177.05759396891	296.892	296.892	296.892	1	1	143.879368421053	237.758105263158	273.437578947369	283.633157894737	326.484210526316	403.003947368421	332.614368421053	420.294210526316	408.105263157895	422.454315789474	169.389894736842	472.381842105263	239.693974358974	267.350315789474	296.858289473684	314.200526315789	145.878815789474	137.735526315789	95.9195789473683	143.860815789474	208.165894736842	206.156947368421	113.234605263158	192.859578947368	205.072894736842	145.897631578947	110.205473684211	361.229052631579	171.404210526316	201.980842105263	242.86647368421	202.043368421053	568.286578947369	349.950263157895	217.282421052632	302.971263157895	413.27052631579	403.003947368421	286.569564102564	494.904210526316	146.920615384615
193	178.034095825758	178.034095825758	178.034095825758	610.116	610.116	610.116	1	1	29.5918636363637	52.02	53.047090909091	54.0816818181818	29.5918636363637	54.0877045454546	29.5800000000001	30.6081818181819	41.8311818181819	29.5879090909091	43.8766136363636	20.4031111111111	51.0068181818181	49.9989318181819	48.9916363636364	53.0480888888889	29.5951590909091	38.7746818181819	51.0204545454546	61.2163636363636	59.1692272727272	27.5436818181818	32.6443636363637	40.8209090909091	49.9936744186047	75.5001818181819	33.669	37.7542954545454	34.6892727272728	34.6892727272728	47.9528181818182	24.4892727272728	35.7182954545455	55.0947272727273	36.7388181818182	33.669	36.733909090909	35.7095454545454	43.8717272727272	43.8766136363637	29.5806444444444
194	178.033546522239	178.026298339516	178.041249291832	304.04	300.967	306.069	9	9	325.503122807017	422.476105263158	290.78	279.585754385965	111.208684210526	186.708157894737	73.4526315789473	222.401344827586	320.362631578947	290.805	154.078280701754	361.142105263158	258.077754385965	491.817578947368	325.402385964912	253.055719298246	195.873684210526	274.45550877193	423.460175438596	532.584	304.043649122807	74.4728070175438	102.01724137931	121.437375	622.360526315789	203.014912280702	62.2368275862069	797.85950877193	626.51698245614	353.011052631579	621.350947368421	49.998052631579	978.432368421052	738.679724137931	173.426842105263	417.251754385965	1226.37740350877	1007.916	633.409293103448	994.859210526316	1180.46477192982
195	179.038948298708	179.038346644112	179.039549953304	303.002	301.993	304.011	2	2	579.580244897959	840.900408163265	761.117918367347	750.915265306122	540.751428571428	757.052	552.994857142857	512.121959183673	546.873142857143	603.049163265306	1225.48569387755	627.400408163265	837.453510204081	804.065551020408	744.629795918367	799.888	571.291428571428	825.394632653062	594.88606122449	589.713346938775	807.029857142857	644.743183673469	578.421	867.416326530613	814.188	599.856	580.600632653061	588.693081632653	614.273428571429	535.585714285714	810.090653061224	561.213265306123	511.152918367347	797.847469387755	599.832	598.835836734694	666.313204081633	579.452734693877	1092.33257142857	608.151102040816	641.74687755102
196	179.048255554745	179.046098114608	179.060827513593	87.747	85.69	88.768	25	25	306.077142857143	675.313555555556	614.298	1067.38488888889	569.3925	1072.13677777778	472.311444444444	787.633	416.136685714286	396.059314285714	574.416388888889	303.0225	986.791266666667	985.35864	1116.00155555556	1120.448	830.619166666667	1083.7356	556.127083333333	1010.95763888889	664.200833333333	198.922285714286	184.670277777778	481.571111111111	747.869428571429	300.984285714286	244.866666666667	510.138888888889	386.67475	636.653333333333	777.197666666666	535.645833333333	1191.55833962264	1378.36939655172	426.551085714286	328.574166666667	221.4392	883.560555555556	741.499611111111	302.046857142857	244.826666666667
197	179.071987614183	179.069987039182	179.073988189185	294.3615	293.866	294.857	2	2	203.058770833334	313.299895833333	269.350040816326	306.11875	234.662291666666	256.087979166666	233.613395833333	322.366083333333	2363.96752083333	2964.24989583333	1906.09941666667	3025.79667857143	291.731916666667	328.567458333334	302.9895	280.608854166667	342.769	356.074520833333	359.172	439.745708333333	244.89306122449	255.098958333334	216.270916666667	268.396979166667	252.032625	246.904204081633	206.119958333333	278.532428571429	197.932541666667	234.662291666667	293.868	236.731833333333	378.520479166667	293.838	197.908291666667	228.512666666667	229.5890625	242.823142857143	260.07875	227.548270833333	229.5609375
198	180.031629015501	180.030252593095	180.033005437907	303.002	301.993	304.011	2	2	180.603609375	295.93140625	282.639546875	257.1305625	153.03984375	227.543625	150.98775	169.350646153846	158.142923076923	179.58325	293.841	158.1290625	222.36	260.191640625	246.8626875	260.191640625	164.234861538462	258.127203125	190.810125	205.075661538462	243.84721875	185.6736	177.5148	218.37696875	287.74134375	189.7723125	161.203753846154	236.701625	197.94971875	194.890523076923	279.555876923077	151.0155	219.376076923077	288.735171875	184.670123076923	200.976369230769	286.694640625	271.369875	332.52	276.491984375	261.212
199	181.055106228758	181.055106228758	181.055106228758	184.673	184.673	184.673	1	1	87.7432432432432	163.269189189189	165.310054054054	192.745184210526	128.553157894737	145.898648648649	133.655405405405	292.771027027027	201.025189189189	190.760216216216	173.450540540541	159.212756756757	118.351351351351	145.875459459459	143.858108108108	112.214473684211	144.855351351351	188.724342105263	102.010810810811	161.224054054054	105.073918918919	79.5684324324324	84.6824324324324	85.7163243243243	82.655027027027	64.2855405405405	70.3986486486486	229.633783783784	95.8923684210527	81.5956756756757	117.331081081081	70.4098378378378	436.617837837838	202.974621621622	85.7027027027027	100.993378378378	173.444736842105	274.450789473684	152.02027027027	163.264864864865	71.4189189189189
200	182.033454350351	182.033454350351	182.033454350351	65.307	65.307	65.307	1	1	199.938967741935	299.851548387097	341.786451612903	350.979870967742	370.423935483871	396.74235483871	395.947741935484	655.005677419355	164.116129032258	164.355032258064	226.497290322581	248.942967741935	466.272677419355	780.374032258065	542.777290322581	459.203225806452	479.612258064516	675.410838709678	191.778193548387	473.414709677419	183.681290322581	111.208129032258	118.353677419355	119.370193548387	241.755290322581	105.086580645161	85.6854193548387	514.128774193548	121.410709677419	280.606451612903	275.417419354839	250.01064516129	1051.91932258065	679.384451612903	147.942096774194	271.38864516129	427.50164516129	1277.40348387097	728.210903225807	450.104516129032	111.229225806452
201	182.059330825972	182.059330825972	182.059330825972	187.734	187.734	187.734	1	1	35.7098	47.95316	38.77976	40.8112	69.37632	31.62868	81.6224	290.7798	69.39536	69.37904	38.77064	44.90288	36.7296923076923	27.54648	41.83148	23.46644	100.98396	15.3042	20.4008	132.6624	23.4617692307692	17.34068	14.28392	24.48672	20.4104	20.4104	17.34476	85.72368	14.28392	41.8118	34.68952	27.55404	351.9966	33.66132	28.56784	62.22244	18.36504	207.11684	87.74408	39.79092	17.34476
202	182.972497052425	182.965134099617	182.979198667524	1075.35	1072.33	1082.53	23	23	2312.34	3419.92210526316	3143.41	3062.83	2207.83487179487	3286.0947368421	2295.57692307692	1748.7085	2182.34289473684	2555.74230769231	2680.23131578947	2232.78	1776.25525	3345.44289473684	3099.78	2047.14	2181.32263157895	3288.28641025641	2172.6	2176.22131578947	3398.04782608694	2102.76236842105	2217.03184210526	3215.86947368421	3084.23512820513	2279.26789473684	2305.33846153846	2184.38342105263	2267.57948717948	2147.1	3206.68710526316	2213.52157894737	2227.23447368421	3081.98947368421	2201.16	2146.63368421053	2309.87578947368	2267.0247368421	2729.90789473684	1656.1092	2246.04
203	184.07268564642	184.070465006727	184.084770856023	55.09	53.047	57.145	34	34	548.849666666667	674.246979591837	518.361083333333	529.5205625	349.952895833333	568.221229166666	418.357021276596	559.108416666667	2162.7992195122	2289.38931818182	2472.11622916667	954.853714285714	421.327428571429	450.903142857143	383.668833333333	332.649041666667	328.567458333333	343.831270833333	309.1420625	265.302916666667	498.004	330.56775	413.251875	518.365361702128	421.276857142857	392.756145833333	398.875857142857	483.559	351.991530612245	280.640425531915	421.418170212766	378.609446808511	585.575666666667	566.122653061224	357.094791666667	461.159918367347	674.412791666667	532.706553191489	1048.70685714286	571.421666666667	372.398854166667
204	184.98504852963	184.984817124828	184.985107408097	268.336	268.312	268.342	3	3	2507.83806896552	3340.6453220339	3286.29349152542	3182.56306896552	2352.7453559322	3070.89201724138	2316.80491525424	1990.38374576271	2053.43059322034	1924.59796551724	3667.14793103448	1951.78772413793	3342.43957894737	3203.99103448276	5657.39715	3354.27015517241	2302.33127118644	3311.81544827586	2681.04996610169	2436.40759322034	3498.80049152543	2665.74716949152	2721.81220338983	3335.26650847457	3412.09075862069	2612.15457627119	2798.09245762712	2174.19789830508	2571.09517241379	2485.38061016949	2963.18352	2569.85774137931	1999.33288135593	3186.6445862069	2575.42115254237	2483.9063559322	2271.3500338983	2220.73708474576	3682.1755862069	2197.22855172414	2570.33548275862
205	184.984799286376	184.984581372883	184.985173952329	333.622	330.601	335.668	3	3	2557.05444067797	3392.73983050847	3364.16938983051	3270.59198275862	2498.86670689655	3388.67968965517	2424.16433898305	2242.5933220339	2695.81520338983	2507.83806896552	4141.28074576271	2565.51313559322	4299.0626	3474.69728813559	3621.2406779661	3532.19503448276	2558.37254237288	3551.94037931035	2899.12011864407	2471.66533898305	3564.84386206897	2826.88966101695	2865.20705084746	3602.57755932203	3563.8235862069	2770.78827586207	2928.42152542373	2534.60623728814	2916.9553220339	2590.72674576271	3712.82852542373	2697.60937931034	2399.13572881356	3501.91972881356	2879.20528813559	2831.4406779661	2687.36120689655	2462.44366101695	4279.61101694915	2823.82915254237	2763.42062068966
206	184.98562108357	184.979999347903	184.996656140361	1074.35	1073.26	1075.42	108	108	3568.55288135594	5009.4456923077	4201.07000000001	4428.55576271187	3147.08181818181	3734.09268292682	3580.79491525423	3387.93092307693	3675.7153488372	4290.12	5049	3714.42683333334	3968.72619047618	5077.56000000001	4395.91033898306	4049.07631578948	3675.70246153847	4156.17050847458	3810.12698412698	3530.76078125001	4919.1934375	3606.35462962962	3562.96645161289	3975.66166666666	3968.49464285713	3582.71404255318	3438.748	3460.41491525424	3570.59322033899	3413.45111111112	4207.19103448275	3612.37328125	3459.39474576272	4235.42711864407	3922.91999999999	3386.4	3771.51765625	3418.08064516129	5429.22372881354	3917.08135593221	3784.7888888889
207	184.987090453536	184.982206284487	184.997615884621	1169.2	1168.15	1169.29	94	94	1449.11000000001	0	1744.18529411764	2022.66000000001	1097.21666666666	2308.18608695652	1523.57095238096	0	0	2075.70000000001	2986.93380952382	1601.12714285715	2417.36708333333	1970.58550000001	2173.56818181819	2026.74000000001	1339.91650000001	1975.74000000001	0	0	1831.92000000001	0	0	0	2134.86000000001	545.569999999989	1519.80000000001	1398.41999999999	1590.95950000001	1864.56	1907.31450000001	1553.13181818182	1405.22850000001	2037.96000000001	1912.5	1465.74000000001	0	1408.62000000001	3752.97461538461	1561.36500000001	1708.50000000001
208	184.985788749246	184.983348862423	184.997474423696	1125.34	1118.16	1137.64	91	91	4361.58196721311	4452.15695652174	4058.38976744185	2948.76333333335	909.840000000001	1785.00000000001	3638.34	3205.15659574468	2159.94769230769	4429.78391304346	6663.66	3431.27999999999	4154.3448888889	4369.50173913044	4619.58	4255.25333333332	3356.458	4379.55893617022	3551.37673913044	3220.82630434783	4471.7670212766	3689.85872340424	4075.92	4192.02727272726	4022.88000000001	754.800000000005	3611.53749999999	3701.90370370371	3759.42254901961	3153.49195652174	2566.26730769231	3296.30744680851	3664.14999999999	4714.30865384615	3682.922	3759.437	3581.22	3150.44622222223	6282.76000000001	4481.60457627119	2261.08413793103
209	184.984554962657	184.981843629783	184.988355078737	916.1745	911.13	922.342	20	20	1693.94328358209	2148.68579104477	2634.56489552239	2235.24511940298	1388.58026470588	3011.87713432836	1455.15850746269	1452.0971641791	1356.05605970149	1405.93020895522	1659.84036923077	1340.63301492537	2894.51726027397	2209.90191044776	2332.70946268657	2289.71731343284	1331.45059701493	2760.07939655173	1341.55514925373	1523.39480597015	2172.34262686567	1370.44129850746	1279.64149253731	3041.68782089552	2642.72776119403	1312.0604117647	1243.90762686567	1667.14337313433	1477.11128358209	1386.70737313433	2769.00913432836	1575.43307462687	1467.27510447761	3004.95492537314	1326.92291044776	1379.52429850746	1390.40030882353	1435.539	1473.52656716418	1254.02023880597	1430.54220895522
210	184.98490044417	184.981875934127	184.988504243336	81.044	72.443	82.646	15	15	2107.64868181818	2704.02	2569.33286363636	2512.21334883721	1577.53120930233	2384.3378372093	1587.51804651163	1283.51106976744	1815.93188636364	1633.07906976744	2899.59229411765	1410.85297674419	5845.14245454545	2409.56958139535	2259.58397435897	2731.59834883721	1817.36553488372	2910.7898372093	1946.9143255814	1931.34425581395	2975.4864	1898.47377272727	1988.47858139535	2753.73320930233	2725.44	1948.72090909091	2240.22641860465	1626.28776744186	1979.29627906977	1924.42176744186	2887.62	1996.02976744186	1116.05404545455	2167.36911627907	1820.42679069767	1551.84446511628	1167.17265116279	917.23088372093	3531.24	1015.31651162791	1832.40981818182
211	184.984699451026	184.98227156235	184.988605588647	100.4985	92.843	117.313	18	18	4689.8261686747	6091.87171084337	5903.06975903614	5577.88836144578	4030.61807228916	5407.78640963855	3821.16337349398	3227.6993253012	4323.52463855422	4145.19759036144	4889.24253658537	4021.93236144578	6704.24087951807	5937.84079518072	735.626	6454.09096385542	4349.44131325301	3986.23032558139	4856.11759036145	4473.59813253012	6743.88730120482	4367.23893975904	4767.69862650602	7010.03756521739	6624.65926506024	4634.37224096386	5057.81708433735	3786.47190361446	4968.02255421687	4489.60326506024	4139.31638297872	4772.17413253012	2971.26	5429.91477108434	4592.59263855422	4106.8578313253	3298.32218072289	3009.60421686747	8005.03493023256	3119.17127710843	4460.91489156627
212	185.031795740648	185.031795740648	185.031795740648	57.122	57.122	57.122	1	1	2043.27654054054	3185.3755945946	2563.28666666667	2300.72638888889	2245.61486486486	2341.21013513514	1559.23911111111	2641.85875	2214.67686486486	2284.48645714286	3050.5475	2416.70013513514	2934.85966666667	2590.06211111111	3008.18833333333	2681.728	1877.56666666667	2936.2795	1712.01351351351	2120.45859459459	2056.19555555556	1178.42083333333	1202.05083333333	1935.73041666667	2434.67548648649	1232.32324324324	1245.55566666667	1850.48155555556	2019.12972222222	1644.15975	2401.73388888889	1609.99833333333	2974.63524324324	2788.97556756757	1871.17567567568	2190.53638888889	2786.37861111111	2333.75644444444	3343.92422222222	2939.82041666667	1642.63513513513
213	185.984992712996	185.984363468774	185.985621957218	1078.4	1078.4	1078.4	2	2	993.729743589748	1523.24282051282	1684.86666666667	1550.78974358974	831.508974358978	1798.16736842105	917.210512820512	769.46666666667	790.897435897435	853.95461538462	715.199743589747	745.620000000004	1786.46897435898	1677.72307692308	1676.45846153846	1637.1	794.779743589747	1719.13205128206	720.12	836.610256410256	1629.75897435898	731.523846153846	717.240256410256	3004.91999999999	1783.40820512821	762.131538461538	764.364102564106	991.93846153846	681.702564102567	808.859999999999	1914.93936170213	839.893157894741	826.407692307692	1805.28717948719	782.339999999999	711.118717948717	765.394736842109	806.819999999999	762.323076923076	693.948717948721	716.04
214	186.078070734875	186.077696264845	186.083349621004	515.241	515.237	515.27	3	3	19.3876904761905	53.0545116279069	43.8774047619047	45.9177906976744	31.628119047619	47.9596744186047	22.4369302325582	41.8314418604651	808.042604651162	1927.016125	42.8507441860465	3259.18663636364	37.7558571428571	38.7653023255814	41.8362093023255	45.9182142857142	88.7521395348838	52.0406428571428	80.5910232558139	67.3460930232558	35.6959302325582	32.6571162790698	26.5302790697675	39.7963255813954	34.6894883720931	31.6163953488373	26.5272558139535	25.5065476190477	31.6369761904762	22.4430697674419	52.0200000000001	21.42	30.6006976744186	46.9328372093023	18.3671162790698	31.6286511627907	36.7397142857143	21.426	28.5606511627907	36.7392558139535	32.6529523809524
215	186.142994772174	186.142994772174	186.142994772174	365.256	365.256	365.256	1	1	86.7318749999999	134.663571428571	134.675357142857	176.543410714286	109.180125	142.825	109.180125	243.822678571429	167.291714285714	140.796964285714	98.976375	99.9967499999999	103.057875	100.987071428571	125.481964285714	138.741473684211	65.2845714285714	73.4747142857143	64.290375	64.25775	95.9135714285715	54.0685178571428	44.8949285714286	96.9169642857143	93.8561403508773	54.0741964285715	57.124	104.07825	55.0885263157895	73.4605714285714	82.6576071428572	58.1669454545455	204.053571428571	106.119	66.324375	62.2494107142857	74.487375	104.07825	74.4730357142857	62.2178214285714	46.93725
216	186.959779135599	186.953711215312	186.969907009833	1080.44	1078.38	1082.54	53	53	6804.08999999999	8932.28875000004	7643.58232558142	7582.68000000001	6327.63025641025	8328.30049999999	6633.66550000003	6689.37750000003	6067.45021276596	8532.50999999999	7721.25199999999	6872.40399999999	8185.51717948717	8830.38650000004	7112.46000000001	8168.15999999999	6707.74649999999	8264.07692307692	6634.68575000003	5970.46731707319	8684.45500000004	7081.55525000003	7047.88700000003	7876.43999999999	7892.70358974358	7820.31710526318	6743.85249999999	6881.23149999999	6476.17435897435	6746.28000000003	7488.50697674417	6901.01435897435	5958.56969696971	8277.27549999999	6761.58000000003	6828.53325000003	6684.35897435897	6647.94899999999	7502.71600000003	6060.36315789473	6334.46514285715
217	186.973770519027	186.973770519027	186.973770519027	1169.17	1169.17	1169.17	1	1	1632.61538461538	2328.48518518518	1898.93576923077	2212.56538461538	1667.30846153846	1983.62769230769	0	1470.28538461538	1671.39	1989	2361.17	1584.06	2256.24	0	1906.07846153846	2114.23692307692	1581.59615384615	2248.08	0	1618.3074074074	2056.32	1517.31192307692	0	2158.32	2044.08	1649.34	1635.06	1638.12	1592.82038461538	0	2120.35923076923	1556.08653846154	1458.12961538461	2124.66	0	0	1669.74	1651.38	0	1485.68	1566.72
218	187.090633938074	187.090633938074	187.090633938074	515.237	515.237	515.237	1	1	65.3072	82.641731707317	62.2452926829268	87.7556585365853	43.8715365853658	73.4803902439025	56.0921428571429	56.1160975609756	389.742487804878	824.27542857143	66.3170238095238	1434.72257142857	66.3269512195122	82.6298780487805	79.5923414634146	65.3065365853658	61.2087804878049	77.5515121951219	61.2073170731707	58.1636341463415	79.5485853658537	57.1500487804878	50.0003170731708	66.3269512195123	74.4795853658538	49.9730000000001	56.114756097561	52.0336829268294	50.007487804878	44.8928780487805	68.34	49.98	49.9799999999999	70.3980714285714	54.0819756097561	54.0742195121951	43.8830731707317	51.0134146341463	40.8	53.0679024390244	46.9390731707317
219	187.984195251122	187.984195251122	187.984195251122	83.649	83.649	83.649	1	1	771.333652173913	1155.83241304348	1104.0728	1156.1132	704.076	916.079733333333	606.047869565217	561.146666666667	536.394217391304	566.465795454545	1062.12073333333	533.607804347826	826.524	836.527555555556	801.842266666667	845.0016	472.434911111111	385.6188	314.242133333333	357.053260869565	1268.19146666667	666.147066666667	795.808	1167.21048888889	910.092086956522	667.264826086957	675.342977777778	669.294933333333	436.674133333333	699.918177777778	915.979955555556	718.267733333333	426.423608695652	747.9532	503.052913043478	626.5256	373.4664	431.5728	892.51902173913	377.638444444444	415.201934782609
220	188.112712155918	188.107519667896	188.117904643941	291.2885	290.793	291.784	2	2	106.118779661017	239.787627118644	226.519016949153	242.848745762712	141.820050847458	212.237559322034	149.97986440678	330.540406779661	513.153779661017	485.697491525424	241.760084745763	520.346949152542	140.757661016949	164.280033898305	137.722881355932	159.162305084746	83.6469491525424	90.8041355932204	64.2834915254237	88.7724406779661	116.322508474576	213.25793220339	103.037118644068	121.422355932203	112.241016949153	121.422355932203	98.9745254237288	132.635254237288	86.7230508474577	88.7724406779661	119.395525423729	81.6298305084746	565.230237288135	241.804271186441	105.08793220339	145.886661016949	408.149152542373	340.770576271186	238.69586440678	383.590101694915	238.767254237288
221	188.114751229203	188.114751229203	188.114751229203	172.407	172.407	172.407	1	1	265.27323943662	573.398309859155	492.834416666667	672.207458333333	482.591388888889	679.4495	557.109583333333	1583.21487323944	890.763125	1022.30441666667	565.233888888889	1186.66381944444	401.989444444444	540.658888888889	471.329833333333	348.9065	765.145833333333	638.685194444444	506.017802816901	846.763661971831	455.006722222222	647.876388888889	489.686666666667	551.925194444445	477.564338028169	413.240625	325.468611111111	780.629375	545.804027777778	405.976583333333	483.606845070422	321.409375	2070.97169014085	1171.00783333333	510.097222222222	749.659166666667	1737.53305555556	1232.37811111111	758.128305555556	1437.57138888889	719.237083333333
222	189.088066422195	189.088066422195	189.088066422195	385.702	385.702	385.702	1	1	52.0272857142857	121.397	114.256	149.9995	77.5507619047618	100.98	64.287	158.122142857143	47.9601428571429	40.8104761904762	48.9794285714286	56.1379761904762	78.5620000000001	97.9314285714285	74.4686904761904	77.5308571428571	73.4605714285714	122.434285714286	61.2257142857143	87.7425238095238	152.019023809524	181.585428571429	125.495142857143	169.38719047619	122.4	109.213880952381	102	108.150285714286	40.8171428571429	58.1372857142857	96.9384523809524	81.632380952381	97.9199999999999	69.3794285714286	62.2446904761904	48.9805714285714	61.2157142857143	87.7548095238095	35.71	71.3999999999999	34.6889047619048
223	191.141135425608	191.140621621506	191.143113269655	383.6065	381.609	383.711	6	6	119.371909090909	257.092363636364	275.452597402597	378.550090909091	96.932077922078	332.532701298701	110.196467532468	159.15038961039	156.077883116883	158.142272727273	88.7693766233766	195.919792207792	228.558545454545	432.535064935065	280.575	224.46	91.8105194805194	554.050402597403	355.13174025974	116.285922077922	619.352844155844	732.34135064935	462.218844155844	614.141636363636	396.800207792208	399.012961038961	345.846038961039	374.440090909091	197.932909090909	76.5204545454545	265.308051948052	82.6536623376623	119.371909090909	288.759233766234	214.270909090909	140.806597402597	240.802753246753	75.5059480519481	123.453	344.777558441558	49.9971818181818
224	191.142482628456	191.142482628456	191.142482628456	345.894	345.894	345.894	1	1	91.8231428571429	146.917028571429	183.677142857143	205.111885714286	43.8722857142858	175.518628571429	58.1644285714286	87.7445714285715	66.2851428571429	82.6431428571429	42.852	58.1465142857143	98.9815714285714	144.856228571429	110.172342857143	94.8839142857143	57.1168000000001	244.902857142857	240.821142857143	65.2672	259.188857142857	421.3072	253.066285714286	229.487142857143	162.225428571429	191.813714285714	140.799428571429	172.452428571429	106.088914285714	39.7967142857143	120.410571428571	40.8114285714286	41.8375714285715	106.124571428571	104.069142857143	48.9805714285715	111.211142857143	41.8317142857143	30.6128571428571	146.871771428572	22.4494285714286
225	191.178512316982	191.175886422556	191.191961909346	616.4535	610.104	618.3	30	30	308.164739130435	2729.29225531915	1494.52293478261	2789.78523404255	1037.60530434783	1998.2014893617	1551.45306521739	1945.66746808511	1185.42075555556	1720.176625	374.483608695652	1169.09439130435	1414.95106521739	1658.9536	1503.40021276595	787.557478260868	961.2168	275.470434782609	219.412173913043	486.6778	1029.33354347826	882.434555555556	281.562	1106.1136	337.74952173913	159.164086956522	246.876826086957	652.113391304347	143.875173913043	613.193622222222	208.137652173913	943.761413043478	3733.02791489362	1226.37969565217	195.940173913043	1171.4192	903.046304347826	2354.79838297872	440.755199999999	482.634804347826	245.856673913043
226	192.048994553257	192.048994553257	192.048994553257	657.054	657.054	657.054	1	1	19.3853589743589	44.8788717948718	46.9388717948717	37.7561282051282	19.3795128205128	39.7907249999999	25.4961538461538	21.4286153846154	24.4861538461538	29.58	29.5918974358974	24.4861538461539	44.8975999999999	42.8518461538462	46.9257500000001	42.8636923076923	23.4658974358974	43.8655128205128	22.4456410256411	30.6076923076923	51.0141025641025	20.4082051282051	25.499358974359	41.8378717948718	49.993475	36.7347692307693	15.3061538461538	28.5671794871795	21.4253846153846	27.551076923077	41.8252564102564	25.5	36.7190769230769	37.750175	24.4793846153846	20.4025641025641	21.4275384615385	20.4087179487179	30.6130769230769	25.5070512820513	19.37715
227	192.143262139394	192.139071855887	192.147452422902	172.9285	171.392	174.465	2	2	234.62875	311.229625	217.320076923077	285.556923076923	131.616384615385	224.462051282051	97.9323076923077	548.74655	1272.282925	1213.95256410256	703.976923076923	660.222025641026	229.592307692308	274.413625	235.643692307692	138.737435897436	394.958307692308	175.488512820513	138.758358974359	264.18	476.399871794872	340.77185	254.082153846154	284.656725	534.70841025641	300.975641025641	228.571897435898	990.967743589743	467.218717948718	315.267153846154	603.0564	372.402948717949	1019.254725	920.924549999999	360.104125	653.6277	879.483128205128	658.081923076923	453.005230769231	787.637948717949	841.603125
228	193.049226702257	193.046585524071	193.051867880443	212.708	212.215	213.201	2	2	144.89358490566	286.666833333333	270.43	321.389150943396	249.997075471698	306.084905660377	233.66641509434	578.607452830189	3422.27785714286	3208.20378947368	2385.37758490566	970.378867924528	222.421698113208	326.52679245283	301.044716981132	176.486113207547	334.578566037736	206.093358490566	185.670905660377	386.685277777778	311.180566037736	243.847641509434	181.570075471698	235.6585	343.867169811321	239.815283018868	231.552849056604	1331.59245283019	320.362943396227	263.150444444444	400.9255	283.664905660377	1962.18566037736	820.303333333333	407.002166666667	605.016641509434	1067.31471698113	967.317735849057	397.910377358491	902.83358490566	113.238849056604
229	193.051001195103	193.045050633847	193.058269882666	254.052	251.988	256.058	19	19	564.212957446809	1058.91459574468	1360.1545	1720.40157446809	1370.23146808511	1853.70173913044	1457.78839583333	2566.31670212766	481.570553191489	561.210638297872	357.99075	341.790729166667	2466.00853191489	3120.00582978723	2767.97054761905	2640.12971428571	564.071765957447	326.488510638298	367.261276595745	481.620765957447	1474.29968085106	547.819978723404	167.286833333333	687.666425531915	1834.9489	1395.21255319149	899.658375	3752.60094339623	2282.34585416667	2360.92004255319	2369.37868085107	1805.59061538462	4349.46891044776	3551.14666666667	2508.15365957447	3030.85327083333	3563.11876056338	3582.23210526316	2168.35904255319	3546.54	255.101063829787
230	193.052038712935	193.046986068704	193.061118152891	356.085	353.006	360.148	13	13	82.6347272727273	112.23	129.586181818182	127.554924242424	91.8322388059701	120.391701492537	91.8245454545454	141.817909090909	374.373363636364	442.835462686567	208.135636363636	220.378909090909	119.382545454545	120.372515151515	120.372515151515	113.241863636364	102.009090909091	94.9022727272727	104.084818181818	115.261712121212	104.069363636364	104.04	82.6494545454545	99.9703939393939	94.8849850746269	94.8780447761194	69.3610303030303	142.850909090909	88.7637272727272	87.7434545454545	95.9141818181818	79.5871818181818	193.869090909091	121.423272727273	91.8313636363636	115.299378787879	145.898417910448	127.534090909091	96.9187121212122	151.968712121212	85.7105454545455
231	196.040270884071	196.040270884071	196.040270884071	90.813	90.813	90.813	1	1	1234.34917808219	2620.87268493151	3066.37609589041	4100.81142465753	173.460547945205	5937.99452054795	153.030821917808	145.887424657534	3201.135	4483.08658904109	2514.96621621622	1227.29071232877	5331.93243243243	8667.87117808219	6700.13917808219	5501.18317808219	212.234082191781	4130.06904109589	2833.52906849315	133.655890410959	1126.47320547945	282.593123287671	278.553493150685	326.487671232877	1913.75128767123	714.191780821918	432.531567567568	6925.15728767123	3182.49087671233	138.778555555556	3135.04934246575	146.943123287671	231.583534246575	11444.4131506849	4129.38139726027	3373.25219178082	15095.9189189189	205.088835616438	7180.10975342466	14806.1895205479	1071.20136986301
232	196.057636486971	196.041458548289	196.070139361003	60.188	55.093	63.238	51	51	352.975045454545	153	51.0267441860465	1937.50386206897	3518.29218181818	2673.747625	2486.76013953488	3657.09693023256	323.217522727273	93.9006363636364	241.806139534884	3768.38372727273	22.4430697674419	31.6243255813954	13.2654418604651	20.4079069767442	9769.11812	10878.0978556701	4581.53298245614	8119.1495	39.7954186046512	77.5407272727273	51.0139534883721	46.9392558139535	81.6018181818182	32.6487272727273	45.9062790697674	3496.49194444444	133.653511627907	1590.02958139535	52.0342325581395	1046.94948837209	8301.95918181818	4734.1294	29.5918636363636	3033.22053488372	143.859348837209	9761.58511627907	48.96	3065.46646153846	1143.74028571429
233	196.045468639595	196.041223496299	196.057223305299	90.811	84.681	99.996	63	63	1560.76476923077	2732.82729230769	3049.83764615385	2097.97248780488	5075.26753125	3194.9182195122	4438.02	5592.10457627119	3652.75827692308	4563.81575	2583.37294736842	5876.75428571428	5294.79534246575	8606.53419354839	6687.31015384615	5469.59138461539	12629.1099692308	10796.6137846154	6840.45218461538	10748.7126461538	1105.049203125	352.95784375	296.896107692308	335.640738461538	1953.50623076923	654.00028125	515.146615384615	4682.27247619048	3294.69938666667	3016.21144615385	3126.3	1953.19283076923	15731.0807230769	6746.95261538462	4148.78121875	7232.23255813954	15355.8876756757	18905.5661052632	7050.24	11781.1624186047	2759.48642857143
234	196.071561033154	196.071357653985	196.071764412323	60.7135	60.206	61.221	2	2	349.903974358974	145.86	42.8632105263158	14.2839487179487	4367.46564102564	29.5881794871795	2632.65846153846	5226.90494871795	308.927923076923	90.8438974358975	244.861538461538	4253.93461538462	16.3241025641026	17.3421794871795	10.2028205128205	17.3474102564103	9769.4077948718	6680.79382051282	4250.49502564103	8263.28225641026	29.5922105263158	76.5134615384615	49.9938205128205	36.732	73.4381538461538	30.6084615384615	59.176358974359	908.934230769231	133.656948717949	2116.64994871795	45.9057692307692	1545.92153846154	10248.2079487179	89.7712820512821	29.5918974358974	3465.89812820513	145.900333333333	12720.8766153846	47.9387948717949	9.18369230769231	1054.11028205128
235	197.049605577369	197.046504774001	197.053120654758	89.777	86.715	90.814	5	5	256.047030769231	352.983876923077	377.565076923077	506.095507692308	561.194615384615	694.798107692308	558.040984615385	1017.03203076923	457.871151515152	521.49146875	429.536584615385	662.099815384615	577.476738461539	908.902246153846	699.846646153846	606.145015384615	1587.69452307692	1359.00886153846	765.265384615385	1471.23932307692	205.091123076923	146.906584615385	134.676553846154	172.4112	280.529615384615	193.852615384615	129.551723076923	962.208184615385	381.612338461538	377.565076923077	327.42	249.990461538461	1930.18929230769	1283.50836923077	489.78	793.835292307692	1757.93713846154	2179.11433846154	1222.07058461538	1679.52775384615	451.975861538462
236	197.04704137622	197.046015646979	197.059717505738	97.9355	97.927	98.976	4	4	210.147837837838	225.515567567568	234.699459459459	285.721081081081	369.396540540541	374.488783783784	402.889605263158	577.305105263158	353.874351351351	424.499891891892	335.675236842105	562.168918918919	341.835810810811	588.524815789474	418.253947368421	365.314810810811	358.171783783784	417.290540540541	334.701837837838	310.121081081081	120.391891891892	96.9102702702703	82.6413157894737	113.234605263158	168.344594594595	115.293594594595	84.6709210526316	516.420864864865	277.554526315789	242.824324324324	210.082052631579	140.818105263158	1246.57210810811	711.241405405405	346.947027027027	582.660421052632	1335.53378378378	1539.33884210526	1099.70184210526	1291.66216216216	315.213405405405
237	197.063964026415	197.045825020582	197.07462021498	59.1765	59.157	62.223	10	10	20.4025641025641	49.978775	49.9996	89.7842	186.706923076923	68.3485897435898	198.98	432.653948717949	87.6935384615385	56.1394871794872	90.804475	126.4955	49.986125	155.059	68.368475	52.0409230769231	1266.32912820513	916.338105263158	452.993846153846	1129.63993548387	47.959975	26.5273333333333	14.2856	35.7152564102564	61.2	25.5032051282051	21.422625	426.41225	38.7697435897436	128.591076923077	94.9005384615385	103.061435897436	696.747564102564	135.677051282051	73.4603076923077	228.536	342.8124	816.328205128205	361.17735	285.719	120.390256410256
238	198.040594761974	198.040025513748	198.0411640102	61.7105	61.203	62.218	2	2	41.8217826086957	121.354130434783	147.937826086956	254.055782608696	49.9949130434783	340.781652173913	102.052173913043	49.9927826086956	78.5031739130435	94.8883043478261	69.3777391304348	67.32	249.963913043478	337.706347826087	379.537043478261	252.068869565217	47.9522608695652	210.173739130435	102.030434782609	46.934	110.216347826087	113.248956521739	122.43652173913	71.4182608695652	102.998043478261	120.390782608696	72.4230869565217	469.22	153.045652173913	44.9144347826087	150.998608695652	39.7901739130435	66.3169565217391	610.98	158.140434782609	222.416869565217	471.380608695652	62.2359130434783	62.222652173913	456.173217391304	76.5391304347826
239	198.044195189691	198.039974387154	198.054770328233	91.8275	86.715	97.944	8	8	115.279941176471	267.281098039216	269.38032	329.58274	117.345098039216	410.103058823529	190.769333333333	125.467235294118	340.621058823529	483.768117647059	357.098	489.731764705882	439.78378	815.074	573.339176470588	447.94682	87.7537254901961	480.549294117647	325.505098039216	152.00337254902	132.6494	143.828294117647	132.6338	144.865058823529	165.284470588235	173.446666666667	102.005882352941	575.49432	299.99172	72.43988	248.865647058824	75.50812	147.90568627451	893.760470588235	375.497098039216	635.69674	1529.39972	2302.60573015873	1178.16794117647	1507.97384	291.764862745098
240	198.07200772222	198.07200772222	198.07200772222	60.189	60.189	60.189	1	1	138.757290322581	86.7080952380952	67.3508709677419	73.4597419354839	543.803825396825	81.6215873015873	224.500983606557	686.579403225806	146.841142857143	133.691838709677	129.574822580645	221.377888888889	70.3922419354839	64.2711774193548	68.3648548387097	62.243	940.688793650794	544.881344262295	322.40664516129	812.138258064516	42.8630322580645	36.72	22.4481612903226	41.8310634920635	41.823253968254	31.6255	22.4460322580645	65.2913548387097	32.6486349206349	230.622064516129	49.9973870967742	187.764459016393	1715.93841935484	74.4669523809524	29.5902903225806	112.239032258065	47.957435483871	1437.82675409836	72.4267619047619	49.9981774193548	162.223596774194
241	201.048229807732	201.044592145897	201.051983778212	429.0285	428.485	433.631	4	4	95.9064375	113.2685625	183.583125	143.908125	71.4437500000001	205.03884375	76.5187500000001	86.7371875	71.4174999999999	92.81146875	77.541375	68.33371875	180.58425	145.87340625	148.9063125	143.8816875	175.51525	186.71146875	70.3864687500001	247.8448125	136.671625	431.6450625	911.278593750001	194.90953125	260.17171875	178.4890625	1057.01008	173.4478125	96.9237500000001	73.46025	302.0495	117.3503125	74.48053125	205.07025	70.39940625	73.4715	68.3714062499999	72.43996875	74.48053125	93.8831249999999	66.3060937499999
242	202.128919976967	202.127980843498	202.129859110436	644.799	644.787	644.811	2	2	22.4462051282052	40.799	34.6939487179487	34.6895897435897	35.7044871794872	33.6786153846154	19.379525	50.001358974359	34.68935	80.5799999999999	18.3650769230769	121.395256410256	30.6084615384616	30.60375	19.3853589743589	31.6335128205127	22.44605	24.4867692307692	20.4082051282052	12.2433	23.462875	26.53105	8.15980000000002	27.543375	28.5722051282051	11.223025	10.203	19.3877948717949	20.4051282051282	16.3244	25.503125	11.2197179487179	52.0403999999999	21.425923076923	20.4055	31.623875	32.6490256410257	56.1239743589744	16.3268	15.3042307692308	16.32
243	202.124016930622	202.119613527151	202.134905460817	205.0645	203.027	206.099	44	44	263.230741935484	530.542580645161	359.20464516129	614.098258064516	944.863516129032	1375.32374603175	965.255677419355	1911.99383870968	945.883887096774	794.793596774194	341.759435483871	602.018870967742	637.671370967742	925.388693548387	921.394983870968	769.286741935484	1293.48076190476	984.564596774194	697.799428571429	916.206225806452	265.271290322581	310.16335483871	219.320476190476	152.006435483871	576.454919354839	341.851290322581	255.023809523809	2258.0809516129	1393.58438709677	873.038476190476	1066.18653225806	743.779887096774	5103.77982608696	3498.18837096774	1614.82295588235	2776.77105405405	4871.33655555555	4162.109625	3113.87683870968	4699.92084745763	1335.42933333333
244	202.124895385501	202.121482273996	202.136524485118	345.865	341.783	348.908	15	15	217.339016129032	540.745322580645	413.243709677419	484.67131147541	433.660245901639	439.738177419355	339.751306451613	771.327290322581	1322.94	1224.32903225806	717.309451612903	1173.31532258065	231.602241935484	315.234822580645	348.867580645161	292.846467741935	155.069419354839	145.917661290323	105.098209677419	141.777758064516	158.1425	182.58	91.8333870967741	164.26414516129	197.917548387097	142.824838709677	121.38	407.121580645161	212.217032258065	270.398306451613	253.052	113.261177419355	2543.73781690141	988.739467741935	247.926629032258	417.331725806452	1686.52284	1843.63546774193	1486.5395	1625.85429032258	1023.43208064516
245	202.137493118347	202.137493118347	202.137493118347	363.216	363.216	363.216	1	1	214.23375	534.564214285714	405.088875	483.708535714286	428.5575	434.634107142857	332.64225	759.092571428572	1325.07278571429	1230.44303571429	715.207767857143	1167.309	231.625125	317.242214285714	345.834482142857	286.669298245614	148.930428571429	143.885464285714	105.109660714286	132.597678571429	149.995125	177.492428571429	92.8541249999999	157.091	189.769821428571	136.715892857143	114.248	395.9055	206.075438596491	263.229107142857	253.075142857143	109.180125	2516.24475	979.559999999999	249.991875	397.94625	1686.50276785714	1826.47125	1482.44919642857	1602.223625	1016.2935
246	203.130385725141	203.12935326058	203.14149592073	203.044	203.003	205.073	3	3	53.0588275862069	128.55475862069	82.6512631578947	154.030596491228	181.644315789474	264.251448275862	177.544105263158	363.218206896552	189.772210526316	195.892965517241	112.218965517241	161.218210526316	136.717614035088	188.751034482759	182.649087719298	143.859578947368	228.518620689655	185.687894736842	136.703103448276	180.588827586207	84.683298245614	96.9266666666667	39.7826896551724	64.2773793103448	114.270896551724	96.935	58.1498275862069	402.025157894737	211.176315789474	151.974862068965	206.095724137931	139.790473684211	1015.16184210526	613.123620689655	267.262586206897	466.266068965517	933.637105263158	720.380105263158	592.783087719298	905.913103448276	226.482103448276
247	204.096823843618	204.096823843618	204.096823843618	320.364	320.364	320.364	1	1	129.619375	291.89875	330.58125	398.91775	178.54375	254.04225	157.070941176471	400.95825	111.20725	134.673	39.78975	33.6580588235294	104.0655	82.6453124999999	118.313176470588	112.266	48.972	32.65	23.46575	46.934375	101.9875	34.665125	44.8909999999999	105.124375	85.7010000000001	24.4785	16.318	134.68125	38.78375	74.4782500000001	76.4953124999998	63.2555	247.9359375	128.5515	35.70875	44.891	90.7744375000001	125.444625	73.4580000000001	58.1756249999999	15.3046875
248	205.045208576282	205.040483253881	205.049078082021	268.3125	267.31	271.368	4	4	86.7357894736842	114.287157894737	114.287157894737	141.816578947368	88.7628947368421	140.818105263158	84.6709210526316	210.174210526316	1583.04	1967.50432653061	1144.41047368421	2185.44415384615	111.194342105263	104.066842105263	92.8319736842105	109.185052631579	138.716421052632	179.566315789474	152.996153846154	186.708157894737	103.062526315789	109.170179487179	104.066842105263	123.474131578947	112.246315789474	91.8378947368421	80.5903947368421	80.6007894736842	89.7715789473685	78.5724210526315	103.062526315789	85.691052631579	142.835897435897	117.330263157895	73.4703157894737	81.6105263157895	110.205473684211	90.8174736842105	84.6840263157894	96.8975	101.021684210526
249	206.051516186254	206.048538829728	206.056445620758	268.344	267.31	273.449	4	4	89.7836923076923	149.996538461538	159.178117647059	170.385843137255	114.270745098039	163.297254901961	110.191153846154	264.219846153846	1741.23848076923	1852.147	1144.50473076923	2054.82927272727	115.291019607843	128.553923076923	140.781230769231	126.540784313725	146.888307692308	192.830884615385	122.418461538461	171.408461538462	140.814117647059	111.209346153846	100.997134615385	117.330961538461	111.222745098039	104.078	82.6418076923077	118.351843137255	97.9458461538461	81.6215384615384	139.792692307692	87.7332307692307	194.831019230769	155.083846153846	102.038461538462	106.098	123.467450980392	120.431725490196	98.9661153846154	136.687730769231	108.160769230769
250	207.061161008757	207.053286182277	207.075264666956	297.917	293.843	299.986	109	109	12846.3584482759	20616.3522682927	22140.5417727273	22309.58832	16038.6872727273	22821.4853650793	16555.5737714286	17013.169	1021.28693333333	1526.46853333333	886.611733333334	1127.29926229508	19870.1565714286	21485.5424	21110.5424603175	20246.0839047619	10515.80928	13108.2466976744	10298.4138732394	10887.2953968254	15338.7606571429	13691.084	11652.7244	14284.4267674419	15700.0543255814	13904.1799375	11975.87790625	16276.6971627907	13908.518640625	12428.909084507	15521.5873953488	11951.8017755102	19865.7649803922	20635.2785714286	14508.489953125	16713.6845538461	19474.1843137255	17123.7987692308	13401.1125223881	20139.3311538462	10691.6690196078
251	207.072791362832	207.072596313078	207.072986412585	233.629	233.618	233.64	2	2	406.130571428572	798.771857142858	843.770790697675	1099.98618604651	1934.71367441861	2878.92890697674	2077.2408372093	4031.71328571428	419.327642857143	685.705674418604	382.604651162791	585.640186046511	1241.84944186046	1709.21785714286	1558.17920930233	1079.43065116279	4666.11823255814	4070.91348837209	3196.10757142857	4618.07892857143	1132.6388372093	1502.67042857143	909.84	1171.98	913.14976744186	722.456372093024	551.757093023256	1732.39437209302	1117.12918604651	564.06	947.690595238095	654.929581395349	4879.91269047619	1847.99614285714	1002.66	1252.70619047619	3593.34097674418	2699.6838372093	1858.94846511628	2576.87246511628	1661.0143255814
252	207.100022979393	207.099433821188	207.100612137597	385.673	385.644	385.702	2	2	173.417894736842	293.797894736842	346.835789473684	390.821263157895	404.086736842105	419.209184210526	435.719789473684	954.793894736843	72.4498947368421	97.9477894736843	53.0618947368421	84.7058684210526	261.187368421053	340.723947368421	278.495921052632	277.468631578947	530.536842105263	282.612894736842	311.228421052632	551.976605263157	195.895578947369	362.137368421053	275.513684210526	205.104631578947	197.874894736842	291.840421052632	170.335605263158	515.232894736842	305.105894736842	213.1745	176.510078947368	231.635578947368	895.536894736841	327.504473684211	260.207368421053	389.800842105263	615.218684210526	381.637473684211	91.8236842105264	642.583421052631	193.85
253	207.992391105236	207.992391105236	207.992391105236	299.953	299.953	299.953	1	1	92.8445000000002	760.2725	878.484923076924	1024.11861538462	171.405230769231	880.492346153848	128.55528	205.074115384615	37.7499615384616	56.1275	54.0864999999999	57.1350769230769	648.89123076923	754.13472	766.048884615385	703.985769230769	96.9036538461539	212.168	80.6043076923076	74.4656153846153	264.3095	122.487692307692	95.8872307692307	232.612615384616	364.236115384615	111.209346153846	86.7228846153846	154.0955	67.3377692307692	111.184192307692	318.396	83.6826399999999	235.682192307693	606.039923076923	117.304423076923	137.705192307692	157.157	164.3005	135.634423076923	171.405230769231	83.6431538461539
254	208.071529211929	208.064332657042	208.08514441065	297.907	293.866	299.924	70	70	2852.03130952381	5573.58085714286	5884.92216666667	6217.26886046512	4002.56648717949	6331.49491228071	4136.84861538461	5742.51816666667	110.18925	198.973125	112.243541666667	118.339333333333	5037.88975555556	5782.66492307693	5630.15009302325	5251.428	2165.68180597015	2801.66534285714	1938.69365079365	2130.34269767442	3427.5395952381	2894.48657894737	2398.36285416667	3122.67115384615	3660.06851851852	2852.67725	2327.5748372093	4242.27270422535	2943.51532608696	2729.44653846154	3512.03513888889	2592.94102941176	5584.9658	5331.98327999999	3066.52990909091	3818.4471372549	4882.04788732394	4280.06031914893	3202.53833333333	4988.69535211268	2090.76234545454
255	208.085734280283	208.085734280283	208.085734280283	298.92	298.92	298.92	1	1	2876.52102380953	5552.07602439024	5871.60726190476	6250.99957142858	4026.04742857143	6306.386	4126.9594047619	5563.84102325581	102.028571428572	186.738428571429	107.143536585366	110.190857142857	5049	5802.02147619048	5664.85328571429	5269.37019047619	2154.54171428571	2779.19342857143	1955.11443902439	2148.68502439024	3460.19254761905	2894.88830952381	2385.03833333333	3156.51965853658	3672.00828571429	2869.99673809524	2379.60692682927	4237.74097619047	2941.41507142857	2750.30514285714	3512.26717073171	2623.46064285714	5472.81257142858	5369.6384047619	3069.60985714286	3819.41485714286	4743.86173809524	4285.2	3199.29185714286	4837.85185714286	2078.2735
256	209.071598789884	209.070449569929	209.088386852071	297.9125	296.885	298.904	8	8	499.998333333334	1025.53071428571	1051.89864864865	1226.52652380952	749.91	1169.23254545455	732.565142857143	1107.87514285714	80.6025714285715	104.081285714286	68.367119047619	83.6634285714285	924.146647058823	1008.17915151515	1009.87071428571	1044.89447619048	408.057142857143	624.414857142858	394.896642857143	392.800833333333	709.18130952381	576.52869047619	462.124714285714	657.232666666667	705.000976190476	566.258571428571	434.702571428571	763.280571428571	550.954285714285	494.769285714286	710.201714285714	439.794452380953	925.375820000001	891.734916666665	558.018142857143	637.589285714286	812.24219047619	787.660571428572	584.391785714286	874.486880952381	347.917428571428
257	209.135981714057	209.130951325214	209.1410121029	118.341	117.312	119.37	2	2	17.34425	23.4593783783784	21.4293333333333	23.4702222222222	19.3884444444445	28.5631111111111	30.6083333333333	101.997297297297	65.2888888888889	17.3447222222222	20.4022222222222	165.285	25.5027777777778	18.3595135135135	22.4461111111111	15.3041666666667	19.3826388888889	17.3470833333333	30.6032432432432	30.6083333333333	18.371	133.638194444444	9.1825	32.6339459459459	22.4461111111111	12.2451428571429	13.2614444444444	18.368	9.184	15.3016666666667	38.7466486486487	10.2041666666667	54.0482222222222	29.5840277777778	13.26325	82.6425	13.2592777777778	28.5631111111111	40.8111111111111	20.3994444444444	88.7922
258	210.062367749637	210.062367749637	210.062367749637	118.362	118.362	118.362	1	1	78.5512682926829	170.360365853659	175.511317073171	257.1408	263.266975609756	330.527414634146	293.76	617.1	265.231707317073	311.181829268293	169.340243902439	275.47243902439	227.487195121951	330.519512195122	295.877804878049	221.429975609756	342.769170731707	297.918341463415	249.929878048781	285.640975609756	125.493	80.5896341463415	66.3174390243903	74.4493170731707	162.226536585366	165.307170731707	104.054926829268	437.762325	235.715780487805	223.412048780488	252.887414634146	108.151024390244	1410.66	598.897487804878	296.905170731707	376.533	1210.74	742.755317073171	460.141	857.943073170732	475.513219512195
259	210.060713010073	210.060713010073	210.060713010073	249.965	249.965	249.965	1	1	47.9534285714285	80.5867714285714	87.7445714285714	85.7184	77.5417142857142	74.5158235294118	77.5284444444445	96.9407142857143	66.3297142857143	64.2870000000001	34.6837777777778	55.095	73.4729142857144	80.6003142857142	103.063285714286	75.4882222222223	70.3878857142857	59.1765714285714	39.7844571428571	63.2577142857143	62.2356857142858	55.0861714285714	33.6590833333333	64.278	42.8585294117647	38.7834705882353	26.5185142857143	125.495142857143	34.6894444444445	54.0569714285714	59.1765714285714	50.9902777777777	148.936685714286	93.8794285714286	21.4218	60.1867428571429	107.13	111.2454	37.7569142857143	85.6893333333333	47.9520857142857
260	210.99380077023	210.9904010964	210.99720044406	296.9035	296.898	296.909	2	2	51.0179104477612	94.9016417910448	92.8521176470588	115.299882352941	68.3577352941176	86.73125	60.191447761194	85.6962985074627	675.358567164179	748.938450704225	977.345880597015	759.026545454546	98.9414264705882	104.076537313433	96.9097794117647	109.178328358209	72.4274179104478	86.7225	64.2825671641791	82.6490149253731	85.7034705882352	75.4943582089552	55.0896716417911	90.8185223880597	67.3436417910448	53.0545294117647	49.993895522388	61.2158823529412	53.0586268656716	47.9568358208955	78.5675820895523	45.9201492537313	75.5065074626865	67.3377313432836	49.997552238806	60.191447761194	48.9727058823529	73.4537647058823	59.1608529411765	63.2566567164179	35.7125373134329
261	212.058724648371	212.05517606511	212.071020644663	70.411	67.336	75.504	22	22	14.2821960784314	27.5415882352941	26.533	31.63178	22.4488	28.56784	17.3468	52.03938	23.4532352941176	27.5570816326531	28.56728	43.86688	23.46368	34.68476	29.58812	30.612	2336.6702	1986.48516	935.7068	1571.37037037037	26.5304	13.26208	11.22418	28.56784	28.5610980392157	13.26338	13.26364	14.28224	13.26364	17.3485	33.66528	19.38722	31.624862745098	37.74962	20.4077551020408	22.44616	27.54756	32.6528	25.5015	15.3057	13.26364
262	213.964721100444	213.959484705283	213.978415778741	104.0485	95.898	108.147	100	100	3263.55686885246	4667.74772727273	5321.0055	4553.18497435897	3356.53923255814	4492.44109090909	2813.22413953488	3877.10638636364	212.136888888889	343.785954545455	302.000727272727	232.622181818182	2619.05637209302	3185.58492	3068.52682926829	2864.2628	379.592181818182	696.939409090909	640.816909090909	424.376727272727	3081.46338028169	2407.0584	2763.905625	3070.63	2191.56913432836	2398.88615789474	2331.3398	2619.39312820513	1844.80081012658	2224.18133333333	2678.14485714286	2035.98818181818	2761.8341025641	3949.12	2681.4725	2714.28818181818	1647.72297619048	2941.48371428571	3413.39237647059	1717.94195555556	1280.27113636364
263	214.058130615541	214.058130615541	214.058130615541	58.142	58.142	58.142	1	1	92.8348909090909	233.592490909091	320.431185185185	345.874166666667	232.647054545455	421.372636363636	277.545777777778	351.007407407407	63.2185818181818	79.6062222222222	35.7090740740741	75.4934545454545	285.645818181818	361.137927272727	351.994090909091	380.602418181818	426.512	308.151851851852	231.626672727273	402.023272727273	60.2029444444444	40.8066666666667	33.6728333333333	57.1352727272727	85.6861090909091	55.0947272727273	31.6286111111111	162.2065	114.270545454545	91.8433333333333	73.468	56.1264814814815	262.182054545455	93.8650909090909	78.5694	101.007	234.663888888889	178.584259259259	79.5727636363636	329.57962962963	64.2771818181818
264	215.958831573103	215.953806766565	215.972552252288	103.0545	99.962	106.112	78	78	1550.68061538461	2208.91064102564	2481.77493333333	2122.47069767442	1642.0826097561	2013.27807317073	1292.44136	1648.32	795.6	848.8688	708.07085	513.124487179487	1275.35714285714	1480.12006896552	1478.36442857143	1309.24318181818	323.427175	426.47495	406.123282051282	294.809641025641	1466.1232	1092.48178846154	1263.08884375	1495.32	976.403175	1116.34495	1082.34482352941	1128.61155555556	877.57625	980.485103448276	1597.0851	907.865925925926	1283.271	1880.56034	1215.15348	1268.39751351351	1511.027275	1335.554	2346.2875	1524.06675	823.243461538461
265	218.112393395695	218.103153257277	218.114278178878	364.235	361.168	364.263	3	3	279.565625	536.487125000001	657.041000000001	705.023235294116	370.494882352941	616.044470588235	392.813235294117	796.815250000001	613.207812500002	573.405294117648	198.94875	150.031875	370.345411764706	314.237	447.88975	475.429647058823	87.7415000000001	83.659294117647	35.7109375	67.3158750000001	214.261764705883	42.837375	92.8427500000001	208.131	202.956588235294	49.994411764706	32.6260000000001	348.920470588235	120.353058823529	197.940625	200.042500000001	189.840352941176	697.851000000001	418.302499999999	106.106	158.1484375	262.200470588235	457.223529411764	199.981250000001	213.0885625	41.8296470588235
266	220.085888999581	220.082549838071	220.096544729438	173.445	171.386	174.465	5	5	154.05775	230.624928571429	220.374	280.398148148148	252.004037037037	257.103	324.454222222222	478.32975	253.022	259.098142857143	99.989037037037	154.126259259259	150.010777777778	234.616428571429	164.2315	130.569481481481	389.823925925926	273.379851851852	207.11075	267.314857142857	103.04525	242.8195	156.133666666667	89.8008571428572	130.592	171.408	155.079407407407	404.198666666667	315.202888888889	212.174857142857	214.26	179.604740740741	878.2815	756.734	370.363714285714	535.5375	859.058296296296	734.586666666667	628.479703703704	788.832185185185	321.3225
267	220.083310545459	220.078035667399	220.095180978545	458.078	454.025	459.11	5	5	9.18433333333333	16.3211428571429	36.7306666666667	9.18433333333333	9.18233333333334	23.465962962963	10.2048148148148	32.6482962962963	91.8233333333332	130.62162962963	10.207037037037	99.9854074074075	14.2867407407407	16.3176296296296	17.3374814814815	13.2662592592593	27.547	28.561037037037	46.9131851851852	60.1843703703703	20.4007407407407	13.2633703703704	15.2977777777778	10.2026923076923	46.943	17.3412592592592	8.16207407407408	83.6794814814815	122.431111111111	55.0840000000001	78.5628148148148	11.2208148148148	77.5256296296297	48.9742222222222	19.3814074074074	16.3277037037037	137.735	14.2836296296296	12.2408571428571	120.416814814815	31.6280370370371
268	221.085197924237	221.085197924237	221.085197924237	455.034	455.034	455.034	1	1	91.8373170731707	132.618571428571	140.779714285714	146.941714285714	104.069142857143	139.75630952381	130.614857142857	107.1275	116.309857142857	111.211142857143	96.9407142857143	115.273452380952	120.410571428571	145.86	144.84	128.571	99.9996666666667	138.73619047619	105.062452380952	103.022404761905	145.86	104.066714285714	103.034428571429	142.83756097561	134.678634146341	96.9135714285714	105.086976190476	126.53019047619	124.474857142857	94.8732857142857	148.982571428571	117.332857142857	111.195571428571	127.535714285714	87.7322857142857	94.8985609756097	106.107238095238	109.183309523809	93.8531428571429	111.224119047619	107.1275
269	222.079295344085	222.079295344085	222.079295344085	455.034	455.034	455.034	1	1	43.8777608695652	45.9068478260869	54.062255319149	35.7134042553192	40.816170212766	52.0275957446809	41.8357021276595	44.8921702127659	57.1354893617022	46.9327234042553	43.8764680851064	54.0667659574468	52.0395319148937	54.062255319149	56.101170212766	46.9385957446809	35.7141489361702	54.0678936170213	41.8208723404256	49.9810425531915	49.9810425531915	34.6894042553191	38.7608085106383	38.7699130434783	49.9927826086957	35.700744680851	35.7096808510638	60.2038510638298	54.0746595744681	34.6850638297872	59.1834468085106	36.7337872340426	52.0275957446809	60.1950638297872	43.8664042553191	40.815652173913	42.8516170212766	28.5707234042553	38.7657826086956	38.7748695652174	40.8110638297872
270	223.055240330907	223.055240330907	223.055240330907	155.096	155.096	155.096	1	1	369.335622641509	597.87479245283	485.652222222222	600.813339622641	382.606132075472	543.690169811321	446.925283018868	639.575490566038	603.996377358491	662.151433962264	386.644358490566	437.693320754717	466.312452830189	472.294943396226	535.589150943396	459.076415094339	441.77437735849	475.443094339622	380.481113207547	415.163037735849	492.794166666667	688.754716981132	543.750509433962	560.062867924528	517.388716981132	574.408716981132	499.929433962264	472.487132075472	385.624188679245	411.082811320755	473.35879245283	376.435698113207	557.909037735849	486.567	447.854547169811	444.703547169811	528.438188679245	392.76537735849	295.909433962264	562.175943396226	362.200471698113
271	223.063060233882	223.062719301634	223.077205303046	847.834	841.706	847.88	4	4	138.755619047619	311.1	338.679523809524	311.143571428571	165.259285714286	340.727714285714	144.860285714286	265.236279069767	363.264095238095	320.407095238095	107.13	240.748095238095	288.740857142857	316.28119047619	379.643714285714	347.917428571429	151.98	249.935	224.462857142858	165.263142857143	313.432380952381	217.315785714286	345.868785714286	325.471142857143	276.495627906976	238.774714285714	156.18687804878	172.452428571429	262.176714285714	185.713666666667	254.080785714286	213.264595238095	163.241904761905	379.590571428571	254.051142857143	407.094	257.112	195.890285714286	129.558142857143	308.119095238095	321.263372093023
272	223.078350154203	223.078350154203	223.078350154203	755.964	755.964	755.964	1	1	128.553	242.794	263.264428571428	232.619714285714	154.059547619048	252.039976190476	171.336558139535	193.827142857143	192.858365853658	232.619714285714	93.877238095238	302.03980952381	220.407428571429	308.04	236.733904761905	243.848285714286	126.53019047619	191.836095238096	149.9995	160.228073170732	241.802071428571	170.407595238095	168.347142857143	254.051142857143	214.285	159.205428571428	157.146	166.325976190476	167.326857142858	172.400119047619	212.214476190476	155.083428571428	167.324	233.67269047619	173.448571428571	208.08	218.310571428571	265.268095238095	85.6899999999998	207.089	193.881428571428
273	223.115281144039	223.115281144039	223.115281144039	319.35	319.35	319.35	1	1	125.492368421053	223.506789473684	249.96447368421	259.146842105263	145.897631578947	193.85	131.573210526316	263.227894736842	127.532894736842	119.370789473684	60.1955263157894	96.8949999999998	132.634210526316	140.803578947369	141.772684210526	153.083333333333	118.350526315789	123.453611111111	98.9655263157894	98.9655263157894	134.633052631579	116.238	76.5197368421052	141.86047368421	134.674736842105	74.46	77.5160000000001	105.087105263158	100.014444444444	108.147894736842	113.214157894737	93.8354	238.753894736842	140.796315789474	88.7628947368421	88.7628947368421	131.573210526316	115.254052631579	72.4386842105263	101.006052631579	99.9909473684212
274	224.066332873176	224.066332873176	224.066332873176	233.669	233.669	233.669	1	1	82.6539069767442	189.745953488372	196.912636363636	200.002046511628	285.710697674418	383.72111627907	240.785860465116	417.351209302326	153.041860465116	136.732976744186	90.8027674418604	140.798511627907	193.879534883721	253.063813953488	258.160023255814	189.771906976744	468.254720930232	532.585674418605	380.512046511628	440.700279069767	162.242860465116	160.161906976744	98.94	166.26	179.565023255814	102.039534883721	97.9088372093022	192.831545454545	191.838697674419	113.22	188.725813953488	122.416744186047	509.119255813954	270.410930232558	181.56	199.947348837209	416.273860465116	305.181651162791	236.704744186047	286.659209302326	247.927813953488
275	224.079268064052	224.079268064052	224.079268064052	847.788	847.788	847.788	1	1	33.669075	80.5800000000001	102.0125	72.4288750000001	49.9861250000001	106.093	34.6849756097561	60.1873750000001	85.7157	94.899525	30.60825	67.3282500000001	83.6625500000001	69.3782439024391	81.644	86.7233750000001	43.858925	72.4395250000001	49.9934749999999	36.7245000000001	78.6170000000001	72.4395250000001	70.3989750000001	81.6220000000001	60.1962250000001	70.4075999999999	55.1258999999999	40.817	58.1399999999999	48.9792	56.122	51.0199999999999	43.871825	103.062925	72.4395250000001	86.7233750000001	60.1962250000001	58.1556750000001	28.5635	79.5814499999998	73.4382
276	225.075878443725	225.072730329194	225.091244072945	296.931	292.811	297.946	19	19	770.307625	1292.66696774193	1607.95981395349	1529.59497435898	1028.43043902439	1647.73329268293	1047.81553658537	1753.63156097561	227.519829268293	311.226463414634	147.958	240.783317073171	1165.86	1569.41365	1520.0235	1221.26158208955	563.120780487804	731.532365853659	623.4644	518.2997	835.719585365855	797.964243902439	708.982738095239	621.4236	784.586317073171	911.099585365854	689.807299999999	1231.46382926829	963.133268292683	652.878048780488	903.053999999999	578.561268292683	1720.40816326531	1297.78690909091	950.753658536585	1142.54	1639.79045238095	1152.91534883721	1065.74707317073	1710.2323	500.955025
277	225.075852582409	225.072032242526	225.086844896938	233.606	231.6	234.677	7	7	104.081285714286	251.975285714286	232.619714285714	327.549928571429	755.099523809524	1046.06130952381	775.399047619048	2031.62588095238	1422.23660465116	2025.50345238095	961.109142857143	1845.65378571429	356.121261904762	543.875738095238	559.194857142857	324.443285714286	2262.67685714286	1532.43338095238	1225.19157142857	1894.40528571429	306.121428571429	310.122418604651	213.18	293.76	285.68	171.432	142.78	579.508761904762	354.030880952381	182.58	285.64	149.961	2775.09581395349	657.140666666667	353.94	429.520238095238	1820.14723809524	1150.29133333333	596.867142857143	1039.52557142857	575.427714285714
278	225.147511132937	225.147511132937	225.147511132937	275.471	275.471	275.471	1	1	499.928947368421	801.03052631579	878.58252631579	705.02002631579	342.808421052631	775.52	610.117368421052	995.648421052631	231.53402631579	301.024210526316	159.115894736842	235.680789473684	585.540421052632	1019.24289473684	757.957763157895	597.957567567567	541.60602631579	566.24605263158	602.991078947369	595.833684210527	468.373263157895	810.109842105264	672.266710526316	524.428789473684	457.153729729729	687.763789473684	549.921842105264	560.138921052632	671.44454054054	341.841052631579	656.130736842105	415.19217948718	901.773052631579	889.66947368421	756.132	890.551894736842	1194.91305263158	315.261315789474	930.48	1271.90718421052	401.025473684211
279	226.067909322175	226.067909322175	226.067909322175	145.892	145.892	145.892	1	1	791.72972972973	1379.98686486486	1300.8445945946	1716.09459459459	1108.01351351351	1559.74094736842	978.606222222222	2452.33989189189	1288.60135135135	1662.25875	827.307675675676	1754.63243243243	1120.25675675676	1256.77318918919	1202.70745945946	984.56081081081	1302.88513513513	629.597083333334	251.966702702703	1075.19394594595	2235.41216216216	2522.10810810811	2060.67297297297	2520.28643243243	1689.08405405405	1667.38659459459	1535.76888888889	1719.15540540541	933.547297297298	1057.54897368421	1444.51135135135	1130.27978378378	2148.00616216216	1451.6522972973	1058.02027027027	1065.8725	1323.11527027027	1166.01445945946	685.738666666667	1633.4527027027	709.200540540541
280	226.194744584494	226.193337871375	226.19525242387	445.834	445.829	445.88	3	3	63.2641951219512	159.161853658536	112.2	113.2977	589.892350000001	109.153048780488	259.148146341463	914.315294117647	204.05	333.675585365854	93.8893658536585	106.077463414634	95.9189756097561	149.983024390244	112.2	95.9189756097561	384.6908	95.9075121951219	95.88	264.18	91.7868292682926	190.8148	240.783317073171	110.204780487805	93.8646829268293	94.8463902439025	105.088325	352.046625	130.594341463415	330.566926829268	101.021048780488	327.513951219512	1009.06257142857	86.7228048780488	137.736219512195	193.901951219512	97.9598048780489	819.404142857144	92.8310975609756	143.901075	83.664
281	227.126978291799	227.126978291799	227.126978291799	825.399	825.399	825.399	1	1	18.3672857142857	34.6840476190475	28.564	31.6325476190476	17.3468809523809	34.6889047619048	22.4426190476191	17.3468809523809	214.285	696.930023255813	28.5713333333333	501.023585365853	43.8774047619047	46.9386190476191	35.7141666666666	45.9182142857144	20.4	42.8458604651163	14.2836666666667	21.4255	36.7302857142858	24.4868571428571	27.5515714285714	36.7242857142856	42.84	19.3849761904762	21.4285	18.3677142857143	26.5237142857143	18.3672857142857	37.7452857142857	17.3493095238095	18.3672857142857	27.5470714285714	13.2655714285714	26.5237142857143	20.4028571428571	17.3472857142857	34.6945714285714	26.5237142857143	11.2231428571429
282	228.062954462748	228.062954462748	228.062954462748	168.349	168.349	168.349	1	1	33.6690588235294	41.8312549019608	68.3583921568627	57.1232307692308	46.93288	62.2307647058824	36.7334117647059	102.005882352941	55.0937647058824	64.2760588235294	31.624862745098	48.9731764705882	41.83558	59.1634117647059	46.9272156862745	42.8465882352941	53.0542745098039	38.76988	21.4232941176471	45.9017647058824	63.2570196078431	88.7724117647059	61.2094117647059	88.7553529411765	67.3445882352941	61.2164705882353	58.1556470588235	55.107	37.7458039215686	32.6418823529412	46.9326274509804	49.9876862745098	90.7747647058823	56.1021568627451	37.7458039215686	37.7378235294118	51.013	48.96768	27.5505882352941	60.2036	29.5845490196079
283	228.194907620707	228.193711033574	228.199451563708	1025.155	1019.25	1028.45	6	6	278.473881355932	405.022137931035	472.20506779661	440.757152542373	280.541949152543	448.777241379311	252.968551724139	283.522305084746	360.066086206897	374.377322033899	1056.94827118644	341.841949152543	715.06752542373	384.514	483.576406779661	603.960406779661	285.667586206897	772.152830508475	642.339310344829	348.893068965518	779.253655172416	313.161172413794	634.547241379311	553.017551724139	912.042545454546	394.812152542373	375.347525423729	444.609152542373	584.460000000001	474.396206896553	833.438603448276	389.575254237289	258.107982758621	625.415847457628	379.407931034483	340.645448275863	319.35174137931	473.248542372882	334.458206896551	311.218898305085	346.817586206897
284	228.195117842331	228.195117842331	228.195117842331	967.188	967.188	967.188	1	1	475.303357142858	720.033298245613	759.953214285715	727.374589285714	469.323214285714	749.752499999999	522.230857142856	692.834625000001	498.867321428571	491.674428571429	865.278000000001	479.483928571429	832.290857142856	681.53892857143	762.300160714286	717.323625000001	525.336140350877	799.89	540.637192982456	491.769107142857	796.674807017544	552.935087719298	597.874210526315	780.501315789473	891.714107142857	505.182857142858	608.207357142858	480.647089285715	576.511875	512.022385964912	767.174285714286	511.055785714286	486.573473684211	793.935107142856	533.551754385965	532.577368421052	473.213714285714	670.327714285714	388.688035714286	535.743750000001	501.926315789473
285	228.208625212742	228.198855978544	228.210921135502	499.915	499.898	500.974	7	7	281.62911627907	293.801142857143	288.738976744186	298.982651162791	1121.26113953488	330.585488372093	944.541534883722	1921.17354545454	830.601813953487	1086.57244186047	342.813767441861	389.853209302326	277.515906976744	310.08	315.305071428571	325.461604651163	1068.08609302326	272.45176744186	460.138119047619	497.964279069768	302.864023255814	741.742883720931	733.773738095237	328.570333333333	293.800186046511	498.723139534883	387.708571428572	799.880558139533	545.986162790697	935.467953488373	277.44	1077.29190697674	3394.63563636363	261.227162790698	430.550523809524	763.997418604651	487.693395348837	2402.01065116279	386.58	633.671357142857	288.771883720931
286	228.965930925336	228.962894803002	228.967716131356	104.06	102.025	106.118	17	17	990.544487179488	1150.86486486486	1435.87547727273	1299.82745454545	917.500473684211	1384.88018181818	784.360282051282	1076.07223684211	100.977461538462	135.6775	101.006052631579	89.7831578947369	733.569210526316	852.808	811.266923076923	820.41852631579	192.834710526316	274.450789473684	201.022947368421	216.267894736842	842.731794871795	522.226871794872	718.260512820513	896.556868421053	695.727435897436	609.191368421053	610.022947368421	848.990315789474	456.128210526316	598.905564102564	785.258157894737	545.939342105263	794.785	1078.58505263158	571.435789473684	585.721684210526	403.001282051282	803.962051282051	474.361184210526	404.990897435897	289.717368421053
287	230.99250767965	230.99250767965	230.99250767965	89.798	89.798	89.798	1	1	112.21375	263.19225	347.9564	351.0176	172.4476	382.603125	160.14	255.03125	561.93735	732.8626	247.926825	792.753675	238.77945	213.206125	226.46775	219.386	142.8595	189.77115	119.3868	130.576	251.02455	443.754375	214.22625	213.206125	198.953625	334.6502	149.980425	195.896195121951	136.7336	165.283463414634	234.566341463415	154.061525	294.82335	345.974925	142.8595	189.79905	722.4609	203.038243902439	178.521875	702.964853658536	263.19225
288	231.975300186432	231.970067582797	231.990407774369	297.9125	294.823	299.969	72	72	1645.92880487805	2593.0905	2545.56193877551	2485.6944	1823.231425	2485.34094117647	1885.47572093023	1818.9634893617	85.70275	135.710936170213	123.468914893617	90.7951489361702	2497.062	2548.91668085107	2512.96371428571	2461.19358139535	1266.978	1812.98425	1339.818025	1396.756475	2094.61990909091	1813.03020689655	1567.98592	2215.31066666667	2157.04242622951	1821.19	1673.24727272727	1871.17670833333	1897.71446808511	1600.62961363636	2163.25702127659	1661.21812765957	1953.81864583333	2470.08963829787	1868.94533333333	2106.64416666666	2294.88917021277	1891.55336170213	1962.32293877551	2312.18782978724	1536.54168
289	231.973794198588	231.969821908789	231.989048619976	68.362	63.256	71.389	56	56	1760.80766666667	2362.17525	2463.944	2779.19342857143	1588.8132972973	2547.20994594595	1645.97161764706	1227.55353846154	874.79535	873.7192	1374.32992105263	715.107625	2172.93886363636	1914.78064102564	2070.3821627907	2317.36163414634	463.2616	605.118487179487	457.0832	396.945325	3190.83656097561	2289.492	2399.00413953488	3541.41171428571	2677.434375	1570.90266666667	2003.84114285714	1417.96352941176	1103.93755	1768.36403125	2535.946	2000.00181818182	952.93685	1948.43875	1344.72245	1370.229325	1016.20092307692	935.575128205128	2323.80627027027	1073.47158974359	667.25985
290	231.976622567807	231.971966838004	231.990352795628	99.985	95.92	103.04	19	19	674.314428571429	940.703428571429	1037.75164285714	1079.58823809524	676.534902439024	1022.43102439024	683.4	767.04	463.025952380953	582.656756097561	290.781428571429	528.498975609756	707.0415	777.348857142857	738.583428571429	706.120095238095	597.962975609756	319.349428571428	473.472390243903	523.26	972.309595238095	884.34	1066.17369047619	1239.47357142857	724.385952380952	685.632	780.409285714286	576.609404761905	481.631047619048	548.913714285714	729.197857142857	599.047476190476	596.7	816.331707317073	523.472707317073	630.610142857143	439.732880952381	577.468238095238	554.957714285714	507.082	419.277348837209
291	233.039498902572	233.039435730707	233.044487907492	65.29	64.276	67.319	3	3	274.416351351351	391.669621621622	460.215027027027	542.783783783784	297.958378378378	543.717621621622	282.637324324324	358.114864864865	264.057315789474	215.37825	403.006756756757	240.745513513513	523.315459459459	526.375783783784	490.75	523.467972972973	168.371351351351	303.068432432432	184.668918918919	185.718702702703	506.121081081081	428.513513513513	414.240702702703	531.560810810811	454.907945945946	325.414486486487	279.509621621622	299.91972972973	246.905405405405	274.532675675676	466.189405405405	289.802810810811	347.866081081081	459.048648648649	240.785555555556	264.25	275.48027027027	329.547297297297	714.982108108108	332.660972972973	189.800432432432
292	233.97025306173	233.968245197956	233.972135124857	298.944	297.9	299.941	9	9	718.358325581396	1089.8502295082	1113.12548	1092.8484	810.101581395349	1008.03572093023	778.472930232557	802.849813953488	57.1356279069768	72.4497209302325	58.1625348837209	64.2775813953488	1003.65188571428	1051.0311627907	983.414511627907	1021.1344	592.699227272727	795.808	620.400372093023	652.978604651162	909.172255813954	739.786627906977	705.936558139535	840.818051282051	939.758602941176	808.061023255813	731.640139534883	782.661069767442	760.107906976743	762.041863636363	891.82553488372	679.583302325581	850.912744186047	1044.76576744186	798.766772727272	824.270181818181	924.478186046512	867.237209302326	800.608720930233	964.295581395349	648.897488372092
293	233.969183773724	233.966873369134	233.971494178315	67.0145	65.296	68.733	2	2	812.022051282051	1267.82812820513	1333.87728205128	1413.09064102564	815.184871794872	1358.77661538462	779.613025641026	737.756615384615	506.787076923077	535.876923076923	849.894948717949	511.084230769231	1163.96628205128	1068.07423076923	991.838769230769	1184.69630769231	6851.03446153846	4924.90146153846	5045.16794871795	6428.58461538461	1532.65620512821	915.193	1052.93107692308	1682.6987948718	1283.12774358974	833.444743589743	878.330384615385	891.592051282051	622.35641025641	925.651641025641	1254.94692307692	995.92041025641	574.332179487179	1140.50333333333	682.568692307692	768.253076923077	669.305025641026	511.161307692308	1126.19323076923	676.532	382.605769230769
294	233.971156627208	233.968876408348	233.977153343708	97.95	95.92	99.989	3	3	317.256588235294	562.263088235294	531.656818181818	587.781818181818	357.154411764706	518.384117647059	301.902588235294	419.195823529412	248.822588235294	259.147235294118	196.916764705882	288.743235294118	333.678727272727	419.256264705882	325.417529411765	363.281818181818	387.711764705882	217.322647058824	284.703088235294	316.236470588235	445.868529411765	326.428235294118	428.511176470588	465.173647058823	308.128823529412	351.031764705882	286.653058823529	297.005181818182	229.599264705882	254.047909090909	320.252294117647	265.314705882353	324.462882352941	428.585294117647	266.335147058824	281.641764705882	296.899363636364	342.749647058824	316.236470588235	306.081818181818	259.102411764706
295	234.018320646733	234.013325354678	234.032339552543	59.1795	57.133	60.199	24	24	818.124421052632	1282.10776923077	1336.93897435897	1428.35897435897	821.333026315789	1376.15294871795	781.634256410256	743.897769230769	504.665526315789	530.769473684211	852.955794871795	510.064102564103	1172.12730769231	1074.195	1005.12935897436	1190.98492105263	6774.4356	4932.66317948718	5022.80263636364	6422.25509433962	1546.94194871795	922.317894736842	1063.10717948718	1688.77897435897	1290.26756410256	835.487763157895	885.471282051282	896.692692307692	624.396923076923	927.692769230769	1256.98748717949	1000.02717948718	579.419789473684	1143.56371794872	691.738421052632	772.353512820513	675.409743589743	515.229487179487	1129.11161538462	683.692051282051	386.679736842105
296	234.094813422093	234.094813422093	234.094813422093	205.072	205.072	205.072	1	1	179.627555555556	329.549722222222	264.251944444445	245.886944444444	411.037611111111	559.112222222222	460.2455	299.961666666667	511.131333333333	453.126666666667	403.003947368421	379.420421052631	459.125	537.686388888889	488.713055555555	544.828333333333	742.521684210526	789.652	566.254166666667	601.963888888889	224.461111111111	137.7825	152.991666666667	103.048055555556	511.314705882353	246.907222222222	215.208277777778	715.409444444445	802.958611111112	569.129	801.938333333334	592.781388888889	1047.82527777778	1348.80722222222	783.360000000001	866.451666666667	1074.645	1112.04222222222	1067.21055555555	1088.28072222222	837.374388888889
297	234.098101030626	234.086247327238	234.110329333935	503.0185	502.976	508.077	16	16	15.3064864864865	19.3820540540541	59.1850810810811	19.388	11.2211578947368	20.4086486486486	13.2596486486486	63.2567567567567	372.398648648649	495.851351351351	16.3243243243243	502.039459459459	30.6081081081082	28.5577297297298	16.3269189189189	16.3243243243243	103.033648648649	82.6550270270271	274.452702702703	410.213837837838	44.8716756756757	14.286054054054	20.4086486486486	24.4903783783784	185.659675675676	88.7352972972973	14.2841621621621	446.875263157894	839.949351351351	222.383567567567	360.050459459459	19.382	273.345513513514	124.492756756757	59.1850810810811	57.1366486486487	582.585289473684	28.5725263157895	10.1994594594594	848.999783783784	33.6742702702702
298	234.098867337674	234.095943267126	234.113248014257	205.0845	202.012	207.125	38	38	192.852382978723	350.967829787234	283.666468085106	273.428425531915	429.634978723404	581.545531914894	477.549191489362	333.665234042553	574.415723404255	493.875659574468	422.394510638298	429.581234042553	476.476208333333	560.190255319149	511.222531914894	568.294063829787	768.17214893617	808.0545	593.739063829787	627.470106382979	245.886659574468	167.325361702128	171.36714893617	121.397723404255	528.503276595745	273.468340425532	229.533510638298	748.976723404255	859.072893617021	585.467787234042	816.221276595745	608.160936170213	1114.14204255319	1397.63319148936	887.418510638298	1203.92638297872	1495.91338095238	1169.34221052632	1430.40051428571	1428.2085106383	953.839255319149
299	235.097772059937	235.096689835484	235.09885428439	505.0165	502.976	507.057	2	2	7.14325000000001	14.2805	24.4868571428571	18.3651428571428	15.30375	14.285	7.13900000000001	16.3245714285714	89.7819999999999	154.090107142857	18.3645	203.0795	21.426	25.5071428571428	14.2867407407407	14.2835	23.4616428571429	24.4868571428571	41.8317142857143	52.0345714285715	19.3813571428572	12.246	7.14324999999999	15.3075	35.7025	13.2558214285714	8.16228571428571	58.1542499999999	126.564142857143	24.4817142857143	67.3105714285714	13.2609285714286	48.9531428571427	18.3651428571429	11.2251071428571	20.4074074074074	68.3591428571428	8.16399999999999	13.2581428571429	98.9867037037037	13.26325
300	235.115750385677	235.115750385677	235.115750385677	508.077	508.077	508.077	1	1	6.12289655172414	15.301	24.4915862068966	24.4866206896551	12.2433103448276	14.2891724137931	10.1986206896552	13.2635862068965	79.5815172413794	143.829724137931	17.3446896551724	196.946517241379	19.3813103448276	23.4615862068966	18.3680689655173	15.3041379310345	27.5427931034483	27.5530344827586	36.7299310344829	56.1246551724138	19.3850666666667	13.2658275862069	6.12289655172415	13.2635862068966	37.7502068965518	13.2582068965517	9.18248275862068	59.176	103.089655172414	24.4857931034483	66.2910344827588	13.2608965517241	48.9533793103449	19.3852413793104	12.2457931034482	19.3852413793104	60.1861034482759	9.18403448275863	8.15919999999999	84.6828965517244	14.2867586206897
301	235.174634511766	235.170287324164	235.187807191599	258.116	255.027	260.139	93	93	3139.39108510638	5496.91772340425	5654.7753015873	6402.91576190477	4577.50374468085	6596.61876744186	4615.3848	6471.52126190476	4097.93827659574	4504.15595	3586.02076595745	4870.20252380952	5642.06714285714	5583.00342857143	5834.92889583334	5747.81731914894	4980.33742857143	5615.60238297873	4139.75385365854	5106.43466666667	5737.92617142857	5253.62804878049	4494.30106849315	5869.36527659574	5796.33481481481	5161.83776470588	4246.20593506493	5063.678	4357.5385952381	4427.90808510638	5491.08395121951	4577.8535	6343.55249315069	5969.36489361702	4251.10542857143	4162.12307692308	4818.11755263158	4642.39968085106	2974.47840425532	5429.03133333333	5053.1446
302	236.02931646834	236.018755591503	236.034428648218	59.169	58.171	60.189	3	3	150.976914285714	228.4672	249.0264	240.780685714286	168.342428571429	269.302628571429	173.472857142857	228.5376	133.571342857143	126.575657142857	180.590571428571	128.5344	222.384914285714	226.465371428571	235.6794	231.637285714286	1077.6	836.634285714286	793.760057142857	1081.61365853659	290.822142857143	362.201428571428	449.946	290.781428571429	278.4444	419.266971428571	369.281371428571	205.042971428571	175.484228571429	164.312	228.5056	176.534142857143	228.5056	279.511314285714	228.544	175.484228571429	168.347142857143	173.448571428571	275.423142857143	160.207285714286	171.432
303	236.09572325465	236.092817031651	236.1120010009	507.057	502.976	508.077	3	3	5.10214285714285	19.3821714285714	19.3881428571428	17.3472857142857	8.16205714285714	25.5107142857142	13.2592571428571	20.4057142857143	47.9534285714285	57.1359999999999	10.2025714285714	64.2888000000001	18.3646285714286	19.3789142857143	16.3270588235294	9.1823142857143	19.3821714285715	23.4698571428572	19.3848857142857	34.6955428571429	21.4224	12.2454857142857	15.3064285714286	14.286	25.5064285714286	15.2991428571428	12.2434285714286	45.9128571428572	84.7098	21.4224	58.1367428571428	10.2011428571429	54.0569714285714	18.3677142857143	17.3472857142857	10.2025714285714	59.1749142857143	11.2247142857143	12.2393333333333	73.4717647058823	8.16342857142855
304	236.18603949611	236.179312215671	236.193708410586	258.124	255.049	258.133	6	6	701.93641025641	1424.31374358974	1414.08473684211	1757.16505263158	1171.26210526316	1781.13986842105	1145.60397435897	1889.51487179487	997.685384615384	1077.56463157895	905.623384615385	1149.82897435897	1500.80710526316	1505.89846153846	1516.11105263158	1485.30666666667	1326.16666666667	1426.32789473684	999.725641025641	1343.91407692308	1480.44002631579	1390.43474358974	1103.94517948718	1437.57741025641	1505.31513157895	1336.75157894737	844.657411764706	1382.24263157895	1043.72230769231	1067.34912820513	1464.10474358974	1188.44935897436	1962.72666666667	1475.51323076923	1116.32882051282	1015.02756410256	1236.59084210526	1254.29152631579	740.825684210526	1355.58	1282.65569230769
305	236.197092387895	236.197092387895	236.197092387895	259.135	259.135	259.135	1	1	705.014897435897	1424.27794871795	1425.2982051282	1760.47307692308	1173.32435897436	1785.23569230769	1146.59528205128	1864.042425	1002.78602564102	1081.63487179487	908.664075000001	1151.89843589744	1505.93630769231	1508.99715384615	1521.24053846154	1489.57435897436	1332.28325	1431.45571794872	1004.823125	1344.90071794872	1483.45282051282	1393.28497435897	1111.05225	1440.63825641026	1508.16635897436	1353.098	920.15275	1386.35423076923	1049.87023076923	1075.53943589744	1472.23	1188.44935897436	1968.84743589743	1479.63205128205	1118.39774358974	1018.08475	1244.71282051282	1260.39666666667	744.918205128205	1363.706575	1284.69651282051
306	236.955847615264	236.955847615264	236.955847615264	66.316	66.316	66.316	1	1	757.909533333333	1149.4273	1183.50933333333	923.341333333333	721.328533333333	1068.82026666667	668.416206896552	614.206068965517	517.922933333333	437.949827586207	1050.88413793103	449.9523	955.998482758621	712.006533333333	816.213333333333	930.680275862069	473.504	424.348689655172	459.12	472.383466666667	1154.1478	947.8587	919.260266666667	1438.58896551724	1193.478	742.6328	947.641933333333	732.407866666667	610.124965517241	866.360586206897	1122.07333333333	910.239862068966	455.9698	961.9543	684.598933333333	709.091724137931	512.173866666667	413.2215	1148.59506666667	438.79275862069	399.002466666667
307	237.070084527996	237.063881087562	237.077850278613	268.335	267.31	272.416	5	5	84.6826363636364	181.632818181818	194.899953488372	190.791	298.939909090909	377.643863636364	243.845181818182	1055.98227272727	11583.12	13928.8045	7140	16265.1171219512	147.919772727273	171.405818181818	165.265772727273	118.367454545455	621.18	750.920727272727	555.986704545455	841.725	137.753372093023	152.01811627907	114.255272727273	130.609454545455	122.446363636364	94.8989302325582	85.6933636363636	129.575441860465	130.594909090909	86.7231818181819	113.265409090909	76.5119318181818	500.886954545454	252.007363636364	104.081727272727	134.658	410.198930232558	232.681953488372	135.696272727273	226.445045454546	260.204318181818
308	237.075028641776	237.073883902544	237.076173381008	413.1915	412.177	414.206	2	2	28.5673333333333	48.9794285714285	49.98	52.0406428571429	45.9182142857142	52.0272857142857	43.8774047619047	69.378976744186	59.1748372093023	116.296285714286	61.2328571428571	71.41	48.9737142857143	40.8055813953488	39.7911428571429	43.8774047619047	46.9328372093023	31.6244285714286	27.5470714285714	31.6286511627907	38.7654285714286	45.8999999999999	31.6325476190476	42.852	26.52	37.7549761904762	28.5671627906977	45.9064285714286	30.6121428571428	31.6286511627907	32.6529523809524	21.4285	87.742	33.6733571428572	26.5236279069767	37.7549761904762	71.43	36.7251428571429	18.3672857142857	54.0821860465116	29.5841428571429
309	238.046480240501	238.043356803846	238.049603677156	293.8365	292.816	294.857	2	2	75.4851034482759	101.003896551724	82.6423448275861	106.130206896552	61.216551724138	110.189793103448	73.472275862069	119.352103448276	1851.73810344828	2040.55172413793	1670.87296551724	2275.2271875	85.6684137931035	81.6358620689656	101.007310344827	71.3903448275863	143.858896551724	138.757517241379	130.648275862069	190.830275862069	92.8639310344827	76.5336206896552	71.4048275862069	87.7437241379309	97.9464827586208	72.4395862068966	67.3632413793103	71.4193103448276	49.9935172413793	65.295448275862	85.7205517241379	51.0241379310345	88.7639999999999	101.007310344828	51.0051724137932	56.1056896551725	91.824827586207	72.4395862068966	96.886896551724	74.4801379310344	64.2773793103449
310	238.075061792507	238.071380135901	238.078743449113	267.3125	267.31	267.315	2	2	24.4866666666666	47.9595833333333	45.92	70.40875	61.2166666666666	76.5449999999999	61.2066666666667	181.609444444444	2113.67022222222	2555.13431578947	1313.68844444444	3087.36055555555	38.7642222222222	55.0949999999999	46.9327777777778	45.9192857142857	100.97725	133.655405405405	94.8548333333332	150.005333333333	56.1152777777778	60.1963888888889	31.6286111111111	39.79625	36.7354285714285	39.7973333333334	32.6435555555556	41.8313888888889	40.8111111111111	30.6083333333333	31.6337777777778	27.5436486486487	96.9105555555555	65.2977777777778	29.5920833333333	31.6243055555556	79.5925	52.04975	27.5515714285714	62.2183055555555	40.8177777777778
311	239.071428322713	239.067421517103	239.075435128323	267.312	266.289	268.335	2	2	45.9132352941176	76.5330882352941	89.7988235294118	115.309852941177	74.4814705882354	101.043	67.3275428571429	157.125294117647	1150.69270588235	1301.0046875	701.602742857143	1445.72645454546	70.3881176470589	86.725	67.3394117647059	62.2361470588235	98.9514117647058	110.188588235294	106.089176470588	108.166764705882	64.2766764705882	106.107529411765	72.438794117647	55.1038235294117	53.0629411764706	44.8994117647059	41.8236176470589	62.2361470588235	39.7911428571428	45.9198529411765	40.8176470588235	44.8850285714286	112.209705882353	67.3394117647058	42.8572941176471	49.9857647058823	81.6211764705882	55.1133529411765	43.8789705882353	61.1965714285714	56.1242647058823
312	239.088446011123	239.088446011123	239.088446011123	411.157	411.157	411.157	1	1	25.506875	42.85785	51.0075	57.1424	43.871825	51.00625	31.6324	75.50035	148.9565	197.93335	69.3983589743589	211.196925	35.709625	39.78585	48.9732	41.8368205128205	27.547425	30.60375	24.4861538461538	33.669075	37.744625	50.99875	42.8568	41.831275	34.68	54.0812	33.669075	54.066625	39.7956	29.587975	27.5510769230769	31.6324	62.236775	38.7755897435897	39.784875	33.6732	55.10295	45.905625	20.4085	57.1438	24.483
313	239.086226132323	239.08180093885	239.099425539693	295.8825	294.863	297.924	10	10	124.485046153846	228.579938461538	229.580859375	263.255261538462	175.484984615385	214.277538461538	176.491938461538	351.969	6864.88841666667	8112.14302325582	5345.76738461538	8073.81883333333	227.463430769231	302.024738461538	213.199292307692	202.033107692308	798.744323076923	842.748738461538	960.152969230769	1013.22664615385	180.589015384615	228.521353846154	167.310276923077	217.335369230769	214.277538461538	161.201323076923	131.613738461538	189.7723125	105.098030769231	112.235538461539	137.749846153846	130.617107692308	254.048953846154	203.035107692308	108.147723076923	134.660307692308	165.299815384615	162.209353846154	131.581984615385	154.059492307692	103.055738461538
314	239.146363649074	239.146363649074	239.146363649074	180.587	180.587	180.587	1	1	73.4598620689655	103.065275862069	335.738827586207	775.124	100.007310344828	609.104689655172	125.4928	199.933517241379	75.5157241379311	99.9665333333334	90.7889	85.7205517241379	179.568551724138	121.388206896552	95.9059310344827	84.6828965517241	98.9658666666667	95.9059310344828	71.4048275862069	87.7615172413794	98.9667586206896	108.127310344828	668.416206896552	111.228862068965	67.3388571428571	59.1869285714285	1425.31253333333	116.335034482759	82.6254	61.194	85.7031724137931	46.9422068965517	347.914068965518	169.331448275862	56.1151724137931	64.2643448275862	116.311448275862	216.298482758621	76.52	77.5540689655173	38.7704827586207
315	239.982234872163	239.982234872163	239.982234872163	64.281	64.281	64.281	1	1	47.9452222222222	87.7176111111111	82.656	109.168918918919	68.3697777777778	98.9504864864865	77.5537777777778	63.2572222222222	83.5967222222222	63.2865	75.4985	57.134	76.5208333333333	79.5705405405405	86.722972972973	74.4924444444444	79.5925	47.9530555555556	39.7908333333333	52.0341666666667	182.654583333333	970.125666666667	1327.37162162162	206.062444444444	105.071444444444	411.171944444444	330.567567567568	61.2064864864865	45.9125	82.65375	89.7718918918919	102.041666666667	66.3072222222222	77.5284444444444	79.5925	64.2775	59.1761111111111	64.2775	94.8574864864865	57.1433333333333	56.1244444444444
316	240.093339025447	240.093339025447	240.093339025447	294.868	294.868	294.868	1	1	162.2429375	313.261520833333	317.304229166667	439.78712244898	195.894857142857	279.586244897959	223.4393125	476.417833333334	1503.90991666667	1928.53285714286	1166.1695625	1961.00058333333	63.2349387755102	71.4277083333334	58.149306122449	58.1625625	132.605416666667	120.391958333333	159.18175	169.364958333333	48.978	55.101375	42.846125	69.394	57.1421666666667	38.7747346938776	27.550125	42.851375	27.5473125	38.7750416666667	38.7750416666667	37.7546458333333	60.2033541666666	56.1148958333333	29.5878541666667	48.968	45.9178125	32.6486666666667	38.7568979591837	37.7546458333334	32.6526666666667
317	242.956910552216	242.956910552216	242.956910552216	758.079	758.079	758.079	1	1	15.3021428571429	28.567512195122	25.5103658536585	35.7051219512194	13.2638048780488	31.6328536585366	16.3176585365854	14.2840975609756	183.648292682927	304.039951219512	25.5103658536585	246.93443902439	33.6777073170732	43.8715365853659	29.588487804878	33.6736829268293	24.4899512195122	35.7093902439025	18.3674634146341	21.4287073170732	27.5511951219512	16.3266341463415	13.263487804878	26.5269756097561	40.8156097560976	11.2245609756098	31.6328536585366	20.4112195121951	26.526975609756	16.3223414634146	31.6328536585366	17.3445609756098	17.342487804878	23.4723414634147	13.263487804878	31.6283170731707	15.3021951219512	19.3850975609756	25.5036585365854	45.9131707317074	15.3062195121951
318	243.88273339153	243.881983113198	243.888990698689	917.2065	913.12	920.25	26	26	5717.60836363636	5327.86418181818	6910.81697368421	5730.28924675325	3585.49638461538	11355.5742977099	4377.30428571429	3893.13318181818	3102.88632467532	2952.65915384615	3236.09066666667	3055.70634615385	9454.06891791044	5652.31090909091	6223.56034615384	5872.06881578948	3850.50927272727	9351.08841558442	3215.89963636364	4529.62477922078	5598.66401298701	2881.47023376623	3462.31414285714	11762.752	7292.48550684931	3289.80266666667	3349.04657142857	5429.28580519481	3098.12935897436	3788.27263636363	7591.91605633802	4543.60142307692	3782.43985714286	8361.74093333333	3269.05837662338	3167.94681818182	3103.23	3783.17127272727	3395.72696103896	3141.61966233766	3228.59490909091
319	244.093037741967	244.087367198435	244.107936479731	60.195	59.174	61.231	24	24	837.547711111111	1318.88873333333	1072.4404	1109.02986666667	928.564	1220.07946666667	848.9728	1454.07	4142.06826923077	5600.31293023256	4586.14861111111	4446.86376470588	511.097933333333	692.685622222222	493.8736	423.466	241.8348	376.5276	187.729066666667	268.3652	483.6696	289.755733333333	268.3652	362.242	394.7486	210.174933333333	131.5972	222.389066666667	365.255466666667	280.640555555556	398.9764	300.030266666667	749.912333333333	600.871622222222	247.9302	350.971733333333	419.3296	859.1768	1020.02222222222	489.792	476.464533333333
320	246.059299614316	246.059299614316	246.059299614316	59.174	59.174	59.174	1	1	59.16928	97.92384	105.09914	89.78464	103.04626	116.29824	117.358673469388	122.431836734694	271.24552	350.077	309.13878	199.948	89.77408	115.27808	90.8145102040816	86.7329591836735	42.8562857142857	69.3780408163265	51.013	37.7543469387755	72.45692	83.66296	35.7135714285714	120.405755102041	77.52304	41.82656	38.76608	118.33856	48.9727346938775	52.0460204081633	69.3863673469388	55.1075510204082	183.6288	144.84568	51.014	79.580693877551	125.49444	193.89693877551	280.544	126.52712	47.9534285714286
321	246.859494936783	246.857572234576	246.860177516125	1079.43	1079.33	1079.47	5	5	1836.54545454546	2359.9609090909	2626.26000000001	2430.36181818182	1548.82	2877.08848484849	1648.80969696969	1546.21818181818	1296.16969696969	1300.88636363637	870.318484848487	1273.98	2652.78787878788	2368.82666666666	2458.20000000001	2576.52	1555.96212121212	2997.65030303031	1437.17999999999	1748.79939393939	2485.45818181819	1296.80515151515	1527.39363636363	2852.76727272728	2740.53393939395	1409.03848484849	1571.17909090909	1805.93636363637	1401.29212121212	1566.71999999999	2831.34090909092	1737.57606060606	1556.98242424242	2809.91454545455	1332.11999999999	1318.23151515151	1321.68484848485	1535.1	902.215757575753	1349.86090909091	1414.31969696969
322	246.862920556872	246.860355821077	246.880343352516	1079.425	1078.36	1079.51	92	92	1816.04500000001	2332.39235294118	2609.71608695653	2443.60441176471	1438.640625	2888.85086956522	1639.62696969696	1539.95384615385	1296.16969696969	1300.88636363637	888.67617647059	1283.53	2623.17617647059	2345.46914893616	2439.84	2546.67636363637	1540.64411764706	3006.782	1448.4	1733.34934782609	2478.89297297297	1296.80515151515	1517.15305555555	2850.90000000001	2741.46621621622	1409.03848484849	1552.72371428572	1793.69272727273	1401.29212121212	1492.25999999999	2798.69121212122	1720.18833333333	1498.82515151515	2809.89	1332.11999999999	1318.23151515151	1321.68484848485	1476.96	902.215757575753	1349.86090909091	1414.31969696969
323	247.039177406207	247.038803626751	247.039551185662	62.249	62.24	62.258	2	2	493.739024390244	722.16	820.531024390244	1096.79734042553	104.067365853659	1328.19878048781	103.06187804878	158.164268292683	687.299170731707	1150.30965853659	166.307707317073	525.375365853658	539.657414634146	1079.31482926829	721.415902439025	628.575414634146	60.2044634146342	151.003317073171	93.8646829268293	81.6331707317073	636.732571428572	2042.62595121951	1823.48095121951	754.086414634146	405.950292682927	1133.38258536585	817.137219512195	652.87619047619	661.133853658537	75.5197073170732	501.023585365854	72.4580975609756	86.7103658536585	1140.5236097561	711.127	428.512682926829	1020.2619047619	84.6944146341463	278.493292682927	1075.49131707317	1109.03163414634
324	247.048366011471	247.041164080039	247.061962154403	60.1975	59.173	63.26	18	18	575.362536585366	766.02	853.058380952381	1151.90257142857	1399.80586666667	1322.03435294118	1588.832	2024.4736	984.01756097561	1213.621	421.368166666667	1209.86119047619	675.334571428571	1149.68828947368	864.282833333333	766.331390243902	242.858682926829	387.701951219512	252.006268292683	261.226146341463	711.238714285714	2096.785	1750.7919	818.372536585366	467.16	1153.75792682927	851.799404761904	1196.62757142857	754.998536585366	739.889024390244	660.208268292683	541.904926829268	1821.98136585366	1438.38076923077	844.782146341463	994.755357142857	1454.92742857143	1369.59282926829	1054.95080952381	1410.19938095238	1400.81123255814
325	247.986919021068	247.986919021068	247.986919021068	144.866	144.866	144.866	1	1	146.917333333333	264.170581818182	215.298148148148	206.09237037037	152.035185185185	176.488309090909	140.813666666667	233.592490909091	353.016111111111	371.381111111111	387.705555555556	396.886090909091	139.778055555556	234.637636363636	160.180703703704	133.641833333333	68.3586111111111	91.835	90.7945636363637	89.7664	107.127222222222	97.936	95.8956666666667	87.7168727272727	118.364290909091	99.9956363636364	91.8333333333333	190.788481481481	110.19	141.790296296296	109.147781818182	81.6296296296296	362.087090909091	283.580218181818	107.119090909091	158.094363636364	394.8045	343.833611111111	457.125925925926	368.246740740741	461.212581818182
326	250.014722872822	250.011909098384	250.02133260518	64.281	62.235	68.351	9	9	108.132926829268	190.74	200.025170731707	218.337414634146	101.021048780488	204.029268292683	131.633487804878	118.365268292683	102.97812195122	93.9044	118.353951219512	83.652	178.525609756098	171.384585365854	162.245926829268	151.039414634146	1149.97980487805	942.86312195122	1028.57795121951	887.760731707317	239.799875	306.0825	330.566926829268	392.812682926829	179.52	178.546951219512	184.646487804878	126.49512195122	102.026829268293	92.8710487804878	185.688829268293	114.28643902439	92.8444146341463	145.87743902439	104.082292682927	119.371390243902	136.715951219512	125.487	144.84	146.939707317073	69.378243902439
327	250.86316285788	250.860912355401	250.868940684897	1071.23	1071.22	1071.26	6	6	1065.26666666666	1446.86642857143	1729.92	1592.79814814815	1321.37962962963	1746.85142857142	1193.81785714285	1387.68571428571	1260.14107142857	987.359999999999	2236.65185185185	1108.12222222222	1604.02222222222	1434.62214285715	1675.86	1690.14	1035.6625	1841.1	1297.44000000001	1399.93	1486.16	1320.9	1330.54571428571	1726.23296296296	1779.9	1126.48888888889	1239.75	996.539999999999	1009.51259259259	1420.86	1802.99444444444	1055.06296296296	1307.0775	1765.88148148148	1242.35999999999	1309.11821428571	1154.03888888889	1321.92	1816.87142857144	1168.74814814815	1270.92
328	250.972148930976	250.972148930976	250.972148930976	64.281	64.281	64.281	1	1	191.786857142857	512.04	570.406261904762	577.481714285714	271.389666666667	647.775595238095	238.777024390244	321.430609756098	344.671476190476	451.145190476191	801.925857142857	220.350139534884	534.554857142857	459.053571428571	517.345214285714	486.737780487805	2120.4010952381	1592.666	1130.45019047619	1581.62738095238	524.500285714286	221.402	262.244023809524	502.044	402.9	205.048714285714	193.822619047619	336.647142857143	250.984428571429	241.867170731707	428.574146341463	255.134146341463	213.209857142857	566.179285714286	213.239714285714	261.185488372093	360.160857142857	319.389780487805	1232.46902325581	293.876571428571	160.181119047619
329	251.068398963005	251.067590241385	251.069207684625	88.7555	88.744	88.767	2	2	72.440552631579	220.348421052632	82.6541052631579	137.756842105263	143.879368421053	241.771184210526	103.033289473684	253.031789473684	347.811026315789	299.068184210526	187.728421052632	208.133684210526	211.227157894737	170.357578947368	133.626894736842	119.389263157895	37.7555789473684	58.155	33.6738947368421	52.0267105263158	154.063710526316	30.6031578947368	17.3422368421053	48.9726315789474	173.444736842105	70.3999736842105	43.8656578947368	509.111315789474	96.9275	195.89052631579	138.716421052632	91.8236842105264	811.004605263158	635.820684210526	205.104631578947	262.248210526316	260.207368421053	608.076842105263	141.776342105263	269.391157894737	45.9059210526316
330	251.092923190476	251.08730116244	251.100647666167	230.59	229.542	231.612	5	5	67.344	110.179636363636	113.250272727273	151.012369230769	130.594909090909	146.944246153846	97.9465846153846	282.640727272727	172.413287878788	147.964692307692	133.633893939394	214.254923076923	108.157507692308	184.685818181818	158.157230769231	126.502892307692	115.270272727273	109.167984615385	69.3723636363636	104.058545454545	107.128636363636	204.054545454545	129.541924242424	141.805272727273	106.1184	94.8943384615384	91.7931818181818	146.932363636364	76.5207692307692	90.7813484848485	102.019696969697	84.668803030303	282.594560606061	148.973090909091	71.4010606060606	144.880878787879	185.7044	174.509446153846	114.279630769231	190.759833333333	117.322651515151
331	252.101894255098	252.099538957647	252.11498913543	203.003	202	205.073	9	9	330.614341463415	813.153829268293	586.738414634146	997.839428571429	1625.32624390244	2581.9903902439	1717.35782926829	3951.59356097561	1487.76453658537	1398.98846341463	549.857	878.577	1137.59914634146	1736.49663414634	1617.15285714286	1261.04371428572	2405.49685714286	1799.75326829268	1259.88073170732	1807.15431707317	416.279414634146	416.269463414634	294.85569047619	243.814975609756	888.648119047619	562.16430952381	404.996714285714	4404.10956097561	2590.44497619048	1481.85242857143	1747.46890243902	1203.06885365854	10766.8912926829	6929.85409756098	2976.28882926829	5203.36829268293	10094.0794285714	8250.90968292683	5671.76828571429	9606.68528571429	2650.26928571429
332	253.214420303184	253.211585117193	253.231963517531	617.263	611.124	619.32	29	29	518.367346938776	2433.72	1545.502	2447.879625	1109.93763265306	2020.392	1172.02689795919	1808.97144230769	960.977375000002	1425.31063265306	514.275428571428	1466.96542857143	1116.17024489796	2063.99437735849	1438.74673469388	903.864653061223	702.017999999999	329.545693877551	277.576	764.182854166666	865.083666666666	961.095124999999	481.507428571428	1330.69509433962	438.766734693878	288.740857142857	270.344166666666	839.871499999999	271.423142857143	510.135416666667	302.988489795919	748.874734693878	3650.02314634146	1084.54202040816	315.3409375	1111.2110625	1078.55839583333	2244.61111111111	434.635375	843.94506122449	460.093632653061
333	254.990184466859	254.984653286069	255.005305359979	103.065	94.878	107.138	92	92	3214.58821311475	4571.84209090909	5223.99637777778	4250.11551282051	3263.67055813953	4264.85945454545	2718.4087755102	3784.28431818182	216.215348837209	302.9805	298.939909090909	186.711069767442	2651.66394736842	2960.41205128205	2866.97275	2837.78413953488	409.131906976744	673.444444444445	619.394093023256	420.297488372093	2906.99471232877	2511.24	2791.45661538462	3004.11035714286	2117.83591304348	2329.50555555556	2157.89368421053	2574.49213636364	2030.61409090909	2037.51057142857	2753.514	1997.872	2773.24493023256	3781.5851627907	2583.56072727273	2645.93514634146	1756.90963636364	2812.90939534884	2609.47195121951	1628.11463414634	1108.86422857143
334	255.00602523043	255.005561117994	255.006607152648	104.055	99.984	105.086	7	7	3206.29855813954	4571.87051162791	5236.42983333333	4259.16947619048	3286.16333333333	4277.63657142857	2749.92	3748.58166666667	214.2	300.942142857143	297.923428571429	185.692	2699.613	3041.995	2904.75342857143	2890.80669047619	406.073714285714	730.524571428572	618.365285714286	420.297488372093	2864.89542857143	2464.32	2813.88233333333	3021.31052380952	2141.27288372093	2342.84933333333	2162.70285714286	2602.03214285714	2024.48304761905	2063.01771428571	2766.88144186047	1972.71854761905	2728.35060465116	3827.53826190476	2508.86623255814	2689.78695238095	1761.99230952381	2823.06469047619	2818.65471428571	1646.51057142857	1212.94590697674
335	256.081327186366	256.075924178464	256.09661382584	63.254	60.194	68.361	14	14	162.204461538462	251.953981132075	267.368528301887	291.827924528302	323.461923076923	487.686264150943	302.031698113208	401.008301886793	1104.36842307692	1339.02215384615	1069.25660377358	1444.56045283019	190.771754716981	298.942924528302	186.71179245283	231.627307692308	269.376461538462	546.922264150944	314.278461538461	340.808461538462	387.743396226415	169.345538461538	170.403018867925	398.923283018868	261.134490566038	182.631634615385	135.695132075472	223.413056603774	248.944452830189	235.733320754717	399.987924528302	221.4485	596.79	583.601886792453	210.199230769231	363.214037735849	374.436943396226	461.261735849057	445.81420754717	393.872943396226	488.708961538461
336	256.26229732879	256.257453129782	256.279318284556	880.531	873.301	882.483	34	34	448.009477272728	898.98040909091	975.380727272726	719.388409090908	687.663818181817	804.902733333334	495.918818181818	1962.00942857143	665.217818181817	607.138	2719.81511428571	484.742777777778	1037.61736363636	870.408954545455	1084.642015625	805.102772727273	529.5184	906.115199999998	617.261333333334	591.679090909091	932.6456	524.548681818182	594.7395	1032.50986666667	952.929066666665	575.49790909091	542.982844444446	690.724636363637	593.7952	756.022090909092	819.274133333332	727.450133333334	654.067659090908	864.165866666665	658.934355555555	652.970666666667	543.878045454546	622.449545454546	1632	616.388711111111	581.488666666667
337	256.977691263391	256.971077586045	256.992918144871	103.057	94.878	107.121	96	96	2301.496	3277.15771428571	3804.66297435897	3368.37040909091	2263.5799	3098.38257142857	1845.53670422535	2636.75875	144.84	208.1361	160.183175	125.493825	1947.71843589744	2275.92772413793	2114.73276315789	2002.05351219512	311.183875	546.8674	465.3138	300.936875	2093.59459459459	1692.18	2003.84114285714	2190.20182926829	1540.60512195122	1611.01063636364	1707.945	1903.07329268293	1401.00281395349	1444.7094	1987.60876190476	1340.75068656716	1771.88888571429	2808.10710204082	1735.7004	1854.10060465116	1093.61866666667	1820.18971428571	1459.82941463415	1125.21390697674	863.048739130435
338	257.105647746203	257.10136552595	257.109929966455	292.822	292.816	292.828	2	2	33.669075	66.3260000000001	71.4192500000001	78.572725	60.196225	59.1745	59.17595	96.91425	2817.9305	3913.37166666667	1813.028675	3564.77381395349	75.48	81.6320000000001	63.2490731707317	61.2165	289.7226	277.512975609756	326.536	308.12305	57.1424	67.3464000000001	56.106875	65.3071999999999	63.2555	39.790725	52.0404	49.993475	42.85155	43.87075	45.9191249999999	43.8782749999999	59.17595	47.952925	34.6851	32.6448	40.817	32.6488	36.714731707317	27.547425	35.709625
339	258.110371459861	258.107177524812	258.125102487118	54.084	53.046	56.108	9	9	82.6313023255814	114.24	95.9314761904762	104.066714285714	112.22880952381	76.5089285714286	130.61180952381	221.427833333333	595.44911627907	735.917833333333	663.185714285714	240.753714285714	156.081857142857	162.202714285714	113.264928571429	118.366952380952	2055.09519047619	1218.32775	1304.92226760563	1739.79011904762	116.326142857143	518.301767441861	156.121928571429	161.227714285714	123.422813953488	102.013953488372	162.202714285714	113.233214285714	78.5601666666667	123.483380952381	156.125571428571	151.037523809524	201.987627906977	112.215348837209	87.744	99.9856666666667	255.065476190476	116.326142857143	412.128095238095	135.713833333333	224.457619047619
340	258.125769620629	258.125769620629	258.125769620629	55.087	55.087	55.087	1	1	71.4051851851852	91.7866666666667	76.5375	83.6620769230769	94.8850384615385	59.1756153846154	111.2345	193.851153846154	577.110370370371	433.630769230769	631.546653846154	230.536740740741	140.765307692308	145.8985	98.9885	104.083153846154	2030.31592592593	1193.715	693.783076923077	1715.42688	111.2345	461.161692307692	144.878230769231	147.939038461538	116.263111111111	83.662076923077	153.011538461538	102.026923076923	73.4593846153846	115.342576923077	144.878230769231	146.918769230769	174.464333333333	104.043777777778	61.2161538461538	89.787076923077	241.803807692308	96.9255769230769	400.890230769231	124.501	207.114653846154
341	258.874586831107	258.873733428424	258.875175238715	1079.33	1078.39	1079.47	5	5	2461.26000000001	3451.48512195123	3677.9792682927	3283.14487804879	2263.9212195122	3883.97658536587	2406.75536585365	2324.6712195122	2108.32780487806	2020.08292682928	2228.21268292684	2148.12000000001	3755.51780487806	3630.89560975609	3486.54609756099	3342.54000000001	2321.05487804879	3938.14146341465	2126.7	2379.20878048781	3482.92487804879	2053.75097560976	2307.79170731708	3839.17780487806	3512.69975609757	2118.02634146342	2370.62150000001	2610.40780487804	2181.80292682928	2316.42	3861.62317073172	2436.92487804879	2246.57707317074	3703.35024390245	2194.02	2101.7024390244	2077.71317073171	2234.33414634147	2226.7043902439	2160.39850000001	2135.88000000001
342	258.880495536668	258.875606678539	258.897118708791	1079.34	1076.31	1080.44	138	138	2395.98	3402.19545454546	3656.49454545455	3260.6147826087	2264.90454545455	3861.36177777778	2265.9488095238	2250.325	1412.54499999999	1994.525	2228.21268292684	2000.22000000001	3740.15318181819	3599.10755555556	3400.68	3264	2125.15595238096	3905.20391304348	1783.97999999999	2197.67833333332	3263.52000000001	1932.35350000001	2214.9369047619	3600.38204545455	3375.91533333334	1967.99934782609	2330.2972972973	2550.06652173913	1958.47657142857	2044.08	3751.39511627908	2236.85953488373	2155.84694444445	3595.02577777778	2099.15999999999	1983.40540540541	1952.32277777778	1946.15999999999	1172.54048780488	2021.56333333334	2071.62
343	259.107154447115	259.107154447115	259.107154447115	100.002	100.002	100.002	1	1	21.4229166666667	38.7758333333333	41.8370833333333	57.144	50.0017777777778	48.9813333333333	71.3961111111111	93.8374444444445	56.0893055555555	62.2369444444444	21.426	48.9733333333333	26.5311428571428	37.7471944444444	33.6637714285714	25.5107142857143	47.9530555555556	27.5475	25.5111111111111	33.6636666666667	21.4258333333333	47.9373888888889	37.7495142857143	25.5034722222222	24.4866666666667	26.5308333333333	22.4430555555556	44.9064	24.4902857142857	17.3447222222222	20.3988888888889	22.4494285714286	71.4116666666667	40.8166666666667	20.4083333333333	41.8375714285714	36.73	56.1078571428571	28.5638888888889	42.8516666666667	24.4826666666667
344	259.857659851862	259.855459581814	259.862909152423	1084.55	1080.45	1086.52	7	7	1606.22952380952	2111.88139534883	2202.18761904761	1936.86380952382	1536.12	1938.1194	1579.32857142857	1470.50619047619	1432.74857142857	1318.14761904762	2311.74754716982	1457.23976190476	1929.74243902439	1912.37238095238	1993.08	1974.62142857142	1388.86809523809	2255.74642857142	1381.08	1417.10302325581	2214.9369047619	1435.81	1453.83139534883	2109.32428571428	2258.28	1346.71428571429	1482.07714285714	1586.10000000001	1290.90238095238	1449.42	2295.05095238095	1522.19523809524	1549.73325581395	2269.00952380952	1229.1	1379.35441860465	1360.29476190476	1510.97261904762	2175.65523809523	1278.35833333333	1446.03023255814
345	261.221645637204	261.221645637204	261.221645637204	758.079	758.079	758.079	1	1	15.3040243902439	36.7296585365854	46.9390731707318	33.6640243902439	34.6891219512195	45.9186585365854	28.5559024390244	30.6095121951219	177.526682926829	180.591804878049	27.5511951219512	188.776707317073	38.7813170731707	37.744512195122	35.7093902439025	43.8715365853659	34.6940975609756	42.8522926829268	22.4491219512195	25.514024390244	41.837	27.5511951219512	23.4667317073171	37.7499268292683	43.8778292682928	25.509756097561	27.5511951219512	24.4928780487805	39.7914146341463	22.4432195121951	45.9186585365854	26.5269756097561	25.5030487804878	39.7961707317073	25.5067073170732	21.4256341463415	29.584243902439	32.6485853658537	41.826	34.6849756097561	35.7145121951219
346	263.015686164743	263.010078169326	263.03026389002	62.235	59.18	66.31	103	103	2972.5714	3728.30305555556	4646.862	5048.3182745098	5589.15038709677	5853.61459574468	6471.00204545455	9448.77772727273	6441.68554761905	8018.48507317073	532.582363636364	10320.7852857143	2498.62447368421	5575.84669811321	3846.44722222222	3094.83606122449	1948.95511627907	2182.64470212766	4051.52305555555	2429.631925	1731.60404347826	2714.92290566038	2557.00922580645	1514.26669767442	1723.87191489362	4299.94141304348	3125.64476190476	6311.49451219512	5798.32331707317	3285.06265909091	2316.308	2214.53217391304	10563.07078125	6548.76339622641	6092.08632558139	7883.74771428571	10765.8331764706	8891.6165	1220.127	11469.2437209302	6015.528
347	263.030948673467	263.030455255252	263.03277829917	63.249	62.234	65.29	11	11	3037.96609090909	3740.34	4654.65960465116	5045.28	5677.94420454545	5840.41079545455	6491.9031627907	9467.22804651163	6490.86040909091	8068.43127906977	531.565395348837	10433.9547272727	2570.75162790698	5724.00293023256	3850.97204651163	3102.07255813953	1946.88504	2184.41748837209	4053.54354545455	2425.45838636364	1766.34460465116	2728.22623255814	2614.25288372093	1574.50590697674	1770.75945454545	4342.7205	3216.49995348837	6324.86511627907	5857.38572727273	3261.62948837209	2357.16697674419	2269.66958139535	10625.7403636364	6569.67818181818	6160.44502325581	7946.77253488372	10772.1064186046	8887.83830232558	1411.86872727273	11506.9983488372	6004.305
348	263.863408203125	263.863408203125	263.863408203125	1079.44	1079.44	1079.44	1	1	1098.85676470588	1321.29242424243	1486.58151515152	1464.72	1112.13030303031	1474.77575757576	968.267575757578	964.472727272729	863.432727272729	855.013939393941	715.232424242426	903.720000000002	1478.40617647059	1257.38666666667	1435.14	1362.10454545455	975.699393939396	1528.4005882353	939.699090909087	1036.62787878788	1318.23151515152	813.181515151517	1004.7	1469.82	1421.28212121212	1004.99848484849	1044.39	1108.04909090909	823.629090909092	1032.24	1446.7896969697	1033.56696969697	1009.0796969697	1527.39363636364	933.300000000002	920.313333333335	871.597575757577	1064.17606060606	804.237575757577	898.886969696972	918.746969696972
349	264.01989453269	264.017408648741	264.028373883791	60.702	60.188	64.258	6	6	295.83625	349.86	473.482256410256	551.958717948718	601.96225	609.014625	678.572820512821	996.965871794872	684.2187	810.4358	130.596102564103	1103.75389473684	251.97705	556.98825	362.245641025641	319.393025	206.12585	248.9471	359.1368	201.023725	220.408615384615	264.251225	248.980102564103	205.102461538462	185.63545	413.150625	325.419875	573.312051282051	539.725475	318.416	251.020923076923	252.079333333333	1198.646875	661.0572	597.8665	772.348175	1105.98574358974	976.532615384615	197.90425	1212.3144	569.31345
350	264.03650471548	264.03650471548	264.03650471548	61.225	61.225	61.225	1	1	296.860604651163	349.86	470.398113636364	551.967545454545	598.890162790698	605.9745	682.653681818182	1011.20288636364	679.077818181818	808.374139534884	131.615181818182	1120.13468181818	260.134772727273	553.934045454545	364.286045454546	316.322558139535	221.425790697674	244.865454545455	358.109790697674	209.181046511628	221.430837209302	258.130604651163	253.061454545455	204.081818181818	184.624113636364	412.136372093023	322.370272727273	575.356909090909	537.683727272727	318.40688372093	251.020636363636	254.078441860465	1214.98618604651	660.028227272727	597.883534883721	766.224818181818	1104.95536363636	936.839863636364	200.993727272727	1244.8823255814	567.275162790698
351	265.016428435425	265.012295373187	265.03180367606	61.225	60.188	63.238	9	9	406.014272727273	593.653227272727	651.027069767442	671.328325581395	771.326181818182	753.880772727273	827.540627906977	1219.40023255814	812.74075	993.093581395349	309.144558139535	1275.1902173913	392.753720930233	799.898790697674	514.290976744186	425.504860465116	257.145488372093	294.860651162791	472.386272727273	295.918636363636	363.257545454545	394.845545454546	372.444302325581	387.75023255814	293.76	524.350090909091	451.921813953488	817.131767441861	712.154790697674	419.439837209302	341.832441860465	329.632767441861	1259.88073170732	853.873159090909	713.170636363636	919.271441860465	1309.00990909091	1114.42409302326	414.233302325581	1386.73007142857	669.298909090909
352	267.123467248202	267.119924283745	267.13998127718	549.9115	543.792	550.957	12	12	316.335128205128	1106.12471794872	932.678410256411	1094.73512820513	966.18282051282	1205.97338461539	632.384500000001	1871.51363636364	723.470871794873	950.756500000001	936.760153846154	681.445641025642	517.282999999999	1133.6757948718	973.202307692307	884.339999999999	440.761846153847	371.364	386.628589743589	250.000512820512	748.774102564102	644.802051282051	722.159999999999	852.699099999999	395.8667	549.847375000001	283.659794871795	871.43035897436	536.735794871794	472.31935897436	458.036125000001	688.673076923076	1839.56083333333	875.270000000002	458.10664102564	619.21782051282	673.572307692308	1003.65476923077	660.022948717948	1018.36943589744	945.80146153846
353	268.091668666223	268.091668666223	268.091668666223	121.399	121.399	121.399	1	1	160.163698113208	253.994094339623	188.769811320755	324.444	185.71	263.199692307692	163.246153846154	446.695111111111	624.343924528302	742.77	659.017509433962	591.756153846154	137.720377358491	231.578547169811	193.850188679245	123.451962264151	66.3175	63.2638461538461	45.9077884615385	54.074	99.9969811320754	123.440547169811	105.077490566038	144.832111111111	80.6008679245283	56.1211538461539	51.0075471698113	172.427830188679	61.2219230769231	57.1168301886792	90.7665660377359	41.8308301886792	190.732943396226	96.9161320754717	62.230358490566	65.3046153846154	193.810754716981	246.881094339623	181.628461538462	281.535622641509	61.2230769230769
354	269.108996096636	269.108996096636	269.108996096636	120.379	120.379	120.379	1	1	44.8917857142857	65.2845714285714	61.2225	90.8324464285714	39.794625	56.1147321428571	58.1552678571429	124.437859649123	130.582857142857	143.857767857143	113.237839285714	113.249732142857	47.9525892857143	60.1841403508772	60.1894821428571	49.998375	42.8475	38.7708571428572	32.6457142857143	30.6052631578947	33.672375	40.8028571428571	33.6688392857143	56.0980701754386	30.6080357142857	40.8145454545454	24.4838571428571	59.1879642857143	20.4075	25.5013392857143	33.6524736842105	23.4661607142857	83.6299298245614	29.5910727272727	29.5877678571429	37.753875	51.0089285714286	61.2128571428571	53.0539285714286	92.834625	24.489
355	270.092764182971	270.092764182971	270.092764182971	106.101	106.101	106.101	1	1	65.2918857142857	105.064352112676	127.555357142857	134.698457142857	177.555652173913	245.847154929577	204.039436619718	255.028169014084	480.433457142857	601.087304347826	275.450142857143	703.984647887324	78.5609	111.190746478873	114.2608	121.4225	136.71585915493	281.614628571429	138.756914285714	206.079830985915	117.341071428571	104.051657142857	101.006871428571	130.563605633803	116.310942857143	124.483571428571	132.626	316.310714285714	188.766071428571	140.785628571429	152.970422535211	127.544642857143	949.646225352113	479.570289855072	202.030714285714	337.738214285714	675.315657142857	600.939871428571	346.838309859155	740.654828571429	298.964642857143
356	270.098466188533	270.097456792706	270.113635763782	105.098	104.066	109.173	5	5	67.3328059701493	105.063029411765	127.555970149254	130.617313432836	177.557910447761	244.824705882353	204.038235294118	252.985529411765	478.394	599.002835820896	275.451617647059	701.944835820895	76.5198529411765	110.171117647059	112.231194029851	119.381910447761	135.707641791045	281.618865671642	138.758567164179	201.998417910448	117.341194029851	103.021507462687	102.026470588235	129.543735294118	116.310626865672	124.483701492537	131.604661764706	316.28328358209	187.744941176471	139.766191176471	150.938235294118	126.523764705882	944.533820895523	477.527641791045	202.030925373134	336.716470588235	675.308147058824	599.917970149254	343.774691176471	739.638602941176	297.944597014925
357	270.277148768539	270.272529593148	270.281820603715	893.7545	885.617	894.806	38	38	644.887843137254	1167.18918918919	928.655	967.213928571428	652.979199999999	1087.51381818182	618.423	675.5048	664.26738	648.88536	745.824680000002	588.897739999999	998.834540000001	1055.08093877551	1021.48598275862	971.40176	617.4025	888.8555	574.29378	665.22256	1023.34154385965	622.4318	591.89	890.686980000001	1126.47064615385	618.362400000001	633.65598	656.04004	580.402760000001	610.12744	919.3804	686.64844	596.9925	914.164363636362	612.97192	614.20856	617.206764705882	700.928588235294	1334.40386440678	639.7908	623.39108
358	270.882744270362	270.882744270362	270.882744270362	1075.38	1075.38	1075.38	1	1	926.160000000003	1227.46100000001	1217.88	1193.79	880.538387096777	1220.31866666667	837.69366666667	860.141000000003	762.189000000003	771.120000000003	1013.18032258065	842.2535483871	1281.53866666667	1205.01366666667	1183.84548387097	1210.74	821.368333333337	1265.82000000001	788.71766666667	880.260000000004	1240.11	772.140000000003	835.653000000003	1292.34000000001	1309.68000000001	757.087333333336	900.660000000004	927.482999999997	806.063333333337	834.360000000004	1281.53866666667	863.202000000004	845.856333333337	1064.53290322581	780.300000000003	760.148333333336	830.551333333337	849.928709677422	1041.08	781.83066666667	788.460000000003
359	271.273345647043	271.266154612143	271.289964644436	933.645	926.4	935.64	144	144	4085.88971830986	6324.6985915493	5561.0420625	5978.35549295774	4000.890375	5500.84137142857	3907.21553571428	4156.1809859155	3907.9485915493	3817.13725352112	3422.76154929577	3812.77805555555	5585.4605263158	6096.08161764705	5830.86915625001	5955.79528169015	4053.5231971831	5366.20978947369	3845.43310294117	4028.82632727273	6226.27453521127	3853.24144285714	3858.2176056338	5520.08920634921	5633.490375	4039.55465277778	3880.8275915493	4043.684203125	3738.70722222222	4015.45097142857	5511.98134375	4105.89690140845	4012.75892647059	5555.26175	3957.37507246377	3958.65314285714	3920.01793150685	4180.75683333333	3447.7697887324	3903.84847222222	3961.00690140845
360	271.973251386696	271.973251386696	271.973251386696	66.321	66.321	66.321	1	1	175.462051282051	546.72	592.947743589744	478.500256410256	233.679820512821	574.418794871795	206.122871794872	311.183875	292.614897435897	260.283076923077	2016.0634	257.072307692308	576.370625	410.09025	545.850897435897	532.667538461538	294.898564102564	787.776512820513	412.193948717949	409.184512820513	416.327384615385	249.943974358974	206.091794871795	364.238175	432.469128205128	217.320076923077	202.015846153846	295.83625	184.671051282051	189.827684210526	484.559375	211.224923076923	285.635897435897	614.11717948718	203.061641025641	205.076692307692	336.684615384615	240.780512820513	1568.72155	279.59241025641	292.865102564103
361	272.111374635972	272.111374635972	272.111374635972	60.189	60.189	60.189	1	1	37.74346875	57.11475	52.0331612903226	60.197129032258	35.7090322580645	48.9645	38.7783870967742	59.1749677419355	46.899875	51.0433333333333	42.8508387096774	37.74346875	37.7507419354839	56.1035483870968	42.8508387096774	29.5940322580645	29.5930967741935	47.9521290322581	25.5064516129032	35.70984375	38.7783870967742	95.9072903225806	80.6029354838709	69.3775483870968	37.73653125	28.5627096774194	29.5828064516129	26.5225161290323	22.4463870967742	22.4541935483871	39.7825161290323	22.449935483871	45.90421875	27.54253125	28.5681290322581	17.3443870967742	26.5275483870968	42.8521935483871	32.6430967741935	25.5112903225806	28.5726451612903
362	272.269199488945	272.269199488945	272.269199488945	934.529	934.529	934.529	1	1	896.729264150943	1498.32559259259	1331.32160377359	1442.52011320755	916.298867924529	1302.75684905661	896.726500000001	897.01120754717	923.441509433963	865.279999999999	777.369396226416	867.144339622641	1257.84611320755	1384.49845283019	1378.68275471698	1436.69132075472	847.761113207547	1275.49528301887	879.565283018869	1030.6862962963	1389.62547169811	840.619924528303	836.802264150944	1257.10490566038	1270.39330188679	891.809811320755	916.400528301887	943.866509433963	845.720773584905	946.714666666668	1324.30286792453	912.217358490565	893.747111111112	1374.57537735849	899.607333333333	872.3375	866.028056603774	904.890622641511	818.266981132076	860.178113207548	905.074716981131
363	272.275618932446	272.270740505781	272.295684884933	933.559	926.355	935.577	97	97	903.888761904763	1510.79772	1244.62985507246	1444.6032	886.692296875	1295.65743243243	865.105750000001	921.481399999999	855.995742857144	815.253942857143	784.526476190477	806.014237288136	1233.41508333333	1331.46933962264	1316.316	1462.15756944445	824.380363636364	1282.59391666667	838.653719999999	1022.55213333333	1411.25008	845.727080645162	839.911322580645	1257.06646153846	1277.46275324675	898.941634920635	870.42042253521	944.84858064516	849.739333333333	904.890622641511	1272.38668656716	917.308206349207	899.880545454546	1378.62044444444	832.229333333333	869.259870967743	826.281	908.978080645163	712.324173913043	863.233838709678	870.348025974026
364	275.052780467066	275.052780467066	275.052780467066	351.987	351.987	351.987	1	1	92.8365454545454	124.473272727273	152.034181818182	146.943272727273	94.8938181818182	142.838181818182	95.9052537313433	143.858454545454	123.431	144.889484848485	108.148909090909	109.170343283582	108.158545454545	99.9703939393939	117.312014925373	110.180955223881	56.105	76.5340909090909	61.2263636363636	61.2009090909091	115.29253030303	91.8	89.792	92.8296515151515	88.7637272727273	71.4127272727273	59.1608787878788	107.138181818182	61.2161194029851	51.0136363636363	89.792	53.0589090909091	115.301090909091	95.9141818181818	67.343	71.4243939393939	98.9664545454546	92.8448181818181	95.8985151515152	90.7732575757576	47.9570909090909
365	275.997641755915	275.996519741441	275.998763770388	62.2205	62.218	62.223	2	2	310.09216	396.71776	450.03168	393.82808	264.25252	453.9178	276.56092	396.88892	217.1748	213.28032	429.52104	178.507	417.29452	376.48332	388.72668	356.16148	150.99552	299.96232	158.1434	139.80576	376.57188	202.02336	206.09656	415.28652	335.5142	193.8532	178.507	427.39676	178.549	245.99352	334.65184	233.64412	489.7344	492.67932	227.52244	212.21824	400.97004	471.36936	497.77952	378.59808	148.99592
366	276.003594922242	275.998145381107	276.01832500257	95.3795	89.794	97.944	4	4	150.979473684211	180.614526315789	201.020820512821	197.95958974359	239.798947368421	259.186947368421	283.56	434.509076923077	299.825842105263	341.893947368421	237.725717948718	427.501289473684	233.676421052632	363.110871794872	247.891153846154	221.431368421053	220.416631578947	243.849184210526	208.165894736842	193.825	85.7036923076923	79.5702631578947	93.8635897435897	79.57	102.028947368421	87.7448947368421	62.2280263157895	323.518820512821	191.839157894737	143.859769230769	148.893794871795	115.307578947368	729.375263157895	471.434526315789	236.737684210526	448.985263157895	938.635897435898	907.914102564102	576.374342105263	928.456666666667	194.840105263158
367	277.030168231539	277.029107342776	277.031970577755	82.623	76.536	83.655	3	3	345.822375	1167.10557746479	1721.45281690141	2134.57661971831	1014.23	2487.44676056338	1425.21546478873	3867.51412676056	1903.95104166667	2200.21318309859	374.438211267606	2037.33377464789	825.396492957746	1383.27278873239	1178.40908450704	846.962394366197	709.144718309859	820.295154929578	1653.99077464789	1185.56277777778	597.926338028169	927.281	670.362084507042	466.262295774648	520.256666666667	1769.16166666667	699.797295774648	2970.245	1866.22401408451	646.956816901409	686.535830985915	552.010492957746	3826.43677777778	2384.3653943662	2100.905	2504.96443661972	4417.81971830986	1609.00643661972	454.970253521127	4108.95795774648	2056.712
368	277.031021733494	277.028272876151	277.043927276951	67.347	66.316	68.362	3	3	346.836756756757	1170.1725	1725.55124324324	2137.60777027027	1018.31064864865	2491.5	1429.28505405405	3872.68945945946	1905.00659459459	2202.239	383.621621621622	2041.42560810811	831.463	1389.5124	1184.53378378378	846.952465753425	713.225594594595	822.34872972973	1657.05059459459	1188.61486486486	602.007297297297	927.290554054054	670.374	469.324324324324	521.275243243243	1771.18918918919	702.86268	2973.26445945946	1867.25178082192	648.990082191781	691.68827027027	553.070164383562	3831.52605405405	2389.50462162162	2101.89594594595	2508.03545205479	4422.87162162162	1610.07178378378	459.054	4046.72897368421	2056.70140540541
369	277.046423493911	277.043986686914	277.048860300908	103.043	102.014	104.072	2	2	93.845935483871	200.997193548387	322.408875	505.13203125	489.81	501.041741935484	464.05734375	1849.1466875	285.627096774194	399.95025	52.03275	361.17135483871	134.677125	401.9908125	239.75875	152.0451875	211.19821875	153.0140625	230.5835625	217.280612903226	82.64278125	209.080161290323	77.541375	92.82853125	84.6680322580645	291.793806451613	89.76825	769.4334375	342.8775	148.9565	113.20959375	98.9824375	2159.61141025641	460.223677419355	441.771741935484	695.9596875	1049.86940625	860.14978125	72.4406129032258	920.1245625	311.129516129032
370	277.969864276558	277.965875847954	277.985178940588	66.681	65.272	68.35	29	29	1179.26097560976	1186.26	1587.7813	1793.63945454545	1124.33565853659	1782.17293333333	1225.43895348837	731.644725	314.077365853659	307.236102564103	302.0014	274.413625	1051.77465	1054.80925	980.6044	1225.530425	110.2059	170.385925	164.263195121951	105.104897435897	2144.85213636364	1183.52717948718	1108.18155	3103.08090243902	1334.12646153846	685.5408	828.3415	893.6295	370.359825	912.3717	1481.66228571429	1295.93473684211	577.389024390244	1016.06575609756	533.603825	708.07085	622.36775	804.0949	675.32275	682.6476	173.44675
371	277.988066384156	277.985612916823	277.989627874911	67.342	67.33	68.357	3	3	1191.52297674419	1193.42720930233	1654.30769047619	1866.05902380952	1129.57765116279	1851.55325581395	1263.2610952381	744.912857142857	319.143534883721	327.641642857143	305.065428571429	294.820325581395	1065.0256744186	1060.94511627907	986.731404761905	1235.69876744186	121.429813953488	175.509619047619	175.488	111.226714285714	2187.74780952381	1260.02345238095	1113.2615952381	3141.82626190476	1397.4	689.616571428572	831.413720930233	903.846571428571	382.604651162791	916.451761904762	1526.52552380952	1316.50642857143	596.781627906977	1025.24023255814	541.759071428571	727.458976744186	633.582642857143	806.119761904762	683.4	696.936452380952	189.771906976744
372	278.032773537485	278.028265555099	278.0376200917	198.962	198.917	200.975	5	5	44.8920784313726	86.7238	70.4070588235294	75.4843529411765	48.9788235294118	89.7738039215686	58.1623529411765	114.246588235294	1637.66391891892	1851.79296296296	2079.11964705882	1297.93882352941	79.5814117647059	84.6827843137255	89.7824313725491	70.4016470588235	136.701019607843	159.162823529412	292.785019607843	248.946980392157	77.5319215686274	111.209921568627	87.7436078431372	88.7536470588235	56.1150980392157	70.3989411764706	57.1298823529412	92.8556862745098	60.1892549019608	34.678	64.2696923076923	44.8972549019608	71.4192156862745	92.8342745098039	83.6431538461539	78.561137254902	112.243137254902	61.2235294117647	118.351843137255	130.580078431373	69.3706666666667
373	278.04779931067	278.04779931067	278.04779931067	199.978	199.978	199.978	1	1	52.0411463414634	87.7430731707317	86.735243902439	85.7025365853658	54.073880952381	83.65	61.2234146341464	119.371390243902	1586.74475609756	1791.84809756098	2070.84166666667	1296.761	84.6817380952381	81.6214634146341	84.6817380952381	71.42	290.734756097561	162.225428571429	248.909756097561	278.573195121951	94.8849512195122	107.128170731707	94.8849512195122	87.730487804878	65.2971707317073	73.4610731707317	65.287619047619	90.814731707317	54.0742195121951	47.9342682926829	68.3498048780488	57.1432195121951	112.232195121951	86.7103658536585	53.04	68.3579756097561	84.6944146341463	81.6228571428572	65.2967619047619	106.094857142857	61.2087804878049
374	279.96111164532	279.96111164532	279.96111164532	304.034	304.034	304.034	1	1	96.9254225352112	178.576408450704	171.419154929577	161.215633802817	106.107830985915	130.605070422535	89.7771111111111	148.948788732394	142.837464788732	143.857732394366	123.45238028169	125.483916666667	97.9226666666667	137.747535211268	112.212222222222	79.5805833333333	83.6492394366197	108.148366197183	107.134014084507	126.514929577465	144.88	71.4138028169014	72.44	93.8723943661972	159.174929577465	70.3984647887324	40.8107042253521	158.143661971831	108.157323943662	98.9741549295775	163.258591549296	53.0583098591549	239.782746478873	163.242816901409	59.1755211267605	84.6763661971831	176.508732394366	183.632957746479	174.42475	141.807027777778	240.803098591549
375	280.023905211391	280.023689006937	280.038827425046	199.983	199.977	200.975	3	3	56.1208620689655	108.159052631579	102.037931034483	120.370172413793	57.1412413793104	140.783793103448	71.4253448275862	138.743448275862	799.896275862069	841.713362068966	977.325172413793	649.981620689655	95.9059310344828	99.9870344827586	105.099068965517	76.5193965517242	147.925	151.000827586207	188.731896551724	176.507724137931	96.9262068965517	110.189793103448	61.2103448275862	118.350526315789	95.9059310344827	89.784275862069	74.4725862068966	113.273586206897	67.3313793103448	60.1779655172414	109.158771929825	80.6099655172414	145.899448275862	139.763620689655	86.7072033898305	89.7827586206897	107.139827586207	95.9140344827587	94.8856551724138	151.000827586207	65.2910344827586
376	280.156682120279	280.156682120279	280.156682120279	231.611	231.611	231.611	1	1	28.5698591549296	24.4847323943662	52.0379577464789	45.9160714285714	33.6717857142857	44.8994857142857	37.7499014084507	66.3274647887324	60.2007746478873	38.7768285714286	35.7064084507042	37.7532142857143	27.5496428571429	41.8350140845071	41.8387428571429	54.0697042253521	59.1616338028169	39.7905857142857	35.7039436619718	48.9728450704226	45.912676056338	40.8078873239437	28.5607887323944	56.1154929577465	33.6717857142857	25.5107142857143	26.5210985915493	35.712323943662	38.7701690140845	32.6386478873239	36.7265915492958	35.7039436619718	45.9120422535211	28.5698591549296	24.4827042253521	29.5853098591549	24.4885714285714	33.6769714285714	42.855	24.4827042253521	26.5251267605634
377	280.261830608661	280.261830608661	280.261830608661	831.475	831.475	831.475	1	1	25.51	245.85615	213.237475	73.4598000000001	61.2074999999999	201.98475	22.44275	193.8285	73.4688000000001	103.07555	673.4805	35.70525	221.45935	188.7555	235.7124	111.226325	28.5635	76.4981250000002	40.8099999999999	45.912375	168.44025	30.60825	46.9384	219.326875	77.5409000000001	32.6536	22.44935	54.082525	38.76	94.91115	82.654425	62.245925	42.8526	201.023725	80.6017250000001	104.05275	29.583625	33.669075	200.994175	40.806	47.9458749999999
378	281.061152917916	281.053009618828	281.069296217004	845.252	842.716	847.788	2	2	210.203380952381	179.52	138.739428571429	137.716071428571	283.599714285714	230.552285714286	247.894714285714	263.196857142857	264.284833333333	159.201714285715	111.208547619048	245.854428571428	189.768714285714	193.849761904762	193.899523809524	142.836666666667	268.266261904762	142.82	173.448571428571	246.874571428571	225.630476190476	209.15369047619	129.573261904762	137.735357142857	221.371	158.162738095238	134.746857142857	195.917714285714	137.719285714286	226.535142857143	207.142166666667	267.346047619047	286.700285714286	149.9785	176.50530952381	289.761142857143	164.262166666667	231.599452380952	129.576285714286	166.306571428571	216.245047619048
379	281.956966400146	281.956966400146	281.956966400146	304.034	304.034	304.034	1	1	169.364692307692	277.555076923077	229.577884615385	262.228961538462	165.283615384615	256.106884615385	176.492848101266	153.030769230769	226.482692307692	260.168653846154	252.988615384615	203.020303797468	270.313417721519	293.859692307692	248.910886075949	234.646582278481	154.039358974359	292.817269230769	196.921858974359	196.926807692308	257.111076923077	153.030769230769	179.567384615385	246.905153846154	272.430155844156	184.668730769231	176.506576923077	194.871423076923	180.601269230769	188.764038461538	281.636769230769	172.450233766234	186.709269230769	278.5335	156.101192307692	170.374256410256	180.589923076923	183.634615384615	236.651746835443	196.884430379747	247.944115384615
380	282.276787832688	282.27193091299	282.290210885663	895.8185	889.625	897.884	58	58	487.737037037037	2378.494125	1826.64789473684	1092.7175	712.140962962964	2175.99678947368	540.855185185185	1938.71698113208	1019.3685	1005.99608	11336.9151276596	585.804905660376	2692.534	1788.68794029851	2405.15481944444	1468.3556	644.944296296296	1098.0478490566	691.597666666666	717.333388888889	2265.18352941177	956.104388888889	755.156296296298	1831.4026	1105.08911320755	949.971320754718	721.420132075472	785.613888888889	746.681433962264	1204.94805555556	1196.90264150943	838.672641509435	605.14551851852	1656.92290909091	932.212296296295	1096.7795	638.624333333334	605.024722222221	1842.64173333333	655.077777777778	616.314888888889
381	282.294968580051	282.293260936034	282.296627266799	897.77	896.784	897.838	6	6	459.176086956523	2285.696	1746.11269565218	1043.72686956522	679.493739130435	2079.07013043478	498.020266666666	1917.56034782609	960.1964	1066.05902173913	11409.8204130435	546.918086956522	2605.8017826087	1559.1712	2191.06017391304	1444.87408695652	596.941630434782	1069.50678260869	650.773869565217	663.187777777778	2012.25452173913	898.9724	704.152666666667	1838.56057777777	1066.33163043478	906.107478260869	694.901282608697	741.745456521739	711.990347826086	1109.04334883721	1149.981	801.024239130436	554.1496	1712.0342173913	875.085391304349	1137.59733333333	603.930086956522	558.023239130435	1934.46773333333	611.214391304348	561.22
382	283.174026109072	283.174026109072	283.174026109072	198.957	198.957	198.957	1	1	69.3774358974359	113.251307692308	315.306769230769	725.32665	65.2980512820513	545.850897435897	87.7562105263158	207.117256410256	57.1429743589743	67.3369230769231	76.509375	74.4805897435897	152.018205128205	81.6225641025641	87.7436499999999	79.5814499999999	56.106875	74.4787179487179	70.3888461538461	58.1633846153846	131.616384615385	80.6002564102564	756.00525	111.210743589744	56.1225641025641	57.1429743589743	1551.838275	48.9796923076923	80.589875	30.5946153846154	78.5617179487179	29.5918974358974	51.0128205128205	126.495897435897	65.2882051282051	39.791	65.3062564102564	38.7697435897436	43.871825	43.865375	37.7447435897436
383	283.276338929245	283.275686347525	283.278685001058	895.818	895.763	895.838	4	4	361.21452	880.6052	685.776000000001	531.56588	447.89414	797.765119999999	382.6875	699.98068	480.6084	468.253439999999	3081.2456	390.836179999999	888.66388	718.3616	773.539	627.5337	401.0565	505.1475	413.1162	420.35536	777.45336	433.67	437.7945	680.52676	534.6896	478.55822	412.2416	429.53788	388.642859999999	544.81884	543.86254	485.7104	410.241	703.9932	490.591140000001	498.90714	389.70112	463.152639999999	790.717	421.41694	379.58136
384	284.294673145929	284.288111905624	284.312858410777	963.15	954.974	965.223	136	136	894.575080000001	1361.46894230769	1628.11676712329	1435.39253846154	1015.13339506173	1396.55551282051	908.979107142857	1550.82222222222	1150.8535890411	986.598774647887	4186.20642647059	1114.04942465753	1637.30576923077	1376.34241791045	1645.97432857143	1466.28606	998.685430769231	1612.04564102564	1122.26101694915	1017.29607142857	1507.8556	1238.61807594937	1129.55277966102	1542.66195348837	1634.47690909091	1124.66446666667	1165.38196610169	992.845528301887	994.843309859156	1090.14039655172	1460.93027027027	1120.10076923077	983.360333333334	1494.93695652174	1175.16035820896	973.340181818182	1062.68447761194	1154.05183636364	1982.24312676057	1129.55277966102	1023.22412727273
385	285.297629973848	285.297629973848	285.297629973848	962.087	962.087	962.087	1	1	209.123428571429	342.701070422536	353.979657142857	305.014171428572	253.027314285714	329.4923	256.048685714286	361.181142857143	275.450142857143	236.706285714286	1113.20964285714	220.360114285714	396.824457142857	348.932828571428	364.293	321.408	247.887771428571	381.581514285714	286.651661971831	230.600714285715	353.979657142857	258.106323943662	262.208774647888	356.074728571428	387.703142857143	263.296371428571	281.638285714286	253.045028571428	235.6992	281.504450704226	352.984257142857	253.006057142857	216.263887323944	327.557571428572	281.551098591549	251.004342857143	244.769142857143	292.8425	485.6084	249.9875	232.6056
386	286.148601820919	286.148601820919	286.148601820919	138.749	138.749	138.749	1	1	43.8713157894737	74.446552631579	101.021684210526	92.843947368421	76.5315789473684	100.993026315789	73.4711351351351	151.976078947368	84.6818421052632	139.779657894737	63.2465263157895	86.722972972973	61.2063157894737	97.9459459459459	57.1347368421053	65.2968421052632	120.391052631579	121.430105263158	70.3890789473684	130.594594594595	87.7426315789474	112.214473684211	78.5501315789474	133.616641025641	76.5202702702703	62.2463783783784	46.9324324324324	92.8319736842105	55.0942105263158	49.9709736842105	69.3474736842106	37.7497368421053	213.1745	111.208684210526	56.1059459459459	81.6231578947368	141.798289473684	122.434736842105	55.1033513513514	128.533263157895	79.5937297297297
387	287.052538783022	287.047819298819	287.069287220499	265.269	262.214	266.296	16	16	111.224590909091	224.49	292.818272727273	288.775772727273	434.636181818182	528.709348837209	471.24	550.947272727272	149.960045454546	206.148046511628	159.12	168.345	427.435866666667	350.973818181818	387.660454545455	465.358363636364	156.06	116.311090909091	190.74425	275.473636363636	228.571636363636	190.791	173.446363636364	201.016113636363	317.340159090909	222.451255813953	159.144818181818	640.731272727273	316.242272727273	289.757454545455	307.143136363636	269.322	821.209772727273	618.367909090909	352.041136363636	463.141909090909	628.558	641.923090909091	551.967545454545	737.46	114.285818181818
388	287.884644494268	287.882678407611	287.887114983445	1080.48	1080.36	1081.54	39	39	1289.62162162162	1759.96621621622	1955.74787234043	1816.56216216216	1122.30555555556	2023.73189189189	1185.56277777778	1142.00166666667	1115.46722222222	1294.72297297297	932.533888888889	1137.60972222222	1913.96666666667	1757.32307692308	1817.64	1851.3	1156.28944444444	2163.97815789474	1216.17111111111	1212.09	1758.95888888889	1046.805	1303.915	2084.88	1956.908	1205.96833333333	1319.57833333333	1330.44222222222	1154.23135135135	1130.16	2016.06888888889	1231.46621621622	1159.03555555556	1982.88263157895	1188.3	1129.4475	1074.62918918919	1136.58944444445	864.410555555556	1196.09111111111	1148.20722222222
389	289.083916988218	289.067831029857	289.08488965502	240.776	236.712	240.811	7	7	108.147761904762	239.733571428571	208.133428571429	242.856333333333	75.5099523809524	148.999952380952	48.9691428571428	93.8772380952381	69.3794285714285	89.795619047619	55.0954285714285	70.4079285714286	64.2855	63.2650952380952	73.4691428571429	45.9128571428572	47.9465581395349	51.0142857142857	22.4431428571428	51.0071428571428	45.9117857142857	58.1481428571428	31.6207209302326	38.7699523809524	44.8925714285715	29.5917380952381	36.714976744186	65.2982857142857	29.5882857142857	29.5806904761905	34.6848571428571	26.516976744186	65.2967619047619	42.857	32.6438095238095	48.9668571428571	53.0548571428572	53.0759047619047	43.8774047619048	59.1680930232558	25.5065476190476
390	289.080657545616	289.077033739751	289.08428135148	166.297	165.276	167.318	2	2	31.6286111111111	31.6286111111111	49.9936111111111	49.9781851851852	36.734	62.2372641509434	40.8105660377358	83.6445555555556	79.5816666666667	87.7329811320755	67.3374339622641	51.0188679245283	55.101	69.3637777777778	48.9733333333333	45.9075	32.6556981132075	48.9724444444445	36.7295094339622	41.8268333333333	46.9327777777778	45.9075	43.8719444444444	52.0341666666667	40.8150943396226	34.6889811320755	31.6286111111111	35.7136111111111	31.6251666666667	41.8185090909091	37.7537037037037	32.6518518518519	61.2166666666667	60.1778148148148	24.484	40.7949090909091	57.1355555555556	34.6856666666667	21.4279245283019	45.9125	58.1441454545455
391	289.972516777686	289.972002591606	289.973030963766	114.2605	112.211	116.31	2	2	128.539764705882	250.958588235294	288.8015	482.687403846154	511.275411764706	723.37462745098	607.942923076923	450.8655	1792.20890196078	1928.09076923077	1058.03913461538	1415.09354901961	135.695807692308	167.308384615385	154.060653846154	148.976153846154	205.054788461538	119.383588235294	145.899254901961	185.668549019608	676.4385	1349.35623529412	1135.55965384615	1249.42932692308	557.069882352941	838.842941176471	1009.04626923077	467.389	182.648846153846	300.951057692308	491.565846153846	625.425038461538	641.617	552.021549019608	252.032019607843	440.806153846154	1156.74542307692	768.262730769231	763.089461538462	1262.97426923077	335.709019607843
392	289.978576660156	289.974348475569	289.99826905026	91.816	85.706	94.9	37	37	94.8732857142857	223.410558139535	218.364604651163	457.147534883721	328.567302325581	596.781627906977	414.129441860465	281.558511627907	2009.2793877551	2056.23801724138	1349.82920930233	1477.36409302326	137.756511627907	170.34	138.738976744186	156.124046511628	218.364604651163	127.53488372093	157.14088372093	186.685534883721	668.374186046512	1460.86275555556	1116.03265116279	1217.02646511628	552.994857142857	948.843571428572	1034.42148837209	375.462697674419	175.508	284.657860465116	440.579720930233	567.275162790698	551.895488372093	448.988571428571	267.352285714286	486.728581395349	1337.58586046512	568.295441860465	909.84	1426.35013953488	379.491906976744
393	290.087865583562	290.081990738753	290.091429608521	238.733	237.716	239.79	4	4	39.7906363636364	100.9935	85.7029090909091	117.347045454546	55.1026046511628	72.4587272727273	47.9464090909091	116.326636363636	55.0947272727273	79.5901363636363	34.6892727272727	60.1960909090909	51.0209302325582	62.2449545454546	52.0408636363637	42.8514545454546	43.8668409090909	33.669	27.5436818181818	60.1893863636364	53.0541818181818	83.6511818181819	60.181340909091	97.9461818181818	78.561	45.9184090909091	32.6363636363636	60.1960909090909	29.5879090909091	33.66	44.887	42.8353333333333	69.3785454545455	38.7755454545455	32.6407272727273	29.5839545454545	34.6892727272727	48.9923720930233	18.3673636363636	49.9877954545455	33.669
394	291.017263626274	291.014041767572	291.02460504784	65.287	63.237	66.31	10	10	209.113666666667	418.160322580645	553.084774193548	815.186193548387	401.985066666667	729.346129032258	466.346387096774	469.318709677419	165.1914	178.645833333333	497.885935483871	117.307419354839	361.114258064516	349.893193548387	327.502838709677	409.207133333333	108.169466666667	156.1008	80.6010666666667	103.067133333333	856.158903225806	2300.68462962963	2444.61561290322	1474.52486486487	475.274903225806	996.6377	858.894322580645	363.154451612903	279.550709677419	318.431225806452	508.008193548387	418.323	227.46	279.5074	485.6628	394.839870967742	285.681290322581	268.33635483871	414.146193548387	517.368967741935	146.9472
395	291.085580459474	291.076362244715	291.09305437071	238.748	236.712	239.79	6	6	38.7705106382979	61.2102127659574	58.1554375	65.3058723404255	52.0395319148936	76.5382978723404	53.0477446808511	82.6510212765958	53.0543829787234	66.3262765957447	54.0746595744681	55.0949361702128	31.6318723404256	49.9987659574468	56.1210638297872	43.8718936170213	31.6246170212766	34.6894042553192	33.664914893617	52.0275957446808	40.8158333333333	68.3514042553191	39.7816595744681	34.6850638297873	34.6894042553191	35.7134042553191	30.5968085106383	53.0540833333333	22.4484255319149	32.6413617021277	28.564170212766	15.29875	72.4396382978723	49.9987659574468	23.4604893617021	33.664914893617	43.8716458333333	52.0525531914894	44.8968510638298	62.2212978723404	29.5880212765957
396	291.968848382447	291.967656543739	291.97271171964	91.829	91.8	92.837	7	7	81.6102564102564	144.85775	141.839075	272.453475	179.5948	304.04195	260.1	195.8688	1041.26685	946.205538461539	734.598	807.037525	90.817825	96.897625	106.093	116.32845	160.2028	125.493825	101.022075	151.998625	407.089725	821.200625	614.11525	726.329	300.983205128205	560.120769230769	574.330375	189.77115	83.67485	184.669775	248.8434	337.711025	334.601	264.290075	130.615794871795	198.982875	609.104175	349.954325	392.748125	652.976	190.763375
397	292.018563049678	292.016066995448	292.021059103908	63.777	62.235	65.319	2	2	122.416216216216	157.075837837838	168.369473684211	239.768026315789	157.121621621622	193.851351351351	138.775135135135	131.635783783784	105.023810810811	119.374783783784	213.235	128.533621621622	141.794631578947	150.998947368421	160.207891891892	165.305675675676	78.5608108108108	125.493243243243	76.5202702702703	102.043243243243	257.146105263158	622.364864864865	595.932540540541	398.989081081081	173.395405405405	288.736486486487	235.650394736842	156.080131578947	115.290540540541	129.612081081081	212.283675675676	160.203648648649	120.391891891892	172.39827027027	164.263513513513	148.959459459459	143.860815789474	151.044	221.398648648649	191.839157894737	97.9485405405406
398	292.217412708362	292.217412708362	292.217412708362	286.689	286.689	286.689	1	1	11.2228285714286	22.4497777777778	25.50625	31.6286111111111	9.1825	22.4461111111111	12.243	28.5631111111111	17.3447222222222	21.4293333333333	20.4055555555556	15.3041666666667	23.4663888888889	23.4698571428572	23.4625555555555	28.5716666666666	16.3217777777778	19.38475	11.2245833333333	12.2433333333333	16.3271111111111	7.14311111111112	14.2815555555556	12.2433333333333	14.2862222222222	15.30375	15.3047142857143	16.324	6.1215	7.14194444444445	13.2654166666667	15.3066666666667	11.2230555555556	18.365	10.2011111111111	10.2011111111111	12.245	13.2654166666667	10.1994444444444	16.3244444444445	7.1408
399	292.983044308302	292.983044308302	292.983044308302	109.155	109.155	109.155	1	1	236.701222222222	402.916458333333	421.437819444444	572.5005	585.727138888889	848.801777777778	834.519055555555	776.304555555555	556.94275	574.545464788732	444.804777777778	487.692777777778	412.192222222222	587.544	477.451	415.281319444444	401.989444444444	413.24625	299.957583333333	387.673888888889	279.597972222222	380.501444444444	309.139958333333	297.852166666667	282.616944444444	267.330972222222	240.765888888889	706.080277777778	290.798958333333	300.932777777778	346.734794520548	244.886666666667	751.719808219178	756.087583333333	397.940833333333	498.949791666667	944.700055555556	828.397888888889	916.134611111111	980.406861111111	365.284305555556
400	293.012309518854	293.011302555539	293.018555164648	65.285	62.235	65.319	3	3	159.13075862069	236.6168	272.468896551724	323.427448275862	343.832965517241	319.280866666667	250.009827586207	309.200678571429	109.106793103448	104.085724137931	234.663448275862	118.327733333333	246.856689655172	287.717793103448	248.997793103448	254.140071428571	301.991448275862	143.858896551724	73.4598620689655	234.711034482759	339.809275862069	619.286517241379	550.948965517241	570.430586206896	236.609066666667	261.190620689655	290.719	158.110689655172	129.573866666667	284.762793103448	281.65324137931	303.021931034483	380.562896551724	218.29475862069	161.203586206897	189.7696	154.061655172414	397.894137931034	455.9698	228.588137931034	66.3179310344828
401	293.093602555194	293.092769896022	293.094435214366	62.742	62.235	63.249	2	2	156.085036363636	193.813571428571	225.524472727273	172.444527272727	122.445818181818	183.648214285714	137.736160714286	183.665454545455	148.882836363636	629.698981818182	297.919636363636	108.138928571429	127.534090909091	178.546875	137.736160714286	126.527345454545	55.1006181818182	194.892927272727	370.3986	62.2421818181818	145.9146	162.206018181818	105.099327272727	174.485290909091	153.010714285714	164.263909090909	104.058214285714	216.297818181818	186.709017857143	141.845709090909	139.776696428571	151.031259259259	364.198418181818	232.622181818182	129.588490909091	207.118	401.987454545455	314.3056	1202.76948214286	331.618181818182	109.159454545455
402	295.145605447704	295.139241789979	295.15196910543	193.8585	192.841	194.876	2	2	30.612	49.9996	66.3254347826087	80.5731304347826	42.8512	62.2362666666667	34.6936	75.4915111111111	77.5504	118.350933333333	75.4997333333334	120.4072	43.8772	52.0279333333333	41.8309333333333	35.7093333333333	47.9473111111111	51.0144444444445	41.8263777777778	31.6324	46.932	45.913	46.9332888888889	39.8008	46.9384	46.9384	79.5808	58.1771739130435	34.6851739130435	17.3381111111111	29.5877333333333	28.5712	83.6618666666667	44.8868444444444	30.608	43.8714666666667	51.02	46.9332888888889	37.7498666666667	61.224	36.7256
403	296.15337230305	296.144421700368	296.160469743037	193.8585	192.812	195.896	4	4	33.672375	44.8974166666667	43.8770208333333	47.9419583333333	33.6689375	52.0338125	34.6920416666667	64.2705	66.3257291666666	61.21625	64.2770625	55.094625	42.856625	43.8671666666667	45.9121875	32.6486666666667	42.847	46.9324583333334	25.5041666666667	27.5506875	45.9121875	36.72975	33.6689375	34.6934583333333	38.7750416666667	33.6730625	32.6486666666667	37.7585	28.5640833333333	23.4580833333333	48.973	31.631625	58.1554375	53.0486666666667	33.6648125	30.608125	44.8974166666667	42.851375	27.5473125	29.5878541666667	20.4033333333333
404	297.009053779648	297.009053779648	297.009053779648	73.441	73.441	73.441	1	1	106.091555555556	133.612722222222	164.287083333333	113.250833333333	129.596444444444	153.020833333333	138.780444444444	185.6855	285.456216216216	216.403542857143	1201.88722222222	238.706	90.8047222222222	111.192111111111	113.250833333333	111.228444444444	112.245833333333	114.286666666667	82.656	107.129166666667	182.659555555556	202.016571428571	129.575277777778	139.778055555556	142.796111111111	125.49075	114.255555555556	172.398777777778	79.5816666666667	121.452722222222	91.81	108.167111111111	196.913611111111	172.398777777778	102.044444444444	122.43	255.069444444444	178.538888888889	374.329805555555	217.354666666667	86.7354166666667
405	297.082440801068	297.081643947528	297.100600428341	845.257	838.668	847.88	6	6	429.583244897959	673.22693877551	732.477224489797	671.267428571429	431.529061224489	771.243428571428	437.641285714285	548.836857142857	757.127714285715	782.825244897959	214.281428571429	571.291428571429	684.762346938775	692.760142857142	814.367142857143	691.822897959182	433.517346938775	601.896326530613	517.2773125	481.507428571429	671.722041666668	485.698500000001	641.759714285715	756.020687500001	608.005142857144	549.988999999999	414.416041666667	438.766734693878	610.057632653061	429.586645833334	604.069551020408	508.153102040817	435.653285714286	748.979591836735	590.733612244899	738.676083333334	597.875469387754	535.639285714286	221.371	679.49669387755	654.787591836735
406	297.083218799793	297.080477311453	297.10125544591	756.055	748.867	756.984	5	5	342.808	657.992142857143	561.222619047619	599.914	437.692357142857	632.650952380952	377.348372093024	474.366428571429	470.411146341463	587.670857142857	188.774880952381	747.956690476192	501.018738095239	617.1	601.018404761904	549.934	317.345880952381	483.671857142858	346.937619047619	427.615048780489	544.819857142857	496.937119047619	443.824285714286	575.441142857143	485.712666666668	479.65738095238	383.681142857142	405.10069047619	430.560571428572	385.605	469.320476190476	391.789714285714	465.242341463415	612.242857142857	469.331428571428	589.56	524.353428571429	588.691119047619	196.882976190476	567.199428571429	496.948714285714
407	297.10312408781	297.10312408781	297.10312408781	652.939	652.939	652.939	1	1	392.807441860466	652.814545454545	603.053651162792	593.883627906977	501.84	664.201674418604	445.74	502.045953488371	368.320744186047	404.94	224.486976744186	494.767674418606	520.342325581395	565.157302325581	594.741348837209	550.005627906977	374.442418604651	530.545116279071	340.819813953488	393.825272727272	580.538790697674	370.403511627907	391.636363636364	586.580232558139	504.086790697675	350.003581395349	352.036395348837	470.402255813953	330.562883720931	400.004093023256	559.036465116279	449.82	570.18	604.005209302327	336.684418604651	429.478744186046	398.929116279069	580.618186046512	220.405395348837	415.253581395349	379.44
408	297.251094596007	297.241941758587	297.260247433426	616.2315	615.245	617.218	2	2	87.7582222222222	1103.60994444445	660.119722222221	1151.89361111111	465.233999999999	756.149333333333	716.118000000001	788.653250000001	536.578444444445	775.516666666667	142.858333333333	454.969555555555	709.997333333334	516.34488888889	671.434166666667	254.007666666666	405.116444444444	174.4675	128.5935	192.8325	465.170666666667	415.253055555556	114.252444444445	377.554166666667	147.940277777778	87.7319444444445	143.859166666667	261.226666666667	80.6019444444442	313.267916666667	121.40975	377.502777777777	1585.76558823529	579.517777777778	141.841777777778	502.045	311.227083333333	960.081388888889	261.191111111111	129.589388888889	69.3694444444445
409	298.08440137817	298.08440137817	298.08440137817	842.716	842.716	842.716	1	1	191.827142857143	275.427	299.9388	292.8179	175.486685714286	324.396342857143	190.774728571429	212.201014084507	288.781285714286	295.949142857143	125.493385714286	225.498928571428	293.862857142857	294.883214285715	359.190857142857	321.4125	193.821408450704	275.454	195.892114285714	206.077514285714	289.848753623189	212.231314285714	254.047585714286	345.872014285714	300.980071428571	223.458214285714	180.660565217391	186.738428571428	228.5024	194.904585714286	269.396914285714	228.56	192.8475	318.351428571429	210.193571428572	281.571257142857	217.317814285715	223.458214285714	129.563585714286	254.029098591549	244.827042253521
410	298.095669186169	298.09367008186	298.111127370038	182.632	181.6	184.662	5	5	289.757454545455	327.544022727273	398.979954545455	452.88	447.892302325581	468.305181818182	428.514545454545	854.874272727273	376.530954545455	402.953863636364	137.736818181818	488.775954545455	423.406162790698	462.132068181818	413.203604651163	425.398186046512	391.741090909091	348.887720930233	264.215318181818	368.318454545455	352.968279069768	339.705409090909	280.575	323.426454545455	343.928093023256	410.198930232558	293.838545454545	588.848627906977	399.893454545455	420.305545454545	369.338727272727	387.759069767442	1129.44190909091	462.06	382.602272727273	518.033	1079.53253521127	680.526139534884	187.730181818182	1079.35749333333	433.615909090909
411	298.102709505255	298.102709505255	298.102709505255	847.788	847.788	847.788	1	1	116.309857142857	171.36	196.882976190476	170.363857142857	107.1125	224.431428571429	117.316046511628	141.796547619048	206.121761904762	230.611476190476	72.4402857142857	171.38	188.752857142857	200.990395348838	247.993071428571	211.199142857143	110.16	174.444428571429	138.755619047619	114.253333333333	197.04380952381	145.900857142857	183.651428571429	240.787428571428	184.671714285714	164.285166666667	110.255142857143	123.471857142857	174.444428571428	122.448571428571	180.611642857143	138.775047619048	112.22880952381	216.325809523809	147.941428571429	218.336047619048	168.347142857143	135.694833333333	83.6497619047617	180.586357142857	161.137428571428
412	298.102262919658	298.102262919658	298.102262919658	756.984	756.984	756.984	1	1	108.147179487179	204.025641025641	177.551384615384	205.071538461538	120.40841025641	190.821512820513	97.9175384615384	151.999102564103	143.879368421052	177.529076923077	78.5715897435898	256.122974358975	155.102358974359	174.415615384615	185.714666666667	168.346538461538	118.36758974359	138.758358974359	103.045897435897	98.9808421052633	159.164	150.000307692308	163.245128205128	163.245128205128	160.184282051282	121.431871794872	129.57582051282	102.041025641025	133.656948717949	122.415384615385	148.96117948718	127.535256410256	135.695	189.796307692308	129.556282051282	171.355692307692	141.79782051282	187.727179487179	72.4291025641025	198.925	153.065384615385
413	298.86049590943	298.858383103544	298.861010068309	1083.55	1082.5	1084.47	3	3	1203.1695	1683.4125	1485.484	1395.04102564102	1271.2315	1551.16	1230.4215	1197.0465	1207.2515	1188.59125	2203.76842105263	1262.04925	1368.4905	1484.82750000001	1506.54	1308.66	1303.1785	1484.46375	1161.78	1362.03375	1598.103	1335.50725	1154.923	1457.58	1636.481	1098.81615384615	1255.215	1347.75871794872	1219.4975	1302.54	1523.6065	1329.38575	1321.22375	1438.905	1036.32	1239.60375	1297.0555	1330.41435897436	2251.14604651163	1086.8325	1253.58
414	299.090633314195	299.081244364722	299.100022263668	844.7415	841.695	847.788	2	2	78.5700487804878	141.78	152.019975609756	107.112804878049	93.8512195121952	151.998170731707	80.5918500000001	105.075073170732	141.839075	146.957268292683	47.9526097560976	115.276536585366	147.938902439024	118.3519	143.895658536586	131.614609756098	71.3999999999999	99.9719512195123	91.8241463414634	82.6417317073171	131.705853658537	99.9862926829269	102.0275	122.432195121951	107.115365853659	122.449756097561	83.7080000000001	98.9802195121951	116.296682926829	87.7556585365853	116.327268292683	82.6535853658536	69.3787000000001	152.019975609756	113.249780487805	145.898365853659	112.229512195122	111.209243902439	54.0745750000001	124.472731707317	120.36
415	300.86247614345	300.86247614345	300.86247614345	1084.57	1084.57	1084.57	1	1	1263.27583333333	1896.56729166667	1850.393125	1807.15791666667	1269.9	1762.25958333333	1267.09875	1267.3575	1334.705	1313.008125	1980.21612244898	1372.92	1815.32125	1798.99458333333	1842.12	1784.344375	1262.25541666667	1801.68791666667	1207.92666666667	1285.4625	1725.52458333333	1238.53291666667	1373.20041666667	1782.66791666667	1853.34	1215.068125	1244.90833333333	1288.78624999999	1387.76666666667	1297.44	1766.34125	1280.62291666667	1238.78583333333	1794.91291666667	1248.48	1282.401875	1231.64291666667	1213.27541666667	2244.91666666667	1309.19458333333	1267.09875
416	301.115474104491	301.114968509997	301.115979698985	366.784	365.285	368.283	2	2	37.7499268292683	46.9267317073171	63.2477499999999	61.233	41.8364	55.08675	38.76475	69.3782439024391	68.357975609756	63.26635	56.114756097561	55.10295	46.93955	58.14	51.0073170731707	51.0134146341464	60.18	47.959975	49.9996	57.12	50.000825	112.216097560976	84.682268292683	70.4086097560975	64.277325	53.0543	55.08	62.2459249999999	45.905625	40.8058536585365	42.8574146341464	52.0404	60.1958292682926	44.8971707317073	42.8574146341463	31.6328536585366	54.082525	47.959975	43.8662926829268	56.0919512195122	33.674025
417	301.859477061638	301.857479041972	301.862260148332	1083.55	1083.52	1084.47	3	3	1345.95347826087	1812.92630434783	1587.79652173912	1650.02808510638	1346.68695652173	1831.68043478261	1375.24680851064	1349.0147826087	1338.81043478261	1305.87826086957	2165.90229166667	1344.36	1816.37391304348	1855.13361702128	1753.01425531914	1529.29893617021	1400.03652173913	1733.34934782609	1319.13510638298	1326.28260869565	1708.20782608696	1338.52521739131	1185.49260869565	1920.45826086957	1719.72	1240.57872340425	1316.36086956521	1365.32936170212	1335.74913043478	1455.54	1786.78130434783	1403.09782608696	1336.4847826087	1631.6752173913	1309.68	1339.54543478261	1358.19869565218	1397.6914893617	2245.91836734694	1269.42086956522	1311.72
418	302.858160581625	302.852776687053	302.860097743996	1084.56	1083.45	1085.54	5	5	1718.39659574467	2441.38021739131	2160.2604347826	2153.11739130434	1855.37999999999	2163.30212765958	1812.92630434783	1703.09021276596	1711.26913043478	1771.08936170212	2571.92420000001	1817.63999999999	2135.75063829786	2334.7547826087	2274.59999999999	2263.86239130434	1865.33787234043	2209.78085106382	1673.82	1759.875	2067.31450980393	1635.74212765958	1792.51382978724	2085.74978723404	2053.25999999999	1807.8252173913	1612.28695652173	1693.92173913044	1747.98893617021	1732.98	2100.03574468085	1663.29361702128	1860.87652173913	2151.07652173912	1677.9	1643.57021739131	1754.1114893617	1736.40999999999	2484.73617021277	1723.49872340425	1737.06
419	303.047123879692	303.044707114912	303.065140239208	246.896	244.84	246.916	8	8	84.682268292683	173.420731707317	187.7306	202.0392	134.6961	196.9951	151.998625	231.667341463415	108.14843902439	145.920775	138.72	103.047775	92.858675	128.572243902439	86.736125	83.652	188.749634146342	101.007225	246.869512195122	205.073926829268	135.696575	222.386585365854	198.895243902439	147.938902439024	117.346	109.201525	90.78	179.564	70.398975	59.16	82.6516097560976	84.6579250000001	165.263707317073	132.653902439024	70.398512195122	108.135512195122	109.169425	105.119225	75.51145	136.699609756098	60.1958292682927
420	303.048956900779	303.042281537469	303.059342800861	309.141	307.082	310.167	7	7	88.7641666666666	123.4805	144.876814814815	156.1025	88.7641666666666	148.960555555555	106.108888888889	152.004833333333	139.778055555555	171.425333333333	145.912962962963	144.863666666667	106.087563636364	119.3855	108.127709090909	91.8237735849057	94.8755	92.8452777777778	81.6296296296297	99.9854074074074	111.210277777778	120.379666666667	103.036833333333	136.744518518519	99.9872222222222	92.8351666666667	63.262962962963	143.856555555556	67.3449056603774	70.3915	79.5802222222222	80.6004814814815	144.879444444444	104.068333333333	77.5326666666667	68.3511666666667	124.47162962963	94.8755	70.3774909090909	113.248777777778	66.3180555555556
421	303.129729793204	303.127749335677	303.130929080522	255.0465	253.049	255.095	4	4	79.5822857142857	144.878097560976	134.678634146341	115.305738095238	136.699142857143	141.872666666667	160.162428571429	256.085738095238	69.3682926829268	95.9180476190477	83.6302380952382	71.4183333333334	90.8033095238095	112.22880952381	86.7222619047619	79.5711428571429	188.7	94.8843571428572	225.451571428572	230.608195121951	114.270048780488	226.467073170732	181.610857142857	128.556	119.401285714286	106.136952380952	90.7800000000001	176.510634146341	64.2765	66.3185714285715	77.5417142857143	68.34	193.850975609756	106.122095238095	62.2452926829269	92.8330000000001	92.846	101.035536585366	60.2038809523809	97.9200000000001	42.857
422	303.874701107852	303.868650740284	303.875295925048	1080.43	1079.33	1084.57	9	9	2832.31314285715	3685.272	3875.04514285715	3770.76000000001	2750.69028571429	3860.82171428572	2658.86457142857	2589.18971428572	2564.696	2581.32285714286	1714.14193548386	2389.86	3828.112	3856.73942857143	3646.50000000001	3757.71228571429	2580.00457142857	3821.99028571429	2385.42799999999	2677.22971428572	3546.51314285715	2447.66542857143	2506.842	3880.08	3917.89714285715	2312.98771428572	2504.48228571429	2845.57685714286	2386.096	2610.18	3966.87085714286	2702.73685714286	2538.47085714286	3908.71457142858	2457.18	2429.30028571429	2520.81142857143	2694.57457142857	2416.71314285714	2382.36714285715	2389.19057142858
423	303.880614073506	303.875380078062	303.899015002659	1080.42	1078.41	1081.44	134	134	2787.42057142857	3723.89024390245	3860.73111111111	3768.90611111111	2782.15977272728	3827.7646511628	2658.84388888889	2519.71459459459	2612.54736842105	2575.16216216216	2527.22805555556	2366.4	3774.03685714286	3815.60390243904	3648.54	3792.36	2508.56457142857	3790.16395348838	2420.06421052633	2490.51742857143	3481.21485714286	2502.59326086957	2590.33195652174	3845.18191489362	3881.08105263158	2289.50333333333	2536.22142857143	2885.32432432432	2362.51842105263	1949.22	3966.84	2677.20888888889	2538.45111111111	3856.68	2489.82	2470.04076923077	2625.7465	2731.24447368421	2334.82418604652	2388.06486486486	2462.28
424	304.053775986195	304.053775986195	304.053775986195	244.887	244.887	244.887	1	1	66.3166666666667	108.13358974359	111.207948717949	125.510461538462	86.7348717948718	131.672615384615	86.7108974358974	124.50882051282	202.010769230769	235.720692307692	231.54	246.902051282051	94.8981538461538	109.183897435897	100.002717948718	110.173846153846	73.4584615384616	87.7420512820513	95.8920512820513	100.992692307692	76.5211538461539	103.032948717949	93.8376410256411	96.9267948717949	103.061435897436	84.7089487179487	64.2583846153846	112.231025641026	53.0533333333333	62.22	97.9446153846154	70.3782307692308	123.435512820513	104.081846153846	75.4894871794872	74.469358974359	84.6834102564103	73.4806153846154	54.0817435897436	100.992692307692	68.3571794871795
425	304.1485157502	304.147276068576	304.156106938901	56.096	54.078	56.113	5	5	311.146413043478	475.330130434783	434.686695652174	487.692212765957	312.199826086956	449.87752173913	301.015434782609	684.682565217391	2693.3335	2842.80756756757	2623.1163125	400.919804347826	379.495404255319	517.215510638298	396.932217391304	185.711217391304	332.647565217391	388.727673913043	384.638347826087	356.116565217391	166.327326086957	161.204652173913	156.119869565217	120.408739130435	125.462673913043	114.257043478261	106.09770212766	364.193170212766	208.133217391304	138.789511111111	143.878239130435	114.296	578.426282608695	410.101173913044	190.792847826087	293.835130434783	755.009130434783	451.075733333333	1422.24365217391	734.681739130435	154.062673913043
426	304.858850512995	304.852272972454	304.879055732593	1086.605	1081.45	1089.7	92	92	1924.25885714285	2568.08029411765	2158.44324324324	2214.05757575758	1953.84714285713	1943.8109090909	1696.74911764706	1823.25057142857	1704.38235294118	1645.7344117647	3027.96571428571	1711.04818181817	2075.47764705882	2194.0238095238	2108.76914285715	2222.13315789474	1713.53942857143	2089.54514285715	1667.7	1652.75999999999	2201.83437499999	1572.72647058823	1749.3	1984.42567567568	1761.00031249999	1766.12911764706	1833.99705882352	1772.76	1716.54918918919	1726.86	2226.54916666667	1883.3815	1795.2	2020.16571428572	1638.11999999999	1676.87999999999	1775.29714285713	1864.00846153847	3160.45073170731	1789.07999999999	1566.72
427	304.879628889849	304.874163764266	304.895215804835	1075.36	1074.31	1077.38	39	39	1156.53153846154	1526.94	1186.26	1125.04181818182	1064.88	1410.66	1147.5	983.000769230768	965.647692307691	1148.52	1428	1095.48	1329.52535714286	1453.5	1187.28	1064.88	958.799999999999	1415.76	1009.8	1071.80769230769	1065.49411764707	1040.4	993.20846153846	1473.89999999999	1332.71363636364	1024.08	1059.55846153846	1040.4	1093.24384615384	990.419999999999	1119.96	1067.94	1005.45769230769	1340.27999999999	982.259999999999	1030.97692307692	969.730769230768	1007.76	1303.52230769231	1062.4	1025.34615384615
428	304.899114250854	304.898038778928	304.902606415201	1075.36	1074.33	1076.36	5	5	1047.375	1372.92	1306.62	1270.01090909091	967.980000000001	1267.86	1041.42	895.337272727274	822.120000000002	1026.12	1136.28	990.420000000001	1396.5	1333.14	1187.28	1072.02	848.640000000002	1444.32	841.500000000002	969.863636363638	1332.12	889.440000000002	822.852727272729	1391.1625	1266.85416666667	828.240000000002	955.5	928.200000000002	980	897.600000000002	1441.26	966.960000000001	874.919090909092	1310.7	785.719090909093	871.856363636365	875.875	795.600000000002	1114.83272727273	863.436363636364	844.826363636366
429	306.88811857804	306.88811857804	306.88811857804	1075.32	1075.32	1075.32	1	1	1309.95913043478	1788.44108695652	1914.94804347826	1833.72130434783	1355.86891304348	1964.33695652174	1358.92956521739	1346.97391304348	1415.34304347826	1500.7397826087	1899.6447826087	1519.8	1820.45565217392	1806.16956521739	1853.9647826087	1780.27934782609	1394.93434782609	1885.36173913044	1522.16434782609	1248.74608695652	1925.56043478261	1407.89361702128	1457.88404255319	1957.79717391305	1778.23891304348	1429.32456521739	1483.00760869565	1236.76695652173	1363.30086956522	1292.34	1922.49913043478	1331.66739130435	1333.42413043478	1907.19260869565	1382.1	1425.24369565218	1425.54739130435	1356.15782608696	1901.07	1375.54608695652	1403.52
430	306.9937235806	306.99058747156	307.001857126594	65.287	63.237	66.31	16	16	474.35027027027	818.018324324324	1071.46666666667	1644.62688	793.77027027027	1251.67264864865	838.7825	771.456	201.890432432432	222.517444444445	207.116388888889	305.012324324324	731.419666666667	599.825333333333	638.798222222222	778.577916666667	126.535111111111	134.676666666667	103.047297297297	142.862222222222	2244.94285714286	6270.4565	7298.07751282051	3588.76354761905	1197.52891666667	2951.10797142857	2442.18692307692	674.293444444445	424.435555555555	757.272833333333	1034.57352631579	939.829333333333	497.825945945946	416.215135135135	922.324324324324	673.383333333333	488.713055555555	451.97075	361.119333333333	421.443555555555	351.98625
431	307.078739184136	307.070754542005	307.097738029361	117.318	112.228	119.371	87	87	731.535545454545	1275.13698630137	1323.49078082192	1055.03743209877	1004.13415384615	1398.79820689655	2781.24409375	3590.25333333333	946.606987341772	1557.283	129.564641791045	1856.88704225352	487.688417910448	1254.68631578947	1035.46916666667	536.711272727273	1701.81930434783	635.680446153846	1794.66710769231	1411.93163636364	317.328378787879	530.447272727273	413.210454545455	714.020895522388	291.798	793.901848484848	330.538909090909	1878.45923611111	2027.46254545455	456.973373134328	279.435014925373	445.894630769231	5116.23498305085	1098.91840540541	1140.77688135593	2642.71197183099	6747.58416901408	2927.89328125	581.503636363636	7027.09933333333	2953.94818965517
432	307.580266986109	307.576254295211	307.594711263662	116.3145	112.228	118.36	22	22	206.094779661017	326.454237288136	391.825655172414	268.409637931034	252.054982758621	409.135542372881	770.302232142857	968.983898305085	275.418305084746	404.02924137931	19.383275862069	519.318033898305	142.838620689655	391.706033898305	328.501068965517	164.278293103448	460.104084745763	175.502275862069	547.885627118644	418.269491525424	82.6493275862069	147.909830508475	125.493931034483	202.976627118644	79.5824745762712	217.357474576271	80.5933898305085	503.098	520.393448275862	128.530862068965	87.7010508474576	136.716965517241	1505.49498305085	303.047534482759	380.599084745763	757.121448275862	1873.9963255814	826.339655172414	137.725169491525	1966.89824561404	792.834724137931
433	307.598396371695	307.597810954073	307.598527819543	117.318	116.315	118.326	3	3	205.075448275862	325.435	391.825655172414	268.409637931034	252.054982758621	408.110344827586	811.119310344827	963.883706896552	274.426379310345	404.02924137931	19.383275862069	517.271120689655	142.838620689655	389.666344827586	328.501068965517	164.278293103448	459.077586206896	175.502275862069	543.807034482759	415.210172413793	82.6493275862069	146.889931034483	125.493931034483	201.953172413793	79.5815172413793	213.279	80.5936206896552	503.098	520.393448275862	128.530862068965	87.700724137931	136.716965517241	1483.0553559322	303.047534482759	378.554327586207	757.121448275862	1974.03362068965	826.339655172414	135.685224137931	2003.65248275862	792.834724137931
434	308.028215863513	308.025933283026	308.04131097034	205.072	204.053	206.093	7	7	97.9618461538462	215.279512820513	163.269743589744	208.139052631579	261.192205128205	347.863717948718	258.166526315789	173.44358974359	802.961974358974	731.634153846154	644.802051282051	554.088631578947	237.725717948718	319.348282051282	309.187578947368	292.81552631579	371.28	353.008717948718	270.333974358974	328.572102564102	170.387102564103	117.332435897436	110.188421052632	120.375128205128	269.354461538462	149.977692307692	119.355	396.93958974359	375.456842105263	308.032256410256	381.527948717949	279.631421052632	605.012051282051	718.278564102564	434.509076923077	550.938461538461	767.348512820513	628.477948717949	919.280815789474	747.751625	431.514230769231
435	308.047967237532	308.045742090198	308.050192384867	206.6085	206.093	207.124	2	2	143.874	286.691744680851	249.996979166667	320.365041666667	324.519	431.568	329.587854166667	394.888212765957	876.417595744681	795.915319148936	684.601729166667	724.471914893617	328.533916666667	426.520085106383	404.07675	367.2975	479.478333333334	434.635375	372.362127659575	450.962255319149	261.189333333333	329.549340425532	272.351125	205.049936170213	331.589893617021	258.162276595745	208.114	522.442666666666	484.628645833334	369.19475	448.92170212766	333.6694375	810.099617021277	812.055489361702	501.850468085106	658.078404255319	904.070708333334	736.725791666667	983.561166666667	862.023229166667	511.094617021277
436	308.088758045445	308.080822717364	308.105328628657	87.736	84.664	89.788	113	113	2080.02273809524	7919.34320930233	6855.21515	15852.7993043478	7086.71107142857	16747.7341458333	4983.38162790698	13489.3050697674	5570.45971428572	5227.0047	3765.81026829268	3020.9955	14315.3191363636	15189.8776744186	13649.4669767442	13854.4658604651	12235.560627907	15251.2308571429	6730.66778571429	14984.064	8066.459625	910.079317073171	575.358697674419	5095.2736744186	9390.64855813953	3941.29013333333	2048.68842105263	7637.69	4545.325125	7769.42511627907	9863.4	7162.35906976744	18274.12608	19646.7816	5645.84746511628	3638.76338095238	1719.39865853659	11593.4310697674	7015.38364102564	4421.98502439024	1927.08052272727
437	308.106017723478	308.105560951323	308.107415835063	87.75	86.721	90.803	10	10	2102.51442857143	7981.73184	6912.24489795918	15879.274244898	7137.523125	16774.5445714286	5022.16328571428	14296.828	5692.95091836735	5346.03375	3821.91383673469	3241.38287755102	14371.1411428571	15236.8537142857	13726.0221428571	13894.1075	12262.1979361702	15319.74272	6853.1591875	14986.9187142857	8105.96032653061	1004.86081632653	598.835836734694	5158.86242857143	9422.15010204082	4014.74397959184	2070.93142857143	7488.89714285714	4646.78775	7811.15118367347	9927.07602	7199.031	18396.6041632653	19751.3160612245	5790.70051020408	3805.0560625	2315.25981632653	11652.6831428571	7251.60654	4885.61657142857	2196.41151020408
438	308.579258123351	308.579258123351	308.579258123351	115.278	115.278	115.278	1	1	43.8717903225806	87.7283225806452	96.9352419354839	84.7055161290323	65.3093770491803	89.7801967213115	148.960032258065	174.42	56.1097580645161	70.3989193548387	13.2623064516129	89.7827096774194	87.7435806451613	98.9478225806452	93.8578064516129	73.4667096774194	80.5952903225807	97.954064516129	95.9061967213115	73.4527741935484	48.9770322580645	40.8032258064516	27.5474032258065	72.42	38.7699672131148	37.7569836065574	24.4842580645161	91.8420967741935	111.220435483871	35.7	57.1093333333333	46.9326129032258	303.96	106.119213114754	71.4252459016393	135.709338709677	297.891806451613	164.248564516129	31.626	332.583096774194	155.096387096774
439	309.091520931035	309.08657637759	309.109408241316	87.7475	84.664	89.765	58	58	339.707571428571	1252.1126	1014.30983783784	2478.56316666667	1185.71033333333	2656.52218867925	706.021238095238	2229.00488372093	893.290571428571	836.946666666667	726.443428571429	491.777714285714	2569.40404878049	2805.34375	2449.363	2635.808	1946.95112195122	3017.97345	1173.46547619048	2422.90330188679	1280.43220588235	144.860285714286	75.4888095238095	760.112857142857	1542.65236363636	534.629714285714	251.975285714286	1144.73385714286	702.976857142857	1216.15219047619	1758.4369	1197.79076470588	3249.07916666667	3654.58263157895	841.856756756757	578.575097560976	277.550095238095	2152.80285714286	1304.58	655.008142857143	270.337857142857
440	309.112433996189	309.111631721897	309.11430398236	88.756	85.69	89.776	15	15	339.707571428571	1276.19871428571	1058.15973809524	2503.07709756098	1178.55662790698	2646.18880952381	706.021238095238	2356.38629032258	893.290571428571	836.946666666667	726.443428571429	491.777714285714	2580.60364285714	2831.91657142857	2457.52414285714	2655.09319047619	1938.69423076923	3023.10657142857	1173.46547619048	2410.59757142857	1307.1385	144.860285714286	74.4704285714286	759.092571428572	1565.11828571429	534.629714285714	250.955142857143	1146.76753488372	708.160904761905	1196.7705	1783.98	1215.13192857143	3321.712	3632.72571428571	862.242023809524	584.691928571429	277.550095238095	2136.42842857143	1304.58	655.008142857143	270.337857142857
441	309.159762871114	309.154189377671	309.167478735949	229.5505	228.55	230.574	4	4	36.7330344827586	66.3110169491525	52.0346949152542	54.0797627118644	49.9932881355932	63.2688620689655	101.006847457627	94.8936724137931	30.6081355932203	45.9209482758621	34.689220338983	57.135186440678	30.6106779661017	37.7533965517242	33.6723050847458	34.6892203389831	33.6627966101695	29.5878644067797	18.3630508474576	43.8672881355932	32.6486779661017	73.4595254237288	53.0391186440678	65.2976551724138	34.6928965517241	38.7744137931034	35.6965	38.7741694915254	20.4054237288136	22.4396271186441	26.5248474576271	21.4217796610169	43.8716610169492	40.8144827586207	16.3213559322034	23.4666271186441	21.4278305084746	29.5967118644068	24.4865084745763	37.7462711864407	24.4841379310345
442	309.171872817667	309.171872817667	309.171872817667	230.592	230.592	230.592	1	1	28.5714545454545	54.0672272727273	38.7703636363636	36.7347272727273	41.8371627906977	45.9245454545455	87.7434545454545	81.6327272727273	24.4865454545455	35.7182954545454	22.446	30.6081818181818	19.3879534883721	23.4694090909091	24.4892727272727	27.5473636363636	24.4838181818182	20.4054545454545	13.2620681818182	29.5846136363636	24.4892727272727	40.8109090909091	32.6407272727273	46.9273181818182	25.5068181818182	23.4688863636364	26.5170454545455	32.6487272727273	15.3040909090909	17.3380681818182	19.3825909090909	18.3624	28.5676363636364	28.5714545454545	10.2	16.3243636363636	9.18376744186047	21.4341627906977	15.3040909090909	28.5638181818182	16.3221818181818
443	310.034172077131	310.034172077131	310.034172077131	205.09	205.09	205.09	1	1	52.0425	116.310176470588	85.7170588235294	118.350705882353	128.575588235294	204.017647058823	134.698235294118	111.212058823529	391.781647058824	337.766029411765	342.818823529412	249.964852941176	120.391235294118	157.147941176471	139.800441176471	166.307941176471	169.310235294118	181.607117647059	130.571294117647	181.612352941177	73.4585142857143	77.5401176470589	44.8851764705882	70.3860882352941	130.593882352941	85.7047058823529	59.1668235294118	229.599264705882	194.870558823529	119.333117647059	190.762	135.718676470588	317.311470588236	337.707617647059	220.307294117647	293.88705882353	390.828970588235	348.990882352941	469.321764705882	351.940588235294	239.727647058823
444	310.085717289507	310.082769781925	310.096894089974	87.7445	84.664	88.773	34	34	166.283853658537	700.838142857143	609.187536585366	1329.55750909091	613.275425	1409.85261538462	386.681682926829	1113.99980487805	450.786097560976	450.1287	376.488	241.803585365854	1410.26818181818	1474.06055555556	1269.0355	1352.0493902439	1054.0732	1611.03114285714	609.193725	1169.08770731707	640.820390243902	79.569512195122	67.3280487804878	421.380878048781	802.959627906977	288.742829268293	154.042097560976	569.309707317073	368.316853658537	648.890634146342	940.2556	598.897487804878	1731.14695121951	1858.96635555556	482.65612195122	287.756926829268	146.939707317073	1127.39646341463	653.82	377.499268292683	133.639170731707
445	310.107339772684	310.103670283405	310.109736240511	88.7615	86.71	88.779	10	10	167.299523809524	701.858285714286	611.222452380952	1338.77104761905	616.324476190476	1435.341	387.699523809524	1136.43914285714	452.816571428571	451.145190476191	377.505714285714	238.746857142857	1423.49785714286	1531.23442857143	1287.42028571429	1358.31719047619	1056.11892857143	1616.13257142857	610.130857142857	1185.43366666667	640.81419047619	79.5804285714286	70.3882142857143	421.378	818.250047619048	297.916476190476	154.041571428571	572.366928571429	369.33480952381	649.906833333333	985.32	598.907714285714	1734.28867924528	1873.46314285714	480.610642857143	289.794952380952	148.979095238095	1110.05190243902	653.82	379.537428571429	131.595357142857
446	310.157776751432	310.157198121172	310.158355381692	179.569	179.549	179.589	2	2	145.899376811594	245.886362318841	314.27	297.848342857143	199.9732	351.995	234.663333333333	480.467782608696	145.911811594203	191.811768115942	87.7424347826087	148.972898550725	69.383652173913	90.7890289855073	78.5600869565217	77.5352	130.595246376812	200.993471428571	94.8775217391304	147.92731884058	88.7574	104.068086956522	94.8786	97.9547826086957	89.7982608695652	66.3226086956522	57.1354202898551	172.454842857143	79.5756	76.4967857142857	82.6481739130435	44.8957142857143	229.561956521739	149.944260869565	74.4737536231884	85.6776	128.565	183.636	79.5871304347826	138.756914285714	53.0460289855072
447	310.165055781231	310.155924285349	310.173254624853	238.718	232.649	240.794	5	5	32.6486666666667	41.8259791666667	39.7907872340426	52.0395319148936	65.3058723404255	52.0460425531915	68.3499787234042	111.223145833333	116.309106382979	35.7141489361702	24.484	26.5271914893617	17.3465106382979	35.7138541666667	15.3060638297872	18.3626808510638	37.7453958333333	26.5266382978723	19.3827708333333	159.146	29.5880212765957	39.7858085106383	21.4204375	28.5640833333333	26.5271914893617	18.3672765957447	12.239	25.5063829787234	21.4253617021277	16.3206666666667	21.4235	31.6174166666667	26.5238723404255	30.611875	29.5775833333333	20.4033333333333	30.6082978723404	24.4953191489362	16.3261276595745	23.4609583333333	33.6689375
448	310.17736089904	310.17736089904	310.17736089904	180.575	180.575	180.575	1	1	116.320054054054	207.114864864865	266.31396	218.28856	161.208453333333	298.943148648649	220.413405405405	416.209621621622	64.28184	54.0786216216216	35.7093333333333	61.2210810810811	42.85512	48.9658378378378	37.7474	42.8484	62.2322	71.4186666666667	24.4848648648649	65.292972972973	41.8282	43.87548	24.48448	41.8344054054054	32.6538378378378	28.5698378378378	21.42588	56.1234666666667	31.62372	38.7589866666667	31.6283783783784	36.73248	84.6754933333333	52.0227567567568	41.8283108108108	36.72144	44.8984324324324	75.4938133333333	33.6715945945946	48.97344	20.4024
449	310.178260050716	310.177224367739	310.179295733692	232.5945	232.586	232.603	2	2	26.5306666666667	32.6441025641026	33.6693076923077	46.9388717948718	60.2057179487179	52.0487692307692	77.5394871794872	104.081846153846	114.268717948718	32.6531282051282	17.3447948717949	21.4253846153846	17.3469743589744	31.6335128205128	14.2861025641026	12.2430769230769	36.7246153846154	21.4253846153846	16.3220512820513	158.119871794872	25.5102564102564	35.7044871794872	17.3395641025641	19.3795128205128	22.4462051282051	16.3269743589744	11.2183076923077	25.5064102564102	16.3241025641026	16.3195897435897	16.3220512820513	30.6038461538461	24.4861538461538	27.5510769230769	27.54	19.3843846153846	30.6076923076923	28.5801025641026	14.2839487179487	20.4025641025641	27.5476153846154
450	310.19270510173	310.19270510173	310.19270510173	324.427	324.427	324.427	1	1	4.07973333333333	15.309	23.4661333333333	18.3648	5.10133333333332	15.304	10.1993333333333	35.7087499999999	4.08106666666666	9.18239999999998	8.16213333333335	10.1986666666667	5.10133333333332	9.18239999999998	5.09933333333333	7.14186666666668	2.04053333333333	9.183	8.16213333333335	5.10133333333332	6.1192	9.17520000000002	3.06099999999999	6.12160000000001	14.2837333333333	1.01993333333333	3.0598	3.06080000000001	5.10333333333333	3.06079999999999	10.19875	7.13906666666667	7.14186666666665	7.14233333333334	7.14186666666665	5.10133333333332	5.09933333333333	7.13906666666667	9.18240000000002	4.07946666666667	3.06079999999999
451	310.30835025278	310.30168576372	310.324792706085	965.174	959.071	966.264	28	28	204.029268292683	1116.9	2055.3	816.000000000001	1239.62597560976	1106.98933333333	794.580000000001	4806.15292682927	895.79556097561	650.759999999999	11599.0982790698	647.792926829269	2703.63204878049	1188.78304878049	2031.88834146341	1464.295	496.739999999999	2374.84390243903	1066.17369047619	931.504951219512	2119.74890909091	3049.36119444444	1312.41004878049	2412.93451219512	2880.82439024391	585.871999999999	2567.36321951219	1104.09985	961.276536585365	1480.40253658537	1948.99195121951	1229.24695121951	288.701414634146	1750.94780487805	1369.22342857143	880.512585365854	805.780731707316	2875.11604878049	7885.54268292682	1663.27585365854	837.520121951218
452	310.326890618378	310.325701271152	310.328079965604	967.1645	967.148	967.181	2	2	215.235629629629	1136.11496296296	2074.793	857.882296296297	1260.02018518519	1206.72572222222	813.072833333334	4830.43333333334	903.949703703705	664.056166666666	11635.4945	663.108333333334	2722.23172222222	1208.00888888889	2060.35211111111	1488.72037037037	504.9275	2398.62951851852	1094.75805555555	952.939444444445	2187.23733333334	3058.45966666666	1330.56296296296	2431.27781481481	2902.37416666666	604.190814814816	2585.90007407407	1127.50925925926	974.453703703702	1498.99909090909	1977.26244444445	1245.6235	307.036722222222	1776.46481481482	1388.44683333333	892.743055555554	825.99	2891.78211111111	7911.39250000001	1678.53972222222	865.101333333332
453	311.028422652991	311.024441894531	311.044635529993	113.26	112.217	114.291	5	5	72.4293421052632	120.375526315789	102.042105263158	194.927743589744	105.102256410256	164.26541025641	118.317025641026	149.936230769231	125.476184210526	167.301025641026	105.073205128205	101.007923076923	93.8635897435897	138.737435897436	107.129615384615	95.9185641025641	166.305974358974	112.231025641026	67.3352307692307	91.8115384615384	63.2558974358974	110.157157894737	65.2980512820513	84.670641025641	59.1752631578947	79.5928421052632	60.1875641025641	112.247948717949	77.5511794871795	61.2076923076923	75.4553333333333	62.2372051282051	145.878815789474	98.9797948717949	70.3994615384615	97.9618461538462	121.395256410256	125.494692307692	72.4382051282051	138.737435897436	74.4899487179487
454	311.117097573385	311.117097573385	311.117097573385	57.117	57.117	57.117	1	1	26.5234210526316	39.7789736842105	36.7355675675676	70.3986486486487	45.9133783783784	86.7114864864865	35.7151351351351	93.8797837837838	45.8917105263158	42.8726666666667	27.5472972972973	27.5429189189189	44.8847567567567	74.4678918918919	36.7355675675676	31.6334054054054	3820.91216216216	3102.64189189189	2036.5134054054	3162.23635135135	36.7355675675676	26.527027027027	27.5509459459459	39.7968648648649	41.8189210526316	38.764	17.3418378378378	76.5101351351351	27.548027027027	36.7414054054054	33.6778378378378	23.4699459459459	121.395657894737	89.7695135135135	24.4863157894737	47.9527027027027	54.0743243243243	85.7163243243243	56.1148648648649	72.4507027027027	36.7297297297297
455	311.135370790391	311.135370790391	311.135370790391	59.168	59.168	59.168	1	1	26.5224375	38.7564375	36.7362580645161	76.5217741935484	47.9521290322581	91.8084375	38.7771612903226	101.005548387097	41.80846875	38.7929333333333	23.465935483871	23.46215625	49.9831612903226	75.4847741935484	39.7976129032258	30.6145161290323	3819.84619354839	3105.6655483871	2034.39458064516	3166.46135483871	36.7362580645161	22.4463870967742	22.4463870967742	34.6887741935484	42.8360625	35.7033870967742	14.2813548387097	75.4871612903226	27.5478387096774	37.7638709677419	33.6621290322581	23.465935483871	131.58403125	98.94909375	22.4463870967742	46.9333548387097	53.0550967741935	83.647935483871	53.0450322580645	67.3498064516129	37.75040625
456	311.168790993444	311.160044730574	311.177339442651	231.611	231.576	232.632	5	5	16.3265454545455	29.5839545454546	30.6081818181818	43.8775909090909	18.3669545454545	23.4723023255814	41.8309333333333	85.7143636363636	61.2163636363637	27.5513023255814	28.5674666666667	48.9730909090909	19.3873409090909	29.5918636363637	28.5714545454545	20.4054545454545	43.8658636363636	19.3851818181818	19.3825909090909	37.7450454545455	20.4081818181818	20.4054545454546	19.3804222222222	24.4805454545455	25.5068181818182	15.3061363636364	27.537	22.446	20.4044444444444	21.4176136363636	19.3825909090909	21.4233409090909	43.8717272727273	24.4898181818182	12.2402727272727	16.3243636363636	17.3469545454545	23.4751590909091	16.3243636363636	18.3624	13.2620681818182
457	311.184821892969	311.184821892969	311.184821892969	232.649	232.649	232.649	1	1	12.2432727272727	25.5022727272727	26.5276470588235	29.592303030303	14.2863636363636	18.3709090909091	34.6851515151515	68.3684242424243	55.0947272727273	23.4704545454545	18.3649090909091	38.7761212121212	16.3267878787879	19.3886363636364	20.4090909090909	14.2838181818182	32.6429090909091	14.2838181818182	14.2812727272727	35.7031818181818	14.2838181818182	14.281696969697	16.3190303030303	18.3616363636364	16.3243636363636	11.225	23.4544242424243	18.3647647058823	17.3446363636364	18.3589090909091	14.2812727272727	21.4225454545454	32.6487272727273	18.3676363636364	12.2414545454546	13.2611818181818	12.2432727272727	17.3539090909091	14.2838181818182	11.223	10.2027272727273
458	311.314525162202	311.309957500141	311.327162309126	965.148	959.071	966.237	7	7	58.1473076923078	260.093461538461	514.067076923077	230.548974358974	327.502307692307	302.932384615385	195.84	1342.87410526316	215.268692307692	148.916256410256	4211.42662857143	143.838076923077	683.296923076923	313.265948717948	470.409128205128	356.12317948718	133.62	580.45294871795	276.496435897436	236.705435897436	575.354210526316	767.13641025641	330.621230769231	585.75637037037	746.842468085108	190.845487179487	651.021743589743	311.225128205128	244.910769230769	379.268307692308	519.394315789475	337.662435897436	85.6929230769232	463.266256410257	353.01758974359	228.537435897436	234.594102564103	700.93376923077	2379.9591025641	437.760631578947	179.542564102564
459	311.334001361199	311.334001361199	311.334001361199	966.196	966.196	966.196	1	1	57.1273684210528	260.093289473684	514.066736842104	230.549736842105	327.50447368421	302.932384615385	195.834947368421	1316.32923076923	213.2405	148.939210526316	4229.64526315789	142.818421052632	683.276578947369	311.228421052631	469.393684210526	355.10652631579	133.616552631579	580.454868421054	275.478157894737	235.680789473685	575.352307692307	766.118815789474	330.616421052632	624.401052631579	764.076025641027	189.822789473685	651.028631578947	310.208	244.913684210526	378.244263157895	519.394315789475	337.663552631579	84.6709210526318	462.250736842106	351.990789473685	227.518684210526	233.573973684211	700.938868421054	2378.94684210526	437.760631578947	177.502894736842
460	311.801442753185	311.801442753185	311.801442753185	230.574	230.574	230.574	1	1	18.368	26.5228888888889	31.6286111111111	39.79625	19.3879166666667	36.7354285714286	14.2838888888889	11.2248888888889	11.22275	15.3066666666667	21.4258333333333	16.324	21.42875	25.5111111111111	32.6542222222222	31.6286111111111	9.181	38.7695	15.3041666666667	25.5027777777778	38.7768888888889	11.2212222222222	26.5185945945946	37.7379444444444	25.5069444444445	20.4088888888889	12.2377297297297	13.2636111111111	17.3447222222222	16.3217777777778	36.725	10.2011111111111	13.2654166666667	19.3884444444444	17.3395277777778	14.2835	22.4491666666667	11.2245833333333	22.4461111111111	20.4022222222222	11.2230555555556
461	312.174110437232	312.164269546435	312.181441994193	231.5855	229.559	232.632	4	4	22.44836	33.66462	41.83066	63.26356	23.46874	44.902	21.42588	74.48774	38.77064	39.80028	30.6084	29.58812	31.6355	37.75406	31.63178	31.62868	21.42336	24.48672	10.2016	22.44352	34.6936	32.64832	21.42126	25.5065	30.6084	16.32608	22.43824	33.67254	18.36504	17.33864	20.4032	24.48144	32.64896	29.59102	13.26052	27.54756	21.42798	25.5155	11.22286	16.32256	9.18144
462	313.025161491264	313.016598443599	313.030896475489	294.3415	293.791	295.877	4	4	43.8763103448276	62.2488947368421	83.6711034482758	102.036206896552	51.0137931034483	84.690051724138	47.9481034482759	67.3313793103448	1037.61736363636	1171.42466666667	1449.665	1291.56986842105	56.0990517241379	75.5080689655173	68.3515517241379	67.3450344827586	88.7460000000001	80.6017931034483	114.280551724138	90.8127894736842	52.0384655172414	45.9118421052632	44.8875862068966	69.3916551724138	63.2624482758621	39.7907586206897	37.7502068965517	49.9935172413793	47.9529655172414	24.4888421052632	43.8803684210526	27.5525689655172	36.7338947368421	52.0340689655172	36.7332631578947	35.7060344827586	44.8959310344828	29.585	47.9391896551724	43.8718620689655	27.5502413793103
463	315.027016041017	315.013169346154	315.030236310956	100.515	99.968	104.078	4	4	54.0655789473684	92.8583157894737	79.5937297297297	140.815945945946	103.062526315789	95.9195789473684	130.556631578947	276.412868421053	95.8626842105263	105.087105263158	51.0144736842105	98.9680789473684	64.2782368421053	82.6434473684211	72.4293421052632	54.0823157894737	166.328631578947	52.0347631578947	79.5928421052632	119.352315789474	58.1565	50.9986842105263	51.0131578947368	40.8052631578947	34.6889473684211	45.9189473684211	34.6844736842105	104.097891891892	56.1231578947368	57.1347368421053	42.8388947368421	38.777	173.417894736842	95.9195789473684	69.3886315789474	94.8991578947368	93.8642105263158	129.593473684211	37.7448684210526	110.188421052632	61.2063157894737
464	317.021880565658	317.009258106777	317.027997372755	101.028	99.968	103.058	3	3	44.8855	82.642275	86.735243902439	129.592658536585	131.6316	128.57355	140.76	189.715463414634	70.36965	81.622	53.0539512195122	87.74365	42.85155	80.601725	68.3481707317073	60.2036	152.043325	46.93265	69.3872	101.9975	36.7296585365854	51	38.7711219512195	37.744512195122	47.952925	33.674025	27.543375	116.327268292683	65.3056	77.5403902439024	46.9155121951219	60.213925	159.1395	68.3668	59.18465	100.00165	119.374243902439	132.653902439024	65.288	108.14843902439	80.589875
465	317.963620847021	317.962780268913	317.963824292308	67.325	66.31	67.359	3	3	382.53629032258	426.319548387097	545.842666666667	645.8288	384.637290322581	542.674322580645	426.555066666667	254.0464	126.424	141.899827586207	517.2752	117.307666666667	320.3742	334.581866666667	290.776	474.517	53.0642666666667	109.147133333333	58.1547096774194	76.52	801.066333333333	773.3874	678.477333333333	987.618133333334	468.135580645161	363.154451612903	378.444733333333	287.6588	132.634666666667	329.610733333333	442.708933333333	409.233866666667	226.461483870968	373.355419354839	237.722133333333	252.005866666667	211.1952	262.2171	452.9096	241.8506	73.4736
466	321.959207838602	321.956887553057	321.960840772625	66.339	66.305	68.35	9	9	770.199342105263	792.519552631579	1074.492	1180.46633333333	754.091157894737	1227.21828947368	813.233631578947	536.658421052632	234.491052631579	261.308631578947	215.279512820513	213.2075	712.049487179487	783.458461538462	664.294105263158	797.969263157895	93.8787368421053	120.409684210526	84.6840263157895	91.8378947368421	1326.54736842105	800.906578947369	667.264461538462	1981.37944444444	886.357131578947	442.725684210526	507.003717948718	584.533461538461	212.220210526316	598.059263157895	1015.15512820513	795.928421052632	415.193552631579	691.631368421053	392.801315789474	478.515763157895	344.855333333333	548.897948717949	443.688846153846	410.204923076923	110.191263157895
467	322.213450528074	322.208956356453	322.217944699695	289.7495	288.729	290.77	2	2	19.3869666666667	39.7982	29.590813559322	39.7945423728814	24.4865084745763	45.9167796610169	23.4638333333333	49.9881666666666	43.8678833333333	39.7945423728814	30.6025	26.5243333333333	37.7393833333333	29.5906333333334	33.665593220339	39.7905762711864	30.6025	30.6081355932204	22.4480666666667	25.5095833333333	36.7334237288136	43.8757666666667	24.4844	40.8146666666667	27.5509830508475	19.3870847457627	21.4277	25.5067796610169	19.3851525423729	21.4277	24.4908	21.4296101694915	35.7099166666667	37.7498666666667	21.4256	16.3226666666667	22.4482033898305	21.4256949152542	20.3996666666667	34.6856666666666	15.3055
468	322.966129814756	322.964289448936	322.967436661957	67.3275	66.31	67.359	6	6	599.8335	622.2	876.5236	1004.970875	628.5818	1079.29225	640.8269	543.8732	210.03245	272.5269	258.129575	290.735625	583.5258	671.2587	551.016	630.6999	165.3048	223.473075	179.5684	202.04415	1058.180725	523.38825	457.0832	1480.62163414634	648.7041	336.69075	358.063875	671.24225	283.63645	473.5352	778.45075	613.2604	707.050575	799.778	396.886975	462.184575	549.928225	720.31415	527.34	695.9128	184.669775
469	322.955225094589	322.954762971072	322.955687218106	302.492	300.973	304.011	2	2	90.80225	160.17925	121.414708333333	176.553708333333	86.72125	152.01725	92.8655000000001	122.4	152.0545	218.351333333333	230.529416666667	213.23225	102.004166666667	138.788	90.8059583333334	88.7218750000001	114.268	82.6334999999999	71.4525	130.629333333333	160.17925	172.4645	146.886	210.128583333333	162.21975	96.9237500000002	72.47325	119.374125	66.3325000000001	73.458	131.6445	71.4350000000001	134.6785	113.24775	90.7837083333333	72.43775	113.252375	121.40975	70.3656250000001	91.8262499999999	81.6233333333334
470	323.040796675996	323.038067176694	323.060326203056	549.908	543.792	550.951	29	29	421.431243902439	1407.11814634146	1107.13916666667	1390.81169047619	1270.22607142857	1598.79493548387	901.680000000001	2330.65885714286	1054.97542857143	1240.49795121951	1379.42628571429	959.957707317074	646.850097560976	1434.79875862069	1198.66785714286	1142.56390243903	611.136880952381	528.498975609756	520.199999999999	305.101023809524	993.479999999998	822.369476190477	916.980000000001	1037.34	489.728780487805	720.204047619048	336.733571428572	1235.71016666667	712.242523809523	669.213714285714	616.166285714286	967.237463414637	2214.02	1051.74573170732	572.366928571429	938.531428571429	898.144761904762	1280.1	924.227857142858	1332.66151219512	1219.2206097561
471	323.059951654001	323.058887239317	323.061870255707	141.782	140.785	141.816	3	3	127.534274193548	174.42	190.809370967742	290.77814516129	242.848290322581	292.790919354839	267.337193548387	539.631193548387	172.426338709677	254.048274193548	114.270222222222	309.143080645161	154.060746031746	315.209428571429	195.89180952381	128.542	140.797238095238	118.363032258065	128.544387096774	151.992016129032	141.818112903226	169.352129032258	159.162095238095	130.54780952381	114.281548387097	131.62785483871	105.087793650794	217.359629032258	102.026984126984	82.6277142857143	102.008064516129	93.8741290322581	370.26	163.2	102.017741935484	153	382.535714285714	260.148571428571	157.137129032258	313.193603174603	184.684225806452
472	323.061750005736	323.060654075959	323.062706711592	550.9195	549.874	550.957	6	6	134.677125	27.5478387096774	17.34796875	16.324	1255.96621875	15.30421875	879.320812499998	2283.8090625	537.7705625	11.22309375	40.81875	618.176812500001	10.2009375	22.4503125000001	25.5023437499999	14.2765	604.0065	14.2830625	53.044875	272.4568125	18.3650625	250.9430625	8.15949999999998	11.219	29.5884193548387	12.2434838709677	70.4058750000001	233.6801875	7.1430625	655.920281250001	15.30140625	952.0681875	2163.80885	13.26121875	13.26365625	644.699250000001	21.4291875	1266.9564375	71.4065625000001	17.34796875	919.27340625
473	323.563173883612	323.563173883612	323.563173883612	140.762	140.762	140.762	1	1	9.18233333333333	22.4387777777778	27.5505	18.3666666666667	16.3259259259259	24.484	20.4074074074074	29.5816111111111	19.3849259259259	36.73	25.5041666666667	75.4991851851852	14.2823333333333	26.5243333333333	19.3852777777778	17.3428333333333	11.2230555555556	14.2851851851852	12.242	22.4416296296296	19.3852777777778	19.3832264150943	6.12166666666666	17.3393703703704	12.2444444444444	12.2446666666667	8.16296296296296	20.4055555555556	6.12166666666666	9.1805	15.3011111111111	10.2037037037037	64.2576666666667	21.4235	7.14116666666667	13.2595185185185	54.0688333333333	28.5636296296296	19.387037037037	34.6818888888889	32.6524444444444
474	324.060993222024	324.060993222024	324.060993222024	140.762	140.762	140.762	1	1	52.0339090909091	79.5557454545454	76.5286363636364	98.9752727272728	68.3643636363637	98.9558727272727	76.5286363636364	136.689745454545	107.128636363636	119.371909090909	69.3723636363636	120.392181818182	60.1907272727273	105.065618181818	75.5001818181818	59.1705454545454	60.1960909090909	65.3044363636364	58.1493272727273	79.5656727272727	70.3988181818182	99.9763333333333	77.5407272727273	71.3974545454546	61.2229090909091	58.1617636363636	51.0136363636364	90.8042727272727	52.0339090909091	40.8029090909091	61.2043636363636	52.0385454545455	142.794909090909	81.6145454545454	43.8678181818182	66.2976363636364	122.406545454545	96.9120909090909	54.0792727272727	105.067490909091	63.2636727272727
475	324.964139200353	324.961941181092	324.965057269572	66.499	66.305	67.359	8	8	4006.030875	4025.94	5149.76646153846	6452.33092682927	4105.0692	5655.573	4484.70307692308	2073.52574358974	732.05485	763.4836	865.199179487179	631.457375	3054.25425	3395.996125	2928.65102564103	4090.7836	257.1471	272.449538461538	196.913075	202.04415	8187.7718974359	5663.546525	4217.74	11149.0024615385	4587.84755	2691.08975	2795.1425	2427.90512820513	1090.673975	3217.83861538462	4817.77184615385	4645.0242051282	1446.5727	2474.82325	1842.61665	2374.179925	1440.60205128205	2322.10358974359	3570.932475	1945.97125641026	382.603125
476	324.970167709271	324.965475310989	324.990904931308	66.322	63.255	69.382	89	89	4000.864	3984.12	5097.96964102564	6451.21638888889	4036.87822222222	5623.02742857143	4375.54666666667	1959.94390909091	715.679513513513	742.08525	853.9725	599.83945945946	2996.04915789474	3254.13578947368	2802.68243243243	4010.172	245.924216216216	267.312777777778	176.506756756757	193.877027027027	8204.37333333333	5571.72648275862	4204.0288372093	11127.6648837209	4570.38415789474	2668.60281081081	2778.82923076923	2391.18842105263	1021.27832258065	3115.90223076923	4801.63547368421	4636.8112	1418.18225	2436.01816216216	1801.8181025641	2338.46509090909	1362.07083333333	2233.35605263158	3505.64864864865	1858.21376923077	379.540540540541
477	325.054841519126	325.052192595821	325.056511150734	298.958	296.869	299.941	4	4	769.395627906978	1348.05603703704	1408.99663636364	1614.30223255814	1107.00279069767	1461.00632558139	1057.88469767442	1631.20311627907	646.856930232558	859.17288372093	417.341697674419	811.010930232558	1280.1	1466.34153488372	1473.08148837209	1321.44209302326	588.620511627907	681.546418604651	541.829930232558	658.08	976.518348837209	922.437395348837	735.520604651163	854.187697674418	949.858162790697	879.480558139535	667.35376744186	1266.35185714286	903.967255813954	782.447023255814	908.151860465116	721.419511627907	1566.12837209302	1341.66697674419	880.380418604651	1036.46176744186	1219.40023255814	1202.90902325581	672.103372093023	1360.187	640.735255813954
478	325.075905905185	325.074121253145	325.084456307547	96.907	89.794	96.924	3	3	95.89504	127.505	116.3256	104.0808	169.403	188.7518	235.62924	344.78028	173.3864	243.92818	182.62654	269.34864	174.46788	342.77376	224.4572	177.54612	168.3627	203.03174	174.4884	132.6208	51.0137254901961	49.98196	45.9126	41.82656	85.69344	44.89144	30.6048	259.15112	133.6724	101.00574	100.97406	64.2915	658.94584	357.133	129.58826	284.6916	658.0806	957.02264	490.69696	645.76128	123.43936
479	325.073450718879	325.073450718879	325.073450718879	299.969	299.969	299.969	1	1	754.082318181818	1388.96236363636	1434.50345454545	1279.422	1002.92213333333	1415.10986666667	1052.92145454545	1651.60077272727	709.089545454545	898.960386363636	436.725363636364	867.11590909091	1211.787	1208.16436363636	1378.23493181818	1076.38772727273	581.477727272728	435.656454545455	443.868068181818	633.589363636364	733.674136363637	881.515636363636	687.571909090909	728.653227272728	856.008818181818	846.710666666667	641.823022727273	1262.07736363636	884.694681818182	777.34390909091	774.387	708.148136363637	1577.34163636364	1293.70581818182	852.834000000001	1037.47868181818	1171.40354545455	1209.88172727273	648.647727272727	1292.82952272727	637.670454545455
480	325.103830851154	325.103193075071	325.104468627237	294.3385	293.836	294.841	2	2	743.778818181818	1385.71554545455	1436.53546666667	1270.398	1091.68533333333	1398.7856	1035.57066666667	1597.53354545455	637.666666666667	849.9932	388.775863636364	807.030933333333	1207.70631111111	1201.0215	1371.08906666667	1078.42186666667	574.347577777778	428.512	428.562272727273	634.609636363636	730.6064	869.3808	687.57190909091	718.368	852.034	850.9024	638.77609090909	1247.78613333333	892.733333333333	780.504000000001	761.208227272727	701.0148	1558.96746666667	1289.62472727273	853.8516	1033.39506666667	1163.23066666667	1194.73226666667	650.689111111111	1296.93995454546	623.386636363636
481	325.112228175839	325.112228175839	325.112228175839	59.185	59.185	59.185	1	1	590.6572	775.216888888889	638.853866666667	517.283282608696	486.7308	517.2752	465.3024	670.4028	396.641688888889	518.487377777778	706.02052173913	548.831733333333	426.423608695652	581.486739130435	451.0168	391.8336	173.468	360.2012	217.3168	183.672	375.499022222222	149.962866666667	130.596173913043	313.221866666667	329.46	123.452266666667	80.6006086956522	403.980260869565	216.296533333333	238.7996	351.9975	293.8752	874.273311111111	508.037466666667	270.406	403.005333333333	552.993173913043	1088.64154347826	824.177565217391	427.543956521739	115.290133333333
482	325.969799941845	325.969395980759	325.97149999594	66.321	66.305	67.359	5	5	564.12743902439	588.54	735.814833333333	843.756595238095	583.607414634146	689.616571428572	559.181809523809	414.288341463415	180.462292682927	159.226536585366	165.286285714286	170.363857142857	487.628285714286	542.716	440.814857142857	569.391365853659	114.28643902439	94.8962926829268	106.107902439024	79.5923414634146	1032.64961904762	1140.65995121951	1338.77104761905	1364.26858139535	626.28	674.316731707317	702.878428571429	352.969428571429	357.091666666667	538.849142857143	646.936619047619	584.697585365854	341.740853658537	351.942073170732	413.208658536585	399.952	219.35630952381	309.182642857143	418.2	305.101023809524	422.391073170732
483	326.080848629735	326.080848629735	326.080848629735	255.038	255.038	255.038	1	1	107.130394736842	174.465	202.017315789474	273.472842105263	298.898552631579	338.875894736842	305.019342105263	584.610789473684	173.417894736842	245.921473684211	155.012	309.139736842105	505.030263157894	644.806315789473	541.759736842105	399.891578947369	108.117210526316	95.9047368421053	70.3890789473684	88.7766315789474	231.605710526316	111.193974358974	33.6695526315789	117.330263157895	304.08547368421	262.288789473684	125.456763157895	1008.046	386.679736842105	461.09947368421	466.272289473684	402.879210526316	1000.89669230769	777.560842105263	406.127578947368	589.636052631579	673.391052631579	849.121684210526	224.492631578947	740.500894736842	77.552
484	326.110083660789	326.110083660789	326.110083660789	187.734	187.734	187.734	1	1	37.74925	102.04375	116.329875	130.548363636364	83.6623636363636	119.36925	85.703625	220.34025	45.92109375	200.95846875	106.089454545454	78.5736875	63.2475151515151	92.82853125	102.028125	70.39940625	102.009375	176.50865625	81.6075	156.13171875	35.70328125	22.4420625	29.58815625	21.4291875	36.736875	25.51171875	14.2835	188.7809375	40.8036363636363	31.6180625	46.9329375	27.5521935483871	298.94240625	169.3355625	40.81125	45.90421875	111.20725	191.812875	83.6605	106.108363636364	12.243375
485	326.166438098552	326.16258931422	326.176195186721	231.095	230.556	232.615	4	4	27.5499473684211	53.0491228070175	42.85125	55.10025	38.7701785714286	30.6144642857143	35.709375	83.6702105263158	25.5070175438596	45.9208928571428	24.4868571428571	41.8309821428571	48.9831428571429	35.7128947368421	37.753875	27.5477142857143	33.6657894736842	29.5877678571429	14.2824561403509	27.5447368421053	36.7328571428571	44.892350877193	32.6422456140351	33.6686842105263	37.7505714285714	18.36675	31.6189122807017	45.916875	16.3242857142857	26.5195438596491	24.4842105263158	36.7187368421053	46.9329122807018	41.8351052631579	17.3411929824561	30.6078947368421	36.7335	46.9462857142857	22.44825	37.7425964912281	20.4035087719298
486	326.18154528714	326.18154528714	326.18154528714	232.632	232.632	232.632	1	1	26.5303018867924	47.9479811320755	40.811320754717	52.0392452830189	36.7331538461539	29.5942264150943	35.7099056603774	77.5501132075472	24.4863396226415	42.8606037735849	23.4660754716981	38.7707547169811	46.9421153846154	34.6928301886792	35.7132075471698	26.5268679245283	31.624679245283	27.547641509434	13.2622075471698	26.5239245283019	34.6928301886793	42.8518867924528	28.5615849056604	31.6287735849057	35.7079245283019	17.3464150943396	30.5988679245283	39.7947169811321	15.3042452830189	25.4985849056604	24.4840754716981	34.6787407407407	45.9118867924528	38.7750566037736	17.3409622641509	30.6084905660377	34.6930769230769	45.9276923076923	20.4079245283019	36.7261132075472	20.4033962264151
487	326.960155902451	326.960155902451	326.960155902451	66.339	66.339	66.339	1	1	1962.69988571429	2052.12502857143	2365.35342857143	3093.41965714286	2006.16257142857	2667.59885714286	2102.08285714286	1289.60502857143	678.958457142857	657.3768	625.435142857143	511.077257142857	1446.76514285714	1741.33508571429	1527.36771428571	2020.44857142857	283.679142857143	289.753028571429	288.781285714286	285.672	3842.934	2680.29057142857	2212.93774285714	5187.13257142857	2102.16111428571	1406.9346	1371.0336	1354.67382857143	671.3292	1584.76994285714	2198.34628571429	2164.5108	967.230857142857	1443.46171428571	979.638857142857	1266.13911428571	929.454257142857	1128.3728	1854.25611428571	1090.86868571429	370.415571428571
488	326.971254086007	326.960695795652	326.989033966317	66.3215	65.296	69.371	14	14	1953.50702702703	1875.78	2332.736	3075.0335	1975.24324324324	2632.942625	2066.34375	1227.59466666667	689.282486486486	657.345111111111	625.430277777778	520.255135135135	1448.55777777778	1725.00788888889	1509.23733333333	2009.20041666667	275.52	269.353333333333	284.655405405405	273.475891891892	3834.72583333333	2653.72297297297	2195.578	5178.61458333333	2103.12854054054	1390.40735135135	1343.48633333333	1298.60144444444	661.14	1561.4925	2193.59722222222	2161.30133333333	926.282702702703	1396.565	978.439189189189	1250.86055555556	909.0675	1103.9105	1856.60222222222	1059.22133333333	359.135135135135
489	326.985545338006	326.965257321551	326.989387388636	104.06	102.03	106.106	7	7	1231.29474358974	1783.40820512821	2072.45323076923	1843.90084210526	1271.64136842105	1904.10568421053	1216.82941025641	1967.71778571429	110.16	124.455641025641	38.771	116.312153846154	742.751578947368	1082.35602564103	896.834447368421	961.236631578947	104.066842105263	158.144868421053	119.389263157895	143.838076923077	900.909051282052	798.66	827.433421052632	1066.92	578.412692307692	712.264256410256	609.016538461539	1178.58631578947	519.394315789474	708.075743589744	879.107384615385	597.966736842105	1628.0587826087	1544.91747368421	751.040820512821	813.275578947369	481.561025641026	998.871054054054	629.419102564103	528.42641025641	293.796923076923
490	328.956916076181	328.954320451034	328.958987705055	66.8235	66.305	67.359	4	4	500.867516129032	542.588516129032	641.8551875	770.294838709678	531.554451612903	655.901483870968	502.062193548387	350.968774193548	302.754375	273.584774193548	281.600129032258	230.541870967742	367.304516129032	509.028290322581	467.278193548387	520.430322580645	127.556451612903	176.476741935484	117.329677419355	150.998193548387	929.64703125	697.872375	517.270838709677	1192.71938709677	506.891903225806	389.6758125	386.616677419355	398.85665625	241.801161290323	368.383032258064	578.39315625	522.504258064516	288.687387096774	397.837741935484	327.513193548387	417.285548387097	397.9096875	314.246625	483.510580645161	344.91264516129	138.781419354839
491	331.139733409744	331.139733409744	331.139733409744	297.9	297.9	297.9	1	1	226.529857142857	415.308756097561	521.353833333334	581.630714285714	346.889047619048	580.542571428571	397.902142857143	752.862976744187	138.758857142857	223.442571428572	136.732292682927	169.363476190476	442.68	479.590238095238	439.681571428571	444.896476190476	188.726428571429	202.011857142857	130.609951219512	175.490341463415	219.387023809524	318.373714285714	250.954325581396	224.491219512195	264.254	277.511238095238	179.592975609756	441.773404761905	183.647142857143	230.552285714286	230.613707317073	194.892761904762	672.352595238095	423.40869047619	208.109142857143	290.740714285714	402.039476190476	416.266857142857	111.164428571429	444.896476190476	84.6817380952381
492	332.060807518693	332.060249846769	332.061151820592	82.635	81.614	83.661	3	3	71.40875	96.897625	133.6724	144.90035	168.366	141.797375	172.426475	237.724075	135.601609756098	111.258256410256	507.076675	110.1897	104.08335	83.65025	96.911875	86.734	160.206725	133.65275	102.0275	228.5416	95.91995	136.69675	96.926125	122.433	77.5295	82.642275	79.56975	155.0818	86.72125	96.930875	69.3583	89.7974	225.447625	135.716525	65.3078974358974	103.047775	122.433	181.60895	415.129825	109.201525	68.358425
493	332.130383477729	332.128025882392	332.14879810291	110.194	108.129	111.225	18	18	189.74325	386.627375	431.635390243903	432.6496	28.5719	220.4388	120.3659	84.657925	627.376875	871.18675	248.9471	558.090425	160.183175	404.989625	215.278025	87.75655	99.98695	1226.37055	854.20035	451.915375	211.195536585366	152.9775	175.483	170.34	219.326875	116.34555	110.1897	378.5684	159.1824	28.567512195122	225.38685	111.226325	82.642275	347.964925	161.22715	179.5904	369.345951219512	42.8512682926829	220.3794	296.855487804878	112.2275
494	332.151637486049	332.151637486049	332.151637486049	61.215	61.215	61.215	1	1	95.8982777777778	100.991	104.084535211268	140.810535211268	80.6011408450704	123.451930555556	72.443	190.776873239437	68.3269722222222	71.4197183098592	373.448873239437	70.3876666666667	95.9051549295774	117.321056338028	127.544014084507	103.055563380282	269.354366197183	92.8520422535211	67.337661971831	259.150555555556	95.927661971831	75.488338028169	56.1201408450704	110.198028169014	68.3474444444444	53.0457777777778	47.9525774647887	127.535211267606	57.1310422535211	51.0218309859155	80.6011408450704	51.0176056338028	152.008972222222	94.871625	61.2219718309859	80.6022535211268	112.248028169014	105.096267605634	342.762	143.881563380282	40.8111111111111
495	332.152590009201	332.151822724567	332.153937293743	111.213	111.208	111.22	3	3	205.046447368421	392.750657894737	436.807789473684	435.719789473684	184.696210526316	228.607135135135	175.43558974359	481.427897435897	639.6225	876.290128205128	164.266605263158	569.306842105263	165.282631578947	410.081230769231	216.301368421053	91.8378947368421	1328.41689473684	1223.29552631579	852.945945945946	1033.39328947368	215.275526315789	163.17052631579	179.566315789474	176.46	226.463368421053	120.412789473684	117.333289473684	379.596631578947	171.430736842105	192.834710526316	224.366153846154	137.756842105263	592.696447368421	350.004421052632	163.242105263158	185.716631578947	375.456842105263	474.422368421052	94.8844736842106	298.898552631579	131.613947368421
496	335.059992557908	335.059992557908	335.059992557908	381.563	381.563	381.563	1	1	167.325415384615	343.801272727273	369.306830769231	478.589246153846	274.479323076923	366.213138461539	281.592184615385	755.9568	738.613661538462	920.373046153846	546.917907692308	1016.37969230769	192.846876923077	252.982545454546	210.158030769231	157.122646153846	147.913384615385	190.791784615385	118.361046153846	166.275046153846	218.355723076923	429.426476923077	247.945984615385	329.549446153846	185.6596	157.162923076923	130.573575757576	193.867230769231	88.7627538461539	123.431169230769	155.096123076923	151.026030769231	256.043169230769	165.297323076923	112.240615384615	102.035384615385	114.279630769231	202.033107692308	92.8452	174.42	116.320338461539
497	335.260080104037	335.256654813378	335.264137248849	759.571	758.079	764.217	4	4	109.167372093023	185.689636363637	148.98111627907	159.14176744186	138.754790697674	172.450744186047	106.065818181818	122.416744186046	869.388545454546	1020.27906976744	278.574279069767	996.926255813952	182.675744186046	178.523863636364	182.625790697674	175.488	135.712581395349	150.001534883721	133.670613636364	130.626909090909	192.831545454546	121.428681818182	126.513818181818	186.709909090909	186.73234883721	123.467837209303	121.428681818182	142.87488372093	136.717395348837	145.88275	185.690790697674	107.129302325582	139.761795454545	161.222465116279	135.69711627907	139.74	133.638279069767	126.514604651163	315.222136363637	162.202186046512	107.143953488372
498	336.022243816306	336.020628460941	336.044478289929	507.057	502.976	508.077	3	3	16.3274666666667	29.5828064516129	27.5526	20.4053333333333	12.2432	26.5321333333334	13.2582666666667	19.3850666666666	31.6282666666667	59.1754666666667	9.1824	52.0438	14.2842	28.5665333333334	20.4093333333334	21.4256	9.18089999999999	14.2865333333333	23.4669	26.5321333333333	31.6231000000001	9.18419999999999	10.2046666666667	20.4093333333334	24.4824000000001	18.3552	8.16239999999998	38.7701333333333	66.3411666666666	19.3812666666667	39.7748000000001	10.2006666666666	37.7350666666667	20.4053333333333	14.2865333333333	18.3648	41.8323000000001	20.4093333333334	8.1592258064516	56.1256666666667	11.2229333333333
499	336.108087974942	336.103083853975	336.119440927683	367.307	367.285	370.369	5	5	34.6889473684211	81.6105263157895	62.2280263157895	82.6668947368422	98.9808421052632	107.113815789474	72.4293421052631	295.876315789474	2127.30355263158	2971.072	1402.86184210526	3114.39644444444	45.9189473684211	94.8575526315788	63.2465263157895	42.8510526315789	125.456763157895	107.144210526316	103.062526315789	103.017342105263	71.4294736842105	69.368947368421	57.1362105263158	58.1639999999999	53.0466666666667	41.8305128205128	43.8588684210526	66.3273684210526	38.765	48.9663157894737	60.2048421052632	25.5108108108108	133.637236842105	108.164631578947	31.633052631579	39.7964210526316	108.164631578947	59.1844210526316	44.8846315789474	85.6777894736841	85.7043157894737
500	336.265535795913	336.262402902626	336.268668689199	758.574	758.079	759.069	2	2	41.8313888888889	68.3586111111109	77.553777777778	80.575611111111	37.7502777777778	103.062083333333	49.9854444444445	39.7908333333334	191.812222222222	263.231666666667	81.6355555555555	253.070222222222	75.5252222222221	77.5411111111111	75.5005555555556	70.3991666666667	41.8382222222222	90.8047222222223	46.9404444444444	44.8995555555556	65.3066666666665	54.0835555555555	39.78975	74.4802777777778	72.4515555555555	39.79625	51.0208333333333	34.6941666666667	46.9327777777778	47.9452222222223	74.4904166666667	54.0747222222221	44.8848888888889	75.5128888888889	46.9391666666667	58.1558333333332	52.0270833333334	38.7705555555556	81.6088888888887	60.1865555555556	39.79625
501	336.324062537217	336.321985252687	336.332933799508	972.808	967.217	975.403	10	10	148.91635	322.2331	467.14855	314.1523	250.95075	359.040000000001	221.334575	401.929250000001	275.4405	235.648875	2866.42844444444	241.805175	604.845175	345.873225	470.415925	404.0883	197.90425	660.117925000001	326.440000000001	245.922425	575.279999999999	582.491375000001	413.211375	528.5672	728.476350000001	233.7403	574.499275	293.9184	316.33175	294.657175	553.860000000001	275.4	140.75655	459.19125	284.614875	268.332325	307.949399999999	445.860174999999	1352.52	490.812399999999	280.534375
502	337.061699737802	337.061699737802	337.061699737802	62.235	62.235	62.235	1	1	409.123706896552	690.597372881356	681.601862068966	742.836137931035	727.380847457627	837.57306779661	653.04275862069	800.835344827586	462.987661016949	491.770711864407	349.984189655172	523.355644067797	420.351728813559	685.565288135593	556.097327586207	520.390169491525	289.757016949153	329.547593220339	376.475431034483	310.162440677966	540.901551724138	535.54525862069	344.888206896552	633.644844827586	363.150169491525	341.694322033898	273.409966101695	732.558068965517	341.790847457627	443.8575	464.225517241379	405.090586206897	711.05813559322	670.251355932203	376.481793103448	519.361169491525	586.767672413793	649.016068965517	646.798203389831	591.87	189.770440677966
503	337.107906138447	337.107906138447	337.107906138447	370.368	370.368	370.368	1	1	77.5396551724138	155.068827586207	215.256379310345	212.256827586207	157.138413793103	217.278050847458	145.898779661017	331.544827586207	1117.20206896552	1339.74959322034	668.337155172414	1410.14037931034	191.831310344828	206.057413793103	227.479224137931	196.909913793103	139.749448275862	153.040677966102	118.362	151.992844827586	175.502275862069	211.175689655172	152.036517241379	181.627517241379	166.271050847458	153.053389830508	100.986827586207	291.828482758621	130.594711864407	136.691551724138	167.32524137931	158.155169491525	372.331465517241	262.233051724138	176.522637931034	186.745189655172	275.502413793103	273.457034482759	124.473655172414	227.456155172414	135.710448275862
504	337.276028930183	337.272041235077	337.281998120685	897.8235	894.795	898.869	6	6	64.283625	124.48575	118.375928571428	124.472678571429	67.3388571428572	123.441228070175	62.2483214285715	95.9152499999999	2229.519375	3277.08526315789	135.68375	3117.54710526316	122.445	113.261625	135.724125	93.8744999999999	107.139375	122.458909090909	103.036232142857	93.8744999999999	124.472678571429	104.089178571429	67.3518214285714	119.383875	149.995125	80.6096250000001	87.7522499999999	96.9356250000001	116.288	72.4390178571428	134.675357142857	78.566125	85.7189999999999	143.872875	80.5616607142857	173.46375	103.036232142857	82.6330178571429	126.513214285714	148.97475	83.6707500000001
505	337.330647705078	337.330647705078	337.330647705078	968.26	968.26	968.26	1	1	74.46	106.050285714286	126.48	118.32	87.7440000000001	110.16	77.5199999999999	112.244523809524	164.262166666667	176.46	794.906093023257	187.705674418605	193.8	126.53019047619	137.77243902439	126.530190476191	65.2799999999999	159.160857142857	99.9810000000001	88.7648571428571	167.303428571429	147.920714285714	119.387357142857	170.383738095238	187.732571428571	77.5724761904763	157.171666666667	91.8364285714287	94.8976428571428	82.5872142857142	166.325976190476	100.982357142857	63.24	128.571	104.054571428571	77.5417142857142	79.5488571428573	103.046452380952	322.32	125.509785714286	86.7121428571429
506	338.0187274277	338.0187274277	338.0187274277	502.976	502.976	502.976	1	1	8.16336842105263	19.3824358974359	18.3675789473684	19.388	13.2617105263158	18.3675789473684	11.2197105263158	23.4660526315789	21.4255263157895	29.5838157894737	16.3246315789474	31.633052631579	16.3246315789474	17.3386578947369	17.3473513513514	22.4463684210526	8.1597894736842	20.4115789473684	14.284052631579	16.3267368421052	16.3174736842105	10.2042105263158	12.245052631579	15.3063157894737	16.3221052631579	13.2579473684211	5.10144736842105	28.5673684210526	30.6165789473684	18.3618947368421	12.2396842105263	7.14092105263157	17.339552631579	24.4901052631579	13.2654736842105	18.3618947368421	23.4666578947369	12.245052631579	8.15979487179487	30.6126315789474	9.18378947368421
507	338.341216489607	338.333510000818	338.360230829895	943.756	936.601	944.805	104	104	4042.86306521738	6184.62086956523	5681.5185106383	5952.29365957446	21.4284	5502.68336170213	4207.10756521739	20.4082608695652	4291.19387234043	4112.14340425532	1966.85991111111	4092.92289361702	5884.21906382979	6018.61163829787	5899.90252173913	5877.57913043478	29.5844130434783	5748.11846808511	4417.83860869566	4277.4803478261	6082.79530434783	4222.39644680851	4423.49054347826	5527.45969565219	5621.63739130435	4251.97056521739	4249.92978260869	2357.124	3725.97242553191	13.2619782608696	5729.90713043478	28.5712	13.2619782608696	5564.90504347826	4186.16731914894	4184.15431914894	4250.42865957447	20.4057777777778	1897.92782608696	4190.83636956521	4290.22672340425
508	338.33858195052	338.335322398327	338.359550634018	1027.39	1018.23	1028.47	23	23	583.45875409836	987.5536	1046.40226229508	867.139344262294	662.07575409836	1010.77045	633.4407	635.36655	649.750616666667	670.20462295082	8316.9918367347	857.144262295082	1626.97844262295	882.101475409836	1243.61980327869	1265.05259259259	791.688133333333	1896.18	1379.41571428571	793.547033333334	1779.818203125	707.926266666667	1479.090625	1166.2029	2387.18360655738	812.194032786885	983.248393442622	1050.34672131147	1122	1171.1896	2046.35403333333	971.903770491804	617.200833333334	1457.93139344262	799.614666666667	825.099100000001	720.202366666667	1356.51278688525	2199.67108695653	673.442	623.25055
509	338.360949130127	338.360405970056	338.362818356699	944.768	944.696	945.774	14	14	403.981599999999	6.11933333333333	5.10011111111111	2.04057777777778	4338.70382608696	3.06045652173912	4149.90240000001	4287.73868085106	1580.39306666667	4.08208695652174	87.753652173913	3191.036	2.04030434782609	7.14202222222222	5.10195652173913	4.0816	4222.40984782609	29.5875652173912	24.4922666666667	4258.1292	6.12234782608695	305.059733333333	2.0408	7.1428	7.14182608695651	2.0408	5.10195652173913	1668.136	4.08104347826086	4229.56493333333	4.08104347826086	4263.19486956522	4328.49193617021	4.08208695652175	4.08053333333333	2502.0208	1.02004347826087	4270.83626666666	101.0064	0	2578.21386666667
510	339.018046527828	339.018046527828	339.018046527828	254.029	254.029	254.029	1	1	64.27771875	113.25121875	161.2044375	198.99140625	157.0944375	212.29	168.31546875	310.1655	43.86403125	50.00296875	58.13465625	62.2371562500001	308.172125	415.25446875	359.128	330.510375	63.2458125	56.11546875	52.0246363636364	56.1266129032258	200.99540625	72.42665625	33.66928125	81.6218181818182	209.19609375	174.46275	124.4285625	479.5321875	243.84721875	273.343757575757	282.615545454546	214.2196875	554.829	469.40125	295.8815625	395.795272727273	493.816125	405.188125	437.7676875	477.33075	46.9329375
511	339.051161512018	339.049983969047	339.052339054988	176.483	176.466	176.5	2	2	78.55375	137.750625	167.3415	203.992857142857	125.495142857143	183.648214285714	121.399125	239.741228070175	139.791375	171.387	131.614553571429	179.586	132.64875	173.430357142857	172.425267857143	141.804821428571	81.6228571428572	87.7430357142857	75.4932142857143	113.239821428571	135.6695	139.764464285714	111.209196428571	157.13775	121.437375	149.995125	101.017125	142.88	99.97575	70.3923214285714	103.057210526316	84.691125	130.594285714286	122.397894736842	67.3317857142857	112.184561403509	118.351071428571	113.249732142857	68.3591428571429	158.141517857143	87.7430357142857
512	339.065027217546	339.064923875121	339.065130559971	298.417	297.89	298.944	2	2	1423.46464285714	2460.21968292683	2621.05283333333	2773.46014285714	1936.50228571429	2737.42657142857	2075.21271428571	3056.348	284.659714285715	345.925285714286	198.978928571428	334.653714285714	2269.5	2525.50178571429	2338.16742857143	2302.03314285714	898.745857142857	1172.28092857143	854.078785714285	947.82330952381	1497.95419047619	1393.8729047619	1124.19376744186	1379.76546341463	1563.07771428572	1323.27969047619	1137.76231707317	1984.68726190476	1379.3940952381	1306.803	1513.26026190476	1226.52652380952	2457.86828571429	2276.25742857143	1419.01871428571	1627.12785714286	2070.40126190476	1913.03571428571	831.183571428572	2328.58619512195	1004.95797619048
513	339.07253377355	339.065982125236	339.092459298665	297.921	293.837	299.941	52	52	1407.11814634146	2506.18304477612	2600.69550877193	2770.39892857143	1802.853	2712.92204651163	2046.39354545454	3043.13456818182	272.418146341463	345.925285714286	178.57256097561	334.653714285714	2269.5	2376.54568292683	2320.81744186046	2279.56320930232	892.628048780488	1172.28092857143	845.923731707317	834.588279069767	1459.16534883721	1346.92186046512	1053.80757142857	1334.76889655172	1533.48942857143	1285.54363636364	1090.81269047619	1975.512	1268.21514285714	1265.95063157895	1467.36195348837	1216.31125581395	2468.03972727273	2176.26161538462	1382.27371794872	1576.11558139535	2062.2284	1919.14493023256	767.94705	2204.0956097561	857.043157894737
514	339.098664175552	339.098664175552	339.098664175552	375.442	375.442	375.442	1	1	40.8112	75.4918400000001	85.6937142857143	76.5290816326531	58.1621020408164	111.184448979592	70.3997142857143	119.359102040816	2888.71773469388	3530.54163265306	1692.82328571429	3468.29797959183	56.1213265306122	67.32396	78.56002	59.1694693877551	100.984040816327	94.8865714285714	130.612244897959	164.226571428571	54.0805510204082	61.2097959183673	62.23708	57.1417142857143	80.5832244897959	72.4388367346939	34.68136	79.580693877551	51.0142857142857	40.8016326530612	47.95222	54.0805510204082	93.8437551020409	64.278	54.0805510204082	60.2028775510204	68.3659795918367	62.2436530612245	37.75036	70.3828163265306	31.6282244897959
515	339.341331056314	339.336042145008	339.343234309444	944.766	943.762	944.822	7	7	509.055934782608	1567.57293478261	1433.13054347826	1597.75314893617	55.102304347826	1486.33004347826	65.2897391304348	48.9792	295.875652173913	966.434086956523	373.423434782609	181.594826086957	1439.4347173913	1613.06680434783	1475.48582608696	1619.3955	37.7457555555556	1463.05408695652	1001.1432	64.2846521739132	1552.84586666667	571.349333333332	1038.7672	1382.642	1434.4867826087	1040.82130434783	1101.0022173913	298.974652173913	943.741304347826	60.1889782608694	1481.45034782609	84.6924782608695	64.2695869565216	1435.87408695652	922.138956521739	171.4048	862.938391304347	44.8924347826087	314.240347826087	1187.7456	128.5536
516	339.345805369369	339.340322498644	339.35054542676	1022.3	1018.23	1025.41	3	3	121.3715	254.039285714286	241.745642857143	192.8205	135.682166666667	228.459162790698	127.5	138.691534883721	148.885238095238	155.094285714286	2733.98328571428	208.148	422.299714285714	192.825	302.947071428571	300.977261904762	196.86	469.298571428572	342.56	187.68	473.28	161.16	382.5	288.727380952381	618.249857142858	191.849523809524	219.335833333333	215.189857142857	269.380571428571	268.26	498.848232558139	222.385952380953	133.651190476191	359.107047619048	174.42	163.2	158.159047619048	303.853571428572	524.15761904762	118.378	148.885238095238
517	340.070123205422	340.070123205422	340.070123205422	297.907	297.907	297.907	1	1	4159.13341666666	6413.24074468085	7257.22742553191	7376.44595744681	4870.8004680851	7811.23761702127	5336.01645833334	7021.83157446808	188.751170212766	248.97344680851	120.405191489362	169.347666666667	6188.59279166667	6720.32695833333	6571.10841666667	6240.01165957446	2509.61872340425	3596.475	2244.84255319149	2699.65187234042	4140.28242553191	3303.24225531915	2934.9595625	4133.06808510638	4589.20412765957	3431.7810212766	2985.64059574468	5403.38485106383	3618.3534893617	3380.63255319149	4562.67693617021	3371.34536170213	6151.24759574468	6488.95914893617	3759.24882978723	4143.08404255319	5132.52638297872	5197.65882978723	2586.50866666667	5337.581625	2370.08914583333
518	340.077951476134	340.071683364462	340.098614385696	297.9	294.823	299.941	63	63	4124.47604761905	6381.90438709678	7204.11441463415	7328.5017948718	4773.87972222222	7739.85964102564	5319.16539622642	7032.08295161291	162.223363636364	244.898181818182	112.245	160.182818181818	6144.48	6644.84480000001	6495.02832432432	6232.51990909091	2438.44346153846	3584.2180909091	2239.79795454545	2660.8772	4133.71576744186	3302.62756451613	2897.19627906977	4048.21530909091	4559.59881818182	3429.15073846154	2964.8272972973	5366.59235294117	3578.079375	3366.20185185185	4533.6372	3355.03036363637	6161.3904	6445.02453333334	3721.92362264151	4119.49418181819	5079.5512	5149.34846511628	2584.39204545455	5349.27477777778	2310.93209302326
519	341.084293549502	341.078637103645	341.105248771146	297.408	294.822	297.952	44	44	1942.59459459459	3636.27	4188.19466666667	4593.10975	2898.59481818182	4421.1456	3130.21618604651	4719.8705	366.26975	584.623714285714	247.877357142857	394.850571428571	3471.30307142857	3845.90554761905	3863.78468965518	3470.8473125	1205.79153846154	1442.66069230769	984.099399999999	1181.739	2028.683	1784.6796	1407.6951724138	1774.28487096774	2213.9425	1826.30487179487	1384.70804651163	3162.775	2025.28382352941	1695.6555	2172.60507407407	1614.431	4290.28209523809	3509.85846153846	2137.04964285714	2598.63463636364	3587.199	3223.08257142858	2255.55351724138	3617.8350967742	1234.53379310345
520	341.133238362425	341.133238362425	341.133238362425	283.612	283.612	283.612	1	1	1937.51561538462	3610.24968421053	4150.1127948718	4454.55143589744	2840.46523076923	4384.70287179487	3035.3391025641	4411.03435897436	583.513333333333	889.797743589743	359.030974358974	325.469974358974	3355.20166666666	3887.86076923077	3881.58782051282	3527.11505128205	1236.2097	1474.30756410256	1032.50631578947	1192.70971794872	2000.0041025641	1906.90715384615	1427.15935897436	1831.13012820513	2188.78	1901.07207692308	1396.55551282051	3217.96958974359	2071.17256410256	1700.00348717949	2187.78273684211	1633.92312820513	4337.58512820513	3586.29141025641	2131.31564102564	2743.12474358974	3528.57866666667	3098.04338461538	2268.42297435897	3787.73602564103	1256.98748717949
521	341.106186407893	341.106186407893	341.106186407893	298.92	298.92	298.92	1	1	1980.62480487805	3766.388675	4363.68748780488	4683.70317073171	3003.74165853658	4538.15336585366	3170.99385365854	4727.342	733.572902439025	1169.39517073171	434.70105	551.978341463414	3521.97578048781	4022.47448780488	4023.36097560975	3649.00273170732	1239.44817073171	1541.6253902439	1056.139875	1200.863675	2084.70709756098	1917.35909756097	1447.55304878049	1895.16135	2260.91453658537	1955.85431707317	1419.3764	3379.61326829268	2125.21885365854	1706.70482926829	2252.077975	1686.7453902439	4434.192	3730.10087804878	2171.89156097561	2779.83231707317	3652.06397560975	3247.5916097561	2278.35307317073	3911.24929268293	1284.51778048781
522	342.085688013724	342.082297194018	342.109153461966	297.924	294.845	298.904	7	7	445.860551724138	776.418521739131	805.012058823528	888.804264705882	599.922206896551	933.542205882352	616.246620689656	1018.02882758621	339.755142857143	441.869034482759	266.28525	407.090068965518	721.335034482758	817.406689655174	780.35275862069	712.128482758622	276.439357142857	376.481793103449	214.2975	253.022	439.8355	405.1385	308.071241379311	445.84925	497.894620689655	418.3025	305.182892857143	733.55975	454.02275862069	358.045071428572	487.781928571429	379.619586206896	782.547297297297	776.429931034483	447.811357142857	542.678	729.631964285714	644.933428571429	412.024275862068	756.140432432433	296.840068965517
523	342.112845870155	342.112845870155	342.112845870155	298.92	298.92	298.92	1	1	469.373442622951	854.1306	907.115196721311	976.485147540983	647.876967213114	1036.68642622951	647.814508196721	1030.39548387097	446.874885245902	626.50144262295	388.719934426229	526.413049180328	755.82	855.075967213115	825.24631147541	753.038262295082	306.029032258064	422.39537704918	244.888	277.539733333334	469.328196721311	455.000426229508	329.517306451613	477.5784	525.485737704918	451.976196721311	336.686557377049	773.371245901639	489.780983606557	385.68393442623	521.404295081967	404.062819672131	886.693409836065	809.081	481.610229508197	582.494885245902	785.677704918032	681.480459016393	435.498	868.257163934426	316.316885245902
524	342.151660041278	342.132416359949	342.153462944301	59.168	58.137	59.174	3	3	65.2861935483871	151.96603125	178.579032258065	177.524903225806	144.881225806452	164.23509375	145.924580645161	204.086666666667	297.76464516129	341.912166666667	125.495709677419	118.330875	104.049870967742	190.794290322581	159.195483870968	127.579166666667	1451.86021875	615.2409	567.281419354838	1186.78522580645	96.9429032258064	65.2965161290322	43.8710967741935	76.5338709677419	52.01521875	38.7636774193548	42.844064516129	137.708709677419	55.093935483871	61.2387096774194	75.5134193548387	69.3781333333333	312.198967741935	174.431032258065	45.9116129032258	96.9245161290322	169.362838709677	252.976	140.77335483871	167.35935483871	41.8305806451613
525	343.09284803687	343.088861392624	343.096834681116	120.906	120.402	121.41	2	2	68.3589622641509	48.9627169811321	58.1611111111111	56.1325925925926	189.790188679245	70.3917169811321	175.484592592593	523.240641509434	291.768566037736	324.45	28.5647547169811	266.288943396226	34.6889811320755	58.1432264150943	51.0083333333333	34.6928301886792	69.3715471698113	67.338679245283	58.149679245283	92.8354528301887	45.9166666666667	84.6740943396226	44.8922222222222	57.1231698113208	44.8916226415094	55.1003773584906	24.4813333333333	291.860301886792	53.0606037735849	51.0037037037037	34.6711851851852	48.972679245283	663.995433962264	65.2969056603774	93.8643018867925	230.609547169811	474.3775	414.187666666667	31.6281886792453	638.624333333333	45.9169811320755
526	343.137933525476	343.131340569324	343.144526481628	58.1475	57.116	59.179	2	2	196.889369565217	256.025456521739	201.0188	173.445333333333	118.352782608696	120.377956521739	131.6316	156.1212	121.338608695652	190.860511111111	248.945066666667	124.458565217391	71.4093333333333	102.013333333333	79.5912	66.326	858.1564	683.578666666667	401.991347826087	838.761652173913	106.1216	52.0333043478261	33.6732	98.9788	83.6417826086956	30.6039130434783	17.3426444444444	97.9349333333333	38.7709777777778	66.3346666666666	94.8972	104.0944	52.0277608695652	92.8338478260869	43.8712173913043	59.1767555555556	79.5825333333333	148.994622222222	155.080533333333	80.6116	29.5881956521739
527	344.130886254721	344.130886254721	344.130886254721	58.137	58.137	58.137	1	1	170.355181818182	236.625939393939	257.192727272727	319.345363636364	292.818272727273	438.639090909091	308.177272727273	689.704363636364	250.782529411765	239.885151515152	240.784363636364	379.485090909091	421.372636363636	700.823272727273	442.798363636364	420.427272727273	838.788727272727	857.054545454545	488.710636363636	737.766727272727	136.740909090909	53.0541818181818	41.8311818181818	71.4254545454546	155.026181818182	73.4484705882353	44.8853333333333	547.788818181818	176.507181818182	193.915151515152	242.788848484849	184.696787878788	1177.18490909091	729.365	184.669363636364	416.271272727273	817.238454545454	1156.98927272727	988.468090909091	670.418727272727	166.334090909091
528	346.05491566222	346.05491566222	346.05491566222	110.188	110.188	110.188	1	1	61.2073170731707	112.213414634146	162.265317073171	132.650731707317	106.12312195122	176.530023809524	128.526	189.72	210.14512195122	232.587142857143	80.6011951219512	273.436571428571	84.6837142857143	135.679	101.00656097561	91.8373170731707	148.958238095238	132.634878048781	86.7344047619048	110.172857142857	85.7045853658536	98.9281707317074	74.4795853658536	126.48	90.8038780487805	80.612756097561	75.5011428571429	147.96012195122	73.4698536585366	78.5512682926829	85.658	72.4494390243903	230.54756097561	134.694731707317	66.3253658536585	100.000634146341	122.414634146342	178.551219512195	52.0345714285714	145.880926829268	81.6323809523809
529	346.292551601435	346.291294395215	346.295307166608	615.2595	615.171	616.232	6	6	71.4294736842106	1666.71552173913	868.243947368421	1569.91191428571	590.732368421052	1071.44210526316	952.799743589746	1054.94512820513	749.777368421053	1130.61456410257	60.2048421052631	659.00282051282	848.746666666668	803.071368421052	850.001743589742	376.408384615385	532.659789473685	132.637631578948	122.466315789474	212.181894736842	645.743289473684	534.617894736842	100.992692307693	565.313263157894	160.184282051282	71.4089743589745	146.898947368421	299.021921052632	57.1347368421052	332.657263157895	115.288974358975	540.73947368421	1976.55557894737	719.280769230769	104.081846153846	716.33557894737	467.352842105264	1356.95	122.431578947368	128.568461538462	49.9938205128204
530	346.316464841177	346.316464841177	346.316464841177	617.218	617.218	617.218	1	1	71.4273170731708	1667.7	872.329390243903	1578.35504878049	591.755609756098	1071.43536585366	954.856975609757	1055.97768292683	763.066857142857	1136.74190243902	61.2248780487805	658.998780487806	849.781902439025	803.966380952381	852.046219512195	376.407000000001	534.697268292684	132.634878048781	124.505463414634	212.185365853658	648.81307317073	547.884073170732	104.05243902439	567.350536585366	161.202390243902	72.4390487804878	147.921219512195	300.087951219513	59.1755609756098	333.675585365854	115.290317073171	543.803	1978.56483333333	719.289146341464	105.100195121951	725.514804878051	472.451975609756	1358.99736585366	127.533536585366	129.58956097561	49.9871707317073
531	348.088098198906	348.088098198906	348.088098198906	81.625	81.625	81.625	1	1	313.193134615385	634.47520754717	451.0525	625.495769230769	431.622692307692	658.082547169811	575.428981132075	1036.70339622642	227.395673076923	298.014076923077	285.679245283019	194.852433962264	254.051826923077	360.119943396226	421.369094339623	326.563137254902	325.502692307692	328.526692307692	265.3	411.1685	177.526846153846	147.922307692308	109.168264150943	157.12358490566	117.306509433962	91.8242307692308	63.2505283018868	184.668730769231	102.028301886792	119.3985	159.143547169811	131.628679245283	284.622923076923	220.401509433962	96.9365384615385	115.291981132075	205.097307692308	454.019807692308	502.887905660377	513.301826923077	117.319903846154
532	353.014901732264	353.010620804262	353.026802386268	296.88	293.831	297.946	38	38	1190.81176595745	1639.99706666667	1691.60482926829	1703.99642857143	1220.25080851064	1678.33083333333	1206.83619148936	1170.11082978723	63.255829787234	90.8140851063829	82.6516956521739	51.0074468085106	1666.74953191489	1771.3367368421	1817.84828571429	1620.38781395349	1029.35174468085	1404.92087234043	941.821173913043	1076.39815217391	1451.01557142857	1172.20656338028	1086.50065217391	1370.33288732394	1469.30953846154	1231.60585964912	1114.33636363636	1260.01593023256	1245.753	1135.54417021277	1507.15541666667	1174.46080851064	1327.37985106383	1713.04855813953	1204.93796153846	1431.313	1573.38295774648	1319.21763829787	2088.78570212766	1637.40239130435	990.69309375
533	353.037148794626	353.031997765278	353.039255135326	297.924	296.897	299.924	9	9	1190.81176595745	1709.37391304348	1727.32827659575	1701.01389361702	1172.30172	1740.55557446808	1206.83619148936	1207.89527272727	63.255829787234	90.8140851063829	82.6510212765958	51.0074468085106	1666.74953191489	1767.34017021277	1815.9029787234	1649.99368085106	1029.35174468085	1404.92087234043	943.85425531915	1077.41208510638	1484.65723404255	1256.09144680851	1122.16041666667	1413.40723404255	1495.69429787234	1234.53468085106	1148.97519148936	1274.32546808511	1258.00104255319	1135.54417021277	1544.85982978723	1127.52095238095	1356.96272727273	1751.81491489362	1239.4771875	1401.709	1534.688	1297.67622857143	2088.78570212766	1587.71591489362	1034.56046808511
534	355.066635668577	355.066635668577	355.07050883732	756.055	750.908	756.055	3	3	8.16205714285716	131.613171428572	114.289411764706	106.091885714286	27.5469428571428	178.575	19.3821714285714	87.7421142857142	98.9677142857144	128.5524	20.4085714285714	238.780285714286	61.236	109.170571428572	106.106742857143	84.6837142857144	25.5107142857142	29.5874571428572	42.858	35.715	63.2665714285715	89.8002285714283	99.9879999999998	85.7040000000001	52.0418571428572	87.7568571428572	39.7978285714286	32.6491428571429	66.3185714285715	24.4820571428571	47.9601428571427	39.7911428571429	64.2671999999999	100.002	69.3910857142855	92.8460000000001	117.312777777778	216.300571428572	33.6628285714285	131.594742857143	119.393485714285
535	355.092084581136	355.092084581136	355.092084581136	923.277	923.277	923.277	1	1	63.256411764706	62.2361470588235	147.963970588235	94.8682058823529	54.075588235294	79.5829411764707	57.1348235294117	131.614147058823	105.10544117647	51.0220588235295	47.9455294117647	44.8994117647059	80.6148529411766	64.2766764705882	123.473382352941	104.07	44.8994117647059	53.0629411764707	57.1265882352941	54.0833823529411	80.6009117647058	81.6352941176472	79.608176470588	98.9827941176472	77.5535294117646	66.3172058823529	63.2673529411766	51.0132352941176	106.073882352942	97.9482352941175	83.6617058823529	127.533088235294	54.0833823529411	144.902647058824	107.075294117647	136.739117647059	69.356	68.3459117647059	63.2673529411766	84.6819705882352	80.6125294117649
536	355.100053764909	355.100053764909	355.100053764909	213.253	213.253	213.253	1	1	128.564181818182	215.277545454546	232.639948051948	318.304	204.07012987013	319.394142857143	230.581636363636	606.042	3775.2974025974	4339.49607792208	2341.37688311688	3422.25607792208	222.435461538462	332.608909090909	274.474324675325	206.095090909091	324.401298701299	293.838545454546	234.644805194805	364.237363636364	328.53082051282	312.17961038961	238.71038961039	355.054909090909	299.983090909091	213.266857142857	178.509090909091	635.727	257.089090909091	186.640987012987	361.153558441559	214.257272727273	635.629909090909	449.940272727273	255.032467532468	363.189350649351	378.550090909091	383.67625974026	167.324727272727	518.298545454546	232.604415584416
537	355.113325504544	355.113210984624	355.114591425618	292.323	290.805	293.82	4	4	416.2688	851.0136	1017.20586666667	1127.542	696.842133333334	983.537066666668	721.328533333333	1558.76373333333	1026.38826666667	1154.0724	501.9712	1165.14453333333	856.818666666667	1087.7464	994.651666666666	799.889066666666	376.3882	433.613333333333	408.16	411.167466666666	599.9952	793.8712	541.7026	736.7288	608.1584	636.6464	411.2212	1270.232	581.552	581.627999999999	730.6064	549.9956	1983.4416	1165.14453333333	550.931999999999	812.026133333332	1296.90015555556	1257.9888	434.472666666666	1390.8052	662.2396
538	355.092002338132	355.092002338132	355.092002338132	756.984	756.984	756.984	1	1	7.14189189189189	130.594594594595	114.285405405406	109.168918918919	29.5878378378378	178.575675675676	20.3978378378378	87.7432432432432	99.9845000000001	127.533783783784	22.4495135135135	238.781189189189	62.2562702702702	112.211891891892	111.209459459459	85.7049729729729	26.5312432432432	29.5925405405405	43.8785945945946	35.7155555555555	63.2567567567568	90.8160810810811	101.006756756757	86.722972972973	52.0337837837838	89.798054054054	40.8162162162162	32.6538378378378	65.299027027027	25.5027027027027	46.9398918918919	40.8108108108108	65.286918918919	105.10454054054	68.3581081081081	92.8298378378379	118.33254054054	216.297297297297	36.7238918918918	133.627081081081	121.431459459459
539	355.11523339521	355.11523339521	355.11523339521	383.632	383.632	383.632	1	1	108.148266666667	262.1914	336.666	400.99624	246.92712	361.098631578947	226.4992	457.0496	1918.1264	2508.66532894737	1201.96837333333	2507.20248648649	309.166459459459	342.73792	326.4896	306.08	219.3258	222.42104	227.553418918919	248.90928	291.819146666667	384.529946666667	293.85984	290.7798	283.57097368421	292.881586666667	172.40028	486.67356	230.580266666667	271.39448	317.352693333333	293.87904	592.7362	434.69608	292.816533333333	323.449893333333	463.237386666667	399.975893333333	190.79236	483.49896	192.846405405405
540	356.117315898104	356.117315898104	356.117315898104	292.816	292.816	292.816	1	1	212.215466666667	386.728304347826	406.07247826087	448.972173913044	317.307891304348	451.975565217391	328.531	489.673043478261	281.592	359.177739130435	172.424086956522	321.38902173913	344.730608695652	478.5676	450.907260869565	367.296	192.788217391304	258.1315	134.691652173913	169.366913043478	293.872695652174	314.28052173913	189.748304347826	223.4676	309.178565217392	239.791956521739	202.0392	429.538978260869	254.050369565217	247.955086956522	280.61	193.874347826087	662.163413043478	389.739652173913	235.675239130435	293.797565217391	379.585565217392	444.833739130435	149.927217391304	468.3636	217.3452
541	356.274871515121	356.274871515121	356.274871515121	737.599	737.599	737.599	1	1	44.8922222222222	59.1761111111111	54.0747222222222	274.454722222222	45.9175	74.4870370370371	37.7379444444444	41.8268333333333	34.6856666666667	44.8922222222222	38.7740740740741	44.9011851851852	57.1407407407408	921.125672727273	120.392777777778	738.667703703704	34.6932222222222	195.872	35.7058333333334	40.8155555555555	67.3383333333334	55.1	30.605	273.434444444445	385.623	38.7740740740741	38.7705555555556	32.6524444444444	35.7097222222222	28.5646666666666	80.6092592592593	41.8351851851852	140.798333333333	60.1963888888888	31.6251666666666	41.8230370370371	33.6655	40.8155555555555	38.7663333333333	46.9276666666666	47.9574074074074
542	358.096761859047	358.090860314865	358.114226103085	90.808	84.686	99.996	47	47	1337.34290625	2228.938984375	2424.51250632911	3332.47566153846	4681.4088125	2604.1246	3380.19917073171	9178.79058461539	3205.025140625	4503.1868028169	2582.34314285714	5787.54797260274	4523.85778125	7635.06166153846	6068.05809230769	4660.409421875	4558.9656875	5146.25563636364	3372.287734375	4141.580625	778.534203125	146.8935	168.345692307692	240.763569230769	1502.7361875	433.61953125	383.554707692308	3968.96163414634	2435.597828125	2510.07046153846	2525.55809230769	1574.559171875	18718.7203125	11094.36840625	3091.68890625	7293.49346835443	13156.3596341463	20594.2896923077	15057.5825538462	12421.8976744186	2405.49685714286
543	358.101140171387	358.093041800317	358.114877558312	58.159	55.082	62.223	14	14	13.2605	782.1925	972.5365	1643.65373076923	1651.81588461538	2509.45894736842	1052.1355	3736.22592307692	717.809230769231	857.026153846154	94.8850384615385	776.278538461539	1845.24957692308	2417.01780769231	2569.619	1775.53615384615	2084.41003846154	1929.32911538462	984.559807692308	2036.84123076923	367.38	64.2769615384616	52.0337307692308	99.9863846153846	630.264923076923	219.357884615385	98.9474615384616	4131.27931034483	932.526076923077	1105.45142307692	990.681423076923	686.641192307692	6489.93257692308	4948.20657692308	1214.12038461539	1843.696	4884.06972222222	5112.56911538461	37.7428461538462	4098.328	1123.59671428571
544	358.110110805641	358.106592334291	358.12853241248	298.927	295.866	299.958	18	18	2052.82683333333	3905.15136842105	4313.78748387097	4503.135525	2957.77063636363	4634.99575	2977.19371428571	4002.83672727273	65.2974545454545	113.250272727273	43.8795454545455	68.3582727272728	3612.62533333333	4120.50616216216	3920.32581818182	3620.78484848485	1133.321	1386.55063636364	1128.62272727273	1014.15109090909	2055.19545454546	2167.44545454546	1822.95660606061	1925.25463636364	2277.24872727273	2234.39727272728	1641.18327272727	2821.11925925926	2354.25077777778	1835.19806060606	2143.975	1724.56818181818	3719.91436363637	3442.4289375	2318.73551515151	2993.48018181818	3502.2	3039.39245454545	1857.9983030303	3643.36740816327	1319.21263636364
545	358.114484430884	358.114484430884	358.114484430884	72.443	72.443	72.443	1	1	12.24	813.78652173913	976.401	1659.96443478261	1691.61218181818	2508.18	1171.55895652174	3767.82339130435	734.04	913.3475	152.018869565217	907.8	1873.2787826087	2538.40904347826	2612.88808695652	1812.48872727273	2109.924	1984.92	1011.09027272727	2050.74818181818	361.257	63.2569090909091	47.9522608695652	102.026086956522	637.364130434783	176.507181818182	100.98	4114.68	954.964173913043	1110.35345454545	997.826727272727	694.805727272727	6559.33336363636	4989.04231818182	1230.44890909091	1910.94860869565	5031.98509090909	5399.28327272727	89.76	4194.44181818182	986.867454545455
546	358.124224979102	358.115479386599	358.143766111429	60.189	59.168	64.281	7	7	1289.46057142857	1256.69028571429	1425.65275510204	1837.49781632653	2382.60540816327	2789.12636734694	1933.63479591837	4199.916	2851.0812	3580.3525	2604.78942857143	3888.86236734694	2627.94057142857	3617.93314285714	3541.83673469388	2787.69934693878	2114	2957.08371428571	2893.81967346939	2231.6056875	492.847285714286	87.7428163265306	110.20187755102	143.874673469388	921.096857142857	277.513666666667	157.105142857143	4437.62142857143	1950.74726530612	1314.41714285714	1735.67957142857	883.761836734694	7748.915	5825.13224489796	2818.33329166667	5630.8442244898	7408.1463877551	9099.52553061225	14986.1983673469	5648.97959183673	1484.48602040816
547	358.116586728195	358.116002049965	358.120291793014	91.825	88.761	99.985	8	8	1338.37707462687	2230.93881818182	2431.69144776119	3328.40847761194	4683.31372340426	5119.72854545455	4491.92725757576	9180.94029850746	3347.876	4511.76446969697	2629.23232835821	5784.43090909091	4526.95009090909	7633.09173134328	6070.15447761194	4661.43636363636	2445.96728571429	5156.45836363636	3676.37018181818	4146.72470149254	779.553671641791	184.638910447761	170.384865671642	242.813283582089	1501.59612121212	587.677090909091	384.579388059702	8096.5423880597	2883.54763636364	2510.31818181818	2526.57697014925	1574.53798484849	18720.9573731343	11093.4253636364	3752.89745454545	7283.24748484848	18050.5930746269	20568.4473064516	15059.8024029851	16510.4161791045	3545.44772727273
548	358.133819554975	358.131407068737	358.134332133814	299.924	298.937	299.969	5	5	2079.66577777778	3921.94777777777	4375.93918918919	4558.56756756757	2940.41891891892	4722.95618918919	2993.9025	3982.62474418605	78.5628918918918	130.595555555556	59.1841666666666	79.5816666666666	3618.76288888889	4197.088	3934.56855555555	3633.20916666667	1133.37430555555	1388.59805555555	1129.60125	1015.17638888889	2075.50459459459	2170.45978378378	1824.97877777778	1932.72177777778	2281.34111111111	2240.51351351351	1645.18033333333	2905.72972972973	2403.77444444444	1837.22011111111	2144.97422222222	1727.56541666666	3736.23872727273	3500.57305555555	2324.83322222222	2995.454	3506.20583783784	3040.4054054054	1860.12533333333	3652.07125	1321.25972222222
549	358.148335965489	358.147589649328	358.149082281651	63.7735	63.266	64.281	2	2	1308.85523913043	1521.87243478261	1426.7056	1869.11791304348	3214.23260869565	2850.30517391304	1994.865	4728.59404347826	2884.596	4121.30569565217	2612.94376086957	4839.60191304348	3257.34589130435	4328.50567391304	4420.33513043478	3601.98130434783	2392.86858695652	3720.42595652174	3329.53682608696	2263.22791304348	495.9144	97.9471304347826	145.915956521739	182.650043478261	1129.16406521739	286.699413043478	166.306065217391	4478.46804347826	2376.23819565217	1468.5307826087	2158.12760869565	1036.85008695652	9453.7372173913	6287.19784782609	3310.14939130435	6536.95067391304	8431.43582608696	10531.4586521739	15014.72	6093.77686956522	1579.36382608696
550	359.100847199871	359.096139215118	359.103432855373	55.609	55.104	61.203	4	4	17.3417	123.428066666667	158.172333333333	263.2288	256.086933333333	483.6064	177.5612	720.449466666667	115.2261	139.777793103448	26.5269333333333	117.307666666667	307.0501	406.066133333333	409.207133333333	300.0172	471.3632	364.2352	247.9248	408.193103448276	65.3098666666667	31.6285517241379	29.5935333333333	29.5935333333333	110.1492	55.0948965517241	25.5016666666667	789.6864	190.789866666667	208.2092	147.996666666667	136.738066666667	1515.1455	833.4217	198.947068965517	316.282666666667	899.888769230769	735.756466666667	15.301	764.329533333334	215.276266666667
551	359.100486434323	359.09653512978	359.119344480685	93.875	86.715	97.955	15	15	232.595764705882	276.466903846154	302.036078431373	334.682196078431	592.847843137255	476.411846153846	688.603846153846	996.596365384616	474.272647058823	662.374490196078	496.87368627451	917.226784313726	514.267764705882	1046.64070588235	674.336647058823	558.143784313726	498.962176470588	578.503557692308	522.440784313726	411.122	106.120784313725	38.7614901960784	42.8515294117647	38.7665769230769	170.382568627451	66.3178431372549	60.1834038461539	714.260784313725	366.320784313726	252.007803921569	307.002634615385	164.279980392157	2339.96823076923	1154.96653846154	453.045411764706	1013.24941176471	2323.12384615385	3475.94164705882	1852.42476923077	2262.9688627451	431.525076923077
552	359.11248914225	359.111158216322	359.11313678889	298.944	298.939	298.949	3	3	401.987454545455	774.525	886.617000000001	876.416225000001	605.016970588236	926.419428571428	625.427181818182	810.972272727273	110.189454545455	208.172727272727	105.091212121212	131.615181818182	698.762272727272	838.813636363637	791.592749999999	716.103818181818	235.641	305.061545454545	218.377272727272	219.358636363636	459.204545454546	410.295818181818	358.062545454545	415.238666666667	482.589	477.487636363636	346.954545454546	578.580545454545	453.001090909091	325.409	442.877272727272	355.118181818181	729.495000000001	681.542181818181	448.84	595.733090909091	660.2230625	536.663454545454	337.539757575757	718.272	239.764090909091
553	359.138645941876	359.137426578297	359.139865305454	299.9325	299.924	299.941	2	2	397.995	754.007384615385	881.512615384615	901.101500000001	592.776423076924	949.870653846155	618.283153846155	809.962137931035	104.089111111111	184.668730769231	81.6215384615384	136.721230769231	683.271153846155	826.605	810.093769230769	699.746384615385	229.558333333334	293.837538461538	183.69	215.3255	443.817115384616	366.352851851852	327.506423076924	400.111384615385	463.202230769232	407.087423076924	294.980076923077	575.431846153846	399.945538461539	321.393333333333	434.733	350.0315	705.00603846154	663.175000000001	389.668296296297	498.906777777778	580.533192307692	531.560269230769	213.139807692308	644.956	199.97276923077
554	359.121454615157	359.121454615157	359.121454615157	96.924	96.924	96.924	1	1	232.60104	275.442352941176	299.99172	332.64388	599.990588235294	475.393098039216	686.565568627451	993.537294117647	471.21228	660.34114	496.87368627451	926.409254901961	514.267764705882	1046.64070588235	674.336647058823	558.143784313726	503.053333333333	576.455098039216	526.522352941177	410.103058823529	105.09914	37.74148	42.8515294117647	38.7667058823529	169.36316	66.3182	60.1834705882353	712.22524	366.320784313726	252.00916	305.982352941176	164.279980392157	2338.94992156863	1151.88992156863	451.00796	1013.24941176471	2399.69856	3472.69272	1852.42682352941	2257.87964	430.506196078431
555	360.092903729442	360.091803786558	360.093877106612	61.203	58.154	62.218	4	4	41.8239677419355	173.389032258065	195.926709677419	288.742161290323	232.626193548387	367.304516129032	132.658709677419	583.698322580645	169.271806451613	187.7352	148.957677419355	92.8288064516129	313.159806451613	356.070064516129	387.771612903226	250.01064516129	283.631741935484	295.874838709677	152.023258064516	313.288548387097	130.617806451613	26.5269333333333	27.5521935483871	82.6565806451613	118.308774193548	49.9942258064516	23.4622258064516	589.615935483871	135.698612903226	149.014193548387	194.906258064516	86.721935483871	1147.79032258065	710.984967741936	179.565419354839	250.991419354839	714.203225806452	710.234322580645	87.7283225806452	606.148258064516	160.185580645161
556	360.093450964842	360.091952543429	360.108050676588	97.4255	86.715	97.944	6	6	192.80835	220.4064	205.105425	274.4876	383.6798	427.558075	437.569275	737.46	390.60255	549.06935	388.724775	641.752975	370.4052	721.193025	486.61155	398.9764	352.046625	468.306225	414.29255	286.655125	70.398975	46.92	40.811	49.98735	118.3519	72.439525	47.94705	530.686	273.4739	182.629225	177.4539	142.856	1724.777725	871.4216	362.242	789.80895	1740.58915	1978.216275	1509.822	1648.7644	318.279
557	360.113869381204	360.113869381204	360.113869381204	98.976	98.976	98.976	1	1	193.82375	218.37095	205.105425	272.449538461539	381.63895	427.5476	430.42945	740.52	386.52315	543.886525	385.66395	632.5705	366.278725	715.107625	483.53925	395.9249	349.9972	465.2454	411.231275	286.655125	70.398975	45.898875	40.811	51.00625	117.32875	71.41925	46.92575	530.693333333333	270.412625	182.628024390244	177.454536585366	142.8595	1724.777725	870.422525	362.242	787.7681	1743.63851219512	1981.36102439024	1506.724625	1648.75356097561	315.218625
558	360.114871053301	360.114871053301	360.114871053301	60.205	60.205	60.205	1	1	36.7215	163.166666666667	187.726	280.580208333333	224.464166666667	359.054666666667	136.752583333333	574.40075	158.028958333333	187.772	92.84275	99.96	304.046916666667	353.0065	386.67475	241.868375	281.589	294.85225	149.982875	311.188958333333	122.46	24.486	19.3855416666667	76.51875	114.216666666667	47.95175	18.36075	586.523	133.658208333333	146.988	191.81264	81.6233333333333	1146.80783333333	707.908916666667	173.449583333333	253.022	725.41908	741.74356	72.4229583333333	602.095	159.198
[truncated: 1,118 more rows]
[truncated: 103 more columns]
