# Supplementary material for: iMet-Q: A User-Friendly Tool for Label-Free Metabolomics Quantitation Using Dynamic Peak-Width Determination
Source: PLoS One. 2016 Jan 19;11(1):e0146112. doi: 10.1371/journal.pone.0146112 (PMC4718670; doi:10.1371/journal.pone.0146112)
Supplement: S3 File — (ZIP) [file pone.0146112.s003.zip › XCMS_Arabidopsis_Data_Positive/XCMS-AraPos-fp-pw_5_20-ppm10-sn10.csv]

mz	mzmin	mzmax	rt	rtmin	rtmax	npeaks	Arabidopsis_Positive_mzXML	ATME01_1_2_POS	ATME01_2_POS	ATME01_3_POS	ATME01_4_POS	ATME07_1_2_POS	ATME07_2_POS	ATME07_3_2_POS	ATME07_4_2_POS	ATME09_1_2_POS	ATME09_2_2_POS	ATME09_3_POS	ATME09_4_2_POS	ATME10_1_POS	ATME10_2_POS	ATME10_3_POS	ATME10_4_POS	ATME101_1_2_POS	ATME101_2_POS	ATME101_3_2_POS	ATME101_4_2_POS	ATME12_1_POS	ATME12_2_2_POS	ATME12_3_2_POS	ATME12_4_POS	ATME13_1_POS	ATME13_2_2_POS	ATME13_3_2_POS	ATME13_4_2_POS	ATME14_1_2_POS	ATME14_2_2_POS	ATME14_3_POS	ATME14_4_2_POS	ATME15_1_2_POS	ATME15_2_POS	ATME15_3_2_POS	ATME15_4_2_POS	ATME16_1_2_POS	ATME16_2_2_POS	ATME16_3_POS	ATME16_4_2_POS	ATME19_1_2_POS	ATME19_2_2_POS
1	100.012404337095	100.011590485244	100.01377456665	1070.25	1070.21	1070.32	9	9	383.249999999992	633.419999999989	624.239999999989	651.779999999988	398.819999999993	653.819999999988	416.159999999993	466.139999999992	513.059999999991	592.619999999989	671.159999999988	512.039999999991	645.903999999987	674.219999999988	724.20000000001	637.499999999989	420.239999999993	645.659999999988	467.159999999992	405.733999999992	613.019999999989	519.179999999991	421.063999999992	582.295999999991	595.825999999988	551.81999999999	473.185999999991	357.00000000001	482.459999999991	434.519999999992	687.479999999988	340.679999999994	449.679999999991	584.45999999999	399.055999999994	507.959999999991	626.838181818183	386.579999999993	653.057999999987	520.191999999989	486.603999999992
2	100.506518405618	100.505511523117	100.506581061189	623.795	616.209	628.925	9	7	1972.08955555553	2549.813	2606.66777777778	2763.78200000001	1970.04911111111	2581.44333333333	1954.95866666666	2075.132	2095.4835	1923.09133333334	3542.21155555556	1969.29466666666	2604.96444444442	2672.68711111111	2652.57777777778	2648.80533333335	1965.21111111111	2704.60911111112	2060.053	2123.24429999999	2693.68	1935.57233333333	1963.12133333333	2679.39533333333	2622.58266666667	1952.70533333331	1983.528	1891.698	1940.674	1843.74233333333	2692.36644444442	1982.56622222222	1821.09666666667	2747.45844444445	1976.44088888889	1926.17955555556	2039.42422222223	1869.04711111111	3757.3966	2010.85799999998	1914.95711111111
3	100.506072059554	100.505410326163	100.506576912535	610.088	609.062	611.152	3	3	1365.52266666668	2330.4137142857	1771.29866666669	1907.17266666666	1441.4955	2040.57142857144	1520.2257142857	1475.33314285713	1421.09216666666	1543.75200000001	2770.70799999999	1594.4832857143	1818.95716666666	2020.9501666667	2280.33857142859	2239.21357142856	1512.06342857142	1893.42933333333	1730.40457142856	1628.37599999999	2182.39114285712	1461.11733333332	1652.86285714284	2141.5797142857	2279.3182857143	1494.4822857143	1535.96	1456.01566666666	1416.22266666668	1414.74	1919.15742857144	1427.44633333335	1231.34116666669	2090.56542857144	1627.3557142857	1708.37199999998	1366.00316666666	1334.59599999999	2762.54685714284	1587.56457142858	1517.16485714287
4	100.506353098288	100.506353098288	100.506353098288	844.812	844.812	844.812	1	1	1522.21300000001	2129.26174999998	2150.68700000001	1978.07250000001	1468.319625	2100.16999999999	1460.99800000001	1469.27962500001	1322.195	1307.96049999999	2251.87566666666	1304.10037499999	2107.83649999998	1930.31300000001	2074.67199999997	1966.02175000001	1390.60075000001	2179.25400000001	1235.78549999999	1450.97325	2023.28012499999	1456.91700000001	1254.040875	2285.71899999999	2112.449	1283.397	1228.263	1533.43574999999	1268.25800000001	1290.61625000001	2237.40825000001	1466.09925000001	1418.169	2125.18075000001	1350.81099999999	1403.00400000001	1308.01850000001	1352.85150000001	2051.23400000002	1299.00224999999	1290.68700000001
5	100.506273058535	100.506273058535	100.506273058535	837.67	837.67	837.67	1	1	2946.53013333335	3401.46178571428	3641.39971428571	3611.55857142858	2594.5408	3647.52142857143	2469.09142857143	2395.46314285715	2307.88628571428	2254.83142857145	3892.31733333336	2433.21107142857	3788.25013333335	3673.02857142857	3667.16978571431	3566.91885714286	2455.816	3729.14428571428	2208.76392857143	2644.39542857141	3593.93500000002	2457.85571428572	2286.17892857142	3601.60857142857	3684.74385714286	2323.19057142857	2249.73	2611.93142857143	2401.943	2504.80142857143	3873.00457142857	2623.23571428571	2545.43464285715	3701.59657142857	2354.81942857145	2472.99942857141	2512.9168	2415.01628571428	3647.01214285713	2272.01721428572	2426.23942857143
6	100.506379888963	100.506379888963	100.506379888963	896.846	896.846	896.846	1	1	795.670600000013	1065.32019999999	1266.0682	1179.58240000002	752.9076	1642.84399999999	760.197999999996	761.0692	745.7662	719.805000000003	767.1904	831.463	1320.1388	1234.442	1242.6036	1223.45960000002	736.5844	1481.3304	758.157199999996	827.3822	1330.60160000002	771.2712	714.318999999988	1365.0276	1360.9468	683.668000000012	683.802000000009	816.319999999996	738.6248	766.320399999996	1435.70279999999	790.655	736.5844	1419.0982	689.6552	768.361199999996	765.028599999996	736.5844	767.1904	761.0692	793.7156
7	100.50655899708	100.50655899708	100.50655899708	881.542	881.542	881.542	1	1	733.824000000001	740.701500000003	891.987749999998	812.119000000003	477.040500000001	870.273250000004	602.967750000003	521.092499999999	443.808750000002	464.213750000002	709.073750000003	469.315000000002	791.713999999981	770.288750000003	823.341750000003	817.220250000003	500.942750000002	983.520999999977	477.477000000002	589.704500000003	836.605000000004	514.206000000002	426.464500000002	930.468000000004	994.743750000004	467.847000000001	366.269750000002	593.785500000002	474.416250000002	572.360250000002	869.465999999999	511.145250000002	550.935000000002	853.94924999998	443.156249999993	454.011250000002	461.153000000002	574.400750000002	749.883750000003	485.757999999999	519.307250000002
8	100.508244374805	100.505056257483	100.515168265874	1070.25	1069.16	1072.35	126	125	2547.67222222217	3546.53999999994	2642.81999999995	2473.50000000003	2424.53999999996	1927.79999999997	2399.03999999996	2558.15999999995	3345.59999999994	3255.83999999994	3610.79999999994	3319.07999999994	2847.29199999994	2628.53999999995	3166.07999999994	2648.93999999995	2542.85999999995	2036.94000000004	3054.90000000004	2373.08399999995	3409.95374999994	2944.73999999995	2884.51428571423	1988.99999999996	2331.92142857146	2892.72000000004	2599.96799999995	2583.66000000005	2865.17999999995	2809.07999999995	3379.25999999994	2165.45999999996	2570.51333333328	3290.51999999994	2783.75571428567	2118.53999999996	3006.95999999995	2475.53999999996	3667.95000000005	3052.20571428565	3074.34833333328
9	100.507993496424	100.505331979097	100.514647155762	640.752	631.541	650.955	144	73	1409.08033333332	1624.28600000001	2244.62857142855	2072.20028571427	3178.950375	1900.88100000002	1524.09342857142	1475.33314285715	1635.51799999999	1586.54428571427	2427.9966666667	1572.26028571427	1985.47200000001	5648.00366666668	2450.87800000002	3063.42079999999	1466.15057142858	2778.06511111108	1641.6397142857	2390.45381818181	2111.99142857144	2229.64560000001	1819.10574999998	2745.17022222222	2230.34457142859	1569.19942857142	2489.72999999998	1658.33600000001	1805.84249999998	1578.38199999999	2148.95542857142	1571.95885714285	1497.77942857142	2314.94724999998	1368.26700000002	1422.07914285716	1553.89514285715	1126.264	2357.60516666666	2245.75999999999	1616.0207142857
10	100.508014325411	100.506077630412	100.514782759072	680.546	670.316	690.735	146	70	1669.33500000001	2726.79422222222	5820.52624999999	2550.62500000001	2286.4311818182	2109.95085714284	1756.88566666667	1563.07771428573	1564.09799999999	1633.82857142858	2632.16457142856	1649.80200000001	2048.7337142857	3074.16389999999	1953.93833333332	2493.282	1554.91542857142	2316.58800000001	1540.35657142856	1595.72685714284	2126.27542857141	1635.64199999998	1909.04366666666	1970.26366666665	2314.00800000002	1482.47514285715	1099.86066666666	1797.68050000001	1441.4955	1474.31285714287	2154.84342857141	1964.948	1617.15285714284	2125.25514285712	1363.16533333335	1604.21542857141	1762.99199999998	1561.76457142859	3403.832	1268.06716666666	1531.44885714284
11	100.507914694849	100.505423458909	100.514951833359	583.583	578.459	588.718	79	57	1734.42500000001	2464.92400000001	1763.0537142857	2001.56699999999	1743.60725000001	2356.35337499998	1597.76742857141	1607.9702857143	3758.70611111111	1680.41057142856	3130.5105	1448.80571428572	2487.67425	1881.49466666665	2216.06057142859	3519.86250000001	1645.72085714284	9149.39545454547	1549.81400000001	1469.00571428573	2386.4482857143	1704.89742857144	1528.38800000001	2714.0568888889	2284.41971428569	1393.54766666666	2399.68145454547	1721.372625	1706.87825000001	1504.92142857142	2060.97714285713	1785.729	1511.04314285715	2418.88124999999	1616.92642857145	1595.6292857143	1203.99333333332	1827.26775000001	2726.07	1416.15657142856	1313.16899999999
12	100.508239897471	100.505747098957	100.514832801426	570.376	564.187	577.501	95	66	1459.24716666668	2261.97342857145	1744.76999999999	2975.19480000003	1786.40911111111	1937.29649999999	1572.26028571427	1768.04511111111	1973.32466666669	1582.46314285713	2448.80000000003	1513.0837142857	1844.76266666669	1926.38933333332	1549.98759999999	1681.22440000003	1678.37000000001	1840.38066666666	1503.90114285715	1638.57885714287	2256.87200000002	1633.47742857144	1464.11000000001	1899.19166666667	2160.96514285712	1786.676625	2175.22145454545	2486.48984615385	1323.15616666666	1462.87999999999	2102.80885714284	1278.26883333333	1797.67233333334	1830.47799999999	1553.89514285715	1390.82899999999	1207.9168	1458.05633333335	2823.13057142859	2142.3897	1407.03966666668
13	100.507991908673	100.505870319786	100.514793470502	698.856	691.509	707.093	107	64	1542.67199999999	5258.51166666667	2819.08889999999	2224.22285714284	1329.55899999999	2250.7502857143	1367.24666666668	1672.24828571427	2003.93466666666	1481.45485714287	2736.40628571431	1563.07771428573	2251.77057142859	2825.303	1813.13233333332	1687.63133333332	1360.99300000001	4320.78226666667	1576.12071428573	1425.40566666666	1900.03733333336	1453.97499999999	2187.50999999999	2170.51550000002	2126.27542857144	1557.97628571427	2294.59336363635	6511.58749999999	5098.18925	1307.04699999999	2161.98542857144	965.222999999994	1707.66249999999	2139.7805714286	1290.75466666668	1576.34142857144	1643.6802857143	1603.88914285713	3252.46844444445	8102.00377499998	1640.61942857144
14	100.50804271844	100.505650416783	100.514837273344	544.8295	538.696	551.972	94	65	1568.17914285713	3006.74372727275	2909.89560000003	1917.20633333332	1610.97475000001	1866.18966666665	1440.64342857144	1607.09062499998	1439.69033333332	1855.98633333333	2676.20942857141	1551.85457142858	2070.15971428573	3663.5407692308	2725.56900000001	4283.07946666666	1473.24100000001	2740.31688888886	1773.12787499998	1769.258	2444.51899999998	1659.94674999998	1496.75914285715	2556.67688888889	2044.65257142859	3495.28133333334	1862.97649999998	1448.80571428572	1432.28057142859	1885.653	2155.07200000002	1571.23999999999	1541.67300000001	1761.09533333332	1867.05749999998	1336.5742857143	1750.74900000001	1577.3617142857	3008.71724999997	1599.80800000001	2896.59114285714
15	100.508402468867	100.505875748067	100.514794309696	661.104	651.929	670.312	124	69	1903.78649999998	2556.95533333333	2370.762	2598.50599999997	1294.80299999999	2550.62500000001	1753.75500000001	1662.188	3030.24857142857	1790.53875000001	2953.62375000001	1832.04149999999	2361.87875000001	1997.64950000001	2088.52485714284	2159.94485714284	1616.07600000001	1929.3602857143	1796.66024999998	2029.443	2484.30875000001	1239.70499999999	2244.65999999999	1956.10066666666	2380.24325000001	1868.07774999998	1404.33333333332	2252.65066666667	1608.99057142858	2087.37466666664	2458.26700000001	1186.86679999999	1958.01966666666	6068.65942857141	1794.839625	2392.48624999999	1947.81633333333	1681.37199999998	5488.12466666669	1621.23400000001	1828.28800000001
16	100.50823357517	100.505585963706	100.514944858238	558.076	552.968	563.234	76	61	1619.13675000001	1502.95099999999	2358.50999999997	1837.62033333332	1804.82224999998	2549.72969999999	1802.78175000001	1454.10742857143	1743.86799999998	1821.14625000001	3662.99666666666	1746.882	2398.15799999998	2432.52699999998	1842.63599999998	2733.72633333334	1703.81750000001	3381.38466666667	1857.87525000001	1728.553	2339.43325000001	1829.30824999998	2141.3998	2444.76099999998	2380.24325000001	1140.4848	1811.254	1721.16175000001	1857.87525000001	1742.58700000001	2312.90675000001	1726.26299999998	1598.886	1861.08800000002	1716.301	1619.19342857141	1442.75133333332	1688.51374999998	3103.73850000001	5801.1415	2437.33130769231
17	100.508059840611	100.505870874042	100.51469547423	506.03	494.79	516.274	145	64	1614.092	9143.07481818182	2101.78857142857	3011.6304	1272.35566666666	2392.48625000001	1748.97299999999	1463.08971428571	1976.114	1189.5532	2830.27257142857	1874.19925000001	2378.78512499999	1635.70119999999	1838.64066666665	3984.21571428571	1498.55999999999	3152.64272727273	1671.228	1466.15057142856	2171.168	1591.64571428571	1608.99057142857	2211.97942857144	2172.40228571429	1417.89266666668	1596.74714285714	1570.21971428571	1234.792	1603.88914285714	2228.47085714285	1578.382	1711.79971428571	2171.16800000002	1703.81750000001	1590.30857142856	1857.08249999999	1465.13028571429	2838.08914285715	1526.34742857143	1484.74171428572
18	100.508069655926	100.505612020166	100.514708172643	527.519	517.231	537.71	141	66	1740.54650000001	4297.71813333333	2801.4692	2104.84942857144	1852.77399999998	3035.095	1776.18675000001	7260.37675675677	1551.85457142856	1965.70311111112	3633.407	1979.23111111111	2716.12733333333	2054.62833333331	1776.40033333332	2234.11285714288	1727.28325000001	2033.42942857144	1803.49549999999	1809.92350000001	2587.49099999998	1677.29100000001	3107.81588235295	2668.17166666666	2424.875	2096.11299999999	1734.42500000001	7280.70222222221	1639.54175000001	1648.72400000001	2380.534875	1929.20933333334	1836.44999999998	2669.192	1215.0582	1795.86	2009.10933333333	1955.76599999998	3168.89650000001	5276.90974074074	1859.241
19	100.507993613165	100.505633078681	100.515103592411	720.2795	707.971	734.589	164	68	2197.55866666664	3383.78625000001	2080.36257142859	2645.43622222223	3767.88000000002	2705.62933333334	1988.35	2040.4	3878.81200000001	2216.09160000002	3408.56244444445	2168.13749999999	2781.12577777778	2138.51885714284	6484.42895454546	2721.229	1388.44683333333	2336.4542857143	1682.38125000001	2012.09733333333	2474.30833333333	1459.07666666666	1437.64966666666	3032.0344	2872.4949	1889.45155555556	1831.29888888889	2236.2784	2134.41054545456	1960.86711111111	3093.54959999999	1914.2235	1923.32833333333	2411.146125	1874.2911	2254.94719999999	1945.56377777778	1935.36155555556	2254.56833333333	1171.34266666668	1538.59085714284
20	100.507968371152	100.50588453619	100.514597319835	487.6775	480.495	493.811	78	53	1630.35950000001	2239.44874999999	2412.89124999999	2349.63574999999	1097.93333333333	2449.62025000001	1636.481	1701.777	2385.65209090909	3306.43475	3365.80474999999	2201.0604	2365.95975000001	1891.88266666668	1905.67133333333	2281.27899999999	1696.448	2901.11359999999	1817.06525	1608.075	2385.186375	1732.38450000001	1772.17425	2426.15449999999	2309.84600000001	2203.78909090909	1746.668	1310.91416666666	1722.182	1720.1415	2378.20274999999	1746.668	1656.886	2093.62628571428	1783.397	1877.129625	2230.37580000001	1700.75675	3221.94949999999	1773.19450000001	1788.717375
21	100.507950109243	100.506069504415	100.514565617783	471.3415	462.165	479.549	92	54	1597.76742857143	2350.944	1844.46133333334	10128.6558333333	1898.77830000001	2102.80885714286	1494.744	1500.84028571429	2112.8342	1146.7048	2881.28685714286	1767.02488888888	1989.55714285714	2198.71571428571	2077.88657142857	1781.50199999999	1529.40828571429	2483.63733333333	1594.70657142857	1564.098	1987.887	1665.10628571428	1690.44942857143	2173.20857142857	1971.192	1486.55628571428	1743.66828571428	1766.05275	1613.07171428571	1569.01049999999	2128.316	1349.6805	1610.69714285715	2689.30577777778	1562.78400000001	1722.24228571428	1399.66866666666	1346.84	2791.50171428571	1593.68628571428	1597.76742857143
22	100.507981854465	100.506014158141	100.514879736423	741.736	735.563	748.924	71	48	1993.73133333333	7650.53571428572	2442.47850000001	2810.50711111111	2162.9781818182	2856.62222222223	1741.04375	1801.67737500001	1965.21111111111	1892.56375000001	3112.01666666666	1774.21475000001	2721.95288888886	3483.75066666665	2977.9638	2934.15911111112	1860.06766666666	3279.13079999998	1803.80199999998	1797.981	2386.64950000002	1814.22675	1189.70866666668	2578.17175000001	2411.87100000001	2359.89081818181	1593.63050000001	1479.48333333335	1923.11888888889	1814.317	2508.98949999998	2608.73007692306	1673.21000000001	2683.18444444445	1145.83433333335	1827.63749999999	1922.308	2025.36166666666	4522.0036923077	3153.54729411766	1895.997
23	100.508688673746	100.506219849636	100.514748528082	441.7765	429.521	451.979	90	44	1837.62033333333	1664.9664	2979.71519999999	2122.19428571428	2002.8489	2700.07733333334	1871.08755555555	2044.68119999999	2153.85329999999	2060.52177777778	3702.40966666668	1942.71466666666	2640.3351111111	3780.64430769231	2544.43422222223	2433.594375	2022.4029	2893.2872	1916.99755555556	1966.36719999999	3005.80379999999	2142.42	1880.47733333333	2602.87033333333	2959.16939999998	2112.02099999999	2057.94510000001	2011.01181818182	1185.4724	1295.82333333334	2499.136	2005.87199999999	2073.24960000001	2656.65866666667	1976.38566666666	1931.28066666666	2133.44729999999	2025.4656	3472.83644444443	2175.27959999999	958.988
24	100.508418439409	100.506350107083	100.514769952353	756.029	749.87	762.153	56	43	1921.13075000001	2324.12950000001	1907.93428571427	2507.77450000001	2018.1534	2512.87575000001	1892.56375000001	1641.59624999999	5086.04211538462	1595.72685714287	2836.29499999997	1716.27075	2611.84000000001	2169.84385714285	1985.56866666665	2492.98312500001	1302.96566666668	3210.5694	1610.97475000001	1826.47125	2272.74600000002	1782.472	1778.29575000001	2113.0117142857	2540.73375	1455.89675000001	1633.47742857144	1848.69300000001	1789.51850000001	1147.58166666667	2066.07857142855	1700.75675000001	1667.08850000001	2466.96450000001	2582.25275000001	1584.50371428573	1808.90325000001	1628.31900000001	3140.24400000001	1767.07299999998	1576.34142857144
25	100.508235855976	100.506158776576	100.514458269848	456.071	452.948	461.173	45	37	1627.00800000001	2052.81485714286	2096.68714285714	2121.638	2064.06689999999	1755.99366666667	1271.33533333334	1500.63014285714	1696.62955555556	1228.74419999999	2439.61700000001	1365.90666666666	1903.45466666667	2069.13942857144	1747.831	2226.26342857143	1569.19942857143	1802.929	1330.51466666666	1436.56228571429	2174.44114285715	1551.85457142857	1385.04466666666	1765.17666666665	1825.07816666668	1507.98228571428	1575.32114285715	1349.95085714285	1269.29466666667	1541.65171428571	1898.53016666666	1520.181	1446.76514285714	2879.22	1712.00737500001	1408.06	1574.24575	1546.75314285714	2459.00333333334	1466.15057142857	1382.55166666667
26	100.508148632036	100.506355645779	100.514733925958	776.4685	763.197	792.757	92	37	2015.95911111109	2212.68985714288	2206.38099999998	2707.21499999997	2103.34311111112	2866.96799999999	1287.45033333335	1682.39225000001	5937.96571875001	1839.736125	3099.77266666666	1894.55266666665	2648.78533333333	2668.90133333334	2575.11099999997	1338.5024	2496.80153846154	2123.97714285715	1358.95100000001	1854.136	2471.34825	1895.62449999998	1748.92275	2518.99725000001	2299.292	1841.68355555555	1717.322	1574.30085714284	2130.22399999998	3153.85033333332	2508.08175	1391.73466666666	1541.59775000001	4578.35882352942	1474.324	1752.78950000001	1989.65	1942.50311111109	2046.45433333333	1690.761375	1783.6155
27	100.508330787651	100.505982861197	100.514954260121	402.9865	385.65	412.194	70	33	1743.60725	2344.53450000001	3055.71681818182	2352.69649999999	1734.37777777778	2645.28	1884.55566666667	1577.3065	1651.78475	1832.31911111111	3137.26874999999	1841.68355555555	2500.837	5806.86	6948.45840740741	2040.57142857143	1555.88125	2485.532	1277.45733333334	1842.722	2523.28433333333	1752.5205	1835.42975	2282.29925000001	2516.53733333332	1934.04444444444	1646.68350000001	1768.23766666667	1837.5603	1408.96525000001	2360.85849999999	1964.948	1659.746	2165.99074999999	1707.8985	1363.16533333334	1941.69433333334	1807.83377777778	3095.672	1700.965125	1979.44666666666
28	100.510217171426	100.506817505194	100.514425330966	798.815	793.782	804.041	25	19	1837.47025000001	2497.776	2464.13149999998	2446.55950000001	1936.38177777778	2750.51911111112	3951.56959999999	1806.81355555556	2736.30226666667	1871.08833333334	2697.54100000001	1956.27888888888	2649.80566666666	2284.33975000001	2600.54644444445	2172.18828571427	1844.96355555555	2648.49688888889	1793.746	1821.295	2714.81133333334	1675.45575	1672.18975000001	2824.47666666667	2685.80200000001	1947.6042222222	1881.49466666666	2006.77711111111	1824.20700000001	1368.04350000002	2873.96600000001	1932.51133333333	1717.08075000001	2734.49333333333	1234.60333333332	2033.30288888889	1691.33250000001	1753.057	2979.5634	1824.15733333334	1833.33933333334
29	100.507508941286	100.506260569503	100.514557728216	812.079	804.999	832.53	33	16	1528.38799999999	2094.64657142855	2093.6262857143	2078.32199999998	1483.51299999999	2126.27542857144	1399.83200000001	1491.8897142857	1500.05885714286	1490.63742857142	2184.4317142857	1564.09800000001	2011.33257142856	2408.27688888889	2034.11657142858	1811.09166666669	1474.09371428571	2209.75314285715	1468.19114285715	1542.67199999999	2087.50457142855	1520.2257142857	1406.97399999999	2058.93657142859	2134.18857142858	1347.79742857144	1420.21100000001	1194.76499999999	1337.59457142856	1184.4135	2108.93057142855	1540.63142857144	1483.72057142858	2240.54742857141	1070.18266666668	1472.05485714287	1395.75085714285	1603.88914285715	2169.12742857141	1425.33914285715	1404.93342857142
30	100.50781401902	100.506642478294	100.512884586072	381.577	376.485	384.624	12	11	1938.25960000001	2840.376	2423.29166666668	2501.17777777779	1962.8648	2798.68289999999	2014.895	1757.014	1642.61022222222	1865.1084	3831.22650000001	1897.75800000001	2736.44460000001	2741.9733	5772.88200000001	2576.06072727273	1754.65511111111	2764.5972	3342.50138888889	1718.24133333334	2615.11433333333	1814.97533333334	2081.41200000001	2438.3311111111	2717.6358	2003.8692	1775.18666666667	1827.417	2025.097	1959.8634	2702.77469999999	2041.4202	1774.16644444445	2808.88590000001	1821.26577777778	1322.136	2081.41199999999	1726.216	3803.481	1847.82366666667	2007.95040000001
31	100.509394876854	100.50683856349	100.513195938346	369.334	357.083	375.441	14	9	1760.9515	2180.977875	2073.14799999999	2092.53274999999	1614.23325	2173.84050000001	1654.84550000001	1556.90150000001	1343.66925000001	1389.75075	2893.42899999999	1203.92742857143	2251.69174999999	2284.33975000001	2867.98663636363	2343.51424999999	1622.17037499999	2246.59049999999	1406.777	1466.09925	2261.89425000001	1602.8505	1643.62275	2087.43150000001	2240.861	1663.0075	1590.463875	1559.96225000001	1703.81750000001	1605.049875	1886.05085714285	1637.48349999999	1609.95450000001	1994.65857142857	1634.44050000001	1706.067	1726.26300000001	1615.222	3134.32725000001	1649.558625	1694.63525
32	100.508191447677	100.506604994439	100.514712826236	606.0685	589.71	621.356	206	75	2009.10933333333	8361.14020000003	1767.21733333335	2640.62266666666	1093.79733333335	2567.1586666667	1838.25866666668	1727.28325000001	1405.78966666666	1689.76775	3488.75699999999	1767.07300000001	2619.88599999999	2256.87199999998	2167.08685714284	9825.71022222223	1984.54833333333	1853.64283333336	1879.30050000001	1411.12099999999	2780.63100000001	1588.58485714284	1180.3714	1916.89316666666	2786.53033333333	1839.47866666667	2762.76323076922	2224.19454545454	2038.404	1953.72555555556	2231.28675000001	2445.59372727274	3391.61017647059	2823.5493	2208.89045454545	9621.15395833335	1989.65	1908.83577777778	3059.72974999997	2455.92450000001	1225.2602
33	100.508784167382	100.506643926097	100.514930934003	626.9645	622.347	630.521	52	50	1896.64475000001	2063.74900000002	2156.88400000002	2168.10714285712	2869.04342857143	2372.51350000001	2215.01209090908	6582.79963636363	1577.36171428573	1511.04314285713	3140.32950000001	2317.17700000001	2307.12850000002	2119.59599999998	2618.58	1882.70866666666	1569.27700000001	2448.60000000001	1620.21371428573	1836.57911111111	2083.71199999999	2126.0968	1203.99333333332	5317.26	2138.51885714284	1540.63142857142	1457.20483333335	1532.25457142859	1779.534	1506.96199999999	2067.09885714284	2062.09366666666	1500.84028571427	2150.76228571427	1525.58742857143	1612.05142857144	1578.38200000001	1746.66800000001	2737.42657142859	1583.48342857142	1542.67199999999
34	100.508739221357	100.506740824828	100.515017911116	420.356	413.203	428.502	51	33	1712.99975	1304.32779999999	1231.62279999999	2077.30171428571	1305.00633333332	2351.67624999999	1760.146875	1494.84937499999	1672.394625	1705.59675	3257.65825000001	1808.1045	2255.77274999999	2429.76637499999	2312.90674999999	2404.0035	1702.79725000001	2239.723125	1626.45299999999	1648.67911111111	2272.30628571429	1799.72100000001	1663.00750000001	2320.04850000001	2282.95599999999	1542.672	1669.126125	1629.16814285715	1545.73285714286	1323.15616666667	2359.107	1403.91314285714	1708.91875	2400.371	3994.32000000001	1544.84775	1888.48275000001	1741.306	3109.72199999999	1718.522	1781.284875
35	101.021795480926	101.020514664518	101.028929076156	115.2885	113.236	115.311	10	10	169.3615	298.93325	296.8782	352.9892	416.261999999999	629.494249999998	456.05175	570.499999999998	197.9285	232.616999999999	160.2028	159.159	201.0188	202.0095	179.564	194.8964	97.9679999999998	58.1542499999998	59.1744999999998	88.7835000000002	158.131	114.268	109.32725	181.6045	144.8755	94.9065000000002	87.7415000000001	389.1534	178.535	167.3456	202.009499999999	175.741	650.395428571428	481.557999999999	113.24775	278.5146	348.498	456.512	113.24775	452.037199999999	96.9237500000001
36	101.069669797868	101.068220706762	101.076247520253	993.739	985.576	1006.03	33	21	1977.1983	2859.59460000001	2833.0954	2785.146	1959.8042	1730.40457142856	2061.8334	1759.88333333334	1986.3756	2012.8546	1647.7845	2018.1534	2338.52759999999	2793.58139999999	2882.73919999999	2047.64174999998	1958.97600000002	2499.40799999999	2033.2818	1960.95679999999	2896.9677	1957.9557	1973.1712	1227.36075000001	2481.02999999999	1916.04159999999	1975.24799999999	1996.68479999999	2218.13219999999	1985.65050000001	3010.66309090909	2027.3361	1948.6467	2813.7116	2035.3212	4907.40249999998	2016.12145454545	1996.7271	1578.40410000001	4953.58529032258	1991.62560000002
37	101.069633060475	101.068642445973	101.075012812895	1013.12	1006.97	1017.2	15	10	957.780000000001	1353.54	1293.36	1378.02	1001.64	1435.16714285714	949.620000000001	1108.20571428571	1011.205	1081.2	730.320000000001	1007.36333333333	2152.19999999998	1309.57666666667	1318.86	1391.28	952.193333333333	1304.58	970.471666666669	960.840000000001	1514.7	1071.00000000002	975.563333333317	1065.9	1316.92833333333	1043.46	902.700000000001	1001.64	1112.595	952.680000000001	1510.62	977.160000000001	993.480000000001	1276.06166666667	989.400000000001	1115.88000000002	1013.88	977.160000000001	732.36	951.660000000001	1033.26
38	101.06998825745	101.069212145541	101.07642367097	974.901	959.02	982.51	20	12	1253.93114285715	2100.69475000001	1851.81857142859	1803.86514285713	1290.59657142857	1665.59066666669	1482.31049999998	1450.79550000001	1490.58525000001	1449.62742857142	1174.34885714287	1330.45257142858	1854.34057142856	2125.18075000001	1785.50000000001	2715.96600000002	1384.47925000001	1810.75357142856	1398.92549999999	1473.4215	1996.42575000001	1451.81575000001	1485.48400000001	3036.51199999998	2078.76050000002	1292.52099999999	1301.88457142856	1232.50514285715	1463.0897142857	692.127333333332	2121.09975000001	1272.37414285714	1399.78300000001	1829.37228571427	1542.61800000001	968.1698	2282.25623076924	1301.95714285715	1233.48224999999	1518.13200000001	1463.16187499999
39	101.06969839267	101.06846204642	101.070279238728	1023.33	1022.32	1025.34	7	7	1764.77166666667	2261.34000000001	2171.47363636364	2253.18000000001	1597.10181818182	2311.32	1618.14090909091	1693.5625	1671.78	2093.04	1236.32090909091	1692.18	2173.62000000001	2274.58545454546	2266.44000000001	2200.05909090909	1720.74	2124.66000000001	1687.08	1785	2390.88	1715.64	1675.31181818182	2461.22916666667	2458.2	1695.73	1600.78545454546	1618.74	1932.34	1648.32	2438.77083333333	1661.91666666667	1628.50727272728	2265.39727272728	1769.7	1753.38	1779.9	1693.2	1145.46000000001	1814.58	1625.45000000001
40	101.06968827415	101.068663499745	101.076441285982	1034.52	1033.49	1039.65	6	6	865.35166666665	1103.63999999998	1253.86142857145	1296.19285714287	936.067142857157	1136.27999999998	482.531999999992	881.876666666652	873.119999999984	1007.75999999998	671.160000000009	925.140000000013	1333.13999999998	1148.51999999998	1278.06000000002	1277.04000000002	803.759999999986	1208.02571428569	809.879999999986	867.394999999983	1163.81999999998	899.639999999984	837.419999999985	1137.29999999998	1087.31999999998	970.357142857155	999.600000000014	985.320000000014	829.593333333317	820.398333333318	1126.07999999998	828.239999999985	812.939999999986	1390.26000000002	907.799999999984	827.219999999985	830.614999999984	934.320000000013	641.549999999989	820.398333333318	855.779999999985
41	101.070156060418	101.069176353767	101.070428180695	950.3625	947.854	953.982	4	4	1231.50210000001	1904.7996	1707.98220000001	1838.5806	1276	4906.6509375	1239.9552	1109.40933333333	1360.0599	1332.7479	1131.5127	1291.9599	1685.89469999999	1784.53319999999	1812.94079999999	1847.7633	1257.2901	1738.4208	1288.63890000001	1271.1692	1796.7483	1237.5026	1274.97920000001	1790.5932	1741.4814	1300.8825	1280.08320000001	1225.3803	1473.1688	1250.7652	1654.7168	1283.14560000001	1232.52240000001	1798.6126	1355.8458	1322.30880000001	1288.63890000001	1272.31410000001	1087.152	1248.8472	1306.8762
42	101.069963371698	101.068856034098	101.076993635059	939.151	934.529	942.696	4	3	820.194857142853	1212.09942857142	1153.94314285715	1202.91685714287	852.958857142863	1091.7057142857	862.744999999992	852.958857142863	886.628285714278	939.68314285715	761.133142857148	880.506571428578	1092.72599999999	1190.85942857144	1184.55171428572	1204.95742857142	835.614000000006	1159.04457142856	854.999428571421	928.427499999991	1220.2617142857	898.871714285721	893.770285714278	1138.63885714287	1159.04457142856	886.628285714278	853.979142857149	823.370571428577	990.419999999998	781.538857142863	1139.65914285713	885.608000000007	860.10085714285	1155.9837142857	897.851428571421	833.45671428571	878.870571428579	835.177999999992	762.153428571434	837.654571428578	864.182000000006
43	101.076968728423	101.076968728423	101.076968728423	954.939	954.939	954.939	1	1	932.54114285715	1565.12437499999	1267.19485714287	1305.9657142857	945.578285714289	1340.65542857142	906.271999999996	901.278000000003	990.69742857142	980.690285714281	827.45171428572	963.360000000011	1267.19485714285	1325.44342857143	1343.824	1386.5682857143	918.505142857153	1281.47885714285	953.967142857135	947.84542857142	1315.98428571428	909.074571428564	940.47257142856	1292.81657142856	1269.10299999999	954.987428571436	962.937714285718	914.176000000007	1087.62457142856	1040.65499999999	1238.64628571429	940.472571428575	879.486285714278	1317.00442857142	1111.05224999999	957.027999999992	938.662857142864	943.764285714293	775.417142857149	891.729714285721	963.149714285721
44	101.507189491243	101.507032161047	101.511817454485	1070.18	1069.23	1070.21	3	3	372.908333333326	682.379999999988	594.659999999989	595.679999999989	473.279999999992	544.67999999999	406.979999999993	443.699999999992	534.47999999999	528.359999999991	732.359999999987	530.399999999991	623.216666666655	781.320000000008	582.41999999999	582.41999999999	452.879999999992	553.85999999999	564.05999999999	381.479999999993	622.199999999989	536.51999999999	491.639999999991	566.193333333324	536.37499999999	502.859999999991	480.419999999991	395.760000000008	503.879999999991	397.799999999993	617.099999999989	387.599999999993	400.859999999993	557.829999999989	534.449999999991	450.839999999992	530.399999999991	453.899999999992	606.045999999988	550.553333333322	565.07999999999
45	101.966527599347	101.964301206784	101.972208680707	1069.23	1069.19	1071.29	23	23	1189.31999999998	1751.33999999997	1040.39999999998	1080.25399999998	937.379999999983	1207.67999999998	1165.85999999998	956.759999999983	1059.77999999998	841.499999999985	1090.37999999998	994.499999999982	1111.93599999998	1678.91999999997	1047.53999999998	1093.43999999998	1070.99999999998	1026.11999999998	1086.29999999998	1093.43999999998	1731.95999999997	825.179999999985	1148.51999999998	1090.63499999998	1011.83999999998	985.319999999982	1087.22399999998	1099.55999999998	914.939999999984	962.879999999983	1034.27999999998	1130.15999999998	1056.71999999998	989.295999999981	1087.22399999998	901.680000000013	1067.93999999998	912.899999999984	1059.81399999998	969.877999999981	1062.83999999998
46	102.053004596544	102.052787045192	102.053409795651	53.058	52.049	53.063	3	3	207.127666666667	256.061833333333	221.593166666667	268.335142857143	207.093833333333	300.223	227.497166666667	355.009714285714	266.307	304.059333333333	525.447142857143	260.949333333333	264.032	322.365142857143	260.151	304.009666666667	177.538	156.2385	124.460333333333	134.794	160.192333333333	115.297666666667	109.170571428571	138.758857142857	193.673333333333	115.278833333333	92.846	260.185	186.6905	178.704166666667	233.618166666667	152.029666666667	360.177666666667	306.1	186.721	237.698833333333	395.889333333333	360.177666666667	857.04	401.654857142857	149.9645
47	104.10544042736	104.103597587817	104.111717057987	55.082	50.995	61.209	33	32	754.948	1343.71628571429	764.853833333334	1604.85325	1641.8236	1545.90775	1324.2196	1717.08075	1078.5628	978.371800000001	528.4895	935.625600000001	1500.7142	1850.7335	1597.0825	1753.0472	871.250800000001	1685.31	297.2274	719.946	792.831375	693.794285714285	634.5955	718.197333333333	1345.344	759.177600000001	802.936750000001	1504.86875	798.973200000001	1259.81775	1147.875	1082.4322	2261.7834	1841.461	965.109200000001	1014.2776	1088.60675	1852.774	868.190200000001	1357.308	581.628
48	105.034914024446	105.032386365787	105.039333210382	300.95	299.941	303.025	3	3	89.7776	177.5148	238.7268	245.8682	85.7135999999996	217.345199999999	136.7068	194.896399999999	13.2781999999999	17.3467999999999	17.3468000000001	23.4646	8.16319999999996	15.303	13.2626	12.2304	8.16319999999996	13.2496	9.1818	6.1212	5.10199999999998	10.2140000000001	8.1616	8.1616	11.2243999999999	7.1414	4.0808	6.1212	5.101	10.202	10.2140000000001	10.2140000000001	5.10700000000003	10.202	4.0768	7.14279999999997	8.1616	4.0808	11.2112	11.2244000000001	5.09500000000003
49	105.073332768264	105.068167691084	105.076951351912	553.975	551.989	555.032	14	14	233.645428571427	883.567428571421	846.911250000001	956.052333333344	547.954799999997	883.567428571435	569.319428571433	1822.28666666669	294.821285714284	348.937714285717	129.558142857142	252.010571428573	434.626499999996	948.641714285718	748.078857142858	778.993499999993	398.931714285717	345.907124999996	127.535714285713	213.239714285712	632.577142857137	230.584571428569	258.132285714284	717.77828571428	276.458714285717	209.158571428573	93.8662857142849	821.301250000004	250.981500000001	447.905428571432	435.600999999998	665.691999999991	1538.59085714284	682.571142857148	217.472999999998	254.051142857141	317.297750000001	961.193249999988	99.9039999999995	415.256285714289	322.410285714283
50	105.069916683304	105.068154639386	105.077175344352	544.3	542.744	547.879	14	14	230.584571428569	851.908750000004	619.313428571433	720.296499999993	582.583142857147	933.561428571421	429.540285714289	1283.63174999998	544.832571428575	734.60571428572	828.471999999993	554.015142857147	350.978285714288	726.952000000001	750.444000000004	574.420857142861	339.75514285714	257.111999999998	358.907999999997	166.30657142857	532.589142857138	478.513999999996	600.559125000003	621.354000000005	260.163750000001	490.740250000002	210.178857142855	650.942285714291	376.432714285718	342.815999999997	387.410000000003	437.702571428568	1196.80914285716	621.353999999995	407.079749999996	622.352500000003	512.183428571432	533.609428571424	607.069999999995	1434.51055555556	705.017428571423
51	108.962129364387	108.962129364387	108.962129364387	1071.33	1071.33	1071.33	1	1	542.283750000005	761.939999999986	703.800000000007	740.520000000007	528.360000000005	627.300000000006	529.379999999991	541.262500000005	525.299999999991	523.260000000005	767.040000000008	542.993750000006	716.917500000006	775.199999999986	726.240000000007	756.746250000007	567.120000000006	693.600000000007	505.919999999991	563.730000000005	737.460000000007	510.000000000005	604.860000000006	645.660000000006	737.342500000007	558.960000000006	598.452500000005	518.160000000005	530.400000000005	544.67999999999	718.080000000007	504.900000000005	590.282500000005	689.520000000007	540.956249999991	547.390000000005	555.560000000005	528.360000000005	775.128749999985	565.772500000005	483.906250000005
52	110.005044025429	110.000003911966	110.013663990014	44.896	42.838	46.942	50	50	2723.04725	4003.788	4457.2538	4062.96733333333	2468.3476	4273.854	2586.714	3237.51766666667	2166.9048	2240.7984	2587.2272	2172.11225	3233.0138	4187.106	3459.4982	3505.074	3126.913	3187.261	1769.3736	2917.772	3766.05033333333	2133.6564	3203.32514285714	4647.592	3321.402	2240.7984	3072.4244	3575.801	2515.5325	2911.011	4035.65066666667	2453.4028	4042.0324	3776.7804	2565.803	2486.34925	3231.9936	2906.2292	2936.525	3025.486	2117.9352
53	111.011084984089	111.008559334871	111.019214305216	44.878	42.838	45.921	75	75	685.664	857.08	1212.156	1201.75633333333	832.592	1082.6444	935.602	1094.512	720.402399999999	903.867666666666	878.507	789.738	1199.912	700.817600000001	1257.05066666667	1248.82971428571	878.3635	901.974666666667	607.098333333333	829.531	687.7496	1021.3203	959.74	1331.23911111111	644.7664	846.876666666667	801.982	1105.86066666667	877.486666666667	800.830833333334	1225.86666666667	801.799	1323.26425	1290.66142857143	803.891333333334	849.8266	1107.901	1267.99175	1121.241	893.6952	667.2108
54	111.018498149631	111.016925051555	111.025220136272	1070.285	1069.16	1074.36	38	38	547.791999999989	1099.55999999998	802.739999999986	1220.89166666669	962.879999999983	831.299999999985	569.15999999999	834.359999999985	790.499999999986	977.159999999983	2761.14000000001	706.859999999987	593.781999999988	1000.61999999998	1117.91999999998	708.245999999986	999.599999999982	787.439999999986	609.959999999989	665.321999999987	1067.93999999998	649.739999999988	471.141999999991	1007.13166666665	1066.96799999998	902.699999999984	465.009999999991	752.76000000002	617.099999999989	721.139999999987	1312.73999999998	483.479999999991	926.953999999982	1034.27999999998	751.705714285702	774.179999999986	944.519999999983	900.660000000002	2932.11799999994	812.489999999984	804.219999999987
55	112.007257075132	112.004777800048	112.014693935422	44.885	42.838	46.15	77	77	581.628	1067.1815	1188.736875	1132.51714285714	930.544	1310.04685714286	986.616285714286	997.723	801.982	961.109142857142	916.259333333333	840.715428571429	1083.476	1175.55466666667	1200.87628571429	1143.66911111111	927.3315	819.26075	587.635200000001	775.453333333333	855.98975	913.049166666667	817.821	802.871166666667	1048.85371428571	843.815666666667	798.921	1107.01	864.182	849.898	1117.15633333333	813.869833333334	1302.85925	1356.023	849.798833333334	976.413428571429	1088.64485714286	1149.1776	1177.37771428571	891.625666666667	657.094666666667
56	112.01796058198	112.017595141346	112.018326022614	1069.245	1069.23	1069.26	2	2	241.739999999996	450.839999999992	499.799999999991	451.723999999991	343.739999999994	403.919999999993	289.679999999995	389.639999999993	378.419999999993	496.739999999991	1847.21999999997	286.619999999995	584.869999999988	722.159999999987	414.119999999993	420.239999999993	403.919999999993	387.599999999993	309.059999999994	309.059999999994	461.039999999992	345.779999999994	234.599999999996	481.513999999992	552.901999999989	334.559999999994	187.311999999997	331.499999999994	430.439999999992	266.219999999995	671.159999999988	215.219999999996	377.399999999993	474.207999999991	347.137999999994	356.999999999994	351.899999999994	200.939999999996	1631.11199999997	332.312499999993	388.619999999993
57	112.0178535572	112.017621041497	112.018344321947	800.935	794.813	805.016	3	1	129.571750000001	180.584249999996	220.050000000002	274.447250000001	140.794500000001	263.224500000001	164.260250000001	107.12625	113.247749999997	97.8000000000011	1022.2404	133.84925	205.070250000001	174.462750000001	211.191750000001	320.358499999992	84.7014999999999	139.774250000001	86.721249999998	107.12625	256.082750000001	120.419	144.875500000001	213.937499999996	169.112500000002	129.571749999997	88.7617499999979	105.08575	107.12625	114.268	298.933250000001	125.5215	93.8630000000004	184.665250000001	120.389500000001	167.321000000001	107.016	120.5665	827.625499999999	97.9440000000004	133.652750000001
58	112.017269929067	112.017269929067	112.017269929067	738.67	738.67	738.67	1	1	193.854285714284	228.351999999999	296.86157142857	366.538999999997	200.996285714287	349.957999999997	140.562857142857	160.050285714285	195.011000000001	165.286285714287	1285.56000000001	106.109714285715	276.265142857146	380.999142857147	381.90742857143	382.60714285714	170.387714285716	469.736666666663	170.387714285713	232.820571428572	269.129142857142	196.915142857144	252.010571428573	320.369714285717	321.389999999997	113.346857142856	146.921142857144	208.283999999998	128.556000000001	215.280285714284	217.138285714288	111.211142857142	173.594285714286	286.700285714288	129.485571428572	189.480857142856	161.205142857141	188.726428571428	1342.69599999999	146.921142857144	146.921142857144
59	112.017257312934	112.017257312934	112.017257312934	731.528	731.528	731.528	1	1	151.019199999999	181.5956	227.5046	237.753199999999	157.141599999999	249.949	165.304799999999	97.0329999999994	175.4744	104.0604	897.776	88.8617999999995	241.7874	288.773199999999	219.128	275.454	105.101199999999	212.2016	97.8432000000001	116.3028	282.5954	90.8155999999996	105.018799999999	223.4238	343.8074	176.488833333336	149.9694	196.8986	169.3532	133.672399999999	141.974599999999	86.8487499999998	139.794799999999	290.757	71.414	106.1008	111.223600000002	71.414	1011.21640000002	90.8155999999996	118.3432
60	112.017210323297	112.017210323297	112.017210323297	748.867	748.867	748.867	1	1	220.374000000001	224.454999999998	309.135750000001	412.180999999996	248.940999999998	548.961750000001	247.738499999998	235.533375000001	213.232250000001	242.84925	1575.403	152.022571428573	409.721749999999	269.345999999997	368.310250000002	339.951374999997	197.807250000001	424.424000000002	245.04	188.746250000001	266.285249999997	313.447	203.029750000001	372.391250000002	300.984285714288	231.625125	234.657499999998	285.669999999997	171.402000000001	153.15	419.322750000002	127.546875	202.009500000001	297.111	152.017250000001	225.475249999998	133.652749999999	193.847500000001	1525.27374999999	195.894857142859	203.179
61	112.017769545997	112.017769545997	112.017769545997	780.524	780.524	780.524	1	1	458.099733333333	601.996666666665	676.657799999999	650.717466666666	575.244750000003	720.308266666665	362.052666666667	376.478399999999	470.342933333336	463.352399999999	2591.36687500001	330.4584	837.625249999998	771.321599999999	788.717666666664	578.718000000002	426.471466666666	626.689333333331	558.304666666669	412.349333333332	668.274666666665	510.133333333332	409.126933333333	789.686400000004	573.577199999999	500.126666666669	274.451733333333	463.201066666666	552.975499999999	399.944533333333	713.166399999999	515.234666666666	390.762133333336	624.647999999998	410.307999999999	368.460666666665	374.437866666666	398.924266666666	2530.26133333333	369.481333333332	413.207999999999
62	112.956985927613	112.956119971182	112.964662264673	1077.36	1073.36	1083.52	13	12	806.820000000016	1100.58000000002	941.460000000018	982.259999999982	644.070714285713	1086.30000000002	836.400000000016	772.380000000014	656.880000000013	590.580000000011	534.48000000001	665.040000000013	1051.62000000002	1084.26000000002	1034.28000000002	1370.88	724.200000000014	971.040000000019	642.600000000012	766.020000000015	1151.58000000002	681.360000000013	651.780000000013	960.840000000019	444.865999999993	635.459999999989	637.500000000012	876.179999999984	610.956666666678	745.620000000014	1054.68000000002	795.600000000015	734.400000000014	1606.40588235295	594.660000000012	639.563333333345	614.021666666678	765.000000000015	497.76000000001	656.880000000013	688.500000000013
63	113.023279920498	113.022859215014	113.023700625983	114.26	113.237	115.283	2	2	26.5304	32.648	38.7694999999999	31.62775	24.486	31.62775	19.38475	37.7584999999999	16.3232	21.42525	19.3847499999999	20.405	24.486	22.4125	26.5265	26.5330000000001	22.4455	53.053	10.2025	28.5712	25.50625	17.3434	15.32625	39.78975	41.8364	20.408	21.399	23.5002499999999	14.2835	24.4859999999999	26.5265	15.30375	65.2928	30.6075	13.26325	11.22275	12.225	50.9374999999999	20.405	13.26325	19.3838
64	113.96215692463	113.959205454679	113.969851538344	1079.34	1072.29	1092.75	111	68	4689.77187499998	7005.47818181819	9021.89999999995	1867.62000000003	1732.34285714288	7576.14923076922	1776.73333333334	5026.95636363637	4518.54363636364	2831.52000000003	5891.99043478262	2439.84000000003	6867.66000000003	7168.56000000002	6787.08000000003	5010.24000000004	3171.18000000004	6964.56	4497.18000000001	4978.97363636364	7345.44090909092	2541.84000000005	2174.81600000005	7541.88000000002	6796.26000000003	5817.06000000004	4380.90000000002	2365.37999999996	4304.53600000002	4980.66000000001	7230.78000000002	5591.63999999999	4804.39818181819	4604.28000000006	4684.86	4428.70363636364	4081.95800000001	4642.02000000002	4015.74000000001	4293.18000000002	4490.11454545456
65	114.037864413963	114.036185858646	114.04274076574	303.031	298.939	304.068	9	9	329.513833333332	390.723833333336	343.852333333331	278.551000000001	188.761666666667	294.828166666666	218.351333333334	263.461	197.085166666667	233.656333333334	177.364000000001	167.307333333334	325.433166666669	359.157333333334	352.015000000001	345.586285714287	214.269999999999	365.940666666669	199.985333333334	381.978666666666	314.211333333332	177.683	243.819833333335	386.706333333334	520.285000000003	199.985333333332	247.122333333334	488.739666666668	207.093833333335	287.686999999999	560.620500000001	192.8178	599.424833333334	526.406000000003	195.712	166.287166666666	632.606666666668	538.736000000001	176.517666666667	276.510333333334	226.476999999999
66	114.040750703188	114.03729473692	114.044206669456	184.673	183.652	185.694	2	2	177.538	241.7795	247.941000000001	211.1745	137.745	278.5055	157.105666666667	237.504666666667	106.097333333333	142.823333333334	145.764666666667	120.399333333334	243.859666666667	212.229333333333	228.330666666667	225.493666666667	168.3275	310.130666666667	159.146	185.700666666666	232.636000000001	145.883833333334	149.090333333334	254.0215	282.586166666667	164.273666666667	173.456666666667	193.831666666667	129.561166666667	147.803333333334	265.286666666667	136.590666666667	331.608333333333	327.206000000001	161.212666666667	132.643333333334	190.771166666667	180.5695	204.066666666667	168.355	156.111
67	114.1018750533	114.101427862598	114.10965650784	45.905	45.893	45.916	5	5	9.18360000000001	23.46575	10.2025	10.2025	29.5858	42.8505	31.62775	17.34425	53.0504000000001	39.78975	96.9237500000001	49.99225	12.243	19.38475	11.22275	16.3072	509.146333333333	659.0815	455.009200000001	459.1125	10.2025	32.656	16.348	14.287	14.287	4.081	3.06075	5.10125	11.22275	9.18225000000001	9.19575000000001	5.10750000000001	51.02	60.19475	12.243	29.58725	105.08575	18.3915	99.9845000000001	24.486	32.6464
68	114.968297085697	114.966157809614	114.977893555564	1078.47	1074.35	1083.56	7	7	649.62857142858	857.820000000023	712.979999999987	901.679999999984	426.359999999992	921.060000000025	688.500000000018	625.260000000017	607.068000000015	480.420000000018	528.359999999991	516.119999999991	732.359999999987	902.700000000024	737.459999999987	729.299999999987	700.740000000019	711.959999999987	600.780000000016	619.140000000017	885.360000000024	607.920000000016	581.400000000016	757.860000000029	746.425000000027	478.379999999991	549.77999999999	708.899999999987	485.687500000017	647.700000000017	776.220000000029	559.980000000021	617.100000000017	748.679999999987	570.276000000014	564.060000000015	500.002500000018	553.85999999999	588.540000000016	512.039999999991	600.780000000016
69	114.98898067444	114.988556801575	114.989404547306	45.4005	44.89	45.911	2	2	199.9984	224.444	266.28525	311.17625	254.0796	275.508	233.6716	280.555	240.7672	244.896	161.1995	209.141	240.779	281.589	283.6156	274.4876	246.8884	220.3632	139.7948	255.05	269.412	324.4236	217.5795	287.7528	226.5288	216.2824	202.0095	309.13575	132.652	222.4472	277.916	233.9006	369.3124	263.2116	249.949	234.646	247.92075	345.774000000001	183.915	287.7105	195.9168
70	115.963924065368	115.962858893999	115.970872334072	436.1475	427.497	452.001	26	13	1296.78314285714	1806.926	1558.63285714285	1682.45114285714	1224.35028571429	1666.12657142857	1453.85625	1244.74857142857	1155.98371428571	1351.83125	1354.93942857143	1201.90628571428	1612.05142857143	1512.83200000001	1427.37971428571	1623.27457142857	1217.20085714286	1610.01085714286	1276.37742857143	1308.00628571429	1581.44285714286	1238.62685714286	1225.36314285714	1551.85457142857	1114.02200000001	1358.89828571428	1218.22114285714	1219.24142857143	1455.89675	1290.66142857143	1572.26028571428	1295.76285714286	1306.986	1600.82828571428	1267.19485714286	1213.11971428571	1037.63057142857	1283.51942857143	1366.16257142857	1223.15128571429	1214.14
71	115.963898296961	115.962833327882	115.970229173258	417.806	407.036	426.444	26	15	1251.89057142857	1728.364	1824.20700000001	1808.593	1262.09342857143	1614.77485714286	1271.276	1181.49085714286	1046.66657142857	1155.222	1432.48114285714	1238.62685714286	1549.814	1632.10514285715	1579.40228571428	1522.26628571429	1228.42400000001	1655.92371428571	1197.633	1243.55414285715	1848.69299999999	1213.11971428571	1219.07071428571	1552.87485714286	6990.06	1411.00575	1285.56	1394.68175	1240.66742857143	1242.57828571429	1673.26857142857	1283.51942857143	1157.004	1607.054	1266.13028571428	1296.78314285714	1193.73428571429	1238.62685714286	1433.50142857143	1284.35985714286	1179.45028571429
72	115.964046909798	115.963386438455	115.970052983211	398.4295	394.866	404.049	16	12	1516.18237500001	2053.76324999999	2032.28266666667	1936.59266666666	1704.79133333334	1747.68825	1405.917	1622.15333333334	1092.5985	1362.03375000001	1712.18925	1353.01725	1812.98424999999	1790.53875	1284.4318	1769.33025	1585.598	2044.20888888889	1341.62875000001	1568.08155555555	2059.03266666666	1531.52033333333	1458.9575	1677.291	1837.42022222223	1465.07900000001	1586.61833333333	1619.09266666667	1433.484	1522.19644444444	1817.991375	1422.40275	1508.08699999999	1858.89549999999	1383.45900000001	1377.3375	1566.04111111111	1509.073	1519.06199999999	1564.00066666666	1392.64125
73	115.964192953986	115.963347212091	115.971258730404	382.589	374.421	391.799	22	15	1896.69272727272	2614.959	2258.6355	2163.07520000001	1763.9258	2102.83829999999	1826.28818181818	1784.457	703.055599999997	1551.8763	2162.97818181818	1764.05154545455	2272.14736363637	2389.221	1663.06571428571	2464.90054545455	1689.6429	2221.4784	1872.01381818182	1702.88070000001	2210.99009999999	1762.05810000001	1822.20709090909	2252.94572727272	2586.58050000001	1907.91	1633.5003	1741.6521	1871.18018181818	3593.46	2394.58009090909	1710.8754	1704.7542	2300.715	1717.1538	1959.94390909091	1700.8401	1706.96190000001	2091.46063636363	1774.3017	1970.14663636364
74	115.963827201104	115.962049711864	115.970120411999	355.1015	348.978	359.151	14	10	1050.7805	1623.08516666666	1420.304	1349.901	1135.631	1366.00316666666	1057.04866666666	1085.63466666667	1100.75983333333	1096.912	1317.25033333332	984.621666666669	1388.67366666666	1415.854	1355.00266666667	1397.62833333333	1075.39666666666	1336.63666666667	963.037333333339	1087.45083333332	1438.03733333333	1069.30933333333	1057.06533333333	1420.304	1426.426	1004.008	1074.41099999999	969.316666666669	1074.411	1042.61033333333	1421.32433333332	1142.77333333334	1090.73633333334	1308.06733333334	1241.74566666667	1057.91283333333	1016.06083333334	1047.88233333334	1296.63183333333	1091.57833333333	1113.18366666666
75	115.964100772239	115.961850571844	115.97156567667	367.317	362.184	373.396	14	12	1239.64714285714	1687.55257142857	1503.69057142856	1608.99057142857	1263.11371428571	1419.21742857143	1194.75457142857	1023.34657142857	1074.36085714286	1155.98371428571	1441.66371428571	1062.861	1597.54371428571	1577.36171428571	1376.20483333334	1633.47742857143	1216.18057142857	1611.03114285714	1153.94314285714	1297.80342857143	1590.62542857143	1260.89657142857	1219.24142857143	1416.15657142857	1466.15057142857	1288.62085714286	1263.11371428571	1208.86928571429	1314.128	1115.17228571429	1563.07771428571	1205.97771428571	1109.05057142857	1549.814	1349.838	1268.21514285714	1182.51114285714	1240.68857142857	1476.366	1300.86428571429	1242.708
76	115.964138812958	115.962002383145	115.971241598014	341.764	332.568	346.908	12	9	1012.17066666667	1472.1005	1490.90333333334	1364.18566666667	1096.67916666666	1141.82759999999	1110.073	1005.84916666667	7441.63938461539	1002.98766666667	1344.79933333332	1227.40371428571	1556.738	1561.03714285714	1662.83285714286	1519.20542857143	1085.63466666667	1416.35816666667	1003.97066666666	1110.054	1333.57566666667	1053.83216666666	1119.12283333333	1371.00333333333	1486.62566666667	1024.41466666667	1135.63099999999	1139.52616666666	1068.289	1143.70666666667	1406.01933333332	1120.326	1032.3995	1463.15799999999	1105.021	1097.87866666667	1129.509	1093.79733333334	1272.14783333333	1129.50899999999	1225.36314285714
77	115.963697559524	115.96284475708	115.97141957283	464.25	458.078	474.436	13	9	1347.523375	1915.00924999999	1900.674	1840.53099999999	1449.73577777778	1961.88733333334	1478.30199999999	1455.84599999999	1408.96525000001	1537.45866666666	1465.01024999999	1379.378	1997.87955555555	1205.09240000001	1815.02475	1934.58444444444	1387.54	1985.56866666666	1447.92666666667	1451.81575000001	2052.266	1467.1195	1404.081	1737.48575	1830.32850000001	1594.75866666667	1379.55262500001	1394.68175000001	1644.59822222221	1300.81875000001	2026.16133333332	1473.36133333333	1375.29700000001	6089.87224999999	1471.318875	1381.413	1543.59622222223	1460.95822222223	1209.04228571429	1452.883	1546.82533333333
78	115.963916276102	115.96338107509	115.971537356206	486.652	476.449	494.785	11	8	1148.70766666666	1670.28566666667	1394.79566666667	1317.03516666666	1180.46866666667	1365.20599999999	1151.76816666667	1047.71116666666	1028.31483333333	1003.024	1232.36133333333	1008.08933333334	1458.05633333332	1541.592	1318.27066666667	1346.62	1015.09	1247.04800000001	1034.618	1139.80800000001	1464.782	1026.45533333334	1031.3885	1221.339	1286.64033333332	1029.51633333333	1040.73999999999	1017.10616666667	979.359999999997	1037.5095	1356.82166666666	1071.175	1068.289	1326.43333333334	1030.36833333333	1052.95666666667	986.662333333336	1109.10233333334	4651.504	1131.54966666667	1041.76033333334
79	115.963873003597	115.9621104659	115.971257132649	322.937	314.231	330.601	8	6	1628.27466666666	2051.66688888889	2043.4606	2103.8586	1683.495	2454.80742857143	1539.747	1446.83266666667	1413.16166666667	1649.8251	1837.62033333333	1611.126	1920.05822222221	2025.1411111111	2207.6505	2269.14720000001	1503.97133333333	2158.7432	1492.74766666667	1534.41422222223	2151.567	1547.861	1437.4931111111	1919.038	1944.6918	1680.4656	1497.89033333334	1582.3302	1783.3376	1504.99166666667	1871.08833333333	1675.3326	1435.45266666667	1915.97733333332	1484.26166666666	1559.06933333333	1707.98220000001	1607.0472	1874.14822222223	1549.88633333333	1504.82777777777
80	115.964523083885	115.964361369573	115.965397792962	559.079	552.963	561.143	5	4	1352.85150000001	1772.17425000001	1570.298	1447.73475000001	1221.23925000001	1592.61024999998	1216.13800000001	1221.116	1290.544	1252.86700000001	1239.60374999999	1244.70500000001	1660.76550000001	1607.94862500001	1594.846125	1612.84899999999	1286.53524999999	1536.49650000001	1086.56625	1258.89299999998	1589.54949999998	1174.30774999999	1211.03675000001	1599.75200000001	1616.07600000001	1177.36850000001	1061.84	1224.30000000001	1163.2275	1156.9635	1749.72875000001	1239.60375000001	1167.003	1700.52599999999	1277.271	1226.34050000001	1180.42925	1267.15050000001	1117.50899999999	1128.58650000001	1255.92775000001
81	115.964308434581	115.963787044491	115.965349585163	541.757	531.51	549.954	7	4	1385.34622222222	1853.74377777778	1544.65850000001	1607.090625	1231.44175000001	1660.92177777778	1553.79844444445	1291.742	1293.64177777778	1295.68222222222	1508.90866666667	1452.00533333332	1620.15700000001	1248.82971428572	1812.96733333334	1682.39225000001	1418.10888888887	1745.64775000001	1489.492	1392.755	1910.87622222223	1383.42133333334	1360.97644444445	1812.93488888889	1647.65888888889	1419.12911111111	1327.45366666667	1333.46674999999	1151.688	1429.487	1687.44755555556	1268.13622222222	1251.949	1871.08755555556	1351.79444444445	1416.06844444445	1229.40124999999	1252.19737500001	1307.047	1333.43044444445	1329.34955555556
82	115.963638953669	115.963312201161	115.971347023181	242.8145	237.732	245.889	4	3	1033.59766666666	1361.9225	1128.402	1244.77314285714	968.296333333336	1234.60333333333	1117.29371428571	890.751000000002	882.588333333331	1082.26	1637.32928571429	998.859714285714	1223.37966666667	1327.45366666666	1479.41428571428	1481.45485714286	951.970999999998	1462.06942857143	1001.96733333334	877.486666666665	1283.36966666667	966.398333333331	1016.086	1242.563	1484.30785714286	1079.46228571429	958.173333333331	983.440666666664	1142.72	979.519999999998	1245.62533333333	1149.862	907.948333333331	1212.32266666667	1014.21133333333	1006.082	1004.86416666667	906.928166666668	1690.61342857143	1105.98971428571	1007.069
83	115.963915047667	115.963321258746	115.963966421412	285.703	279.582	290.805	5	3	2850.5785	3629.0758	3237.295	3420.06	2661.83225	3268.0209	2635.30575	2366.4	2534.7	2456.46385	3806.838	2431.25575	3500.64929999999	3331.0752	3282.36	3580.0894	2931.48	3672.90000000001	2732.36339999999	2928.42	3677.14594736842	2475.28610526315	2748.9	3507.61949999999	3529.21769999999	2777.1205	2887.62	2438.42894736842	2605.7185	2703.88745	3648.59279999999	2931.3219	2286.7279	3366.825	2708.76375	2501.04	2368.69655	2437.14252631579	3502.68	2357.9133	2876.259
84	115.963733970517	115.963712741276	115.967921771662	502.9585	499.943	507.051	4	4	1537.3248	2426.20854545454	2133.44729999999	2190.58410000001	1677.3732	2122.16727272728	1617.017	1795.73972727272	1714.16154545454	1633.28	1607.8352	1523.3079	1994.5332	2413.69445454545	2420.0869090909	2144.4604	1775.34518181818	2067.12780000001	1717.119	1735.48390909091	2077.27527272728	1841.55600000001	1781.39618181818	2242.55945454546	2378.00400000001	1625.4645	1730.38254545455	1628.3988	1706.7594	1853.83554545454	2079.1676	1641.5018	1663.04454545454	2103.8586	1661.004	1777.31509090908	1582.5744	1616.1552	1642.04836363636	1808.88981818182	1652.724
85	115.964654701537	115.964305275365	115.965798079028	571.3285	567.27	574.44	4	3	1048.73816666668	1481.52400000002	1255.00999999999	1057.9474	1024.41466666666	1249.90833333332	978.437333333322	967.276000000011	883.4932	971.357333333327	902.109999999998	978.49966666666	1196.85100000001	1034.6856	1186.45383333335	1212.97816666666	738.769599999996	1238.68466666668	927.331499999997	880.605200000015	1046.93500000002	795.514799999999	1027.47566666668	1203.867	1359.08399999999	1074.41099999999	1095.07314285714	833.666799999996	957.936499999997	798.033600000001	1231.54233333332	969.15833333333	838.801600000001	1116.24466666666	1017.27233333335	964.138666666673	810.515199999989	989.723333333345	764.400000000001	968.296333333327	842.988666666665
86	115.967509869635	115.963203075641	115.971515298056	224.948	219.345	230.58	4	3	1990.47023076923	2557.742	2227.2765	2539.35438461539	1616.63875	2239.56769230769	1635.59433333333	1390.2615	1610.97475	1624.20738461539	2766.05415384615	1505.52115384615	2286.38025	2330.182	2142.55425	2240.469	1777.376	2258.91975	1869.20369230769	1650.97525	2393.702	1736.4655	1880.76461538462	2168.03125	2416.92669230769	1761.8145	1863.08184615385	1515.07125	1871.10323076923	1768.09325	7026.744	1833.5105	1293.29025	2131.47633333333	1786.60366666667	1874.30523076923	1468.13975	1546.43625	2457.78225	1670.11776923077	1866.00207692308
87	115.963064060852	115.962305818245	115.96382230346	308.1295	308.11	308.149	2	2	2038.53085714286	2656.82400000001	2706.76746666667	2374.18142857143	2202.75573333333	2666.97706666666	2122.19428571428	1686.41421428572	2196.42342857143	2224.18133333333	2828.06385714286	2120.15371428571	2701.60157142858	2679.27028571429	2770.07571428571	2874.78857142858	2058.79242857143	2801.31228571428	2208.67114285715	2149.62428571429	3089.36746666666	2086.19400000001	2196.67514285715	2780.27857142858	2835.1755	2470.0656	2158.545	2079.30346666666	2182.39114285714	2114.032	2710.82742857144	2124.97842857143	1905.67357142857	2659.88485714286	2266.12257142857	2194.48092857143	2220.10026666667	2027.49493333333	2763.67085714286	2127.29571428571	2277.21357142858
88	115.963560943604	115.962959384444	115.96958989798	260.1705	254.051	267.327	4	3	703.972499999993	1039.63475	818.240500000004	890.678250000004	666.223250000003	777.430500000003	779.4328	602.967750000003	746.823000000003	696.830750000003	1180.00199999999	591.831999999997	913.123750000004	943.962499999998	922.306000000004	1121.91900000001	670.304249999994	923.326250000004	663.162500000003	729.478750000003	853.949250000004	703.972500000003	704.992749999993	916.184499999991	1037.5434	711.114250000003	733.559750000003	595.826000000003	866.1498	725.397749999993	920.265499999991	783.610999999995	601.947499999994	936.589500000004	713.154750000003	694.790250000003	714.175000000003	621.332250000003	964.531999999997	803.129600000001	686.796499999999
89	115.963654008857	115.963594292392	115.963713725322	520.7995	517.226	524.373	2	1	937.5638	1137.523	930.495399999995	1142.624	924.3012	1087.79099999999	832.686399999982	770.402000000013	921.2406	923.39519999998	871.2508	856.115600000015	1093.6544	1233.39333333333	1135.4826	1137.523	886.727599999996	1106.17619999999	823.3014	876.361199999995	1017.1394	840.809599999996	881.4528	1021.4204	1168.48159999999	882.489599999995	874.482800000015	905.094800000016	863.0892	920.400799999996	1108.9574	954.073999999995	775.503999999996	1140.5836	875.339800000015	885.5336	839.6246	904.074399999996	822.442400000014	819.2206	892.675
90	115.966752357354	115.966752357354	115.966752357354	918.182	918.182	918.182	1	1	2453.73289473686	2627.31315789473	3299.53173684212	2520.28994736842	1884.42605263158	3682.31968421052	1917.66784210526	1979.92315789473	1645.17326315789	1525.8412631579	578.489210526315	1703.17057894737	3143.43078947368	2932.23631578947	2884.15610526315	2791.44	2025.84921052631	3594.47905263157	1510.15231578948	2152.86631578947	2857.75710526316	1666.17568421052	1605.78463157894	3347.48342105263	3476.09189473684	1674.25184210526	1658.44078947369	2518.00947368421	1454.06968421052	2133.37026315789	3306.67578947368	2061.03789473685	1784.99257894736	3613.77210526316	1829.31347368421	1739.54868421053	1619.67642105263	1872.62336842105	554.174368421052	1648.74526315789	1897.2562631579
91	115.966092748064	115.966092748064	115.966092748064	613.182	613.182	613.182	1	1	930.391999999997	1141.75299999999	1190.5345	1092.72533333333	796.750166666664	1454.92742857144	895.85266666666	878.506999999994	796.750166666664	1007.02200000001	858.100333333343	845.027333333331	1172.36299999999	1103.82033333333	1119.12283333333	1291.53100000002	881.567999999994	1186.64766666666	836.673333333327	878.50700000001	1116.13516666666	890.75100000001	933.452499999997	1138.69199999999	1110.96150000002	923.40166666666	852.998666666661	889.73066666666	959.113333333327	930.543999999994	1260.11166666666	864.081166666664	808.103999999994	1422.2782857143	974.482666666664	864.081166666664	880.54766666666	870.202166666664	788.588833333346	849.660000000001	879.684666666665
92	115.964623330064	115.964623330064	115.964623330064	585.612	585.612	585.612	1	1	1079.46228571428	1553.89514285713	1470.23171428573	1318.20914285713	1224.34285714287	1415.1362857143	907.034000000007	1085.58399999999	1152.70900000001	1014.16400000001	1000.90028571429	1011.10314285715	1369.22342857142	1455.94771428572	1480.38275000001	1288.62085714287	1092.62285714286	1310.04685714285	1321.22374999999	1086.86314285713	1438.55250000001	1094.76657142856	1057.01599999999	1266.3077142857	1265.15428571429	1116.27428571428	1029.558375	1146.80114285713	1040.83657142857	1089.51257142858	1317.18885714285	1134.33100000001	1143.74028571428	1393.7102857143	1241.64424999999	1230.42149999999	1015.18428571428	1063.88199999999	933.194000000006	1061.09714285713	1139.65914285715
93	115.962096045028	115.962096045028	115.962096045028	167.352	167.352	167.352	1	1	596.846250000003	766.207750000003	790.693749999998	801.916499999998	547.874249999998	786.805499999999	555.015999999998	516.246499999999	590.724750000002	561.137499999998	1052.898	548.679750000002	763.147000000003	774.369750000003	746.823000000003	747.762500000003	628.473999999998	756.931249999998	595.825999999998	561.137500000002	822.321499999998	585.623500000002	614.190499999998	822.321500000003	759.066000000003	619.291750000003	596.846250000003	600.788999999998	596.846249999998	583.419249999998	753.964750000003	641.737249999998	631.625000000003	755.912499999998	633.575250000003	640.793750000003	508.084499999999	599.906999999998	966.176750000004	563.177999999999	607.048750000003
94	115.96608767151	115.96608767151	115.96608767151	668.25	668.25	668.25	1	1	584.603250000003	835.584750000004	720.296499999983	717.093000000002	655.000500000003	767.228000000003	579.502000000002	586.643750000002	527.469250000002	610.109500000003	539.712250000002	541.752750000002	772.329250000003	845.787250000004	834.56449999998	724.377500000003	618.271499999985	709.942500000002	588.684250000003	568.092999999998	834.564500000004	590.724750000002	544.012499999991	868.445499999999	695.811749999998	577.461499999986	447.8678	557.056499999987	636.636000000003	616.231000000003	828.443000000004	610.380999999986	631.625000000007	831.707499999999	638.676500000003	522.362249999997	562.157750000002	589.704499999986	539.712250000002	571.340000000002	720.2612
95	115.964494512649	115.964494512649	115.964494512649	178.557	178.557	178.557	1	1	618.532999999999	903.941499999998	854.158499999999	1008.838	590.724750000002	850.076499999999	627.453750000003	578.791999999999	641.737249999998	551.955250000002	1032.493	628.473999999998	873.333999999998	854.940999999999	827.422749999998	778.450749999998	671.324500000003	840.686000000004	659.081500000003	597.866499999998	879.396999999999	652.959999999998	696.830750000003	818.440999999999	710.093999999998	652.959999999998	641.737249999998	636.635999999998	624.800250000004	614.190500000003	805.997499999998	636.636000000003	598.886749999998	855.989750000004	614.190499999998	619.291749999998	625.413250000003	631.534750000003	1025.35125	635.615750000003	627.453749999998
96	115.96542297262	115.962575421771	115.972559200452	1072.31	1070.24	1082.47	18	18	1574.90199999997	1521.83999999997	1905.35999999997	1928.82000000005	1531.01999999997	1577.93999999997	1227.05999999998	1131.35399999998	1284.17999999998	843.539999999985	1074.06000000003	1523.94599999998	1890.69999999996	1616.69999999997	1910.46000000005	1868.21600000005	1171.97999999998	1910.45999999997	1267.85999999998	1153.83799999998	1489.19999999997	1368.83999999998	1263.77999999998	1412.69999999997	1324.97999999998	1540.20000000004	1626.00199999997	1508.58000000004	1248.47999999998	1197.47999999998	1497.35999999997	956.760000000013	1146.68399999998	1969.62000000005	1272.49999999998	1326.55599999997	1188.29999999998	1499.40000000004	997.471999999981	1516.64800000004	718.707999999988
97	115.971825907307	115.971825907307	115.971825907307	693.784	693.784	693.784	1	1	637.656250000003	816.399999999999	739.681250000003	789.673500000003	627.453750000003	770.288750000003	658.061250000003	544.946999999999	560.117250000002	591.745000000003	513.185750000002	498.902250000002	699.042499999999	623.372750000003	745.802749999982	958.988	556.853749999999	864.918749999985	565.218500000002	592.910499999999	664.388000000004	516.246500000002	531.550249999987	649.899250000003	660.263499999999	583.582999999986	591.745000000003	600.927250000003	546.854000000002	604.135999999999	706.013000000003	602.832499999998	596.846250000003	724.331249999988	602.967750000003	594.805750000002	573.520999999999	519.048999999999	436.667000000002	625.413250000003	543.793250000002
98	115.971725781345	115.971677809827	115.972047291445	474.43	474.425	480.546	3	2	893.6952	1254.846	958.643750000011	904.961750000004	721.274999999998	1151.8058	736.981499999995	857.9882	948.786	734.580000000003	799.876000000003	881.4528	967.196999999991	1080.3918	1132.3312	909.042749999991	939.6042	963.351999999998	914.222400000001	935.706799999995	1003.92599999999	934.5032	931.548800000001	958.988	1157.927	774.369749999992	938.768000000006	777.430500000003	756.931249999998	813.0994	934.549000000004	728.507749999998	882.473	1093.6544	940.6244	911.0386	754.985000000003	733.559750000003	951.8466	896.931599999996	965.298399999995
99	115.971673714834	115.971673714834	115.971673714834	462.165	462.165	462.165	1	1	770.399499999998	1073.30299999999	975.359000000004	1039.63475	715.195250000003	952.913500000004	670.304250000003	833.542000000004	773.349500000003	773.275500000002	837.836999999997	796.815250000003	993.723500000004	981.48049999999	1046.7765	948.973500000003	766.207750000003	1008.007	746.743750000008	741.721750000003	1069.222	842.506249999998	698.871250000003	1173.23	996.78424999999	787.493750000009	800.737499999998	740.701500000003	851.908750000004	756.005250000003	998.824750000004	684.587750000003	796.815250000003	953.933750000004	857.787499999998	815.179749999992	715.195250000003	724.377500000003	891.624999999995	784.703999999998	758.045750000003
100	115.971699166805	115.971699166805	115.971699166805	382.578	382.578	382.578	1	1	1141.65333333333	1452.95466666667	1412.14133333332	1394.91366666667	1097.87866666667	1342.53933333333	1069.30933333334	1008.94483333333	998.906333333336	973.398000000002	1229.30083333334	1045.84166666667	1311.12833333334	1351.72083333334	1391.73466666667	1457.036	1093.74466666666	1413.29466666667	1052.99466666667	1088.74133333333	1434.35433333333	1099.73966666666	1019.313	1307.85366666666	1411.25233333334	1049.074	990.74366666666	1100.93966666667	1099.91933333334	1146.85714285714	1438.67	1129.509	887.574	1334.596	966.318800000006	1121.34633333334	1091.57833333333	1069.30933333334	1263.97333333334	1128.48866666666	1134.42533333334
101	116.069207253507	116.067878673279	116.076187711013	60.199	57.134	65.296	21	21	318.061714285715	266.307	466.270571428572	652.982857142857	377.505714285714	440.763428571429	317.582833333333	858.060285714286	98.8984285714287	121.414	126.515428571429	53.0548571428572	1144.814	778.478000000001	505.041428571429	298.908833333334	671.348	845.106285714286	265.243333333333	523.345500000001	291.801714285714	164.151	76.5214285714286	608.118666666667	176.509428571429	65.2982857142858	63.2577142857144	628.496	56.1091666666667	381.800571428571	281.598857142857	175.497333333333	564.218	216.310666666667	84.6837142857143	112.236666666667	184.671714285714	959.068571428571	256.055857142857	176.834833333333	38.7663333333334
102	117.961273940355	117.959578930492	117.967769902645	1070.25	1069.2	1071.29	40	40	918.777999999982	1419.83999999997	1067.93999999998	1103.63999999998	902.699999999984	1271.93999999998	1061.81999999998	826.199999999985	888.419999999984	804.779999999986	614.039999999989	939.419999999983	1198.13571428569	1286.21999999998	1091.39999999998	1123.01999999998	856.799999999985	1065.89999999998	928.199999999983	1062.87999999998	1236.94999999998	926.159999999983	960.679999999981	1216.90833333331	971.921999999981	930.239999999983	1038.61125000001	850.680000000023	966.959999999983	975.119999999983	1084.25999999998	964.919999999983	907.535999999982	981.239999999983	923.325999999985	972.059999999983	1024.07999999998	872.099999999984	524.28599999999	992.255999999979	867.335999999986
103	118.033602778723	118.030970074492	118.036235482954	271.39	269.355	273.425	2	2	301.994000000001	412.180999999996	433.606249999996	423.403750000002	332.601500000001	424.026249999999	357.07	411.160750000002	214.305	167.321000000001	448.250000000005	193.838	389.162499999999	412.281999999999	410.140500000002	426.464500000002	297.475000000003	388.715249999996	264.244750000001	297.913000000001	406.059500000002	295.872499999997	327.500250000001	419.322750000002	434.243749999999	342.286249999999	323.419250000001	358.107750000001	389.7164	321.851249999999	424.424000000002	406.0396	270.763749999999	437.687250000002	303.385500000001	316.277500000001	298.933250000001	359.127999999997	415.241750000002	311.176250000001	290.177000000003
104	118.08490867985	118.083694918998	118.093056865942	61.722	59.168	67.348	14	14	9.17485714285716	347.933666666667	394.869	583.535333333334	385.668	631.586333333333	240.995333333333	646.891333333333	551.459333333334	699.834333333334	444.865333333333	649.922	408.133333333334	447.926333333334	433.641666666667	432.661714285714	455.047428571429	295.606666666667	211.1745	457.088000000001	277.485333333333	224.253333333334	208.114	289.774666666667	313.242333333334	140.806	105.094333333333	595.777333333333	244.84	247.941	255.083333333333	236.717333333333	1058.08566666667	576.488333333333	216.275333333333	420.377333333334	496.821166666666	582.515166666666	422.349	437.487333333334	216.300571428572
105	118.087179377629	118.084302428766	118.092488107905	78.565	74.472	80.594	11	11	340.7635	398.673375	410.1405	515.289375000001	487.6795	528.101	400.95825	564.19825	623.394571428571	647.378142857143	539.71225	726.418000000001	525.42875	661.655500000001	596.84625	570.389625	483.5985	496.86175	249.96125	473.396	368.323142857143	193.854285714286	192.850875	345.86475	396.87725	204.9195	172.42225	481.263	278.52825	362.18875	423.0925	348.9255	948.25125	548.961750000001	250.9815	360.14825	563.247	905.427	606.0285	523.38825	272.440125
106	119.051925928165	119.051925928165	119.051925928165	302.991	302.991	302.991	1	1	34.6913333333334	25.5083333333334	19.3863333333332	11.2236666666667	22.4473333333334	13.2621666666666	35.7116666666664	36.7620000000001	23.4868333333334	17.3456666666667	9.18149999999997	14.2846666666666	25.5041666666668	17.3456666666667	17.3428333333333	28.5413333333335	18.3630000000001	17.3286666666666	20.4066666666667	41.8336666666668	14.2823333333333	10.2116666666667	9.18300000000002	12.2420000000001	44.8873333333336	10.2033333333333	9.19050000000001	54.0776666666668	15.3049999999999	19.3863333333334	52.0795000000001	20.4233333333332	76.5875000000001	39.7929999999997	6.11600000000004	14.2823333333334	30.6049999999999	67.3420000000002	12.232	25.5041666666666	32.6506666666667
107	120.069794638963	120.068530092401	120.071059185526	52.032	51.011	53.053	2	2	150.997	177.5148	166.4882	179.5904	117.32875	152.01725	117.32875	125.4846	375.452	395.857	749.847	380.55325	255.769	247.9086	264.5426	307.09525	106.106	127.71875	79.5795000000001	109.32725	106.1216	71.4175	69.3872	88.7574	168.333	66.3162500000001	70.4075999999999	224.488	149.97675	162.4185	203.0198	158.06125	227.51575	211.19175	118.349	147.93625	272.4468	201.9996	638.7704	280.555	157.1185
108	120.079955340723	120.078585448369	120.086280721568	153.043	152.024	155.096	8	8	557.256249999998	938.629999999997	816.160000000004	1118.782	601.918	879.455499999998	669.702000000001	1458.85	523.388249999999	523.516499999999	109.16675	694.790249999998	663.162499999998	745.877499999998	689.688999999998	588.6554	753.029749999998	814.279200000001	472.375749999999	943.731249999997	562.488	466.254249999999	551.3872	785.592499999998	641.7058	359.127999999999	298.933249999999	791.918400000001	510.1	456.051749999999	719.62875	458.0698	1000.09	622.322	315.812499999999	632.648	596.817	749.994000000001	81.6199999999998	744.721666666664	277.576
109	121.064945593327	121.06258251664	121.073233923402	548.871	538.674	555.049	91	63	780.508636363641	1794.57088888889	2026.26163636363	2343.56645454545	1777.3626	2121.04428571428	1490.61845454545	2334.77288888889	1949.71852173913	2037.49472222222	1744.66636363636	1269.21927272727	1105.97563636363	2004.85119999999	1222.137	1926.26481818182	1166.14575	814.177636363633	638.690727272731	627.453750000003	1109.05057142858	973.340181818178	1189.49127272727	2254.61700000001	911.103545454542	986.603727272723	399.946909090912	2004.8359090909	940.691454545451	837.666299999998	916.851571428573	1004.80457142856	2764.37563636362	1903.82890909092	808.643727272734	1199.84072727272	1156.98927272727	2150.86390909092	944.784571428571	2431.28710526316	1568.15918181819
110	122.924525503199	122.920909229834	122.932148605265	48.9655	46.914	49.991	30	30	1634.3604	2298.9612	2477.167	2275.1575	1997.6495	2675.4888	2039.7796	1038.098	1715.2924	1382.43875	1488.54475	2059.1672	2338.413	2515.9365	2337.39275	2401.0012	1518.0576	2773.9238	1402.84375	1886.44225	1870.0266	590.72475	599.6205	1262.883	1917.976	1237.56325	1239.60375	1539.55725	1879.5768	1816.312	2154.87075	1535.401	2032.2384	2993.2668	1737.48575	2072.4324	2073.0464	1720.627	1719.12125	2011.933	1870.232
111	124.116573948385	124.111036503809	124.118088150502	319.343	315.262	319.35	3	3	52.0795000000001	171.555999999999	172.436333333334	228.554666666667	82.6334999999997	108.137666666666	90.7206666666665	293.856000000001	71.4116666666664	68.3511666666665	10.2033333333333	14.2706666666666	42.8469999999999	46.9353333333334	40.808	39.8345999999998	14.2846666666667	19.3838	8.16266666666661	18.3659999999999	25.5041666666666	6.12099999999998	7.14116666666664	49.0160000000001	30.6049999999999	4.08133333333334	3.06049999999999	54.0776666666663	11.2218333333333	27.5444999999999	37.7523333333331	24.4840000000002	158.151666666666	64.2704999999998	14.2823333333333	10.2033333333334	49.9963333333335	66.3108333333331	31.6251666666666	13.2751666666667	2.04066666666667
112	124.923688124992	124.922766961646	124.932376462087	48.971	46.937	49.997	5	5	304.0345	425.5485	448.91	416.262	394.83675	457.072	286.69025	158.37125	243.83975	293.832	280.56875	314.237	359.128	418.3025	429.52525	419.32275	256.08275	530.504000000001	258.12325	319.33825	331.58125	86.7212500000001	94.9995	197.19775	328.5205	223.43475	187.726	290.77125	350.966	234.6575	386.2215	261.1712	328.5205	528.463600000001	321.37875	341.78375	323.41925	276.89425	365.2495	343.82425	289.396
113	125.022008148991	125.021524782232	125.022491515749	166.79	166.263	167.317	2	2	51.0142857142857	80.6025714285714	60.1968571428571	66.3185714285714	51.0142857142857	51.0142857142857	37.7505714285714	41.8317142857143	45.9128571428571	52.0345714285714	83.7219999999999	33.693	61.2599999999999	59.1765714285714	53.0474285714285	54.0372857142857	88.7648571428571	113.156571428571	67.3388571428571	92.781	60.1884285714285	35.71	21.426	66.3185714285714	62.2374285714285	51.0142857142857	43.8722857142857	39.819	35.71	42.888	47.9467142857142	45.9128571428571	40.7828571428571	74.4182857142857	36.7251428571428	61.1742857142857	38.7708571428571	28.568	73.4605714285714	42.852	43.8722857142857
114	125.964576803228	125.961913214789	125.967122968313	1072.28	1071.26	1073.32	13	12	439.674999999991	613.019999999989	628.319999999989	670.140000000025	474.299999999992	521.219999999991	434.519999999992	447.779999999992	397.799999999993	513.059999999991	814.979999999985	400.894999999994	618.612499999988	609.959999999989	667.079999999988	550.857999999989	450.839999999992	687.479999999988	380.459999999993	419.224999999992	512.039999999991	413.099999999993	418.199999999993	467.159999999992	734.399999999987	476.340000000018	447.854999999991	485.520000000018	473.279999999992	416.159999999993	688.50000000001	521.219999999991	461.147499999991	589.559999999989	405.982499999994	405.932499999992	498.779999999991	424.319999999992	706.547499999986	470.349999999991	396.824999999994
115	125.985910676655	125.983807632015	125.994802935712	44.885	42.838	45.922	101	101	2023.321	3078.09425	3145.54085714286	3515.7815	1747.7739	2811.809	1663.14333333333	1713.05971428572	487.719333333333	570.366333333333	582.583142857143	733.619666666667	2897.27333333333	2954.774	2965.08866666667	2918.85577777778	803.985142857143	1356.9325	843.850125	818.269142857143	3754.41777777778	2819.181	2749.6088	3823.176875	3454.47244444444	2892.33	2293.70933333333	1758.911	1828.43733333333	1722.4352	3132.6855	2240.43966666667	1323.26425	2048.73371428571	1982.41514285714	1403.97866666667	878.3635	1195.4475	727.2368	1016.169	2408.9283
116	127.038447728233	127.038447728233	127.038447728233	295.855	295.855	295.855	1	1	38.7726666666668	43.8743333333334	38.7726666666664	52.0370000000001	40.8066666666669	43.8671666666669	27.5490000000001	34.6573333333336	239.778333333334	486.619500000003	302.989499999999	476.495666666668	41.8268333333336	55.1519999999999	60.1996666666668	49.988166666667	45.9128571428571	65.3013333333329	49.9963333333335	65.2982857142857	41.8268333333336	42.8539999999997	39.7930000000001	53.0573333333335	51.0083333333336	48.9760000000001	46.9331428571428	38.7726666666668	47.9556666666668	38.7663333333332	64.2810000000001	34.6913333333334	26.5243333333333	54.0776666666668	35.7116666666668	36.7302857142857	27.5489999999998	30.6350000000001	88.7544999999997	24.4839999999999	33.6710000000001
117	127.03854309813	127.038341805955	127.043565669373	58.16	58.159	59.179	4	4	456.891076923077	641.725153846153	578.470846153846	567.278857142857	322.392923076923	388.883769230769	360.141461538461	410.126142857143	254.730769230769	359.148307692308	630.536571428571	259.040923076923	368.331076923077	346.878461538461	335.655923076923	288.855923076923	127.538461538461	279.437846153846	114.265846153846	162.216692307692	464.24	280.584615384615	421.378	455.047428571428	392.492692307692	248.936307692308	259.152571428571	282.625230769231	164.257153846154	191.901	336.676153846154	296.954307692308	125.497846153846	280.457692307692	192.838153846154	190.783153846154	134.680615384615	332.620307692308	420.357714285714	168.414230769231	128.607230769231
118	128.020154006351	128.018183507329	128.029681445118	44.862	42.85	45.911	27	27	282.5954	431.601	469.353333333333	462.1355	342.8544	507.105666666667	357.058333333334	330.5448	421.4252	435.682333333333	452.007666666667	439.763666666667	440.784	507.602666666667	476.495666666667	481.6288	421.3426	444.8944	288.7732	404.0784	411.194333333333	348.897	310.434666666667	442.752333333334	432.550666666666	278.5692	289.774666666667	490.700166666667	355.076	287.687	506.498666666667	346.2546	544.832571428571	521.390333333333	295.848333333333	423.438333333333	495.882	520.007125	501.381142857143	424.4864	233.6258
119	128.052715494281	128.052508861988	128.052922126574	91.8255	91.817	91.834	2	2	47.9534285714285	35.705	26.546	11.231	133.657428571429	17.3594285714286	16.3291428571429	168.347142857143	82.6315714285715	69.3697142857143	6.12171428571429	122.434285714286	101.008285714286	162.18	122.331428571429	46.9397142857143	26.5274285714286	22.4462857142857	53.092	25.5071428571428	12.2434285714286	4.07771428571428	4.08057142857143	9.17485714285716	22.4462857142857	5.10571428571428	3.06342857142857	31.6288571428572	38.7708571428571	70.3997142857144	25.5071428571429	23.4665714285715	370.363714285714	218.524571428572	75.5645714285714	162.225428571428	266.294571428572	403.012857142857	7.142	154.063142857143	44.8862857142857
120	128.051602444668	128.051602444668	128.051602444668	355.025	355.025	355.025	1	1	0	5.101	6.1212	6.12239999999997	1.02040000000001	7.14279999999997	2.0384	2.0404	1.02040000000001	4.08560000000002	0	5.101	5.10699999999997	4.0808	7.14280000000004	4.0808	8.15333333333327	6.1212	12.2448000000001	17.3286666666666	12.2424	3.0606	2.0404	3.0606	7.1414	4.08160000000003	5.10199999999998	9.1818	7.13440000000001	7.1414	6.1212	3.06119999999999	11.2222	9.1818	1.02040000000001	3.0648	14.2996000000001	6.1212	6.1212	4.0808	10.202
121	128.954026556309	128.950960928233	128.958741543121	1075.82	1073.28	1079.38	6	6	732.364285714295	990.419999999982	897.600000000013	944.520000000013	643.620000000009	1039.37999999998	615.059999999989	623.071428571417	585.47999999999	469.200000000007	946.560000000013	595.864285714295	919.285714285726	793.559999999986	1012.86000000001	787.521428571439	680.339999999988	995.520000000014	598.739999999989	681.292857142844	931.259999999983	645.659999999988	524.279999999991	823.140000000011	1006.10714285716	603.840000000008	652.692857142865	656.880000000009	625.260000000009	622.199999999989	989.400000000014	675.240000000009	658.821428571416	926.160000000013	623.365714285704	588.342857142846	589.364285714293	602.820000000008	925.139999999984	636.350000000008	592.808571428562
122	129.018267014611	129.016178859476	129.024452591601	90.808	88.761	93.874	18	18	78.562	82.6431428571428	78.562	86.7242857142857	124.562	108.226	120.3895	193.8475	1098.944	1327.45366666667	128.5515	896.726500000001	105.08575	166.30075	156.002625	118.349	64.2757499999999	119.442375	100.072	62.2374285714285	176.509428571428	403.693714285714	296.89275	310.9475	137.738571428572	181.763428571429	163.34	89.7820000000001	86.7212499999999	66.3185714285714	128.5515	156.117375	394.850571428571	167.467428571428	97.0085714285714	184.66525	651.962571428571	456.067714285714	118.2765	515.244285714285	88.7648571428571
123	129.035389511674	129.035389511674	129.035389511674	143.823	143.823	143.823	1	1	68.4572499999998	99.9844999999997	88.7834999999999	85.8269999999998	75.4984999999998	85.7009999999998	82.7617499999998	95.7624999999997	69.3770000000003	132.6325	82.6402499999998	152.01725	49.9922499999999	133.45625	97.9439999999997	46.9314999999999	53.0529999999999	70.3972499999998	46.9314999999999	54.0732499999999	52.0964999999998	32.6479999999999	65.2959999999998	59.1744999999998	65.2959999999998	26.5264999999999	51.9689999999999	85.7219999999999	64.2757499999998	47.8812499999999	59.1744999999998	59.1744999999998	224.454999999999	171.402	66.3162499999998	60.1947499999998	110.187	207.824999999999	98.9642499999997	125.49075	146.952
124	129.036185493374	129.035410379735	129.037488648812	45.8985	44.878	45.917	6	6	153.06	259.1308	400.938600000001	397.956	159.1824	453.0576	180.6108	218.3228	139.7674	149.9988	96.9190000000001	152.0098	313.2014	289.7368	386.6558	332.6504	160.1714	264.2318	77.5504	162.2118	256.1204	155.0704	122.568	377.548	325.5076	134.6664	94.8786	293.8752	117.346	170.4068	351.3616	214.494	292.7974	416.241600000001	131.6058	175.4744	148.9784	284.2828	189.9804	192.8178	95.9175999999999
125	130.048779048673	130.044381770839	130.057922564717	98.982	94.9	112.217	49	46	132.6325	257.292	389.7355	411.16075	22.4473333333334	145.907666666667	41.8063333333334	26.52975	30.61125	695.867333333333	27.54675	25.50625	308.342	535.616666666667	355.037333333333	325.699	18.366	418.063333333333	581.1766	1232.85027272727	199.822	16.326	136.7135	98.0160000000001	95.9035000000001	212.212	54.0423333333334	197.053	339.771	18.3645	148.871333333333	21.4106666666667	1135.53825	446.177	134.673	14.28525	992.411999999999	180.58425	34.6885	1211.927	90.7466250000001
126	130.048611994843	130.046466137018	130.056923296572	53.053	51	62.23	29	29	1149.9908	1626.1988	1583.17	1564.9868	8.1616	1510.6506	11.2222	23.4646	595.7968	1688.65166666667	998.7758	13.247	1724.712	1879.2084	1876.1478	1672.1078	20.404	1592.25866666667	798.8166	10.214	963.0688	10.2033333333333	314.2832	867.242857142857	1020.35266666667	499.996	444.807200000001	765.300000000001	688.635	5.107	1132.422	10.204	17.3468	1470.18025	918.15	14.2828	1465.2944	11.2244	909.117	1691.8232	6.121
127	130.06447341479	130.062379659733	130.070705504119	268.336	265.269	272.428	13	13	12.2434285714286	46.9331428571428	23.4862857142856	47.9517500000002	26.5274285714288	69.4280000000005	61.2171428571428	227.523714285714	2593.56628571428	3608.62425000002	2263.199	4384.22909999999	33.6435	35.71	38.7695000000002	24.4868571428571	105.990857142857	174.468857142857	185.692	212.397714285715	29.5882857142857	16.3245714285714	9.18257142857142	20.4057142857143	21.4269999999999	21.4440000000001	13.2637142857143	28.568	37.7505714285714	13.273	25.5285714285713	13.2637142857143	104.156571428572	64.278	23.5027142857142	57.136	118.353142857144	23.4665714285714	53.0530000000002	80.5461428571429	85.7759999999996
128	130.065001841884	130.06265280624	130.073273700526	206.07	203.003	208.133	66	66	1468.01983333334	2216.16400000001	2179.02514285714	2468.07114285714	1676.584	2267.18066666666	1631.61959999999	2231.36485714286	821.368333333335	988.5738	201.9996	937.533166666668	2127.764	2344.343	2200.85900000001	1913.8952	1178.485	1716.12057142857	1267.19485714286	1334.596	1895.69085714286	1373.14433333334	1515.50083333334	1891.913	1479.29	1404.07142857143	1123.2402	1705.738	1034.6856	1344.73657142857	1468.25966666667	1018.3592	1286.7244	1780.39857142858	1183.58666666667	1112.018	1533.43575	1261.2144	493.7768	1441.74975	965.077666666668
129	130.084564072011	130.0841723515	130.089744556523	61.203	59.18	72.438	7	7	268.109714285714	354.039142857143	41.8317142857143	262.213428571429	521.293	693.794285714286	448.925714285714	1102.92885714286	607.2495	677.469714285715	558.096285714286	929.480285714286	519.325428571429	913.155714285715	657.064000000001	267.277428571429	671.348	51.9908571428572	238.746857142857	639.719142857143	279.558285714286	205.953428571429	155.083428571429	225.483142857143	703.405714285714	140.799428571429	198.955714285715	1808.96657142857	630.448285714285	452.239714285714	1099.868	883.567428571429	1384.52771428571	2078.1474	439.743142857143	1039.67114285714	774.396857142857	1386.56828571429	1110.93557142857	1012.802	455.366
130	130.072932909456	130.071827236353	130.074038582559	337.6855	337.685	337.686	2	2	10.202	40.8159999999998	43.8772000000003	21.4242	10.202	11.2222	5.101	34.6528	28.5656	36.6840000000002	19.3838	25.505	14.2856000000001	9.18360000000006	14.2856000000001	11.2112	5.101	11.2222	10.202	18.3636000000002	14.2855999999999	5.10199999999998	8.17120000000005	7.13440000000001	32.6464	6.1212	6.12120000000007	24.4895999999999	7.14279999999997	10.2016666666666	17.3638000000001	7.14980000000004	11.2222	19.3838	9.18149999999997	8.1616	11.2243999999999	8.1616	11.2243999999999	8.1616	22.4488000000001
131	130.967546856343	130.966589629399	130.974838404027	1077.37	1074.31	1083.49	6	6	666.060000000013	903.720000000018	890.460000000012	960.840000000013	600.780000000008	982.260000000019	605.879999999989	622.195000000011	530.40000000001	582.420000000011	511.020000000007	594.660000000008	961.860000000013	727.260000000014	691.560000000013	883.320000000012	970.699285714283	670.140000000009	464.099999999992	571.111666666677	886.380000000017	532.44000000001	553.743333333343	808.860000000016	810.900000000016	561.000000000008	603.840000000012	667.080000000009	524.115000000009	636.480000000012	963.900000000019	690.540000000013	563.96000000001	1044.48000000001	518.16000000001	458.728333333342	522.071666666676	707.88000000001	465.119999999992	586.300000000007	539.716666666678
132	131.052718251022	131.052718251022	131.052718251022	97.951	97.951	97.951	1	1	7.14175000000001	18.369	5.10124999999999	10.2025	23.4657499999999	13.26325	6.11399999999999	41.8336666666666	39.78975	33.6764999999999	2.04066666666666	53.053	13.2903333333334	13.26975	12.246	13.26	37.74925	7.13999999999997	38.7694999999999	29.58725	3.06075	8.16200000000001	13.2643333333333	4.08099999999999	1.02025	7.14175000000001	6.1125	6.13199999999998	13.26325	11.21725	8.14999999999998	8.16266666666665	36.729	6.13399999999999	6.1215	28.567	64.2757499999998	26.5264999999999	5.10125	29.58725	17.323
133	131.128167003528	131.126385364532	131.137414894357	45.911	44.879	47.946	32	32	17.3456666666667	44.8925714285714	12.2434285714286	36.7302857142857	160.166166666667	223.4165	100.9965	153.2	258.144333333333	403.012857142857	445.864857142857	273.398285714286	36.7302857142857	75.5011428571428	31.6288571428571	18.363	1162.15966666667	1687.44755555556	1006.08975	799.810666666667	18.3651428571429	173.448571428571	84.743	21.448	19.3854285714286	13.2643333333333	24.4834285714286	11.2231428571429	99.9763333333334	9.1815	24.536	10.2116666666667	138.765333333333	221.412333333333	71.4233333333333	132.618571428571	433.621428571429	147.048	415.547	99.988	133.641833333333
134	132.046594636143	132.046251641775	132.04693763051	92.3465	91.839	92.854	2	2	15.303	54.0706	59.2412	20.428	14.2828	55.1556	36.7272	20.404	7.1414	65.2928	13.2652	26.5304	64.2726	132.626	115.1696	76.515	33.6666	91.818	51.07	28.5656	34.6913333333333	13.2496	9.1818	33.6335999999999	45.918	9.18360000000001	13.2782	33.6666	63.2524	29.5915999999999	54.0811999999999	31.6323999999999	17.323	138.9104	55.1556	36.7272	93.8584	9.1818	29.5858	104.0808	15.303
135	132.046582099067	132.046582099067	132.046582099067	220.377	220.377	220.377	1	1	18.366	21.4235	17.3456666666667	13.2637142857143	14.2823333333334	24.4640000000001	16.3226666666667	7.14116666666668	8.16266666666669	15.3042857142857	14.284	7.14816666666668	17.3456666666666	15.305	13.2621666666666	11.2236666666666	17.3428333333334	19.3863333333334	14.2823333333334	11.2236666666667	19.3831666666667	13.2643333333334	13.2637142857143	17.3286666666667	19.3691428571428	20.3885714285714	16.3131428571429	15.305	15.3042857142857	13.2643333333334	24.4640000000001	9.18300000000002	14.2846666666667	25.5041666666667	11.2126666666667	14.2846666666667	18.366	13.2643333333334	9.18257142857142	15.3042857142857	13.2621666666667
136	132.051241221955	132.046763128774	132.055253974358	185.682	183.652	194.888	4	4	3.06100000000001	62.2403333333335	4.08133333333332	2.0408	91.818	4.0816	114.2624	549.420666666668	68.3623333333335	4.0816	28.5656	41.8364	5.10166666666665	7.14116666666668	13.247	6.1212	131.6316	6.12240000000001	3.0612	227.534333333334	12.244	5.10166666666668	7.1498	6.12200000000001	3.0606	3.0606	3.0612	143.867	9.1818	34.6528	10.2016666666667	16.3072	806.063333333335	1.01933333333334	66.3108333333334	72.4318333333334	5.102	323.4668	171.4272	2.0404	5.101
137	132.10270399555	132.099443967813	132.108974825951	119.382	115.294	123.434	3	3	275.4675	468.625	452.991	478.4738	433.60625	583.583	434.6265	776.410250000001	1402.167	1533.43575	721.2814	1406.92475	589.85625	770.399500000001	666.22325	487.6795	548.8945	592.76525	629.49425	725.35	435.64675	823.352000000002	627.45375	601.9475	643.777750000001	676.425750000001	477.477	855.989750000001	564.19825	481.558	633.57525	406.557000000001	1476.531	904.961750000001	485.639	775.390000000001	1014.1285	1070.794	631.53475	1039.63475	533.721500000001
138	133.059599973718	133.059599973718	133.059599973718	52.043	52.043	52.043	1	1	83.6634285714286	105.089428571429	73.5239999999999	81.6114285714285	65.2982857142857	65.344	53.0474285714286	113.251714285714	163.245714285714	169.367428571429	127.535714285714	147.817142857143	101.942857142857	114.272	99.988	93.8662857142858	293.842285714286	295.110285714286	160.297	225.641	67.3388571428572	37.7505714285714	33.6694285714286	68.3591428571428	72.3895714285714	24.4868571428572	24.4868571428571	52.03275	51.0142857142857	60.2558571428571	60.1884285714286	46.9331428571428	135.698	131.616857142857	28.568	52.0345714285714	187.726	103.04525	198.955714285714	108.059428571429	54.0751428571429
139	133.099821000823	133.099821000823	133.099821000823	384.63	384.63	384.63	1	1	15.2850000000001	23.4715	22.4455000000001	48.0222500000005	13.2632500000001	25.5125	15.3037500000001	37.7492499999996	6.12150000000003	6.12150000000003	9.18225000000004	6.12150000000003	23.4657499999998	53.0530000000002	31.6323999999998	22.4455000000001	31.6277500000001	54.0732500000002	26.5654999999999	49.9922500000002	39.7994999999999	28.5670000000001	40.808	73.4579999999993	36.7290000000002	29.5799999999999	20.4050000000001	39.7897500000002	14.2835000000001	17.3442500000001	20.4049999999998	27.5467500000001	38.7695000000002	31.6277499999997	15.3037499999999	14.2834999999999	11.22275	21.4252500000001	12.2304	19.3847500000001	10.2024999999999
140	133.976919291932	133.97632285114	133.980642687098	1069.23	1069.23	1069.23	3	3	491.639999999991	733.379999999987	558.95999999999	626.485999999988	499.799999999991	575.27999999999	616.079999999989	465.119999999992	506.939999999991	487.559999999991	123.419999999998	492.659999999991	501.80199999999	629.339999999989	547.73999999999	627.299999999989	436.559999999992	569.15999999999	563.03999999999	598.739999999989	653.819999999988	431.459999999992	654.839999999988	587.578333333324	458.999999999992	427.379999999992	589.42199999999	431.459999999992	502.859999999991	551.81999999999	422.279999999992	505.919999999991	472.259999999992	424.129999999992	496.783999999992	545.69999999999	483.479999999991	471.239999999992	145.123999999997	527.35199999999	496.739999999991
141	134.045973104215	134.045355360599	134.047564534505	52.0265	49.997	52.037	4	4	127.525	163.232	139.9318	123.4684	3.0612	193.876	3.0612	4.0808	72.4342000000001	120.3836	132.626	46.9384	188.515	153.03	174.6594	212.2432	5.10100000000001	79.6692	31.6324	14.2996	154.0804	56.1110000000001	91.8359999999999	176.4946	190.7774	92.8382	114.2848	111.2236	163.264	3.0642	159.1512	5.099	2.0404	174.4542	143.8482	124.4888	392.854	3.0606	840.617333333334	298.9186	78.4784000000001
142	137.061240927756	137.059319449941	137.06316240557	293.3325	292.828	293.837	2	2	7.14116666666671	12.2439999999999	15.303	14.2823333333334	11.2222	17.3468000000001	12.242	24.4639999999999	546.898666666663	694.960499999999	544.858000000001	687.672571428571	9.18360000000006	17.3456666666667	25.5083333333334	14.2856000000001	41.8336666666668	47.9478333333332	45.9150000000001	46.9276666666665	10.2040000000001	16.3253333333334	9.17399999999998	15.29	14.2856000000001	14.2828	5.10666666666665	7.1414	4.08066666666665	9.18300000000002	15.305	10.2033333333334	20.3866666666666	13.2621666666666	8.16133333333331	9.18300000000002	8.16320000000005	11.2222	10.2033333333334	8.16266666666669	8.16133333333331
143	137.964776796818	137.961893946802	137.974138753108	1071.29	1071.2	1074.33	49	49	775.264285714296	1103.63999999998	1124.04000000002	965.081250000009	816.000000000011	995.519999999982	774.179999999986	753.989999999985	731.339999999987	734.399999999987	1301.52000000002	793.467142857155	1064.32857142859	958.799999999983	1198.50000000001	1044.92142857144	731.339999999987	1103.64000000001	743.579999999987	724.361666666653	1042.43999999998	654.839999999988	692.579999999988	724.199999999987	1033.25999999998	803.760000000011	772.139999999986	686.460000000013	746.639999999987	685.439999999988	979.199999999983	634.439999999989	749.903333333319	703.80000000001	655.806666666656	705.971666666653	719.099999999987	779.280000000011	1210.67499999998	824.292857142868	734.218333333321
144	138.054681891364	138.053140679413	138.063039957019	58.153	57.105	61.224	9	9	7.13533333333333	5.10142857142857	8.16228571428572	10.2014285714286	5.10166666666667	7.147	7.142	7.142	8.15466666666667	3.0605	6.12171428571429	6.11657142857143	7.142	9.18257142857143	9.18257142857143	6.122	29.5896666666667	11.2231428571429	14.2963333333333	37.7523333333333	9.18257142857143	6.122	2.04028571428572	9.18257142857143	9.16842857142856	0	3.06085714285714	8.16114285714285	5.10142857142857	8.16914285714286	14.284	8.16133333333334	34.6856666666667	15.305	2.04033333333333	1.02028571428571	8.16114285714285	81.6228571428571	23.4665714285714	10.2028571428571	3.0635
145	138.090415610171	138.089795843989	138.099526285474	120.391	120.368	120.402	7	7	5.10166666666667	12.232	15.305	15.305	128.6964	159.1512	141.826333333333	285.693333333333	3.0605	4.08159999999999	3.0605	2.04066666666667	20.3866666666667	49.0272	19.4021666666667	36.726	80.5931666666666	82.6362	39.7955999999999	98.9561666666666	7.14233333333333	5.09666666666667	2.04066666666667	7.13533333333333	17.3286666666667	4.08066666666666	4.08133333333333	14.2706666666667	20.4066666666667	12.242	16.3093333333333	11.2328333333334	160.192333333333	88.7574	23.4676666666667	52.037	101.013	125.624	8.16266666666667	121.300666666667	64.2704999999999
146	138.129867951766	138.125663411283	138.135003741866	363.215	359.128	363.239	11	11	125.501	310.181333333334	310.130666666669	356.096333333334	178.558333333334	308.140666666667	177.529714285714	577.414333333332	359.157333333334	323.445666666667	65.2906666666671	64.2179999999998	165.266999999999	127.520833333333	226.476999999999	209.134166666666	30.5800000000002	29.5848333333335	10.2033333333333	22.4253333333335	86.7283333333335	10.2033333333334	16.3253333333334	68.3623333333335	64.2704999999998	11.2236666666667	8.16133333333338	150.984666666666	40.777142857143	71.4233333333335	47.9478333333336	52.0370000000001	481.597333333334	174.476999999999	42.8469999999999	51.0166666666668	100.9965	193.831666666666	76.5250000000002	71.4233333333335	10.2016666666666
147	138.975945964259	138.973668317209	138.985371029799	1072.28	1069.27	1074.34	27	27	838.039999999984	853.739999999985	1054.67999999998	1041.42000000003	815.999999999985	1123.01999999998	654.839999999988	920.521666666649	657.899999999988	627.299999999989	884.340000000024	741.103999999988	1107.84799999998	837.419999999985	838.440000000008	1058.79200000003	916.979999999984	463.080000000012	781.320000000021	599.913999999988	1203.59999999998	502.859999999991	863.939999999985	682.379999999988	946.559999999983	760.92000000002	794.093999999984	775.200000000021	740.519999999987	637.499999999989	1047.53999999998	748.679999999987	619.331999999988	989.400000000026	633.19599999999	654.079999999987	742.559999999987	829.260000000022	800.225999999984	736.862000000018	853.363333333319
148	139.001514535779	139.000322368783	139.009774074947	91.833	83.66	95.904	9	8	85.7115	105.08575	111.20725	100.058	76.565625	111.289	83.6605000000001	40.81	933.528750000001	1138.692	347.90525	757.025499999999	117.32875	97.92	117.2425	95.91525	74.4782499999999	111.220875	82.7010000000001	81.63	210.1715	317.0645	256.08275	310.9475	165.2805	166.423	186.843	52.03275	58.161375	87.7415000000001	128.5515	141.81475	157.13775	81.6800000000001	86.7849999999999	78.5592499999999	393.864750000001	280.56875	311.17625	400.95825	75.4984999999999
149	139.039087926568	139.037285408059	139.044843233549	237.7155	235.692	237.75	4	4	211.1814	324.4872	287.6964	344.872666666666	265.026666666667	372.421666666666	245.900333333334	194.8582	209.141	230.557666666667	493.841333333334	196.892166666667	356.096333333332	321.426	347.933666666666	364.861666666666	220.176	380.522166666667	256.120399999999	209.141	377.523333333334	241.7874	253.0096	281.5752	377.831666666665	255.333333333333	280.316666666666	210.1612	276.465166666667	239.512	310.795	248.717333333334	174.4542	311.221999999999	230.6104	224.444	234.638333333334	254.0215	548.939333333332	275.445	254.0796
150	139.989211867837	139.985946288658	139.997161048383	1070.22	1069.16	1072.2	39	39	1166.74333333331	1738.07999999997	1285.19999999998	1312.73999999998	1084.25999999998	1459.61999999997	1201.55999999998	1085.27999999998	1362.71999999998	1073.03999999998	2037.95999999996	976.139999999983	1373.11999999997	1739.09999999997	1421.87999999997	1448.40000000002	1017.95999999998	1298.45999999998	1081.20000000002	1151.41833333331	1839.05999999997	1258.67999999998	1101.09999999998	1276.98999999998	1240.30333333331	1278.05999999998	1294.37999999998	1190.34000000002	625.259999999989	1119.95999999998	1245.41999999998	1128.11999999998	1187.17666666664	1201.47999999998	1098.48199999998	1203.59999999998	1200.53999999998	1027.13999999998	976.009999999981	1195.25333333331	1273.93499999998
151	140.953593964031	140.951415117105	140.962282419205	1072.32	1071.3	1078.43	31	31	460.020000000012	1945.13999999997	1775.82000000002	1696.26000000003	1556.52000000002	1447.37999999997	1112.81999999998	1129.96333333331	1094.45999999998	1288.26000000002	966.959999999983	1291.54857142859	1893.7285714286	1578.95999999997	1849.26000000003	1794.65000000002	1084.25999999998	1807.44000000003	1204.61999999998	1113.61666666665	1539.18000000002	1083.23999999998	1153.61999999998	1364.76000000003	1720.08571428574	1381.08000000002	745.037999999985	814.980000000016	800.700000000006	1238.27999999998	1415.76000000003	1005.71999999998	1082.96666666665	1670.76000000001	681.041999999989	1115.65999999998	576.408000000014	1483.08000000002	1473.89999999997	1304.3642857143	690.203999999989
152	140.963149158201	140.961406577223	140.96489173918	43.858	43.852	43.864	2	2	255.041666666666	417.316333333333	363.238666666667	411.127166666667	233.656333333333	247.941	240.759333333333	199.985333333333	814.188	1153.94314285714	859.120666666667	452.007666666667	215.290333333333	224.693333333333	263.246	274.469666666667	212.229333333333	278.551	161.212666666667	205.087	263.246	114.277333333333	112.328333333333	224.436666666667	210.154333333333	107.135	99.9926666666667	173.428333333333	112.236666666667	191.791333333333	237.931833333333	181.767666666667	167.307333333333	182.639666666667	122.44	85.708	83.6536666666667	196.256	194.053333333333	80.6063333333333	100.9965
153	140.993105548739	140.990765533347	140.998518692408	1069.25	1069.18	1070.29	5	5	1489.19999999997	2388.83999999996	1397.39999999998	1565.70399999997	1400.45999999998	1506.53999999997	1569.77999999997	1432.07999999997	1261.73999999998	1402.49999999997	1943.09999999997	1338.23999999998	1644.39799999997	2319.47999999996	1510.61999999997	1407.59999999997	1414.73999999997	1406.57999999997	1675.85999999997	1568.75999999997	1944.44249999997	1348.43999999998	1571.81999999997	1363.44999999998	1346.39999999998	1327.01999999998	1351.90399999998	1405.55999999997	1385.15999999998	1421.87999999997	1473.89999999997	1432.07999999997	1447.37999999997	1460.43799999997	1491.36999999998	1471.85999999997	1335.17999999998	1235.21999999998	1893.76599999996	1307.81999999997	1355.57999999998
154	140.994747654396	140.994608637683	140.997077294732	35.713	30.612	37.754	3	3	594.789555555556	909.117	855.039333333333	999.796	645.800666666667	744.762222222222	631.930222222222	631.904	1007.43066666667	1081.43555555556	1385.61266666667	704.03	909.117	884.051	880.451777777778	852.905777777778	601.603333333333	817.287	647.841111111111	549.959666666667	944.322222222223	586.308333333333	552.000333333333	772.308222222222	820.258666666667	615.878666666667	644.780444444445	676.407333333333	610.092888888889	612.133333333333	823.319333333333	600.910888888889	579.486222222222	758.632	599.890666666667	525.471666666667	682.528666666667	626.484666666667	1089.0396	573.364888888889	585.607555555556
155	141.956758531369	141.95521525233	141.966266848006	1077.41	1072.3	1093.7	47	27	6918.77384615384	10087.7192857143	10894.62	10258.14	6494.34	11573.4705882352	7090.01999999999	6724.4657142857	6325.36642857141	6397.44	5698.95461538461	5904.78	10429.1992307692	10416.24	11119.0199999999	10050.06	6638.7257142857	10451.94	6497.39999999999	2674.44000000005	1572.84000000032	6334.19999999999	6830.93999999999	11329.14	9197.13076923076	6456.59999999999	6449.21999999999	6952.32000000008	6267.52307692307	6790.13999999999	11045.58	6752.4	6795.9157142857	10282.2084615384	6588.17999999999	6246.77142857141	5997.01923076922	6675.89999999999	5905.85285714284	6214.44307692307	6286.95428571428
156	141.957720132234	141.957312178938	141.966294227415	1103.905	1098.82	1109.04	12	8	1197.39333333335	1471.86000000003	1843.13999999997	1685.74999999997	1005.71999999998	1833.96000000004	1034.28000000002	1094.46000000002	1034.94833333335	1144.44000000002	1061.81999999998	937.379999999983	1819.58833333337	1589.16000000003	1731.95999999997	1708.49999999997	881.986000000022	1873.74000000004	1045.50000000002	1090.38000000002	1430.04000000003	1010.82000000002	1077.12000000002	1842.12000000004	1849.26000000004	1168.91999999998	1149.37499999998	1153.61999999998	1091.40000000002	989.400000000019	1846.1516666667	1451.46000000002	973.080000000019	1733.99999999997	1090.38000000002	943.500000000018	989.400000000019	1041.07833333331	1160.76000000002	1102.61999999998	1036.32000000002
157	141.958111870297	141.957925335935	141.95829840466	1141.63	1140.61	1142.65	2	2	748.68000000001	968.661428571443	1179.12000000002	1002.65999999998	674.220000000009	1220.60714285716	565.080000000011	622.200000000009	632.400000000009	722.150000000009	753.780000000011	624.240000000009	1050.14714285716	931.760000000017	1105.68000000002	1072.02000000001	611.835714285722	1173.00000000002	592.620000000011	553.743333333343	1066.4442857143	570.180000000008	667.080000000009	1154.64000000002	1146.48000000002	649.628571428559	705.84000000001	788.542857142842	642.718571428581	620.151666666678	1144.00000000001	715.02000000001	630.360000000009	1173.00000000002	619.140000000012	638.520000000009	588.540000000008	622.199999999989	657.953333333345	704.82000000001	616.942857142865
158	141.958540751707	141.958265601264	141.95881590215	37.7535	35.713	39.794	2	2	482.57825	664.264125	816.2	828.420444444444	415.24175	800.89625	490.08	471.06675	391.536	370.35075	409.12025	331.621875	888.710333333333	781.575333333333	780.49125	752.9445	445.576125	862.11125	454.01125	468.352125	831.003555555555	313.024875	426.51675	825.38225	745.80275	396.925875	477.516	550.92	417.28225	438.7075	779.471	471.3555	507.06425	863.622375	396.87725	361.21275	442.776444444445	449.93025	493.518666666667	499.908888888889	384.63425
159	141.958025585932	141.957425743518	141.968701609577	1120.225	1115.16	1130.46	12	9	1471.26100000001	1904.16500000001	2208.29999999996	1998.17999999996	1263.78000000001	2103.4888888889	1295.40000000001	1173.51111111112	1295.40000000001	1195.44000000001	1482.49199999997	1056.71999999998	3369.08312499999	1956.36000000001	1355.58000000002	2120.57999999996	1224.00000000001	2112.67888888885	1307.64000000001	1363.74000000001	1888.02000000001	1057.74000000001	1470.84000000001	2153.93111111113	2012.61000000001	1306.61999999998	1412.69999999997	1474.32400000001	1227.05999999998	1288.26000000001	2016.54000000001	2429.63999999999	1283.397	2264.57799999996	1309.943	1248.48000000001	1102.43777777779	1243.57799999998	1452.48000000001	1391.28000000001	1226.221
160	142.962795816321	142.962152901342	142.963667984847	1076.39	1075.38	1079.45	5	5	637.500000000006	952.68000000001	839.460000000008	986.34000000001	551.820000000006	1037.34000000001	663.000000000007	561.687500000005	599.473750000005	619.140000000006	603.840000000006	583.440000000006	1030.20000000001	956.76000000001	464.100000000012	1056.72000000001	604.860000000006	1003.68000000001	645.660000000006	617.856250000006	949.62000000001	610.980000000006	645.430000000006	1056.72000000001	1020.00000000001	623.220000000006	619.140000000006	653.820000000007	581.091250000005	599.760000000006	981.24000000001	612.000000000006	607.643750000005	1053.66000000001	648.493750000006	580.070000000005	588.240000000005	575.280000000006	574.260000000006	591.600000000008	569.481250000006
161	142.991726434053	142.991726434053	142.991726434053	1069.2	1069.2	1069.2	1	1	664.019999999988	1068.95999999998	524.279999999991	589.982499999988	568.13999999999	607.919999999989	665.039999999988	467.159999999992	591.599999999989	571.19999999999	838.439999999985	483.479999999991	635.459999999989	1109.75999999998	634.439999999989	526.319999999991	677.279999999988	504.899999999991	619.139999999989	591.599999999989	1048.55999999998	578.33999999999	588.959999999988	554.537499999991	527.339999999991	534.47999999999	513.837499999992	597.719999999989	553.85999999999	549.77999999999	544.67999999999	616.079999999989	550.79999999999	497.95749999999	583.027499999991	569.15999999999	504.899999999991	520.199999999991	707.879999999987	530.677499999989	527.609999999989
162	143.042708241304	143.042708241304	143.042708241304	148.964	148.964	148.964	1	1	88.7617500000004	147.718750000001	148.9565	113.24775	84.6807499999998	112.2275	95.9034999999997	73.4580000000003	89.7820000000004	72.4377499999998	135.69325	75.4985000000003	123.450250000001	172.422250000001	116.3085	166.2926	75.4985000000003	122.43	91.8225000000004	76.5187500000003	114.268	92.8427500000004	99.9844999999997	123.450250000001	106.106	92.8655000000005	97.9440000000004	79.5794999999998	83.6604999999998	97.8239999999998	141.78	80.5997499999998	80.5997500000003	111.20725	86.7212500000004	92.8427499999997	92.8427499999997	63.2554999999998	127.718750000001	97.9439999999997	95.7625000000004
163	143.958610090853	143.958204758812	143.959766674273	1091.73	1090.62	1096.82	5	5	798.659999999986	1026.12000000002	1178.10000000001	1206.65999999998	751.739999999987	1014.90000000002	791.520000000015	711.960000000014	857.820000000017	910.860000000018	1385.15999999998	764.206666666652	996.539999999982	1097.27000000002	1095.47999999998	940.439999999983	771.358333333347	1002.66000000002	789.480000000015	775.445000000014	1014.90000000002	798.660000000016	811.920000000016	969.000000000019	982.260000000019	816.311666666651	844.918333333317	786.419999999986	777.488333333347	733.380000000014	1038.36000000002	759.098333333347	740.520000000014	1064.87999999998	862.920000000017	809.880000000016	805.800000000016	788.459999999986	1384.35833333336	775.199999999986	795.600000000015
164	143.959127273568	143.957868371654	143.95951905581	73.9655	69.387	75.509	4	3	1594.60733333333	2165.5875	2108.7534	1895.7174	1273.23733333333	1832.5216	1137.6345	1066.109	1332.41022222222	1194.19844444444	3606.7605	999.926666666666	2221.1931	1961.0166	2137.5285	2157.9345	1379.49066666667	2286.4923	1350.77422222222	1559.91977777778	2046.084	1365.206	1515.1455	2147.7315	2220.24533333334	1352.81466666667	1837.5603	1350.0828	1480.3102	1390.56288888889	2255.6622	1709.0025	895.852666666666	1928.43	1367.24666666667	1309.9368	1009.0767	740.3022	2931.6375	844.743999999999	1307.92488888889
165	143.958402393644	143.958028112887	143.9587766744	158.6595	158.158	159.161	2	2	953.076666666664	1195.83066666667	1220.31866666666	1149.808	865.242666666665	1158.90933333333	870.344333333331	719.922499999998	778.387166666668	766.270333333331	1427.44633333333	821.234166666664	1260.11166666666	1199.75533333333	1212.156	1212.156	835.516499999997	1183.53216666666	938.706666666664	803.234666666669	1265.11085714286	959.976833333335	947.73483333333	1226.24033333333	1253.78483333334	976.458999999998	905.77483333333	798.920999999998	917.279666666664	799.810666666664	1223.55733333333	858.980333333331	736.680666666668	1189.562	948.909999999998	954.011666666664	900.807166666664	765.124999999998	1407.83	861.161333333331	949.930333333331
166	143.959191145565	143.956930258615	143.96833923521	1158.99	1146.75	1169.27	83	44	2327.67272727273	2317.43999999996	1759.50000000005	2329.68000000003	1788.05999999997	1974.72000000004	1448.39999999997	1675.85999999997	1895.15999999997	1983.89999999996	4516.56000000002	1717.0214285714	2253.17999999996	1996.14000000003	2318.45999999996	2297.03999999996	1685.03999999997	2300.09999999996	1295.39999999998	1440.23999999997	2277.65999999996	1515.71999999997	1556.51999999997	2260.31999999996	2221.55999999996	2264.82444444446	1561.76428571431	1732.98000000002	2403.12000000001	1503.47999999997	2233.86428571431	1664.92857142854	1614.65999999997	1951.25999999997	1573.85999999997	1598.33999999997	1769.70000000002	1751.33999999997	5366.22	1826.81999999997	1558.56000000003
167	143.959142366327	143.957335886982	143.9685279195	1139.59	1130.43	1145.77	48	34	1670.76000000002	2312.34000000003	2232.78000000003	2312.51428571432	1576.92000000002	2196.06000000003	1575.90000000002	1592.22000000002	1751.34000000002	1965.54000000003	3261.96000000005	1704.42000000002	2182.80000000003	2443.85125000002	2224.62000000003	2189.94000000003	1616.63875000001	2175.66000000003	1949.22000000002	1596.49285714288	3142.62000000001	1517.76000000003	1812.54000000003	2285.82000000003	2218.50000000003	1738.08000000002	4778.69999999997	1692.50714285716	1457.23500000003	1591.38571428573	2149.08571428574	1583.04000000002	1915.56000000002	2205.24000000003	1647.30000000002	1758.48000000002	1711.91428571431	1712.58000000002	3246.10000000004	2757.27083333333	1639.39285714288
168	143.959936591936	143.95617885082	143.968445189898	35.1975	23.465	39.789	30	28	5312.65870833333	7416.19725	7062.24573913043	6977.04913043478	5423.56154166667	6979.1995	7267.34878048781	8669.28191111111	5210.37283333333	5431.32041666667	12495.1951351351	5308.57754166667	7009.96382608696	10210.225025641	10377.326	7047.15454166667	5394.78	7266.2205	5470.80391666667	5243.01416666667	5663.45123809524	5283.540625	5241.02425	7069.60095833333	7010.21243478261	5258.04583333333	5256.608	5316.91826086957	5406.52554166667	5233.07595833333	12208.4907291667	5168.551125	2348.80733333333	6007.16190476191	5190.22370833333	5758.38506666667	5130.45339130435	5329.16452173913	8304.25708695652	5182.20939130435	5236.13683333333
169	143.959338761859	143.957330027798	143.968084490741	1120.24	1104.92	1129.49	38	22	1423.92000000003	3821.94	13305.1194339622	3003.51454545455	2755.02	3643.12538461538	2729.53692307692	2694.8184615385	2989.62	3162	5569.2	2865.18	3704.37153846153	3627.81384615384	3747.24384615384	3645.48	5017.80647058824	3643.12538461538	2866.2	2728.5	2698.91999999995	2874.36000000005	2809.08	3799.5	3671.70692307692	5225.64652173914	1471.86000000003	2803.0323076923	2782.56	2658.12	3689.34	2701.97615384615	2710.14	3850.34153846153	2879.59	2883.54	2908.88461538462	2746.89	14195.5158139535	2028.78000000001	2877.42
170	143.95938810741	143.958502408599	143.968754577637	1072.325	1071.32	1080.42	10	9	1117.59249999998	1778.87999999997	2395.97999999996	2400.06000000006	2056.31999999996	1487.15999999997	1261.73999999998	1108.73999999998	1520.81999999997	1381.07999999998	1645.26000000004	1864.97599999997	1553.17749999997	1807.43999999997	2393.94000000006	2387.39200000006	1068.95999999998	1462.67999999997	1548.35999999997	1306.11599999997	1543.25999999997	1571.81999999997	1352.51999999998	1406.57999999997	1439.21999999997	1869.66000000005	1281.19249999997	1899.24000000005	1270.91999999998	1376.99999999998	1554.47999999997	1114.85999999998	1380.72199999997	2329.68000000006	1447.59599999998	1518.69199999997	1303.55999999998	2008.38000000005	1604.53999999997	1849.82000000005	1449.63199999998
171	143.958586246595	143.957675196189	143.967066942063	107.116	103.035	108.153	9	9	2361.934	2928.53175	2962.75015384616	2274.13725	1937.45475	2316.98775	1638.87216666667	1528.73016666667	2333.188	2133.34275	4588.439	2232.48933333333	2604.62733333333	3069.4475	3308.67075	3318.45825	2147.62625	3540.86133333333	2640.407	1218.451875	3551.69107692308	1972.14325	2444.34075	3201.5445	3395.66933333333	1812.0528	2315.02166666667	1573.2255	1991.6256	2334.52266666667	3427.37975	2352.7555	1746.668	2674.003	2278.40433333333	2504.52352941176	1666.2715	1877.26	4453.39125	1533.84861538462	2201.6995
172	143.95858801865	143.956890016822	143.966436581149	92.832	82.64	97.933	13	9	1574.20288888889	2205.72044444444	2066.175	1995.810625	1029.558375	1852.094	1247.20375	594.80575	1174.27577777778	914.144000000001	2938.32	1032.57733333333	2222.4993	1388.56025	1887.403	1743.820875	1381.4185	1627.29875	1236.431	1307.9605	2320.238	1522.36233333333	1557.92175	2062.701375	2301.62133333333	2838.165	1858.22	1270.21125	1282.31957142857	1401.78533333333	1880.1885	1314.082	480.524666666667	1245.62	1316.94666666667	900.880750000001	585.671333333334	510.166666666667	2728.37133333333	714.155555555556	1417.08866666666
173	143.959144754613	143.957534029337	143.969064427936	127.544	116.299	130.599	11	9	1528.29288888889	2144.12533333333	2064.23733333333	2210.9901	1701.8403	2189.5638	1379.34044444444	1250.92866666667	1519.11088888889	1540.7667	2821.1295	1471.32066666667	1642.66	2218.8672	2256.9888	2314.0404	1582.3302	2321.2992	1703.901	1411.88933333333	1446.83266666667	1484.63466666667	1673.292	2264.7537	2013.91866666667	1126.39542857143	1597.865	1522.4121	1795.728	1710.0369	2129.71	1665.1296	1233.23377777778	2222.2134	1546.65688888889	3537.27342307692	1599.9093	1453.9275	2367.17333333334	1522.4121	1575.23866666667
174	143.958844282042	143.958218136349	143.969070791888	140.804	135.712	150.959	8	6	1834.28775	2373.978	2420.033	2373.24375	1880.28530769231	2355.75725	1735.98333333333	1504.25416666667	1604.85325	1629.117	2772.24566666667	1754.83	1900.674	2245.673	2562.68007692308	2534.25323076923	1709.101	2577.29723076923	1860.936	1711.9795	2863.10357142858	1810.8105	1926.34092307692	2445.53925	2444.519	1848.844	2052.79546153846	1660.76025	2101.83384615385	1913.23138461539	2481.2545	1911.91246153846	1531.78966666667	2359.83825	1817.06525	1899.81292307692	1515.81375	1699.06369230769	2592.45525	1775.20153846154	1830.294
175	143.959993536935	143.956747046768	143.966706977299	5.1	2.039	11.215	5	5	2782.89775	3569.93427272727	3505.65709090909	3599.52218181818	2727.189	3595.87890909091	0	0	2645.56718181818	2901.65563636364	4466.754	2449.92	3868.788	3521.50909090909	3791.249	3660.18183333333	2547.621	0	2780.02436363636	2706.72325	3731.05425	2814.93245454546	2809.83109090909	3542.38690909091	3775.94525	2895.4695	3084.21575	0	2573.4368	2542.51963636364	3164.79	2546.60072727273	2767.93825	0	2729.80990909091	2795.54727272727	2728.20927272727	0	4314.61418181818	2817.99327272727	2896.09
176	143.962581718109	143.956685117918	143.9684589567	18.36	14.287	20.398	4	4	2081.819	3266.75155555556	2855.737	3238.18533333333	2358.75377777778	2876.157	2342.43022222222	2055.80375	2383.23911111111	2536.27244444444	3897.24888888889	2320.50844444444	2874.396375	2889.348	2850.92775	2776.10025	2306.72244444444	3238.538	2151.70725	2279.97466666667	2901.591	2284.33975	2476.07933333333	3142.62666666667	2793.78675	2242.78425	2179.835	2036.419	2460.45566666667	2106.323	2961.78575	2263.66	2551.35763636364	3124.25866666667	2182.898	2469.63266666667	2500.837	2358.489	3444.364	2443.43222222222	2280.25875
177	143.967278124884	143.967278124884	143.967278124884	199.96	199.96	199.96	1	1	559.097000000002	774.369750000003	812.119000000003	716.215499999998	570.319749999998	746.822999999998	544.813499999998	476.456749999999	519.307250000002	510.124999999999	865.172000000004	572.360249999998	768.248249999998	746.823000000003	771.308999999998	775.579999999999	555.218749999998	786.612750000003	655.217	560.940750000002	794.774749999998	491.760500000002	623.525499999999	926.3416	779.470999999998	612.899999999998	579.332249999998	566.238750000002	536.651499999999	550.934999999998	786.612750000003	590.724749999998	432.586000000002	760.086249999998	531.550249999999	339.743250000001	268.325750000001	559.097000000002	566.238749999999	323.419250000001	533.353499999999
178	144.068568485281	144.068568485281	144.068568485281	266.295	266.295	266.295	1	1	8.16228571428571	9.18257142857142	5.10499999999999	9.18225000000004	11.2215714285714	12.2537142857143	6.12171428571428	11.2231428571429	559.744714285714	661.122000000003	336.41142857143	652.982857142857	10.2028571428571	6.12171428571428	9.18257142857142	6.12171428571428	8.16228571428571	10.2028571428571	12.2434285714286	8.16800000000005	6.12171428571428	9.18257142857142	10.2028571428571	8.15542857142853	10.2028571428571	3.06085714285714	6.12171428571428	4.08114285714289	7.142	3.06085714285714	4.084	1.021	11.2310000000001	8.16228571428571	4.08514285714286	9.18257142857142	11.2231428571429	8.16228571428571	9.18257142857142	12.2331428571429	14.284
179	145.056413191456	145.056413191456	145.056413191456	113.271	113.271	113.271	1	1	11.2231428571429	13.2637142857143	13.2637142857143	11.2231428571429	25.5071428571428	33.6694285714286	28.548	56.0685714285714	37.7452857142857	22.4462857142857	20.4057142857143	31.6288571428571	10.2028571428571	24.4662857142857	21.426	18.3651428571428	34.6897142857143	14.284	22.4462857142857	22.4462857142857	14.284	21.426	16.336	15.2914285714286	16.3245714285714	27.5477142857143	19.3691428571428	59.2262857142858	20.4057142857143	15.3042857142857	16.3108571428571	22.4651428571428	61.2171428571428	14.272	22.4462857142857	38.7708571428571	66.2628571428572	31.6022857142858	34.6897142857143	29.5882857142857	51.0071428571428
180	145.057533358935	145.057533358935	145.057533358935	58.16	58.16	58.16	1	1	348.644571428572	285.68	62.2374285714286	23.46575	226.503428571429	69.3794285714286	246.909142857143	211.199142857143	180.438857142857	21.426	451.986571428571	207.118	101.008285714286	59.1745	58.15425	22.4462857142857	61.2171428571429	32.6217142857143	28.592	47.9534285714286	6.12171428571429	125.495142857143	34.6885	55.0954285714285	136.603428571429	45.9128571428572	57.134	156.081857142857	17.3448571428572	132.751666666667	65.2982857142857	179.545142857143	91.8257142857143	58.1562857142857	113.251714285714	109.170571428571	72.4301428571428	215.280285714286	311.17625	38.7708571428572	19.4017142857143
181	145.940919876099	145.936348688035	145.9410543286	1076.36	1076.34	1077.33	3	3	702.780000000019	755.82000000002	805.800000000022	847.238000000021	698.700000000019	722.160000000019	673.199999999988	661.234000000017	787.440000000021	523.260000000014	672.180000000018	734.40000000002	788.460000000021	820.079999999985	874.140000000023	843.540000000023	641.580000000017	848.640000000023	624.239999999989	699.720000000019	820.080000000022	615.060000000016	763.98000000002	763.980000000015	857.820000000023	498.780000000013	783.360000000021	733.379999999987	574.260000000015	751.74000000002	871.080000000017	647.700000000017	484.500000000013	818.040000000022	758.88000000002	592.760000000015	770.588000000019	615.060000000016	637.499999999989	649.740000000017	655.860000000018
182	145.954636298941	145.954636298941	145.954636298941	1157.99	1157.99	1157.99	1	1	444.719999999992	574.25999999999	683.399999999988	652.799999999988	455.939999999992	638.519999999989	464.099999999992	526.319999999991	527.339999999991	691.559999999988	978.179999999983	500.819999999991	634.439999999989	537.53999999999	621.179999999989	624.239999999989	464.099999999992	586.49999999999	548.75999999999	504.899999999991	679.319999999988	529.379999999991	529.379999999991	652.799999999988	715.019999999987	528.359999999991	460.019999999992	515.872499999992	464.099999999992	538.55999999999	822.119999999985	486.539999999991	447.779999999992	660.959999999988	527.339999999991	522.239999999991	521.219999999991	472.259999999992	996.539999999982	502.859999999991	451.859999999992
183	145.955750890793	145.952405519358	145.960360698	1069.23	1069.16	1072.28	15	15	1370.87999999998	2081.81999999996	1423.91999999997	1463.50399999997	1396.37999999998	1500.41999999997	1546.31999999997	1486.13999999997	1610.57999999997	1820.69999999997	1721.75999999997	1484.09999999997	1602.49599999997	876.179999999984	1561.61999999997	1493.27999999997	1553.45999999997	1443.29999999997	1691.15999999997	1415.75999999997	2076.71999999996	1422.89999999997	1681.97999999997	1587.58166666664	1130.15999999998	1521.83999999997	1535.14399999998	1458.59999999997	1585.07999999997	1396.37999999998	1605.47999999997	1526.93999999997	1405.55999999997	1423.64599999997	1644.06999999997	1586.09999999997	1528.97999999997	1357.61999999998	1689.36599999997	1568.76999999997	1636.07999999997
184	145.954095991758	145.952782156808	145.958356554935	33.1485	25.5	38.763	10	8	1274.88836363636	1915.05190909091	1770.17318181818	2255.823	1289.05018181818	1723.24063636364	1312.07072727273	1273.07163636364	1341.65863636364	1407.97636363636	2279.28927272727	1345.73972727273	1812.00436363636	1769.15290909091	1734.46363636364	1794.65972727273	1293.01418181818	1747.72718181818	1453.88863636364	1268.65381818182	1684.22863636364	1343.40145454545	1427.36154545455	1717.119	1808.94354545455	1351.25909090909	1427.36154545455	1394.31345454545	1469.19272727273	1274.43418181818	1733.44336363636	1291.66527272727	1320.23290909091	1774.32545454545	1418.17909090909	1314.81381818182	1402.20745454545	1272.28009090909	2220.14171428571	1359.00327272727	1375.32763636364
185	145.953876513115	145.95228600604	145.962003114999	11.224	4.078	18.369	10	5	682.603	901.974666666667	982.4205	946.869333333333	740.762	1025.2675	686.011333333333	689.745333333333	778.514333333333	781.575333333333	1249.90833333333	721.061333333333	963.037333333333	804.679333333333	903.867666666667	919.320333333333	599.5618	1089.66514285714	886.902857142857	753.357714285714	971.198666666667	764.229666666667	663.91	922.230666666667	944.674333333333	737.5805	778.514333333333	744.843333333333	714.116666666667	748.924666666667	834.4416	692.693166666667	423.383	1014.21133333333	754.026333333333	749.945	720.237666666667	735.660333333333	1266.23366666667	761.168666666667	864.475428571429
186	146.06299446456	146.060953449401	146.072101903224	91.8365	84.681	96.924	22	22	197.935428571428	355.009714285714	403.295	127.625	399.952000000001	287.962285714286	270.451428571429	485.656000000001	349.909	350.929142857143	32.6491428571429	507.082	523.406571428571	695.64	595.346285714285	502.050857142857	180.590571428571	583.603428571429	379.812	159.164571428571	171.408	29.5634285714286	47.9467142857143	64.2240000000001	259.152571428571	77.6068571428571	54.1205714285714	270.375714285715	398.931714285714	308.126285714286	389.749142857143	294.862571428572	1152.90818181818	838.539545454545	415.605142857143	626.455428571428	912.13542857143	1072.32028571429	733.020500000001	604.009142857144	287.680285714285
187	146.062436602235	146.060471785696	146.072846070695	143.8395	140.756	144.882	18	18	337.062	650.866333333334	478.536333333332	442.165166666665	293.8176	367.272	260.763	493.472571428571	1079.3716	1099.9912	517.3428	1211.9976	417.3436	705.286400000001	397.956	280.555	304.0196	309.1206	205.0602	326.464	266.524499999999	82.6335000000001	40.816	156.0906	341.767	93.8584	44.8448	597.915333333332	205.1004	268.0496	315.2315	97.9392	1449.492	927.3618	223.4238	408.16	1200.864	1079.33279999999	785.708000000001	1085.4928	1158.154
188	146.059279794768	146.057883517377	146.064386364469	156.088	154.047	157.125	7	7	18.3456	20.404	9.18360000000001	18.3455999999999	30.6119999999999	23.4692	22.418	48.9696	708.157600000001	725.3622	308.1004	618.2412	19.3838	26.5304	17.3434	19.3876	53.1179999999998	61.212	44.8976	65.3056000000001	19.3647999999999	62.2444000000001	37.7474	31.6324	27.5454	51.0083333333334	66.3108333333334	41.8282	84.6766	17.3468	34.6868	16.3263999999999	158.131	97.8559999999998	111.2018	110.1816	234.646	110.1816	88.7748000000001	209.141	86.7141666666668
189	146.165270564532	146.161568466369	146.173814396547	43.876	42.833	46.931	45	45	890.709428571428	1143.74028571429	1198.79375	1970.1993	1335.50725	1488.42316666667	1863.04171428571	1696.9252	62.2352500000001	86.72125	15.3042857142857	147.941428571429	1680.38918181818	2100.7977	1480.43457142857	1700.81628571428	881.526857142857	881.526857142857	484.61875	823.34175	601.918	735.690375	410.499428571429	559.314588235294	739.645	754.985	546.854	1722.393	806.063333333333	970.291714285715	886.228000000001	731.977333333333	1602.028	1731.42485714286	1042.6955	1148.84171428571	851.938571428571	1202.894	610.757333333333	1063.13771428571	1449.89366666667
190	147.045011481029	147.042621059558	147.051160008372	294.837	292.822	296.908	4	4	68.3567500000003	144.911	180.5754	214.252500000001	17.3467999999999	220.406399999999	76.5187500000003	9.17100000000005	1146.80114285714	1472.43719999999	669.284000000003	1265.42000000002	133.652750000001	177.567	152.017250000001	158.138750000001	16.3232	130.591999999999	105.08575	47.9588000000003	83.6727999999996	58.1514	49.9922500000002	79.5795000000003	87.7415000000004	75.4948	48.0222499999999	166.2926	53.0530000000002	15.3059999999999	118.349000000001	15.3037500000001	8.1616	169.361500000001	63.2555000000003	89.7776	123.4442	22.4708000000001	57.1340000000002	102.025	40.8100000000002
191	147.07660795823	147.073684593171	147.085478665919	56.124	51.012	58.159	37	35	272.187428571429	497.899428571429	577.81525	899.934	341.795714285714	469.725714285714	286.700285714286	1123.17728571429	724.813714285715	1036.61028571429	393.8165	518.889142857143	385.668	921.398625	664.264125	392.81	1654.8455	843.346	699.482857142857	1045.72777777778	215.280285714286	176.509428571429	143.85525	196.915142857143	133.451571428571	125.495142857143	104.0655	530.53	291.801714285714	168.6575	287.7105	190.793428571428	1323.37233333333	478.514	226.503428571429	414.178	1191.652	1036.574	861.091	1150.842	419.631
192	148.059608795212	148.057318290805	148.07010782803	54.078	52.027	66.321	35	31	1103.8564	1510.86683333333	1519.248	1495.6132	556.081666666667	1628.76083333333	1113.0382	1642.43	637.75	702.9178	616.321600000001	644.1344	1493.32333333333	1556.8252	1398.76275	1559.83483333333	771.422399999999	965.223	522.3424	840.6122	1142.624	529.5876	471.332400000001	813.205666666667	1129.052	630.4836	424.403200000001	1019.313	783.513600000001	932.538200000001	1053.91825	926.523200000001	1547.6434	1687.7416	823.462799999999	1041.6242	1164.10525	1556.77433333333	1669.0472	1597.792	538.6656
193	149.050226576683	149.045749664307	149.054703489059	844.7415	841.695	847.788	2	2	42.8520000000003	90.8054285714292	105.163000000001	79.5822857142863	51.0142857142853	105.015857142856	38.7708571428568	68.301714285714	85.7760000000003	132.637142857144	46.9331428571432	84.6125714285724	80.602571428572	93.8662857142849	110.283428571429	81.6228571428564	40.8114285714289	63.2577142857147	59.1268571428578	38.7708571428574	80.8057142857139	51.0142857142853	76.5857142857145	71.3599999999997	69.379428571428	63.3108571428574	59.2179999999995	43.8661428571426	63.2045714285711	54.0751428571424	73.4605714285708	45.9128571428568	44.9239999999996	96.9271428571436	85.7040000000006	102.028571428572	72.3794285714282	48.9737142857146	53.0205000000003	89.7851428571435	89.722285714285
194	149.953726375804	149.951810154463	149.962942294974	43.876	42.85	44.896	9	9	51.0083333333333	91.83	31.6324	31.6262	38.7726666666667	49.9963333333333	80.5931666666667	56.1183333333333	556.081666666667	572.3322	458.1596	202.026	30.612	70.4904000000001	35.7116666666667	35.7116666666667	47.9556666666667	35.7116666666667	33.671	57.1386666666667	8.1616	7.1414	16.3264	16.3226666666667	12.242	11.2236666666667	12.2424	35.707	21.427	20.4033333333333	10.214	10.2116666666667	77.5326666666666	60.1996666666667	18.366	35.7116666666667	94.8786	43.9202	136.8676	78.5707999999999	36.726
195	150.057618131446	150.056335019394	150.067563703948	87.748	84.68	88.767	18	18	166.306571428571	298.943714285715	407.379	516.2465	380.833	392.81	329.54075	536.670285714285	329.275428571428	297.923428571428	180.58425	350.683428571428	453.006857142857	569.319428571428	467.2745	412.195428571428	192.834	205.249714285714	87.8060000000001	198.927857142857	189.7665	56.1157142857144	77.5390000000001	163.24	169.367428571428	59.2262857142857	32.6765714285714	277.542	83.6634285714285	181.6045	157.1185	140.799428571429	644.5034	357.1	93.9451428571428	124.474857142857	399.938	507.06425	144.758857142857	319.33825	168.347142857143
196	151.035073823336	151.034306974493	151.044227069357	45.905	43.859	45.921	5	5	228.544	385.668	399.952	348.9255	304.045142857143	427.499714285714	318.329142857143	372.404285714286	263.233714285714	296.903142857143	287.680285714286	271.396	351.98625	356.329	396.891142857143	417.004714285714	294.862571428572	284.659714285714	212.219428571429	244.868571428572	380.566571428572	250.990285714286	250.18	447.198	343.836285714286	250.990285714286	265.265	395.857	305.065428571428	283.639428571428	384.970857142857	280.814285714286	459.128571428572	453.006857142857	233.645428571429	261.193142857143	394.83675	407.721	366.539	394.850571428571	200.996285714286
197	151.949055128995	151.948505457592	151.949604800397	43.873	43.87	43.876	2	2	41.8336666666667	77.5453333333333	92.8382	75.4948	55.098	112.236666666667	62.2403333333333	52.0285	317.323666666667	385.686	243.8278	105.094333333333	83.6564	84.7762	90.7948333333334	92.8503333333333	61.21	60.1996666666667	44.8946666666667	55.098	80.6115999999999	53.0486666666667	36.7704	93.8706666666667	77.5453333333333	48.976	47.9588	75.4948	77.5453333333333	53.0573333333333	76.605	34.7196666666667	97.936	89.7746666666667	53.0486666666667	81.6266666666667	77.5352	85.8816	105.2042	94.8786	40.8133333333333
198	154.96909284556	154.963954029467	154.979205322266	1071.335	1071.2	1073.29	20	20	751.771428571414	1239.29999999998	1148.51999999998	1120.50714285716	740.519999999987	1216.85999999998	843.539999999985	826.335714285699	928.199999999983	1037.33999999998	1338.24000000002	828.239999999985	1079.64999999998	1222.97999999998	1065.90000000001	1131.18000000002	796.619999999986	1027.13999999998	644.639999999989	813.057142857127	1188.29999999998	869.039999999985	929.499999999982	1372.25624999998	1176.05999999998	884.340000000012	841.657142857127	793.560000000011	1018.97999999998	835.379999999985	1202.57999999998	862.919999999985	728.448333333319	1013.88000000001	973.754285714269	708.871428571415	951.659999999983	646.680000000009	1433.06428571426	881.702857142867	898.379999999985
199	155.002178869515	155.002178869515	155.002178869515	1075.34	1075.34	1075.34	1	1	916.061250000008	1355.57999999998	1385.16000000001	1332.73125000001	915.960000000009	1357.62000000001	970.019999999983	957.932500000009	1021.01999999998	1132.20000000001	1546.32000000002	1001.43125000001	1313.32750000001	1380.05999999998	1286.22000000001	1357.24125000001	932.280000000009	1227.06000000001	1043.45999999998	910.955000000008	1279.08000000001	960.84000000001	1008.78000000001	1232.16000000001	1279.62625000001	1034.28000000001	995.718750000009	985.32000000001	1066.92000000001	949.619999999983	1413.72000000001	936.360000000009	981.421250000009	1220.94000000001	1021.80624999998	992.655000000009	1025.33500000001	890.460000000009	1590.08624999997	1028.39875000001	962.718750000011
200	155.072442111217	155.06850221347	155.079658819705	293.8595	289.756	296.898	10	9	11.2236666666666	26.5286666666667	36.7259999999999	25.5083333333332	20.4057142857143	37.7505714285714	21.427	37.7153333333332	1403.91314285714	1716.12057142857	1449.89366666667	1700.8162857143	34.6913333333331	28.5693333333331	27.5444999999999	20.4033333333333	49.996333333333	65.3013333333335	91.8149999999997	85.7080000000002	17.3456666666667	19.3863333333332	12.244	27.5219999999999	21.4269999999999	18.3651428571428	12.254	25.5041666666668	16.3253333333334	13.2643333333332	20.4033333333333	14.2823333333333	23.4446666666668	17.3456666666667	21.427	18.3659999999999	19.3854285714287	32.6773333333334	10.2033333333334	26.5243333333333	11.2236666666667
201	157.974881487243	157.971653101909	157.985720526463	88.755	84.675	89.782	47	47	287.720571428571	907.034	820.884000000001	1094.7819	519.773833333334	1142.499	604.944714285715	652.982857142857	329.321571428571	294.828166666667	701.956571428571	357.100000000001	794.709833333333	870.303714285716	717.260857142857	626.4028	675.460666666667	695.398285714285	368.323142857143	802.8974	834.593714285715	575.373999999999	513.2612	905.981999999999	832.553142857142	686.037333333334	482.069333333333	721.342	414.255333333333	541.771714285715	700.911749999999	558.096285714286	505.065	834.593714285715	419.689714285715	358.137	368.271571428572	368.323142857143	496.461714285715	516.264571428572	686.609555555555
202	158.961279568405	158.961261443099	158.961524456486	367.297	360.155	370.34	5	3	857.010000000004	895.779499999998	924.346499999997	854.969500000004	628.473999999998	1014.1285	709.073750000003	563.178000000002	545.833749999999	535.631249999999	645.897375000001	543.238499999999	1088.57711111111	909.154125000001	884.665125000001	1036.54577777777	679.486500000003	1075.3435	623.372749999998	747.843249999998	917.204749999997	659.6165	747.843249999998	1103.9105	1023.06	687.648499999998	744.326250000004	786.612750000003	632.555000000003	671.324500000003	1079.4245	700.911750000003	615.210750000003	1059.0195	645.897375000001	653.119999999999	616.306500000001	654.461	712.658000000001	668.792	659.081499999998
203	158.961410203621	158.960211133676	158.961471235248	342.831	341.812	347.928	3	3	713.179714285714	864.182	839.262000000006	823.370571428571	599.928	1362.67090909091	603.917571428573	566.654999999999	544.935714285714	541.771714285714	614.212	501.980571428571	895.810857142857	824.390857142857	825.411142857142	830.512571428571	565.238285714285	945.578285714281	588.178285714283	626.016857142857	947.812250000004	548.913714285714	633.597428571428	965.398857142853	841.735714285714	619.313428571428	670.327714285714	694.717285714288	588.704857142857	599.410857142859	911.115142857142	625.435142857143	580.948999999999	966.210571428571	590.745428571428	579.522285714285	536.670285714285	602.988857142857	632.577142857143	512.183428571428	588.704857142857
204	158.960801684667	158.960138876607	158.961113795338	453.028	451.979	458.135	3	2	569.383199999997	646.933599999997	735.540166666671	601.604600000003	511.186999999996	693.736	467.2516	445.8274	419.3022	393.874400000002	444.894399999998	397.800000000002	689.6552	634.688799999997	640.6856	635.709199999997	468.2718	718.361599999997	462.241200000003	512.240800000003	584.689200000004	400.938600000004	522.444800000003	710.0592	694.551999999996	476.526800000003	564.1706	658.114999999995	430.5244	503.9788	710.0592	643.725166666671	482.649199999998	735.5642	426.945200000002	430.5244	471.394000000001	552.000333333335	465.302399999998	420.3224	432.649600000003
205	158.961039860051	158.961028267716	158.961294777704	390.745	388.71	394.832	3	2	637.708333333335	758.107666666668	795.079999999998	732.599333333328	581.590000000001	882.598333333335	579.549333333335	537.100833333334	417.343600000003	448.946666666664	532.614000000001	489.760000000001	745.741833333338	707.995666666671	723.416333333335	739.741666666668	451.016800000003	854.899666666664	509.146333333335	521.3222	768.185499999998	423.466000000003	581.590000000001	708.805333333332	761.441999999998	516.288666666668	533.669199999997	643.725166666665	504.044666666668	511.1202	818.307333333335	581.589999999996	469.8512	880.547666666669	495.882000000001	481.597333333334	517.224499999998	499.963333333335	536.695333333335	416.2416	485.599333333336
206	158.961112030722	158.960554488445	158.961193792834	438.744	430.554	439.736	3	2	702.894833333338	776.346833333338	894.790571428571	981.45377777778	606.049714285714	844.007999999998	577.414333333337	593.737000000004	500.901833333332	480.577000000001	538.647999999998	467.312666666668	762.189000000002	754.026333333335	740.035999999998	805.931666666672	546.324166666662	847.758500000005	518.244666666665	598.935666666662	874.384857142857	491.800666666663	563.224000000001	887.690000000002	785.656666666669	532.526999999998	628.422666666665	724.301428571431	511.103500000003	537.715666666668	835.516499999997	657.064	568.232833333332	857.080000000002	497.922666666668	486.619500000003	546.873142857143	632.087428571431	533.049000000001	496.902333333335	511.103499999998
207	158.961485486763	158.9614298929	158.961541080626	497.8825	496.877	498.888	2	2	1098.40036363636	1091.614	1257.99627272727	1126.88290909091	891.718363636365	1423.53927272727	969.259090909087	827.9964	729.0855	837.070909090908	881.515636363637	782.549181818183	1546.38214285715	1128.8079	1110.0864	1214.12454545455	752.981400000002	1523.26718181818	765.225000000002	927.452699999998	1195.0884	751.3824	894.803100000003	1324.9984	1164.1623	834.136909090912	922.351200000003	1044.75927272727	816.654545454544	882.0405	1407.97636363637	1049.86063636364	789.712200000002	1365.73309090908	767.265600000002	725.788800000002	791.063636363637	929.468454545456	815.76	790.1766	785.609999999997
208	158.961138001685	158.961042553833	158.961233449537	486.651	483.59	489.712	2	1	655.053999999995	778.478	756.067000000002	710.036000000004	526.922000000001	807.971999999998	578.434499999998	515.26833333333	500.453333333332	476.417833333336	499.88166666667	443.845000000001	757.983833333331	729.538333333335	724.436666666668	689.632666666665	540.776666666668	863.202000000002	495.801000000003	600.446000000001	710.359166666668	483.164000000003	523.943999999999	911.008833333339	769.205666666664	534.567333333332	565.264666666668	589.752666666668	532.614000000001	513.227666666668	816.133333333338	626.382333333337	467.236333333336	823.274499999997	482.617666666668	519.471428571428	491.720333333336	490.70016666667	586.582142857144	560.136857142857	480.576999999997
209	158.960733263381	158.957576879719	158.971975773941	1074.295	1072.3	1096.72	58	50	1911.13999999996	3066.11999999995	3383.34	1811.52000000005	1338.23999999998	2441.87999999996	2332.73999999996	1321.91999999998	2093.03999999996	1949.21999999997	2170.56000000006	1846.65199999997	2536.60399999995	2992.67999999995	1679.94000000005	2493.68000000006	1850.27999999997	2220.53999999996	2080.79999999996	1385.83199999997	1762.55999999997	1418.81999999997	1682.99999999997	1843.13999999997	2083.85999999996	1767.66000000005	1051.63799999998	2058.36000000006	6844.86611111116	2226.65999999996	2490.83999999996	1797.23999999997	2256.57599999996	2833.56000000008	1567.21499999997	2126.78199999996	9114.44756756757	1713.60000000003	2338.33599999995	1700.60800000004	8150.80538461538
210	158.961790449674	158.960314681682	158.961974653888	329.569	328.543	334.659	3	3	1244.21230769231	1426.39015384615	1434.55261538462	1407.00430769231	1056.95907692308	1387.65333333334	1079.40415384616	951.87530769231	882.499615384618	945.753923076925	1078.38392307692	883.519846153848	1500.87261538462	1348.84676923077	1342.11753846154	1356.39538461538	1029.41284615385	1629.30853846154	973.300153846152	1142.74461538462	1479.79676923077	977.589846153847	1133.64730769231	1703.91384615385	1470.26338461539	1053.42161538462	1126.33476923077	1106.01353846154	1034.982	1088.58623076923	1623.59507692307	1150.38646153846	993.779692307693	1612.98484615384	1002.88684615385	947.794384615387	943.367857142858	1109.68228571429	1076.42461538462	965.79430769231	944.804923076924
211	158.967731236455	158.963590540158	158.971871932751	1105.415	1103.84	1106.99	2	2	786.302499999984	1152.60000000003	927.179999999983	925.362499999982	732.359999999987	980.219999999983	875.160000000024	766.019999999986	831.300000000022	732.359999999987	805.799999999986	674.219999999988	995.91499999998	1126.08000000003	1006.73999999998	1007.75999999998	748.469999999985	940.439999999983	794.580000000021	897.600000000024	1002.65999999998	705.840000000027	689.520000000026	1061.81999999998	911.879999999984	695.639999999988	686.459999999988	807.839999999986	676.259999999988	926.160000000025	1044.99499999998	768.059999999986	869.040000000023	1006.73999999998	724.200000000019	865.980000000023	716.039999999987	729.042499999985	1014.90000000003	686.459999999988	786.420000000021
212	158.962317673703	158.962317673703	158.962317673703	467.289	467.289	467.289	1	1	1006.6074	1145.7969	1221.2991	1185.5886	822.361799999998	1325.3697	916.678399999997	811.138499999998	729.514500000002	788.6146	818.2004	719.241	1389.61145454545	1142.4111	1077.3312	1227.38809090909	865.214399999998	1446.993	751.961099999998	905.006099999998	1212.084	753.4242	888.1587	1327.4103	1249.745	847.846636363633	968.264699999998	1007.9576	844.785818181815	838.1934	1306.8762	975.3112	824.9373	1429.3002	736.2234	791.6752	696.864900000002	837.666300000003	775.428000000002	767.265600000002	780.529500000002
213	158.961722913639	158.961722913639	158.961722913639	1118.21	1118.21	1118.21	1	1	511.019999999991	693.599999999988	609.959999999989	645.659999999988	464.099999999992	649.287499999987	519.18000000002	494.699999999991	497.760000000019	452.879999999992	521.219999999991	528.341999999991	660.959999999988	613.020000000023	621.679999999988	637.499999999989	494.699999999991	685.074999999986	438.600000000017	514.080000000019	637.499999999989	425.339999999992	462.059999999992	701.759999999987	649.287499999987	450.839999999992	486.539999999991	567.11999999999	541.61999999999	519.18000000002	654.839999999988	502.859999999991	484.499999999991	706.859999999987	474.300000000018	464.100000000018	436.559999999992	521.47499999999	546.720000000021	445.739999999992	460.019999999992
214	159.971159793871	159.971159793871	159.971159793871	84.675	84.675	84.675	1	1	90.7948333333335	230.557666666667	171.556	184.680333333333	110.190857142857	309.146571428572	67.342	80.5931666666666	203.666666666667	179.549333333334	316.303333333333	205.077428571429	114.277333333333	108.155333333333	126.500666666667	103.053666666667	87.8203333333335	112.236666666667	217.290428571429	162.225428571429	117.338333333333	322.425333333333	277.530666666667	147.948333333333	229.575	309.161	262.225666666667	113.2385	230.557666666667	58.1494999999999	100.947	55.143	67.2822857142858	236.678666666666	227.534333333333	206.073666666667	181.619333333333	50.0371666666666	181.458285714286	183.63	290.781428571429
215	160.075827786158	160.068120971527	160.08632772167	272.416	266.295	277.513	39	35	86.7340000000005	155.0704	112.2275	255.062500000001	844.7256	1026.3715	806.115999999996	1985.476	4844.89133333332	3262.87371428571	1068.36114285715	3914.25439999998	277.168000000001	442.853600000003	288.730750000001	236.732799999999	1551.2224	1937.52257142857	1549.88633333334	1773.1076	252.001750000001	56.1137500000002	86.717	128.5452	189.023750000002	109.3005	75.4948	249.961249999998	415.302799999998	222.665200000001	224.444	125.509199999999	1381.62159999999	803.054799999996	266.585399999998	437.751599999998	1174.2502	623.372750000003	161.199500000001	766.538666666665	995.637500000002
216	160.074544435371	160.073276550902	160.082479653948	236.7045	234.649	237.75	12	12	506.0192	787.748800000001	565.264666666665	788.6146	464.664	704.9582	418.364	1039.5838	612.12	590.6958	140.8152	485.6152	1319.1186	1050.806	1310.957	1270.693	1618.4896	1061.008	676.3926	1528.2596	1463.08971428571	1183.432	1621.30966666666	2312.2264	1339.77066666666	1001.9934	853.070400000001	1484.645625	750.8672	986.392	1291.8264	1052.627	2170.475	1789.4308	872.271	1132.422	1086.513	1624.1584	354.0094	1197.7148	873.2912
217	160.078752772274	160.074544874288	160.083187491988	366.292	365.244	370.368	9	9	8.16228571428571	19.3854285714286	16.3222857142856	16.3253333333332	11.2236666666667	16.3253333333332	9.18300000000002	60.1884285714287	776.410250000003	947.889666666669	538.691999999999	1177.068875	11.2218333333333	25.5071428571428	14.284	12.244	43.8722857142857	26.5286666666667	44.8925714285714	31.6288571428571	23.4665714285714	12.2331428571428	9.18257142857142	17.3448571428571	13.2621666666667	7.14233333333335	7.142	13.2618571428572	17.3456666666667	23.4665714285714	17.3424285714286	7.14116666666664	49.994	44.8925714285714	9.18257142857142	17.3497142857142	40.8066666666665	15.3174999999999	20.422857142857	36.7302857142857	42.8469999999999
218	160.07831736542	160.077509416853	160.084092914486	121.388	119.37	121.421	3	3	27.5454	79.4976000000001	76.525	102.033333333333	144.0174	135.6866	120.3836	177.5496	131.6015	166.3252	41.8282	160.1714	107.016	152.1886	145.0388	111.2018	139.7674	157.1108	97.9583999999998	143.8482	63.2606666666667	26.5026666666667	16.3264	23.4692	76.4400000000001	36.7272	37.7548	202.847333333333	103.0604	110.178	121.4038	64.3482	517.2414	279.5348	111.2018	172.4476	436.702666666667	320.656800000001	160.2028	320.070666666667	148.9492
219	160.075324388967	160.07478139389	160.075867384045	394.3225	392.803	395.842	2	2	12.2355	12.2430000000001	9.18337500000001	10.2025	11.224125	13.26	6.12525000000002	19.3705	369.330499999999	327.741	204.2	375.452000000002	16.3240000000001	14.2835000000001	7.14349999999999	7.14175000000003	20.4050000000001	18.351	7.14174999999998	20.4050000000001	10.2025	13.2632500000001	10.2025	12.2430000000001	9.18225000000004	10.2025	6.12225000000001	11.22275	7.14612500000003	9.17550000000001	10.2025	10.2025	16.326	20.4050000000001	5.10187500000001	14.2922500000001	19.3847499999999	14.2835	5.10125000000002	17.3442500000001	24.4860000000001
220	161.080842438235	161.077665953894	161.090074975084	270.348	266.289	272.423	13	13	12.2420000000001	22.4473333333334	18.384	35.71	34.6913333333334	81.6933333333335	63.2577142857143	180.569499999999	1073.358	1291.68171428571	836.872666666665	1283.42957142857	38.7382857142858	52.0285000000003	49.9870000000001	40.8114285714286	133.488999999999	215.280285714286	197.944666666667	172.605333333335	20.4066666666665	22.4473333333334	23.4676666666667	33.6710000000001	16.3253333333332	33.6985000000001	20.4033333333333	24.4880000000001	51.0142857142857	23.4868333333334	25.5291666666667	15.3042857142857	88.8415000000001	91.8149999999997	44.9753333333332	65.2906666666665	158.151666666667	21.427	57.136	100.914000000001	147.048
221	161.094937928834	161.09361827661	161.095668576087	384.627	381.609	384.737	6	6	41.7926666666666	83.6673333333335	97.8559999999998	126.645333333334	59.1793333333335	111.216333333334	62.2403333333335	151.009333333334	69.3826666666668	94.8910000000002	36.7320000000001	101.013	69.3713333333331	98.9561666666664	69.3826666666662	42.8540000000001	68.3623333333335	111.198166666667	45.9525000000001	110.178	143.867	78.5656666666669	115.278833333333	172.577166666667	84.6738333333338	69.3713333333338	35.7116666666668	121.399833333334	32.6506666666667	64.2726	87.7486666666669	76.5250000000002	92.7680000000003	66.3108333333331	41.8336666666668	26.5286666666667	59.169666666667	80.6063333333335	17.3286666666666	35.7058333333332	9.18149999999997
222	161.953795536229	161.953795536229	161.953795536229	297.912	297.912	297.912	1	1	14.2835000000001	16.3239999999998	23.4657499999998	16.3240000000001	9.18225000000004	19.3847500000001	6.12149999999994	10.2024999999999	24.4860000000001	17.3442500000001	54.0864999999999	23.4657499999998	18.3645000000001	17.36975	8.16200000000003	15.3037500000001	21.4252499999998	22.4454999999998	40.8099999999996	10.2024999999999	17.3442500000001	14.2834999999999	19.3847499999998	19.3847499999998	22.4455000000001	25.5062499999998	20.3799999999998	6.12150000000003	22.4124999999999	7.14175000000003	19.3847499999998	10.2024999999999	8.16199999999992	13.2632500000001	17.3442499999998	35.7174999999999	43.8814999999999	8.17399999999998	63.2554999999994	49.9922500000002	80.5010000000004
223	162.049042812953	162.043047167969	162.050302829304	186.714	184.65	188.754	5	5	246.880333333333	660.047833333331	558.031166666668	706.975499999998	36.725142857143	684.531833333331	389.767333333332	17.3286666666666	264.266333333333	292.835666666666	124.480666666666	244.839999999999	371.384	480.498499999999	546.184	403.031666666666	27.5714999999999	857.080000000002	413.234999999999	601.996666666665	88.7545000000001	35.7116666666666	42.8959999999999	45.9074999999999	110.196	38.7726666666666	35.7058333333332	740.761999999998	198.965	33.6654999999999	237.737666666666	124.582333333334	1348.62885714286	872.549333333331	230.595333333333	319.364333333333	613.120166666668	940.747333333336	449.893499999999	593.806285714285	71.4233333333332
224	163.069247730276	163.069247730276	163.069247730276	58.16	58.16	58.16	1	1	142.74	186.70575	129.558142857143	129.57175	101.008285714286	90.869	88.7648571428571	89.782	114.176	168.347142857143	267.3055	107.0475	71.4175	91.8225	90.80225	71.42	37.7505714285714	45.9128571428572	20.42	27.5477142857143	128.556	54.0751428571428	35.70875	95.9035	118.1895	44.8925714285714	32.652	115.292285714286	32.6491428571428	59.2373333333333	91.8128571428571	76.5428571428571	72.4402857142857	67.3388571428572	51.0142857142857	37.74925	44.8925714285714	132.637142857143	171.423	62.23525	14.294
225	163.076378943936	163.07179479561	163.084023275089	196.911	194.83	197.937	9	9	16.3253333333333	19.3863333333333	14.2986666666666	28.568	12.256	22.4473333333333	19.3854285714286	47.9948333333332	3065.2214	2680.41566666666	2183.10571428572	2215.04028571428	17.3456666666667	30.6049999999999	23.4868333333333	14.2823333333334	228.352	124.480666666667	154.938666666666	251.206999999999	27.5490000000001	18.348	16.3226666666667	23.4676666666666	14.2846666666666	19.4021666666666	15.32	41.8336666666666	13.2637142857143	17.3286666666666	21.4234999999999	16.3226666666667	57.1386666666665	28.5693333333333	13.2621666666666	35.7116666666666	27.5490000000001	49.9963333333335	36.7302857142857	43.8743333333334	19.4053333333333
226	163.983563823085	163.983563823085	163.983563823085	156.106	156.106	156.106	1	1	50.9499999999999	77.5390000000003	58.1542500000002	40.7599999999999	29.5858	45.9112499999999	18.369	74.4782499999998	452.991000000002	482.578249999999	76.5187499999998	450.950499999999	44.8909999999999	52.9879999999999	64.2757499999998	38.7676	14.2835	15.3	25.5125	21.4252500000001	19.3562499999999	32.6480000000001	15.30375	15.30375	27.5467500000001	27.5467499999999	11.22275	66.3162500000003	54.0732499999999	16.324	45.9112499999999	26.5252	140.794500000001	146.7	38.7694999999999	79.5756	227.515749999999	80.5997499999998	40.8099999999999	155.0704	94.8832499999997
227	164.080938720703	164.080938720703	164.080938720703	194.888	194.888	194.888	1	1	6.12240000000001	6.1212	5.10499999999999	7.1414	5.107	5.101	1.0202	10.216	492.3148	510.1	270.353	276.4742	3.0612	12.2448	3.0642	5.101	25.475	15.303	19.3648	38.7676	5.10166666666665	8.15360000000001	4.0808	5.101	5.101	2.0404	2.0428	2.0404	5.101	7.13440000000001	4.0816	3.0606	16.3232	8.16320000000001	2.0408	6.1212	7.1414	9.1818	6.12240000000001	8.16320000000001	4.0808
228	165.055611663687	165.053890165441	165.062796083381	114.269	114.269	114.274	4	4	73.4688000000001	109.1614	85.6940000000001	106.114666666667	67.3332	111.198166666667	56.122	184.4752	273.4136	285.656	156.111	297.9568	131.623	119.262	118.358666666667	85.708	266.307	222.4472	126.5048	295.916	159.172	162.2118	243.037666666666	308.1004	205.1004	87.7544000000001	127.416666666667	152.153833333334	70.403	69.3826666666667	165.2724	117.461	275.454	127.416666666667	47.9588	117.319166666667	112.126666666667	140.645	20.404	124.480666666667	48.9696
229	166.090775467339	166.087472208659	166.09407872602	153.03	150.998	155.062	2	2	1050.7952	1895.5316	1639.46140000001	2154.088	1108.9574	1788.4106	1161.888	2251.4128	1366.3156	1497.9472	772.356285714285	1758.8248	1317.0782	1462.6448	1317.0782	1168.129	1355.3978	1546.9264	1232.6432	1667.0068	1265.598	1347.9484	1155.7728	1478.2698	1380.3306	1166.3172	940.6244	1416.688	1020.2	811.059	1330.6016	923.281	1720.3944	1213.0178	884.492	1240.8064	1202.8158	1347.9484	341.1476	1453.785	880.605200000001
230	167.060923505725	167.055463446429	167.066383565021	844.7415	841.695	847.788	2	2	6.12150000000003	33.6682500000001	62.2352500000003	45.9112500000002	9.18224999999991	76.4718749999993	6.12171428571423	35.6824999999998	83.7337142857146	90.8022500000004	3.06075000000001	55.0530000000004	39.7946250000001	43.8722857142853	59.218	64.2757499999994	12.2445	15.3037500000001	32.6240000000003	9.18225000000004	21.4725000000002	31.6277500000001	72.4910000000001	43.8438750000002	27.5467500000001	58.197	14.2922499999999	8.16199999999992	65.2559999999994	19.3847500000001	9.18337500000001	23.4657499999998	10.21	81.6200000000003	56.1137500000002	106.106	59.1382499999995	23.4657500000001	10.19625	101.00475	66.2756249999994
231	169.034622555664	169.034560360583	169.034684750746	83.666	82.64	84.692	2	2	271.396	535.65	584.011999999999	645.81825	307.106	385.614	245.88025	393.8165	551.588142857143	683.792333333333	397.946250000001	318.329142857143	221.39425	304.867875	188.74625	221.39425	45.945	62.242875	30.6085714285715	46.9331428571428	195.888	126.515428571429	90.8022500000001	173.46375	227.491857142857	90.7418571428571	72.446625	106.106	64.27575	122.43	208.0035	152.110375	126.409142857143	115.292285714286	78.562	44.891	44.891	89.7820000000001	64.27575	35.70875	75.5011428571428
232	171.990304624605	171.988167240309	172.001050048828	114.286	111.208	116.321	19	19	142.856	285.656	271.364333333334	309.1206	398.8982	603.9584	382.65	421.948799999999	322.3832	315.2418	94.8971999999998	226.5288	170.4068	177.306	167.3128	164.2844	90.8156000000001	39.7955999999999	62.2322	72.4484000000001	125.501	141.8078	181.8092	127.525	91.8360000000001	120.4072	124.3424	298.2488	125.4846	139.7948	175.4744	126.6536	422.3628	367.859000000001	177.5496	245.8682	286.339	379.068	256.0702	386.6558	104.0604
233	172.097050540933	172.097050540933	172.097050540933	247.924	247.924	247.924	1	1	39.7878	72.4484000000001	73.4255999999998	98.9594000000005	22.4444	210.789500000001	135.682166666667	224.444	1514.997	1618.3544	919.320333333331	2871.76916666667	127.525000000001	223.4676	115.282600000001	98.9594	152.0098	221.3834	238.4928	272.3934	57.1423999999997	167.5096	126.5048	132.626	124.4888	185.676400000001	122.448	73.4544	267.283666666667	122.304	228.5248	32.6464	541.089	565.1908	247.9572	408.08	766.1702	65.4464	429.504200000002	741.661166666668	714.280000000001
234	172.979630751633	172.978617918144	172.980643585122	59.168	59.156	59.18	2	2	36.696	189.782	176.517666666667	238.758	86.7283333333333	170.395666666667	99.9926666666667	97.952	70.3225	87.7486666666667	118.339333333333	48.968	189.782	134.684	169.347666666667	184.680333333333	32.6453333333333	78.4886666666667	62.3013333333333	26.5286666666667	313.242333333333	956.007714285715	1256.03033333333	380.522166666666	305.8	815.246333333333	864.182	107.135	272.429	148.069166666667	224.473333333333	160.166166666667	54.0776666666667	109.157833333333	334.669333333333	168.355	70.403	45.915	97.952	145.029333333333	212.437333333333
235	173.141657226964	173.141657226964	173.141657226964	107.103	107.103	107.103	1	1	35.68	21.444	12.2434285714286	69.3794285714285	8.16228571428571	34.6848571428571	5.10142857142857	10.1942857142857	8.15542857142858	10.2028571428571	7.142	14.284	17.3448571428571	14.284	4.08114285714286	9.18257142857142	113.251714285714	38.7708571428571	74.4808571428571	74.4808571428572	83.7337142857142	648.878999999999	447.591857142857	357.1	34.6897142857143	70.3997142857144	118.353142857143	6.12171428571428	4.084	9.18257142857142	18.3651428571428	8.15542857142857	8.16228571428571	10.2028571428571	4.08114285714286	5.10499999999999	9.18257142857142	6.12171428571428	3.06085714285714	6.11657142857143	26.5274285714286
236	173.986096724723	173.986096724723	173.986096724723	115.301	115.301	115.301	1	1	63.2606666666667	116.299	109.157833333333	121.397	155.090666666667	234.676666666667	176.488833333334	183.48	78.5656666666667	88.769	20.4033333333333	60.1898333333334	70.3915000000001	67.375	60.1996666666667	73.4520000000001	27.549	17.3428333333333	15.305	25.5083333333333	65.2906666666668	25.4833333333333	39.832	44.8946666666667	43.8671666666666	27.549	38.7726666666667	130.7392	33.671	45.9075	63.2606666666667	63.3123333333333	197.750666666667	205.0535	55.0890000000001	62.2403333333333	122.331428571429	149.94	38.7726666666667	79.5729999999999	18.366
237	174.017816001692	174.017816001692	174.017816001692	141.805	141.805	141.805	1	1	14.3045000000001	23.4657500000001	12.243	10.215	2.04049999999999	11.22275	3.06449999999999	10.2025	90.8022499999998	84.6807499999998	77.5389999999998	148.9565	3.06074999999999	33.6336	10.2025	7.14174999999998	4.08099999999999	4.08199999999999	4.08099999999999	5.10100000000003	6.13049999999998	7.14175000000003	2.04049999999999	5.101	6.12120000000003	5.10124999999999	5.09374999999999	2.04049999999999	5.10124999999999	1.01875	8.16200000000003	4.08099999999999	114.128	33.6682499999999	4.08099999999999	16.324	108.3055	15.285	156.09825	90.8022499999998	182.624749999999
238	175.038045778598	175.035602105512	175.050130422492	295.866	292.794	301.006	47	31	761.218399999996	1598.78771428571	1634.574	1969.15142857143	1158.9472	1718.24133333332	1231.62280000001	1647.24266666668	34.6856666666666	34.6868	31.6251666666666	23.4692000000001	1493.52400000001	1751.58666666666	1402.775	1430.3204	352.977666666669	811.217999999996	554.041000000001	653.013333333335	1013.02550000001	806.951833333338	658.115000000002	972.722249999998	1012.17066666666	726.524800000005	698.928333333335	1375.40933333334	768.361200000005	710.152000000002	983.4728	749.847	2142.52499999999	1485.60533333334	894.832333333335	1074.21042857142	1125.2806	1419.42166666667	640.6856	1366.00316666666	548.975200000003
239	175.114883271031	175.113828722215	175.115937819848	57.635	57.128	58.142	2	2	15.29	33.671	20.4033333333333	34.6856666666667	31.6251666666666	47.9948333333333	26.5243333333333	65.2906666666667	113.146	155.0704	30.61	49.9473333333333	24.488	27.549	37.7523333333333	38.7663333333333	1550.90666666667	592.716833333334	1114.09283333333	983.440666666667	30.605	51.02	32.6453333333333	53.0573333333333	27.4995	23.4692	25.5041666666667	29.5848333333333	30.605	20.4266666666667	24.484	21.434	64.281	48.976	39.7878000000001	39.7865	131.6015	63.2606666666667	100.9965	75.5046666666667	21.4494
240	176.969929430453	176.96790429219	176.981386029279	230.608	228.494	232.62	5	5	35.714	87.634	75.5836	75.5096000000001	222.6652	309.4842	247.9086	412.6456	34.7344	55.0908	48.9696	37.7548	131.6316	158.131	207.3442	103.0402	467.236333333334	416.323199999998	132.626	438.772	84.6766	47.9588	39.7150000000001	77.5352	101.0196	27.5778	39.7865000000001	183.636	82.6524000000001	76.5300000000001	88.8618	66.3259999999997	455.0984	262.1914	47.9494	59.1716	288.7166	297.8984	171.4272	215.2622	69.3736
241	177.05101417486	177.046380533216	177.059983582056	268.341	265.269	271.403	10	10	10.2033333333333	20.4033333333333	17.3594285714285	11.2236666666666	20.4057142857144	26.5503333333334	13.2643333333334	46.9353333333334	979.808142857143	1347.71355555556	414.80083333333	1527.34827272727	23.446857142857	19.3863333333332	19.3831666666666	21.427	18.348	37.7523333333334	65.3013333333335	28.5926666666667	25.5071428571428	18.3629999999999	11.2236666666666	19.3831666666666	16.3253333333332	19.4021666666667	13.2643333333334	13.2637142857143	21.427	12.2539999999999	18.384	8.16133333333338	22.4693333333333	28.5693333333334	21.4654999999999	23.4676666666667	29.5882857142859	17.3448571428571	24.4879999999998	35.6766666666666	34.7253333333333
242	178.035064825001	178.032512277456	178.043517989147	303.017	298.927	307.072	14	14	271.3732	331.565	202.039199999999	192.8178	63.2648000000004	117.323	36.7379999999999	161.381199999999	50.0486000000003	87.7544000000006	9.1818	38.7695000000002	183.636	383.613999999996	244.860000000001	203.800000000001	146.9088	207.9168	56.1219999999997	469.383999999998	230.5652	6.12839999999996	13.2626	63.2524	539.6858	79.5911999999996	9.19259999999995	675.504800000004	101.00475	312.1812	555.641599999997	6.12150000000003	887.596600000005	644.7664	15.288	67.3332	524.3828	841.830000000005	21.4252499999998	215.2622	195.8784
243	178.426329958227	178.426329958227	178.426329958227	302.991	302.991	302.991	1	1	2.04050000000001	5.10125000000002	5.10124999999995	5.10125000000002	3.0615	4.08099999999996	2.04049999999998	1.02025	0	0	2.04050000000001	0	2.04050000000001	3.06075000000001	3.06075000000001	7.13125000000008	0	4.07599999999996	0	3.06075000000001	3.06074999999997	1.02175	1.02025	2.04050000000001	3.06075000000001	2.04049999999998	0	3.06075000000001	0	1.02025	6.13050000000007	0	4.08600000000001	6.12149999999994	0	1.02025	2.04049999999998	2.04050000000001	1.01875	1.02025	3.06075000000001
244	179.038919020478	179.037855143971	179.039982896986	300.982	298.933	303.031	2	2	60.1918	88.7574	78.5528333333331	82.6335000000005	56.1183333333335	63.2606666666668	45.909	33.6731999999998	59.2412000000003	73.4640000000002	145.917200000001	75.4948	96.9316666666669	79.5756	79.5756	99.8946666666673	60.2035999999997	96.8366666666664	48.9696	85.6968	96.9316666666669	75.5835999999996	63.2524	91.818	107.135	66.3108333333331	69.3736	89.7746666666664	97.9392	62.2322	105.204200000001	62.3054000000003	59.2412000000003	104.0604	84.5936000000001	81.6319999999996	173.456666666665	94.8754999999997	144.7264	110.203200000001	110.052000000001
245	179.047320061942	179.046048542734	179.059091713343	88.773	86.71	89.794	11	11	92.846	203.036857142857	204.2	593.806285714287	30.6342857142858	398.245714285715	17.3424285714286	24.4868571428571	20.3914285714286	96.927142857143	85.704	26.5274285714286	657.992142857143	847.81176923077	700.911750000001	715.220285714285	44.8925714285715	836.316	161.205142857143	41.8317142857143	362.201428571429	37.7241428571428	24.4868571428572	253.030857142857	324.450857142857	79.6491428571428	43.9091428571429	90.8054285714285	153.042857142857	34.6897142857143	475.453142857143	40.8114285714286	23.4665714285714	848.877714285716	36.7611428571429	27.5477142857143	29.5841428571429	18.3651428571428	102.962285714286	76.5214285714287	43.8722857142857
246	179.070738461601	179.067417338294	179.07873593285	295.8805	292.81	296.908	6	6	33.6654999999999	66.3108333333331	34.6868	37.7461666666666	44.8888	45.909	33.6655000000002	54.0776666666663	1744.62750000001	1167.1088	443.845000000001	1222.15966666667	49.9898	62.2911666666662	43.8743333333334	40.808	137.744999999999	137.722500000001	87.7486666666661	181.619333333332	30.606	30.6099999999998	44.8873333333332	45.9149999999997	41.8282	25.505	37.7523333333331	41.8282	32.6186666666669	38.7663333333332	54.0776666666663	42.8540000000001	56.1091666666665	54.0688333333337	32.6453333333332	27.5489999999998	18.3671999999999	28.5992000000002	49.9963333333335	29.5896666666667	35.6766666666666
247	179.105544403528	179.103768945709	179.106604190273	384.627	381.609	384.737	6	6	40.7600000000002	68.3668000000004	94.7979999999998	115.391833333334	60.1898333333331	83.6673333333327	62.2301666666665	101.0196	445.812833333332	434.661999999997	194.896400000001	438.743333333334	71.4233333333335	69.3736	66.3259999999997	54.0812000000003	108.155333333334	90.809666666666	65.3695999999996	118.339333333333	125.500999999999	101.013	96.919	150.9896	86.7991666666668	85.7080000000002	66.3216666666662	105.094333333333	47.9478333333332	63.2647999999997	72.4483999999997	72.4318333333331	105.0806	57.1312	22.4444	28.5656	62.2403333333329	64.2810000000001	25.48	53.0486666666665	21.427
248	180.055580132128	180.047791396261	180.060690844334	186.714	183.629	188.726	7	7	274.447250000001	794.774750000003	79.5794999999998	1.02025	499.898	563.178000000002	477.477000000002	1850.73350000001	272.406750000001	322.399000000001	20.4049999999999	228.536000000001	382.575	264.244750000001	116.3085	2.04100000000001	665.159250000003	1193.634	448.910000000002	912.178000000002	45.9112499999999	3.06075000000001	2.04350000000001	5.10125000000002	44.8910000000002	10.2025	9.18225000000004	1025.35125	242.819500000001	210.171500000001	58.1542500000002	131.80575	2752.34542857143	96.9237500000004	253.022000000001	320.358500000001	819.2206	1581.3875	160.179250000001	755.9682	38.7790000000002
249	181.063079418072	181.055355998756	181.066048063605	186.714	183.652	186.714	3	3	30.6100000000001	76.5250000000002	76.5249999999998	56.1183333333335	49.9881666666667	34.6913333333334	66.3216666666668	204.886	47.9556666666668	30.6100000000001	15.3025	42.8540000000001	38.7726666666666	49.9881666666667	58.1020000000001	18.366	48.9792	114.277333333334	41.8336666666668	93.8706666666669	10.2033333333333	8.16266666666669	2.0428	4.08133333333334	8.16266666666669	4.08133333333334	3.06100000000001	119.379	34.6913333333334	26.5026666666667	24.484	9.18300000000002	303.039000000001	78.4886666666668	13.2621666666667	32.6453333333334	108.155333333334	177.538	72.4436666666668	67.3310000000001	8.16266666666669
250	182.040564134977	182.040564134977	182.040564134977	74.455	74.455	74.455	1	1	126.500666666667	28.5133333333333	18.366	14.2823333333333	16.3226666666667	27.5445	25.5083333333333	20.4066666666667	77.5417142857144	41.8336666666667	81.6266666666667	97.952	22.4473333333333	30.61	24.488	19.3768333333333	8.16266666666667	22.4473333333333	14.2823333333333	14.2823333333334	14.2963333333333	21.427	30.605	18.366	12.244	21.427	23.4676666666667	26.5243333333333	14.2823333333333	14.2846666666667	14.2846666666667	11.2236666666667	42.854	25.5083333333333	19.3863333333333	38.7726666666667	112.218333333333	86.7141666666666	326.506666666667	39.793	15.3025
251	182.079583761575	182.078193699602	182.091546069617	114.268	110.188	114.28	11	11	143.8435	268.347666666667	175.497333333333	306.1	143.867	224.473333333333	154.938666666667	499.963333333333	981.400333333332	1127.46833333333	534.567333333333	1126.264	230.557666666666	303.761333333333	284.673	172.436333333333	563.131999999999	465.196000000001	415.275666666667	683.511666666666	330.588	502.004	504.456333333333	620.774	416.228	421.397666666667	315.993333333333	354.402666666667	216.310666666667	154.045166666667	390.404666666667	231.615666666667	567.305333333333	286.385833333334	162.2065	307.120333333333	361.863333333333	385.308	163.253333333333	395.824666666666	205.0535
252	182.962550379408	182.957495221394	182.974322267388	44.884	42.832	45.922	108	108	809.124333333333	990.581833333332	1303.018875	1305.96571428571	1214.06444444444	1556.9015	1202.87475	1394.686	1300.97314285714	1336.57428571429	989.677142857142	1245.6642	1057.016	1220.26571428571	1317.25033333333	1394.847	1386.4065	1009.10966666667	807.046	1170.26771428571	1110.07085714286	1006.9045	818.842	1397.749	1083.594	853.979142857142	778.478	1648.58933333333	911.008833333333	1077.384	1050.952	1132.289	2053.5955	1913.03571428572	1032.52914285714	1356.1116	1897.73142857143	2024.91216666667	1913.354	1928.34	598.907714285714
253	182.968075812514	182.960225935851	182.976571240653	1071.23	1070.18	1078.48	66	59	912.645999999982	1359.65999999998	1181.15999999998	1063.85999999998	821.099999999985	1284.17999999998	851.699999999985	783.359999999986	935.339999999983	1028.15999999998	1027.13999999998	833.339999999985	1050.61599999998	1312.73999999998	1213.79999999998	1263.77999999998	888.419999999984	1238.27999999998	922.079999999984	818.039999999985	1155.65999999998	787.439999999986	627.507999999988	1234.83399999998	1183.47599999998	844.559999999985	878.919999999983	907.800000000024	644.639999999989	700.739999999988	1216.85999999998	902.699999999984	857.819999999985	1176.05999999998	772.282499999988	803.759999999986	684.419999999988	820.079999999985	683.717999999987	928.76799999998	681.673999999987
254	182.976941390499	182.976941390499	182.976941390499	1071.21	1071.21	1071.21	1	1	912.645999999982	1359.65999999998	1181.15999999998	1255.61999999998	821.099999999985	1284.17999999998	981.239999999983	783.359999999986	935.339999999983	1028.15999999998	1027.13999999998	937.379999999983	1177.34399999998	1484.09999999997	1213.79999999998	1263.77999999998	888.419999999984	1238.27999999998	922.079999999984	819.059999999985	1362.71999999998	835.379999999985	913.919999999984	1234.83399999998	1183.47599999998	981.239999999983	878.919999999983	907.800000000024	1002.65999999998	825.179999999985	1216.85999999998	902.699999999984	857.819999999985	1176.05999999998	897.875999999986	861.899999999985	963.899999999983	820.079999999985	1077.18799999998	928.76799999998	939.419999999983
255	183.963379760742	183.960089028569	183.975576730819	44.89	42.85	45.921	29	29	237.7066	335.7116	417.2618	411.1406	350.994666666667	510.166666666667	344.8276	390.7366	415.275666666667	286.7324	311.161	397.956	330.5448	467.8012	416.2416	410.2008	454.994333333334	352.038	264.266333333333	383.645333333333	333.6708	262.1914	290.0776	372.373	333.6054	262.225666666667	236.7328	567.2312	289.7936	346.868	407.5386	305.3986	738.600666666667	597.915333333333	313.191166666667	438.772	443.874	632.721166666667	625.975166666666	679.4532	175.4744
256	184.071867847088	184.070562170656	184.084704335251	52.032	49.991	53.053	15	15	391.756800000001	423.383000000001	252.2858	230.595333333333	156.1212	237.7532	228.5696	241.7874	1359.9266	1363.96283333333	1566.007	528.5672	226.292	235.697	209.387	187.7536	185.6764	210.4084	198.978	155.2528	258.1106	155.0704	192.843	295.858	235.6662	204.04	214.27	248.9288	187.7536	166.4882	240.029	220.2768	231.5854	287.6964	192.8178	240.8144	328.5044	238.7268	854.019	263.203	224.224
257	184.120625092262	184.113739373353	184.126507828288	203.05	200.963	205.079	9	9	28.5712	59.1832	37.7474	69.3769999999998	125.337	153.06	107.121	282.6508	88.7574	54.0706	9.1818	28.5656	72.4377499999998	133.6724	88.7617499999998	89.7819999999998	181.4176	109.16675	68.3668000000001	139.7674	20.384	22.4488	18.342	15.306	64.2757499999998	26.5264999999999	14.2835	380.5346	111.2018	86.717	111.2018	78.5592500000003	1226.2804	552.0364	118.3432	218.3228	243.839750000001	766.207750000003	59.1744999999998	285.669999999999	113.2422
258	184.965135683572	184.958727294059	184.986018279503	44.885	32.646	46.15	41	38	318.318	509.1796	526.4232	538.6656	374.523499999999	462.2412	461.1304	484.595	359.128	390.75575	516.2212	508.0596	458.0698	543.260666666667	532.5444	471.471	407.0598	1499.85230769231	240.838	479.5175	330.561	286.69025	323.7838	490.7162	457.0496	264.24475	276.5284	684.611714285714	392.854	455.0092	528.0638	369.8735	628.496	644.7664	336.6825	558.1588	647.827	694.62	736.381333333333	759.0288	163.24
259	184.985011516927	184.984228066593	184.986026529948	2.039	2.038	3.059	4	4	513.576	571.34	603.988	574.40075	404.019	620.464	0	0	460.2455	476.45675	724.3775	456.05175	682.5138	710.0592	710.0592	677.768	421.7625	0	411.16075	491.7364	663.13	423.40375	445.19375	597.8665	666.1906	549.8878	525.403	0	494.406	417.28225	545.165	432.586	525.403	0	431.56575	458.09225	446.8695	0	792.6954	511.14525	549.8878
260	184.985456563268	184.98495238061	184.985960745926	30.0935	29.586	30.601	2	2	615.7635	854.999428571429	882.588333333333	927.483	661.547333333333	883.608666666667	611.6	688.612499999999	686.684333333333	731.761666666666	1077.33083333333	715.253666666667	856.059666666667	859.120666666667	899.787	894.832333333334	605.057666666667	882.876666666667	684.643666666667	652.373333333334	846.547166666667	664.605333333333	711.172333333333	887.545	861.020666666666	709.456	725.457	686.336	754.026333333333	589.752666666667	919.438666666667	661.176	648.826	880.547666666667	723.298166666666	666.930666666667	779.913166666667	634.647333333333	1094.81766666667	742.388166666667	712.192666666667
261	184.9851101852	184.981141866524	184.997295781557	1069.745	1069.16	1071.29	38	38	1694.47599999997	2351.09999999996	1881.89999999997	1760.51999999997	1585.07999999997	1850.27999999997	1642.19999999997	1490.21999999997	1663.61999999997	2187.89999999996	2217.47999999996	1725.83999999997	1985.74599999996	1393.31999999998	1796.21999999997	1731.95999999997	1763.57999999997	1831.91999999997	1790.10000000003	1549.37999999997	2263.37999999996	1640.15999999997	1738.07999999997	1721.43799999997	1705.71799999997	1643.21999999997	1749.66399999997	1518.77999999997	1638.11999999997	1498.37999999997	1779.89999999997	1595.27999999997	1605.47999999997	1732.97999999997	1769.8633333333	1558.55999999997	1697.27999999997	1527.95999999997	2003.11999999996	1807.35999999996	1768.50499999997
262	184.985216557654	184.983756386245	184.997258799699	16.835	9.181	24.485	12	7	503.0572	1002.94085714286	724.484	741.6854	559.1792	771.2712	674.798666666667	504.999	554.0772	577.5464	934.6864	724.746	748.9736	757.1368	704.9582	717.2006	591.716	739.645	593.7564	543.2336	799.8368	604.0768	597.8372	735.7084	730.6064	593.7564	581.514	586.691666666666	622.322	542.8528	848.778666666666	545.807	519.2818	911.284	592.8524	568.2514	611.0998	643.199333333333	926.5232	603.0564	565.3016
263	184.98695640564	184.98695640564	184.98695640564	73.458	73.458	73.458	1	1	519.349666666667	789.880000000001	628.525333333334	561.122222222222	403.031666666667	603.6624	311.371111111111	294.876333333334	482.617666666667	463.231333333334	1167.26133333333	400.947333333333	806.9782	567.305333333334	647.911666666667	657.0088	463.180888888889	743.742	485.678666666667	502.004	611.512444444445	478.484222222222	410.129333333333	566.285000000001	718.236444444444	473.434666666667	554.7168	372.381111111111	561.165	485.678666666667	633.627000000001	541.7262	288.722888888889	612.133333333333	479.504444444445	458.1147	345.855333333333	199.963555555556	1077.8229	290.795	439.763666666667
264	184.996511992147	184.996511992147	184.996511992147	35.708	35.708	35.708	1	1	1659.42333333333	2223.09270588235	2322.15222222222	2324.9	1774.70333333333	2205.87588235294	1618.18647058824	1772.18066666667	1906.38	1918.90811111111	2716.96247058824	1781.33082352941	2316.78722222222	2296.02	2374.18638888889	2296.52022222222	1678.82855555556	2233.29505882353	1863.946	1734	2263.31066666667	1722.217	1728.27858823529	2282.39794117647	2313.99	1862.96305263158	1839.56083333333	1759.53355555556	1816.01882352941	1698.2075	2398.90933333333	1751.81694444444	1747.73583333333	2210.97735294118	1783.44555555556	1746.22647058824	1924.47411764706	1663.07941176471	2829.48	1901.46547058824	1764.06027777778
265	185.032025118646	185.030673639561	185.043159417939	51.017	49.974	59.163	15	14	742.742000000001	1433.45125	974.415600000001	817.180200000001	1086.56625	874.354250000001	609.08925	1499.7675	570.31975	1274.2298	328.5688	1527.6885	1190.4256	1040.808	1354.8405	1047.79675	730.499000000001	1249.80625	540.7325	887.6835	410.120400000001	93.8584000000001	79.5756000000001	321.426	599.907	109.16675	94.8786000000001	650.8876	852.929000000001	368.31025	692.509200000001	379.533	1861.2096	1235.52275	742.742000000001	1235.8255	2019.996	1482.3506	1165.0684	2245.4602	594.077
266	185.121255443009	185.1206300012	185.125744445585	203.033	199.984	203.044	5	5	5.101	26.5252	17.3467999999999	35.707	57.064	83.6564	40.816	141.8078	49.9995999999998	41.8282	23.4692	23.4646	30.57	41.8282	51.01	44.8976	72.349	55.0908	39.7878	63.2524	9.17280000000001	10.202	5.096	7.1414	35.756	19.3838	14.266	95.9175999999995	75.5096000000001	42.8484	43.8686	21.4305	501.016399999998	266.2722	86.717	221.4268	406.0396	332.5852	213.2218	362.171	89.7952000000001
267	186.077758641793	186.077408461203	186.077992826598	514.2355	510.169	518.302	4	2	5.10166666666673	10.1933333333334	6.12099999999998	6.12100000000004	5.10166666666668	6.12200000000001	6.12200000000001	4.08066666666665	410.174000000001	784.599714285714	13.2643333333334	1738.02566666665	5.10166666666668	5.10166666666668	10.2016666666667	9.18300000000002	24.4839999999999	7.14116666666671	37.7523333333334	17.3428333333333	7.14233333333335	4.08133333333338	5.10666666666665	3.06049999999999	6.12200000000001	6.12199999999996	7.14116666666671	3.06099999999998	6.12199999999996	4.08066666666665	5.10083333333332	8.1554285714286	7.12833333333335	5.10166666666668	4.08133333333338	6.12100000000004	4.08066666666669	4.08466666666667	7.14816666666674	8.16266666666669	9.18300000000011
268	186.143010549834	186.143010549834	186.143010549834	363.216	363.216	363.216	1	1	37.7523333333334	64.2810000000001	65.3013333333329	92.8351666666664	40.8066666666665	78.5656666666669	52.0284999999998	151.009333333334	67.3309999999998	63.2503333333331	24.4880000000001	26.5286666666667	42.8520000000003	27.5445000000002	51.0083333333336	63.2577142857147	7.14116666666664	13.2643333333332	8.16133333333338	7.14233333333328	26.5243333333333	4.0813333333333	7.14233333333335	28.5693333333334	28.5646666666666	7.14116666666664	7.14233333333328	47.9556666666668	10.1942857142857	22.4473333333334	21.427	15.3025	124.480666666667	43.8743333333334	13.2621666666667	6.12099999999998	29.5896666666667	49.9963333333335	10.2016666666667	19.3863333333334	10.2028571428572
269	186.9579023509	186.95331489961	186.970617970637	1074.33	1072.27	1082.51	13	9	1649.50799999997	2047.13999999996	2173.61999999996	2086.92000000006	1631.99999999997	2100.17999999996	1593.23999999997	1587.16599999997	1361.69999999998	1700.33999999997	1447.38000000004	1367.17399999998	2156.41999999996	1997.15999999996	1972.68000000005	2113.49600000005	1507.55999999997	2172.59999999996	1337.21999999998	1554.46199999997	1967.57999999996	1414.73999999997	1475.93999999997	1804.37999999997	2253.18000000001	1367.82000000004	1333.70999999997	1650.36000000004	1591.19999999997	1508.57999999997	2116.49999999996	1968.59999999996	1639.28799999997	2203.20000000006	1401.78599999998	1425.68999999997	1342.31999999998	1587.12000000004	1452.26199999997	1170.19000000003	1358.01199999998
270	186.957894797412	186.954405749979	186.968266439701	1089.14	1087.57	1093.72	4	3	1366.80000000001	1817.64000000002	1671.78000000002	1832.94000000002	1474.68500000001	1583.04000000002	1320.47625000001	1426.98000000001	1395.36000000001	1602.42000000002	1715.64000000002	1540.20000000002	1671.78000000002	1744.29500000002	1725.84000000002	1786.02000000002	1395.02750000001	1868.64000000001	1456.30250000001	1345.76875000001	1628.94000000002	1564.68000000002	1506.54000000002	1579.98000000002	1842.15111111113	1416.47375000001	1490.22000000002	1387.20000000001	1533.06000000001	1475.94000000001	1595.19250000001	1461.66000000001	1364.76000000001	1684.02000000002	1429.02000000001	1499.40000000002	1528.98000000002	1475.94000000001	1686.08375000002	1471.86000000001	1564.68000000002
271	186.962965612745	186.962901000977	186.971841015508	1115.11	1107.99	1116.18	3	3	504.900000000019	582.825000000021	562.01999999999	584.45999999999	496.740000000019	538.56000000002	471.240000000018	473.280000000018	446.760000000017	566.100000000022	575.27999999999	490.800000000017	553.860000000021	566.100000000022	532.44000000002	585.47999999999	394.740000000015	638.040000000023	413.100000000016	476.340000000018	542.640000000021	500.820000000019	539.580000000014	584.045000000023	550.800000000021	466.139999999992	464.099999999992	484.499999999991	525.30000000002	441.660000000017	549.780000000021	479.400000000018	467.282500000017	580.37999999999	492.660000000019	489.600000000019	491.640000000019	450.839999999992	642.600000000024	517.14000000002	557.26250000002
272	187.090337785026	187.090337785026	187.090337785026	518.301	518.301	518.301	1	1	14.2839999999999	14.2706666666666	13.2643333333335	14.2823333333333	8.17066666666657	14.2986666666665	10.2033333333333	5.10583333333329	165.429000000002	436.702666666664	11.2236666666666	773.917999999993	10.2033333333335	11.2328333333335	13.2751666666666	9.18300000000011	14.2823333333333	15.3049999999999	14.2846666666666	18.3629999999999	11.2236666666666	14.2846666666666	9.19049999999993	14.2823333333333	12.242	7.14233333333328	9.18149999999997	5.10166666666663	13.2621666666669	13.2621666666666	12.234857142857	10.2033333333335	4.08066666666665	12.242	7.14233333333328	13.2643333333332	7.14233333333328	6.12099999999998	5.10083333333332	9.18299999999994	7.14199999999994
273	187.090497594548	187.090497594548	187.090497594548	510.134	510.134	510.134	1	1	8.15999999999995	19.3875999999999	8.1616	16.3232	5.10099999999994	9.1817999999999	7.13440000000001	10.2040000000001	170.3734	295.916000000002	7.14280000000004	650.972666666668	10.204	12.2447999999999	10.202	12.2447999999999	8.16320000000005	9.1818	13.2625999999998	6.12120000000007	9.1817999999999	6.1212	6.12119999999993	9.18360000000006	12.2423999999999	12.2304000000001	5.101	13.2626000000001	6.1212	3.06060000000003	8.15466666666672	7.13440000000001	6.11520000000007	9.1818000000001	3.0606	11.2243999999999	4.08159999999998	7.14979999999996	9.1818	8.16159999999991	9.18360000000006
274	187.984136286838	187.984136286838	187.984136286838	82.628	82.628	82.628	1	1	221.402	413.215714285714	291.815333333333	365.279333333333	157.124	233.612714285714	137.745	165.294	142.706666666667	215.501333333333	425.409500000001	226.477	130.602666666667	215.044166666667	115.278833333333	130.602666666667	212.402666666667	47.9478333333334	73.4605714285715	108.155333333333	290.795	114.277333333333	203.046333333333	225.456833333334	169.343714285714	151.916142857143	124.460333333333	207.127666666667	92.8503333333333	156.0855	176.344666666667	86.7991666666668	123.350857142857	183.651428571429	97.9474285714285	160.192333333333	91.83	125.624	140.783	85.6940000000001	106.114666666667
275	188.068326052845	188.067661502497	188.080385185477	193.838	193.833	194.842	6	6	158.138750000001	363.209000000002	310.156000000001	438.814999999999	267.698499999999	393.816499999999	274.447249999999	1028.90225	85.7010000000004	370.350749999999	34.6884999999999	519.307249999999	277.507999999999	357.087500000002	322.872999999999	220.373999999999	423.403749999999	415.241750000002	145.89575	608.963000000003	332.601499999999	32.6000000000001	144.8755	447.889749999999	348.925499999999	84.6807499999998	87.7414999999998	414.221500000002	95.9034999999997	236.349999999999	319.338249999999	222.687000000001	859.176800000001	480.537749999999	88.7617499999998	108.0352	210.223	464.213750000002	25.5062499999999	233.637249999999	143.679
276	188.10881162654	188.106764083119	188.120387913193	172.4265	172.396	173.421	6	6	53.1309999999999	120.3895	93.8629999999997	136.7135	132.626	192.817800000001	192.817800000001	421.363250000002	32.6479999999999	105.1012	14.2996	65.2928000000004	51.0100000000003	115.28825	69.3872000000001	55.0800000000002	259.130800000001	128.5452	84.6766000000005	164.26025	38.7694999999999	29.5872499999999	65.2928000000004	28.6090000000001	49.9898	64.2852000000001	45.9090000000002	285.068249999999	162.2436	106.1216	97.9679999999998	47.9494	970.337000000002	532.570500000002	52.0454999999999	116.3085	611.0998	624.3624	133.646200000001	528.1672	145.9172
277	189.090753981807	189.090753981807	189.090753981807	384.624	384.624	384.624	1	1	23.4513749999999	55.0919999999998	57.0989999999999	82.7010000000001	33.672375	42.8505000000002	32.6479999999999	94.8806666666668	10.2025	11.22275	13.2628888888888	9.18224999999997	27.5467499999999	43.8695555555554	33.6682499999999	31.6277499999999	37.7261249999999	71.4175000000003	29.6053750000001	54.0732499999999	87.7415000000004	86.7212499999998	72.4377499999998	101.068	68.4070000000001	62.2352500000003	51.0250000000003	55.0935000000002	16.324	29.5872500000001	46.9315000000002	45.9112500000002	44.8635000000002	25.5062499999999	34.6913333333333	22.4448888888888	30.6075000000001	37.7492499999999	14.2753333333333	30.6074999999999	10.2025
278	190.91875544049	190.916374112816	190.921136768165	48.971	47.94	50.002	2	2	197.9285	316.324	334.642	311.17625	310.156	439.7924	322.4464	117.50125	196.90825	213.23225	299.9535	241.8348	344.8445	331.58125	286.69025	334.642	45.91125	29.5858	17.34425	18.3645	369.3305	136.7135	155.268	286.09	328.5044	246.9005	240.779	167.321	249.998	320.4056	311.63375	200.9794	155.078	360.1306	208.131	163.264	172.42225	129.76225	190.78675	131.61225	396.391
279	191.101986437704	191.101986437704	191.101986437704	56.124	56.124	56.124	1	1	44.8448	71.414	81.6133333333333	98.9594000000001	78.5554	86.819	52.988	114.2624	41.7872	77.5504	34.6868	73.368	45.918	62.2322000000001	54.0706000000001	48.9696	138.7744	73.4544	39.8346	115.2826	15.305	10.204	20.404	18.3636	22.396	6.1212	3.0606	23.4646	15.303	31.6634	17.3428333333333	14.2912	52.0404	23.4646	12.2448	14.2828	29.5858	37.7548	21.4242	20.384	13.2782
280	191.14133961737	191.140412782666	191.144384047564	384.627	380.549	384.737	8	8	21.412125	53.0529999999999	63.2167499999999	120.478	7.14262500000001	87.7415000000004	27.5467499999999	17.3448571428573	9.18128571428567	12.2430000000001	7.14174999999998	12.243	79.5794999999998	187.725999999999	90.8022499999998	75.4984999999998	6.11742857142857	216.293000000001	92.8996250000003	14.284	206.090500000001	169.367428571428	121.40975	199.122857142858	139.877	101.00475	82.6662857142858	130.592000000001	57.1339999999998	13.2637142857143	69.3770000000003	5.10125000000002	24.4868571428571	134.673	51.0142857142857	46.9314999999999	58.1542500000002	7.14174999999998	48.9419999999999	102.028571428571	16.324
281	191.14162900533	191.140459048458	191.142436335297	350.4645	345.881	352.003	4	3	21.4269999999999	35.7116666666664	36.7272	52.0914000000003	5.10083333333336	53.0608000000003	6.11599999999999	10.2016666666667	5.096	9.19050000000001	2.04033333333333	8.16133333333338	36.7679999999999	64.2810000000001	47.9086666666666	45.9599999999999	9.1818	131.623	99.9926666666669	5.096	144.8684	99.9991999999995	90.809666666666	108.155333333334	100.996500000001	89.7746666666672	56.1091666666665	94.9901999999994	53.0053333333332	5.10166666666668	56.1091666666665	12.242	3.06120000000002	42.8960000000003	17.3434	4.08560000000002	40.8159999999998	6.1212	6.12199999999996	61.2200000000001	2.04066666666665
282	191.17946289731	191.175491120094	191.193409755312	615.236	613.159	621.316	6	5	98.9561666666664	1138.70171428571	576.394166666665	1039.72	369.300333333332	851.938571428578	635.637999999995	473.465599999998	392.764166666665	647.881428571433	130.602666666668	448.611428571425	552.00033333333	641.684833333331	628.495999999995	328.532000000002	343.852333333331	107.134999999999	78.5619999999993	166.314333333335	414.593666666663	295.89666666667	110.190857142856	452.007666666664	107.130000000001	51.0142857142853	66.3216666666662	231.615666666665	35.7116666666664	213.249666666665	84.6837142857136	317.271833333332	1346.83999999999	564.218000000004	80.5348571428568	469.265714285712	322.425333333331	1142.77333333333	176.488833333336	196.88757142857	95.8262857142853
283	192.049073272094	192.049073272094	192.049073272094	657.054	657.054	657.054	1	1	5.10124999999997	15.29625	17.35275	12.2429999999999	6.12149999999997	11.22275	12.2320000000001	8.16600000000002	9.18224999999995	5.10125000000002	9.18300000000002	9.18224999999995	12.2430000000001	16.3253333333332	13.2632499999999	15.3037500000001	6.12150000000003	13.2578333333334	8.16199999999996	11.2236666666667	15.3037500000001	6.12150000000003	8.16200000000003	12.2380000000001	16.3240000000001	12.2429999999999	4.08133333333334	8.16200000000003	10.2024999999999	9.18224999999995	15.31125	9.18675000000002	15.3037499999999	14.2835000000001	10.1983333333333	8.16200000000003	7.14233333333335	9.18675000000002	11.22825	8.16266666666669	5.10125000000002
284	192.063127104621	192.063127104621	192.063127104621	356.051	356.051	356.051	1	1	14.2986666666666	29.5896666666667	13.2621666666667	11.2236666666666	13.2643333333334	9.18299999999994	4.07733333333332	36.7259999999999	20.4066666666667	32.6773333333334	12.2439999999999	47.9478333333332	5.10583333333329	28.5693333333331	15.305	22.4473333333334	21.4079999999999	44.8946666666668	20.4066666666667	72.3794285714282	19.4021666666667	5.10166666666668	6.12200000000001	11.2218333333333	74.4721666666664	26.5286666666667	5.10166666666663	88.7544999999997	45.9150000000001	54.0776666666663	51.0083333333332	7.14233333333335	105.089428571429	52.0370000000001	6.12099999999998	8.17119999999995	36.7620000000001	42.8469999999999	6.12200000000001	46.935333333333	122.42
285	192.140386077407	192.140386077407	192.140386077407	342.821	342.821	342.821	1	1	28.574	73.4579999999993	69.3769999999993	87.7372	3.06120000000002	19.4085000000001	6.12899999999993	5.10125000000002	93.5870000000004	131.612249999999	57.1339999999994	121.409750000001	11.22275	4.08100000000002	28.5670000000001	7.14174999999993	3.06075000000001	8.17399999999998	5.10874999999999	6.11249999999998	16.3240000000001	8.16199999999992	3.06074999999997	9.16874999999997	9.18225000000004	1.02025	3.06074999999997	48.9719999999995	2.04049999999998	4.08600000000001	17.3442499999998	5.10124999999995	3.06524999999999	12.246	6.12150000000003	2.04050000000001	7.1414	13.2632500000001	3.06074999999997	6.12149999999994	0
286	192.139686239109	192.139686239109	192.139686239109	172.424	172.424	172.424	1	1	193.110749999999	245.880249999999	166.30075	232.616999999999	4.08099999999999	175.483000000001	42.8484000000002	6.12150000000003	351.986249999999	831.626000000001	197.197749999999	187.726000000001	178.543750000001	215.272749999999	189.766500000001	95.8800000000004	10.2020000000001	137.73375	19.3847500000001	1.02025	427.484749999999	35.7087499999999	133.646200000001	215.589250000001	477.476999999999	33.6682499999999	110.181600000001	883.813749999998	261.183999999999	10.204	530.659999999999	185.685499999999	8.16199999999998	834.564500000004	42.8609999999999	120.3895	587.663999999998	6.12149999999998	158.131000000001	519.048999999999	147.93625
287	193.052116384446	193.052116384446	193.052116384446	334.647	334.647	334.647	1	1	8.15657142857143	11.2215714285714	14.284	13.2637142857144	9.1825714285715	10.2028571428572	8.16228571428571	16.3108571428571	41.8317142857143	36.6994285714287	19.3854285714286	25.5071428571428	11.2231428571429	9.18128571428574	10.2028571428571	12.2355	9.18257142857142	4.08114285714286	6.12171428571428	11.2231428571429	15.3042857142857	8.16228571428571	10.21	5.09714285714283	9.18257142857142	5.10142857142857	11.2231428571429	22.4462857142857	6.12171428571428	15.3042857142857	5.10142857142857	6.12171428571428	39.7855714285712	12.2434285714286	12.2434285714286	16.3245714285714	8.15542857142853	17.3448571428571	11.2231428571429	16.3108571428571	7.14100000000002
288	193.051029231039	193.046779377568	193.060293481595	358.12	355.025	359.135	11	11	8.17066666666665	10.2033333333334	12.242	14.284	11.2231428571429	12.2434285714286	9.18257142857142	20.4033333333335	21.4269999999999	34.6897142857143	15.3025	9.17614285714286	15.3042857142858	19.3691428571429	8.16266666666669	16.3245714285715	10.1833333333334	8.16228571428571	26.5274285714286	15.29	15.315	10.2033333333333	8.16266666666669	15.3025000000001	12.2434285714286	12.2434285714286	7.14116666666664	15.3025000000001	7.142	7.14233333333335	10.2016666666666	5.10142857142857	19.3831666666668	13.2637142857143	9.18300000000002	9.18300000000002	8.16114285714288	20.4057142857143	10.2033333333334	8.16266666666669	7.14100000000002
289	193.058313886904	193.047826107417	193.06087401419	253.026	250.985	257.079	5	5	332.6504	301.9792	41.8528000000001	6.12119999999997	1073.4608	5.10099999999997	1193.79	1999.98400000001	156.121199999999	47.9493999999997	171.387999999999	30.6100000000001	146.937599999999	8.1616	91.8360000000001	8.1616	347.9564	30.6119999999999	22.4444	299.997599999999	29.5858	76.515	8.16160000000004	16.3232	341.755833333335	1153.8085	3.06059999999998	1310.95699999999	1870.18371428571	2012.85459999999	85.7136000000001	1561.21199999999	538.6656	7.14280000000004	228.5248	751.014399999996	88.7573999999995	3017.75159999998	458.129666666668	34.6913333333334	33.6666
290	193.060270581866	193.059894709457	193.060646454275	214.7595	214.255	215.264	2	2	7.1498	10.204	11.2222	24.4848	11.2244	14.2828	12.2568	82.6523999999996	458.0698	53.0504	213.2636	142.688	24.4848	12.2448	37.7548	4.0808	92.8564000000001	4.0808	10.204	132.626	6.1284	12.2424	16.3232	8.15466666666665	5.102	29.5916	38.7676	756.9884	53.0504	120.3836	5.101	145.8886	356.0498	5.10199999999998	8.152	43.8686	17.3434	310.1408	14.2828	15.288	6.12240000000001
291	193.060194597088	193.060194597088	193.060194597088	194.842	194.842	194.842	1	1	8.16133333333331	12.244	5.10416666666667	16.3253333333334	32.6773333333334	14.2823333333334	28.5693333333334	91.9050000000001	9.19050000000001	14.2846666666667	12.244	13.2643333333334	28.5646666666667	22.4436666666666	32.6826666666666	14.2846666666666	18.366	15.305	10.1933333333334	19.3863333333333	7.14233333333335	9.17400000000002	7.14233333333335	11.2218333333334	11.2236666666666	2.04066666666666	7.14116666666668	328.493666666667	8.16266666666669	16.3066666666667	20.4066666666666	11.2328333333334	1254.95142857143	102.016666666667	13.2643333333333	74.4113333333332	26.5286666666667	437.723000000001	48.9680000000001	5.10166666666668	9.17399999999998
292	194.063339749673	194.061830299779	194.064849199568	253.5135	253.009	254.018	2	2	24.4860000000001	76.5187500000003	128.6145	48.9719999999999	132.6325	202.009499999999	142.835	264.244749999999	14.2835000000001	8.16199999999998	20.4049999999999	7.14174999999998	295.872499999999	341.783750000001	319.416499999999	295.872500000001	36.7290000000002	13.26325	16.3240000000001	30.6075000000001	69.3770000000003	23.4657500000001	5.10125000000002	48.9720000000002	155.078000000001	78.5784999999999	46.9315000000002	515.226249999999	150.997	258.123250000001	247.920750000001	182.6695	571.312	443.808749999999	136.713500000001	202.009500000001	255.062499999999	438.599999999998	60.2094999999999	287.710499999999	6.12150000000003
293	196.040804784751	196.037911203421	196.041580913478	93.875	91.834	97.944	7	7	56.1157142857144	1361.06114285714	1341.73833333333	670.890857142857	17.3448571428571	1405.917	13.2637142857143	19.3854285714286	1438.60285714286	1725.30314285714	20.4057142857143	901.932571428571	2472.18685714286	4335.194	3157.17028571428	2527.24771428571	20.4057142857143	2792.522	1419.21742857143	3.06085714285714	476.473428571428	58.1074285714287	103.048857142857	122.434285714286	870.181857142858	296.903142857143	98.0160000000001	1118.15142857143	1474.31285714286	17.3424285714286	1374.18971428571	18.3625714285714	72.3794285714287	5515.19257142857	1708.73928571429	2088.52485714286	8216.36085714285	55.1108571428571	58.1562857142857	6661.53285714286	7.142
294	196.044157394255	196.0426265349	196.055483046096	59.19	57.138	71.434	7	5	9.17279999999999	430.5244	725.504400000001	1575.39466666667	9.1818	2275.34333333333	7.14280000000001	6.1212	142.66	368.3644	11.2218333333333	45.909	1465.2944	1311.12833333333	1797.53366666667	1336.462	36.7272	4998.81666666667	2.0408	21.4284	327.5484	14.2828	29.5896666666667	43.8671666666666	556.374	16.3232	48.976	2943.277	125.4846	10.214	640.811200000001	1.0202	35.714	3253.4178	117.346	3.0606	529.4838	9.1818	16.3253333333333	243.1408	15.321
295	196.046064022289	196.042216333203	196.05912576642	93.852	87.753	101.011	79	72	54.0776666666667	1300.7125	1435.72685714286	1752.3702	2537.1545	2582.4975	13.2637142857143	950.950666666666	2473.307	3079.1145	24.4868571428571	902.952857142859	2016.17866666667	4523.13766666666	3334.7845	2840.724	2528.13184615384	2975.15314285714	2348.62857142857	2007.7893	476.473428571428	42.812	96.927142857143	123.368142857143	951.867333333333	242.839333333333	100.072	3026.244	1963.12133333333	1332.30657142857	1574.30085714286	16.3245714285714	71.36	5760.55177777778	2560.668	3528.8718	3336.49	53.0548571428571	76.5214285714285	2467.166	2146.52590909091
296	196.064470431171	196.056645028034	196.075518024967	61.215	58.154	68.346	17	16	4.08133333333334	32.6528	4.08133333333333	4.08066666666667	828.510666666667	4.08133333333333	221.6438	1036.65866666667	115.184666666667	56.1091666666667	5.10166666666667	191.822666666667	4.08080000000001	3.061	2.04066666666667	2.0404	2038.53085714286	1878.63133333333	412.1608	1407.99428571429	6.121	2.03866666666667	4.08066666666667	10.2033333333333	1.02033333333333	9.18300000000001	1.02033333333333	286.666833333333	34.6868	907.076333333333	2.04066666666667	224.444	1075.25566666667	4.0816	1.02016666666667	196.9372	130.581333333333	873.262666666666	7.14116666666667	0	61.2120000000001
297	197.049544822564	197.045165811183	197.061313541548	92.831	89.782	97.927	23	23	142.835	169.3615	165.402	58.197	302.031	128.646	93.8925714285715	486.65925	241.807714285714	300.97375	16.324	400.95825	272.440125	482.57825	331.378125	287.74575	89.7820000000001	330.561	237.893	97.9439999999999	56.1157142857144	21.411	17.3424285714286	37.7261250000001	88.7617499999999	36.7302857142857	20.4228571428571	119.36925	214.2525	191.813714285715	148.86525	95.9035000000001	1090.61755555556	586.054	256.271	469.315	1098.327	1057.016	34.69275	958.6251	174.46275
298	197.064102152572	197.064052806181	197.064151498962	57.1335	57.128	57.139	2	2	5.09666666666667	16.3226666666667	5.10083333333333	46.9353333333333	74.4721666666666	17.3638	3.0605	364.1995	56.0633333333333	9.183	2.04033333333333	3.05828571428572	4.08133333333333	9.1815	13.2621666666667	18.363	998.906333333333	739.645	329.836833333333	975.279333333334	19.3863333333333	6.122	1.02033333333333	8.16133333333333	28.524	5.10166666666667	5.10166666666667	373.442	15.3025	83.7548	55.0889999999999	63.2813333333333	559.142666666667	49.9963333333333	44.8946666666667	154.041571428571	266.307	8.16266666666667	6.122	247.698	89.8626666666667
299	197.062321846945	197.062321846945	197.062321846945	94.884	94.884	94.884	1	1	10.2025	86.731875	37.74925	17.357	245.88025	76.5750000000001	184.559666666667	487.73925	101.00475	5.101875	2.0405	176.50325	51.05	39.7886666666667	79.5210000000001	16.3235555555556	179.564	15.30375	63.2554999999999	162.239625	11.22275	8.15599999999999	2.0405	6.11733333333333	39.78975	15.30375	15.3033333333333	191.948	86.7212500000001	178.5	45.8799999999999	81.6199999999999	1073.665125	30.66	41.83025	160.17925	367.29	1127.6525	4.081	268.32575	215.140875
300	198.043386696442	198.038486581408	198.056208779155	92.8425	89.776	98.976	30	30	38.7708571428571	148.961714285714	152.129	68.398625	27.550125	127.642857142857	30.61875	24.486	237.726571428571	351.98625	18.3645	350.978285714286	288.766125	511.14525	395.6145	298.969875	15.30375	334.642	214.44	44.8925714285714	44.8925714285715	25.4892857142857	23.46575	47.9223750000001	83.6634285714285	45.9128571428571	23.483	132.6325	225.47525	13.26325	157.02225	15.30375	1219.16555555556	629.957	242.998	527.426166666666	880.475750000001	1109.46466666667	15.3042857142857	724.377500000001	132.637142857143
301	198.057925108249	198.057925108249	198.057925108249	57.139	57.139	57.139	1	1	13.247	29.5916	20.404	23.4638333333333	107.121	20.404	17.3434	381.5548	52.9984	79.5756000000001	82.6523999999999	42.8568	12.2424	5.10100000000001	2.0404	7.14140000000001	764.279600000001	465.2112	112.354	632.524000000001	11.2222	7.14280000000001	2.04033333333333	13.2652	9.17280000000001	7.14280000000001	2.04033333333333	20.404	5.101	96.021	6.1212	68.3534	689.655200000001	18.3672	5.10100000000001	9.1818	5.101	17.3468	28.5646666666667	6.1212	83.7548000000001
302	198.938327101987	198.933414645902	198.951284983665	44.8845	42.838	45.922	106	106	3091.61	4436.40933333333	4795.175	4889.20914285714	3348.57771428571	4904.0424	3330.953	3642.59	1127.488	1114.022	1011.0182	1530.3	4678.48433333334	4667.75283333333	4844.7715	4766.99733333333	1829.37228571429	2304.82542857143	1470.1082	1778.441	4809.85133333333	3843.988	4166.26285714286	6165.064125	5331.8265	2880.0246	2984.67	2977.5272	3152.0156	2286.2682	5040.677	3932.892	3251.65057142857	4036.7995	2934.0952	2874.4668	1958.94857142857	2638.678	2158.696	2679.27028571429	2980.927
303	198.951786761517	198.951635507437	198.951938015598	44.8905	44.885	44.896	2	2	6.1224	7.1414	13.2626	1.0202	1397.948	8.16320000000001	3.0612	974.291000000001	4.0808	4.0816	3.0606	2.0404	6.1212	3.0642	10.2016666666667	7.14279999999999	1816.9762	3.0606	1.0204	10.202	12.2448	4.0808	3.0645	8.16320000000001	6.1212	5.101	6.1224	4.0808	2.0408	912.237600000001	1.02175	4.0856	1171.1896	4.08080000000001	3.0606	6.1212	7.1414	299.739	5.107	0	2.0408
304	199.94100817503	199.937488474974	199.955057506183	44.89	42.844	45.922	60	60	592.813666666667	859.0084	850.8468	1111.09114285714	720.355333333333	1029.43225	140.806	21.4235	188.761666666667	216.310666666667	197.944666666667	242.839333333333	1081.465	1069.24910344828	1065.17828571429	1078.76325	17.3428333333333	466.292333333333	276.510333333333	12.244	1248.786	1009.965	913.795	1285.62	1092.0987	824.429333333333	849.86825	783.616	691.753714285714	14.2846666666667	1152.709	844.485142857142	23.4638333333333	905.982000000001	749.945	638.698857142857	393.784333333334	17.3808	398.346	569.319428571429	640.739428571428
305	200.938672182258	200.93426369721	200.953726239886	44.89	43.859	45.917	42	42	545.852857142857	1079.51266666667	1072.2302	1240.66742857143	868.263142857143	1182.56633333333	414.255333333333	714.28	141.8078	81.6319999999999	206.0804	246.920666666667	1120.11685714286	1094.63883333333	1095.659	1181.6232	88.7574	452.968800000001	218.3656	142.828	1139.7868	1127.46833333333	1047.9564	1400.91766666667	1023.34657142857	650.8876	876.523599999999	794.7358	703.009666666667	807.083666666667	1075.144	182.8306	127.525	654.0764	732.5036	563.1504	365.2316	533.571	383.025	507.0394	570.4036
306	200.972288070291	200.969090169271	200.98410081453	44.876	43.864	46.942	12	12	99.9796	59.1832	207.1006	183.636	746.932799999999	180.6108	511.1202	811.059	417.3436	461.190666666667	269.3328	393.8744	71.414	74.5622	104.0604	174.4884	359.1104	294.8956	252.0388	372.446	121.419666666667	48.968	17.3638	129.5654	88.7574	55.1016	84.6931999999999	423.369166666667	182.6516	776.3722	110.3112	605.6902	619.2614	423.383	10.202	352.038	550.89	588.9024	444.309	603.017	47.9494
307	201.047906915117	201.044012655759	201.051840591431	428.516	427.464	432.61	6	6	36.7308000000001	35.707	65.1985454545456	54.1274545454545	20.4163636363637	74.4818999999998	21.4242	30.606	16.3232	27.5616000000001	24.4991999999999	24.4583999999999	67.3397999999998	58.1514	44.8668	41.8282	22.4465999999999	62.2366363636364	23.4531	21.4262999999999	45.9122727272728	105.1424	727.454454545455	62.2748999999997	118.3548	104.985090909091	749.895999999999	41.8349090909091	49.9898	27.5481000000001	145.8886	23.4662727272728	23.4646	62.2382999999999	16.3248	22.4444	29.6037272727274	22.434	28.5656	45.9405	20.404
308	202.124622605602	202.123394227712	202.130466232807	204.042	202.007	207.114	7	7	163.253333333333	368.340333333332	235.7124	449.9964	807.206400000001	1231.6228	826.362	1551.927	599.857999999998	448.888	115.2826	333.6054	544.7868	816.266666666665	805.958	688.635	1139.4656	896.7558	475.475333333334	827.355166666664	191.572	59.1716	119.223	82.6470000000002	498.8778	199.9592	153.06	2028.5552	857.9882	782.467833333335	969.158333333335	641.7058	4319.07099999999	3220.17200000001	1038.52966666667	1540.70333333333	1810.1896	3589.0636	842.850400000001	1941.4406	806.9782
309	202.124267446961	202.122053623199	202.137503554339	343.802	339.738	349.929	9	9	84.6837142857142	213.239714285714	99.0369999999999	121.414	197.935428571428	115.389142857143	156.344142857143	371.644	706.987714285717	884.587714285714	494.838571428571	910.094857142857	43.8722857142857	131.616857142857	105.089428571429	43.8722857142857	78.562	63.3108571428569	43.9091428571427	62.1938571428571	29.5841428571429	96.9271428571428	46.9331428571428	38.7382857142855	70.3997142857143	92.846	73.4605714285714	186.712285714286	116.312571428571	158.277142857143	134.677714285714	32.6491428571428	1953.173	710.118857142857	154.063142857143	291.801714285714	1339.63514285714	1549.75975000001	1274.47959999999	1311.06714285714	901.932571428571
310	202.125212354125	202.124478896067	202.137525558472	363.215	360.166	364.259	5	5	93.8629999999997	248.941000000001	253.022000000001	309.173625	171.402000000001	271.386499999999	128.5515	294.852249999999	224.4825	192.827250000001	38.7695000000002	87.7414999999998	147.936250000001	141.81475	202.009499999999	199.969000000001	35.6868750000002	51.0125000000002	23.4686249999999	39.7653750000002	82.6503750000001	14.2835000000001	23.4657500000001	98.9642499999997	91.8224999999997	20.4075	14.2835000000001	138.754	47.9165	62.2352499999998	85.7010000000004	52.0391250000001	276.487749999999	194.867749999999	46.9314999999999	41.8353750000001	149.97675	161.1995	57.176	106.106	25.5062500000001
311	203.049239943688	203.048584039033	203.050845218155	53.0465	51.012	53.07	4	4	21.426	74.4808571428572	50.029	38.7708571428572	14.2846666666667	41.8668571428572	20.4057142857143	69.4280000000001	47.9478333333334	66.3216666666667	80.6025714285715	37.7188571428572	25.4892857142857	28.568	28.588	22.4473333333333	11.2215714285714	15.3171428571429	33.671	9.19049999999999	44.8925714285714	76.5125	71.42	61.2171428571429	41.7965714285714	51.0083333333333	51.0142857142857	74.4808571428572	21.426	20.4228571428572	21.441	14.284	54.0751428571428	45.9064285714286	25.5083333333333	25.5071428571429	37.7505714285714	17.3448571428572	26.5274285714286	44.8925714285714	36.6994285714286
312	203.108527397042	203.108527397042	203.108527397042	311.21	311.21	311.21	1	1	14.2828	41.8282	40.8159999999998	30.6420000000002	39.7878	36.7272	60.1918	53.0504	102.02	98.9594	22.4488000000001	53.0504	17.3264	24.4848	20.4079999999999	15.288	12.2424	8.15839999999998	4.0808	13.2651999999999	18.3636	15.303	6.1212	10.2040000000001	8.1616	6.1212	5.101	13.2626	7.1414	11.2222	12.2424	6.1212	167.3128	40.808	6.1212	9.1818	114.284800000001	140.622000000001	28.5376	87.7543999999996	26.5564000000001
313	203.134040917479	203.127005159402	203.144188605621	203.033	199.984	204.058	11	11	14.2846666666667	58.1590000000001	31.6262	72.4342	108.0352	181.619333333334	111.2018	232.636000000001	85.6968	97.9360000000001	52.0403999999997	74.4746	81.5360000000001	131.623	127.55	88.7574	166.151333333334	130.5856	96.9316666666669	121.419666666667	34.6528	26.5304	9.171	16.3253333333334	69.4552	44.8976	33.627	349.9286	167.3128	105.094333333334	161.212666666667	103.040200000001	837.556833333335	553.020666666668	215.290333333334	374.401166666667	549.8878	633.597428571428	292.7974	557.138399999997	177.509
314	203.135859935764	203.127048040553	203.144671830975	344.842	344.828	344.856	2	2	18.3645000000001	23.4657500000001	16.3240000000001	14.2834999999999	25.5062499999998	15.3037500000001	27.5467500000001	43.8707500000002	18.3105000000001	12.2430000000001	11.22275	26.5265000000001	11.22275	20.4050000000001	14.2835000000001	12.2430000000001	5.10125000000002	7.14349999999999	2.04050000000001	10.2025	9.18225000000004	6.12299999999999	5.10249999999999	7.13124999999998	6.12150000000003	5.10125000000002	3.06075000000001	20.4049999999998	4.08199999999999	17.3697500000002	16.3240000000001	11.22275	285.670000000001	90.8022500000004	5.10125000000002	5.10125000000002	25.5062499999998	194.867749999998	9.18225000000004	23.4657500000001	12.2430000000001
315	204.096997893949	204.087560891205	204.098583262454	318.329	315.262	319.343	3	3	114.396800000001	270.670999999998	302.038400000002	340.7468	119.3634	227.5046	141.640999999999	352.9892	98.9594	115.2826	28.5656	23.4369999999999	94.8786	71.4280000000005	98.9399999999996	97.042499999999	43.8686	20.4050000000001	17.3434	37.7547999999998	78.5554	16.3232	25.505	87.8403999999995	68.3534	13.2651999999999	8.1616	106.121599999999	28.5656	63.2524	63.2524	42.8484000000005	202.039199999999	116.3028	29.5858	34.6868	79.5756	65.2928	56.111	39.8345999999998	8.16320000000005
316	204.122724953111	204.122724953111	204.122724953111	203.033	203.033	203.033	1	1	17.3448571428571	33.6694285714286	22.4462857142857	35.7087499999999	57.088	110.190857142857	42.852	140.799428571429	41.8258571428571	49.994	12.2434285714286	38.7694999999999	51.9944999999999	53.0548571428571	58.1542499999998	69.3769999999998	77.4819999999998	65.2891428571428	42.8520000000001	43.8722857142857	14.272	21.426	22.43175	15.3042857142858	40.84	19.3847499999999	17.3315	167.326857142857	74.4808571428571	48.9737142857145	58.1562857142859	52.0345714285714	413.215714285714	255.071428571429	96.9271428571432	199.976	303.024857142857	320.324857142857	240.778999999999	322.201499999999	80.5912857142856
317	205.044895803892	205.040321898932	205.055392339509	269.342	265.269	272.428	12	12	16.3245714285714	16.3245714285714	14.2986666666666	17.3456666666665	7.14233333333335	37.7831666666667	16.3245714285714	15.3042857142857	1297.91442857143	1131.36483333333	905.168000000006	1961.98445454545	21.4059999999999	18.3651428571428	9.18149999999997	24.4868571428571	7.13399999999996	55.0980000000001	77.5417142857142	6.12685714285716	8.16266666666661	19.3854285714286	19.3854285714286	27.5477142857143	19.3863333333332	10.2116666666667	14.284	6.12200000000001	20.4057142857143	14.294	19.4017142857142	16.3245714285714	14.296	34.6897142857143	16.3497142857142	13.2637142857143	45.9150000000001	7.14233333333335	19.3863333333332	29.5675714285714	38.8034285714284
318	205.095033154958	205.093751513106	205.095921765444	193.833	189.775	193.845	5	5	86.7340000000001	226.5288	180.58425	275.467500000001	144.06675	235.677750000001	144.875500000001	703.641250000001	249.961249999999	566.238750000002	72.4377500000003	756.095000000003	179.564000000001	205.1004	180.67275	144.875500000001	267.305500000001	278.528249999999	165.280500000001	372.938749999999	192.827250000001	91.7099999999999	229.556250000001	277.508000000001	207.110750000001	148.956500000001	112.2275	268.325749999999	155.078000000001	141.814750000001	204.04	125.67525	732.539499999998	294.852249999999	130.592000000001	213.99	294.852249999999	269.345999999999	49.9922500000002	280.568750000001	241.443750000001
319	206.05342495719	206.047763681229	206.063244858106	269.342	265.269	271.396	10	10	16.3226666666668	20.4066666666667	41.866857142857	30.6085714285714	19.3854285714286	28.5919999999999	23.4665714285714	77.5326666666664	1239.864	913.155714285714	453.603333333332	1880.4129	20.3885714285715	17.3428333333334	18.3625714285715	21.426	32.6079999999999	53.0548571428571	56.1183333333335	66.3866666666671	7.142	11.2236666666667	6.12200000000001	15.305	11.2325714285714	13.273	7.14116666666664	21.426	13.2637142857143	6.12700000000001	17.3598333333334	8.16228571428571	29.6138333333334	24.4839999999999	15.3325	10.2016666666666	38.7708571428571	12.2434285714286	17.3448571428571	20.3914285714286	27.5715
320	206.072399659384	206.064626250193	206.080173068576	405.5455	403.006	408.085	2	2	3.06049999999999	6.12200000000001	14.2828	9.1818	2.0404	4.0808	6.1212	18.3659999999999	20.4033333333335	17.3434	3.0606	12.2568000000001	7.14280000000004	7.14233333333335	12.244	9.1818	9.18150000000006	10.202	10.2020000000001	19.3863333333334	6.12239999999997	6.11600000000004	5.101	6.12199999999996	14.2828	5.11899999999997	6.12099999999998	15.3060000000001	16.3232	10.2033333333334	18.3851999999999	3.0606	23.4676666666667	22.4444	8.16133333333338	3.0575	27.5508000000002	5.101	6.12099999999998	21.427	17.3468000000001
321	206.493877914104	206.493877914104	206.493877914104	302.991	302.991	302.991	1	1	4.08099999999996	8.16200000000003	5.10249999999999	8.16200000000003	7.14175000000003	7.14175000000003	6.12299999999999	7.15224999999998	1.02175000000001	3.06075000000001	1.02025	2.04050000000001	8.16199999999992	7.14174999999993	9.18225000000004	7.13124999999998	5.10124999999995	3.05625000000003	0	8.16199999999992	13.2632500000001	2.04349999999999	0	3.06074999999997	2.04049999999998	0	2.04249999999999	8.1640000000001	2.04050000000001	9.18224999999991	4.08699999999999	5.10125000000002	6.13050000000007	8.16200000000003	2.03799999999998	2.04049999999998	2.04050000000001	8.1640000000001	1.02024999999999	5.10125000000002	0
322	206.884677566469	206.883787326605	206.89594652144	47.956	46.931	49.986	4	4	2881.186	3744.2145	3960.6105	3475.8214	2237.40825	3999.38	2527.15925	1276.16575	3063.81075	2969.94775	2420.033	3606.58375	2461.86325	2241.48925	3839.20075	3927.9625	2673.055	5212.45725	3267.86075	3007.4135	1406.92475	294.85225	385.1055	1625.60425	3135.22825	1810.367	1638.4412	1172.26725	3365.80475	2268.01575	2219.225	2441.45825	1975.204	5060.44	3177.0585	3654.5355	3461.5386	1436.37833333333	3197.3068	3489.084	2898.53025
323	207.004254671208	207.004254671208	207.004254671208	304.028	304.028	304.028	1	1	39.7878	24.4848	39.7955999999998	24.4896000000002	54.0706	32.6464	34.6935999999998	45.9787499999999	4.08560000000002	3.0606	9.17400000000006	10.202	37.7474	38.7751999999998	32.6464	43.8256	8.16319999999996	27.5130000000001	4.08160000000003	25.5350000000001	23.4646	3.06420000000002	5.101	10.2040000000001	23.4646	6.1212	12.2568000000001	46.9384000000003	13.2626	19.3838	10.2175	40.808	54.1342000000003	21.4242	6.11399999999997	5.101	15.303	57.1424000000004	9.18359999999996	2.0404	11.2222
324	207.062249053471	207.061623528393	207.063373587982	236.684	230.562	239.791	9	7	156.103714285714	292.822	252.010571428571	455.0315	432.298285714286	624.414857142857	471.3555	890.709428571428	217.290428571428	339.707571428571	90.8054285714285	425.44425	279.558285714286	409.134571428571	388.71525	256.9455	936.854857142857	1029.43225	995.798857142857	896.831142857142	284.659714285715	910.094857142857	605.029428571428	598.907714285714	370.623	428.82	310.969285714286	315.268285714286	322.399	163.108571428571	311.988857142857	204.9195	1156.793	343.836285714286	257.112	297.714857142857	698.895714285714	602.988857142857	289.751	496.879142857143	415.256285714286
325	207.064580660807	207.060735468375	207.077923850597	300.474	288.717	313.211	50	47	881.526857142857	1909.04366666665	1631.37975	1865.88483333333	8088.18233333335	1723.20225000001	1506.78616666666	9793.15933333336	74.5434285714282	192.843	42.8540000000001	57.1293333333332	1015.29800000001	1883.44742857143	1358.06366666666	9263.7013333334	4956.548	5251.60533333332	2397.78333333334	4766.1074285714	6749.50500000002	3228.85371428573	830.4428	6128.12200000001	6700.52900000002	3423.67933333332	1540.07927272727	7738.98433333331	3325.74333333332	6368.62342857143	6519.17066666671	5770.53333333337	1815.59199999999	8659.17466666664	1169.17533333333	3986.25628571428	4537.4223333333	8622.44866666664	1456.62733333333	3159.78463636364	2398.09916666667
326	207.058924079515	207.054463054941	207.070850331296	206.076	203.021	206.195	11	11	1250.7652	2242.8392	2157.82874999999	3114.26079999999	1785.288	2882.065	1856.10759999999	4412.36500000002	357.087499999999	808.156799999996	85.6968	635.709199999997	2011.8344	2508.6718	2470.9244	1869.0064	1345.34399999999	1590.56975	1022.24040000001	1375.2296	1523.23325	594.805749999998	1127.23519999999	1625.17860000001	1239.705	1036.5232	945.010285714285	2139.46424999999	874.482799999996	1095.69480000001	1244.80666666667	727.438249999998	2569.619	1898.59220000001	1073.4608	974.482000000001	1180.7185	1560.9825	279.5348	1192.46399999999	638.6452
327	207.067607588517	207.062637315367	207.075967012634	356.5925	355.047	359.128	4	4	30.63	91.8225000000004	110.190857142857	106.109714285714	77.5417142857142	115.292285714286	71.37	216.293000000001	13.26325	28.5919999999999	12.243	23.4513750000001	95.9068571428571	119.2815	94.8832500000004	88.7524285714288	95.7742500000001	71.42	98.9642500000004	100.85625	39.8245714285712	63.2632499999996	52.0391250000001	53.0530000000002	39.7911428571428	46.9331428571428	22.4454999999999	90.8054285714292	39.7632857142857	33.6682499999999	47.9517499999999	33.6694285714286	202.009500000001	103.057875	74.4782500000003	63.2554999999998	148.045	85.704	24.4860000000001	184.66525	33.6694285714286
328	207.07034346203	207.063909297069	207.075041029188	373.9225	372.374	375.462	4	4	78.5620000000006	126.418	152.022571428571	153.042857142857	210.355428571429	192.671999999999	220.381714285714	551.002500000001	18.36675	20.4057142857143	12.2444999999999	18.3805714285715	108.150285714286	168.238125	141.81475	113.251714285714	348.161	139.779142857143	177.529714285714	371.370999999999	65.2982857142857	128.551500000001	91.8224999999997	45.9112500000002	75.4694285714287	129.576285714286	66.2268750000001	277.517714285714	154.063142857143	128.551500000001	62.289714285714	123.558285714285	561.137500000002	154.063142857143	131.61225	223.434750000001	342.816	172.428285714286	30.585	388.191375000001	87.7445714285714
329	207.065080129758	207.062905927594	207.077359943721	346.908	343.842	347.911	3	3	40.8114285714286	95.9068571428571	123.454571428571	130.688	120.393714285714	275.467499999999	160.184857142857	388.728857142857	26.4865714285713	29.5882857142857	13.2637142857143	15.3042857142857	132.637142857143	137.738571428571	110.190857142857	97.0085714285718	625.435142857143	323.430571428571	207.118	569.319428571428	51.0142857142857	65.2982857142857	66.3185714285714	61.1657142857145	64.278	69.3794285714285	31.6288571428571	217.320857142857	109.170571428571	45.9514285714284	78.562	32.6491428571428	526.393714285716	191.974857142858	101.008285714286	121.414	370.363714285714	142.84	44.8925714285714	313.983999999999	58.1969999999999
330	207.075869175378	207.075869175378	207.075869175378	231.6	231.6	231.6	1	1	73.4544	250.674	210.4084	314.211333333334	1324.7558	1514.7362	1379.3104	2636.2334	249.2216	381.6296	194.8964	372.373	679.4532	887.574	969.3086	669.382400000001	3094.2666	2589.7752	296.8782	2811.6712	407.0598	166.2926	134.42	273.467199999999	315.2418	34.7310000000001	62.2443999999997	1068.3588	262.182833333334	297.956799999999	412.6456	259.1816	3393.0908	1048.7656	92.8382	94.8971999999995	862.238000000001	1960.1884	289.727333333334	273.4136	150.9896
331	207.076488461391	207.076488461391	207.076488461391	241.809	241.809	241.809	1	1	403.012857142857	793.648914285714	811.127142857142	1045.93928571429	1878.57805882353	2797.85617142857	2013.7056	3874.67577142857	397.900285714285	653.074285714286	374.434371428571	569.319428571429	1191.87529411765	1642.89	1513.29557142857	1046.78382857143	4574.19245714286	3986.25628571429	3129.71062857143	4560.80322857143	1097.82742857143	1432.24045714286	887.350285714286	1154.10471428571	895.886114285714	702.172799999999	505.891657142857	1687.50531428571	1082.52314285714	536.489942857143	932.541142857142	634.3156	4764.60085714286	1792.9432	973.352571428571	1212.91588571429	3497.46741176471	2621.39929411765	1842.9456	2506.842	1626.33542857143
332	207.099033992526	207.099033992526	207.099033992526	384.681	384.681	384.681	1	1	23.4415999999998	39.7955999999998	62.1793333333332	81.6320000000005	42.8567999999998	48.9696	43.8771999999998	99.9796	17.3434	23.4646	9.1818	18.3671999999999	33.6666	37.7474	40.808	39.7955999999998	55.1016000000003	32.6464	24.5088	58.1514	54.0706	42.8568000000003	42.8484	67.4123999999996	53.0504	27.5454	10.204	85.6968	21.4283999999999	30.606	42.8568000000003	34.6936000000002	81.616	38.7676	11.2243999999999	20.4079999999999	37.7474	57.1312	15.288	33.6666	10.202
333	207.428459244235	207.428459244235	207.428459244235	295.854	295.854	295.854	1	1	606.028499999994	360.148250000002	496.861750000002	506.043999999995	1169.20649999999	532.570499999995	1206.95575000001	2091.51249999998	2.04050000000001	2.04049999999998	1.02025	7.14175000000003	367.289999999996	431.565749999996	391.776000000002	369.330499999996	281.5752	85.7010000000004	40.8099999999996	258.1865	142.834999999999	128.551500000001	97.9440000000004	104.065499999999	153.037499999999	176.503250000001	89.9139999999998	1327.34525000001	183.420000000001	507.0394	132.632499999999	400.958249999996	2037.43925000001	398.917750000002	224.455000000001	342.7872	680.506750000003	1475.40700000002	135.693250000001	850.888500000004	61.2299999999999
334	207.486698303756	207.480781036343	207.49195155024	294.8485	292.833	302.991	4	3	315.257250000001	923.552499999999	1097.78899999999	1222.25950000001	771.309000000003	1201.7956	800.896250000003	1463.28400000001	1.02025	1.02025	3.06075000000001	3.06150000000004	839.665750000004	1012.336	969.237500000004	875.374500000004	125.490750000001	128.551499999999	32.6480000000001	118.349000000001	238.738500000001	51.0124999999995	78.5592500000003	183.645000000001	272.406750000001	140.794500000001	75.6094999999998	864.151750000004	204.050000000001	253.084	280.568750000001	179.564000000001	1484.46375000001	896.799750000004	232.617000000001	420.343000000002	915.1194	1008.2205	191.807000000001	751.924250000003	46.9315000000002
335	207.992983587857	207.992983587857	207.992983587857	299.953	299.953	299.953	1	1	28.5670000000001	195.888000000001	204.050000000001	266.285249999997	62.2352500000003	213.232250000001	55.0935000000002	106.106	2.04049999999998	8.16200000000003	8.16200000000003	7.14174999999993	170.381750000001	146.146000000001	203.029749999998	163.240000000001	25.5062500000001	59.1889999999999	18.3645000000001	22.4454999999998	78.5592500000003	30.6075000000001	22.4455000000001	44.8910000000002	91.8225000000004	41.8404999999999	15.28125	56.1137499999995	26.533	42.8505000000002	87.7415000000004	25.5437499999999	94.8832499999991	125.490750000001	20.4050000000001	12.2430000000001	43.8707500000002	68.3567499999993	24.4559999999999	43.8707500000002	34.6528
336	208.068099607501	208.067314871115	208.069795743687	230.546	228.539	230.608	5	5	13.2626	35.707	32.6506666666667	34.6868	182.8306	270.671	226.4844	395.6688	19.3863333333333	22.4444	16.3232	13.2626	82.6524000000001	142.828	137.916	82.6362	509.1796	431.5446	261.2224	448.888	62.2444000000001	43.8686	22.396	41.8364	46.9292	25.535	16.3232	164.246833333334	81.616	39.7721999999999	68.4338	21.4242	526.4232	201.0188	93.8584	95.8988	398.8982	292.7974	185.7128	246.8884	140.7876
337	208.069062487696	208.066326661773	208.085839077645	295.872	291.797	301.013	75	47	1947.81633333334	3570.14633333334	3706.698	3673.19999999997	2285.248	3994.41857142857	2340.3388	3278.17600000002	48.9679999999998	93.8584	31.6251666666666	47.9588000000003	3045.297	3497.70266666664	3596.08749999999	3214.6502	1421.09216666668	1882.42714285714	1406.01933333334	1453.975	2111.814	1553.7646	1712.11933333334	2281.46533333334	2368.19366666665	1823.45480000001	1672.32633333334	2746.73733333334	1869.37280000001	1775.38	2318.83883333333	1610.8958	3178.5782857143	3505.86533333334	2097.80533333334	2503.48900000002	2771.8834	2645.84283333334	1554.7848	3737.25899999999	1325.49960000001
338	208.086747566012	208.086747566012	208.086747566012	300.961	300.961	300.961	1	1	908.09666666666	1926.38933333336	1820.27466666669	2182.49299999998	1368.26699999999	1971.28399999999	1376.42966666668	1913.98899999998	8.17599999999993	11.2236666666666	4.08133333333338	7.14233333333342	1585.59799999999	1941.69433333336	1719.72	1681.81866666666	587.52	763.209333333342	146.88	583.630666666673	1157.05799999999	107.135000000001	218.351333333336	1040.4	1159.09866666666	264.266333333336	143.867000000002	1409.08033333332	279.571333333337	864.222333333327	1040.4	863.590000000009	1768.23766666669	1584.57766666668	290.343749999999	153	414.12	1466.21899999999	67.2100000000002	512.207333333339	159.878333333334
339	208.88088879401	208.88088879401	208.88088879401	48.96	48.96	48.96	1	1	814.1196	1079.5832	1199.7552	1028.5632	878.564399999999	1139.7868	908.156000000001	653.696000000001	862.069	709.178000000001	649.867400000001	996.930800000001	961.0284	1271.1692	1137.8396	1067.3384	730.4632	1495.6132	959.175999999999	811.165	767.340800000001	69.3736000000001	87.8232	348.2974	864.1094	455.068666666667	459.18	873.2912	942.849600000001	830.605600000001	982.586800000001	762.089400000001	920.2204	1428.28	916.109666666667	1091.828	947.7658	1135.7968	912.237600000001	1015.099	827.698666666667
340	208.886096528363	208.882076997935	208.898040887816	48.972	46.914	50.002	25	25	814.159500000001	1076.36375	1199.7552	1028.5632	878.435250000001	1136.5585	908.245	652.898250000001	752.944500000001	707.033250000001	649.867400000001	995.7152	961.0284	1271.1692	1137.8396	1067.1815	728.399	1490.5122	793.754500000001	811.098749999999	763.147000000001	68.35675	87.8232	347.395	864.1094	455.0315	459.18	873.2912	937.609750000001	828.646	976.793000000001	762.126750000001	920.265500000001	1424.269	916.184500000001	1086.56625	947.7658	1132.644	912.237600000001	1015.099	827.428
341	209.080427995202	209.070998721653	209.089857268752	295.353	294.863	295.843	2	2	329.567666666667	683.623333333335	803.002333333328	756.067000000002	440.712000000003	836.536666666672	419.357000000001	597.329333333337	17.3428333333333	21.4235000000001	12.242	20.4066666666667	588.704857142857	699.613333333332	723.416333333335	671.269666666671	232.598000000001	383.645333333331	240.798666666667	227.534333333334	434.591000000003	326.453333333335	265.286666666667	421.397666666668	475.39766666667	347.933666666667	300.998333333334	475.475333333334	380.584333333334	277.530666666667	522.410666666668	274.469666666667	466.898285714287	691.786000000002	328.547333333334	393.784333333336	482.617666666663	470.757833333334	264.223166666666	550.889999999998	224.473333333334
342	209.13070070866	209.127522359869	209.14105661117	115.3	115.271	119.37	3	3	1.02042857142857	9.18128571428572	5.10083333333333	4.08066666666667	5.10142857142858	6.12171428571429	7.14200000000001	7.137	3.061	4.08114285714286	3.06085714285714	2.04057142857143	2.04066666666667	4.07942857142857	7.142	4.08133333333333	2.04057142857143	4.08114285714286	4.08114285714286	2.04057142857143	2.04033333333334	0	2.04233333333334	9.18257142857144	3.06085714285714	2.04057142857143	3.05871428571429	2.04233333333333	2.04033333333334	1.02033333333333	4.08114285714286	3.063	7.136	4.08114285714286	4.08114285714286	1.02016666666667	1.01933333333333	1.0195	4.08114285714286	3.061	1.02028571428571
343	209.151309653345	209.150415713375	209.153385422637	346.874	343.853	346.926	5	5	15.3025000000001	9.18150000000006	25.5083333333334	23.4676666666665	10.2033333333333	18.3629999999999	17.3456666666667	48.9737142857146	7.12833333333328	2.04066666666667	6.12200000000001	10.2033333333334	11.2218333333333	20.4033333333333	28.5646666666666	7.14116666666664	93.870666666666	25.5083333333334	69.3713333333338	114.255999999999	45.9150000000001	86.7141666666664	38.7726666666668	49.9520000000002	16.3253333333334	24.4880000000001	27.5477142857143	40.8066666666665	14.2846666666667	23.4868333333334	28.5693333333334	22.4473333333334	59.1696666666665	40.8066666666665	20.4066666666665	19.3863333333332	39.7864999999999	42.8539999999997	7.14116666666671	53.0102857142859	7.14816666666668
344	209.150485249974	209.149885594568	209.152250865589	381.563	381.546	381.615	3	3	9.17399999999998	19.3854285714286	15.3025000000001	23.4906666666666	20.4066666666665	31.6303333333334	13.2643333333332	39.7864999999999	13.2751666666666	13.2643333333334	12.2439999999999	9.18299999999994	18.3629999999999	35.6800000000001	20.4066666666667	16.3093333333333	43.8313333333336	42.8890000000001	20.4233333333334	38.7663333333336	29.5896666666667	18.366	32.6453333333332	36.7251428571427	31.6561666666667	22.4473333333334	11.2236666666667	28.5646666666666	17.3456666666665	24.4662857142856	25.5083333333334	18.366	43.8671666666665	34.6856666666666	15.3200000000001	19.3854285714286	29.5848333333332	45.9149999999997	24.4662857142858	28.5646666666668	8.16133333333331
345	209.151917265486	209.151917265486	209.151917265486	249.994	249.994	249.994	1	1	17.3428333333334	13.2643333333334	9.1812857142857	8.16266666666669	10.2016666666667	2.04033333333334	10.2016666666667	28.5646666666667	2.04066666666667	2.04066666666667	3.06100000000001	1.02016666666667	14.2823333333334	26.5243333333334	8.16266666666669	11.2236666666667	40.8133333333334	9.18150000000001	25.4833333333334	48.9760000000001	21.427	23.4676666666667	6.12200000000001	23.4676666666667	21.427	8.16266666666669	3.0605	12.242	3.0605	10.1933333333334	4.08066666666667	11.2236666666667	6.11600000000001	7.14116666666668	5.10083333333334	0	5.10166666666665	15.3325	0	2.04033333333334	2.04033333333334
346	209.152746358049	209.152746358049	209.152746358049	321.367	321.367	321.367	1	1	7.14233333333335	12.2568000000001	11.2236666666666	18.3630000000001	24.4880000000001	14.2823333333334	16.3093333333334	24.4839999999999	3.06050000000002	4.08466666666667	5.10166666666668	2.03866666666668	11.2236666666667	24.4880000000001	13.2621666666666	21.427	29.5848333333332	22.4473333333334	3.06100000000001	33.6666	32.6506666666667	32.6133333333334	8.16266666666661	28.5926666666667	15.3025000000001	5.0966666666667	7.13599999999997	26.5286666666667	10.2033333333334	5.10083333333332	7.13599999999997	10.2033333333334	25.5083333333334	12.244	5.10083333333332	12.242	14.2823333333334	11.2126666666666	3.06100000000001	11.2236666666667	7.14233333333335
347	210.060294131786	210.059389786938	210.061110057866	121.408	120.373	121.433	4	4	65.3013333333333	148.822666666667	147.948333333333	187.741333333333	232.8792	213.214833333334	260.185	395.889333333333	198.9325	246.920666666667	146.904	233.656333333333	203.885714285714	312.477	258.4142	204.033333333333	239.739166666667	273.449333333333	203.046333333333	170.367833333333	97.952	32.6186666666667	48.976	57.0826666666667	141.687333333333	70.3914999999999	60.1996666666667	294.587333333333	181.619333333333	191.791333333334	219.156666666667	92.9261666666668	1062.167	452.007666666667	196.924333333333	334.669333333333	878.507	698.592	297.937333333333	594.271333333333	249.940833333333
348	210.993638279127	210.99053399619	211.003993644295	293.848	292.805	296.898	3	3	11.22275	27.5467500000001	29.5872499999999	32.6519999999998	20.4066666666666	27.5459999999999	17.357	18.3509999999999	508.084500000002	520.37	846.807500000004	565.218500000002	34.6884999999999	31.6277499999999	27.5467500000001	34.6884999999999	29.5872499999999	38.7694999999999	30.6299999999998	36.7335	35.7087499999999	21.4252499999999	13.255125	25.4874999999998	17.34425	9.18224999999997	16.336	13.2632500000001	16.336	14.2835	28.5669999999999	13.26325	22.4317500000001	24.4859999999999	18.36675	14.2835	14.2835	11.231	17.3442500000001	19.3847499999999	10.20375
349	212.056099876294	212.054800232969	212.059019297629	59.174	58.149	59.175	5	5	1.01933333333333	6.121	8.16266666666667	6.122	1.02016666666667	8.16266666666667	3.061	12.244	5.09166666666666	3.061	8.16133333333333	4.08133333333333	1.02028571428571	9.183	6.121	5.10083333333333	761.168666666666	726.954428571429	164.273666666667	512.207333333333	6.122	3.061	1.02033333333333	2.04033333333333	5.09583333333333	2.04033333333333	0	1.02033333333333	1.02016666666667	2.04233333333333	9.183	3.061	6.12199999999999	8.16266666666668	2.04066666666666	4.08066666666667	4.08133333333333	7.14233333333333	5.10166666666667	4.0864	2.04233333333333
350	212.060152725621	212.055050739297	212.069838040961	78.0405	74.484	79.586	10	10	3.06085714285714	3.05871428571429	3.06075	5.10187500000001	4.08114285714286	4.07771428571429	4.081	8.16200000000001	3.06085714285714	2.04542857142857	6.1215	2.04057142857143	3.06042857142857	4.078	4.081	1.02028571428571	1101.90857142857	817.248857142857	342.816	759.045333333333	4.081	1.02028571428572	2.04075	7.14175000000001	2.04057142857143	3.05828571428571	3.06085714285715	3.058875	1.02028571428572	2.0405	2.039	1.02028571428571	6.11657142857143	5.10142857142858	3.06085714285715	1.02028571428572	6.12225	4.0785	4.08114285714286	3.06075	3.06085714285714
351	212.860610437875	212.860610437875	212.860610437875	51	51	51	1	1	17.34425	3.06075	4.081	99.9845000000001	310.156	99.9845000000001	328.5205	241.074	155.078	22.4455	5.1025	391.776	82.539	84.6807500000001	0	4.086	1607.914	4.081	537.67175	1829.7565	5.10125	6.1215	7.14175000000001	6.1185	125.49075	8.16199999999999	5.10125	254.04225	212.212	269.346	0	303.01425	702.952249999999	170.38175	212.2016	227.51575	230.5765	749.883750000001	118.349	216.293	197.6375
352	213.915708171079	213.915708171079	213.915708171079	42.832	42.832	42.832	1	1	59.1793333333333	95.8956666666666	128.562	112.236666666667	42.847	78.5528333333333	48.968	49.9963333333333	561.652666666667	664.206	376.503	291.767666666666	23.4676666666667	55.098	36.732	38.7663333333333	52.037	74.4843333333333	38.7663333333333	46.9276666666667	44.8873333333333	48.9737142857143	36.732	45.915	46.9353333333333	38.7663333333333	34.6856666666666	26.5286666666667	24.484	30.605	26.5546666666667	20.4233333333333	19.3863333333333	37.7523333333333	32.6506666666667	19.3831666666667	21.427	31.6561666666667	23.4868333333333	21.427	19.3863333333333
353	213.96406214368	213.958578229536	213.979702789004	102.0305	93.858	107.133	102	99	2750.52507692308	4354.252875	4933.12205882353	2934.15911111111	2896.59114285714	3996.31925	2464.96815384615	1669.26533333333	85.7029090909091	195.892363636364	27.5473636363636	100.9998	2511.97785714286	2894.39469230769	2642.82	2457.966	298.939909090909	638.349272727273	557.068909090909	352.8162	2743.51336363637	2042.586	2276.268	2890.764	2054.89969230769	2041.52025	1900.7208	2078.24925	1421.32433333333	1321.5475	2476.0254	1202.137875	1804.77311111111	3319.40509090909	1596.886875	2156.98881818182	829.051999999999	2520.07363636364	2441.54371428571	1155.969	912.6315
354	214.911085406718	214.90989537021	214.911409273177	44.896	44.879	45.922	9	9	4466.2908	6654.7646	6967.73833333334	6790.31833333333	4339.7612	5425.4668	4289.7616	4470.51640000001	318.3024	365.3032	412.147333333334	711.0794	6905.347	6237.14057142857	6478.27	6247.9092	896.7558	1720.0572	884.686799999999	1031.4222	8685.69228571428	6214.0382	6723.20457142857	8801.97040000001	6254.0316	6245.16885714285	6146.488	2872.8832	3138.7504	5061.184	5588.07940000001	4843.4788	1915.9356	3351.357	3572.7404	1910.8346	724.342	1501.764	626.1182	1190.5345	4362.21
355	214.917345921819	214.911902918852	214.931007289807	44.884	42.838	45.921	88	88	3752.0108	6391.368	6546.4095	7001.40383333334	3280.9632	5315.93666666667	3432.6256	4078.27233333333	396.909666666667	447.926333333333	420.377333333333	719.241	7015.812	6238.7112	6465.0074	6180.56280000001	898.766833333334	1752.93266666667	961.028400000001	929.584400000001	7728.00466666667	6454.32742857143	6724.8976	7783.1058	7771.8836	6295.45666666667	6123.75485714286	2872.78933333333	3729.14428571429	4297.0824	6824.9948	3714.8318	1924.1915	3202.82633333333	4225.53033333333	2314.008	739.741666666667	1500.54066666667	837.356666666666	831.626000000001	5026.36116666666
356	215.922932376444	215.922932376444	215.922932376444	45.911	45.911	45.911	1	1	242.823466666667	463.177285714286	458.2494	467.282133333333	238.758	340.918571428572	231.604857142857	237.809785714286	81.6213333333334	125.4928	95.9050666666667	71.3906666666667	443.642	398.034	399.080666666667	390.787666666667	57.1349333333333	109.208785714286	38.7708571428571	76.545	609.0992	385.6608	434.793857142857	609.366428571429	514.0485	346.890666666667	412.187733333333	168.344	193.854285714286	255.178571428572	479.903571428571	259.261428571429	105.087466666667	202.016571428571	212.215466666667	119.365071428571	35.7093333333333	80.6646428571429	59.1948	61.192	267.222533333333
357	215.957429233279	215.955985721222	215.961470831008	102.026	97.939	104.071	24	24	1125.36081818182	1052.8464	1811.964	902.995	1267.116	1921.198	779.959999999999	1194.68022222222	37.74925	96.921111111111	11.2236666666667	47.95175	1028.3616	886.628285714287	1215.14481818182	1209.75333333333	120.386222222222	304.880333333333	246.893777777777	125.413875	1250.9265	918.224999999999	967.275999999999	1208.6272	702.976857142858	958.132125	909.542666666666	741.165333333334	798.873545454545	754.984999999999	1178.35666666666	822.870999999999	1000.86525	1562.959625	940.7166	1032.11866666667	579.927999999999	1021.24244444444	131.61225	514.583999999999	498.5355
358	215.978868488483	215.961623402166	215.991518948248	114.2775	93.858	115.301	34	32	287.7528	468.2718	503.9788	504.0035	592.7362	871.2508	635.5846	723.631999999998	528.4636	491.7364	129.57175	330.6096	262.20425	262.902	265.252	256.1455	126.5296	58.1627999999999	90.7978	102.04	230.6104	232.6056	299.37275	214.242	165.3048	201.0188	219.128	504.744499999999	283.6295	217.313249999999	269.3328	709.659000000001	702.9178	638.770399999999	331.63	410.1405	745.202285714285	536.881249999999	847.7862	526.448999999999	169.3532
359	215.991804779081	215.991595205293	215.99376693031	115.294	115.288	116.286	3	3	286.6762	463.1708	467.2745	488.699749999999	594.7766	934.686399999998	696.7966	694.166	123.45025	274.4338	30.606	189.7572	270.36625	266.3244	263.2116	273.427	127.55	58.1514	62.2322	101.0196	223.434749999999	142.828	199.173	205.0602	163.232	110.2032	134.6664	525.1795	165.2724	230.576499999999	267.344799999999	231.8578	718.536000000001	678.433	189.7572	266.2722	229.55625	611.25	138.7472	324.439499999999	90.8156000000001
360	217.972022487693	217.969908292529	217.973708566745	115.3	113.236	115.311	3	3	184.66525	304.0345	291.791499999999	347.90525	423.403749999999	618.271499999998	379.533	428.893749999999	202.0095	190.786749999999	20.4049999999999	127.53125	178.54375	97.9440000000001	184.66525	152.01725	82.6604999999999	31.6277499999999	33.6682499999999	77.5580000000001	131.61225	77.5390000000001	111.37075	105.08575	124.4705	76.5375000000002	75.4985000000001	323.894749999999	88.7617499999998	147.93625	131.61225	161.4365	392.79625	465.233999999999	124.4705	123.45025	288.377	371.935	70.3972500000001	287.710499999999	66.3162500000001
361	218.104837941291	218.100390699962	218.118819113044	363.216	359.128	365.233	21	21	265.286666666667	515.268333333335	628.525333333329	676.425749999998	334.614666666666	593.834000000001	376.441499999999	744.843333333335	414.187666666665	485.599333333332	96.9316666666669	108.155333333334	353.035333333334	302.989500000002	431.530500000003	453.028000000001	77.5326666666664	70.4029999999995	23.4638333333335	57.1386666666663	198.932499999999	16.3253333333332	31.6303333333334	193.863333333334	186.690499999999	39.7864999999999	9.18299999999994	322.425333333334	103.981714285714	182.639666666667	187.741333333334	166.287166666666	621.382999999996	405.072333333334	76.5125000000005	100.9965	237.737666666667	408.133333333334	120.379666666667	142.846666666667	26.5286666666667
362	218.910159124277	218.908546529439	218.910725306979	45.9105	44.902	45.916	4	4	337.730333333333	498.8615	486.635400000001	512.2408	287.734	397.93	272.429	313.242333333333	33.6655	36.732	92.8382000000001	58.1494999999999	465.2112	435.6254	438.743333333333	441.4435	78.5656666666667	156.0855	60.1996666666667	87.7343333333334	476.5268	528.532666666667	492.3148	696.23675	542.817333333333	412.147333333334	427.4638	187.7536	205.087	365.279333333333	471.856	356.445333333333	112.236666666667	209.168333333333	239.778333333333	146.904	46.9384	107.373	72.5194	72.4342000000001	327.527
363	219.027637176254	219.02396522378	219.037803706777	53.052	51.012	55.098	13	13	170.387714285714	264.254	236.910666666667	221.402	93.8662857142857	221.588	135.698	312.426	232.625142857143	210.188666666667	117.332857142857	215.099428571429	127.446428571429	164.266	164.381	116.318	169.343714285714	196.059428571429	189.773142857143	231.804833333333	105.094333333333	75.4923333333334	123.454571428571	114.272	124.370285714286	92.8351666666666	108.150285714286	513.227666666667	127.535714285714	109.262285714286	92.9261666666667	92.846	354.039142857143	332.566571428572	103.053666666667	238.746857142857	365.279333333333	277.485333333333	106.109714285714	356.079714285714	98.8845714285714
364	219.101669025063	219.100645972444	219.11004603687	279.576	279.558	282.624	3	3	25.505	38.8132000000002	45.9180000000003	74.4782500000003	22.4455000000001	66.3162500000003	45.864	121.4038	520.302	662.093999999998	401.410200000002	243.8278	86.717	92.8382	94.8786	73.5407999999996	52.9879999999997	58.1514	51.9792	65.2928	115.288249999999	257.0904	124.488799999999	166.488200000001	113.2422	98.964249999999	80.5009999999995	48.0222499999999	48.9696	63.1904	65.3056000000004	81.616	65.3055999999997	42.8484	40.8160000000003	22.4179999999999	39.7897500000002	26.5265000000001	30.606	46.9292	110.203200000001
365	220.086035678875	220.080168019599	220.096283883759	172.429	170.366	173.449	15	15	127.675	209.141	190.7774	252.001749999999	218.3228	231.585400000001	283.615600000002	408.08	153.03	129.5908	22.4708	80.5958000000004	135.693250000001	204.04	144.8968	113.22	357.070000000002	246.8884	128.545200000001	248.9776	77.5389999999998	135.6866	95.8988000000005	65.3696	114.2624	97.9584000000001	89.7776000000005	363.742999999999	211.191749999999	189.7944	192.855599999999	158.131	776.524400000001	712.0996	241.834799999999	348.976799999998	708.078285714285	619.2614	194.858200000001	465.917999999999	194.8964
366	220.079346263766	220.077526079166	220.094582673321	460.119	452.988	461.144	5	4	2.04279999999999	4.0808	17.3434	1.0202	1.0202	5.101	1.02040000000001	17.3263999999998	8.16320000000005	16.3423999999999	1.02239999999999	8.1616	2.04280000000001	5.10200000000003	2.0404	3.06420000000002	11.2243999999999	10.2040000000001	5.096	30.606	7.1414	3.06119999999999	1.0202	3.0606	28.5656	3.05700000000002	0	48.9791999999998	13.2652000000001	29.5858	40.808	1.0204	42.8484	17.3604	3.05759999999997	1.0204	9.1818	9.1818	2.0384	10.2140000000001	5.10199999999998
367	220.129370550537	220.129081726074	220.129659375	164.256	164.244	164.268	2	2	90.8022499999998	163.24	181.6045	214.567499999999	164.26025	218.333499999999	138.754	342.803999999999	78.5592500000003	99.9844999999997	6.12149999999998	91.6874999999997	73.4579999999998	146.916	87.7414999999998	90.8022499999998	193.847499999999	131.61225	23.4715	158.925	173.4425	35.7174999999999	34.6969999999999	176.50325	115.45775	16.324	23.4657499999999	191.806999999999	16.324	96.0209999999996	120.3895	95.9034999999997	343.307999999999	181.6045	20.4049999999999	30.4799999999999	33.6682499999999	236.756	3.06074999999999	49.9187499999999	17.34425
368	222.02800611389	222.02800611389	222.02800611389	51.001	51.001	51.001	1	1	261.1712	413.262	279.8636	248.9288	226.4844	308.1004	178.535	236.9648	967.339199999999	559.069600000001	308.1608	572.4444	282.3184	285.712	256.3714	232.8336	119.3634	187.7536	133.6462	155.2528	250.9692	22.4444	80.5958000000001	213.2636	255.05	118.358666666667	88.7574000000001	258.1106	214.242	170.3734	271.6924	204.04	321.363	391.756800000001	213.214833333333	321.426	422.3628	381.5548	325.4438	305.0398	134.552
369	222.097619557737	222.096354995198	222.103833182199	319.3465	316.277	319.361	6	6	262.499800000001	723.151199999996	823.3014	983.665600000006	382.575	529.587599999997	340.345999999998	1092.6342	344.8276	297.8984	37.7474	56.0449999999997	184.6562	195.916800000001	198.939	195.087399999999	79.5756	78.5554	19.3838	75.5095999999996	199.9592	20.404	41.8282	184.873399999999	140.7876	29.5858	9.1818	260.151	61.212	93.8584	121.4038	96.919	701.014799999997	249.949	70.3938	59.1716	175.508800000001	279.5348	97.9392	114.396799999999	16.3264000000001
370	222.112626794266	222.112626794266	222.112626794266	320.336	320.336	320.336	1	1	266.585400000001	739.493599999996	824.3216	996.930799999995	406.0396	562.240399999997	347.5472	1134.68479999999	60.2035999999997	174.4542	15.3059999999999	32.6144	185.6764	197.9188	197.9188	197.130199999999	85.7136000000005	79.5756	15.3059999999999	76.5299999999996	205.100399999999	10.2040000000001	33.6666	184.873400000001	137.753999999999	24.4848	7.1414	265.252	42.8484	96.919	120.407199999999	98.9788000000006	757.983833333338	251.9894	48.9696	35.7140000000002	96.9379999999995	295.858	36.7272	66.313	15.303
371	222.986631096228	222.986631096228	222.986631096228	51.018	51.018	51.018	1	1	601.9475	1185.7048	1182.46975	1499.694	664.182750000001	1312.9974	726.382400000001	1013.2288	52.03275	90.8022500000001	60.2036000000001	930.604800000001	1013.0848	1765.0325	1204.3485	1122.275	612.15	778.450750000001	94.8832500000001	831.501	500.94275	18.3645	111.2018	228.5696	371.3528	36.729	144.8684	947.812250000001	586.615000000001	502.958600000001	618.007500000001	715.160200000001	1096.76875	1407.876	149.97675	803.054800000001	1167.166	1020.25	410.120400000001	1105.8968	216.028
372	223.049928090607	223.049928090607	223.049928090607	156.105	156.105	156.105	1	1	24.456	48.9720000000002	35.7087500000002	42.7979999999999	35.707	40.8099999999999	29.5945	36.7289999999999	96.9237500000004	150.997	21.4252499999999	62.2352499999998	38.7694999999999	33.6269999999999	51.0124999999999	43.8707499999999	44.8909999999999	53.0530000000002	25.5125	55.0935000000002	51.9562499999999	35.7087500000002	18.3644999999999	57.1339999999998	44.8910000000002	19.3847499999999	23.4657499999999	44.8910000000002	23.4657499999999	29.5872499999999	35.7087499999999	20.404	86.7212500000004	55.0124999999998	23.4657499999999	47.9494	64.2852000000001	55.1016	22.4454999999999	59.1716	31.6277499999999
373	223.063664855283	223.063408674745	223.076932123437	846.86	841.695	847.788	5	5	31.6288571428574	88.7648571428578	158.280833333335	96.9316666666678	37.7505714285711	158.011428571428	34.689714285714	107.04	163.382857142858	152.022571428573	26.5274285714288	82.5737142857152	104.069142857144	139.779142857142	170.530857142858	158.144285714284	28.5679999999998	67.3388571428576	79.5154285714282	40.8114285714289	123.748428571428	86.7242857142864	125.583000000001	137.642142857144	91.825714285715	84.7429999999992	35.7349999999997	49.9881666666665	110.113714285713	44.8925714285718	99.0508571428575	75.5011428571422	43.909142857143	174.468857142858	97.9337142857153	163.245714285715	80.5348571428568	61.2171428571433	25.4857142857146	139.779142857142	115.195428571428
374	223.071302263446	223.063908323028	223.078696203863	920.239	918.221	922.257	2	2	17.3428333333333	24.4880000000003	69.3713333333331	25.5041666666666	20.4066666666665	51.0166666666673	26.5274285714283	51.0666666666661	57.1853333333329	19.3673333333336	15.29	27.5489999999998	45.9074999999999	27.5477142857141	53.057333333333	55.0979999999996	21.4269999999999	32.6773333333337	40.7733333333332	20.4266666666664	36.7319999999997	30.6100000000004	36.7320000000004	60.1996666666674	25.5291666666669	29.5896666666665	14.2963333333335	23.4906666666664	44.8506666666674	24.4880000000003	56.118333333334	63.2606666666662	22.4656666666669	86.7141666666664	52.02	56.118333333334	34.6856666666666	20.4066666666669	13.2637142857142	35.7058333333332	36.7680000000003
375	223.078388527172	223.078388527172	223.078388527172	755.964	755.964	755.964	1	1	36.7289999999998	117.32875	117.32875	111.152750000001	54.0732500000002	108.1465	44.9160000000002	68.328833333333	66.3162499999997	85.7219999999999	34.6884999999998	104.073999999999	86.7212499999996	127.510416666668	93.8629999999995	100.9635	38.7885000000001	63.2606666666668	47.9517500000002	54.0732499999997	103.09575	58.1827499999996	43.874333333333	93.8630000000004	73.4640000000002	44.8910000000002	47.9517500000002	58.1542500000002	65.2959999999997	45.8887499999999	79.5794999999996	51.0125000000002	65.2959999999997	87.7414999999995	59.1744999999997	79.5795000000003	75.5046666666669	150.997000000001	25.4958333333335	60.1947499999997	65.3013333333329
376	223.113831421044	223.112203392273	223.115459449814	318.8365	318.323	319.35	2	2	54.1218333333334	133.772833333332	144.8684	139.794800000001	75.4948	102.02	75.4306666666665	190.802333333334	74.4721666666664	49.9898	24.4879999999998	40.7733333333332	52.0284999999998	65.3013333333335	62.2322	75.5835999999996	36.7320000000001	34.6868	40.813333333333	31.6303333333331	44.8888	43.8671666666665	24.4839999999999	69.4393333333335	56.111	16.3232	23.4638333333333	41.8282	31.6251666666666	47.9478333333332	41.8336666666664	30.606	151.009333333332	59.1696666666665	28.5646666666666	31.6303333333334	46.9384000000003	42.8484	29.5848333333332	37.7831666666667	41.8336666666668
377	223.98871188087	223.984647707308	224.001482566098	44.879	42.832	45.922	81	81	517.309	805.043	1001.92057142857	1095.78685714286	758.107666666667	1180.52566666667	822.3215	799.8368	884.781333333333	825.38225	824.429333333333	848.877714285714	792.799	1052.651	906.013714285715	1006.00171428571	978.339833333334	814.279199999999	497.899428571429	802.93675	762.153428571429	535.63125	556.626666666667	795.912000000001	877.343333333333	627.505	565.264666666667	1314.128	567.3424	628.422666666667	944.677272727273	684.338	1614.92383333333	1421.1386	647.911666666667	933.561428571428	1293.131875	1484.25704761905	1574.896	1443.77166666667	388.747
378	224.002242994059	224.001954356651	224.00357804362	44.896	44.884	45.905	7	7	517.309	814.226	1010.98516666667	943.685	693.826666666667	1239.705	822.388666666667	996.702833333334	663.13	636.7296	786.5485	815.246333333333	787.5944	1040.8066	914.069333333334	1020.33333333333	974.259166666667	816.266666666667	358.1604	800.857	754.075599999999	561.11	613.8614	1016.252	898.913666666667	564.1706	542.8528	1267.0884	681.582666666667	694.847	928.2405	767.0714	1608.99057142857	1422.11233333333	558.0494	931.564333333333	1222.1996	1462.032	1508.6078	1394.56783333333	388.747
379	224.065942630076	224.065569046741	224.066156509819	230.574	230.546	230.608	3	3	21.426	72.3794285714285	73.5222857142857	60.1968571428571	178.7	241.977000000001	145.880428571428	250.180000000001	6.12685714285714	14.284	26.5237142857143	14.284	102.028571428571	133.657428571429	148.065714285714	97.9474285714285	295.8725	349.958	184.671714285715	300.984285714286	62.2374285714285	52.0345714285714	34.6417499999999	68.3591428571428	92.8427499999997	41.8609999999999	31.6277499999999	116.312571428571	96.9271428571428	55.0954285714285	100.072	53.0548571428571	307.364	160.184857142858	80.6025714285714	86.7242857142857	233.645428571428	188.752857142857	151.002285714286	158.144285714286	110.190857142857
380	224.079271252321	224.079271252321	224.079271252321	847.788	847.788	847.788	1	1	7.14233333333333	23.4676666666666	41.8291111111112	24.4720000000001	8.16266666666666	45.8799999999996	12.2436	23.4523333333334	35.7311111111111	40.808888888889	10.2033333333333	19.3736666666667	32.6471111111112	20.4044444444445	34.7102222222222	38.7726666666666	10.2022222222222	21.4246666666667	16.3146666666665	11.2236666666667	22.4864444444443	26.5257777777778	23.4804444444444	33.6490000000001	12.2506666666667	22.4595555555555	15.3133333333333	13.2715555555555	18.354	14.2846666666667	14.2924444444444	27.549	11.2297777777778	40.808888888889	28.5662222222223	45.8850000000001	25.488888888889	26.5257777777778	11.2151111111112	37.7276666666663	32.6257777777779
381	224.108538732504	224.108538732504	224.108538732504	318.329	318.329	318.329	1	1	26.5655000000003	77.6529999999998	96.9237500000004	98.9642500000004	38.7695000000002	57.1340000000002	33.6187499999999	132.632499999999	29.5872500000001	36.7290000000002	6.12150000000003	14.2625	25.5062500000001	31.6277500000001	33.66	27.5939999999998	21.4252500000001	13.2643333333335	6.12150000000003	13.2665	26.5265000000001	14.2835000000001	13.2632500000001	34.7394999999999	18.3645000000001	11.2227499999999	7.14175000000003	33.6682500000001	16.3240000000001	15.3037500000001	19.3847500000001	15.3050000000002	119.369250000001	40.8100000000002	8.16200000000003	5.10125000000002	26.5265000000001	23.4657500000001	10.2025	20.4049999999998	12.2430000000001
382	224.133116802333	224.126257060646	224.139976544019	165.798	164.267	167.329	2	2	9.18299999999998	20.4066666666666	26.5274285714286	11.2231428571429	20.4057142857143	17.3456666666666	11.2236666666666	30.6100000000001	7.14233333333332	8.16133333333335	9.18150000000001	10.2116666666666	17.3598333333333	16.3253333333333	14.2823333333333	16.3108571428571	8.16266666666665	22.4305714285714	13.2643333333333	7.13533333333332	26.5274285714287	14.2846666666666	8.16266666666665	11.2236666666667	10.2033333333333	6.12099999999998	9.18299999999998	17.3594285714286	10.2028571428571	13.2751666666667	16.3226666666667	11.2231428571429	9.17399999999998	10.1933333333334	9.18150000000001	11.2126666666667	16.3245714285714	14.284	14.2846666666666	22.4274285714286	10.2016666666666
383	224.990845447805	224.987697833755	225.005702777004	44.89	42.85	46.919	13	13	161.212666666667	279.571333333333	328.5044	293.808	232.636	356.096333333333	245.900333333333	304.009666666667	287.734	292.835666666667	274.4338	307.120333333333	294.876333333333	393.239	363.179333333333	329.567666666667	331.554166666667	267.327333333333	191.822666666667	264.266333333333	235.697	227.497166666667	168.531	379.564	273.4136	215.290333333333	178.558333333333	410.107	213.249666666667	241.819	336.0406	245.08	500.890142857143	449.8935	228.517333333333	287.734	442.752333333334	516.312	488.197333333333	484.595	149.989
384	225.042804957588	225.042804957588	225.042804957588	210.14	210.14	210.14	1	1	5.10125000000002	11.22275	7.14174999999998	20.4050000000001	5.10124999999999	7.14175000000003	8.16200000000003	13.26325	1478.5596	1554.08175000001	720.296499999998	202.009500000001	13.2827500000001	11.22275	7.14175000000003	8.16400000000004	5.10125000000002	8.16199999999998	6.12149999999998	4.08100000000002	4.08100000000002	8.17400000000004	14.2835000000001	10.2175	12.2430000000001	12.2430000000001	5.10125000000002	5.10124999999999	7.14175000000003	6.11399999999999	12.243	4.08099999999999	10.2025	10.2025	5.10124999999999	4.08200000000002	9.19574999999998	9.18224999999997	10.2025	4.08600000000001	4.07600000000002
385	225.077336427579	225.071646111643	225.088006700788	234.6695	230.603	237.722	12	12	36.7302857142857	82.5737142857142	80.6702857142857	111.211142857143	591.765714285714	358.371	610.184249999999	1211.07542857143	1227.41371428571	1801.82457142857	848.877714285714	1618.17314285714	232.616999999999	200.996285714286	364.229249999999	120.393714285714	1398.852	1082.48525	318.329142857143	1135.578	146.921142857143	105.089428571429	79.5265714285714	104.054571428571	109.262285714286	42.9179999999999	32.6217142857143	436.682285714286	94.8865714285714	89.7097142857142	98.9677142857142	97.8720000000001	2166.248	217.320857142857	67.3388571428571	71.42	392.755	953.967142857142	74.4808571428571	178.55	145.900857142857
386	225.075012809991	225.073747747085	225.091222931885	295.1785	292.805	300.979	10	7	485.710399999998	826.524000000005	1067.33839999999	966.25566666666	648.931999999995	1134.61066666666	647.954000000004	1293.904125	32.6464	59.1793333333329	29.5858	47.9588000000003	806.063333333328	1112.232	1137.61857142857	863.060999999997	342.7872	411.194333333334	350.9488	294.895600000002	538.735999999996	453.989	456.118800000003	354.0094	492.820999999997	729.538333333335	404.474400000002	826.470000000002	609.178800000004	418.363999999998	595.7968	371.3528	1078.3514	906.056000000002	527.546800000003	661.0896	1260.92600000001	769.064000000005	453.989	1007.1348	312.242400000002
387	225.14742460705	225.14742460705	225.14742460705	271.408	271.408	271.408	1	1	23.4657500000001	51.0124999999995	38.7694999999996	70.3972500000003	6.12300000000008	56.1137500000002	10.2025	12.2430000000001	16.328	12.2430000000001	8.15000000000009	13.2632500000001	41.7790000000002	54.0864999999999	51.0125000000002	36.7290000000002	11.2062500000001	163.240000000001	140.794500000001	14.2835000000001	81.6200000000003	23.4657499999998	81.6200000000003	130.592000000001	56.1962500000006	82.7415000000003	31.6277500000001	12.2430000000001	22.4455000000001	10.2175	59.1745000000003	10.2025	10.2175	34.6885000000001	52.0965000000002	27.5467500000001	35.7087500000002	7.14000000000001	14.2835000000001	54.0732500000002	8.17400000000009
388	225.986508261709	225.982973200794	226.002375024949	44.89	43.864	46.942	25	25	186.721	281.612	357.07	340.7468	290.795	421.397666666667	278.551	382.5625	290.795	255.1	273.4136	302.018666666667	302.9994	335.0192	341.755833333333	362.218333333333	342.776	269.368	172.436333333333	298.957666666667	282.6508	214.242	195.0874	378.543666666667	300.959	183.66	196.9372	449.9082	256.103666666667	260.185	320.7196	260.3975	566.251363636364	495.858857142857	234.638333333333	352.015	542.817333333333	499.8395	564.797333333333	540.706	115.297666666667
389	226.070982605983	226.068392626237	226.082331384079	143.8595	142.831	145.903	8	8	740.466666666665	1291.742	1185.7048	1553.5494	975.502400000001	1473.36133333333	870.2328	2293.49999999999	1212.156	1551.6735	510.083333333334	1640.696	1049.7515	1183.446	1138.506	905.094800000001	1220.31866666666	568.2514	235.696999999999	1016.252	2013.1794	2335.54299999999	1893.4912	2382.47833333333	1581.51666666666	1540.45166666666	1393.42866666666	1564.2732	880.4326	981.457500000001	1348.66033333333	1031.6244	1961.78049999999	1351.94166666667	998.906333333331	997.7556	1151.876	1013.905	541.708499999998	1479.29	675.460666666665
390	227.070323371887	227.070323371887	227.070323371887	144.894	144.894	144.894	1	1	101.0295	161.1995	162.21975	196.127999999999	129.571750000001	162.21975	119.544750000001	368.877999999999	46.9314999999999	83.6605000000004	7.14175000000003	76.5187499999998	131.61225	166.30075	169.3615	139.77425	207.110749999999	67.3365000000003	13.2665	146.916	299.953499999999	99.9844999999997	116.3085	359.127999999999	194.867749999999	57.1339999999998	76.5187499999998	243.839750000001	49.9922500000002	121.409750000001	187.725999999999	132.632500000001	308.115499999999	166.300750000001	38.7694999999999	47.9517500000002	49.9922500000002	128.551500000001	6.12149999999998	66.3162500000003	25.5062499999999
391	227.126869063502	227.126869063502	227.126869063502	824.378	824.378	824.378	1	1	3.06049999999999	6.12100000000009	6.12199999999996	6.12199999999996	2.04066666666665	8.16266666666676	2.03866666666666	2.04057142857141	168.327499999999	538.066999999995	3.06399999999996	430.510333333332	6.12699999999995	5.10083333333332	3.06099999999998	7.14233333333328	2.04066666666665	5.09714285714283	1.02033333333333	2.04066666666669	9.18149999999997	7.14816666666661	6.12099999999998	5.10166666666673	7.13599999999997	4.08133333333338	2.04033333333333	2.04066666666669	4.08466666666664	5.10166666666663	5.10166666666663	1.02033333333335	3.06099999999998	0	2.04057142857141	11.2236666666668	5.10166666666663	4.0813333333333	5.10083333333332	11.2236666666666	1.01933333333333
392	228.193622315852	228.192376059517	228.200220054952	1024.35	1017.21	1025.42	13	13	99.9600000000019	205.751428571425	271.763333333333	184.620000000003	123.823333333335	271.320000000004	110.314285714287	112.357142857144	155.039999999997	168.300000000003	922.080000000006	117.300000000002	501.84000000001	183.600000000003	276.42	359.04	141.780000000002	561.000000000011	374.339999999993	173.400000000002	570.180000000008	132.600000000002	363.120000000005	355.457142857147	710.068750000008	225.420000000003	177.770000000003	268.902857142857	293.280000000006	302.342857142861	647.700000000009	224.400000000004	99.9600000000014	435.230000000008	155.040000000002	156.060000000002	149.730000000002	287.64	40.7999999999993	138.720000000003	142.800000000002
393	228.209535869551	228.209535869551	228.209535869551	499.898	499.898	499.898	1	1	255.115384615384	270.371346153847	256.087576923077	268.3915	1082.30161538461	293.782153846154	921.129461538463	1895.23146153846	767.068923076924	1018.26707692308	309.141576923076	355.053692307692	241.803807692308	284.487	284.655115384616	292.828307692308	1042.28276923077	243.8995	427.492807692307	471.364384615383	266.129653846154	659.243	685.620923076923	296.9655	263.179846153846	444.552307692308	355.053692307693	769.282999999998	484.828846153846	889.507076923075	245.838538461538	1052.71938461538	3166.30992592592	234.715	390.777846153846	705.866615384616	443.817115384615	2369.601	352.786923076923	583.726	256.145500000001
394	228.965658901251	228.963282111232	228.966701701536	102.0255	99.974	104.078	8	8	820.880454545454	1022.85981818182	1067.21885714286	1040.67818181818	765.204545454545	1193.73428571429	606.737727272727	843.389636363637	46.9325454545455	64.2771818181818	12.2432727272727	41.8311818181819	667.258363636364	764.184272727274	641.751545454546	756.426272727274	158.142272727273	230.478909090909	126.513818181818	181.511454545455	766.224818181818	396.886090909091	513.942545454545	788.071636363636	642.771818181818	510.136363636364	500.730727272727	673.38	345.872454545455	529.521545454545	714.190909090909	493.592	675.420545454545	992.146909090909	417.291545454545	395.056636363636	313.391181818182	678.481363636364	45.9122727272728	302.000727272727	242.695090909091
395	230.993001191512	230.993001191512	230.993001191512	88.778	88.778	88.778	1	1	22.4455	42.85575	42.882	45.916875	29.609	33.693	34.6885	57.1339999999999	391.536	520.39125	45.91125	563.7835	19.38475	33.66825	36.729	23.468625	43.87075	21.441	16.324	17.34425	46.9315	233.494125	66.324375	65.2959999999999	34.6885	132.73	41.861	35.70875	17.34425	36.729	39.78975	30.6075	69.3769999999999	53.0595	20.42	51.0125	372.39125	46.93725	21.4095	312.1965	48.978
396	231.975529871803	231.971265347313	231.989761439073	295.871	291.796	300.989	85	63	1291.66527272727	1323.37233333334	1015.099	2054.81706666666	796.880333333335	1384.36616666668	1434.45082352941	718.630000000005	20.4057142857143	44.8873333333336	20.4033333333333	26.5286666666667	1453.73750000001	2077.96422222223	1020.28571428571	1393.54766666668	897.851428571428	1311.06714285714	488.6758	698.973999999997	1346.62000000001	1107.01	715.571999999998	1174.272	1218.27799999999	1077.472	1129.45628571429	1513.1234375	767.629714285717	888.710333333335	1320.36525	941.767666666669	920.168857142852	1386.55063636364	1059.106	1624.29485714286	1055.02466666666	864.928166666668	1725.28118181818	1139.5634	717.677714285717
397	231.978007457122	231.971821938497	231.989993759202	98.965	95.887	105.081	14	14	394.845545454545	448.139181818182	444.838909090909	332.757090909091	372.39125	429.52525	220.284	344.852181818182	268.331727272728	375.452	45.9122727272727	349.953545454545	304.203818181818	340.771090909091	379.338545454545	325.612	371.371	209.04875	374.640272727273	340.588909090909	331.440909090909	365.257636363636	397.906363636364	412.190181818182	310.162909090909	297.919636363636	280.43125	145.977	291.7915	216.297818181818	315.1285	252.918666666667	323.426454545455	342.169	276.493909090909	348.099	190.876	267.311454545455	215.277545454545	179.664	257.991
398	231.973326354681	231.972080869723	231.989047918289	68.8665	62.234	71.435	12	10	916.216571428571	1151.95428571429	1303.8795	1283.4745	825.411142857142	1307.15925	423.881	661.121999999999	361.897142857143	358.120285714286	565.218499999999	255.071428571428	1030.48857142857	1040.655	1127.37625	1137.23485714286	209.158571428571	276.497428571428	181.483714285714	180.590571428571	1042.58685714286	817.820999999999	903.941499999999	1732.3845	1321.22375	697.875428571428	852.301999999999	809.058250000001	445.864857142857	1032.493	1542.63789473684	973.352571428571	472.392285714285	1070.65	576.461428571428	548.913714285714	492.78075	501.963	992.095125	508.084499999999	287.680285714285
399	231.987058975968	231.985791102996	231.988326848939	253.5135	253.009	254.018	2	2	83.6634285714285	206.097714285714	268.335142857143	298.943714285714	263.233714285714	302.982428571429	241.807714285715	375.465142857144	20.4057142857142	21.4260000000001	14.282	13.2637142857143	469.33142857143	563.197714285714	540.751428571428	479.534285714285	73.4605714285714	36.7302857142858	47.9131428571428	59.1765714285712	258.096142857144	87.7445714285714	22.4431428571429	140.799428571429	394.795285714287	261.193142857143	138.758857142856	595.846857142857	408.114285714287	356.079714285713	439.743142857143	349.958000000001	558.076749999998	580.542571428573	437.702571428571	459.128571428569	556.055714285714	538.142285714288	262.213428571429	541.771714285716	37.7505714285714
400	233.97000164902	233.968840381179	233.971053227811	97.938	96.924	98.971	3	3	169.365272727273	217.4304	220.378909090909	205.166181818182	167.324727272727	204.054545454545	104.021454545455	167.324727272727	134.676	154.061181818182	27.5473636363636	151.000363636364	177.622363636364	167.324727272727	159.077454545455	193.938181818182	166.304454545455	116.248909090909	154.1559	159.077454545455	180.507818181818	180.588272727273	193.851818181818	184.669363636364	145.899	166.304454545455	130.525090909091	103.102636363636	129.574636363636	106.108363636364	166.230363636364	142.761818181818	154.061181818182	166.4882	152.020636363636	161.289272727273	131.673818181818	132.635454545455	99.9796	161.289272727273	143.781545454545
401	233.97040815929	233.969614754736	233.970737646122	297.414	294.862	300.984	4	2	443.845000000001	683.623333333335	764.087000000002	719.200714285711	536.670285714285	630.536571428571	448.873333333332	333.649000000001	15.305	13.2637142857143	9.18299999999994	11.2236666666666	814.188	666.821833333334	624.341999999998	427.519666666668	429.560333333334	536.651499999999	259.122333333335	465.196000000003	702.976857142857	317.323666666667	330.588000000001	597.915333333335	773.376571428571	431.580857142857	334.614666666669	530.474285714283	346.573333333333	537.715666666668	601.898333333337	451.355666666663	377.523333333334	645.870999999996	371.340666666669	393.848666666668	496.879142857143	539.087999999999	268.084666666666	431.600999999997	282.355333333335
402	233.970067168445	233.970067168445	233.970067168445	204.076	204.076	204.076	1	1	22.4444	21.4284	30.612	34.6935999999998	21.4032	61.212	27.5507999999999	18.3636000000001	48.9696	81.6319999999996	74.4746	140.815199999999	65.2928	59.1716	65.2928	58.1514	59.1135999999997	61.2240000000001	15.3030000000001	48.9696	183.671999999999	146.9088	145.745599999999	206.080400000001	175.4744	118.3432	138.7472	113.24775	77.5503999999996	73.4544000000004	171.393600000001	149.9988	65.3056000000001	164.252200000001	59.1716000000003	79.5912000000001	24.4896	94.8972000000001	36.7272	94.7855999999995	38.7676
403	234.020630584495	234.015805838765	234.034563171979	57.1425	55.076	62.24	28	26	20.38	122.44	131.6015	137.7225	61.212	190.958166666667	57.1293333333333	113.2385	113.1312	77.5352000000001	218.351333333333	57.0826666666667	163.253333333333	108.155333333333	137.745	146.9088	3356.53111111111	774.44	2139.833	2804.5298	155.065333333333	131.6316	175.468666666667	167.334666666667	177.219	128.5704	121.399833333333	132.621666666667	144.863666666667	92.9413333333333	111.198166666667	82.6362	141.8078	224.488	170.3734	184.650166666667	222.396333333333	44.8946666666667	282.586166666667	222.432666666667	106.2256
404	234.097756585509	234.094966851392	234.105720401428	201.995	199.96	209.154	17	16	166.287166666666	305.029833333332	235.6662	205.0602	338.308	489.679999999999	389.7928	189.750999999999	492.820999999999	429.490166666665	384.6908	329.5246	412.695	482.617666666666	427.4638	494.894	642.179999999998	718.2208	525.385833333332	540.776666666665	204.8592	122.42	138.6112	93.855333333333	478.1088	227.5046	188.515	540.706	699.994400000001	517.308999999999	742.802666666665	504.0776	592.813666666665	1101.78	718.314666666665	842.795333333335	542.7464	699.8572	1333.43044444445	793.689666666664	803.002333333331
405	234.097176342476	234.091167422988	234.110792714899	506.037	497.88	511.132	25	13	3.06049999999999	9.18149999999997	23.4676666666667	4.08133333333334	2.04066666666667	4.08114285714286	2.04033333333335	34.6856666666666	185.700666666667	270.344166666666	1.02016666666666	283.652666666667	10.1933333333334	9.17250000000001	8.16266666666661	3.06050000000002	66.2566666666665	35.7116666666668	142.84	205.087000000001	19.3863333333334	5.10166666666668	10.2028571428571	7.142	116.214857142858	54.029714285714	4.08133333333334	249.981666666667	439.101666666667	124.480666666666	185.670333333333	7.14116666666664	154.0955	65.3013333333335	28.5693333333334	27.5245714285713	295.606666666666	13.2621666666666	6.11599999999999	453.006857142857	11.2328333333334
406	234.112420634762	234.111836690389	234.113004579135	203.03	203.027	203.033	2	2	165.294	310.181333333334	242.799666666667	223.442571428571	354.727999999999	503.024333333335	418.317142857143	209.168333333334	485.599333333334	420.308666666667	387.708571428571	338.687428571428	430.198857142857	489.760000000001	445.864857142857	512.183428571428	663.648	742.681333333334	537.715666666668	557.102000000001	206.924666666666	123.460333333334	140.681142857143	95.9113333333336	487.096500000001	232.625142857143	194.710857142857	575.374000000001	732.565142857143	526.492000000001	754.026333333335	524.451333333335	651.886500000001	1144.814	669.338666666668	686.572166666668	606.999166666668	768.185500000001	1008.04228571429	705.050333333332	759.004000000001
407	235.024914319667	235.024624712662	235.030925750732	55.087	55.076	56.131	3	3	18.3636	27.5508	21.4494	32.6464	28.5693333333333	31.6634	27.522	15.306	34.6573333333333	25.505	31.6262	36.696	15.303	29.5916	26.5304	15.306	409.086833333334	386.1648	393.239	384.9924	19.3838	31.6262	42.8484	22.4576	18.33	29.5896666666667	24.4896	22.4444	24.4896	9.1962	19.3876	17.3434	39.7865	35.707	35.7058333333334	30.612	36.7272	35.707	51.02	33.627	27.5508
408	235.098917480526	235.095938241446	235.115879204825	505.0165	498.895	510.118	6	3	3.0648	6.12199999999996	4.0808	4.0808	3.06119999999999	5.10199999999998	1.0192	7.13300000000004	18.3456	29.5915999999999	4.08159999999998	31.6262	7.13440000000001	7.13440000000001	2.0404	2.04080000000001	5.09500000000003	6.1212	13.2626	19.3838	5.10166666666663	2.04279999999999	0	1.0202	10.202	5.09000000000003	1.0202	11.2244000000001	58.2312	8.1616	26.5303999999999	3.06119999999999	15.3059999999999	4.0808	3.0606	9.18149999999997	29.5858	3.0606	2.03799999999999	42.8567999999998	4.08559999999998
409	235.186338706835	235.186338706835	235.186338706835	257.096	257.096	257.096	1	1	2895.89519999999	4924.74674999995	5083.11049999999	5598.11175000002	3637.19125000002	5865.41725000002	3816.75524999999	5382.83900000002	1221.23924999999	2848.53800000001	910.062999999997	3563.73324999999	5066.56149999999	5127.50999999998	5200.21424999999	5094.10825000002	4384.8196	5040.03499999999	622.352499999994	4462.57349999996	5106.35125000002	761.106499999993	1584.3706	4811.42074999999	5178.78900000002	1601.7925	695.810500000003	4250.36150000002	1423.24875	3917.76000000002	4525.91749999999	3835.59374999999	5104.31075000002	4899.24050000002	629.494249999994	667.406999999999	1938.47500000001	3479.90500000002	626.433500000003	2297.60299999999	736.728799999996
410	235.96794661207	235.96794661207	235.96794661207	302.991	302.991	302.991	1	1	45.909	51.01	48.9791999999998	53.0608000000003	30.606	45.909	42.8567999999998	28.5991999999998	2.04280000000001	7.1414	5.101	2.0404	55.0908	56.1219999999997	44.8888	48.9216	25.505	33.6270000000002	9.18359999999996	38.7751999999998	45.909	8.17120000000005	14.2828	26.5252	41.8282	14.2828	13.2781999999999	62.2444000000004	13.2626	44.8888	49.0271999999997	27.5454	72.5194000000004	55.0908	13.2496	11.2222	29.5858	75.5096000000005	9.18359999999996	34.6868	11.2222
411	236.019074363472	236.015483222151	236.02923783899	55.609	55.076	57.139	6	6	14.2706666666667	18.363	25.5041666666666	19.3863333333333	17.3456666666667	39.832	13.2513333333333	28.5646666666666	23.4446666666667	18.366	39.7865	21.4025	29.5896666666667	29.5848333333333	26.5243333333333	35.7116666666667	776.473666666667	706.647333333333	652.632	849.798833333334	20.4066666666667	93.8706666666667	83.6673333333333	25.5041666666666	35.6416666666667	127.520833333333	109.175666666667	24.488	41.8336666666667	17.3768333333333	24.484	12.244	36.732	40.8066666666666	56.1183333333333	44.8873333333334	38.7726666666667	20.4066666666667	59.1793333333333	45.87	51.0583333333334
412	236.035012167774	236.035012167774	236.035012167774	57.128	57.128	57.128	1	1	35.686875	45.9128571428571	51.0142857142857	36.7251428571429	40.81	62.281	41.8317142857143	42.852	34.663	28.568	61.2171428571429	33.6435	47.9534285714285	47.9534285714286	49.994	60.1968571428571	939.65025	736.646285714286	631.999	952.946857142857	59.1765714285714	125.495142857143	131.598428571429	47.9534285714286	78.453375	181.610857142857	159.164571428571	42.846	56.1157142857143	32.6765714285714	57.136	24.4937142857143	43.8722857142857	58.1562857142857	89.7851428571429	60.1968571428571	54.0675714285714	35.71	78.562	51.0142857142857	66.3758333333334
413	236.103854972938	236.095737887427	236.111957941135	505.5265	497.874	511.138	4	2	2.04066666666667	2.04033333333333	4.0813333333333	7.14116666666664	1.02033333333334	4.08133333333334	2.04266666666666	7.14116666666664	20.4066666666667	20.4066666666667	3.06100000000001	26.5243333333333	2.03866666666666	3.0575	4.0813333333333	2.04066666666665	5.09666666666666	8.16266666666669	10.2033333333334	17.3456666666667	7.14233333333335	2.04066666666667	4.08133333333334	2.04033333333333	8.15466666666665	7.14233333333328	4.08133333333334	19.3863333333334	32.6773333333331	12.2439999999999	27.5219999999999	3.06100000000001	25.5125	5.10083333333336	5.10166666666668	2.03866666666666	27.5219999999999	4.08066666666669	3.05799999999999	34.6913333333334	2.04233333333334
414	236.111588836527	236.106925282318	236.127096610691	363.247	360.171	365.267	22	22	679.542000000002	1690.69233333334	1764.15633333334	2142.52499999999	1173.23	1842.4812	955.9274	3333.42900000001	1958.784	1957.92828571428	262.225666666667	273.449333333334	962.129428571436	797.770333333338	1298.67216666667	1399.78300000001	140.783	146.937599999999	37.7461666666669	123.460333333332	508.0596	20.4066666666665	81.6266666666669	459.150000000001	457.109333333334	61.2200000000001	20.4066666666665	897.893333333327	205.053499999999	393.848666666668	440.784000000001	439.763666666668	2750.69028571428	1025.435	208.114000000001	242.799666666666	448.976000000003	1331.62200000001	325.433166666669	414.255333333334	38.7726666666668
415	236.187993211519	236.177596266619	236.196171161916	257.115	253.002	258.161	28	28	638.728666666665	1281.47885714286	1317.25033333334	1631.2465	1051.96366666666	1650.62966666667	1036.65866666667	1698.855	562.130199999997	935.645666666669	476.417833333332	1043.75228571429	1391.73466666667	1394.79566666666	1406.01933333333	1366.00316666667	1207.87733333334	1330.51466666667	312.181199999998	1245.72525	1389.467	364.211399999998	686.572166666668	1330.8842	1398.1915	750.965333333332	264.2836	1188.76600000001	613.220333333335	961.0284	1322.352	1079.83714285715	1708.835	1361.12466666667	314.283199999998	295.916	879.383666666668	1107.06166666666	337.039999999999	1173.38333333334	744.843333333332
416	236.19706069817	236.19706069817	236.19706069817	258.126	258.126	258.126	1	1	638.6452	1298.7146	1298.96920000001	1629.2594	1049.99159999999	1636.4008	1035.706	1746.5824	267.344799999999	682.5138	187.716799999999	853.054400000001	1377.54	1356.866	1401.75479999999	1362.9872	1226.52080000001	1322.4384	122.424	1224.47999999999	1388.4922	149.9694	132.652000000001	1241.00099999999	1391.0072	356.049799999998	128.5452	1259.17360000001	305.0996	986.5334	1222.43920000001	1099.8	1790.80200000001	1255.8662	132.626	123.468399999999	469.292	1106.1136	115.418199999999	548.9752	152.0098
417	236.955637201533	236.955637201533	236.955637201533	67.336	67.336	67.336	1	1	671.16	964.694761904762	969.271428571429	743.753571428571	607.07	907.8	551.097	465.2568	445.511095238095	348.937714285714	819.3009	347.917428571429	842.716666666667	599.928	763.173714285715	874.588904761905	372.404285714286	394.74	390.769428571429	411.175142857143	999.09280952381	807.046	721.308333333333	1190.6901	1048.56	651.962571428572	773.16	586.636904761905	570.339714285714	737.85765	1015.18428571429	784.563095238095	372.386904761905	847.62	611.122619047619	608.090285714286	450.945238095238	341.795714285714	1068.96	387.809	343.932571428572
418	236.990019278189	236.989770932048	236.990267624331	230.591	230.574	230.608	2	2	23.4676666666667	42.8120000000001	31.6634	53.0573333333335	175.6808	247.122333333334	177.509	298.229333333334	54.1306666666668	49.9963333333335	62.2301666666668	54.0776666666668	99.9926666666669	137.745	118.455333333334	85.7080000000002	337.675166666667	314.262666666666	168.355	313.242333333334	62.2322	52.0370000000001	29.5316666666667	58.1495000000001	68.3623333333335	26.5503333333334	22.4436666666667	138.7472	79.5860000000002	45.9150000000001	63.3123333333334	39.7929999999999	333.649000000001	177.538	81.6266666666669	87.7343333333335	184.680333333333	208.147999999999	106.114666666667	132.643333333334	123.460333333334
419	237.06795812605	237.062246745798	237.079489023653	268.8455	265.269	272.422	18	18	7.142	30.6085714285714	29.6186666666666	55.0954285714285	33.6710000000001	134.794	107.13	570.339714285714	8087.39066666665	10179.3905714286	5978.39000000004	11168.0474285714	47.913142857143	58.1562857142857	53.0474285714287	38.7708571428571	309.819428571427	577.481714285714	486.676285714285	549.374857142859	29.5896666666665	32.6491428571428	35.71	41.8317142857143	24.4879999999998	20.4233333333334	24.4868571428571	22.4473333333334	84.6837142857142	15.315	34.718857142857	13.2637142857143	227.714857142858	145.900857142857	51.0928571428569	84.6837142857142	324.466000000001	19.3863333333334	83.6634285714285	150.896571428571	196.059428571428
420	237.067558279768	237.066169675717	237.081587256455	236.684	233.658	237.733	6	6	137.73375	265.304	187.726000000001	267.305499999999	107.9875	216.292999999999	103.0705	438.707499999999	443.787	483.598499999999	58.1684999999999	405.039249999999	462.173249999999	348.925499999999	465.233999999999	450.950499999999	827.427999999999	397.897500000002	244.859999999999	752.9076	583.725999999999	633.5442	685.775999999999	1226.5208	480.222499999999	434.243749999999	312.833	678.466250000003	304.034499999999	368.878	482.696499999999	392.218750000002	1425.8744	876.323166666668	294.8378	369.420999999999	543.793249999998	804.977249999998	90.8022499999998	599.906999999998	363.208999999999
421	237.064225056232	237.055993098447	237.070762385247	112.738	110.176	113.26	6	6	1.0202	1.0202	5.10125	4.081	4.0816	6.12240000000001	4.0768	6.1212	11.2222	8.16320000000001	1.02025	5.101	5.10125	5.096	5.101	7.14175000000001	8.1616	4.0808	2.0408	2.0404	0	2.0408	4.081	6.114	5.101	3.0606	5.095	4.081	7.14175000000001	0	1.0192	1.0202	12.2448	5.095	4.0808	6.1215	7.13125	5.10125	4.0808	10.2025	2.0404
422	237.075034935776	237.074057339	237.076012532552	412.6815	411.157	414.206	2	2	16.3242666666666	30.6080000000001	19.3850666666666	21.4186	28.5674666666666	33.6556	24.4864	48.972	23.46575	41.8008666666667	23.4661333333333	20.4053333333333	18.3648	25.496875	21.441	26.5373333333333	33.6703125000001	17.3445333333334	16.3306666666666	25.50625	19.3850666666667	18.352125	15.31	23.4584666666666	11.2192666666667	15.304	12.243	32.6357333333333	18.3648	21.433125	14.2893333333333	12.248	65.3200000000002	22.4546666666667	12.23925	28.5674666666667	46.9322666666666	23.4661333333333	10.2026666666666	36.729	20.4053333333333
423	237.084101288732	237.084101288732	237.084101288732	273.431	273.431	273.431	1	1	14.2835000000001	26.5265000000001	30.6074999999997	53.0659999999999	194.867750000001	236.698000000001	138.753999999999	827.422750000003	633.575250000003	1206.95574999999	103.070500000001	1255.92774999999	45.9112500000002	66.3162500000003	59.1745000000003	35.7087500000002	517.266750000002	647.858749999994	49.9922500000002	732.539500000003	55.0934999999995	8.16200000000003	14.2835000000001	32.6560000000004	30.6524999999999	12.2429999999999	6.12150000000003	45.9112500000002	40.8099999999996	29.6307500000003	32.6480000000001	18.369	391.776000000002	150.997000000001	8.16200000000003	7.14175000000003	114.268	157.118500000001	14.2835000000001	17.3442500000001	27.5467500000001
424	237.083868841589	237.083868841589	237.083868841589	237.71	237.71	237.71	1	1	140.7945	261.183999999999	187.725999999999	271.386499999999	115.11875	227.515749999999	107.12625	466.254250000002	46.9314999999999	168.34125	15.30375	141.81475	470.335249999999	339.771000000001	471.355499999999	451.306250000002	861.223999999996	403.424999999999	21.4252499999999	762.126749999998	591.744999999998	72.4377499999998	87.7414999999998	1021.27025	480.222500000002	180.805500000001	136.546	698.871249999998	132.6325	368.877999999999	416.668749999999	405.039249999999	1328.3655	686.628249999998	21.4252499999999	29.5872499999999	196.908249999999	834.564499999998	22.4454999999999	245.880249999999	31.6303333333334
425	237.111369696847	237.111369696847	237.111369696847	363.239	363.239	363.239	1	1	101.00475	260.163749999997	289.751000000001	321.378750000001	168.341249999998	242.819500000001	140.794500000001	500.942749999995	93.8630000000004	88.7617499999991	10.2025	24.4859999999998	133.652749999999	133.652749999999	178.543749999998	202.009499999998	18.3645000000001	21.4252499999998	6.12149999999994	12.2430000000001	70.3938	3.06075000000001	10.2024999999999	68.3734999999999	67.3364999999993	4.08099999999996	5.10125000000002	140.794499999999	10.2025	51.0125000000002	51.0125000000002	59.1745000000003	440.855999999999	158.138749999998	11.2227499999999	18.3645000000001	31.6355	189.813	16.3239999999998	24.4860000000001	4.08199999999999
426	237.121157330813	237.112574269884	237.129683367827	363.222	360.143	363.239	9	9	102.033333333334	264.266333333334	291.767666666668	328.493666666666	171.387999999999	255.083333333334	141.826333333334	501.921999999998	319.364333333334	285.646666666666	55.0890000000003	56.0633333333332	134.684	136.702333333333	186.690499999999	210.188666666667	18.3480000000001	25.5083333333332	9.18299999999994	13.2513333333334	73.4605714285714	6.12200000000001	14.2846666666667	71.4233333333335	67.3309999999998	10.2016666666666	5.10083333333336	140.783	35.6766666666666	51.0166666666668	53.048666666667	60.1898333333331	441.804333333334	163.253333333332	42.8469999999999	42.8540000000001	79.5860000000002	191.822666666667	72.4436666666668	73.4640000000002	8.16266666666669
427	238.036817265396	238.03466319535	238.040890415319	292.822	292.81	295.883	3	3	53.0548571428573	70.3997142857143	52.0345714285714	63.2428181818183	40.8114285714287	72.4402857142859	52.0491428571428	57.136	1831.41285714286	2053.83514285715	1842.636	2114.032	69.3785454545455	64.296	76.5	53.0423636363637	47.9511904761905	114.24	125.530285714286	128.52	76.5392857142859	54.0877619047619	47.94	58.14	87.7434545454547	58.1562857142857	48.9851428571428	63.2577142857144	36.7302857142857	44.8925714285715	70.4161428571428	42.862	66.3185714285716	81.6228571428571	37.74	45.9107142857143	64.2780000000001	58.1725714285715	81.5818181818182	58.1535714285715	60.18
428	238.056403753107	238.056403753107	238.056403753107	110.176	110.176	110.176	1	1	3.058875	5.10142857142857	2.04057142857143	6.12171428571429	5.10142857142858	6.12171428571429	5.09785714285714	6.11742857142857	3.05871428571429	4.08114285714286	2.04057142857143	6.12171428571428	4.08114285714286	5.09714285714285	2.04057142857143	3.06085714285714	6.12171428571429	3.06085714285715	5.10142857142858	3.06042857142857	3.06342857142858	2.04057142857143	4.07771428571429	5.09714285714286	6.12171428571428	0	2.03885714285714	9.18257142857142	4.08457142857143	4.08114285714286	5.09714285714286	2.04057142857143	8.16200000000001	8.15657142857143	1.02028571428571	2.04057142857143	7.136	4.08114285714286	3.06085714285714	7.137	4.08114285714286
429	238.073534044298	238.066900870986	238.083359271826	268.341	265.269	271.414	11	11	4.0813333333333	8.16133333333331	7.14933333333332	6.12171428571428	11.2231428571429	18.3780000000001	7.14233333333335	39.7930000000001	1983.3165	1575.13733333333	840.812499999994	2648.49688888889	8.15542857142853	9.18299999999994	6.12171428571428	8.16266666666669	8.15466666666665	55.0980000000001	68.3623333333335	34.7196666666667	6.12171428571428	14.2823333333333	5.10166666666663	12.242	5.10166666666663	8.16914285714289	6.12200000000001	6.12199999999996	21.427	4.08466666666664	8.17066666666665	4.08066666666669	11.2346666666666	21.427	12.266	11.2236666666667	51.0142857142861	6.12171428571428	9.18257142857142	34.6573333333333	19.4053333333333
430	238.081494685887	238.081309931329	238.081679440446	411.154	409.122	413.186	2	2	4.08099999999999	14.28525	11.22275	9.17662499999998	14.2835	14.2835	21.4252499999999	44.8897777777779	4.0808888888889	13.264875	6.12149999999998	5.10124999999999	7.14174999999998	13.26325	12.2595	14.2835000000001	23.4676666666666	10.2025	7.14174999999998	22.4448888888888	12.2430000000001	10.1911111111111	7.14700000000001	10.19625	7.13212500000001	13.2632500000001	11.2297777777778	22.429	11.22275	7.14622222222221	10.21	8.16800000000001	51.0500000000001	16.324	7.14175000000003	14.2835000000001	33.6682499999999	9.18337499999995	4.08099999999999	25.5	9.18224999999997
431	238.098226390793	238.091089061779	238.10575531684	172.92	169.369	173.449	4	4	118.4824	217.3026	176.4946	245.8682	238.7268	299.938800000002	297.898400000002	621.3018	141.8078	149.9988	16.3424	90.7978000000005	96.9190000000005	189.7572	129.5908	90.7800000000004	368.292200000002	205.0602	109.161400000001	236.7328	56.177	136.7068	82.6362000000004	50.0486	79.5756	58.1628	65.2928000000004	447.3732	210.2024	159.1824	141.835599999999	104.0604	2054.0652	831.463	222.447199999999	425.506799999998	1083.4524	1147.6875	177.514800000001	839.755200000001	235.7124
432	238.086645150637	238.086606375968	238.086683925306	271.397	271.391	271.403	2	2	7.142	11.2231428571429	9.19028571428567	14.2835	30.6085714285714	32.6773333333334	26.5274285714286	134.677714285714	537.690571428571	592.703000000002	160.072714285714	572.380285714285	9.17550000000001	18.3651428571428	13.26325	12.2434285714286	73.3988571428574	108.150285714286	73.4605714285714	120.376857142857	9.18257142857142	15.3042857142857	7.142	12.2434285714286	5.10499999999999	7.14799999999997	6.12171428571428	12.2434285714286	17.3448571428571	5.11	9.18257142857142	5.10142857142857	59.2262857142859	28.568	13.2748571428572	13.2637142857143	51.0142857142857	26.5274285714288	8.16199999999998	36.725142857143	18.3805714285715
433	238.115543575571	238.109066732713	238.126159492075	361.696	359.128	363.239	8	8	65.2928	170.406800000001	233.618166666668	227.534333333334	103.0402	211.209000000001	110.203199999999	346.868	252.038800000002	189.7572	28.5656000000003	43.8170000000002	80.5958	72.4342	152.0098	127.525	13.2496	17.3434	6.12239999999997	13.2496	53.0573333333335	8.1616	7.14140000000008	51.01	54.0706	7.1414	4.0808	106.097333333333	23.4415999999998	33.6731999999998	44.8888000000005	42.8484	289.7368	100.9998	32.6464	34.6935999999998	78.5528333333331	133.641833333333	57.1424000000004	61.2239999999997	6.1212
434	238.886281762289	238.886281762289	238.886281762289	43.87	43.87	43.87	1	1	88.7617500000001	127.525	78.5592500000001	82.6402500000001	40.81	102.02	74.4746	65.2959999999999	284.7195	314.237	246.9005	165.2724	46.9315	61.305	72.4484000000001	40.81	21.42525	46.9429999999999	75.4985000000001	38.7695	30.6075	30.6075	29.5916	31.6262	23.4646	22.4455	13.26325	23.46575	44.8888	19.3838	24.486	8.17399999999999	45.91125	68.3567499999999	32.648	75.4948	65.296	27.594	100.1315	82.6605	57.134
435	239.032073162972	239.032073162972	239.032073162972	288.736	288.736	288.736	1	1	8.15200000000004	10.202	11.2222	20.404	10.202	9.1818	10.2139999999999	21.4242	146.7648	179.5552	232.651200000001	142.823333333333	7.1414	15.303	10.2033333333334	12.2447999999999	21.4283999999999	10.202	12.2567999999999	23.4646	18.3636	11.2243999999999	11.2089999999999	19.3648	14.2828	11.2222	6.1212	8.1616	5.10699999999997	10.202	10.202	8.1616	14.2688	12.2424	8.1616	8.16319999999996	6.12239999999997	8.1616	15.305	3.06120000000002	5.101
436	239.068374870218	239.062058847847	239.079812912714	271.391	266.295	271.396	3	3	5.10125000000002	11.2255	8.17399999999998	11.2227499999999	8.16200000000003	21.4567500000002	12.2429999999999	49.9922499999995	281.589000000001	1106.94111111111	91.7099999999992	254.042249999998	6.11249999999998	16.3240000000001	7.14174999999993	9.18224999999991	33.6022499999998	54.0706	58.1542499999994	32.6480000000001	3.0615	20.41	18.3645000000001	5.10124999999995	7.14174999999993	12.261	12.2429999999999	6.12150000000003	7.14174999999993	4.08699999999999	3.06074999999997	5.10124999999995	31.6742500000004	11.2227499999999	9.19574999999998	9.18224999999991	31.6277500000001	4.08100000000002	8.16199999999992	14.2835000000001	22.4784999999999
437	239.090697823319	239.090697823319	239.090697823319	383.632	383.632	383.632	1	1	2.03800000000001	6.12240000000004	14.2856000000001	10.2140000000001	5.101	10.2033333333333	3.0606	5.10199999999998	506.0192	520.369999999996	206.120800000001	584.689200000004	10.202	7.1414	6.12239999999997	5.10200000000003	11.2222	10.204	21.4493999999999	16.3232	9.18359999999996	12.2424	8.1616	4.0808	4.0808	11.2222	4.0808	3.06119999999999	5.101	6.12239999999997	5.10199999999998	5.10083333333332	3.0606	5.101	4.0808	10.202	14.2855999999999	6.1212	4.0768	16.3232	1.0202
438	239.090085617592	239.090085617592	239.090085617592	295.889	295.889	295.889	1	1	41.8302499999996	67.3365000000003	74.4782499999993	83.6727999999996	49.9898	46.9292	52.0327500000002	83.6604999999992	3315.81250000001	5276.4744	1399.78300000001	3483.13350000001	97.9392	130.591999999999	102.025	91.818	580.522249999994	645.818250000003	411.160749999996	789.866999999999	56.1137500000002	43.8707499999996	30.6075000000001	85.7009999999992	98.9594	54.0732500000002	27.5872499999999	73.4580000000003	26.4940000000001	37.7492499999996	56.1137499999995	48.9719999999995	67.3365000000003	76.5187500000003	35.7087500000002	35.7087499999997	35.7087499999997	37.7955000000001	33.6682500000001	35.7087500000002	18.369
439	239.088295129373	239.088295129373	239.088295129373	410.142	410.142	410.142	1	1	11.2224444444445	15.3033333333334	15.305	11.2236666666667	16.3253333333333	23.4676666666666	10.2033333333333	26.5286666666666	51.0166666666666	67.3346666666668	20.4050000000001	66.3650000000001	14.283111111111	13.2643333333333	12.261	16.324	7.14155555555552	7.14233333333333	4.08150000000001	10.2033333333333	8.16177777777779	15.2749999999999	11.22275	13.2556666666667	10.1955555555555	19.4095555555556	8.16266666666666	15.295	20.4066666666666	9.18299999999999	4.08699999999999	9.18899999999996	21.4386666666666	12.2445	12.2426666666667	11.2163333333334	22.4448888888889	16.3235555555555	8.16177777777779	22.4473333333333	9.18199999999996
440	239.965398083803	239.962742088878	239.974074357502	44.89	43.859	45.917	15	15	452.007666666667	663.216666666667	746.9145	722.396	493.841333333333	720.355333333333	483.638	515.184166666667	107.135	123.460333333333	117.319166666667	168.355	728.484	766.896166666667	702.894833333334	735.660333333333	215.255166666667	293.856	170.395666666667	188.761666666667	737.701	470.3122	684.293333333333	982.202	777.494	722.337	441.7466	473.357333333334	505.065	562.203666666667	795.488833333334	492.202333333334	371.340666666667	527.426166666667	515.184166666667	376.503	275.445	359.8848	260.3975	331.554166666667	480.577
441	239.981757859677	239.981757859677	239.981757859677	59.18	59.18	59.18	1	1	6.1125	19.3895	9.18224999999999	17.3434	6.12149999999999	23.4646	5.10124999999999	5.10125	13.24375	6.1215	13.26325	3.06075	14.2835	5.10125	9.18225000000001	8.16200000000001	7.14175000000001	14.2835	7.15224999999999	6.1215	28.567	545.83375	422.3628	46.9315	37.703	201.0385	186.6966	6.12149999999999	14.2835	4.086	14.2835	16.324	4.081	8.16199999999999	28.567	12.243	8.16199999999999	6.12149999999999	19.3838	10.202	9.19575000000001
442	240.055957558797	240.04744614441	240.064468973184	155.059	155.056	155.062	2	2	230.237500000001	102.025	0	2.038	428.504999999999	102.025	470.662500000002	712.420800000001	6.12149999999998	14.2835000000001	4.08100000000002	14.2835000000001	0	1.02175	78.5592500000003	1.02025	808.204250000003	1.02025	15.3037500000001	963.116000000004	2.038	216.292999999999	0	95.9035000000004	1.02025	10.2025	399.742000000001	1151.86225	35.7087500000002	858.030250000004	1196.6946	850.888499999998	3358.66299999999	78.5592499999998	38.7220000000002	869.253000000004	312.196499999999	2521.03774999999	245.880250000001	404.019000000002	193.847500000001
443	240.071168254799	240.071168254799	240.071168254799	269.327	269.327	269.327	1	1	56.111	116.3028	183.851999999999	210.202399999999	48.9696	152.188600000001	84.6931999999996	178.535	65.2928	49.9898	25.4749999999999	80.5958	7.13299999999996	4.0808	10.202	5.101	6.11520000000001	4.0808	15.3060000000001	10.2140000000001	3.06119999999999	10.204	5.10199999999998	5.101	4.08159999999998	4.08560000000002	3.0606	4.08160000000003	2.0404	2.04280000000001	1.02140000000001	4.0808	10.2140000000001	6.1212	5.10874999999999	6.1212	9.18360000000006	5.101	6.1212	5.09500000000003	6.12840000000003
444	240.093724705027	240.089407052567	240.098632715078	293.318	292.828	295.883	4	4	5.101	6.12239999999997	16.3226666666666	19.3838	11.2243999999999	11.2243999999999	6.1212	9.17280000000001	1322.29028571429	1606.00466666667	1069.37920000001	1671.41520000001	20.4079999999999	17.3467999999999	14.2828	13.2626	65.3055999999997	85.6968	121.4038	107.121	20.4066666666667	15.3059999999999	10.202	20.384	11.2243999999999	11.2222	5.10699999999997	14.2823333333334	4.0808	8.16319999999996	7.1414	6.1212	7.13440000000001	17.3434	8.1616	11.2243999999999	9.1818	8.16933333333335	4.08160000000003	6.1212	7.1414
445	243.884153034696	243.884153034696	243.884153034696	901.84	901.84	901.84	1	1	773.917999999997	722.789333333332	960.133666666666	778.429555555557	486.381000000001	1236.644	613.220333333333	515.212222222223	411.149555555556	358.020000000002	375.441777777778	377.482222222223	996.757111111101	768.227333333335	822.299111111113	786.676999999999	495.828000000001	1334.45066666665	450.987333333333	578.466000000001	712.580444444444	377.482222222223	481.230222222219	1246.71155555556	1029.40422222221	436.702666666666	474.506666666671	742.721777777779	450.938222222223	502.004	1059.43366666666	616.214222222223	547.859333333328	1207.9431111111	460.889333333334	432.621333333333	411.418222222222	516.232444444445	393.805777777779	438.695555555556	479.504444444445
446	243.882566305856	243.882566305856	243.882566305856	931.599	931.599	931.599	1	1	767.290666666666	635.598444444446	948.806666666668	758.025111111103	520.37	1246.84733333333	570.304222222223	549.600333333328	422.279999999998	416.522666666666	472.414333333333	392.785555555556	959.635555555554	747.82288888889	830.46088888889	824.429333333333	508.070666666668	1353.83488888889	413.190000000001	646.891333333333	790.672222222224	432.621333333333	416.296	1174.40366666667	1035.52555555556	427.519666666666	479.504444444445	757.6371	414.255333333333	522.410666666666	1069.19288888889	608.052444444446	515.212222222223	1207.94311111111	456.089	416.567999999998	390.745111111112	507.105666666666	492.821	412.169777777779	398.950333333333
447	243.882093007528	243.882093007528	243.882093007528	915.178	915.178	915.178	1	1	943.808333333332	972.2506	1141.35377777778	913.621333333335	615.240900000005	1493.5728	688.724999999999	697.206399999998	534.945777777777	528.515399999999	536.677799999999	548.8676	1119.18377777778	888.710333333333	1069.79840000001	1091.721	717.622400000006	1632.2592	560.56	763.126222222224	1016.1192	488.6758	576.802222222222	1528.2596	1341.6945	572.388299999999	573.689599999998	902.896666666668	521.0667	596.830000000001	1414.1358	768.2106	610.557999999998	1488.6177	577.206799999999	497.868444444445	541.4607	579.170666666668	553.980666666661	558.104100000005	553.9686
448	244.097980325711	244.088827985078	244.107550610397	59.168	58.149	59.186	9	9	697.1328	1140.8072	947.951600000001	947.7658	783.667199999999	1050.806	716.3208	1206.998	958.016666666667	1527.439	2985.1052	1258.88566666667	437.6658	595.9136	407.0598	343.8748	176.4946	317.3444	70.4766	215.3044	413.235	118.339333333333	140.7876	301.9792	342.4512	73.4687999999999	41.8364	160.1714	132.652	236.9648	349.9972	257.0904	556.009	503.9788	92.8382	147.958	174.4542	739.645	788.7692	186.9162	109.2898
449	246.065582626841	246.065582626841	246.065582626841	58.166	58.166	58.166	1	1	25.4833333333333	52.037	59.1793333333333	51.0083333333334	66.3216666666667	65.2906666666667	74.4843333333333	63.2606666666667	112.126666666667	193.831666666667	178.558333333333	103.053666666667	43.8671666666667	67.342	40.8133333333333	49.9963333333333	17.3456666666667	28.5693333333333	14.2963333333333	19.3863333333333	49.994	33.671	12.242	87.7486666666667	43.8313333333333	12.244	14.2846666666667	84.6738333333333	14.2846666666667	29.6138333333333	35.7116666666667	26.5243333333333	127.520833333333	103.053666666667	17.3428333333333	29.5896666666667	31.6251666666666	148.944333333333	142.846666666667	43.8671666666667	17.3598333333333
450	246.861936023261	246.859391937809	246.875271263663	1077.4	1074.39	1078.42	13	13	747.660000000015	1533.54200000001	1714.62000000001	1612.62000000001	994.500000000004	1848.01000000001	1088.34	994.454000000004	813.737000000003	827.220000000004	525.300000000002	814.980000000004	1718.70000000001	1503.48000000001	1583.04000000001	1633.02000000001	984.300000000004	1871.70000000001	943.500000000004	1138.415	1625.88000000001	850.680000000004	1007.727	1809.48000000001	1558.56000000001	870.060000000004	1001.601	1194.42000000001	845.480000000005	1040.4	1796.22000000001	1133.22000000001	994.454000000004	1826.82000000001	898.480000000003	885.207000000003	872.955000000003	999.600000000004	505.920000000002	828.031000000003	895.701000000005
451	246.877393390409	246.876782192591	246.87862278798	1077.41	1077.3	1079.39	5	5	1313.76	1691.52083333333	1971.66	1834.98	1159.74	2015.125	1182.18	1090.25	916.708333333333	929.220000000001	626.28	970.019999999999	1987.98	1665.66	1825.8	1931.88	1083.10416666667	2077.74	1030.2	1254.60416666667	1798.70833333333	923.100000000001	1101.47916666667	2000.22	1867.11333333334	1043.46	1107.72	1356.60000000002	972.854166666667	1145.46	1983.9	1250.52	1088.20833333333	2087.94	961.625	966.729166666667	957.541666666667	1154.64	569.16	983.000769230768	987.572500000001
452	247.040821842475	247.040789400945	247.040854284006	58.667	57.139	60.195	2	2	418.0975	563.178	599.907	833.54425	15.30375	1001.90781818182	19.38475	42.8505	385.119	721.31675	99.9845	428.54	393.8165	854.9695	542.773	478.73175	19.3863333333333	79.548	55.0935	31.62775	491.7605	1522.33733333333	1097.82742857143	583.583	301.870666666667	696.83075	646.8385	429.52525	383.614	21.43575	351.98625	19.38475	17.34425	905.611999999999	427.48475	200.98925	697.851	25.5083333333333	172.42225	699.21375	650.21775
453	247.054753828956	247.042989325591	247.05983574691	58.1585	52.038	59.185	10	10	46.8893333333333	15.305	4.08066666666667	3.0605	928.402222222222	3.0606	1132.44666666667	903.867666666667	113.146	6.121	102.033333333333	403.031666666667	2.04033333333333	12.244	33.671	4.08133333333333	58.159	59.1696666666667	11.2328333333333	42.854	16.3226666666667	1139.97828571429	3.0605	17.3456666666667	5.09666666666667	4.08133333333333	4.08066666666667	320.332333333333	3.061	409.554666666667	22.4436666666667	283.606333333333	930.392	2.04066666666667	34.6856666666667	238.758	111.198166666667	590.676499999999	622.444	109.175666666667	55.143
454	247.986713373976	247.985973470719	247.987453277234	144.353	143.823	144.883	2	2	78.6747499999998	182.6158	122.46	100.1315	57.1339999999998	68.3567499999998	56.1962499999998	96.7812499999997	62.2352500000003	171.402	60.1947499999998	188.746249999999	78.5592499999998	156.8875	79.5794999999998	70.3972499999998	17.34425	39.7897499999999	26.5264999999999	35.7087499999999	38.8169999999999	1.02025	5.10124999999999	13.26325	64.2757499999998	13.26325	7.13299999999999	109.1935	32.6479999999999	70.2937499999998	49.9922500000002	15.30375	229.556250000001	188.746249999999	29.5872499999999	56.1137499999998	112.2275	204.768749999999	88.7617499999998	109.16675	203.0795
455	248.005388141501	248.005388141501	248.005388141501	144.877	144.877	144.877	1	1	81.6200000000003	181.604500000001	122.46	100.1315	57.1339999999998	63.2709999999999	56.1962499999998	99.8374999999997	62.2352500000003	174.4542	60.1918	77.5390000000003	79.5756	159.159000000001	80.5958	70.3972499999998	16.3240000000001	39.7897499999999	13.26325	37.7492500000002	38.8169999999999	1.02025	5.10124999999999	14.287	66.3162500000003	7.14175000000003	7.13440000000001	109.1935	32.6479999999999	75.406	49.9922500000002	15.30375	229.556250000001	179.564	8.16399999999999	56.1137499999998	112.2275	204.768749999999	20.4050000000001	109.16675	205.1004
456	249.084405906412	249.084405906412	249.084405906412	210.299	210.299	210.299	1	1	29.5872499999999	43.8707499999999	36.7290000000002	53.0530000000002	23.4715000000001	36.7290000000002	24.4860000000001	69.3770000000003	12.243	14.3045000000001	9.18225000000004	9.18225000000004	86.7212500000004	102.025	122.43	48.9719999999999	122.430000000001	73.4580000000003	9.18225000000004	94.9064999999999	363.209000000002	30.6524999999999	44.8910000000002	202.306500000001	204.049999999999	27.5467499999999	21.4252500000001	248.941000000001	33.6187500000001	91.7099999999999	149.97675	109.16675	460.132749999999	187.726000000001	21.4252499999999	30.6524999999999	36.7830000000002	203.029750000001	6.12150000000003	47.9517500000002	5.09374999999999
457	250.017234389314	250.011261853464	250.019564028139	57.6465	57.127	59.174	4	4	12.232	28.5693333333333	37.7523333333333	40.8066666666667	20.4066666666667	47.9478333333334	14.2846666666667	7.14233333333333	17.3286666666667	19.3831666666667	20.4066666666667	9.183	59.1696666666667	39.793	23.4676666666667	22.4473333333333	490.780333333333	469.353333333333	509.562166666667	409.153666666667	60.1996666666667	122.44	122.42	118.358666666667	37.7153333333333	48.976	59.1793333333333	12.242	23.4676666666667	22.4656666666667	40.8133333333333	26.5243333333333	6.121	33.671	17.3428333333333	19.3863333333333	20.4033333333333	13.2621666666667	22.4473333333333	24.484	10.2116666666667
458	250.015878092081	250.015878092081	250.015878092081	73.464	73.464	73.464	1	1	27.5473636363636	68.2953333333333	57.1352727272727	71.4175	36.7298181818182	66.2566666666667	52.05825	44.891	25.5068181818182	19.4041818181818	23.4676666666667	21.4257272727273	36.729	44.892	59.1758181818182	48.972	417.291545454545	312.203454545455	348.933272727273	283.635818181818	83.7070909090909	75.5001818181818	88.76175	111.216333333333	54.0744545454545	47.9528181818182	44.8726666666667	35.69125	27.54675	27.5473636363636	65.2974545454545	39.78975	32.6487272727273	39.7906363636364	34.6892727272727	36.729	46.9325454545455	40.79	40.7933333333333	46.9325454545455	19.3851818181818
459	250.029450663582	250.029450663582	250.029450663582	59.18	59.18	59.18	1	1	13.2513333333333	41.8268333333334	46.9353333333333	65.3013333333334	28.5646666666667	63.2606666666667	24.488	12.242	18.33	18.366	20.4066666666667	10.2033333333333	67.3419999999999	46.9276666666667	35.705	40.8066666666666	590.772999999999	514.763333333334	320.384666666667	474.454999999999	77.5453333333333	130.602666666667	149.989	171.416	58.0925	58.1494999999999	70.3915000000001	14.2846666666667	27.5445	22.462	51.0166666666667	36.732	8.16266666666666	33.671	24.488	23.4638333333333	22.4473333333333	13.2643333333333	23.4638333333334	24.512	8.16933333333333
460	251.028694522782	251.028517679886	251.028871365679	49.9835	49.975	49.992	2	2	40.816	60.1918	70.3938	57.1424	22.4444	53.0504	44.8976	42.8988	201.9996	282.632333333333	121.4038	78.5554	73.4544	92.8382	89.8832	63.2524	1976.1274	1411.9568	988.573800000001	1461.9466	108.1412	29.58	33.6732	81.712	102.04	36.726	39.7878	68.3668	98.9594	68.3668	84.7762	76.515	14.2856	79.5756	65.3013333333333	88.7574	143.8764	102.04	173.434	97.9583999999999	50.9666666666667
461	251.068244786516	251.067295167203	251.06919440583	89.2655	88.767	89.764	2	2	62.2352500000001	205.07025	71.4572727272727	109.169181818182	127.602272727273	178.643181818182	89.784	162.223363636364	321.09	277.514181818182	174.466636363636	182.62475	196.912636363636	156.101727272727	122.432727272727	108.148909090909	26.5412727272727	43.8951818181818	26.5265	40.8109090909091	137.736818181818	18.357	5.10136363636364	36.7298181818182	161.1995	51.0375	32.6661818181818	386.683363636364	89.784	180.588272727273	124.473272727273	84.7279090909091	647.85875	592.76525	189.8595	227.520818181818	203.034272727273	565.533272727273	125.426454545455	208.135636363636	31.6284545454545
462	251.098198489139	251.091978421741	251.098758592518	231.594	227.53	235.658	3	3	6.12199999999999	7.133	5.107	9.1818	4.0856	7.14816666666668	5.101	11.2354	15.321	21.4284	9.1818	23.4692	6.1212	14.2823333333333	7.1498	2.0408	4.08066666666667	6.12240000000001	10.2016666666667	9.1818	5.101	21.4242	12.22	5.10199999999998	5.102	3.0642	9.1818	6.12240000000001	6.1212	3.06119999999999	7.1498	4.0816	12.2568	7.1414	5.101	16.3253333333333	13.2652	12.2448	9.1818	20.408	19.3831666666666
463	252.105550082894	252.095682222226	252.109305866872	228.528	226.498	228.551	3	3	7.1414	6.1212	9.1818	10.202	7.1498	7.14280000000001	4.0808	19.4066	9.1818	24.4848	6.1212	9.18360000000001	3.0606	9.1926	7.1498	8.1616	11.2218333333333	5.102	8.1616	6.11520000000001	6.1212	10.202	8.15466666666665	3.0612	3.06119999999999	5.10199999999998	7.1414	10.204	19.3876	1.0204	3.0642	3.0612	39.7956	15.303	16.3232	24.4896	84.6932000000001	11.2354	11.2222	54.0812	11.2222
464	252.106103328401	252.10387998822	252.122980267069	204.058	201.995	208.134	13	13	305.054750000001	771.498000000004	541.752750000002	934.686400000001	1552.2416	2442.47850000001	1654.7644	3790.22875000002	303.014250000001	289.750999999999	152.0098	506.0192	1088.5534	1654.84550000001	1552.7444	1190.5734	2284.0272	1745.5622	368.310250000002	1722.18200000001	369.806249999999	105.08575	221.123	209.151250000001	849.8266	401.9588	290.814	4163.64025000002	1570.0878	1418.03166666667	1660.96700000001	1131.45725	7945.70700000003	5695.03550000002	637.656250000003	967.197000000004	3155.0768	7793.3078	1175.5008	3482.9628	622.352500000003
465	253.116293592739	253.1076802553	253.129094349254	203.032	199.984	204.075	23	23	53.0504	114.2624	58.1542499999998	129.5654	191.525000000001	364.2114	255.05	673.464000000001	152.01725	222.4036	63.2647999999997	148.9492	143.643750000001	287.7528	240.779000000001	154.057750000001	360.7968	235.677749999999	185.6764	237.7532	48.9120000000003	56.1137499999998	38.722	33.6666	122.610000000001	63.2555000000003	58.083	748.973600000001	389.7164	215.3044	260.202	155.078000000001	2462.96971428571	1223.2198	446.9352	821.261	1163.085	1545.67875	581.514	1903.58657142857	426.4436
466	253.213601206609	253.213007291694	253.214195121524	614.1795	614.179	614.18	2	2	198.955714285713	1136.74249999999	712.159428571422	1038.94328571429	445.802428571433	933.561428571435	403.012857142854	738.686857142851	338.73485714286	539.731142857147	203.036857142859	597.468857142852	391.789714285711	1006.88100000001	612.171428571423	394.850571428574	271.395999999998	153.042857142856	95.9068571428563	364.242000000003	320.646333333331	343.836285714288	196.915142857141	618.321999999996	181.610857142858	98.9677142857134	104.069142857142	333.633428571426	105.089428571428	191.813714285716	112.231428571428	263.233714285712	1519.20542857144	463.209714285718	113.156571428571	406.016857142855	414.235999999996	797.863428571422	155.08342857143	324.405428571427	175.341714285713
467	254.081683005426	254.080936607049	254.087235266421	303.03	303.014	304.028	5	5	728.4228	1043.6646	1357.13199999999	1649.802	758.045750000003	1146.7048	894.978499999999	2342.07019999999	41.8774000000002	59.1745000000003	11.2222	38.7695000000002	17.3442499999998	27.5507999999999	25.5062500000001	23.4312499999999	9.1818	10.1875000000001	10.204	8.16319999999996	3.0606	11.2353999999999	5.101	8.1616	3.06074999999997	3.06119999999999	5.10699999999997	2.04080000000001	4.08100000000002	4.0808	4.08559999999998	1.02025	11.2354000000001	6.1212	9.17280000000001	3.0606	6.1212	6.12240000000004	3.06119999999999	8.1616	4.0808
468	254.106213751847	254.100980257826	254.120864802916	203.0325	199.984	204.058	14	14	44.8946666666668	64.2810000000001	63.2524	106.1008	170.2064	272.3934	199.9592	514.248000000001	158.125833333334	147.929	52.0403999999997	95.8988	110.0736	193.863333333334	179.5904	144.8684	293.5296	210.1612	126.521333333334	201.005666666667	56.056	67.3420000000002	44.836	21.427	118.4824	49.9996	41.779	552.9484	307.0802	162.233	197.944666666667	144.868400000001	1790.3925	981.560666666669	355.076000000001	621.281500000001	874.3114	1234.442	477.4536	997.951199999995	293.8176
469	254.122378564937	254.122378564937	254.122378564937	204.024	204.024	204.024	1	1	44.8946666666668	64.2810000000001	63.2606666666665	106.114666666667	181.441333333334	276.510333333334	205.0535	514.248000000001	114.258666666666	150.984666666667	54.0776666666665	99.9763333333335	112.126666666667	193.863333333334	180.599	145.883833333334	302.742000000001	214.234999999999	126.521333333334	201.005666666667	56.0633333333335	54.0776666666665	46.8816666666667	21.427	119.4765	49.9963333333335	42.8120000000001	562.203666666665	308.090333333334	162.233	197.944666666667	148.944333333334	1788.56085714286	996.865666666669	355.076000000001	621.281500000001	881.567999999998	1262.96633333333	479.556666666668	1002.98766666666	298.908833333334
470	254.940633166676	254.940633166676	254.940633166676	43.852	43.852	43.852	1	1	25.50625	73.4580000000001	87.7415000000001	92.8427500000001	13.26325	61.215	10.2025	7.14175000000001	553.99575	724.342	384.63425	109.16675	26.5265	30.6525	44.902	26.5265	14.2835	76.5187500000001	58.15425	13.26325	25.50625	55.0935	38.7695	28.567	37.74925	23.46575	29.58725	21.42525	33.66825	7.14175000000001	24.486	12.243	7.14174999999999	38.7695	23.4715	12.243	17.34425	10.2175	45.97875	37.7585	11.22275
471	254.990393193322	254.984524507892	255.006589821109	102.031	93.858	108.141	97	96	2471.99844444444	4102.05933333333	4274.0890625	3840.27052631579	3070.13021052632	2405.684	1269.433125	2278.07072727273	74.4819	169.365272727273	17.3446363636364	76.5150000000001	2368.256	2820.06971428571	2687.558	2141.037	343.831909090909	499.636666666666	532.582363636364	341.5995	2392.2162	2020.14	2076.37833333333	2875.98407142857	1984.4835	1991.528	1800.83836363636	2268.144	1710.0228	1828.32872727273	2257.7026	1675.31233333333	1089.538	3517.822	2028.1576	2205.98809090909	1388.18909090909	2509.90285714286	2470.02525	874.997000000001	1057.4289
472	255.006665375792	255.006637913642	255.006692837943	100.4975	97.949	103.046	2	2	2576.13125	3131.407	3222.06228571428	1880.38657142857	2242.5095	2572.05025	1189.7565	1326.43333333333	73.4580000000001	159.159	14.284	88.7617499999999	2067.525	2036.49028571428	2203.50857142857	2149.205	205.07025	617.816999999999	521.347749999999	234.485	2055.168	1930.313	2076.28142857143	2308.481	1877.26	1923.17125	1656.6875	1001.74114285714	1647.70375	1352.89885714286	2350.656	1606.929	1852.774	2392.53771428571	1873.179	1843.16285714286	1172.108	1541.65171428571	434.6265	936.388	996.051500000001
473	255.102819937247	255.102819937247	255.102819937247	302.005	302.005	302.005	1	1	133.65275	175.483000000001	217.313249999999	266.278	121.409750000001	234.657500000001	160.179250000001	398.19	11.231	25.5062500000001	12.2355000000001	21.4252500000001	12.2430000000001	12.2430000000001	13.26325	9.17700000000002	9.18337499999995	9.17662500000004	5.10125000000002	15.315	14.2835000000001	10.21	9.18225000000004	12.2430000000001	9.18225000000004	7.14174999999998	6.12525000000002	3.06074999999999	6.12150000000003	8.16199999999998	12.2505	7.14612500000003	10.21	12.2430000000001	6.117	9.18224999999997	5.10124999999999	13.26325	5.09812500000002	8.16300000000001	4.078
474	256.078529344957	256.078529344957	256.078529344957	61.215	61.215	61.215	1	1	48.9696000000001	95.9113333333334	71.414	81.6160000000001	79.5756	93.8768000000001	81.712	84.6766	80.5010000000001	91.8180000000001	119.3868	142.856	45.915	94.8786000000001	36.7272	28.5656	37.7474	163.093333333333	27.5445	35.707	153.03	18.342	17.3434	158.162	24.4896	19.3876	12.2424	46.9292	16.3226666666667	107.121	139.7674	39.7878	67.3332000000001	70.4076000000001	14.2828	31.6303333333334	32.6464	267.2924	40.808	28.5992	38.7676000000001
475	256.087136138834	256.078995231913	256.095277045755	75.5045	74.484	76.525	2	2	31.6268888888889	28.532	34.6875555555556	39.7886666666666	70.3953333333332	94.8289999999999	65.3013333333333	89.7795555555556	204.044444444444	258.453555555555	170.395666666667	302.018666666666	46.9353333333333	54.0776666666666	44.8946666666666	34.6875555555556	43.8743333333333	126.521333333333	52.0313333333333	90.7997777777778	53.0862222222222	31.6303333333333	29.5864444444444	66.3216666666666	46.9353333333334	34.6875555555556	33.671	33.6453333333333	58.1526666666666	28.5693333333333	66.3144444444444	33.671	170.395666666667	128.562	43.8743333333333	73.4559999999999	80.5975555555556	77.4862222222222	66.3216666666666	94.8909999999999	124.467111111111
476	256.094263140554	256.094263140554	256.094263140554	303.019	303.019	303.019	1	1	46.9292	68.3534	102.04	107.121	65.3056000000004	83.6564	74.4843333333328	188.958999999999	7.14980000000004	8.16320000000005	9.1818	10.2033333333333	3.0606	7.14233333333335	2.04033333333333	3.05700000000002	4.0808	4.07733333333332	4.08159999999998	7.14279999999997	5.101	4.08559999999998	11.2222	6.1212	4.0808	1.0204	4.08559999999998	2.04080000000001	2.04066666666665	3.0606	3.06419999999998	3.06419999999998	10.2140000000001	4.0808	6.11520000000001	2.0404	6.1212	6.12240000000004	9.17399999999998	4.0808	4.0808
477	256.262676758494	256.258413393863	256.278893805169	879.4795	871.311	880.545	36	36	283.639428571426	629.494250000003	599.916800000001	457.072000000002	457.472000000002	551.974571428567	326.479999999997	1669.335	303.014250000001	253.030857142855	2245.80114285713	186.712285714284	639.719142857137	609.537	700.281272727268	554.015142857147	356.067250000002	644.341142857145	297.912999999997	432.639000000001	666.223250000003	210.171500000001	312.426	760.17937499999	481.59733333333	254.051142857145	244.868571428569	497.882000000002	271.396000000002	558.754500000003	571.840000000002	526.835999999995	456.387	609.163875000001	308.908500000002	255.062500000001	269.317714285717	407.129625000001	1380.39824999999	303.014249999997	258.154875
478	256.976297385867	256.972733931108	256.993312178295	102.0315	93.858	106.113	48	46	1713.209625	2855.03775	1910.72757142857	2008.94257142857	1498.70644444444	2338.46509090909	1429.33133333333	1730.344	58.1542499999999	84.6807500000001	9.18225000000001	58.1542499999999	1686.47325	1513.216125	1946.16	1573.18977777778	226.4955	484.321875000001	295.8725	240.6315	1879.82628571428	882.444166666668	1264.335	1950.718	1407.945	901.932571428573	1395.702	1159.04457142857	972.417375	1286.94057142857	1469.16	1209.127	1350.9765	1152.826	1082.48525	1120.92075	879.204000000001	1332.49314285714	1334.487	785.149000000001	802.936750000001
479	257.104926412117	257.100647520727	257.117294406299	292.8335	292.81	296.903	10	10	7.1414	16.3263999999999	10.2016666666666	14.2823333333334	13.2643333333334	15.305	13.2621666666666	21.4059999999999	2082.33025000001	2760.4525	1568.35480000001	2572.26033333334	35.7116666666668	28.5711999999999	19.3863333333334	27.5490000000001	232.635999999998	244.839999999999	287.686999999999	257.124000000001	19.3863333333334	33.6709999999998	16.3232	25.4833333333333	22.4473333333334	19.3831666666666	23.4921999999999	16.3226666666668	13.2621666666666	17.3456666666665	18.3629999999999	9.18300000000002	16.3093333333334	10.202	9.1818	16.3253333333332	9.18300000000002	6.12700000000001	8.16266666666669	7.1414	13.2626
480	258.106698773765	258.105108619193	258.12544686606	52.037	51.017	53.063	9	9	37.7548	36.726	31.6634	30.612	13.2626	19.3876	20.4066666666667	49.9898	287.6964	344.8952	589.6756	163.093333333333	86.6150000000001	85.6968	63.3268	59.1716	1640.61942857143	840.6122	547.8474	1332.927	60.2036	93.8584	72.4483999999999	97.9392	66.2566666666667	37.7474	47.9588	60.2036	53.0573333333333	34.7276	104.0604	57.1386666666667	111.2236	53.0486666666667	23.4692	57.1386666666667	170.4068	59.1716	364.2828	67.3332	113.2422
481	258.874890031491	258.873799986758	258.876317779813	1071.29	1071.26	1072.3	6	6	486.70999999999	679.319999999988	590.579999999989	688.499999999988	414.119999999993	780.299999999986	449.819999999992	423.299999999992	360.059999999994	365.159999999993	449.819999999992	417.179999999993	714.727499999986	641.579999999989	699.719999999988	649.739999999988	455.939999999992	767.039999999986	373.319999999993	453.899999999992	680.339999999988	355.979999999994	395.759999999993	727.089999999988	668.714999999987	390.659999999993	440.697499999991	486.540000000013	432.479999999992	415.139999999993	806.819999999986	505.919999999991	402.899999999993	749.699999999987	359.177499999994	397.799999999993	370.259999999993	445.739999999992	377.302499999992	333.334999999993	356.999999999994
482	258.876367260501	258.876278301785	258.876456219217	1081.98	1081.45	1082.51	2	2	1969.56500000001	2783.85904761906	2899.86000000001	2641.80000000001	1822.61300000001	3135.92333333334	2002.17428571429	1899.1061904762	1678.68333333334	1544.28000000001	1569.52900000001	1701.36000000001	2925.77350000001	2922.64380952382	2803.98000000001	2669.34000000001	1860.3280952381	3111.00000000001	1708.27714285715	1962.48000000001	2845.08761904763	1634.04000000001	1817.64000000001	3128.34000000001	2867.22000000001	1645.04600000001	1895.06850000001	2081.82000000001	1689.94800000001	1858.44000000001	3097.14523809525	1973.70000000001	1840.93904761905	2941.08100000001	1752.36000000001	1632.76190476191	1646.0280952381	1841.10000000001	1645.77523809524	1718.52200000001	1699.5461904762
483	258.883357883465	258.878959407442	258.9002756053	1077.365	1075.37	1080.47	40	39	1078.14000000002	1102.62000000002	1491.24000000002	1207.61000000002	918.000000000013	1621.52444444445	919.020000000018	694.62000000001	816.000000000016	714.000000000005	690.54000000001	870.060000000012	1340.28000000001	1364.76000000003	1395.36000000002	1277.04000000002	868.020000000017	881.280000000024	795.600000000015	884.340000000017	1307.64000000003	761.940000000015	811.920000000016	1565.70000000002	1504.50000000002	696.660000000013	863.940000000009	931.259999999983	570.645833333333	647.700000000013	1598.34000000002	1027.14000000001	821.100000000016	1564.68000000002	791.520000000015	630.221428571437	823.271428571439	1023.06	689.520000000013	911.880000000013	790.500000000015
484	259.106657791138	259.106657791138	259.106657791138	100.002	100.002	100.002	1	1	9.18225000000001	11.231	15.305625	18.3645	8.163	13.26325	7.137375	30.6075	14.28525	12.2445	5.10124999999999	14.2835	9.18900000000001	14.287	17.34425	8.167	26.5265	5.09749999999999	9.183375	13.2535	8.15733333333334	6.12225000000001	6.12225	10.21	14.2835	12.243	10.195	10.21	8.16200000000001	3.06075	9.176625	7.13649999999999	28.567	15.315	8.16200000000001	12.252	16.334	16.326	5.10125	20.42	10.19625
485	263.016542575908	263.008685891462	263.030793288658	58.159	56.096	62.235	85	83	2204.51933333333	2547.49488888889	3129.02155555555	3486.3651	4030.898	3934.23327272727	4601.553	5266.38711111111	3120.6895	5494.96292307693	306.066666666666	7125.85418181819	1272.35566666667	4244.032	2802.55044444445	2086.58166666667	1004.008	1064.43257142857	2441.96622222222	1788.59938461538	1200.93233333333	1818.432	1672.14422222222	1040.706	1151.47	2436.44228571429	2094.829875	4484.09863636364	3625.9685	2281.68666666667	1588.52925	1547.078	6347.9955	4579.1064	4419.82145454545	5417.83384615385	6777.054	5462.60971428571	958.048285714285	7414.76233333333	3770.14266666667
486	263.031857274178	263.031673219469	263.032041328888	64.275	62.229	66.321	2	2	882.473	956.916333333333	1042.6444	1168.358	1317.0782	1235.7044	2038.293	2637.217	1065.846	1338.5024	100.9998	1668.354	554.077200000001	1331.361	805.958	541.5275	587.635200000001	665.624666666666	844.750999999999	724.342	408.08	497.9552	512.2408	325.443799999999	322.4464	777.3924	633.5442	1606.1096	1208.8975	862.068999999999	514.180799999999	452.0372	2713.732	1232.2128	1103.8564	1739.38416666667	2357.124	2424.4704	134.6664	2360.4554	952.8668
487	263.931677564738	263.929201651311	263.940644721764	43.362	42.832	43.87	6	6	38.7676	58.1514	81.6319999999999	56.111	31.6262	81.616	32.6464	41.8364	595.290666666667	703.914999999999	462.2412	240.7672	41.8364	89.9008000000001	52.0404	22.4444	28.5712	38.7752	45.9090000000001	31.6303333333333	15.303	18.3636	24.4896	16.3232	22.4444	18.366	19.3838	46.9292	32.6464	4.0808	18.3852	15.321	30.606	82.6523999999999	13.2626	44.8888	132.626	34.7276	173.638	132.652	22.4444
488	264.021531882156	264.017430164136	264.02256124991	57.122	55.098	60.177	3	3	162.089142857143	183.63	221.557	240.787428571429	331.592857142857	296.186666666667	315.993333333333	375.421333333333	447.529142857143	517.284857142857	52.0272857142857	764.571428571429	141.826333333333	294.862571428572	198.955714285714	181.610857142857	64.278	100.074333333333	172.605333333333	73.4605714285715	97.9474285714286	143.860285714286	138.758857142857	86.7141666666666	101.871428571429	257.112	205.077428571429	259.152571428571	341.811666666667	130.837333333333	118.353142857143	131.623	533.609428571429	341.755833333333	360.160857142857	447.853166666667	606.049714285714	526.467428571428	98.9677142857143	520.928	359.392
489	265.016153493978	265.012493854775	265.031527089685	57.635	56.114	60.177	6	6	219.219375	321.37875	366.26975	346.885	473.396	441.072	535.63125	667.2435	510.7695	524.426857142857	130.592	454.078	187.749	493.801	278.52825	218.3335	93.863	123.3595	270.565	118.349	130.592	181.610857142857	205.07025	143.85525	119.208375	343.82425	304.0345	466.25425	477.477	245.04	169.3615	197.977	795.8925	504.0035	475.49475	597.8665	771.309	799.876	191.807	850.99275	424.736
490	265.929987217353	265.9264174912	265.93319164763	43.87	43.852	43.87	3	3	53.0504	88.769	67.3464	65.2928	38.7752	75.5046666666667	60.1898333333334	32.6464	462.2412	501.9384	322.4464	193.863333333333	38.7752	61.296	60.1996666666667	26.5304	16.3232	39.7956	23.4692	32.6528	32.6464	14.2828	23.4692	31.6251666666667	40.8066666666666	13.2652	21.4242	43.8686	24.488	30.605	30.642	14.2996	66.313	66.313	18.3636	30.61	99.9796	53.118	129.7178	85.7135999999999	17.3434
491	265.942391113281	265.942391113281	265.942391113281	255.038	255.038	255.038	1	1	17.3442500000001	25.5062500000001	30.6074999999999	25.5062499999999	14.2835	21.4252500000001	14.2835000000001	7.14175000000003	20.4050000000001	25.5062500000001	37.7492499999999	24.4860000000001	25.5062500000001	24.4860000000001	19.3847499999999	22.451	23.4715	38.7695000000002	19.3847499999999	27.5467499999999	27.5467500000001	25.5062499999999	19.3847500000001	31.6277499999999	30.6075000000001	23.4657499999999	24.4859999999999	13.26325	16.3480000000001	20.4050000000001	25.5062500000001	17.3442500000001	14.2828	13.2632500000001	16.3240000000001	13.26325	15.30375	12.2430000000001	33.6682500000001	10.2025	28.5670000000001
492	267.121047885865	267.119571256852	267.125963074068	550.9315	543.786	553.967	4	3	154.070333333335	588.732333333329	463.23133333333	533.547166666665	504.044666666663	586.691666666673	310.181333333331	988.541499999997	169.347666666666	271.408666666665	162.233000000002	165.293999999999	241.818999999998	586.149666666662	462.210999999997	448.506666666666	225.493666666669	183.659999999999	77.5453333333328	122.42	392.828333333331	140.805999999999	234.446666666666	450.208571428571	193.863333333332	163.253333333332	68.3623333333329	393.784333333332	164.246833333333	249.98166666667	244.879999999998	353.323666666664	935.64566666666	438.743333333338	95.9896666666659	168.354999999999	189.750999999999	500.983666666663	64.2179999999998	298.957666666665	257.124000000003
493	270.098041740624	270.092398763705	270.11156459213	109.162	107.115	110.193	3	3	12.236	48.976	62.2352500000001	67.34475	109.16675	146.916	154.989333333333	133.5545	285.46	368.31025	4.081	559.142666666666	32.648	66.2783333333333	48.978	52.03275	69.3769999999999	182.62475	72.4377499999999	115.285111111111	59.2179999999999	49.9922499999999	53.0139999999999	75.45225	75.5046666666666	63.2537777777777	80.5536666666666	194.86775	92.9109999999999	71.4175	93.7991111111111	57.141	573.364888888888	301.772	121.419666666667	208.131	437.740875000001	477.477	4.08133333333333	502.6135	193.842222222222
494	270.113453131554	270.113453131554	270.113453131554	109.179	109.179	109.179	1	1	6.11742857142857	42.852	59.1765714285715	66.3162500000001	92.8460000000001	131.616857142857	149.877	122.348571428571	275.245714285714	331.592857142858	4.08114285714286	511.163142857143	29.5882857142857	64.224	45.9128571428571	49.994	65.2982857142858	169.367428571429	66.3185714285715	109.155285714286	54.1205714285714	37.7505714285714	47.9131428571429	69.321142857143	69.3794285714285	48.9668571428571	62.1851428571428	180.590571428571	82.7125714285716	64.2780000000001	86.6514285714287	54.0751428571429	534.629714285714	288.538714285714	114.272	173.448571428572	407.8	455.047428571428	4.08114285714286	480.243375000001	140.799428571429
495	270.276994866045	270.27295510032	270.281591638342	891.697	884.524	892.749	30	30	425.757000000003	773.3116	651.962571428576	651.962571428576	404.033142857139	520.34571428571	441.071999999996	419.337428571425	143.860285714284	200.032	131.616857142856	163.245714285715	691.753714285719	591.682857142854	473.279999999992	649.355999999994	380.566571428568	606.049714285719	178.575000000001	433.621428571432	714.559999999998	111.325333333334	132.637142857144	562.203666666673	565.23828571429	196.915142857141	209.1	457.087999999996	194.87457142857	415.605142857144	604.009142857147	468.311142857139	387.708571428574	666.255899999998	213.239714285712	104.069142857144	203.885714285713	447.905428571432	789.652000000002	238.947428571429	190.79342857143
496	271.065826630928	271.065826630928	271.065826630928	237.716	237.716	237.716	1	1	3.06074999999999	3.06074999999999	4.08099999999999	11.22275	5.09374999999999	8.16319999999996	9.18224999999997	17.3442500000001	7.14174999999998	6.12149999999998	7.14174999999998	11.22275	9.18224999999997	5.10249999999999	5.10124999999999	3.057	10.192	8.14999999999998	2.04049999999999	5.10124999999999	2.04049999999999	3.06074999999999	4.08099999999999	12.243	9.19575000000004	1.0215	4.076	6.12149999999998	5.10124999999999	7.13299999999999	6.11249999999998	7.14174999999998	13.26325	8.16199999999998	4.08099999999999	4.08099999999999	5.10124999999999	8.16199999999998	5.10124999999999	6.12149999999998	2.041
497	271.265790773316	271.265413527243	271.266168019389	932.0025	931.517	932.488	2	2	2981.17050000001	4525.35371428569	4158.53900000002	4342.58287500002	2924.03650000001	4151.39724999996	2910.87514285716	2952.83400000001	1244.57428571428	1888.85	558.076750000002	1778.513625	4293.305	4371.92428571432	4406.45975000002	4389.11550000002	2888.681625	4096.30374999996	1321.26999999999	2920.05771428569	4591.68750000001	1096.80714285715	1367.18285714285	4106.65000000003	4236.07799999996	2036.41900000001	2042.54050000001	2915.10787500001	1881.34099999998	2843.53628571426	4124.87075000002	2990.35275000001	2798.64371428569	4186.59862500001	1253.93114285713	1206.99085714284	1928.27250000001	2914.85424999997	401.992571428574	2088.45175000001	1293.7222857143
498	271.271606817653	271.267215141096	271.288388755384	931.507	923.34	934.664	115	113	2779.25828571431	4678.22833333333	4024.19466666666	4320.32766666668	2748.64971428573	3966.73199999996	2910.87514285716	2901.9713333333	1244.57428571428	1846.98899999998	2220.10799999999	1726.32342857141	4097.27300000004	3323.8116	4013.80400000003	4341.69562499995	2814.96828571426	4096.19222222223	2532.34914285716	2871.0304	4572.11366666666	2458.568	2714.88524999997	4106.50625000002	4242.08400000001	2758.68088888886	2497.57200000001	2299.88300000001	1824.27085714284	2352.69649999998	3516.92485714288	3095.69133333333	2798.64371428569	4123.33537500001	2843.54044444446	1206.99085714284	2799.56600000001	2743.54828571426	2336.37250000001	2575.11100000001	2636.41828571431
499	272.2705733186	272.268691652885	272.271068479542	931.517	931.468	931.559	3	3	669.307428571423	1135.41899999999	969.135714285709	1074.62828571429	640.739428571433	980.494571428563	677.469714285719	666.799714285709	261.15657142857	253.249333333331	109.170571428572	384.647714285711	932.172999999991	1066.19857142858	1012.12342857144	1094.76657142858	633.597428571433	975.256571428566	286.700285714283	785.619999999993	1073.34057142856	242.828000000002	293.842285714283	956.007714285721	984.437857142852	440.763428571432	317.264428571432	671.803428571436	281.598857142855	711.139142857137	1011.98171428571	672.36828571428	655.023428571423	1059.05657142858	275.477142857141	267.539428571425	416.276571428574	650.94228571428	94.8865714285721	304.045142857145	298.943714285717
500	272.275697832577	272.272191652824	272.295078448192	931.502	924.382	932.58	77	77	609.139000000007	1123.387	914.047999999995	1079.827	640.739428571433	960.13366666666	677.469714285719	516.7344	619.313428571433	426.777999999996	444.3712	384.647714285711	849.472000000001	1031.50885714286	925.366750000004	1030.48857142858	630.514500000003	898.745857142853	286.700285714283	812.09688888889	964.214999999999	242.828000000002	515.301999999998	955.974250000004	714.116666666665	650.919499999994	476.473428571425	671.803428571436	611.151142857138	731.578999999999	885.608000000007	672.36828571428	655.023428571423	899.933999999994	612.719499999996	267.539428571425	661.122000000003	577.414333333342	94.8865714285721	610.130857142862	607.09833333334
501	273.073512392293	273.07296944636	273.088252336551	237.733	237.698	237.75	3	3	6.12099999999998	8.16266666666665	14.2823333333334	10.2033333333333	9.17400000000002	6.12199999999999	10.2033333333334	12.242	13.2621666666667	6.12100000000001	9.18300000000002	8.16133333333335	10.2033333333333	7.14233333333332	6.12199999999999	3.05749999999999	4.07733333333332	2.04033333333334	3.06099999999999	5.10083333333332	4.08133333333334	11.2236666666667	5.10166666666665	4.08133333333332	3.06349999999999	3.06399999999999	8.15466666666665	4.08066666666667	5.10083333333334	1.01933333333333	3.05799999999999	4.07733333333334	5.101	5.10166666666665	1.02033333333333	5.10166666666665	7.14116666666668	4.08066666666667	5.10166666666665	4.08066666666667	4.08133333333332
502	274.883576365891	274.870819932832	274.889892651661	48.966	46.931	49.997	6	6	599.907	945.910800000001	992.654600000001	935.706800000001	952.913500000001	1358.1524	886.727600000001	595.476200000001	513.18575	484.61875	848.806400000001	630.6072	1014.0788	973.2708	850.8262	1035.55375	98.9642500000001	64.2726000000001	55.0935	71.4174999999999	1193.868	371.371	512.6424	955.009000000001	967.1496	800.896249999999	661.219200000001	557.0292	625.505200000001	814.279200000001	921.302800000001	540.706000000001	452.991	951.846600000001	581.5425	455.0984	448.888	412.6456	432.6496	360.1306	1153.508
503	275.053404017857	275.053404017857	275.053404017857	256.087	256.087	256.087	1	1	10.2016666666667	9.18300000000002	6.12099999999998	14.2846666666666	5.10083333333332	8.16266666666665	7.14116666666664	16.3226666666666	12.244	10.2033333333333	6.12199999999999	11.2218333333333	8.16266666666669	13.2621666666667	11.2218333333333	5.10142857142859	7.14233333333335	8.16266666666669	1.02033333333333	7.14116666666668	12.244	8.16266666666665	3.06100000000001	6.12800000000001	9.18257142857146	7.14116666666664	7.14233333333332	15.305	3.06349999999999	3.06100000000001	10.2016666666667	6.11657142857143	7.14116666666671	10.2016666666666	3.06100000000001	6.12100000000001	7.14233333333332	10.2016666666667	5.10142857142859	4.08066666666665	2.04033333333335
504	275.052307751714	275.052307751714	275.052307751714	348.926	348.926	348.926	1	1	8.16199999999998	16.326	12.2430000000001	14.2939999999999	7.14262500000001	12.2444999999999	4.08099999999999	12.243	15.294375	14.2835	7.14175000000003	11.2224444444444	11.22275	7.14174999999998	6.11799999999998	8.16799999999995	4.08099999999999	5.10125000000002	5.10124999999999	8.16300000000001	7.14174999999998	14.2835000000001	11.22275	5.10124999999999	5.10124999999999	11.22275	10.2025	5.105	6.12149999999998	4.08150000000001	11.22275	4.08099999999999	9.18224999999997	4.08350000000002	6.12149999999998	6.126	12.2430000000001	7.14174999999998	4.08150000000001	8.15700000000004	7.14699999999996
505	276.002625440816	275.998122576927	276.019485015517	92.8425	89.782	95.916	10	10	36.732	76.5124999999999	85.7640000000001	27.567	155.065333333334	54.1306666666667	51.0285714285715	285.68	157.105666666667	189.751	15.3042857142857	276.510333333333	145.883833333333	246.799666666667	167.186285714286	155.090666666667	39.793	178.55	131.7305	39.793	27.5477142857143	10.1933333333333	24.4834285714286	11.2137142857143	45.915	12.244	16.3413333333333	66.3185714285715	119.379	91.8257142857144	83.6634285714287	58.1562857142858	551.459333333333	313.498166666667	134.794	302.018666666667	554.015142857144	468.2565	16.3226666666667	359.140571428572	76.5124999999999
506	276.021828091408	276.021828091408	276.021828091408	94.884	94.884	94.884	1	1	15.3021428571429	70.3997142857143	82.6431428571428	33.6977142857143	135.698	96.9950000000001	90.7354999999999	299.964	79.5822857142858	78.562	13.2637142857143	149.982	132.748571428571	253.022	163.12	157.1185	88.7648571428573	159.164571428571	65.2982857142857	83.6634285714287	26.5274285714286	16.3108571428571	22.4462857142857	12.2434285714286	41.8317142857143	23.4665714285714	21.42525	94.9662857142857	79.5711428571429	89.7725714285715	75.4429999999999	47.9467142857142	579.035428571429	327.848	74.4808571428572	124.474857142857	639.719142857143	603.157714285714	17.3448571428572	525.373571428572	115.211571428571
507	277.036848370861	277.032133271043	277.04156347068	101.5235	101.005	102.042	2	2	17.3468	93.9688	146.928	179.549333333333	97.9584000000001	217.3452	112.126666666667	699.8572	56.1219999999999	83.6728000000001	5.10083333333333	81.616	52.0285000000001	175.4744	117.323	70.4766	17.3434	25.48	58.1628	16.3072	23.4446666666667	81.6320000000001	18.366	27.5445	24.4848000000001	155.0704	30.58	229.575	120.4072	43.8743333333333	34.6936	26.494	682.647600000001	246.8884	162.2118	270.671	636.082999999999	463.231333333333	4.0808	424.874666666667	137.727
508	277.160534719515	277.15977695447	277.16129248456	197.934	197.919	197.949	2	2	335.634833333334	516.204333333334	289.0562	457.034666666667	229.545	493.760666666667	77.5453333333335	674.550499999999	105.197333333334	168.355	32.6506666666667	167.334666666667	213.040666666667	121.399833333334	220.392000000001	128.562	167.170666666667	24.4896	24.4640000000001	92.8503333333336	1095.6948	2096.4425	1730.5984	2698.65571428571	373.808000000001	360.530666666667	472.337166666667	45.909	34.6913333333334	137.745	198.965	208.161599999999	72.4436666666668	33.6655000000001	72.4436666666668	37.7523333333334	59.1716000000003	25.51	17.3428333333334	21.4242000000001	397.233833333334
509	277.170551606798	277.170551606798	277.170551606798	213.206	213.206	213.206	1	1	194.017142857143	273.436571428571	122.434285714286	290.781428571428	103.048857142857	220.381714285714	73.5222857142857	427.499714285714	27.54675	45.9514285714286	26.5274285714286	29.5882857142857	116.312571428571	89.7851428571428	117.316428571428	69.3794285714285	996.819142857142	154.063142857143	196.915142857143	582.583142857143	267.502	1034.273	846.837142857142	710.118857142857	115.292285714286	244.834285714285	240.787428571428	23.4665714285715	53.0548571428571	33.6458571428571	86.7121428571428	68.3591428571428	95.9068571428571	24.4868571428571	51.0071428571428	19.4017142857143	73.5222857142857	21.426	22.4462857142857	22.4431428571428	194.710857142857
510	277.969698731348	277.967142258033	277.985716257664	68.345	60.212	70.396	26	18	1026.3715	670.830999999999	885.483999999999	1001.92057142857	639.719142857143	779.917499999999	675.996571428571	394.795285714285	87.6708571428571	85.704	86.7242857142857	106.106	551.974571428571	558.096285714286	529.528285714286	635.150857142857	47.95175	73.4579999999999	41.804625	30.61125	1133.31	558.486999999999	494.838571428571	1697.64977777778	723.416333333334	270.375714285714	422.043428571428	493.818285714285	158.144285714286	546.873142857143	817.134428571428	696.830750000001	355.047	536.256999999999	192.834	328.486	239.767142857143	436.682285714286	220.227428571429	291.801714285714	43.87075
511	277.98693893845	277.98693893845	277.98693893845	68.328	68.328	68.328	1	1	1082.48525	730.5885	991.682999999999	1122.275	770.288749999999	1075.5725	829.051999999999	428.505	121.340333333333	121.40975	98.9642499999999	110.187	611.129750000001	630.59175	589.77675	735.120000000001	54.07325	78.5592499999999	44.858	33.66825	1309.943	722.337000000001	560.117249999999	1885.422	848.952000000001	371.4165	475.14525	533.59075	183.645	603.041625	930.467999999999	882.516249999999	358.10775	572.958999999999	267.3055	371.371	272.40675	501.963	260.004375	337.951	45.91125
512	278.032520824389	278.028162776883	278.04506378754	196.4115	193.85	198.935	16	16	9.18257142857142	27.5477142857143	12.2537142857143	28.568	8.17066666666669	24.4868571428571	14.284	39.8245714285714	1219.24457142857	1115.04216666666	1739.441	1102.92885714286	22.4473333333334	26.5274285714286	19.399	26.5274285714286	90.7291428571428	118.353142857143	214.08	197.053	34.6897142857143	51.9908571428571	35.7058333333334	29.5882857142857	22.4462857142857	32.672	19.4053333333334	43.8722857142857	15.3042857142857	7.136	25.5071428571428	8.16133333333335	23.4665714285714	25.5071428571428	22.4462857142857	29.5882857142857	18.3651428571429	18.3651428571429	18.3651428571428	46.933142857143	23.4862857142857
513	278.047696685027	278.047688010887	278.047705359168	198.444	197.937	198.951	2	2	13.2637142857143	32.6445714285714	16.336	26.5237142857144	10.2028571428571	21.426	13.2637142857143	42.8639999999999	790.364571428571	856.019714285717	443.824285714287	537.690571428573	28.5494999999999	27.5477142857143	18.3651428571428	28.568	93.7940000000001	119.373428571429	72.3895714285714	198.955714285714	32.6491428571428	27.5477142857143	35.71	31.6288571428571	21.444	13.2748571428571	16.3245714285714	38.7708571428571	8.16228571428574	7.142	24.4868571428571	7.142	10.2028571428571	28.568	10.2028571428571	16.3245714285714	14.284	18.3651428571428	11.2231428571429	32.6491428571428	12.252
514	279.959543601515	279.957558067403	279.978976540608	303.008	299.953	304.028	7	7	36.7302857142857	40.8133333333334	22.4473333333334	17.3428333333333	8.16266666666669	12.244	5.10166666666668	14.2963333333334	16.3386666666667	23.4676666666667	10.2016666666666	34.6913333333334	18.3659999999999	48.9679999999998	20.4033333333333	15.29	28.5646666666668	46.8893333333337	37.7523333333334	82.6470000000002	40.8133333333334	8.16933333333335	9.18300000000002	8.16133333333338	78.5656666666661	14.2846666666667	7.14816666666668	84.6876666666669	66.3216666666668	51.0166666666668	98.0320000000002	4.08466666666667	111.325333333334	85.7079999999994	11.2126666666667	22.4436666666668	99.9763333333339	106.114666666667	76.4499999999998	49.9881666666665	180.438857142858
515	280.026400857054	280.023506090955	280.038464299601	197.4155	193.85	197.943	10	10	18.366	30.6099999999999	28.5973333333333	46.9331428571428	17.3626666666667	49.994	21.426	51.0583333333332	445.301333333332	563.197714285714	809.086571428571	511.163142857143	32.6506666666667	27.5444999999999	36.756	24.4868571428571	90.7291428571428	70.3997142857145	110.098285714286	104.159	31.6303333333334	20.3866666666666	20.4033333333334	23.4676666666666	43.8722857142857	26.546	13.2773333333334	46.9353333333332	13.2637142857143	21.408	31.6251666666666	32.6453333333334	53.0573333333332	29.5896666666666	9.18149999999997	15.305	16.3245714285715	30.6085714285715	15.3042857142857	34.6897142857144	9.19199999999998
516	280.260839504666	280.260839504666	280.260839504666	831.475	831.475	831.475	1	1	3.06049999999999	161.054666666666	135.704333333332	48.9759999999997	33.6379999999999	131.622999999999	8.16266666666661	125.480500000002	11.2218333333333	23.4676666666669	151.009333333332	9.18149999999997	160.192333333335	107.03	165.294000000002	72.4436666666675	15.3025	35.7116666666671	7.14116666666664	16.3226666666666	132.773333333334	6.1160000000001	13.2637142857144	143.866999999999	38.7346666666673	7.14233333333328	1.02033333333333	36.7319999999997	8.15333333333334	61.2100000000009	47.9556666666672	34.6913333333331	26.5237142857146	124.480666666668	19.3863333333336	23.4638333333333	8.16266666666676	15.3049999999999	32.6506666666664	7.14116666666664	8.16266666666676
517	281.068855015099	281.068855015099	281.068855015099	922.257	922.257	922.257	1	1	21.4259999999998	26.5274285714283	16.3245714285713	23.4862857142858	31.6288571428574	24.4868571428569	33.6694285714288	39.7855714285712	38.7708571428574	17.3302857142856	18.3497142857145	26.5274285714288	42.8519999999996	15.3042857142858	18.365142857143	26.5274285714288	26.5274285714288	26.549714285714	25.5285714285715	25.5250000000002	27.5477142857145	29.5882857142855	11.2231428571428	20.4228571428572	22.4651428571429	18.365142857143	10.2028571428572	29.613142857143	4.08114285714282	42.8519999999996	22.4274285714285	59.1765714285719	31.6554285714287	36.7611428571424	25.4857142857142	52.034571428571	30.6085714285717	47.9534285714282	21.4260000000002	17.3448571428573	28.5880000000002
518	281.95509200406	281.953677849721	281.9565061584	301.982	300.973	302.991	2	2	15.3049999999999	37.7523333333334	23.4676666666667	12.242	12.244	17.3456666666667	9.18300000000002	13.2773333333333	25.5333333333333	21.427	9.18300000000002	26.5286666666667	27.5489999999998	25.5041666666666	18.3629999999999	20.3866666666666	11.2236666666666	18.3480000000001	27.5444999999999	42.8469999999999	32.6506666666667	2.04266666666666	7.14233333333335	12.242	41.8336666666664	20.4066666666667	11.2291666666667	41.8336666666668	34.6913333333334	27.5489999999998	49.0160000000001	13.2751666666667	42.8890000000001	45.9150000000001	5.09666666666666	19.3863333333332	24.4840000000002	59.1793333333335	33.6379999999999	22.4473333333334	86.6433333333331
519	282.276420707443	282.269783265548	282.290963680186	894.744	887.585	906.029	57	53	109.327250000001	1554.81377777778	912.177999999999	481.558000000002	296.892750000001	1582.443	185.822	1145.881125	307.095250000001	518.604500000002	4715.76057142861	131.612250000001	1933.32111111109	951.867333333335	1512.0846	695.225333333341	227.515750000001	545.852857142852	194.867750000001	266.317875	1281.198125	309.363	220.211999999999	1296.80130000001	526.467428571424	317.297750000001	207.118000000002	326.52	273.427000000001	753.964749999993	627.475714285709	396.877250000002	163.239999999998	1117.14333333332	283.629500000001	640.699555555557	199.9935	183.6675	909.11700000001	179.696	140.708250000001
520	282.294992145401	282.294495690387	282.295488600415	895.741	895.718	895.764	2	2	113.400375	1554.983	1052.898	490.740250000002	311.176249999997	1389.58050000001	182.647125	1145.74074999999	225.475249999998	277.712	3772.88449999996	108.1465	1838.49050000001	951.893249999991	1521.19275000001	819.863000000001	232.617000000001	561.137500000002	169.361500000001	268.325749999997	1398.934125	230.746	169.236999999999	1226.34050000001	528.489500000002	222.44175	169.361500000001	336.682499999997	163.240000000001	746.859599999998	627.530625000001	420.343000000002	178.543750000001	1081.465	211.191749999998	255.062500000001	140.794499999999	195.888000000001	502.613499999997	151.108	131.612250000001
521	282.985166317949	282.985166317949	282.985166317949	166.302	166.302	166.302	1	1	4.08100000000002	6.12150000000003	7.14350000000004	13.2827500000001	5.10125000000002	12.246	4.0808	5.10124999999999	11.22275	11.2222	10.202	5.10875000000002	3.06074999999999	10.2025	9.18224999999997	13.247	25.505	15.2812500000001	8.16199999999998	20.4050000000001	11.22275	5.10125000000002	11.2222	8.16200000000003	11.22275	7.14175000000003	3.06074999999999	6.12150000000003	7.14174999999998	4.08699999999999	4.08100000000002	1.02025	4.07500000000002	6.11249999999998	5.10125000000002	2.03750000000001	6.12150000000003	3.05925000000001	7.14174999999998	7.1414	4.08100000000002
522	283.279802322918	283.279173544375	283.280431101461	894.76	894.743	894.777	2	2	84.805250000001	401.253	284.649749999997	176.503250000001	107.12625	367.289999999996	84.7430000000001	307.095250000001	123.450250000001	151.089500000001	880.475750000004	74.4782500000003	472.375749999995	284.649750000001	371.4165	245.04	92.8427500000004	148.97475	88.7617500000004	92.8541250000001	361.389750000001	113.331	99.9109999999994	310.156000000001	169.38225	121.409750000001	102.0375	120.40425	71.4175000000003	206.090499999998	207.110749999998	138.754000000001	97.9439999999991	314.236999999997	142.835000000001	125.490749999999	86.7318750000001	104.07825	156.002625000001	79.6491428571431	76.4718750000004
523	284.293742304263	284.288057616647	284.312536527732	961.033	952.933	962.183	95	95	649.527666666668	720.344624999996	1061.09714285713	778.843428571425	615.23228571428	952.329750000005	589.776750000001	1197.77350000001	382.60714285714	664.264125000001	333.633428571431	734.580000000003	880.909714285707	913.123749999991	1131.45724999999	1025.99333333333	521.305166666675	1108.03028571428	638.676500000003	687.648500000003	1107.06166666667	562.833000000003	821.27888888889	1054.93849999999	1114.11299999999	632.102166666662	692.806333333328	685.186857142859	569.299500000002	764.718750000004	935.569250000004	755.169999999999	610.184250000001	865.929142857146	579.502000000002	546.854000000002	516.850285714283	811.578857142864	1593.63050000001	668.755000000001	589.117
524	285.300915036883	285.300915036883	285.300915036883	953.97	953.97	953.97	1	1	5.10142857142853	20.3885714285713	10.1857142857143	9.18900000000006	7.14200000000005	38.7708571428568	15.2785714285714	13.2748571428572	125.477571428573	113.156571428571	983.521000000004	115.292285714285	16.3245714285715	27.5477142857145	18.3660000000002	15.3042857142858	8.16228571428564	32.6445714285713	144.981999999999	10.2114285714286	16.3245714285715	133.545142857142	136.718285714285	34.6654285714283	42.8820000000003	94.966285714286	135.698000000001	15.3042857142856	116.31257142857	10.2028571428572	38.7708571428568	15.3037500000001	11.2231428571428	25.5071428571426	157.124000000001	118.253714285714	129.576285714285	13.2618571428571	376.485428571431	112.231428571429	108.150285714285
525	286.09389359866	286.09389359866	286.09389359866	106.106	106.106	106.106	1	1	3.058	16.3253333333333	15.305	20.4066666666667	10.2016666666667	37.7452857142857	10.2016666666667	17.3302857142857	67.276	78.5528333333333	6.122	40.8133333333333	5.10166666666667	7.14233333333333	7.14233333333333	6.122	17.3428333333333	21.427	10.2016666666667	24.488	12.256	57.1293333333333	55.044	29.5896666666667	17.3456666666667	25.5083333333333	25.5083333333333	20.4066666666667	13.2621666666667	8.16133333333333	16.3226666666667	9.17485714285714	23.4638333333333	11.2218333333333	15.305	8.16933333333333	29.5896666666667	9.183	5.10166666666667	20.3833333333333	20.4066666666667
526	286.089150390625	286.089150390625	286.089150390625	119.37	119.37	119.37	1	1	5.10166666666667	13.2513333333333	23.4638333333334	10.2033333333333	10.2014285714286	12.2434285714286	6.122	24.46	29.5993333333334	42.852	13.2643333333333	19.3863333333333	4.07771428571428	7.14816666666666	8.16228571428571	9.183	35.71	20.4066666666667	16.3222857142857	23.4446666666667	22.4473333333333	22.4253333333333	22.4436666666666	46.9276666666667	19.3863333333333	9.18149999999999	22.4436666666666	15.305	6.121	11.2236666666667	15.305	7.15680000000001	32.6186666666667	23.4676666666667	14.2846666666667	16.3226666666667	18.363	10.2116666666667	6.121	21.427	14.2846666666667
527	286.148028332863	286.148028332863	286.148028332863	138.749	138.749	138.749	1	1	15.315	20.4049999999999	32.648	32.648	21.42525	38.7431111111112	16.336	15.30375	24.486	45.945	9.18337500000001	14.2835	34.69275	49.9582222222222	20.3925	26.5265	31.6045	54.07325	19.38475	10.2025	27.550125	41.8609999999999	34.6885	38.7431111111112	29.5908749999999	18.3645	7.14175000000001	43.897625	17.346375	6.12225000000001	18.3509999999999	11.22275	18.351	39.78975	20.4044444444445	15.30375	35.70875	23.46575	10.20375	53.0595000000001	13.26325
528	287.053432337803	287.051387659425	287.054871146401	278.045	276.474	278.55	4	4	21.4234999999999	45.9525000000001	67.3388571428571	89.8626666666668	156.111	185.700666666667	163.093333333334	247.900500000002	7.14116666666664	18.366	11.2236666666667	7.14116666666671	67.3420000000002	84.6738333333331	126.521333333334	107.2225	47.9478333333336	13.2621666666667	16.3253333333334	61.2200000000001	34.6913333333334	46.9353333333334	31.6303333333334	28.5693333333334	55.0980000000001	32.6453333333335	37.7153333333336	329.552285714286	78.5528333333338	118.455333333334	90.8096666666669	104.057000000001	384.602833333332	274.424833333335	115.278833333334	141.687333333334	204.033333333333	297.923428571428	141.803166666666	269.368000000001	24.4840000000002
529	287.052692636293	287.047329785759	287.07049572406	264.249	262.214	267.298	13	13	6.12171428571428	12.2420000000001	12.244	6.12099999999998	14.2846666666667	18.3629999999999	18.3630000000001	37.7505714285714	10.1933333333334	14.2846666666667	8.14857142857142	5.10166666666668	9.18300000000002	11.2231428571429	8.16266666666661	10.1933333333333	22.4462857142857	7.14233333333335	48.9737142857143	106.201333333334	12.244	13.2621666666667	8.16114285714282	10.1942857142857	10.2016666666666	7.14233333333328	13.2637142857143	26.5243333333333	5.10166666666668	9.18149999999997	5.10583333333334	10.2116666666667	55.0439999999999	10.2028571428571	9.18300000000002	20.4057142857143	32.6453333333332	48.9760000000001	6.12199999999996	18.3497142857143	5.10142857142857
530	287.887658645858	287.887658645858	287.887658645858	1078.39	1078.39	1078.39	1	1	438.600000000012	576.300000000015	694.620000000019	624.239999999989	378.42000000001	785.400000000015	420.240000000011	376.38000000001	382.22800000001	457.980000000012	240.719999999996	378.42000000001	654.840000000018	613.020000000016	579.35999999999	628.319999999989	459.000000000009	709.920000000019	373.32000000001	372.30000000001	663.000000000013	355.98000000001	502.86000000001	695.640000000019	691.894000000017	399.839999999993	424.320000000011	424.319999999992	351.568000000009	353.940000000009	691.560000000018	414.120000000011	422.280000000011	642.599999999989	370.986000000009	349.860000000009	364.854000000009	378.419999999993	279.480000000007	396.779999999993	391.680000000011
531	288.007563180727	287.997623420669	288.017502940785	180.5915	180.586	180.597	2	2	75.4306666666668	138.765333333334	158.161999999999	201.828	127.55	171.416	128.541	244.880000000001	15.3025	22.4216666666667	7.13533333333335	10.2033333333334	168.333	217.331000000001	186.721	167.307333333334	91.8300000000002	93.8584	23.4638333333334	88.7545000000001	94.9343999999997	35.7058333333334	30.605	131.623	100.9965	22.4436666666667	21.427	219.343	21.406	115.184666666667	111.216333333334	75.4306666666668	317.271833333334	210.154333333334	28.5693333333334	36.7320000000001	70.3938	234.646	14.2846666666667	73.4688000000001	22.4436666666667
532	288.069549307191	288.055125881198	288.075844154033	264.2425	262.196	264.255	4	4	1.0204	5.101	12.244	10.2016666666666	13.2643333333334	4.08066666666665	6.12100000000004	12.2447999999999	11.2112	14.2846666666667	24.4400000000001	14.2846666666667	5.10166666666668	4.08159999999998	7.14233333333328	7.13533333333332	3.0606	5.10166666666668	10.202	10.202	6.12200000000001	9.1818	5.101	3.05759999999997	5.10083333333332	4.0813333333333	2.04080000000001	5.10083333333332	2.04066666666667	5.101	4.08159999999998	6.12700000000001	8.15360000000001	6.12239999999997	3.0576	7.14280000000004	9.18149999999997	11.2236666666667	5.10166666666663	10.1933333333333	3.06119999999999
533	289.060439641963	289.060439641963	289.060439641963	264.249	264.249	264.249	1	1	1.0205	5.10124999999995	5.10125000000002	3.0606	4.08100000000002	3.0606	3.06075000000001	5.10249999999999	5.09499999999996	8.1616	6.11400000000003	7.14175000000003	2.04049999999998	1.02024999999999	5.10199999999998	6.11520000000001	2.04050000000001	3.06119999999999	1.02024999999999	8.16199999999992	0	3.06074999999997	1.02025	5.09374999999999	4.0808	7.14279999999997	1.02025	3.06075000000001	5.10249999999999	2.04050000000001	3.0615	0	6.11400000000003	1.0205	4.07499999999999	3.0615	6.12150000000003	3.06074999999997	4.08159999999998	7.14174999999993	1.02024999999999
534	289.084121345071	289.06707979198	289.085674898124	239.756	239.734	240.783	7	7	4.08133333333334	8.16133333333335	16.3108571428571	8.16228571428571	13.2525714285714	11.2231428571429	11.2231428571429	21.427	13.2637142857143	9.18257142857142	7.142	13.2637142857143	6.12685714285714	9.18300000000002	15.3042857142857	5.09714285714287	11.2152857142857	8.15542857142857	5.10083333333334	11.2236666666666	13.2637142857143	10.1957142857143	4.08133333333334	4.08133333333334	5.1057142857143	4.08400000000001	10.1857142857143	12.2434285714286	8.16228571428571	4.07733333333334	4.07733333333334	3.06085714285714	12.244	10.2016666666667	6.12100000000001	11.2126666666667	18.3651428571428	13.2637142857143	10.2028571428571	14.284	5.10166666666668
535	289.13119803578	289.13119803578	289.13119803578	361.169	361.169	361.169	1	1	10.2014285714286	22.4473333333334	11.2236666666666	27.5490000000001	8.16266666666669	14.2846666666667	11.2218333333334	21.427	9.18300000000002	18.366	9.18300000000002	16.3108571428572	15.305	19.3691428571429	6.12200000000001	11.2218333333333	10.1933333333333	13.2621666666666	12.2434285714286	12.232	19.3863333333334	17.3428333333333	14.2823333333334	17.3428333333333	17.3456666666667	3.06100000000001	8.16266666666661	6.12200000000001	6.11500000000001	8.16266666666661	6.12200000000001	4.0813333333333	18.3629999999999	6.12085714285716	7.14233333333335	6.12199999999996	10.2033333333334	11.2236666666667	4.08133333333334	13.2643333333332	2.04066666666667
536	289.969815446766	289.969550574834	289.970648470792	115.289	115.266	115.311	3	3	42.8484	80.5958	106.106	96.9237499999997	209.141	311.221999999999	225.4642	242.522	124.4888	175.4744	37.7492499999999	95.8988	35.70875	38.7752	44.8888	23.46575	21.4284	14.2828	15.303	17.3468	32.6479999999999	55.0908	58.2397499999998	66.313	34.6868	38.7752	43.8686	162.45825	32.6479999999999	44.8909999999999	66.3259999999999	61.3049999999998	228.3008	217.3026	40.808	55.0934999999998	104.0655	169.1125	49.9898	103.04525	26.5304
537	289.977969087778	289.973758412556	289.998080406347	91.805	85.706	93.875	21	21	39.7917	88.7574	89.8382222222222	215.407555555556	170.488444444444	201.115111111111	234.651111111111	93.8604444444445	994.066666666667	952.887555555556	933.528750000001	843.7881	35.7077777777778	48.976	40.7866666666667	53.0515555555556	108.143555555556	42.8773333333333	66.3577777777778	83.6582222222222	442.776444444445	958.382222222222	743.823	823.755999999999	379.5516	577.8294	639.076444444445	155.073777777778	53.0515555555556	171.416	259.164666666666	387.726666666666	226.5066	184.780888888889	99.0273	192.822	602.951333333333	283.621777777778	409.9194	718.314666666666	188.737
538	290.084517994985	290.074861143326	290.091363502124	238.713	236.695	238.77	5	5	3.06075	10.2025	3.06085714285714	13.26325	9.17550000000001	8.16200000000001	5.10187500000001	23.46575	12.243	22.4455	6.12225000000001	7.14175000000001	5.10571428571428	10.2025	6.1215	8.15600000000001	4.07850000000001	6.1215	2.0405	5.10124999999999	4.08114285714286	7.13650000000001	10.20375	11.224125	8.16800000000001	3.063	1.018875	7.142	9.18225000000001	3.0585	6.11775000000001	5.0975	11.231	6.1215	5.10125	3.058875	7.14175000000001	9.18225000000001	4.081	9.18225000000001	7.14175000000001
539	290.850915948436	290.84229630589	290.86310408697	48.966	46.913	50.003	37	37	823.341750000001	6.12240000000001	5.10100000000001	5.10125	5291.0165	4.0816	5315.2636	3901.748	4316.67775	3.06075	8.16160000000001	5953.8872	1.02025	2.0405	4.081	1.02025	4416.66225	4.08080000000001	5635.5848	5048.19699999999	1.02025	303.01425	13.2756	13.2782	3.0606	5.10124999999999	4.081	5354.0388	3.0612	5113.2244	2.0435	4492.96080000001	5752.1695	2.0404	9.18225000000001	5854.0348	1.02025	6592.8044	6.1215	5903.7045	4989.024
540	291.001486016545	291.001486016545	291.001486016545	144.876	144.876	144.876	1	1	24.4860000000001	43.8707500000002	29.5945	24.5219999999999	21.4252499999999	17.3456666666665	17.36975	30.5624999999999	28.5670000000001	48.9719999999999	10.2025	23.46	44.8909999999999	67.3365000000003	34.6884999999999	18.3644999999999	10.2	14.2835	4.08099999999999	9.18225000000004	11.2365	5.10125000000002	6.12149999999998	4.08199999999999	12.2430000000001	5.10166666666668	4.07599999999999	38.7789999999999	12.243	13.24375	14.2835000000001	3.06074999999999	102.025	61.1999999999995	6.12199999999996	21.4252499999999	34.6884999999999	112.0625	7.14233333333335	60.1947499999998	65.3119999999999
541	291.016750690212	291.013860448117	291.024273586767	61.722	58.136	71.411	16	9	34.646	245.860166666667	240.7672	408.133333333334	184.6562	336.71	230.8364	156.0855	51.9792	49.9996	241.819	34.6936	171.416	172.408166666667	146.904	220.3632	36.7344	49.9473333333334	20.404	33.6666	447.9556	1377.3375	1141.753	746.884000000001	283.6156	374.4134	524.365666666667	130.6112	145.883833333333	152.129	229.545	233.6716	57.1424	121.4276	204.08	228.517333333333	114.2848	106.1216	142.823333333334	183.852	45.909
542	291.098353462789	291.089477894435	291.099849048414	240.765	238.753	241.831	3	3	7.1414	12.2424	19.3648	15.321	16.3232000000001	13.2652	17.323	13.2626	7.1414	10.214	12.2376	8.1616	7.1498	6.1212	17.3468	5.095	4.0808	5.101	6.12240000000001	7.1414	7.1414	7.13440000000001	5.101	3.0606	6.1212	5.102	7.13533333333335	17.3434	5.101	10.204	5.09583333333334	5.10199999999998	22.4444	8.16399999999999	3.0612	9.17250000000001	9.17100000000005	15.3030000000001	8.16320000000001	16.3232	5.101
543	291.858043893895	291.848781233332	291.867306554458	49.4785	48.972	49.985	2	2	216.3248	40.808	62.2352500000001	53.066	262.1914	33.6666	221.4268	201.28475	168.333	176.5292	109.16675	233.6258	179.564	14.2835	23.50025	21.4242	198.939	52.0302	213.2218	211.1814	13.26325	126.5048	23.46575	6.1305	112.2275	145.8886	84.6807500000001	249.96125	180.5754	188.774	92.9792500000001	174.4542	259.1816	124.4644	197.9188	243.8278	174.46275	303.01425	192.82725	283.6295	227.2816
544	291.969578202696	291.969578202696	291.969578202696	90.78	90.78	90.78	1	1	29.5864444444444	49.9908888888889	57.1697777777778	128.632	86.7755555555556	116.381333333333	127.527777777778	60.1931111111111	560.755555555556	500.929111111111	363.238666666666	438.743333333334	30.6066666666667	24.488	31.6096666666667	37.7482222222222	78.5571111111111	31.6475555555556	32.6684444444445	46.9302222222222	269.338666666667	542.480399999999	435.634888888889	513.912	176.517666666667	325.699	364.457333333333	65.2942222222222	31.6268888888889	90.8096666666666	140.806	240.798666666666	118.345777777778	121.485777777778	56.155	87.7391111111111	309.127333333333	187.720888888889	208.012	338.750666666666	98.9615555555556
545	292.085252853515	292.084967329328	292.085538377703	237.7155	237.698	237.733	2	2	4.0808	5.102	3.0606	5.10199999999998	3.0576	5.10199999999998	4.0808	7.1414	6.1212	6.1212	2.0404	8.1616	3.06119999999999	5.102	4.08159999999998	2.038	3.05759999999998	4.076	3.06119999999999	1.0202	2.0404	3.0606	4.0808	4.0808	10.214	6.1284	2.038	1.0202	5.101	0	4.076	2.0408	4.0808	3.06119999999999	0	1.0202	7.1414	2.0404	3.06119999999999	6.1212	0
546	292.104634969085	292.103128506275	292.106141431894	238.2375	237.75	238.725	2	2	4.0808	5.102	3.0606	5.10199999999998	3.0576	5.10199999999998	4.0808	7.1414	6.1212	6.1212	2.0404	8.1616	3.06119999999999	5.102	4.08159999999998	2.038	3.05759999999998	4.076	3.06119999999999	1.0202	2.0404	3.0606	4.0808	4.0808	10.214	6.1284	2.038	1.0202	5.101	0	4.076	2.0408	4.0808	3.06119999999999	0	1.0202	7.1414	2.0404	3.06119999999999	6.1212	0
547	292.846478128905	292.842320287767	292.86419952991	48.968	46.914	50.002	28	28	616.231	2212.444	2210.88175	1982.34575	14.2835	2194.55775	12.243	13.28275	14.2835	1361.0135	253.022	2.0405	1905.827	2340.4535	2245.57025	2259.85375	0	2852.4792	1864.9256	25.50625	1439.57275	6.1215	199.1925	785.725750000001	1772.17425	952.913499999999	853.949250000001	1.02025	1806.86275	15.30375	1929.064	0	14.2835	2959.6002	1769.1135	14.2835	2005.8115	2238.7576	1363.054	2028.257	10.19
548	292.984859457361	292.973343929732	292.997730405811	115.289	112.217	116.286	9	9	47.95175	59.1745	82.6402500000001	89.7819999999998	224.454999999999	286.690249999999	263.2245	303.587499999999	22.4455	89.7819999999998	6.12149999999998	57.134	23.46575	27.54675	24.486	26.5265	18.369	21.4252499999999	14.2835	19.3895	13.26325	28.5656	30.6524999999999	17.34425	15.30375	17.3485	16.324	158.37125	7.14174999999998	33.6682499999999	23.4657499999999	30.6524999999999	314.237	159.159	33.66825	63.2554999999998	75.4985000000001	241.44375	13.26325	142.835	9.18225000000001
549	293.094198015001	293.094198015001	293.094198015001	58.142	58.142	58.142	1	1	117.185	122.448	161.1916	116.3028	80.5958	108.1412	94.8786	124.4644	60.1406666666667	17.3434	21.4284	31.6324	80.5958000000001	108.1624	80.6115999999999	75.4948000000001	17.3468	33.6666	23.4922	19.3838	107.121	7.1414	40.808	114.2848	94.7856000000001	41.8364	27.5454	162.2118	39.7878	115.4182	105.0806	105.0806	282.5954	141.8356	18.363	63.2524	43.8686	249.949	22.4444	38.7676	30.642
550	293.11292440789	293.11292440789	293.11292440789	237.75	237.75	237.75	1	1	7.142	6.12171428571428	7.142	15.3042857142857	8.15542857142857	9.18257142857142	5.10142857142857	9.18257142857142	13.2618571428571	22.4431428571428	13.2637142857143	20.4057142857143	8.16914285714285	14.284	15.3042857142857	6.11657142857143	8.15542857142857	9.18257142857142	9.18257142857142	12.2434285714286	5.10142857142857	10.2028571428571	6.12171428571428	13.2637142857143	11.231	5.10571428571428	7.137	11.2231428571429	5.10142857142857	3.05828571428571	6.11742857142857	9.17485714285714	23.483	9.18257142857142	3.06085714285714	6.11742857142857	4.08114285714286	7.14099999999999	4.08114285714286	10.2028571428571	5.10142857142857
551	293.146976751675	293.14074349048	293.162397596571	52.0325	49.986	53.058	6	6	10.2025	29.58725	21.45675	16.324	9.18225000000001	9.18225000000001	13.26325	11.22275	11.22275	527.46925	85.7010000000001	8.164	15.28125	24.486	20.435	17.34425	3.06075	105.08575	297.913	10.215	16.324	29.58725	13.26325	9.18225000000001	9.18225000000001	34.6885	12.243	18.3645	35.70875	11.22275	5.10125	8.16200000000001	15.30375	23.46575	18.3645	23.4715	216.293	7.14174999999999	1000.86525	110.187	22.418
552	294.020839871144	294.013087076117	294.028592666172	170.9025	169.381	172.424	2	2	43.8707499999999	79.5794999999998	70.3972500000003	79.5794999999998	91.8224999999997	118.349	101.00475	177.5235	96.9237499999997	82.6402499999998	29.6307499999999	37.7492499999999	56.1962499999998	94.9064999999999	49.9922499999999	38.7694999999999	114.296	86.7212500000004	73.4579999999998	75.4984999999998	28.5669999999999	67.3364999999998	51.0124999999999	39.7897499999999	37.7492499999999	45.9112499999999	33.6682499999999	152.240750000001	93.8629999999997	38.7694999999999	62.2352499999998	54.0732499999999	317.297749999999	262.204249999999	127.53125	197.928499999999	359.215999999999	257.103000000001	242.819499999999	313.677249999999	95.9034999999997
553	294.843747062479	294.843747062479	294.843747062479	49.239	49.239	49.239	1	1	2.0404	283.6712	291.7772	264.2836	6.1224	287.7528	4.0816	1.0214	46.9292	210.1612	107.121	12.2448	259.1308	300.959	281.9064	298.9772	3.0606	390.736600000001	242.8552	4.0816	209.182	3.0606	13.2756	89.8832000000001	218.3228	132.652	111.2236	120.3836	233.6716	1.0204	255.35	3.0606	5.101	363.1912	177.5148	4.0816	259.1308	2.0428	241.8348	197.9188	24.4608
554	295.158121515422	295.158121515422	295.158121515422	194.876	194.876	194.876	1	1	2.04057142857143	2.04057142857143	2.04142857142857	5.10142857142857	3.0635	6.12085714285714	2.04057142857143	5.10571428571428	6.12685714285714	7.142	7.142	17.3448571428571	3.06085714285715	7.142	0	3.06085714285714	4.078	2.04057142857143	5.09785714285714	2.04057142857143	3.06085714285715	3.05871428571429	3.06075	2.04028571428571	4.08114285714286	4.08114285714286	0	6.12171428571428	4.08114285714286	1.01942857142857	1.02028571428571	0	3.06085714285714	2.04057142857143	3.06085714285714	2.03885714285714	6.12171428571428	5.10142857142857	2.04057142857143	7.14175000000001	4.07771428571428
555	296.07490799849	296.067819161351	296.081996835629	51.0175	50.009	52.026	2	2	31.62775	65.296	64.3702500000001	87.7415000000001	30.6075	107.12625	30.6075	77.5390000000001	87.7415000000001	127.53125	28.567	122.46	219.03125	214.2525	182.89325	154.05775	919.245250000001	669.284000000001	249.96125	975.5325	126.5048	55.0935	21.42525	124.4705	120.3895	29.58725	32.648	135.6866	48.972	52.03275	236.698	90.8022500000001	122.43	180.58425	59.1745	101.0295	275.454	170.3734	38.7695	119.36925	90.691
556	297.080350329529	297.080350329529	297.080350329529	756.055	756.055	756.055	2	2	84.6766	264.257699999999	219.364499999999	238.6098	118.3548	282.623099999999	106.173600000001	170.3734	121.4157	169.3532	44.8931999999999	222.4036	156.1059	256.095300000002	234.668999999999	196.8021	87.7457999999998	135.6866	95.9081999999998	133.6593	166.3904	132.639	111.2018	203.039699999999	150.9896	114.2736	110.192400000001	141.821700000001	110.1924	116.2458	143.8623	137.740500000001	205.0803	196.9179	145.9029	156.1059	161.2074	316.292999999999	41.8322999999999	124.4766	149.9694
557	297.082235503972	297.081752303664	297.100291400874	844.283	838.668	847.788	6	6	78.5656666666666	156.098250000001	321.58	216.287111111112	94.8909999999999	294.683666666667	73.4580000000003	149.866499999999	379.812	420.394500000001	48.9706666666668	222.278250000001	217.307333333334	201.112375000001	321.851249999999	213.226444444445	80.5997500000003	148.97475	188.607500000001	103.04525	202.454999999999	175.504499999998	301.195	279.342999999998	162.239624999998	238.888	116.394	108.143555555556	302.808000000001	108.146499999999	181.604499999998	162.215333333334	80.6491249999992	280.603125	246.900500000001	410.140500000002	287.514666666668	125.501	47.9223749999996	330.561000000001	278.357624999997
558	297.083319135084	297.083207454046	297.100645341269	748.868	747.847	755.964	3	3	70.3953333333335	202.004	146.912	182.639666666666	101.002	218.351333333333	89.7208888888882	165.1914	248.934222222223	334.658399999999	44.9191111111116	490.72688888889	132.802222222223	187.720888888889	190.781555555556	141.918999999999	71.4233333333333	110.184	131.608666666665	113.244666666667	133.649111111111	210.303111111111	211.209	190.781555555554	131.608666666667	213.249666666666	132.628888888889	111.216333333333	152.029666666667	99.981777777778	125.487333333334	91.8299999999999	131.608666666667	213.365777777778	188.741111111111	296.884666666667	257.096	167.316444444445	45.9100000000001	315.248666666667	242.839333333333
559	297.154770376438	297.153096246316	297.156444506561	191.293	190.794	191.792	2	2	1.02028571428571	4.08114285714286	2.04066666666667	8.16133333333335	3.0635	9.18257142857142	0	3.06257142857143	3.06042857142857	2.04028571428571	4.08133333333334	1.02116666666667	2.04033333333334	5.10142857142857	1.02033333333334	0	2.04233333333334	4.08066666666667	1.02014285714286	0	2.04066666666667	2.03885714285714	4.08133333333334	4.08114285714286	3.06085714285714	1.02028571428571	6.12100000000001	0	0	2.03885714285714	3.06085714285714	2.04433333333334	2.04057142857143	2.04057142857143	3.06085714285714	2.03885714285714	1.02016666666667	3.0605	7.14116666666668	3.06100000000001	3.05871428571429
560	298.084376875819	298.084376875819	298.084376875819	841.695	841.695	841.695	1	1	34.6885000000001	32.6480000000001	56.1481250000002	39.7897500000002	26.5265000000001	48.9780000000001	20.4049999999998	27.5265000000002	131.709	130.592000000001	21.4252500000001	73.4580000000003	35.713125	45.945	60.2832499999998	46.9315000000002	17.3463749999998	37.7492500000002	62.2352499999994	21.4252500000001	39.8141249999996	51.0125000000002	97.054375	77.4914999999993	49.9922500000002	73.4579999999993	26.5297499999997	20.4074999999997	85.6485000000004	27.5467500000001	38.7695000000002	31.651	30.6075000000001	57.1340000000002	65.2960000000003	125.490750000001	81.6200000000003	26.5265000000001	23.4485000000002	110.186999999999	70.3541249999994
561	298.096097004107	298.096097004107	298.096097004107	180.575	180.575	180.575	1	1	110.088	117.346	153.059999999999	183.42	161.2232	172.4138	166.2926	589.7912	201.9996	221.123	23.4416	300.959	180.5754	202.0392	152.0396	164.2522	158.131	94.8786	143.8482	166.2926	123.5168	191.7976	131.6058	86.7283333333335	128.5452	249.949	138.7472	313.2014	251.7424	163.232	121.4038	172.4138	730.4632	217.2955	239.778333333334	370.381000000001	773.3116	296.8782	48.9696	698.974000000001	250.9692
562	298.10127880349	298.10127880349	298.10127880349	755.964	755.964	755.964	1	1	29.5896666666666	96.9211111111113	58.1526666666668	84.6323333333335	35.7116666666671	80.5975555555557	22.4455000000001	64.2389999999994	43.8695555555551	58.171666666667	16.3235555555556	85.7079999999999	53.0515555555557	63.2606666666666	72.4436666666666	64.2390000000001	24.488	33.671	28.5662222222223	36.732	46.9608888888888	36.752	51.0166666666666	54.0717777777779	42.854	29.5864444444445	36.7280000000001	30.6066666666667	34.6875555555556	30.5866666666668	42.8493333333329	31.6268888888889	56.1122222222223	75.4964444444446	37.7482222222218	52.0313333333334	31.6303333333333	86.7188888888891	20.4066666666666	62.2403333333333	49.9963333333333
563	298.102768676758	298.102768676758	298.102768676758	846.768	846.768	846.768	1	1	32.6480000000001	56.1206250000001	92.8427500000004	53.0205000000003	25.5062500000001	91.7549999999994	27.549	57.0990000000003	104.142	102.025	16.326	56.0793750000003	65.2960000000003	70.3953333333335	114.352	85.7115000000001	23.4657500000001	42.8505000000002	46.9027499999996	21.4252500000001	59.2977499999998	35.7087500000002	65.3360000000002	107.060625000001	62.281	54.1063750000002	31.651	37.7492499999996	65.2560000000003	30.61125	57.176	40.8150000000001	28.588	89.7820000000004	48.9720000000002	85.7010000000004	53.0140000000004	45.9112500000002	22.4290000000002	69.3769999999993	38.7410000000003
564	299.055583124575	299.055583124575	299.055583124575	155.096	155.096	155.096	1	1	42.7979999999999	26.5264999999999	61.2299999999999	21.4031999999999	19.3847499999999	16.328	14.2835	19.3847499999999	23.4657499999999	32.6479999999999	13.26325	22.4454999999999	51.0124999999999	47.0004999999999	19.3847499999999	22.4454999999999	16.3439999999999	41.8302500000002	15.30375	26.5264999999999	32.6079999999999	23.4657499999999	9.18224999999997	18.369	29.5872499999999	10.2025	14.2835	65.2960000000003	8.166	21.4252499999999	27.5467499999999	14.2835	40.8099999999999	35.6562499999999	18.3644999999999	17.34425	36.7290000000002	52.0327500000002	16.324	13.26325	30.6225
565	299.100239333711	299.100239333711	299.100239333711	847.788	847.788	847.788	1	1	21.4278749999997	41.8302499999996	71.4174999999993	43.8384999999997	22.44825	66.2674999999996	19.3842222222223	36.7065000000002	44.924	30.6074999999997	8.16199999999992	29.5691249999997	51.0124999999995	38.7695000000002	49.0079999999994	44.8910000000002	16.3240000000001	31.6277500000001	25.4906249999998	20.4075	41.9173749999999	23.4657500000001	25.509375	46.8969999999997	30.63	39.819	14.294	29.609	27.5265000000002	17.3442500000001	30.6075000000001	25.5062500000001	15.315	66.3162500000003	32.6479999999997	38.7457500000002	32.6240000000003	36.7289999999996	8.15600000000006	33.6476249999997	33.6435000000003
566	301.115032333635	301.11131746971	301.117083236604	367.308	364.264	368.328	6	6	2.04066666666665	12.2434285714286	10.2033333333334	8.16133333333338	5.10083333333332	12.2420000000001	6.12200000000001	12.2434285714286	7.14116666666664	8.16133333333331	6.12171428571428	10.2116666666667	7.14233333333335	15.3025	10.2016666666666	11.2236666666667	19.3831666666668	9.18300000000002	9.18300000000002	17.3456666666667	11.2218333333333	27.5220000000002	39.7911428571428	20.4057142857143	11.2181666666666	16.3226666666666	16.3108571428572	12.244	11.2236666666667	8.16228571428571	10.2028571428571	11.2218333333334	10.2028571428571	8.16266666666669	11.2231428571429	7.142	13.2643333333334	7.14816666666668	4.08533333333332	9.1748571428571	7.14233333333335
567	301.857004091721	301.857004091721	301.857004091721	1080.46	1080.46	1080.46	1	1	1085.7056	1391.84833333333	1217.35708333333	1417.8	1033.68208333333	1418.37916666667	1045.92708333333	1072.45791666667	1076.97916666667	1064.88	1736.74916666667	1069.39666666667	1529.5796	1497.97166666667	1383.12	1142.4	1116.33583333333	1373.94	1073.04	1026.53916666667	1383.22916666667	1055.11083333333	923.100000000001	1491.84916666667	1435.14	974.497916666667	1026.95833333333	1082.22	1103.4848	1148.52	1391.84833333333	1121.4196	1031.64125	1303.07208333333	1066.33541666667	1058.17208333333	1066.33541666667	1116.9	1790.54166666667	1041.84541666667	1036.91625
568	301.979817216114	301.979817216114	301.979817216114	101.005	101.005	101.005	1	1	89.7820000000001	197.053	149.995125	169.3615	231.59675	103.042444444444	101.966666666667	339.74325	33.66825	71.4174999999999	5.10124999999999	62.2352499999999	116.394	157.124	143.85525	117.400625	127.527777777778	50.9777777777777	114.268	108.067	48.942	109.16675	54.079875	36.756	34.6885	77.5390000000001	65.2515555555556	72.4909999999999	125.487333333333	98.9642499999999	62.1996666666666	96.8683333333333	318.318	154.192571428571	82.6402499999999	160.297	166.402625	249.991875	3.06075	113.331	157.003
569	302.121324697167	302.121324697167	302.121324697167	364.264	364.264	364.264	1	1	1.02025	8.16199999999992	13.2632500000001	7.14175000000003	2.04049999999998	4.08100000000002	3.06075000000001	6.12149999999994	3.06075000000001	6.12149999999994	8.16200000000003	12.2429999999999	5.10124999999995	3.06074999999997	2.04049999999998	3.06074999999997	2.04050000000001	6.12149999999994	8.16199999999992	3.06075000000001	4.08099999999996	13.2632500000001	10.2024999999999	6.12299999999999	2.04049999999998	4.08099999999996	3.06075000000001	3.06074999999997	2.04050000000001	8.16200000000003	2.04050000000001	2.04050000000001	4.08199999999999	9.18224999999991	5.10124999999995	4.08100000000002	4.08199999999999	3.0615	1.02024999999999	2.04050000000001	4.08199999999999
570	303.0550154869	303.04456563736	303.066212124295	246.899	238.737	246.916	7	6	5.10083333333332	17.3456666666666	21.4234999999999	22.4473333333334	13.2643333333333	21.4655	14.2846666666667	22.4436666666667	11.2236666666666	19.3831666666667	6.124	20.4066666666667	13.2643333333334	21.4234999999999	13.2621666666667	8.17066666666669	10.2033333333333	9.18299999999998	64.2179999999998	48.9759999999999	15.305	56.1183333333332	48.9759999999999	17.3456666666666	20.4066666666667	15.3025	20.4033333333333	8.16266666666665	7.14233333333335	5.09666666666666	8.16266666666665	6.12100000000001	16.3093333333333	13.2643333333334	15.3025	27.5489999999999	20.4266666666666	13.2751666666666	10.2016666666667	25.5083333333334	7.14116666666664
571	303.055682773411	303.044521030294	303.064418157256	308.08	306.051	308.12	3	3	16.3245714285714	15.3042857142857	29.5882857142857	33.6977142857141	10.2014285714286	28.568	11.2231428571429	25.5071428571428	17.3448571428571	17.3424285714286	9.1748571428571	11.2231428571429	10.2028571428571	21.426	12.2434285714286	9.1748571428571	19.3854285714286	15.315	11.2325714285715	16.3382857142858	21.426	21.426	13.2637142857143	20.4057142857143	12.2434285714286	10.2028571428571	8.17485714285717	21.426	6.12171428571428	7.142	14.284	10.2028571428571	23.4665714285714	9.17614285714286	8.16114285714288	9.18257142857142	18.3651428571428	16.3108571428571	8.16228571428571	8.16228571428571	8.16914285714282
572	303.054763848247	303.054763848247	303.054763848247	214.266	214.266	214.266	1	1	5.107	6.12240000000001	3.0606	9.18359999999996	9.1818	14.2855999999999	12.252	15.3059999999999	2.0404	6.1212	8.1616	7.13439999999996	7.14279999999997	14.2856	8.1616	9.1818	6.12239999999997	3.0606	2.04079999999999	5.101	6.1284	6.1212	5.101	7.13439999999996	9.1818	6.1212	6.12239999999997	5.101	7.1498	7.1414	3.0606	5.10083333333334	10.202	5.10199999999998	2.038	2.0404	12.242	9.1818	7.14279999999997	9.171	4.0816
573	303.129627984595	303.129627984595	303.129627984595	254.051	254.051	254.051	1	1	7.142	22.4431428571428	21.426	39.7911428571428	16.3245714285714	16.3222857142858	8.16228571428571	36.7302857142857	5.10142857142859	19.3854285714286	5.10142857142857	13.2637142857143	15.3042857142858	30.6085714285714	20.4057142857143	20.4057142857143	112.231428571429	45.91125	94.8865714285718	91.8257142857146	61.2085714285716	139.759571428571	123.454571428571	69.4280000000002	40.8114285714286	46.9331428571428	45.9128571428573	58.1562857142857	17.3448571428571	11.2215714285715	28.568	29.569125	49.994	26.5274285714286	13.2637142857143	34.6897142857144	38.7708571428571	28.5920000000001	8.16228571428571	33.6694285714286	15.3042857142857
574	303.874316177478	303.869057553081	303.876378503983	1081.985	1071.27	1086.64	14	14	912.899999999984	489.53799999999	1180.13999999998	1193.40000000002	932.279999999983	757.860000000003	852.892857142868	810.899999999986	820.207142857127	825.179999999985	812.035714285699	836.399999999985	466.140000000012	1265.82000000002	1123.01999999998	1144.43999999998	875.159999999984	1212.77999999998	831.300000000012	907.799999999984	1172.99999999998	822.119999999985	826.199999999985	1194.41999999998	1176.44999999998	773.159999999986	815.999999999985	934.320000000013	766.019999999986	856.799999999985	1175.03999999998	836.399999999985	841.499999999985	1153.61999999998	824.292857142842	812.939999999986	790.499999999986	946.559999999983	513.06000000001	836.399999999985	815.999999999985
575	303.880568177522	303.87689807868	303.901615075898	1077.385	1071.24	1084.6	66	53	971.040000000019	1302.54000000003	1384.14000000003	1382.10000000001	856.799999999985	1401.48000000003	987.360000000019	896.001666666683	744.599999999987	1042.44000000001	784.380000000015	881.280000000017	1236.23999999998	2033.88	1305.60000000003	1917.125	931.260000000018	1042.44000000002	862.920000000017	976.140000000019	1186.26000000001	922.080000000018	756.840000000008	1457.58000000003	1444.32000000003	1114.86	1179.0625	968.999999999983	804.745000000007	949.620000000018	1493.28000000003	1081.20000000002	938.400000000018	1398.42000000003	937.380000000018	623.983749999988	818.021250000007	930.240000000018	823.140000000016	534.47999999999	864.960000000017
576	304.065980081665	304.052675268192	304.070893004076	308.12	306.085	308.127	3	3	8.16228571428571	10.2028571428571	12.2434285714286	15.3171428571428	3.06042857142858	8.16228571428571	7.14175000000003	20.3885714285715	6.12171428571428	10.2014285714286	8.1554285714286	8.16300000000001	6.12171428571428	9.1825714285715	5.10124999999999	10.19625	6.12171428571428	9.18899999999999	7.14800000000002	7.14800000000002	15.3042857142857	14.284	10.2028571428571	8.16228571428577	8.16228571428571	6.12171428571428	7.149	21.426	9.18337500000001	4.08114285714286	7.142	5.10142857142857	20.4057142857143	11.2231428571429	6.12171428571428	5.10142857142857	8.16228571428571	8.15542857142853	6.11657142857145	13.2637142857143	5.10500000000003
577	304.060736551476	304.051047786202	304.07042531675	246.893	246.882	246.904	2	2	4.08099999999999	3.0606	6.12150000000003	5.10124999999999	5.10124999999999	5.11624999999999	2.041	5.101	5.102	8.16199999999998	4.08099999999999	5.10124999999999	5.10874999999999	3.06074999999999	6.12149999999998	6.12899999999998	5.10124999999999	2.04049999999999	11.2222	14.2856	4.08099999999999	9.1818	4.08099999999999	9.1818	2.04049999999999	3.06074999999999	6.1212	3.06150000000002	1.02025	5.095	9.18360000000001	0	10.192	9.18360000000001	2.0404	7.14280000000001	6.12150000000003	3.06075000000001	4.08099999999999	6.12299999999999	3.06074999999999
578	304.067885948539	304.067885948539	304.067885948539	344.827	344.827	344.827	1	1	9.18299999999994	8.16266666666661	13.2643333333334	6.12200000000001	13.2621666666667	11.2218333333333	12.2539999999999	33.6654999999999	9.16500000000002	21.4269999999999	19.3831666666666	24.4839999999999	5.10166666666668	10.2033333333334	5.10166666666668	7.14116666666664	6.12099999999998	3.06400000000002	7.14816666666661	9.17399999999998	5.10166666666663	5.10166666666668	3.06099999999998	9.17399999999998	8.16266666666669	6.12099999999998	1.02016666666666	20.4066666666667	2.04066666666665	10.2116666666667	4.08066666666665	5.10083333333332	165.304800000001	1.02033333333334	12.242	7.14116666666664	30.6100000000001	126.521333333334	9.18299999999994	8.15466666666665	19.4053333333333
579	304.147796285377	304.147279406209	304.152945492393	49.997	49.974	51.018	3	3	7.1414	81.6320000000001	32.6528	72.4318333333334	7.1414	65.2928000000001	3.0606	3.0642	9.18359999999999	1078.442	1611.10633333333	8.16320000000001	91.74	40.808	85.806	33.6996	3.0606	44.8976	29.5858	0	27.5454	10.202	8.16133333333334	13.2652	21.4242	12.2448	7.14116666666667	2.0404	9.18180000000001	4.08080000000001	33.7062	6.12120000000001	9.1818	67.3332000000001	48.9696	17.3468	43.8686	5.101	12.242	126.521333333333	27.5184
580	304.865517961486	304.854495976822	304.878940429687	1080.44	1076.26	1086.64	7	7	566.09999999999	775.054999999984	608.939999999989	768.059999999986	514.079999999991	744.621428571414	517.14000000002	523.259999999991	474.439999999991	617.099999999989	764.999999999986	520.199999999991	650.759999999988	715.020000000027	713.999999999987	611.999999999989	452.879999999992	697.679999999988	481.440000000018	498.779999999991	710.939999999987	543.65999999999	493.679999999991	801.719999999986	582.41999999999	533.45999999999	562.01999999999	514.079999999991	555.217499999989	493.679999999991	874.139999999984	649.739999999988	472.259999999992	757.859999999986	516.36249999999	524.279999999991	517.139999999991	505.919999999991	744.600000000028	519.179999999991	518.159999999991
581	305.095747575559	305.089531114366	305.101964036751	368.3275	366.287	370.368	2	2	4.0808	7.1414	12.2447999999999	18.3636	11.2236666666667	7.1414	4.0808	29.5916000000002	196.8986	367.343999999998	77.5503999999996	355.5168	5.101	13.2652000000001	6.12240000000004	7.1414	12.2424	15.303	11.2222	18.3671999999999	12.2424	12.2280000000001	8.1616	15.303	6.12240000000004	8.16320000000005	4.0768	12.2448000000001	5.101	16.3232	9.18359999999996	7.14279999999997	13.2626	21.4242	3.06120000000002	2.0404	12.2448000000001	10.2140000000001	5.10700000000003	4.07599999999998	8.1616
582	306.096023696728	306.096023696728	306.096023696728	135.7	135.7	135.7	1	1	4.08099999999999	12.243	6.12150000000003	8.16200000000003	3.0615	6.12149999999998	7.14174999999998	14.2835	5.10125000000002	4.08099999999999	2.04349999999999	3.06074999999999	3.06074999999999	12.243	6.1212	7.14175000000003	46.8739999999999	25.5062499999999	5.10124999999999	37.7492499999999	3.06075000000001	6.12149999999998	9.1818	8.16199999999998	7.14174999999998	1.02025	3.06074999999999	5.10750000000002	8.16199999999998	5.10124999999999	3.06074999999999	5.10124999999999	10.2025	6.12149999999998	1.02025	6.1212	13.247	15.3037500000001	10.2025	13.26325	9.18224999999997
583	306.11275264195	306.11275264195	306.11275264195	287.703	287.703	287.703	1	1	269.742000000003	506.043999999995	279.548500000001	192.827249999998	66.3162499999994	158.138750000001	41.8404999999999	446.979000000005	10.1875	25.5062499999998	8.16200000000003	14.2835000000001	25.5125	92.8427500000004	40.7599999999996	24.4860000000001	9.18225000000004	27.5467500000001	9.18225000000004	45.9112500000002	39.8482499999999	5.10125000000002	7.14140000000008	24.4860000000001	28.5670000000001	6.12150000000003	8.16200000000003	83.6604999999992	35.6650000000002	23.4657500000001	63.2555000000003	10.2025	130.591999999999	59.1890000000007	4.08100000000002	3.05700000000002	36.7290000000002	73.4580000000003	9.17099999999992	32.6464000000004	44.8910000000002
584	306.888179054932	306.888179054932	306.888179054932	1070.22	1070.22	1070.22	1	1	402.667999999992	575.27999999999	568.13999999999	532.439999999991	330.479999999994	584.45999999999	353.939999999994	362.099999999994	458.999999999992	460.019999999992	312.119999999994	418.199999999993	543.703999999989	537.53999999999	564.05999999999	504.899999999991	334.559999999994	549.77999999999	466.139999999992	380.183999999993	523.259999999991	441.659999999992	410.039999999993	567.025999999991	526.32999999999	422.279999999992	441.503999999991	391.680000000011	391.679999999993	346.799999999994	562.01999999999	360.059999999994	397.557999999992	634.439999999989	460.135999999993	421.259999999992	381.479999999993	327.419999999994	330.105999999994	424.959999999991	439.919999999993
585	306.994370208345	306.991521885433	307.001141954505	61.229	58.136	69.382	14	8	67.2822857142857	376.485428571429	562.177428571429	826.431428571429	286.700285714286	539.731142857143	330.572571428572	196.915142857143	42.78	47.9534285714285	83.6634285714286	49.994	374.444857142857	280.578571428572	337.667285714286	400.972285714286	14.284	42.822	32.6765714285714	18.3651428571428	1247.80942857143	3671.77977777778	4512.56575	2079.2695	712.580571428571	1569.19942857143	1699.796	156.103714285714	242.828	288.943	586.664285714286	457.088	57.136	131.616857142857	462.189428571428	275.477142857143	74.4808571428572	68.3591428571429	165.286285714286	172.573142857143	118.452571428571
586	307.078636878175	307.072207506623	307.0972676673	114.263	112.188	115.301	81	81	383.627428571428	651.962571428571	769.268500000001	646.852909090909	575.441142857144	810.17775	1888.48275	2137.134	513.131857142857	945.771749999999	64.27575	1131.45725	253.022	787.439999999999	630.536571428571	299.9535	970.291714285714	383.627428571429	1183.51636363636	779.470999999999	108.150285714286	267.314857142857	213.389	427.1705	139.779142857143	398.931714285714	177.380571428571	1190.34025	1260.05285714286	202.016571428571	135.698	247.116571428572	3257.3025	538.736	711.094888888889	1707.8985	3514.66133333333	2045.1	372.404285714286	4028.96725	1971.06933333333
587	307.580238041866	307.576898344865	307.59519282891	114.263	112.216	114.291	20	20	102.028571428571	172.436333333333	216.300571428572	136.718285714286	132.637142857143	236.706285714286	462.885428571429	558.646857142857	180.590571428571	271.396	10.2028571428571	350.994666666667	64.278	196.749714285714	177.529714285714	83.6634285714285	231.604857142857	87.7445714285714	355.059428571428	236.717333333333	24.4868571428571	63.2577142857143	65.3439999999999	110.098285714286	33.671	90.8096666666667	41.7965714285714	284.898857142858	324.450857142857	43.8722857142857	25.4857142857143	79.6491428571428	956.223999999999	161.069714285714	215.290333333333	521.366	1357.17633333333	489.325714285715	76.525	1363.054	482.538833333333
588	307.598407655814	307.597791653637	307.598571923477	115.266	114.269	115.278	3	3	102.033333333333	184.671714285714	233.612714285714	140.799428571429	144.880571428572	241.807714285714	566.258571428571	595.346285714287	159.164571428571	268.335142857143	10.2028571428572	364.242	64.278	210.031714285714	188.752857142857	83.6634285714285	245.888857142857	90.8054285714287	359.140571428572	246.909142857143	27.5477142857143	55.0491428571428	69.4280000000001	118.353142857143	39.7911428571428	95.9068571428571	42.816	297.111	334.653714285715	54.0751428571429	29.5882857142857	82.7125714285716	979.739499999999	172.283428571429	229.564285714286	512.111714285715	1205.13342857143	527.118428571429	82.6431428571428	1284.53971428572	498.919714285714
589	308.034598240182	308.027509529927	308.045701705045	203.528	199.972	207.091	10	10	61.2200000000001	157.131333333334	109.157833333333	143.8435	192.654	284.673000000001	211.1745	53.0573333333335	647.805833333334	542.728666666668	517.308999999999	250.955142857143	200.808666666666	245.900333333334	245.900333333333	240.798666666666	309.906285714286	297.888666666667	244.880000000001	274.469666666667	115.184666666666	62.2403333333335	64.224	67.3420000000002	213.4726	110.196	79.4949999999997	310.130666666667	305.029833333334	260.185000000001	327.527000000001	236.717333333334	426.429666666667	633.627000000002	366.299666666668	387.663333333334	578.502	490.700166666667	788.769199999996	466.292333333332	359.098666666667
590	308.048180964089	308.046795248559	308.060930830632	205.0865	205.079	208.14	4	4	63.2503333333334	160.192333333334	116.312571428571	160.192333333333	202.847333333333	266.2635	213.249666666666	48.9680000000001	469.353333333334	397.929999999999	408.133333333332	180.599	202.191	253.001333333334	261.205333333334	245.900333333334	323.128666666666	313.242333333333	67.3310000000001	274.424833333334	130.486857142857	21.4235	23.4446666666666	71.4116666666668	210.188666666667	30.6100000000001	27.5445	328.808	76.5249999999998	266.2635	330.588000000001	244.879999999999	316.303333333334	492.740500000001	80.6063333333335	102.033333333334	180.599	446.905999999999	98.9561666666668	177.538	81.6266666666669
591	308.089971736404	308.078957592308	308.106486747562	86.738	70.42	90.814	87	78	1956.058875	6749.974	5249.69542857143	10541.9893636364	6006.54300000001	8358.92700000001	4621.89428571429	7645.669875	3068.8112	4093.243	3179.099	2765.013	11216.6285	12677.6265	10790.164	11254.37775	6051.31457142857	5632.24399999999	5225.478	7698.80650000001	6580.61249999999	721.011454545454	434.6265	4334.022	7750.83924999999	3021.1453125	1609.83027272727	4518.4658	3587.492	6180.6745	3680.8816	2048.9284	10416.242	9670.15983333335	4192.226	2840.376	1126.32533333333	6128.3414	5620.10971428572	3173.04818181818	1445.72645454545
592	308.081598435005	308.077747390405	308.098603100782	112.24	112.217	114.269	7	7	83.6634285714285	211.199142857143	196.915142857143	221.402	172.42225	323.41925	407.771428571428	544.47975	182.426571428571	307.09525	45.91125	313.183857142857	220.374	319.142625	252.00175	208.1565	284.64975	269.346	347.90525	240.787428571428	84.671857142857	66.3185714285714	54.1129999999999	140.70825	122.434285714286	113.267571428571	40.785	230.746	287.922	125.49075	132.535	132.6325	798.883714285714	343.5715	209.158571428571	404.019	867.878166666667	496.4965	252.00175	983.520999999999	409.134571428571
593	308.107361322385	308.106885734307	308.108225973431	86.211	84.669	90.813	6	6	1015.06583333333	2973.78583333334	2756.12883333333	5450.7505	2647.765	5320.018	1832.51866666667	2028.328	3820.78666666667	3899.077	3508.92633333333	2350.848	6261.78566666667	6614.821	5928.13666666667	6029.18500000001	3524.62133333333	6740.72116666666	4791.72283333333	3955.18616666667	3000.80033333333	546.898666666667	380.522166666666	1924.34866666667	4007.86933333333	1968.223	1186.64766666667	1872.31166666667	3001.33033333333	2668.17166666667	4394.57566666667	2612.57066666667	3014.45028571428	7270.72783333333	3812.98566666667	2666.131	929.371833333333	4979.20866666666	6183.276	2141.67966666667	1018.12633333333
594	308.129516345985	308.128211678947	308.130821013023	159.682	158.158	161.206	2	2	34.6885000000001	29.5872500000001	15.30375	43.8686	17.3442500000001	103.04525	16.3240000000001	19.4085000000001	947.023999999999	966.176750000004	215.272750000001	1047.79675	84.6807500000004	290.415000000002	150.997000000001	34.6885000000001	10.2050000000001	13.28275	16.3240000000001	23.4370000000001	226.495499999999	178.543750000001	183.645000000001	157.906250000001	457.072000000002	117.32875	244.198250000001	1160.9876	346.885000000001	11.2255000000001	492.483500000002	221.394250000001	21.4252500000001	969.237500000004	385.654500000002	482.578250000002	267.371	262.204249999999	87.7415000000004	538.692000000002	75.4985000000003
[truncated: 2,506 more rows]
[truncated: 103 more columns]
