# Supplementary material for: iMet-Q: A User-Friendly Tool for Label-Free Metabolomics Quantitation Using Dynamic Peak-Width Determination
Source: PLoS One. 2016 Jan 19;11(1):e0146112. doi: 10.1371/journal.pone.0146112 (PMC4718670; doi:10.1371/journal.pone.0146112)
Supplement: S3 File — (ZIP) [file pone.0146112.s003.zip › XCMS_Arabidopsis_Data_Positive/XCMS-AraPos-fp-pw_5_20-ppm15-sn10.csv]

mz	mzmin	mzmax	rt	rtmin	rtmax	npeaks	Arabidopsis_Positive_mzXML	ATME01_1_2_POS	ATME01_2_POS	ATME01_3_POS	ATME01_4_POS	ATME07_1_2_POS	ATME07_2_POS	ATME07_3_2_POS	ATME07_4_2_POS	ATME09_1_2_POS	ATME09_2_2_POS	ATME09_3_POS	ATME09_4_2_POS	ATME10_1_POS	ATME10_2_POS	ATME10_3_POS	ATME10_4_POS	ATME101_1_2_POS	ATME101_2_POS	ATME101_3_2_POS	ATME101_4_2_POS	ATME12_1_POS	ATME12_2_2_POS	ATME12_3_2_POS	ATME12_4_POS	ATME13_1_POS	ATME13_2_2_POS	ATME13_3_2_POS	ATME13_4_2_POS	ATME14_1_2_POS	ATME14_2_2_POS	ATME14_3_POS	ATME14_4_2_POS	ATME15_1_2_POS	ATME15_2_POS	ATME15_3_2_POS	ATME15_4_2_POS	ATME16_1_2_POS	ATME16_2_2_POS	ATME16_3_POS	ATME16_4_2_POS	ATME19_1_2_POS	ATME19_2_2_POS
1	100.012337196874	100.010957096086	100.015482111016	1070.26	1069.26	1071.27	23	23	431.143333333325	633.419999999989	689.519999999988	651.779999999988	455.939999999992	653.819999999988	416.159999999993	466.139999999992	513.059999999991	667.079999999988	671.159999999988	571.19999999999	700.86333333332	674.219999999988	918.000000000002	726.239999999987	420.239999999993	645.659999999988	467.159999999992	405.733999999992	613.019999999989	519.179999999991	421.063999999992	696.702857142846	672.179999999988	697.680000000003	529.223333333323	357.00000000001	524.279999999991	434.519999999992	746.639999999987	389.639999999993	449.679999999991	584.45999999999	399.055999999994	507.959999999991	626.838181818183	386.579999999993	653.057999999987	520.191999999989	486.603999999992
2	100.508218293917	100.504556113687	100.515168265874	1070.25	1069.16	1083.53	147	144	2336.61999999996	3535.31999999994	3277.25999999994	3563.5733333334	2693.81999999995	3301.73999999994	2399.03999999996	2558.15999999995	3345.59999999994	3255.83999999994	3610.79999999994	3319.07999999994	3441.99499999993	3704.63999999993	3496.55999999994	3311.93999999994	2542.85999999995	3292.55999999994	3054.90000000004	2372.30999999995	3409.95374999994	2944.73999999995	2884.51428571423	1988.99999999996	3368.03999999994	2892.72000000004	2830.49999999995	2583.66000000005	2865.17999999995	2384.75999999996	3379.25999999994	2165.45999999996	2570.51333333328	3290.51999999994	3018.02714285709	2986.55999999995	3006.95999999995	2475.53999999996	3667.95000000005	3052.20571428565	3079.37999999995
3	100.512879480875	100.506989505704	100.514781002882	694.308	685.576	705.998	20	9	1492.67800000001	2526.13900000001	2055.87571428573	2467.98475000001	1525.32714285715	2217.08085714284	2071.20899999999	1713.05971428573	2105.73866666667	1694.63525000001	2776.1974285714	1647.76142857144	2293.60228571427	2563.88825000001	2048.73371428573	2266.05457142855	1521.29000000001	2224.39314285713	1831.02199999999	1888.48275000001	2394.07949999998	1889.50300000001	1829.20725000001	2499.81399999998	2109.95085714284	1548.79371428573	1778.29574999998	1867.05750000001	1617.72	1690.55425000001	2481.24800000001	1467.38228571427	1713.98962500001	2319.19999999999	1667.293	1770.350625	1634.4977142857	1615.22200000001	2950.56300000001	1623.27457142858	1865.01700000001
4	100.510763030613	100.506816161726	100.514792083503	538.708	524.395	548.927	19	9	1856.17799999998	2527.996	2185.45200000002	2183.41142857141	1530.42857142858	2300.66375000001	1712.99975000001	1719.12124999998	1648.78171428573	1770.350625	3192.36224999997	1682.38125000001	2345.842125	2048.73371428573	2466.96450000001	2487.36950000001	1651.987125	2316.98775000001	1867.72399999999	1835.42975000001	2436.65549999997	1582.46314285713	1741.56675000001	2325.14975000001	2292.50175000001	1777.27550000001	1839.51074999998	1448.80571428572	1441.85371428572	1956.83950000001	2470.327875	1862.184375	1511.04314285715	2452.9815	1778.29574999998	1776.472875	1646.74114285715	1753.26875	3055.64874999997	1682.39225000001	1738.50599999998
5	100.513145325272	100.50695750339	100.514947229502	679.4885	676.405	681.53	8	7	1867.409	2422.833	2677.13599999997	2502.67325000001	1733.40474999998	2440.737	1517.92914285716	1526.34742857142	1564.09799999999	1630.53699999999	2992.23249999998	1874.19924999998	2388.40525000001	2447.57975000001	2614.90075000001	2621.928	1164.27639999999	2242.89999999999	1553.89514285713	1633.24871428573	2139.53914285716	1794.918	1766.05275000001	2267.07485714284	2627.14375000001	1736.46550000001	1456.76342857142	1831.57312499998	1789.51850000001	1704.83775000001	2130.35657142855	1741.30599999999	1843.59174999998	2332.29150000001	1593.36685714285	1585.61300000001	1767.07299999998	1704.60399999999	2691.51371428573	1608.93424999998	1521.24599999999
6	100.511451361964	100.507109396396	100.514656969296	658.604	651.929	664.173	12	9	2448.65454545456	3183.25090909093	3244.89200000002	2836.156	2226.2350909091	3367.92027272726	1753.75500000001	2231.48090909089	3030.24857142857	2375.1949090909	3877.03636363635	2389.47872727272	3125.09536363635	3054.69654545456	3054.69654545456	3280.17681818181	1891.492	3266.47763636362	2399.08863636362	2396.62063636365	3317.9269090909	2151.6018	2467.01945454544	3356.94218181818	3236.61436363636	2513.95200000002	2503.04618181817	2450.5204	2366.01245454547	2416.00581818181	3208.43154545452	2382.37745454547	2340.50563636365	3420.97445454548	2353.76918181817	2302.75554545454	2399.68145454544	2207.8330909091	4151.66754545456	2453.46381818181	2393.55981818181
7	100.513086363705	100.507313390687	100.514825882692	597.919	594.8	604.992	13	9	1836.44999999998	2420.3295	2488.59950000002	2380.972	1666.272	2519.828	1609.67771428573	1658.92649999998	1405.78966666666	1842.46237500001	3194.40275000001	1763.208	2420.03299999998	2361.87875000001	2128.06171428572	2319.312375	2321.12045454545	2401.66850000001	1592.66599999999	1924.58499999997	2505.020625	1876.89949999999	1770.350625	2530.22000000001	2402.413	1884.766	1768.09325000001	1748.70849999998	1878.64	1656.68749999999	2464.92400000001	1931.33325000001	1874.556	2469.00500000001	1537.62599999999	1886.44224999998	1775.23499999998	1697.69599999998	3077.07399999997	1737.48575000001	1851.41200000001
8	100.51006700968	100.507468729443	100.514659524471	468.27	467.283	469.318	7	7	1541.92571428571	2108.93057142857	2055.87571428571	2156.58200000001	1506.962	2012.00342857143	1504.14342857142	1499.82	2112.8342	1599.808	2805.78571428571	1594.48328571429	1987.23828571429	2506.4325	2000.78028571428	2155.86371428571	1497.77942857143	2217.25714285715	1695.71485714286	1533.27471428572	2046.69314285714	1661.49028571429	1443.376	2135.458	2017.84257142858	1463.905	1722.24228571428	1542.67200000001	1592.98285714285	1552.80728571429	2270.13571428571	1483.49542857143	1773.127875	2190.55342857143	1606.84457142857	1651.84257142857	1622.25428571428	1606.95	2750.69028571428	1572.26028571428	1612.05142857143
9	100.511490837067	100.50707532335	100.514847858375	670.847	668.248	673.361	8	8	1614.09200000001	2365.0222857143	2124.23485714287	2282.25428571429	1544.43428571428	2219.29599999999	1351.72083333333	1583.48342857142	1591.64571428573	1562.05742857142	2718.92299999997	1598.78771428573	2269.11542857141	2128.01799999999	2113.01171428573	2087.50457142859	1476.35342857142	2358.90057142859	1565.11828571427	1675.69542857143	2247.68942857141	1541.6517142857	1498.56000000002	2142.60000000002	2283.39942857145	1574.60228571429	1636.89200000001	1703.87714285713	1570.21971428573	1645.06114285715	2282.37914285712	1684.4917142857	1502.60357142857	2219.12142857144	1550.83428571427	1594.38628571428	1649.80199999999	1520.22571428573	2721.10200000002	1669.18742857144	1611.03114285713
10	100.513394508387	100.507207245123	100.514667588837	625.459	615.205	632.608	16	9	2223.23369999999	2580.14199999997	2901.0465	2729.39166666666	2168.13749999999	2878.65599999999	3547.35811764705	2153.92366666666	1577.36171428573	2064.8925	3843.47009999999	2151.03629999999	2785.8204	2662.47822222222	2880.69759999999	2977.524	2373.40227272728	2944.58579999999	2009.83777777778	1922.308	2583.83533333334	1953.72555555554	2160.7836	2728.07422222219	2940.8148	2144.67059999999	2033.30288888887	1877.20888888887	2160.7836	1834.55933333333	2948.66699999999	2250.06359999999	1828.23822222223	2976.21509999999	1963.16933333333	1935.57233333333	2043.50511111109	2092.63529999999	3380.36433333333	2199.76679999999	2128.3458
11	100.513413459383	100.506901060106	100.514811805232	585.638	581.52	588.678	10	8	1347.86033333335	1912.81250000003	1688.37583333333	1991.69066666669	1278.47766666668	1834.25966666666	2168.13750000002	1439.45516666666	3758.70611111111	1450.677	2434.11766666666	1388.44683333333	1954.63933333333	1897.82000000002	1899.86066666669	1976.06283333333	1126.82479999999	1913.66633333335	1318.27066666666	1247.664	2017.19900000002	1407.83	1262.15233333335	1946.92666666666	1934.23599999999	1399.54466666666	1443.77166666668	1319.0755	1306.78533333335	1362.94266666669	1808.75550000003	1290.96533333334	1300.7125	1802.92899999999	1342.53933333333	1339.47883333333	1459.8585	1488.66633333335	2381.36066666665	1376.42966666668	1294.80299999999
12	100.510010934383	100.507166611401	100.514788580722	457.051	446.849	463.173	13	7	1233.85119999999	1545.90600000001	1761.82783333333	1887.61666666667	1300.92499999999	1573.1484	1327.23683333334	1194.26800000001	1327.45366666667	1446.99316666667	2218.48079999999	1128.3412	1956.55533333334	1575.1888	1619.0574	1936.132	1502.88085714286	1803.65466666666	1309.84333333333	1099.99119999999	1875.57333333333	1328.47399999999	1779.316	1637.421	1609.8756	1379.49066666667	1177.3108	1282.3495	1406.80983333334	1141.82759999999	1841.70166666667	1365.90666666666	1142.84799999999	1626.06879999999	1158.8304	1226.52079999999	1427.44633333334	1343.779	2127.0704	1206.27339999999	1178.56200000001
13	100.510309459207	100.507774323167	100.514709801445	511.155	497.863	523.352	19	7	2240.13959999999	3369.9608181818	2934.38279999999	3017.7516	2013.0519	3339.35263636362	2171.19840000001	2053.86390000001	1192.84760000001	2099.77740000001	3962.84520000001	2161.80379999999	3058.0803	3028.25039999999	2905.5296	2972.13389999999	1688.499	2949.68730000001	2413.96527272726	2053.66260000001	3367.92027272726	2192.62470000001	2446.61399999999	3297.52145454546	3291.67963636361	2399.63218181819	2213.834	2160.99540000001	2312.11199999999	2151.60180000001	3134.55780000002	2178.0792	2195.41410000001	2920.83260000002	2283.43140000001	2387.39436363636	2287.18709999999	2042.62079999999	3831.8712	2341.5259090909	2081.41120000001
14	100.510205905295	100.507241445939	100.514652259662	478.489	475.417	484.6	9	7	1507.56	2058.93657142857	2400.9225	2580.21225000001	1710.721	2035.47	1717.5015	1444.72457142858	2327.24209090909	1658.92650000001	3257.65825000001	1588.89828571428	2368.00024999999	2540.42250000001	2163.22742857144	2341.47374999999	1560.01685714286	2000.78028571428	1569.92000000001	1709.939	2276.17774999999	1759.93125000001	2454.7215	2242.58800000002	1993.63828571428	1757.89075	1799.721	1635.46075	1778.008	1715.04025000001	2344.53450000001	1716.301	1762.99200000001	2113.01171428571	1834.40950000001	1708.97857142857	1821.14625000001	1814.00450000001	2882.30714285714	1663.06571428571	1458.80428571429
15	100.511567829902	100.507535098297	100.514662722324	642.2575	635.64	649.889	12	9	1561.03714285713	2159.14971428574	2282.05957142856	2111.99142857141	1527.10399999999	2478.490875	1524.09342857142	1436.56228571427	1635.51799999999	1786.16399999999	3104.62075000001	1762.99199999998	2495.324	2201.9657142857	2464.13150000002	2498.387	3310.85441176471	2312.98771428569	1838.49049999998	1631.43685714287	2123.21457142859	1656.29371428572	1644.70057142856	2230.17600000001	2488.38975000001	1769.11349999998	1654.90342857144	1657.96428571427	1686.53228571427	1619.19342857141	2415.75262499999	1479.41428571427	1489.61714285715	2330.25100000001	1766.05274999998	1523.28657142856	1621.23399999999	1515.1242857143	2723.14257142859	1827.14249999999	1808.50312499999
16	100.510248171803	100.507239343938	100.514316879401	556.0095	550.917	559.112	8	7	1618.11649999998	2062.72885714288	2367.699	2361.87875000001	1642.60250000001	1975.9114285714	1523.28657142856	1402.02914285715	1743.86799999998	1552.65742857142	3229.09124999997	1597.54371428571	2321.06875000001	2416.707	2166.86514285715	2557.76675000001	1132.64399999999	2355.75725000001	1678.36999999999	1693.61499999998	2101.78857142855	1787.47800000001	1512.06342857144	2135.70285714288	2044.65257142859	1560.74514285716	1644.70057142856	1692.59475000001	1809.92350000001	1709.93900000001	2024.24685714287	1703.028	1558.94200000001	2104.5547142857	1581.75028571429	1614.09200000001	1816.04500000001	1628.31900000001	3068.05162499997	1628.37599999999	1636.6815
17	100.510466350957	100.506958384015	100.514424116957	489.199	487.648	490.721	6	6	1055.907	1567.33439999999	1860.78399999999	1854.96599999999	1260.91533333333	1600.6938	1249.90833333334	1131.4018	2385.65209090909	1435.22133333333	2619.19566666665	1392.755	1898.84033333334	1924.50133333333	1681.2896	1794.76633333334	1749.462	1861.58683333332	1280.351	1279.49799999999	1868.9475	1349.90099999999	1158.9472	1563.25279999999	1522.1384	1352.962	1176.2906	1310.91416666666	1349.6805	1142.624	1859.04733333332	1363.16533333332	1295.82333333332	1873.332	1148.7452	1315.29559999999	1459.07666666666	1283.57933333332	2162.22759999999	1176.2906	1194.88839999999
18	100.513039553023	100.510011871809	100.514551291461	610.655	609.128	614.162	6	6	1749.994	2325.31657142856	2368.00025000001	2431.50749999998	1857.87524999998	1999.75999999998	2426.35266666667	1533.48942857144	1256.8864	1605.9297142857	3131.14725000001	1584.19199999999	2305.76500000001	2305.84571428573	2238.50685714284	2177.2897142857	982.741499999998	2472.06575000001	1698.77571428573	1531.44885714284	2170.14771428573	1635.51799999999	1630.41657142858	2208.91857142859	2247.68942857141	1528.12342857142	1522.05314285714	1836.675	1803.80200000001	1579.4022857143	1965.0702857143	1805.84250000001	1415.9582857143	2077.3017142857	1614.77485714288	1634.84971428572	1701.77700000001	1704.83775000001	2756.81199999998	1553.89514285713	1523.07328571428
19	100.511672093876	100.506960684555	100.514665008545	573.9105	572.337	574.4	6	6	1813.296	2452.68100000001	2557.76674999998	2420.03300000001	1749.72875000001	2457.063	2500.83749999998	1736.46550000001	1718.87699999999	1969.24333333333	3160.73449999997	1730.556	2448.60000000001	2506.75425000001	2383.596	2581.088	1612.05142857144	2381.26350000001	1754.83000000001	1704.83775000001	2558.626	1856.178	1621.17725000001	2472.80962500002	2557.69711111112	1956.78622222223	1814.00450000001	1731.36424999998	1774.21475000001	1632.21949999999	2652.57777777778	1769.11350000001	1767.01012500001	2506.75425000001	1733.40475000001	1837.8	1816.04499999998	1816.04500000001	3157.39149999998	1968.76177777779	1868.74349999999
20	100.510085141288	100.506974879551	100.514474897674	565.2005	564.18	567.286	6	6	1803.80200000001	2658.77150000001	2408.085	2482.26825000001	1950.71799999998	2329.23074999998	1705.83262499998	1768.09325000001	1973.32466666669	1894.60424999998	3121.96500000001	1720.14149999998	2306.78525000001	2207.89828571427	2137.49857142859	2338.73299999999	1532.46914285713	2325.14975000001	1570.21971428573	1615.1122857143	2185.45200000002	1585.21142857145	1750.74900000001	2343.51425000001	2359.107	1809.124875	1619.19342857144	1726.511	1755.85024999998	1542.67199999999	2385.34450000001	1744.62750000001	1446.76514285713	2336.98049999998	1532.46914285715	1838.38387500001	1796.96	1787.47800000001	2797.2317142857	1754.02462499998	1750.9635
21	101.022354897667	101.020537971456	101.029041174686	115.2805	112.228	115.306	18	18	169.3615	307.0802	277.507999999999	329.54075	425.4234	664.128499999999	461.2208	579.924799999999	197.9285	352.9892	160.2028	286.7324	178.54375	209.914	191.7976	181.649	105.1012	65.3055999999999	83.6564	99.9992000000001	142.835	114.268	178.745	196.8986	151.0192	151.0192	137.592	365.786499999999	178.535	154.05775	214.242	182.8306	650.395428571428	509.179599999999	196.9372	278.5146	341.281249999999	456.512	214.242	566.258571428571	149.9694
22	101.07060997669	101.069654030412	101.071135300856	917.739	904.969	921.317	12	9	771.2712	1181.50740000001	2155.5072	1143.0837	769.306199999998	1050.90900000001	788.691899999998	715.720999999997	794.182399999998	857.5677	667.9035	741.758099999998	1051.8262	1183.432	860.100857142863	1141.7157	753.9278	1015.79550000001	786.1887	765.675000000004	1265.13818181818	791.752799999998	977.896923076922	1105.8968	1084.19579999999	793.793399999998	768.737700000004	772.821299999996	874.9026	746.859600000006	1058.05110000001	748.900199999998	764.579200000006	811.127142857136	747.4401	754.001700000007	710.0592	792.384600000007	660.134099999998	798.894899999998	725.859899999996
23	101.070492012118	101.069594801518	101.07117075979	1067.18	1066.17	1067.21	6	6	448.171428571435	597.720000000008	538.292857142864	569.160000000008	439.620000000006	540.600000000008	443.700000000006	433.500000000006	386.580000000005	525.300000000007	375.360000000005	487.895714285722	616.080000000009	635.460000000009	533.731428571437	598.740000000008	388.620000000005	629.340000000004	398.820000000006	438.600000000006	657.800000000008	396.780000000006	359.040000000005	609.960000000006	567.120000000008	410.040000000006	440.640000000006	403.464285714278	388.620000000005	435.540000000006	660.960000000007	410.614285714291	442.680000000006	560.764285714293	427.380000000006	393.720000000005	459.000000000005	430.021428571434	348.840000000005	421.260000000006	410.614285714291
24	101.071793600458	101.06788259451	101.077338007968	992.7235	981.444	1003.89	88	48	2027.1636	2831.7069	2853.4994	2819.44959999999	1990.4102	2653.80029999999	2056.7349	2380.15992857143	1569.01050000001	2106.91949999999	1594.72890000001	1983.4632	2785.146	2795.62199999999	10980.9036595745	2787.45959999999	1972.2399	11692.4240384615	4228.67786956521	1980.40230000002	8775.29897222222	2002.6908	1967.88210000001	2782.35809999999	2241.095	1952.8542	1963.19070000001	1996.68480000002	2267.10659999999	1978.31039999999	2742.66719999997	2021.0454	1972.2399	2772.76439999999	2033.2586	1942.6512	1322.19885714285	1992.6459	1523.3079	9708.81047619047	1987.3496
25	101.070498952955	101.06834540439	101.077429968361	1028.37	1017.16	1054.93	71	37	1386.70777777779	1711.50000000002	1828.81000000001	1899.24000000001	1358.53333333334	1827.84000000001	1240.81875000001	1328.46555555556	807.538333333335	1640.16000000001	1006.81555555556	1394.34000000001	1839.06000000001	1745.22000000002	1506.54000000002	1852.32000000001	1232.16000000001	1451.46000000002	1302.53999999999	1242.36000000001	1491.28571428573	1220.94000000001	1279.08000000001	1896.20333333334	1152.75333333336	1403.52000000001	1356.03555555556	1225.55625	1388.332	1229.58500000001	1964.61777777779	1295.79000000001	1203.14375000001	1908.4888888889	1252.56000000001	1216.86000000001	1118.94000000002	1420.86000000001	887.400000000009	1426.98000000001	1214.82000000001
26	101.070735341427	101.068483490875	101.07735011324	970.2605	956.028	980.48	72	44	1162.96285714285	1463.33183333332	1765.86728571428	1662.68799999999	1157.00399999999	1653.88314285713	1137.61857142858	1573.354	1399.78299999999	1285.56000000001	1031.20999999999	1130.54628571428	1715.10028571427	1765.09428571427	1576.15750000002	1669.18742857141	1314.29662500001	1385.61266666668	937.747599999995	1362.21900000001	1911.312	1390.602	1351.83125000001	1796.880375	1470.2317142857	918.178666666673	1195.77485714287	1119.09671428571	1348.74100000001	1273.35549999999	1649.80199999999	1170.26771428572	1339.62299999999	1639.59914285715	1374.445125	1344.657	1045.836	1181.49085714285	1169.66850000001	1169.24742857142	1387.71
27	101.070610220655	101.068629170833	101.076809835637	1009.56	1005	1015.18	30	26	1151.58	1605.48000000002	1579.98	1601.4	1145.46	1516.65285714286	1131.18000000002	1122	1034.28	1246.73142857143	819.059999999998	1216.86	1561.62	1616.7	1611.6	1642.2	1193.76571428571	1622.82	1663.41200000001	1206.66	1688.42142857142	1163.20857142857	1203.6	1570.8	1725.91249999999	1186.26	1121.44714285714	1175.04	1285.97857142857	1207.68000000002	1629.71428571428	1191.36	1165.86	1529.07857142857	1189.32	1198.5	1408.11222222221	1153.62	911.621428571428	1143.42	1159.54285714286
28	101.070774654142	101.068897878811	101.077191106193	943.757	934.557	954.991	40	28	1279.42200000001	1921.17354545456	1885.46400000001	1854.85581818181	1308.6889090909	1775.27454545456	1300.52236363636	1303.46872727272	1393.69254545454	1457.96972727274	5135.08601666667	1359.00327272728	1727.57199999999	1845.67336363636	1210.90957142857	1914.03163636363	1285.87609090909	1064.15800000001	1377.44999999999	1302.88827272727	1087.67533333335	1309.00990909092	2968.53060714287	1835.47063636365	2888.63999999999	1040.65499999999	1351.86136363637	1290.64500000001	1581.42272727274	1342.6789090909	1741.36072727274	1370.95881818182	1322.27345454546	1981.48733333334	1425.32099999999	1373.2870909091	1471.20050000001	1282.14763636364	1156.58699999999	1306.96936363636	1365.1249090909
29	101.070435231594	101.069505793254	101.073405365087	929.476	925.391	931.524	10	9	596.867142857147	948.865714285721	869.283428571435	982.729142857138	654.003142857137	951.926571428578	657.063999999994	649.375999999997	684.611714285719	649.461999999995	525.385833333332	703.997142857137	921.07085714286	906.013714285707	1011.06774999999	864.060999999996	632.577142857137	926.419428571435	656.043714285719	680.530571428576	908.054285714292	707.652000000002	720.32171428572	944.784571428563	901.932571428578	724.402857142851	697.875428571423	688.114285714282	780.518571428577	667.266857142862	969.271428571436	565.264666666663	676.449428571434	950.989500000001	640.290857142862	691.797285714288	511.187000000006	669.307428571434	621.353999999995	703.997142857137	668.287142857137
30	101.50727306746	101.507032161047	101.511817454485	1070.195	1069.23	1070.32	4	4	372.007999999993	682.379999999988	593.639999999989	594.659999999989	472.259999999992	544.67999999999	440.639999999992	443.699999999992	534.47999999999	526.319999999991	732.359999999987	530.399999999991	622.397999999988	781.320000000008	582.41999999999	581.39999999999	452.879999999992	553.85999999999	564.05999999999	381.479999999993	622.199999999989	536.51999999999	491.639999999991	564.989999999991	536.549999999989	501.839999999991	480.339999999991	395.760000000011	503.879999999991	397.799999999993	617.099999999989	387.599999999993	400.859999999993	555.89999999999	534.449999999991	450.839999999992	530.399999999991	451.859999999992	656.931666666654	550.911999999988	565.07999999999
31	101.966418586314	101.963912401179	101.973523870635	1069.26	1069.16	1071.29	61	61	1255.62833333331	1751.33999999997	1121.99999999998	1076.09999999998	994.499999999982	1207.67999999998	1165.85999999998	1005.71999999998	1060.80000000001	783.359999999986	1090.37999999998	1053.65999999998	1190.62999999998	1678.91999999997	1047.53999999998	1175.03999999998	1070.99999999998	1101.59999999998	1086.29999999998	1093.43999999998	1731.95999999997	825.179999999985	1205.28571428569	1090.63499999998	1093.53999999998	1059.77999999998	1156.67999999998	1099.55999999998	986.339999999982	962.879999999983	1130.15999999998	1186.25999999998	1055.69999999998	984.299999999982	1087.22399999998	963.90000000001	1121.99999999998	950.639999999983	1059.81399999998	1031.51999999998	1064.57666666665
32	101.964604330704	101.964448518693	101.96643961506	32.653	27.551	39.795	5	3	2193.59125	3045.520875	2867.35282051282	2982.73412820513	2148.38325	2796.984925	2233.053625	2231.76	2182.047375	2188.5981	4794.9077948718	2020.1445	2879.59774358974	2929.59784615385	2827.182025	2948.2335	2282.355175	2936.35145	2066.77325	2156.22715	2800.4278974359	2075.7	2066.64230769231	2858.83030769231	2858.81055	2112.368225	2085.77097435897	2184.75325641026	2170.81951219512	2183.3885	2884.11415384615	2195.6318	2185.1613	2870.7021	2181.66865	2127.273375	2098.2797948718	2174.5488974359	4676.9406	2131.63702564103	2014.746875
33	102.053529152949	102.052746176212	102.055275862184	52.0435	51.006	53.063	6	6	211.199142857143	271.3865	216.482285714286	236.706285714286	197.935428571428	287.720571428572	221.39425	307.364	355.059428571428	392.81	534.629714285714	326.24	260.004375	292.822	263.454857142857	305.279	208.109142857143	176.657714285714	149.982	149.086857142857	154.063142857143	115.276142857143	103.048857142857	134.772	191.666	120.393714285714	81.6228571428571	254.051142857143	210.1715	170.507	233.841714285714	159.1785	364.242	323.41925	198.955714285714	270.36625	420.357714285714	355.009714285714	849.86825	389.749142857143	149.856
34	104.10576320581	104.102794243861	104.113041370839	54.072	48.953	62.235	73	72	877.343333333334	1343.779	765.0286	2367.06285714286	2237.2986	2266.4866	1093.9235	2266.8844	1130.6032	860.197199999999	601.918	1084.4288	1105.86066666667	1673.128	1244.80666666667	2416.8538	1187.7456	1796.52533333333	982.4205	1064.05566666667	2247.68942857143	1320.31133333333	1326.21666666667	1025.67428571429	2035.2325	975.3112	1397.62833333333	825.503600000001	1037.5434	985.868125	1147.875	1495.9064	2885.1256	2585.6936	1170.3988	1187.5128	2031.43261538461	943.869999999999	1112.11142857143	1522.386	1326.27657142857
35	105.034914024446	105.032461650064	105.039333210382	300.95	299.941	303.025	5	5	140.799428571429	261.193142857143	242.799666666666	310.123428571429	86.7283333333335	221.412333333334	198.955714285714	298.173714285715	15.32	18.366	22.4462857142857	26.5274285714286	9.18300000000002	19.399	18.3651428571428	15.2914285714286	10.2028571428571	15.2914285714286	11.2231428571429	7.14099999999996	6.12200000000001	11.2346666666666	10.2028571428571	12.2434285714286	13.2643333333334	9.18149999999997	8.15999999999998	7.14116666666664	6.12171428571428	13.2637142857143	13.2748571428572	11.2325714285715	5.10583333333334	14.284	5.09714285714283	11.2231428571429	10.2033333333333	5.10083333333332	12.2331428571428	12.2434285714286	7.13599999999997
36	105.07168490161	105.067843886682	105.077175344352	544.779	535.625	548.899	42	37	256.082749999998	841.706250000004	619.313428571433	720.296499999993	742.767999999994	1043.71574999999	504.003500000002	1312.20224999998	544.832571428575	820.281000000003	1018.271875	626.433500000003	394.836750000002	949.343999999997	750.444000000004	657.041000000003	339.75514285714	257.111999999998	358.907999999997	166.30657142857	532.589142857138	478.513999999996	600.559125000003	694.790250000003	260.163750000001	490.740250000002	210.178857142855	701.956571428565	376.432714285718	342.815999999997	387.410000000003	501.963000000002	1197.03975000001	698.871249999993	407.079749999996	622.352500000003	512.183428571432	548.366500000006	607.069999999995	1009.06257142857	807.017749999992
37	105.072514071152	105.068167691084	105.077018323015	553.983	549.896	555.073	33	33	264.237555555556	1003.89866666667	856.618999999997	1027.44210000001	907.034000000007	1004.55466666667	659.135333333333	1822.28666666669	301.158125000001	438.695555555556	226.514	329.531777777778	439.715777777779	957.698000000001	757.582000000001	789.222000000002	402.998750000002	347.933666666666	129.571749999999	218.333499999998	635.615749999994	234.676666666666	330.336000000002	941.952000000003	320.384666666666	275.310000000001	94.8832499999991	839.6246	251.994888888889	460.132750000002	485.678666666666	671.744888888888	1745.7333	765.166666666668	220.536	349.936222222223	321.370000000001	895.889249999989	100.930499999999	522.410666666666	429.560333333338
38	108.962129097172	108.962063198998	108.962194995345	1071.845	1071.33	1072.36	2	2	593.201000000002	838.440000000004	775.200000000003	818.842000000003	584.460000000003	705.840000000003	578.33999999999	588.096000000002	587.520000000003	588.540000000003	877.200000000004	604.267000000003	782.086000000003	827.219999999985	781.320000000003	819.863000000003	610.980000000003	775.200000000003	569.15999999999	609.537000000002	796.620000000004	562.020000000002	681.007000000002	720.120000000003	810.674000000003	627.300000000003	661.608000000002	563.040000000004	589.117000000002	597.720000000003	778.260000000003	559.980000000002	633.020000000002	765.000000000003	606.305000000003	589.117000000002	622.810000000002	577.320000000003	866.828999999984	643.230000000002	551.279000000003
39	110.005029978461	110.00110092566	110.013663990014	44.885	42.838	45.922	96	96	2313.2468	4003.788	3400.3266	4062.96733333333	2926.316	4730.5744	2586.714	3237.51766666667	2677.5296	2707.6108	2587.2272	2589.2676	3887.85516666667	4190.868	3459.4982	4201.73266666667	3018.91975	3023.4452	2259.743	2497.9392	4552.1324	2133.6564	3203.32514285714	4647.592	4272.69066666666	2697.541	2734.27	2808.1408	3059.1592	2911.011	4035.65066666667	2953.696	2965.7214	3776.7804	2936.51933333333	2634.1564	3194.40275	2906.2292	2936.525	3025.486	2588.16283333333
40	111.011547488464	111.008559334871	111.019214305216	44.879	42.832	45.921	115	115	685.664	1128.3965	1237.714875	1315.06644444444	962.09575	1404.88425	952.9135	1094.512	1020.448	977.51925	878.507	868.23275	1229.50166666667	700.817600000001	1253.93114285714	1287.52044444444	878.3635	901.974666666667	607.098333333333	829.531	687.7496	1021.3203	986.178666666666	1338.38533333333	1168.18625	831.532857142857	809.086571428572	1143.66911111111	773.376571428571	916.216571428571	1225.86666666667	907.669	1323.26425	1290.66142857143	803.891333333334	918.3	1101.90857142857	1267.99175	1156.95485714286	1260.05285714286	706.0995
41	111.018510763225	111.016781036763	111.026159302489	1070.25	1069.16	1085.63	84	79	547.613333333323	1158.71999999998	1281.12000000001	1220.89166666669	890.459999999984	831.299999999985	569.15999999999	834.359999999985	839.459999999985	1044.47999999998	3295.61999999994	899.640000000006	593.781999999988	1469.81999999997	978.179999999983	1072.05	1055.69999999998	787.439999999986	647.700000000013	665.321999999987	1157.69999999998	708.899999999987	471.141999999991	1060.08499999998	1066.96799999998	981.24000000001	517.98499999999	752.76000000002	922.079999999984	721.139999999987	1312.73999999998	483.479999999991	903.153333333316	1034.27999999998	859.674285714271	1194.08823529411	944.519999999983	900.660000000002	2565.38000000002	857.553333333316	978.618333333317
42	112.007663715393	112.004777800048	112.01475487729	44.884	42.838	46.93	108	108	699.872444444444	1067.1815	1188.736875	1240.624	924.378857142858	1310.04685714286	963.149714285714	783.362666666667	801.982	961.109142857142	906.056	840.686	1083.476	1186.402	1200.981375	1143.66911111111	879.383666666667	819.26075	630.463	742.768	1033.51325	922.338285714286	847.264	1257.6256	1048.85371428571	587.616	808.016	1107.01	863.1315	849.898	1166.61644444444	722.868	1302.85925	1356.023	887.69	976.413428571429	1097.9235	1217.202	1177.37771428571	1100.88828571429	692.774
43	112.017688056279	112.016191791735	112.018326022614	1069.245	1069.16	1070.27	4	4	358.604999999993	606.899999999989	580.380000000006	581.192857142865	448.799999999992	473.279999999992	382.499999999993	473.279999999992	473.279999999992	568.13999999999	1847.21999999997	364.139999999994	756.033333333319	877.199999999984	545.69999999999	556.91999999999	449.819999999992	458.999999999992	399.839999999993	405.507142857135	538.55999999999	432.479999999992	272.784999999995	548.881666666658	615.059999999989	429.420000000006	302.939999999995	426.360000000006	471.239999999992	372.299999999993	751.739999999987	267.239999999995	479.049999999991	618.985714285703	442.059999999993	450.449999999991	392.699999999993	308.039999999995	1820.18571428574	426.729999999991	469.561428571421
44	112.957850190334	112.956668624608	112.964662264673	1075.88	1073.29	1078.38	12	12	1207.843	1578.96000000001	1486.14000000001	483.480000000013	644.070714285713	1569.27700000001	1224.00000000001	1113.84	970.971000000004	844.560000000004	809.880000000004	971.040000000004	1630.98000000001	1552.44000000001	1534.08000000001	1563.66000000001	1090.38	1463.70000000001	892.500000000004	1140.457	1644.83100000001	966.960000000004	985.320000000004	1414.74000000001	1511.64000000001	912.900000000004	880.102000000003	1128.12	953.614000000003	1100.58	1633.02000000001	1614.66000000001	1070.008	1549.38000000001	874.997000000003	919.921000000003	895.417000000003	1114.86	767.792000000003	951.572000000003	1008.12066666666
45	112.998915822882	112.998915822882	112.998915822882	54.056	54.056	54.056	1	1	29.5896666666667	49.9881666666667	43.9101666666666	64.2705	44.8873333333334	41.8678333333333	26.5243333333333	23.4638333333333	108.155333333333	98.9561666666667	179.578666666667	115.184666666667	42.812	84.6738333333334	34.6913333333333	84.6738333333334	42.854	84.7568333333333	41.8268333333334	43.9101666666667	65.2906666666667	61.22	29.5896666666667	114.277333333333	113.146	44.8873333333334	59.1696666666667	49.9963333333333	27.5445	43.9101666666667	94.8754999999999	71.4233333333333	82.647	98.9723333333333	52.037	63.2503333333334	51.0166666666667	85.708	129.561166666667	42.812	35.7058333333334
46	113.023279920498	113.022859215014	113.023700625983	114.26	113.237	115.283	2	2	26.5304	36.7272	45.909	36.7272	29.5858	37.7474	21.4284	42.8063999999999	16.3232	22.4444	28.5711999999999	22.4488	26.5304	34.646	30.606	34.6936	24.4896	65.3055999999999	13.2626	28.5712	29.5858	17.3434	20.428	43.8686	41.8364	20.408	23.4416	25.535	17.3434	29.5915999999999	36.7272	21.4494	65.2928	34.6935999999999	16.3264	17.3434	13.247	54.007	26.5252	14.2856	19.3838
47	113.962859973768	113.959205454679	113.971138993424	1077.4	1072.31	1092.68	117	77	6940.24999999997	9045.18388888883	9276.89999999996	8944.38000000009	6454.43249999997	9684.71062499996	6801.19999999996	5297.87999999999	5913.28823529409	5053.07999999998	5891.99043478262	5760.95999999998	9537.74062499996	9638.99999999995	9387.05999999996	1920.65999999997	7258.35260869566	9471.71999999996	5565.11999999997	2012.52500000001	9301.37999999996	2541.84000000005	6110.81999999998	9539.04000000004	9538.01999999996	5859.90000000006	6111.50249999997	6040.44000000007	5444.01374999998	3134.45999999994	9768.47789473678	6368.87999999997	3296.59500000003	4604.28000000006	6096.53999999997	5930.63823529409	5580.77749999997	6364.80000000006	6203.4016	2761.94285714289	4817.14428571428
48	113.96385437058	113.962812998103	113.964415907194	583.6055	579.484	589.927	10	8	944.784571428571	1122.31428571429	1324.33085714286	1152.92285714286	755.011428571428	1401.28371428572	772.302214285715	777.403285714287	708.326142857142	637.678571428571	399.924	624.414857142857	1395.65314285714	1187.61257142857	1226.38342857144	1205.47114285714	684.899285714284	4432.57982608696	755.011428571428	840.421142857143	1170.75928571429	620.290285714286	836.634285714292	2346.0195652174	1328.319	780.245357142857	796.843142857149	921.253500000001	709.820571428573	737.356714285715	1309.95514285714	863.524285714283	724.402857142857	1035.57681818181	765.214285714285	658.827714285715	583.562571428572	720.321714285714	411.175142857143	730.268857142857	600.948285714285
49	113.963940173124	113.963229363902	113.964130061926	571.35	567.356	572.49	7	7	611.579000000001	617.272857142852	662.196333333329	730.498999999993	412.231500000001	822.321500000003	448.219000000003	403.012857142854	343.547428571427	342.816000000003	285.670000000001	353.006500000001	788.653250000003	598.907714285709	702.976857142851	663.162500000003	370.363714285717	889.658000000004	394.961142857143	447.905428571432	623.394571428576	319.349428571426	445.864857142853	776.151428571428	771.336000000006	430.560571428575	465.250285714282	535.631250000002	452.991000000002	413.888000000005	932.554199999998	496.861749999995	418.317142857139	803.957000000003	385.667999999997	339.75514285714	409.421	441.822375000001	241.807714285716	399.952000000003	394.594875000002
50	113.963677772901	113.963074069553	113.964056663746	561.1765	555.009	563.188	8	8	544.813500000002	727.438250000003	1051.31307692308	717.675125000003	429.577875000001	924.346499999991	492.780749999995	483.954	420.652	415.241749999996	259.143500000001	411.160749999996	782.976000000006	734.130000000004	736.620500000003	798.366375000004	422.383499999996	838.645500000003	431.565750000002	471.702	685.608000000003	372.391250000002	495.841500000002	853.033500000001	862.111250000004	433.606250000002	516.626	552.022875000001	427.484749999996	407.079749999996	924.346500000004	501.963000000002	435.967	834.970499999995	442.788500000002	361.168500000002	349.988625	479.576250000001	294.852249999997	419.014499999997	431.565750000002
51	113.963653087616	113.962860270182	113.964192241119	544.829	535.675	550.951	11	8	505.112142857145	488.659833333332	697.875428571423	610.130857142852	372.404285714283	746.849142857148	384.665666666671	352.014999999998	304.059333333331	307.070166666666	235.686000000002	330.534000000005	693.79428571428	522.92266666667	594.271333333332	613.191714285709	350.937333333339	773.376571428565	363.901999999999	350.994666666671	543.748833333332	286.713666666665	384.665666666671	804.977249999992	619.34233333334	344.872666666671	369.300333333332	483.615428571432	326.719999999997	412.214666666671	815.600000000006	407.094000000003	311.201666666664	647.881428571423	340.791333333331	272.384499999999	319.349428571431	379.546285714282	198.932499999999	312.222000000004	305.065428571426
52	113.963735522523	113.96326230289	113.964727258892	608.092	594.84	627.488	14	7	578.907	658.193250000005	638.624333333331	721.316749999993	451.958444444445	921.285750000004	471.355500000002	430.545500000002	347.905249999997	450.261	250.981500000001	361.168499999996	780.044000000001	686.628249999993	788.653249999992	684.587750000003	402.027750000001	578.434499999998	388.715250000002	501.963000000002	679.070250000003	420.343000000002	475.436500000002	855.204749999998	798.855750000003	417.994999999997	515.289375000001	518.350500000001	444.865333333333	461.153000000002	1340.65542857143	519.293111111112	415.292625000001	937.939999999994	423.403750000002	410.442	406.358	476.456750000002	243.839750000001	423.714999999994	370.396125
53	113.964005582718	113.963261027193	113.964389455766	493.804	476.46	501.99	11	5	469.331428571428	630.536571428571	775.390000000003	645.362285714288	385.398	559.613999999999	416.276571428571	386.688285714286	369.343428571428	366.282571428571	220.381714285714	333.633428571428	704.490000000005	609.618285714288	642.780000000005	651.962571428576	365.262285714286	721.342	351.998571428571	395.870857142857	599.508	318.329142857143	454.027142857143	715.720999999999	740.727428571428	382.607142857146	430.560571428571	455.047428571428	383.627428571428	383.305142857144	801.916500000003	422.398285714286	360.11042857143	2635.90696551724	386.688285714286	322.410285714286	306.042857142856	364.242	228.512000000001	374.444857142857	328.807999999999
54	113.963251206825	113.963022654429	113.963697285555	514.215	506.059	517.099	5	4	396.909666666671	518.84066666667	708.078285714285	617.272857142857	330.572571428571	677.501333333335	368.013714285716	334.614666666666	300.998333333334	361.181142857146	214.260000000002	290.011333333331	694.814571428571	562.203666666668	601.898333333337	611.151142857143	317.271833333332	770.31571428572	315.283000000001	385.622999999999	485.678666666668	305.07966666667	420.789333333332	635.563833333331	636.688000000001	328.547333333331	417.248166666669	442.803999999996	399.952	350.937333333332	684.587749999998	426.121142857144	355.398333333334	717.260857142857	323.44566666667	311.150833333335	326.491428571428	399.211	223.635500000002	293.856000000001	299.978000000003
55	113.963257728893	113.962663662925	113.963983251297	642.792	634.583	652.95	6	3	282.6785	400.467000000002	507.0394	432.5648	303.7216	490.740249999988	288.730750000001	233.637249999994	252.038799999999	196.908250000001	139.774249999997	202.009500000001	429.029999999989	451.417000000002	390.181250000004	401.252999999995	252.001749999994	478.4738	206.090500000001	321.425999999998	421.3426	213.514400000003	268.325749999994	646.398500000007	462.173250000002	234.715	334.6256	345.915599999998	233.671599999999	254.079599999999	1357.53126666666	340.7468	301.017999999999	488.699750000002	233.6945	188.746249999996	243.8278	245.9405	166.2926	229.893749999999	199.969000000001
56	114.036678987774	114.035211304871	114.04424916143	303.02	298.91	308.092	22	22	329.513833333332	390.723833333336	343.852333333331	278.551000000001	188.761666666667	294.828166666666	240.787428571428	263.461	197.085166666667	233.656333333334	177.364000000001	195.894857142857	325.433166666669	359.157333333334	345.836499999999	301.722666666669	214.269999999999	403.750285714286	199.985333333334	381.978666666666	314.211333333332	177.683	243.819833333335	386.706333333334	520.285000000003	199.985333333332	247.122333333334	488.739666666668	295.882857142857	287.686999999999	560.620500000001	217.508499999998	599.424833333334	526.406000000003	195.712	166.287166666666	370.320499999999	492.7566	225.293714285715	276.510333333334	226.476999999999
57	114.042987867047	114.03729473692	114.044373540847	186.714	183.652	186.714	3	3	228.564	330.561	328.56075	289.751	212.212	336.72375	215.27275	330.3585	150.997	171.402	200.98925	150.087	323.419249999999	279.5485	292.5965	276.48775	192.969	418.3025	193.8475	263.2245	310.193999999999	176.50325	205.221	318.357	361.1685	194.86775	243.869625	279.5485	164.26025	195.768	338.723	212.238	499.9225	379.300500000001	221.39425	181.6045	244.86	322.399	261.216	199.969	212.212
58	114.101664564353	114.101213373164	114.109153981794	45.908	45.893	45.921	6	6	10.2033333333333	28.5693333333333	13.2643333333333	17.3456666666667	36.726	58.1495	43.8671666666667	33.6732	53.0573333333333	58.159	114.258666666667	54.0688333333334	17.3428333333333	26.5243333333333	18.366	19.3831666666667	621.383	744.843333333333	462.1355	507.105666666667	14.2846666666667	34.6913333333333	18.3852	15.321	18.366	6.122	3.0605	5.10166666666667	11.2218333333333	11.2218333333333	12.2592	5.10583333333333	56.1183333333333	68.3623333333333	17.3456666666667	29.5848333333333	113.257	24.5136	105.0806	27.549	34.6856666666666
59	114.967190722872	114.965548023101	114.978055819398	1073.83	1072.3	1080.47	6	6	649.992000000016	645.659999999988	853.740000000023	760.92000000002	1773.35931034484	735.419999999987	539.57999999999	457.979999999992	498.779999999991	427.379999999992	515.100000000014	535.500000000014	799.20400000002	673.199999999988	809.880000000022	636.498333333345	472.259999999992	505.919999999991	423.299999999992	481.59749999999	698.367499999986	454.919999999992	514.079999999991	645.659999999988	698.699999999988	494.700000000013	534.506000000013	622.200000000017	479.399999999991	497.759999999991	715.019999999987	519.179999999991	491.82249999999	802.740000000021	448.799999999992	492.84499999999	451.859999999992	565.080000000015	423.314999999992	514.066000000013	446.682499999993
60	114.989063346371	114.988722145436	114.989404547306	45.4005	44.89	45.911	2	2	199.9984	224.444	287.687	361.198	254.0796	275.508	233.6716	280.555	240.7672	244.896	223.4165	209.141	260.1425	311.455833333333	299.929	274.4876	246.8884	220.3632	139.7948	255.05	311.201666666667	324.4236	222.6652	287.7528	239.778333333333	216.2824	231.615666666667	346.913333333333	132.652	222.4472	282.9278	233.9006	369.3124	263.2116	249.949	234.646	328.547333333333	365.0682	237.931833333333	348.897	195.9168
61	115.964548136557	115.961555186601	115.970839597998	229.0545	219.385	237.721	24	13	990.743666666664	1390.71433333333	1378.406	1305.81333333333	841.243166666664	1114.204	826.469999999998	694.733499999998	882.742666666669	902.994999999998	1418.26333333333	810.144666666665	1213.99833333333	1481.45485714286	1156.98183333333	1166.241	896.726499999997	1160.119	877.343333333331	892.936000000002	1420.23771428571	997.885999999998	986.714666666664	1162.15966666666	1217.25766666666	993.804666666664	923.401666666664	885.608	954.011666666664	948.909999999998	1204.152	924.421999999998	646.891333333335	1081.37666666666	935.645666666664	981.560666666664	856.059666666665	756.807999999998	1343.5595	855.039333333331	923.401666666664
62	115.968896089377	115.96372567425	115.970434027203	211.2	209.12	215.242	6	5	1175.171	1782.52233333333	1439.69033333333	1491.56488888889	1083.594	1527.439	1117.87333333333	1044.82133333334	1244.67111111111	1110.72711111111	2013.91866666666	1187.53866666666	1563.151	1636.43644444444	1482.54433333333	1658.88133333333	1099.91933333333	1551.758	1174.451625	1228.34755555555	1709.89244444444	1304.838	1296.70244444444	1430.421	1573.18266666666	1300.925	1345.81966666667	1045.39022222222	1318.429	1164.33244444445	1647.65888888889	1185.49822222222	1052.86933333334	1613.147	1262.04925	1161.898	1213.83688888889	999.817777777776	1915.16566666666	1250.92866666667	1395.77155555555
63	115.967574555071	115.964266230331	115.970134759561	200.997	196.877	204.052	5	5	1207.976	1569.1445	1542.731	1357.95275	1106.1575	1304.89975	1048.817	802.936750000001	911.752999999998	896.799750000001	3369.88575	954.954000000001	1483.3725	1383.459	1411.00575	1441.789875	905.668750000001	1384.47925	1036.8315	1070.24225	1577.359875	971.278000000001	1055.311875	1447.73475	1500.87	1038.229875	984.541250000001	1008.99977777778	982.500750000001	1051.87775	1352.8515	1075.3435	703.972499999998	1252.867	1004.94625	813.139250000001	585.6235	813.139250000001	1343.66925	673.365	1015.895
64	115.965881325829	115.964094739481	115.96997610163	190.8	188.749	193.855	4	4	1092.68775	1475.46225	1608.04533333334	1362.200625	1081.239	1237.714875	1047.79675	810.4755	870.273250000001	852.928999999998	1560.153375	868.764624999997	1349.79075	1377.3375	1372.224	1498.74725	953.613999999997	1336.5275	1114.113	921.963000000001	1697.64977777778	1090.99875	1154.923	1455.05475	1446.7145	1125.33575	1159.004	991.764000000002	1090.64725	1119.54825	1344.6895	1045.122375	725.397750000001	1306.94025	1135.53825	1136.7425	1026.49725	796.815250000001	6943.95945945946	1056.979	1220.491125
65	115.966878987746	115.965471289457	115.970243505042	181.5925	176.511	183.642	4	3	1197.03975	1627.29875	1430.44057142857	1353.99085714286	975.393142857142	1473.241	998.859714285714	1088.826	975.393142857142	1005.35025	1186.504	1072.28275	1340.65542857143	1482.42325	1575.320625	1306.986	1031.50885714286	1343.52814285714	1174.30775	1133.49775	1413.09571428571	1052.93485714286	1087.47228571428	1509.97	1435.667625	1156.084875	1075.38114285714	985.596	980.690285714285	1148.09775	1474.26125	1152.035	1031.50885714286	1510.064625	1088.60675	1081.465	919.277428571428	1019.12271428571	1493.69828571429	995.798857142857	1187.571
66	115.964535572903	115.964256250463	115.968386626749	632.561	631.519	641.722	5	3	907.034000000007	1308.0062857143	1348.8177142857	1177.4097142857	1040.69142857142	1242.73085714286	988.656857142849	1056.86799999999	916.088285714281	947.88966666666	914.176000000007	1195.87349999999	1356.85942857142	1234.54571428572	1164.20033333333	1306.80299999999	900.912285714278	1309.02657142856	1003.64299999999	1054.69300000001	1240.66742857144	1004.98142857144	973.554285714281	1398.65600000002	1154.93949999999	933.561428571421	826.258666666673	1001.92057142858	927.439714285706	1025.24357142857	1278.23899999999	958.048285714278	944.557142857146	1214.13999999999	1139.59542857141	914.176000000007	988.656857142864	983.555428571436	984.575714285722	1138.63885714285	1021.449
67	115.966183805331	115.965854556241	115.9663700154	165.282	158.141	166.303	3	2	943.764285714285	1204.95742857143	1076.45166666667	1143.70666666667	778.387166666668	1294.74257142857	919.277428571428	826.431428571428	936.491142857145	842.756	1696.67575	846.837142857142	1050.94333333333	1268.03757142857	1065.228	1042.778	960.97457142857	1022.39133333334	950.906285714285	894.038857142857	1150.936	923.358571428571	995.798857142857	1261.07314285714	1238.473	981.514857142857	831.435833333331	815.246333333335	864.222333333331	933.193999999999	1177.40971428571	863.061000000001	959.068571428571	1189.67314285714	956.007714285714	1013.78571428571	785.528333333335	828.240000000001	1537.57057142857	914.427428571428	979.474285714285
68	115.966586538462	115.961895127227	115.972070647181	414.228	401.974	426.501	123	61	1273.31657142857	1824.27085714287	1668.16714285714	1856.73712500001	2299.562	1640.49042857143	1748.7942	1283.51942857143	1634.3604	1150.88228571429	1398.81171428571	1061.14666666667	1551.85457142857	1614.092	1670.58971428572	1594.70657142858	1552.77822222222	1599.584	1010.25371428572	3512.799	1743.60725	1208.19214285714	1216.18057142857	1570.93942857142	1597.12000000001	1248.82971428571	1243.578	1041.76033333333	1194.75457142857	1248.85771428571	1631.558	1278.418	1724.16190909091	1438.67	2199.78338461539	1326.37142857144	2566.949	1384.47925000001	2233.32725	1255.62	1278.37325
69	115.964782199197	115.961934008535	115.97221137482	449.9385	443.788	456.06	66	47	1481.403	1901.74599999999	1555.20057142856	1496.75914285714	1364.056	1718.10100000001	1331.42625	1423.11911111111	1577.43533333333	3001.36789473684	1524.15249999999	1593.41355555555	1824.207	2743.77599999999	1773.1945	2246.5905	1417.12725	1550.83428571428	1009.965	1439.670375	1603.56114285715	1113.13171428571	1047.36883333334	3076.2421875	1796.96	2043.72766666667	939.626666666665	1292.702	1456.917	1437.04	1714.02	1185.572	2058.98092307692	1403.75314285715	1504.954	1450.7955	1674.3123	1220.09085714286	1403.864	4112.6956	1245.76885714287
70	115.966161317589	115.961727279234	115.972467105383	435.643	427.441	442.83	83	55	1336.57428571428	1734.24285714285	1753.26875000001	1957.85975000001	1269.23542857143	1678.99885714286	1457.93725	899.8164	1153.94314285714	1447.853	1338.61485714286	1680.43410000001	1619.19342857143	1549.814	1653.62899999999	1696.49757142856	912.177999999994	1851.75374999999	2165.09292307692	1504.86875	1709.939	1209.03857142857	860.0286	1683.41250000001	1489.61714285714	2706.7725	1754.744	3560.71043478261	1459.97775	1440.593	1496.75914285714	1488.54475000001	1480.38275000001	1981.4226	939.573500000006	1220.26171428571	1471.16044444445	1426.30950000001	1185.43366666666	1403.864	1449.952875
71	115.96610134361	115.961855654315	115.972060786489	466.2	457.069	475.468	95	55	1356.718	2053.70733333334	1697.696	1752.7895	1450.75599999999	1707.8985	1367.119	1573.35400000001	1407.945	1980.467	1384.476	881.4528	1871.13849999999	1378.47033333334	2014.93888888889	3107.93	1545.805	1697.675625	869.380800000005	1352.8515	1787.478	1391.621	1304.100375	1492.678	1731.36425	1747.81254545454	1484.63466666666	1376.31725000001	1480.45	1464.08177777778	1732.38450000001	1287.5555	1233.35271428572	1376.42966666667	1674.11022222222	1346.699	1982.30838461539	1245.72525	882.645999999996	1567.06444444444	1231.44175
72	115.965370946424	115.961765171547	115.972423538023	391.795	383.604	400.955	81	52	1758.99720000001	2424.23279999999	2281.0689	2146.71119999999	1943.6715	2131.173	2518.01813333333	1748.7855	1633.5003	1076.30966666667	2032.6119	1140.51971428571	2263.02540000001	2826.03923076923	2229.35550000001	2195.68559999999	1332.44650000001	2198.042	1665.1296	1318.20914285714	2271.9854	1707.98220000001	1804.91070000001	2090.59839999999	2206.6308	1416.107	1544.78466666667	1458.9575	1771.2408	1524.23555555555	2087.53380000001	1742.6724	2931.32033333333	1601.84857142857	1289.596	1795.7631	1712.9158	1702.88070000001	1205.87133333334	1575.2231111111	1696.5926
73	115.964820166586	115.961388743396	115.97297668457	373.9025	362.161	382.629	90	55	1505.848	1871.01187500001	1990.45355555556	1979.44666666666	1564.00177777778	1886.38333333333	1750.788	1455.8571111111	1219.19875000001	1173.2875	1655.86575000001	1804.80654545454	1988.41311111111	1810.632	1902.76624999999	2107.651	940.536999999995	1919.27111111111	1652.94	1244.8575	2113.11033333333	1648.85866666667	1327.34525000001	1976.17044444444	1992.8628888889	1396.893375	1552.61388888888	1740.58527272727	1539.683	1649.82066666666	1587.655	1578.46599999999	1583.5056	4520.82845454546	1409.828375	1515.256875	4746.24051612903	919.320333333335	1437.39428571428	1691.627	3449.586
74	115.964854164122	115.962172493782	115.971677184105	481.567	476.449	486.691	50	42	1282.49914285714	1996.62924999999	1822.38974999999	1624.238	1104.96942857143	1546.75314285714	1234.54571428571	1393.83225	1323.42637499999	1313.06175	1276.37742857143	993.572000000003	1519.20542857143	1257.8655	1724.2225	1581.44285714286	1373.245	1530.42857142857	2016.23584615384	1495.765	1557.68685714285	1341.662	1212.948	2004.88950000001	1522.26628571429	1237.60657142857	3925.99600000001	1347.75025	1232.50514285714	1374.27675000001	1623.27457142857	1337.54775	1325.30475	1696.67575000001	1421.20825000001	1166.22628571428	6066.365	1230.4215	961.0284	1322.244	2525.11875
75	115.965945505348	115.961974276682	115.971966364612	492.785	487.666	497.902	49	42	1162.10542857143	1619.19342857143	1401.87257142857	1327.73333333334	1143.79366666667	1572.17914285714	1252.24114285714	1039.67114285714	1205.97771428571	1470.35933333334	1285.56	1192.714	1643.68028571428	1851.51288888889	1666.12657142857	1353.98233333334	1029.46828571429	1510.02285714286	1162.10542857143	1301.88457142857	1751.37828571428	1246.78914285714	1479.32222222222	1076.311	1594.70657142857	1142.72	1232.50514285714	1034.44900000001	1249.85	1199.016	1528.388	1105.98971428571	1261.07314285714	2341.75690909091	1128.27799999999	1209.03857142857	1194.58728571428	1286.58028571429	1201.89657142857	1247.80942857143	1213.11771428572
76	115.964396000321	115.962510710665	115.972463771811	1072.28	1070.22	1077.34	39	38	1363.60714285716	1521.83999999997	2122.62000000004	1928.82000000005	1173.00000000002	1577.93999999997	1227.05999999998	1131.35399999998	1284.17999999998	1240.31999999998	1074.06000000003	1524.80142857145	2093.39500000004	1616.69999999997	1910.46000000005	1868.21600000005	1171.97999999998	1509.60000000003	1267.85999999998	1153.83799999998	1489.19999999997	1368.83999999998	1263.77999999998	2070.59999999996	2001.23999999996	1453.50000000002	1150.12857142859	1508.58000000004	1608.53999999997	1197.47999999998	1497.35999999997	1669.73999999997	1146.68399999998	1788.06000000002	1272.49999999998	1326.55599999997	1610.57999999997	1499.40000000004	997.471999999981	1516.64800000004	1281.66199999998
77	115.966245853572	115.961745712322	115.972086451774	348.427	332.568	361.175	106	48	1389.5805	2028.5055	1766.05275000001	1813.29599999999	1482.604875	1708.10774999999	1578.4956	1453.85625	1528.5	1390.60075	1702.79725000001	1057.06533333334	1647.76142857143	5405.37251851851	1746.617625	1540.689	1068.289	1841.55125000001	1374.27675	4133.43646153846	1835.42975	1482.42325000001	1325.26866666666	1846.65249999999	1743.60725	1206.99800000001	1371.21600000001	1623.21333333333	1404.88425	1361.18025	1795.64000000001	1354.892	1009.06257142857	4016.9987368421	1496.70675	1408.98	1379.37800000001	2233.45353846154	3473.02555555556	1441.74975000001	961.216800000006
78	115.964974830264	115.961944108309	115.972239848682	505.034	498.894	512.176	53	41	1256.851	2045.54555555555	1799.721	1773.19450000001	1183.03428571428	1742.72933333333	1369.17550000001	1498.90999999999	1277.590125	1575.1888	1364.07425	1254.90750000001	1624.0635	2413.69445454545	2077.17244444444	1538.59085714286	1498.90999999999	1652.80500000001	1425.40566666667	1476.26155555556	1731.50566666667	1052.99466666666	1150.842	1222.15966666666	1962.85833333334	1507.101	1417.08866666667	1300.978125	1398.77575	1527.27266666666	1653.82525	1361.0135	1354.85511111111	1307.85366666667	1326.43333333333	1451.77622222222	1311.077	1389.5805	1251.84675000001	1514.17466666667	2476.96764705883
79	115.965038228055	115.961538731184	115.972102637215	521.3355	513.162	528.5	58	38	1205.9777142857	1674.28885714284	1406.11371428572	1673.20999999998	2201.77657142857	1492.93328571429	1252.87771428571	1059.94628571429	1156.95485714286	1606.0275	1158.02428571428	1442.7042	1430.44057142856	1825.34933333333	1587.87714285715	2140.58940000001	1152.92285714287	1440.83257142855	1125.37514285715	1156.95485714286	1349.83800000001	1060.07685714285	1024.24733333333	1332.49314285713	1521.24600000001	839.6246	1113.1317142857	1283.47450000001	1158.88228571428	1184.55171428572	1448.60800000002	1234.5457142857	995.798857142864	1530.21428571428	1084.4537142857	1195.77485714285	1120.27371428572	1357.95275000001	865.202285714278	1125.37514285715	1287.323375
80	115.96527010507	115.962051852128	115.972005090048	538.679	530.483	548.877	61	34	1124.12099999999	1493.72299999999	1391.66971428572	1464.10999999999	1086.60428571429	1444.72457142858	1231.48485714287	1062.11742857142	1191.65200000001	919.277428571421	1254.95142857142	862.237999999996	1432.48114285713	1248.82971428572	1428.40000000001	1526.34742857144	1275.46875	1563.0777142857	1061.22514285714	1205.93550000001	1749.94312499998	829.585199999996	1235.52275000001	1302.96566666666	1417.17685714287	1109.05057142858	1214.09749999999	1228.42400000001	1094.66514285715	1248.78600000001	1480.43457142858	904.887833333331	1131.45725	1487.57657142858	1092.57299999999	1152.92285714285	1055.99571428572	1130.61428571429	1213.07724999999	1096.65357142858	691.729500000003
81	115.96654408722	115.9621104659	115.972216539605	324.9525	316.277	331.61	48	35	1414.23975	1811.96399999999	1797.82733333333	1835.37977777777	1453.81666666666	1940.46266666666	1282.531	1260.00875	1333.43044444445	1460.95822222222	1687.49350000001	1421.26044444444	1690.55425000001	5178.94351851852	2033.21533333334	1979.44666666666	1343.66925	1928.43	1358.97300000001	2142.6	1962.85833333333	1500.987	1305.92000000001	1754.83	1793.55066666666	3055.76231578947	1485.7029	1774.25427272728	1491.681	1352.8515	9696.64603773585	1498.70644444445	1106.85499999999	1724.22250000001	1362.03375	1363.054	1522.17155555555	2638.58782352941	1694.409	1399.783	1381.41850000001
82	115.965798079028	115.961997894268	115.97187947118	557.068	549.914	567.282	41	24	1151.74128571428	1455.74385714287	1353.01428571429	1215.16028571429	1027.517625	1519.46057142855	1066.19857142856	982.339428571432	1091.44900000001	1109.05057142856	1099.86799999999	1024.36685714286	1423.29857142858	1331.57028571429	1401.008	794.891599999996	1089.66514285715	1435.54200000001	1082.52314285713	1205.9777142857	1424.31885714284	1346.69333333334	1161.08514285713	1300.79085714287	1447.78542857144	1890.63015384616	1082.52314285713	1114.15199999999	1023.34657142858	1051.91457142858	1431.46085714287	1593.66599999999	885.483999999995	1505.73085714285	1175.33542857143	1113.13171428572	1102.92885714285	1130.47657142858	1013.312	1061.09714285713	1254.90750000001
83	115.964401122802	115.962487647797	115.97207400563	310.155	304.017	315.279	29	23	1474.22111111111	1923.11888888889	2051.82330000001	1718.343	1655.7846	2006.7334	1552.77822222223	1333.57866666666	1664.9664	1508.8758	1860.89166666667	1405.86622222222	1934.30766666667	1932.51133333334	1923.32833333333	2013.84166666667	1438.51333333334	2008.672	1478.24711111112	1445.736	2216.8946	1586.411	1321.385625	1975.36533333334	1983.312	1671.25140000001	1146.80114285714	1199.856	1421.16955555556	1541.55577777778	1897.61333333334	1471.16044444445	1181.4495	1888.43133333334	1504.82777777778	1510.94911111111	1583.5056	2147.99611764706	1810.928	1466.219	1543.58400000001
84	115.965388621971	115.961970010189	115.971753783326	286.188	276.497	293.803	34	20	1678.39350000001	2207.92919999999	1881.49466666666	1904.73733333333	1455.8571111111	1785.38888888888	1480.28888888889	1494.7395	1380.47822222222	1246.50533333333	6066.49394117646	1328.474	1894.55266666666	1526.34742857143	1787.28088888889	1932.54266666666	1662.111	1952.918	1493.7192	1698.8202	1971.33644444444	1259.97444444445	1525.4712	2049.76639999999	1947.60422222221	1607.94981818181	1085.584	1464.17833333333	1414.182	1605.0078	2122.22399999999	1522.17155555555	1378.47033333333	2103.8586	1567.1808	1314.04622222222	1367.99111111111	1479.32222222223	2932.3203125	1431.4809	1486.62566666667
85	115.965999626907	115.961644520926	115.971205824003	299.958	294.84	302.997	17	15	931.520857142857	1167.04342857143	1007.022	933.561428571428	765.698142857143	981.377428571424	768.275142857142	555.035428571428	1149.64600000001	1113.13171428571	1532.46914285714	1108.03028571429	1046.66657142857	955.812000000002	1134.55771428571	1153.99314285714	1002.94085714286	1211.07914285714	1083.54342857143	2559.55333333333	1295.58142857142	1009.769	921.210499999997	1306.986	1214.99014285714	952.991333333336	1074.47771428572	407.0598	989.865142857146	891.60485714286	1285.61885714286	967.907999999999	610.558000000004	1124.35485714286	1075.64785714286	952.946857142857	890.709428571428	651.489142857145	3817.81028571428	915.196285714285	1080.59428571429
86	115.964844950534	115.961655077888	115.971769164392	244.864	239.745	249.936	19	16	1787.51781818182	2376.21518181818	2026.19809090909	2344.66275	1781.3565	2125.45772727273	1234.5025	1508.98336363637	1513.06445454545	1683.21675	2643.46775	1536.4965	2304.8535	3249.63676470588	2416.97225	2419.01275	1630.39581818182	2362.899	1691.87836363636	1632.43636363636	2190.52554545455	1659.24418181818	1746.70690909091	2135.43081818182	2491.4505	1790.53875	1621.36636363636	1665.08509090909	2369.0205	5489.42715	2162.84154545454	1816.045	1585.67590909091	2171.28027272728	1629.37554545454	1639.72145454545	1689.534	1585.18945454546	2589.3945	1712.99975	1621.21336363636
87	115.964598338257	115.963467976466	115.971445776954	574.9195	570.331	581.548	20	15	1324.237	1657.9642857143	1439.42157142856	1404.93342857144	1153.94314285715	1425.33914285713	1082.41142857143	1085.58400000001	1179.47885714285	2726.20342857143	1143.70024999999	1551.87630000001	1568.12425000001	1375.34514285715	1341.67571428572	1404.89599999999	1048.85371428571	1620.15700000001	1093.59314285714	1146.80114285715	1371.20300000001	1057.904	1142.71999999999	1383.41399999999	1556.95599999999	1223.32257142856	1119.25342857144	1114.15199999999	1127.41571428572	1071.41942857142	1428.40000000001	2074.24085714286	1095.01971428572	1252.91085714285	1138.63885714287	1096.70742857143	1075.38114285713	1275.31250000001	983.748571428567	884.628999999994	625.7888
88	115.964266473993	115.961740064868	115.971265420304	255.593	250.997	263.233	22	18	1164.146	1450.64314285714	1582.40775	1303.92514285714	1015.18428571428	1229.44428571428	612.12	938.662857142857	1067.21885714286	998.85971428571	1396.83633333334	947.845428571428	1327.39171428571	1529.35475	1340.65542857142	1356.98	1063.13771428571	1466.15057142857	1052.93485714286	1098.84771428572	1481.45485714286	1034.42485714286	1131.49685714286	1394.686	1419.21742857143	1549.79427272727	3445.5677826087	972.298249999997	1101.254375	1029.32414285715	1466.15057142857	1003.25828571429	762.153428571428	1222.30228571429	1060.07685714286	946.825142857146	910.094857142853	950.773142857142	1415.13628571429	832.553142857142	1114.152
89	115.964131169043	115.963024339368	115.971583934653	269.367	265.258	275.472	15	13	1778.33536363637	2358.87054545455	2138.42363636364	2447.77966666667	1919.09025	2407.94925	1737.52445454545	1489.59818181818	804.636545454547	758.04575	1604.19218181818	1415.10986666667	2491.45283333333	2432.276	2643.46775	2384.37736363635	1724.51254545454	2108.90372727272	1645.69990909091	1668.88909090909	2518.99725	1678.34863636364	1694.67299999999	2281.12990909091	2282.54945454545	1444.55777777778	1668.1459090909	1692.63245454546	1720.17981818181	1678.22509090909	2300.71927272727	1751.724	1726.20354545455	2255.82299999999	1778.19409090908	1718.13927272727	1679.46866666667	1857.91663636364	2426.35266666667	1647.87927272727	1731.30763636363
90	115.966323493089	115.96376429723	115.971888258306	589.22	584.614	597.867	12	9	1498.8207	1985.3092	1932.3315	1853.8851	1633.28000000001	1941.63090000002	1467.51836363637	1492.6989	1513.84640000001	1350.87720000001	1380.3306	876.323166666664	1881.2488	2004.88950000002	1601.77466666666	1829.3979	1438.44809999999	1833.35679999999	1594.7289	1464.2892	1843.6821	1425.5406	1162.03311111111	1711.0566	1901.6528	1683.71981818183	1508.0034	1543.7139	1472.29290000001	1525.34850000001	1923.2140909091	2070.93266666667	1516.0172	1891.4508	1515.888	1523.4318	1442.27999999999	1487.3056	1317.8528	914.176000000007	1562.9464
91	115.966471570603	115.963604114337	115.972428768053	607.06	598.897	614.225	11	7	1188.444	1358.77428571431	1565.06350000001	1508.94974999999	1225.32024999999	1588.723875	1005.86085714287	1058.03628571429	1040.65499999999	1128.20499999999	1088.740125	1120.37175	1489.639	1640.56199999998	1324.33085714285	1254.95142857142	986.616285714293	1498.74725000001	860.100857142863	1190.63175000001	1367.2452857143	1124.3155	1065.17828571429	1323.21600000001	1235.56599999999	1073.45828571428	925.39914285715	1139.758875	1140.6395	1176.34825000001	1300.86428571427	1008.04228571428	1163.2275	1613.04674999999	1082.37157142858	1039.52342857143	1232.347	1242.66450000001	1064.12075	1067.09428571427	1018.24514285713
92	115.966621728619	115.963960336068	115.971858281234	619.7965	617.246	620.313	4	4	1388.67366666667	1678.44833333333	1558.049	1527.439	1123.26466666667	1742.53955555556	1270.17666666667	1297.72266666665	1178.60622222223	1292.93733333334	1157.95222222222	1441.64536363636	1579.304	1681.32622222223	1611.95111111111	1742.53955555556	1291.42444444444	1798.65177777778	1202.973	1284.59966666667	1675.38733333333	1329.49433333333	1407.90666666667	1654.80044444443	1690.42311111112	1243.78633333333	997.83942857142	1294.662	1335.61633333333	1359.95622222222	1690.50822222223	1317.96755555555	1237.66433333333	1638.65533333333	1318.1271111111	1329.34955555554	1217.12511111111	1238.68466666667	1182.43755555556	1222.09311111112	1199.128
93	115.971804598193	115.971804598193	115.971804598193	689.663	689.663	689.663	1	1	876.626666666665	1036.48933333333	1066.07416666666	1104.8405	800.961666666661	1091.75666666668	754.765333333339	791.649333333331	822.388666666661	772.654666666665	637.604166666665	712.513999999998	1064.03383333333	932.43233333333	995.682666666664	1123.38700000001	829.530999999994	1025.43500000001	786.676999999994	832.172857142857	1063.01366666666	816.133333333331	956.052333333327	1083.59400000001	1099.73966666668	844.697999999997	807.083666666676	839.53599999999	620.362666666662	887.544999999997	1098.89899999999	859.157500000001	842.795333333327	979.520000000011	855.919833333331	892.645833333331	772.528333333334	726.477333333328	663.585999999998	847.758499999997	814.225999999994
94	115.972121720038	115.972121720038	115.972121720038	680.481	680.481	680.481	1	1	1727.01138461539	2136.42975	2161.86900000001	2114.93838461539	1596.66115384616	2071.22461538462	1631.75384615385	1608.90392307693	1584.53784615385	1719.99615384615	1418.12076923076	1611.06584615385	2010.00615384614	2051.68407692308	2195.53661538462	2075.06746153846	1675.34523076922	2392.55907692308	1662.34923076922	1693.71076923077	2080.25053846154	1668.83192307692	1672.5476923077	1964.83269230769	2100.65515384616	1632.36923076923	1609.31723076922	1726.36061538462	1681.46707692308	1582.19230769231	2130.40246153845	1639.91261538461	1656.97969230769	2216.10830769231	1715.25184615384	1581.17153846154	1650.73338461537	1665.40876923077	1394.76061538462	1726.23046153847	1671.26399999999
95	116.069249040289	116.067166565185	116.07718584979	60.182	56.108	64.247	41	40	542.2144	462.1506	1082.39683333333	1350.811	626.4028	397.956	604.076800000001	814.1196	115.147	133.6724	111.2018	56.111	1144.814	733.523800000001	471.332400000001	534.5848	1103.8564	783.611	337.7524	881.625599999999	277.5488	195.8784	68.3668000000001	634.647333333333	262.902	70.3938	54.0706000000001	591.832	74.4746	371.644	267.2924	311.161	898.972399999999	356.0498	93.8767999999999	141.8078	169.3864	921.421199999999	228.5248	197.1688	49.0272
96	117.959466857262	117.95819315551	117.960691663954	380.623	377.5	381.591	7	7	751.412444444444	994.824999999999	964.6362	945.34311111111	701.912888888886	852.998666666666	703.95333333333	648.931999999999	654.389777777777	617.301666666666	771.371999999999	633.626999999999	853.926000000002	950.329333333335	906.055999999999	912.6315	674.945777777777	922.883555555554	703.392444444444	713.213000000004	1023.39433333333	713.135333333335	693.751111111112	777.40933333333	945.34311111111	638.728666666666	717.216222222224	716.195999999997	719.256666666663	698.471666666664	889.730666666666	727.418444444446	637.63888888889	812.09688888889	697.26711111111	699.872444444441	669.265777777775	701.989333333333	736.199333333335	748.924666666666	744.762222222224
97	117.959530603461	117.95762021372	117.960394821167	369.332	364.246	374.421	10	7	590.724749999998	726.341714285716	694.814571428571	688.692857142857	527.487714285714	651.871285714288	580.593375000001	519.325428571428	480.554571428571	416.276571428571	620.333714285714	452.746	825.382250000004	662.165428571428	727.463714285714	847.827750000004	530.548571428571	846.807500000004	526.467428571428	566.258571428571	687.672571428571	560.764285714286	594.30514285714	740.761999999999	727.923000000001	639.696749999998	541.316571428573	557.076	662.223375000001	552.91742857143	709.098571428571	526.467428571428	515.244285714285	634.543666666665	536.670285714285	589.725142857143	492.798	519.761714285712	606.473999999999	545.394285714288	638.676500000003
98	117.959972642919	117.957725112017	117.960375513349	391.7975	385.696	399.928	12	8	568.697000000004	776.437428571428	711.139142857142	703.997142857143	617.272857142857	702.386285714282	561.157142857143	538.258285714283	508.102285714285	530.548571428571	677.017714285717	528.508	722.362285714285	700.936285714285	741.74771428572	727.463714285714	534.629714285714	707.483428571425	514.224	562.177428571428	792.762	572.380285714285	574.420857142857	858.661000000002	750.299428571425	526.467428571428	562.098714285716	589.725142857143	547.893428571428	558.09628571429	710.118857142857	575.441142857143	532.216285714286	798.855750000003	615.232285714285	578.906999999999	551.974571428571	573.400571428571	606.049714285714	547.893428571428	515.244285714285
99	117.959460480836	117.958289854977	117.960419138098	359.1455	355.059	360.161	6	5	494.325333333332	705.050333333335	613.120166666665	630.462999999998	510.166666666668	591.793333333335	515.268333333335	478.45816666667	446.905999999997	406.092666666668	600.878166666665	478.067333333337	609.139000000001	623.832000000004	590.773000000001	638.728666666668	490.836666666668	616.281333333335	479.556666666668	479.086666666666	656.610166666668	466.29233333333	463.231333333334	590.676500000004	682.491500000004	487.63966666667	508.042999999998	515.244285714285	466.292333333334	476.495666666668	641.684833333331	508.042999999998	500.901833333336	605.057666666668	504.044666666668	457.109333333334	396.844833333336	471.317000000003	574.447666666668	505.065000000001	474.377499999999
100	117.95955693013	117.958280393302	117.960558855975	340.763	325.443	348.915	11	5	748.900199999998	989.690999999998	918.800000000005	848.82488888889	733.619666666666	945.445999999996	722.1298	678.447777777779	676.616	764.775	846.784444444446	720.331799999998	906.026400000003	960.102300000003	1022.3406	991.731600000003	647.841111111112	906.549333333332	669.70311111111	655.645666666668	887.593333333329	628.525333333333	692.806333333333	991.584299999997	1005.9172	756.042299999998	702.933111111112	687.629777777779	708.088199999998	718.784000000002	949.426666666671	755.392000000002	662.556888888888	901.974666666666	708.034222222224	691.710666666668	659.063555555553	671.306222222223	876.437699999998	752.9076	761.143800000002
101	117.959738672627	117.95872242679	117.960997977347	463.224	455.062	469.346	7	5	635.45075	1734.44736842105	662.165428571433	751.950571428571	497.899428571428	810.078499999998	573.380499999998	526.02514285714	516.192285714287	574.822999999996	678.358999999995	602.967749999998	800.464000000001	669.307428571428	769.268499999998	799.443000000001	548.836857142854	837.727875000001	587.303999999999	503.000857142857	804.385499999995	586.664285714285	563.7835	777.430499999998	850.888500000004	613.739	591.351428571429	551.974571428571	658.061249999998	506.061714285714	769.268499999998	585.695249999997	552.994857142857	570.832166666668	565.782857142859	570.739	581.542500000003	567.259000000002	622.990874999999	551.41714285714	565.287749999997
102	117.95980838939	117.959609688102	117.959991245335	428.496	426.792	429.532	4	4	615.210750000003	849.472000000001	819.778499999998	788.6945	623.372749999998	737.640749999998	615.210750000003	662.142250000003	578.481749999998	640.167	732.057000000001	631.147875000003	783.552000000003	786.612749999998	786.130874999998	740.701500000003	553.995749999998	795.794999999998	617.817	565.218500000002	816.619500000001	615.813750000001	624.392999999998	859.682000000001	772.329249999998	703.956249999998	594.805750000002	643.777749999998	634.595500000003	611.774999999999	773.349499999998	601.947499999998	653.980250000003	1488.07125	641.815875000001	639.146000000001	571.76	630.128249999999	681.527000000003	624.852000000001	677.967500000001
103	117.95925372137	117.95765899602	117.959879767758	415.737	409.123	420.334	6	5	492.740499999999	750.965333333335	518.2616	607.324000000003	435.6254	523.465199999997	464.281999999998	441.7466	401.9588	369.3124	527.426166666665	393.7972	532.648799999997	643.830333333335	625.975166666668	1080.46881818182	450.9284	532.5444	401.017200000003	410.200799999998	543.7666	410.657000000002	468.333000000001	660.527999999998	621.183333333335	407.139600000003	414.2012	433.16	375.507199999998	423.465999999998	515.807000000003	458.159600000003	397.324599999998	608.118666666662	490.70016666667	478.45816666667	417.343600000003	425.4234	555.990833333332	417.343599999998	408.159999999998
104	117.961019570315	117.958405020768	117.969303957433	1070.24	1069.18	1071.27	82	82	918.777999999982	1419.83999999997	1067.93999999998	1190.24166666669	902.699999999984	1271.93999999998	1061.81999999998	826.199999999985	1118.93999999998	677.279999999988	614.039999999989	939.419999999983	1136.09333333331	1286.21999999998	1091.39999999998	1123.01999999998	856.799999999985	1065.89999999998	928.199999999983	1062.87999999998	1237.23833333331	926.159999999983	817.019999999985	1216.90833333331	1042.43999999998	785.400000000011	986.929999999981	850.680000000023	1039.37999999998	975.119999999983	1084.25999999998	1046.51999999998	907.535999999982	1149.54000000001	1008.3857142857	972.059999999983	1024.07999999998	872.099999999984	524.28599999999	992.255999999979	1016.29666666665
105	118.034566024094	118.030970074492	118.038161973695	270.889	269.355	272.423	2	2	359.1104	498.975599999998	526.4232	491.7364	396.935600000002	505.593000000003	357.07	467.2516	224.487999999999	244.848	487.1776	193.838	488.1968	513.261199999998	508.159200000003	520.302	355.631000000002	465.2112	334.6256	366.2518	497.8576	366.323599999998	409.1002	481.5344	532.149400000003	402.431600000002	403.057999999998	414.2012	389.7164	380.035199999996	510.1	406.0396	329.912200000002	522.3424	366.682600000002	371.3528	334.6256	427.547599999998	474.393	365.2316	344.211800000002
106	118.08517481324	118.083694918998	118.093110974203	62.232	59.169	69.371	40	40	9.17485714285716	385.668	396.891142857143	633.597428571429	385.668	664.206	307.364	680.530571428571	696.367285714286	786.640285714286	523.406571428571	462.211	449.946	512.183428571429	488.716857142857	432.661714285714	455.047428571429	354.761142857143	234.632857142857	457.088000000001	278.538	282.421285714286	224.462857142857	328.532	314.248	186.712285714286	122.434285714286	598.907714285714	271.396	247.941	256.091714285714	268.335142857143	1096.80714285714	626.455428571428	239.767142857143	461.169142857143	657.064	585.644	913.696	591.765714285714	216.300571428572
107	118.085232708363	118.083442476898	118.093287479447	78.554	70.398	80.594	37	35	254.051142857143	381.319714285714	410.1405	515.289375000001	453.006857142858	528.101	400.95825	564.19825	630.5145	758.694999999999	539.71225	1098.80925	525.42875	661.655500000001	596.84625	570.389625	469.331428571429	496.86175	236.706285714286	454.027142857143	374.43175	193.854285714286	192.850875	345.86475	363.221714285714	192.672	172.42225	481.263	278.52825	362.18875	423.0925	348.9255	917.6625	505.041428571429	232.625142857143	360.14825	563.247	811.465142857142	673.42	525.42875	242.828
108	119.051905836372	119.051885744579	119.051925928165	301.472	299.953	302.991	2	2	36.7302857142857	33.6694285714286	21.426	12.2417142857143	30.6085714285717	13.2637142857144	51.0142857142857	35.7466666666666	33.7039999999999	27.5477142857145	10.2028571428571	22.4462857142857	30.6085714285714	17.357	15.3042857142857	29.5634285714287	17.3456666666665	17.3302857142858	19.3831666666666	42.8469999999999	19.3854285714287	11.2346666666666	12.2434285714286	12.242	46.9331428571428	16.3245714285714	13.26	54.0751428571428	31.6288571428571	18.3659999999999	51.0583333333334	25.5285714285715	79.6510000000001	46.9331428571428	8.15542857142853	20.4066666666665	71.42	75.5011428571428	46.8937142857141	52.0345714285714	90.7291428571424
109	120.064283974295	120.062090886028	120.071059185526	52.049	51.011	53.058	5	5	156.1212	182.6158	166.4882	193.863333333333	127.525	164.4454	129.5654	132.621666666667	416.2416	438.772	766.145166666667	428.999	273.181333333333	268.303833333333	278.5146	336.666	111.2018	131.7606	83.6564	116.4396	106.1216	77.5352	72.4436666666667	92.8351666666667	174.2832	70.3938	77.5453333333333	224.488	168.333	170.5738	203.0198	168.366	254.0796	225.4642	140.8152	174.4542	272.4468	201.9996	657.094666666667	302.018666666667	174.4542
110	120.080044686378	120.077991869084	120.087718360278	154.566	152.024	155.097	10	10	576.754	989.723333333331	827.544400000001	1186.61485714286	641.831599999997	894.7154	669.702000000001	1599.334	188.737	537.7508	110.2032	700.8774	676.525200000001	772.1784	706.116800000001	594.7766	821.152000000002	829.4226	479.494	993.6748	572.7904	164.2522	394.4304	796.7762	641.7058	365.2316	301.92	825.503600000001	344.8952	501.9384	740.882999999999	479.494	1112.018	637.625	320.0288	462.2412	365.2316	835.5438	83.6564	744.721666666664	279.5896
111	121.065404135102	121.062125669495	121.073331055028	547.8815	535.625	555.073	164	97	447.889749999996	1288.54066666667	1847.36357142857	1194.71274999999	1136.43914285716	2155.86461538461	862.111250000004	2033.42942857144	1993.5685	2690.44996153847	1965.00149999999	1966.56	486.659249999995	1167.003	1060.41000000001	1013.10825	555.016000000002	477.477000000002	611.700000000005	366.314625	940.670499999991	1066.14115384616	1130.1819	965.235333333333	597.939750000001	1361.05055555556	378.512750000002	1211.185125	838.645500000003	714.174999999993	1343.34	782.627625000001	1927.09125000001	1442.71507692308	701.502000000003	1104.93075	1162.13046153846	1239.705	1192.67225000001	1679.3689090909	1380.37223076923
112	122.924645402597	122.921145710617	122.932177999052	48.965	46.914	50.003	67	67	1634.3604	2298.9612	2501.5304	2459.164	1997.6495	2675.4888	2039.7796	1669.989	1715.2924	1382.43875	1511.9364	2065.8375	2351.561	2583.1464	2361.4768	2401.0012	1518.0576	2773.9238	1402.84375	1886.59633333333	1870.0266	590.72475	599.4444	1264.4932	1917.976	1237.56325	1239.786	1911.2092	1877.168	1816.312	2154.87075	1535.401	2037.60566666667	2993.2668	1762.9056	2067.9454	2073.0464	1720.627	1720.3944	2011.8344	1870.232
113	124.037154872719	124.036835125514	124.037315849167	59.162	58.154	59.174	3	3	15.2925	66.3216666666667	89.7893333333333	66.3144444444444	88.76175	138.750222222222	94.8806666666667	90.8096666666667	180.363	313.208222222222	480.577	415.24175	55.0920000000001	74.4843333333334	57.1386666666667	69.3770000000001	37.74925	159.068	45.945	102.025	145.891777777778	33.649	75.4964444444444	154.070333333333	95.84475	21.427875	35.7116666666667	51.0111111111111	73.456	69.4204444444445	157.131333333333	77.5368888888889	126.511	191.807	29.5864444444444	112.236666666667	84.6784444444444	147.932222222222	182.619777777778	83.7128888888889	54.113
114	124.038474552888	124.038282402457	124.038666703319	74.991	74.478	75.504	2	2	13.2643333333333	14.2566666666667	14.2846666666667	24.488	9.183	51.986	25.5041666666666	17.3456666666667	116.299	92.9261666666666	102.033333333333	77.5326666666666	9.183	15.305	17.3456666666667	22.4473333333333	19.3831666666667	49.9881666666667	21.427	25.5083333333333	28.5646666666666	25.5041666666666	16.3253333333333	30.61	23.4638333333333	11.2218333333333	13.2621666666667	16.3093333333333	23.4676666666667	10.2033333333333	36.732	16.3253333333333	80.6063333333333	54.0776666666667	26.5286666666667	35.7116666666667	38.7726666666667	44.8873333333334	57.1293333333333	35.7116666666667	64.281
115	124.036030968838	124.034932650449	124.044216650391	132.633	132.628	133.67	3	3	20.4066666666666	31.6251666666666	89.7893333333335	62.2911666666668	66.3108333333334	123.264428571429	89.7851428571428	57.1386666666665	62.2301666666668	67.3309999999998	43.8354285714286	63.2577142857143	37.7523333333334	52.0345714285714	26.5243333333334	43.8671666666667	107.115	131.623	84.6125714285714	187.710666666666	83.6673333333335	35.7116666666666	47.9556666666668	96.8366666666664	52.0879999999999	42.852	65.2906666666668	45.9150000000001	55.0980000000001	37.7153333333334	57.0826666666665	23.4446666666667	184.318333333333	116.312571428571	55.0954285714285	89.7893333333335	127.339285714286	77.5453333333335	64.278	77.5453333333335	118.474666666667
116	124.115383962532	124.111128226279	124.118088150502	317.804	315.262	319.35	4	4	54.1205714285716	166.446285714285	173.448571428571	228.544	82.6431428571428	108.150285714286	87.6708571428567	284.659714285714	72.4402857142857	68.3591428571428	17.357	14.2719999999999	41.7965714285716	47.9534285714285	42.852	41.866857142857	15.3042857142857	22.4525714285714	9.18257142857142	18.3651428571428	25.5071428571428	7.142	7.142	48.0272857142855	31.6288571428571	4.08114285714286	3.06085714285714	55.0954285714285	11.2231428571429	26.5274285714286	38.7708571428571	24.4868571428571	154.063142857143	64.278	15.3042857142857	11.2231428571429	49.994	66.3185714285714	38.7708571428571	17.357	3.06085714285714
117	124.922766961646	124.921054067929	124.93027479824	48.966	46.937	50.002	9	9	304.0345	428.568	448.91	416.262	394.83675	477.5472	364.2828	158.37125	243.83975	293.832	280.56875	314.2832	359.128	418.3025	429.52525	419.32275	256.08275	530.504000000001	258.12325	319.33825	331.58125	86.7212500000001	94.9995	197.19775	333.6054	223.43475	187.726	290.77125	351.0176	311.222	386.2215	261.1712	328.5205	528.463600000001	321.37875	341.834	323.41925	276.89425	365.2495	343.82425	289.396
118	125.022009850431	125.021101888021	125.022577369881	166.2805	163.253	167.317	4	4	39.7956	59.1832	56.1183333333332	54.0776666666668	49.9963333333332	37.7548	30.605	34.6868	30.606	37.7523333333332	73.4639999999998	28.5992	52.0370000000001	48.9696	46.9353333333334	47.9086666666668	86.7141666666668	113.146	53.0504	80.5168000000001	49.9963333333335	28.5656	21.4235	48.9792	51.01	34.6868	35.7116666666668	35.7466666666666	31.6303333333333	37.7918	34.6868	39.7929999999999	30.576	59.102	29.5858	48.8800000000001	41.8268333333332	24.4839999999999	62.2403333333335	35.6766666666666	33.6666
119	125.965010704053	125.961913214789	125.967122968313	1071.74	1071.23	1072.32	26	26	515.08799999999	924.119999999984	758.880000000008	755.82000000002	545.69999999999	754.799999999987	580.37999999999	584.393333333322	547.73999999999	573.23999999999	941.460000000025	457.081999999993	709.267999999986	688.499999999988	758.88000000002	550.857999999989	610.979999999989	749.700000000011	539.57999999999	574.176666666656	680.340000000007	573.23999999999	587.51999999999	780.299999999986	808.859999999986	535.500000000014	517.13199999999	561.000000000015	526.319999999991	569.15999999999	688.50000000001	589.559999999989	602.783333333322	671.160000000018	551.936666666658	546.591666666656	555.89999999999	512.040000000014	981.821666666648	538.594000000013	542.771666666658
120	125.98624281796	125.983220363727	125.995117528479	44.885	42.833	45.922	123	123	1981.39485714286	3078.09425	3145.54085714286	3570.77777777778	1994.53444444444	2938.176	1975.15022222222	2168.3916	487.719333333333	450.9284	582.583142857143	784.599714285714	3046.4665	2954.774	2965.08866666667	3034.14088888889	803.985142857143	1356.9325	843.850125	822.350285714286	3754.41777777778	3003.7632	3062.4	3823.176875	3661.57755555555	2892.33	2577.24171428571	1758.911	1940.5155	2069.236	3132.6855	2240.074	1323.26425	2082.585375	2111.9175	1482.47514285714	878.542875	1195.4475	756.684499999999	1107.9915	2408.9283
121	127.038447728233	127.038447728233	127.038447728233	295.855	295.855	295.855	1	1	38.7726666666668	43.8743333333334	38.7726666666664	52.0370000000001	40.8066666666669	43.8671666666669	27.5490000000001	34.6573333333336	239.778333333334	486.619500000003	302.989499999999	476.495666666668	41.8268333333336	55.1519999999999	60.1996666666668	49.988166666667	45.9128571428571	65.3013333333329	49.9963333333335	65.2982857142857	41.8268333333336	42.8539999999997	39.7930000000001	53.0573333333335	51.0083333333336	48.9760000000001	46.9331428571428	38.7726666666668	47.9556666666668	38.7663333333332	64.2810000000001	34.6913333333334	26.5243333333333	54.0776666666668	35.7116666666668	36.7302857142857	27.5489999999998	30.6350000000001	88.7544999999997	24.4839999999999	33.6710000000001
122	127.038356311378	127.037598128658	127.046111721463	58.16	54.067	59.179	6	5	371.124	492.798	462.124714285714	423.418571428571	246.880333333333	282.863166666666	276.465166666666	275.438571428571	196.749714285714	280.578571428571	448.925714285714	206.944	255.071428571429	248.949714285714	219.361428571428	179.549333333333	68.3623333333333	128.541	63.3123333333333	85.694	359.140571428571	203.036857142857	249.97	345.876857142857	285.285	163.245714285714	175.489142857143	196.915142857143	100.9965	135.837333333333	236.673142857143	223.526	86.7283333333333	175.497333333333	130.596571428571	131.598428571429	87.7445714285715	255.071428571429	312.207428571428	112.231428571429	47.9948333333333
123	128.020117259324	128.018183507329	128.029534618927	44.8785	42.844	46.15	32	32	296.917	463.209714285714	491.777714285714	498.919714285714	384.665666666667	526.467428571429	388.728857142857	408.114285714286	444.429333333333	435.682333333333	454.027142857143	440.763428571429	458.108285714286	525.888571428572	512.183428571429	503.024333333333	429.490166666667	455.047428571429	288.754333333333	417.316333333333	411.194333333333	348.897	320.638857142857	518.305142857143	466.270571428571	288.754333333333	292.822	490.700166666667	356.079714285714	340.775428571429	529.899	392.128	616.231	573.400571428572	295.848333333333	424.438857142857	495.882	551.6775	501.381142857143	531.593666666667	234.676666666667
124	128.052508861988	128.051818797872	128.052922126574	91.834	91.817	91.839	3	3	47.95175	36.729	27.54675	11.231	133.657428571429	17.3594285714286	16.3291428571429	168.347142857143	82.6402500000001	69.3697142857143	6.12171428571429	123.45025	101.008285714286	162.18	122.331428571429	46.9397142857143	26.5274285714286	22.4462857142857	53.092	25.50625	13.26325	5.098125	4.08057142857143	9.17485714285716	23.46575	8.16799999999999	3.06342857142857	31.6288571428572	38.7708571428571	70.3997142857144	25.5071428571429	23.4665714285715	391.776	218.524571428572	75.5540000000001	162.225428571428	266.294571428572	403.012857142857	8.163	154.063142857143	54.0732499999999
125	128.051602444668	128.051602444668	128.051602444668	355.025	355.025	355.025	1	1	0	5.101	6.1212	6.12239999999997	1.02040000000001	7.14279999999997	2.0384	2.0404	1.02040000000001	4.08560000000002	0	5.101	5.10699999999997	4.0808	7.14280000000004	4.0808	8.15333333333327	6.1212	12.2448000000001	17.3286666666666	12.2424	3.0606	2.0404	3.0606	7.1414	4.08160000000003	5.10199999999998	9.1818	7.13440000000001	7.1414	6.1212	3.06119999999999	11.2222	9.1818	1.02040000000001	3.0648	14.2996000000001	6.1212	6.1212	4.0808	10.202
126	128.952044986215	128.951060274025	128.960559167098	1078.39	1072.25	1085.54	25	20	1251.54166666667	1778.88	1648.32	1681.98	1209.72	1607.52	1196.46	1180.08333333333	1132.10416666667	813.96	1748.28	1090.50833333333	1260.72000000001	1437.18	1606.5	1220.91666666667	1232.16	1759.5	1165.86	1246.4375	1698.3	1221.96	1043.46	1219.92000000001	1739.29714285714	1113.84	1237.25	1220.94	1022.875	1052.64000000001	1721.76	1234.2	1194.375	1494.3	1109.76	1109.64583333333	1103.52083333333	1147.5	1775.22916666667	1178.04166666667	1082.355
127	128.951635866663	128.951605417566	128.951666315761	1096.81	1095.77	1097.85	2	2	607.920000000001	834.360000000002	671.758181818183	636.480000000003	547.740000000001	764.660909090895	590.580000000001	562.520909090899	551.820000000001	331.795454545455	847.620000000004	502.860000000001	759.899999999986	594.698181818182	645.660000000002	684.420000000003	613.019999999989	746.284545454547	489.600000000001	632.963636363637	597.719999999989	552.311818181819	475.319999999992	630.921818181806	601.315454545456	522.240000000002	528.878000000002	563.592000000002	536.998181818183	630.360000000001	592.127272727262	576.813636363637	577.320000000001	612.000000000003	562.020000000001	527.340000000001	553.332727272728	528.360000000002	877.98181818182	413.100000000001	567.633636363627
128	129.018467822566	129.016357490997	129.02705568146	90.808	83.66	94.884	25	23	86.731875	87.7414999999999	97.9440000000001	110.268	136.799111111111	140.898	120.3895	193.8475	1098.944	1439.62314285714	128.5515	896.726500000001	123.446888888889	183.6	165.186	118.349	76.5249999999999	119.442375	114.339555555556	84.6876666666667	197.9285	413.917	296.89275	319.120888888889	141.81475	189.906	163.34	89.7820000000001	92.8503333333333	79.58925	128.5515	156.117375	420.3945	192.948	102.1	192.843	691.7295	501.963	133.576333333333	560.185875	113.244666666667
129	129.036185493374	129.035410379735	129.037488648812	45.8985	44.878	45.917	6	6	153.06	259.1308	400.938600000001	397.956	159.1824	453.0576	180.6108	218.3228	139.7674	149.989	96.9190000000001	152.0098	313.2014	289.7368	386.6558	334.396	160.1714	264.2318	77.5504	164.246833333333	256.1204	159.172	122.568	377.548	325.5076	135.682166666667	94.8786	293.8752	117.346	170.4068	351.3616	214.494	292.7974	416.241600000001	131.623	175.4744	148.9784	284.2828	189.9804	192.8178	95.9175999999999
130	129.035995914923	129.035389511674	129.036602318173	143.848	143.823	143.873	2	2	86.819	115.2826	107.135	104.159	90.8096666666669	125.501	106.305333333333	122.32	146.9088	201.005666666667	168.355	220.392000000001	71.4233333333335	153.919333333334	116.318	76.5250000000002	77.5453333333335	96.9158333333335	61.2100000000001	62.2322	89.8773333333335	40.808	77.5453333333335	65.3056000000001	95.9176000000001	62.2301666666668	77.4693333333335	107.135	93.8706666666669	73.3920000000002	72.4342	79.5860000000002	240.7672	191.822666666667	91.8300000000002	87.7486666666669	196.892166666667	237.504666666666	218.351333333334	207.127666666667	237.737666666667
131	130.049073950924	130.044583177422	130.057922564717	98.982	94.9	109.179	67	61	342.832	598.240888888889	516.2718	523.374	687.704666666667	462.211	411.945333333334	1486.62566666667	800.896250000001	1179.43527272727	34.6875555555556	948.909999999999	351.185777777778	620.295111111111	406.048444444444	331.788888888889	1202.973	418.063333333333	995.8128	1259.39125	209.0385	384.6531	233.656333333334	151.091555555556	173.437777777778	310.147555555556	156.009	451.282	423.438333333334	361.1862	195.776	294.651555555556	1435.609	514.528	316.268888888889	552.361	1348.4768	822.299111111111	98.9615555555556	1389.4449	717.845333333334
132	130.048557525266	130.046420509409	130.056923296572	53.052	50.994	62.229	57	55	1149.9908	1631.2465	1582.80833333333	1683.47142857143	1218.22114285714	1631.558	11.2222	25.5041666666667	595.7968	1688.65166666667	1739.38416666667	13.247	1724.712	1881.18733333333	1893.955	1672.32633333333	20.404	1707.35085714286	798.8166	10.214	998.824750000001	10.2033333333333	497.922666666667	926.5005	1020.35266666667	564.244333333333	444.807200000001	766.270333333333	1037.63057142857	868.133333333333	1143.52	10.204	17.3468	1801.7615	974.372857142857	1164.146	1861.088	1633.55366666667	2503.898	1991.69066666667	1106.996
133	130.065446590863	130.06265280624	130.073325182104	206.076	202.993	207.125	95	95	1504.92142857143	2270.13571428572	2179.02514285714	2658.7715	1892.424	2554.706	1779.37828571428	2813.9874	979.360000000001	988.5738	207.127666666666	937.533166666668	2127.764	2535.63187499999	2299.6435	1981.39485714286	1258.21725	1716.12057142857	1273.272	1414.0665	1901.3675	1737.48575	1539.33714285714	1916.417	1536.4965	1468.198	1260.01371428571	1783.687	1129.45628571429	1344.73657142857	1468.25966666667	1037.63057142857	1689.534	1780.39857142858	1334.53371428572	1112.018	1533.43575	1412.199	508.043000000001	1441.74975	981.377428571427
134	130.064586346281	130.062379659733	130.071981213364	269.345	264.249	272.428	19	19	10.2016666666667	40.8133333333334	19.4053333333333	44.8925714285714	57.136	103.135428571428	61.2171428571428	210.154333333333	2974.36766666666	3608.62425000002	2310.073	4688.04875	30.5828571428572	33.6655000000002	35.7050000000001	24.4868571428571	103.938	174.468857142857	184.680333333334	210.394666666668	38.7708571428571	15.305	8.16266666666669	20.4066666666667	27.570857142857	19.399	11.2218333333333	21.427	37.7505714285714	9.19050000000001	24.508	13.2637142857143	97.0108333333335	61.2099999999998	22.4876666666666	54.0688333333332	118.353142857143	44.8925714285714	52.0345714285714	76.4500000000005	82.7145000000001
135	130.085756442035	130.084209603016	130.093884736255	60.1935	58.166	64.264	12	12	268.109714285714	334.614666666667	34.6856666666667	242.839333333334	521.293	640.769333333334	399.970666666667	1008.94483333333	570.4	656.043714285714	509.146333333334	835.652999999999	461.190666666666	913.155714285715	601.898333333334	238.719	598.935666666666	12.232	191.822666666667	576.488333333333	256.103666666667	229.371428571429	141.826333333333	215.290333333334	703.405714285714	140.799428571429	177.509	1684.57033333333	578.4345	419.5625	963.037333333334	807.083666666668	1383.50742857143	1949.69775	514.224	817.1535	731.579	1165.22066666667	919.170166666668	927.370666666668	422.763
136	130.072932909456	130.071827236353	130.074038582559	337.6855	337.685	337.686	2	2	12.242	41.8336666666664	44.938666666667	22.4473333333334	11.2218333333333	13.2643333333334	6.12099999999998	36.7320000000001	30.6049999999999	38.7346666666666	21.4234999999999	27.5490000000001	14.2846666666667	10.2033333333334	16.3253333333334	11.2126666666666	6.12200000000001	12.242	11.2181666666666	19.3863333333334	16.3253333333332	5.10166666666663	9.19050000000001	8.15466666666665	34.6913333333334	6.12099999999998	6.12100000000004	24.4880000000001	8.16266666666661	10.2016666666666	18.384	7.14816666666668	12.2439999999999	22.4436666666666	9.18149999999997	8.16266666666669	12.2439999999999	9.18300000000002	12.2439999999999	9.18299999999994	24.4880000000001
137	130.089147644073	130.088550731623	130.089744556523	74.977	72.438	77.516	2	2	496.902333333333	76.375	60.2036000000001	77.5504000000001	93.8768000000001	120.4072	92.8382	243.8756	580.474833333333	696.435666666666	476.4334	827.3822	122.424	248.9288	169.3532	89.7776	157.1108	36.7272	108.1624	131.6316	53.0504	189.751	132.652	51.01	195.872	196.892166666666	206.0804	305.76	452.0372	82.6362	239.794	173.434	312.1812	393.7972	595.874666666667	677.545600000001	659.178400000001	674.352200000002	1093.6544	741.6854	409.1804
138	130.966435282939	130.966435282939	130.966435282939	1109.01	1109.01	1109.01	1	1	243.057499999995	351.899999999994	334.970000000003	334.970000000003	229.499999999996	346.799999999994	251.939999999996	238.679999999996	191.759999999997	168.299999999997	175.440000000002	182.356249999997	309.438749999994	300.899999999995	314.159999999994	359.480000000003	251.939999999996	366.179999999993	181.559999999997	270.299999999995	302.939999999995	151.144999999997	183.599999999997	340.135714285708	407.555555555549	177.480000000002	165.442500000001	249.593750000003	164.219999999997	213.179999999996	410.542499999992	253.979999999995	218.279999999996	342.720000000003	179.519999999997	150.959999999997	213.179999999996	256.020000000003	179.519999999997	188.699999999997	180.539999999997
139	130.966525935325	130.964377852153	130.973517504768	1080.43	1074.31	1092.71	21	14	1765.5105263158	2476.88833333332	2346.00000000001	1804.20190476191	1761.42842105264	1540.4375	1779.84888888888	1692.0811111111	1516.54555555555	1470.84000000001	1324.64315789474	1265.16684210527	2443.14000000001	2335.79999999999	691.560000000013	2222.70631578949	1547.16222222221	2483.70000000001	1313.75999999999	1710.53999999999	1079.16000000002	1330.07999999999	1436.15999999999	2269.49999999999	2317.44000000001	1341.30000000001	1424.65473684211	1702.38000000001	1445.0652631579	1755.41999999999	2600.30105263159	1848.24000000001	1578.79944444444	2554.37736842107	1409.63999999999	1244.05722222221	1370.56684210527	1734.00000000001	1289.98222222221	1349.13578947369	1287.23999999999
140	130.997710725226	130.995934495369	130.999486955083	67.8405	67.342	68.339	2	2	123.45025	129.57175	191.807	264.24475	108.143555555555	178.4125	129.667	83.6605	42.8242500000001	38.7695	230.5765	38.7695	109.16675	123.45025	123.45025	134.772	31.631625	80.59975	30.5866666666666	39.78975	363.476	726.477333333333	832.501333333333	652.96	204.075	267.33825	222.251	72.43775	53.053	113.24775	145.89575	139.791375	51.0125	153.969666666667	88.7617500000001	67.3365	37.74925	49.99225	213.0755	46.96025	39.78975
141	130.998411442937	130.996602787313	131.00022009856	58.658	58.136	59.18	2	2	25.4833333333333	79.5911999999999	117.346	135.6866	55.098	122.424	58.1628	32.6528	22.4216666666667	38.7726666666667	193.838	20.4033333333333	99.9796	76.5299999999999	87.7372	76.5299999999999	11.2218333333333	74.4892000000001	13.2782	14.2856	195.9168	723.382571428572	816.266666666667	334.6256	130.474666666667	249.981666666667	190.8148	58.1514	25.51	61.284	85.7136000000001	59.1716	27.5454	97.9392	70.403	40.816	25.505	24.4848	202.0392	35.749	22.4708
142	131.047784497238	131.047784497238	131.047784497238	196.877	196.877	196.877	1	1	74.4964999999999	65.2959999999998	85.8060000000003	92.8427499999997	63.2554999999998	120.3895	62.2352499999998	63.3484999999998	602.832500000003	1760.9515	582.562749999998	543.793249999998	92.8654999999999	83.6604999999998	87.8704999999998	97.9439999999997	43.8062499999999	127.53125	141.641	46.9314999999999	86.7212499999998	50.96	45.9112499999999	108.1465	81.6199999999998	40.8099999999999	76.6312499999998	68.3567500000003	36.7289999999999	56.0449999999999	99.9844999999997	75.4984999999998	51.0124999999999	112.255	37.7492499999999	56.1137499999998	28.5669999999999	65.2959999999998	27.5535	41.8302499999999	44.8909999999999
143	131.052465859106	131.052465859106	131.052465859106	97.951	97.951	97.951	1	1	9.18245454545455	34.7078181818182	14.2838181818182	47.9741818181818	35.7095454545455	40.8109090909091	36.7101818181818	129.574636363636	70.3988181818183	47.9528181818182	7.14190909090909	80.6015454545454	28.5803636363636	24.4865454545455	31.6148333333333	22.458	104.067818181818	19.3748181818182	55.1241818181818	85.6570909090909	10.1981818181818	20.4054545454545	18.3645	7.14509090909091	4.08109090909091	18.3649090909091	12.237	28.5852	27.5473636363636	25.5068181818182	12.2367272727273	21.4161818181818	81.6218181818182	27.5743636363636	16.3243636363636	45.9368181818182	124.528727272727	91.8245454545454	11.223	74.5197272727273	43.8482727272727
144	131.128769653468	131.1263099835	131.13771870343	45.911	44.879	50.995	46	45	29.5882857142857	67.3365	12.2434285714286	36.7302857142857	166.306571428571	238.76775	107.139375	154.192571428571	310.166857142857	403.012857142857	445.864857142857	316.2775	36.7302857142857	75.5011428571428	31.6288571428571	55.0954285714285	1386.55063636364	1687.44755555556	1153.997	930.392	18.3651428571429	173.448571428571	84.743	22.4651428571429	40.81	21.426	24.4834285714286	11.2231428571429	123.465375	10.20375	25.55	15.315	174.468857142857	253.022	87.7445714285715	158.13875	433.621428571429	148.169285714286	415.547	99.988	161.069714285714
145	132.047319648132	132.046251641775	132.050651421948	92.3465	91.817	92.855	4	4	15.306	41.8282	64.3335	28.5926666666667	10.202	49.0272	38.7663333333334	22.4473333333333	10.202	47.9494	15.305	27.5454	60.1918	134.6136	120.281333333333	67.3464000000001	23.4692	93.8706666666667	36.7272	20.408	17.3428333333334	12.228	12.242	35.6766666666667	39.7878	11.2244	13.2782	43.8743333333333	52.0403999999999	30.61	54.0776666666667	34.6913333333333	13.2496	164.4454	43.8686	40.8159999999999	142.846666666667	10.2016666666667	22.4444	147.948333333333	15.303
146	132.046582099067	132.046582099067	132.046582099067	220.377	220.377	220.377	1	1	18.366	21.4235	17.3456666666667	13.2637142857143	14.2823333333334	24.4640000000001	16.3226666666667	7.14116666666668	8.16266666666669	15.3042857142857	14.284	7.14816666666668	17.3456666666666	15.305	13.2621666666666	11.2236666666666	17.3428333333334	19.3863333333334	14.2823333333334	11.2236666666667	19.3831666666667	13.2643333333334	13.2637142857143	17.3286666666667	19.3691428571428	20.3885714285714	16.3131428571429	15.305	15.3042857142857	13.2643333333334	24.4640000000001	9.18300000000002	14.2846666666667	25.5041666666667	11.2126666666667	14.2846666666667	18.366	13.2643333333334	9.18257142857142	15.3042857142857	13.2621666666667
147	132.053031824344	132.046763128774	132.055253974358	186.714	183.652	194.888	5	5	13.264875	75.4985000000001	9.18337500000001	4.081	164.26025	13.264875	177.5235	588.323625000001	70.3972500000001	9.18225000000001	31.62775	46.966	5.10124999999999	10.2025	14.273	6.1215	218.494	9.18225000000001	5.10125	236.698	13.264875	9.18225000000001	7.14700000000001	10.20375	6.1215	4.081	7.14262500000001	220.374	10.2025	74.4326250000001	11.22275	40.8150000000001	878.435250000001	2.03925	70.3972500000001	74.4782500000001	6.1215	458.09225	173.46375	5.10125	7.14175000000001
148	132.051646595475	132.048297872661	132.056444127952	302.002	299.941	304.022	4	4	159.158999999998	129.571750000001	4.08099999999996	7.14175000000003	271.453	6.12149999999994	466.368499999999	1310.15683333334	7.15224999999998	21.4305	14.2835000000001	16.3240000000001	5.10125000000002	6.12149999999994	4.0808	11.2090000000001	7.14174999999993	3.0576	4.08099999999996	5.10124999999995	3.06074999999997	2.04349999999999	3.06075000000001	6.12149999999994	4.08100000000002	4.08099999999996	4.08499999999998	3.06075000000001	1.02025	3.06074999999997	6.13049999999998	5.10166666666673	5.10750000000002	6.12150000000003	3.05699999999997	4.08099999999996	6.12149999999994	4.08100000000002	6.11399999999997	1.02025	7.14174999999993
149	132.099563414108	132.097473072522	132.10270399555	119.37	115.294	124.483	19	11	275.4675	469.759	452.991	460.13275	438.686	613.1402	434.6265	780.554	1402.167	1989.39	721.2814	1406.92475	575.735000000001	744.855750000001	646.838500000001	472.37575	500.94275	597.954399999999	848.8064	725.35	435.64675	823.352000000002	527.46925	601.918	643.777750000001	676.425750000001	624.3624	855.989750000001	591.745	443.80875	633.57525	386.2215	1476.531	946.931199999998	485.639	780.491250000001	1055.95875	930.814250000001	817.1802	1032.493	533.721500000001
150	133.060979604595	133.058879267836	133.070168094359	51.018	49.98	58.147	10	9	76.5125	73.4640000000001	59.2412000000001	43.8722857142857	47.9556666666667	37.7523333333334	29.5896666666667	61.27	205.087	182.609833333333	371.401333333333	117.338333333333	88.6902857142857	77.5417142857142	73.5239999999999	72.5028333333334	251.981166666667	228.778666666667	238.758	185.882666666667	64.2705	24.484	39.7911428571428	55.098	60.1898333333334	26.5286666666667	15.3042857142857	24.484	51.0166666666667	44.9313333333333	51.0700000000001	35.6941666666667	79.573	76.5125	41.8268333333334	60.1996666666667	110.178	47.9478333333333	333.633428571428	85.694	61.16
151	133.100143864783	133.100143864783	133.100143864783	384.63	384.63	384.63	1	1	18.3497142857143	33.6694285714286	29.5634285714284	59.2262857142859	22.4462857142857	37.7505714285714	22.4462857142857	52.0345714285714	7.142	11.2152857142857	13.2637142857143	9.18257142857142	37.7505714285714	57.136	34.69275	31.6288571428571	37.7505714285717	65.289142857143	30.6342857142856	57.136	53.0548571428571	37.7505714285717	42.8504999999999	79.6491428571425	54.0297142857145	31.6244285714287	22.4462857142857	57.136	16.3245714285714	20.4028571428572	31.6288571428571	38.7708571428571	48.9325714285716	37.7505714285714	19.3854285714286	16.3245714285714	13.2637142857143	37.7505714285717	15.2925	25.5071428571428	12.2434285714286
152	133.976815710447	133.97632285114	133.980642687098	1069.23	1069.18	1069.27	6	6	530.24499999999	733.379999999987	603.839999999989	676.259999999988	535.49999999999	575.27999999999	616.079999999989	465.119999999992	507.960000000005	487.559999999991	136.679999999998	532.439999999991	547.613333333323	629.339999999989	580.37999999999	649.739999999988	436.559999999992	622.199999999989	563.03999999999	598.739999999989	653.819999999988	431.459999999992	654.839999999988	587.578333333324	504.703333333324	464.099999999992	637.499999999989	465.120000000009	502.859999999991	551.81999999999	422.279999999992	505.919999999991	472.259999999992	475.074999999991	496.783999999992	545.69999999999	483.479999999991	493.679999999991	145.123999999997	554.646666666655	496.739999999991
153	134.045736141279	134.045355360599	134.047564534505	52.021	49.997	52.037	5	5	127.525	163.232	140.921	126.521333333333	3.0612	193.876	3.0612	4.0808	72.4342000000001	136.724666666667	135.704333333333	46.9384	189.596	156.111	177.683	212.2432	5.10100000000001	79.6692	31.6324	14.2996	154.070333333333	70.3915	95.9113333333333	177.538	192.8115	103.036833333333	120.399333333333	112.236666666667	163.264	3.0642	161.344333333333	5.099	2.0404	174.4542	164.273666666667	124.4888	400.991	5.10083333333334	840.617333333334	302.9895	101.933333333333
154	135.116919033446	135.11493700309	135.125742490273	614.183	606.063	620.346	10	6	83.6634285714279	927.744999999994	481.574857142853	848.283428571435	329.506142857146	723.357250000003	462.189428571425	596.867142857138	330.572571428569	503.000857142861	143.860285714287	347.673857142854	467.290857142853	483.615428571424	487.696571428567	245.888857142859	292.822000000002	86.724285714285	74.4808571428565	142.840000000001	283.877714285715	255.07142857143	82.6431428571422	362.201428571431	101.008285714286	54.0751428571424	73.460571428572	204.057142857141	43.8722857142853	195.894857142855	48.9737142857139	278.537999999998	2427.312	431.58085714286	56.0685714285712	341.747857142855	255.071428571426	696.855142857137	175.489142857144	114.255999999999	61.165714285714
155	137.058714714003	137.057515159624	137.06316240557	293.3325	288.713	295.855	4	3	8.16228571428571	16.3245714285714	19.3854285714286	14.2823333333334	16.3245714285714	24.4868571428571	15.3042857142857	26.5051428571427	557.076	694.960499999999	548.913714285714	707.033250000003	12.244	20.4057142857143	28.568	15.305	46.9331428571428	47.9478333333332	47.9534285714285	58.1562857142857	13.2637142857143	18.3651428571428	11.2152857142857	17.3302857142856	18.366	17.3424285714286	6.12685714285716	14.284	5.10142857142857	11.2231428571429	15.3042857142857	10.2028571428571	21.4080000000001	16.3245714285714	10.2028571428571	11.2231428571429	12.2434285714286	15.315	12.2434285714286	9.18257142857142	10.2028571428571
156	137.965762652518	137.961893946802	137.974607387809	1071.275	1071.12	1072.36	86	86	775.128750000007	1263.77999999998	1033.25999999998	1084.42000000001	752.759999999987	1111.79999999998	870.059999999984	716.917500000006	953.700000000001	734.399999999987	1349.46000000001	730.144999999988	674.300000000012	958.799999999983	1198.50000000001	954.720000000013	704.820000000007	1103.64000000001	844.560000000004	823.271428571413	938.399999999983	732.359999999987	783.435714285699	724.199999999987	1033.25999999998	797.640000000011	772.139999999986	674.220000000009	746.639999999987	758.879999999986	1093.43999999998	634.439999999989	752.792857142843	979.200000000014	735.408571428559	734.178888888875	809.879999999986	706.86000000001	1216.52142857141	744.795000000013	961.860000000001
157	138.05462048246	138.053140679413	138.063039957019	58.1615	56.113	60.195	10	10	6.11400000000001	4.0816	7.14116666666667	9.1815	5.101	4.0808	6.1212	7.14116666666667	7.13440000000001	3.0605	6.122	4.0816	6.12120000000001	8.16266666666667	8.16266666666667	5.10100000000001	27.5508	10.2016666666667	13.2782	36.7272	8.16133333333334	6.122	2.04033333333333	9.183	6.11520000000001	0	3.0605	7.14116666666667	3.0606	8.17066666666667	14.2823333333333	8.1616	33.6666	14.2856	2.0404	1.0202	8.16133333333334	79.586	22.4436666666667	10.2033333333333	3.0642
158	138.091949059752	138.090394515442	138.099526285474	120.396	117.342	120.402	7	7	5.10166666666667	12.232	15.305	15.305	128.6964	160.166166666667	141.826333333333	285.693333333333	3.0605	4.08133333333333	3.0605	2.04066666666667	20.3885714285714	51.0583333333333	19.4021666666667	36.726	81.6114285714286	85.708	40.8133333333333	98.9561666666666	7.14233333333333	5.09666666666667	2.04066666666667	7.13533333333333	17.3286666666667	4.08066666666666	4.08133333333333	14.2706666666667	20.4066666666667	12.242	16.3093333333333	11.2328333333334	160.192333333333	89.7893333333333	23.4676666666667	52.037	101.013	125.624	8.16266666666667	121.300666666667	64.2704999999999
159	138.12871358481	138.125663411283	138.135003741866	362.697	359.128	363.239	16	16	126.515428571429	310.181333333334	320.369714285714	369.343428571428	207.118	319.349428571428	177.529714285714	577.414333333332	359.157333333334	324.450857142857	65.2906666666671	66.2721428571429	167.326857142857	128.447999999999	226.476999999999	223.442571428571	30.5800000000002	30.6085714285714	10.2028571428571	22.4253333333335	91.8257142857142	10.2033333333334	16.3253333333334	68.3623333333335	69.3697142857139	11.2231428571429	8.16133333333338	168.347142857143	40.777142857143	71.4233333333335	47.9478333333336	58.1562857142857	481.597333333334	174.468857142857	42.8469999999999	51.0166666666668	101.008285714286	237.726571428571	76.5250000000002	71.4233333333335	10.2028571428571
160	138.976989773633	138.97311843069	138.985371029799	1071.31	1069.21	1080.42	46	45	1126.89833333331	1257.65999999998	1407.59999999997	1365.96833333336	1052.63999999998	1123.01999999998	936.359999999983	920.521666666649	853.739999999985	627.299999999989	1136.28000000002	1000.00333333332	1199.96875000001	1167.89999999998	838.440000000008	1455.87500000003	916.979999999984	813.960000000011	781.320000000021	877.61166666665	1203.59999999998	849.659999999985	1053.67199999998	989.399999999982	1158.71999999998	1026.12000000002	1087.05333333331	1056.72000000002	740.519999999987	896.579999999984	1047.53999999998	748.679999999987	858.199999999983	1242.36000000001	829.941666666653	844.918333333317	742.559999999987	1053.66000000002	1019.62333333331	996.125000000018	853.363333333319
161	139.001733011679	139.00020001192	139.009481840045	91.315	83.66	93.874	18	17	85.7115	105.08575	121.406444444444	110.256	76.565625	111.289	94.8806666666667	48.976	984.997999999999	1138.692	376.462	757.025499999999	125.487333333333	108.12	124.399333333333	113.257	81.6266666666666	122.506666666667	82.7010000000001	81.63	223.428666666667	317.0645	274.439777777778	328.296888888889	165.2805	166.423	206.219555555556	64.281	66.3216666666666	90.8096666666667	139.770444444444	156.111	157.13775	81.6800000000001	86.7849999999999	83.6673333333333	438.743333333334	288.722888888889	349.745666666666	424.458666666667	75.4984999999999
162	139.040199412087	139.037367367403	139.044843233549	237.698	235.675	237.75	5	5	247.900499999999	382.624999999999	338.695333333334	344.872666666666	265.026666666667	372.421666666666	245.900333333334	242.799666666667	240.759333333334	230.557666666667	493.841333333334	196.892166666667	356.096333333332	378.543666666666	347.933666666666	364.861666666666	220.176	380.522166666667	293.855999999999	244.839999999999	377.523333333334	283.652666666667	281.611999999999	339.770999999999	377.831666666665	255.333333333333	280.316666666666	260.1425	276.465166666667	271.142666666666	367.979333333332	248.717333333334	174.4542	378.543666666666	265.286666666666	260.184999999999	234.638333333334	254.0215	548.939333333332	275.445	282.632333333333
163	139.988961753512	139.985041478297	139.99776585599	1070.23	1069.16	1072.2	77	77	1166.74333333331	1648.31999999997	1285.19999999998	1312.73999999998	1084.25999999998	1459.61999999997	1061.81999999998	921.059999999984	1242.35999999998	1245.41999999998	1194.41999999998	976.139999999983	1450.76666666664	1739.09999999997	1421.87999999997	1448.40000000002	1017.95999999998	1298.45999999998	1081.20000000002	1151.41833333331	1839.05999999997	1258.67999999998	1101.09999999998	1361.51166666664	1336.19999999998	1138.31999999998	1294.37999999998	1190.34000000002	1203.59999999998	1119.95999999998	1335.17999999998	1128.11999999998	1187.17666666664	1201.47999999998	1098.48199999998	1125.05999999998	1260.71999999998	1027.13999999998	1670.42500000003	1202.87999999998	1276.01999999998
164	140.953662473091	140.951005313859	140.962839588904	1072.3	1071.32	1078.41	68	67	1412.63571428573	1945.13999999997	1685.04000000002	2069.56700000001	1089.36000000001	1664.63999999997	1079.15999999998	1506.60714285711	1280.09999999998	952.679999999983	1577.94000000003	1137.30000000001	1893.7285714286	2037.95999999996	1702.38000000003	1629.55833333336	1431.05999999997	1706.46000000002	1451.45999999997	1198.94749999998	1539.18000000002	1263.77999999998	1343.33999999998	1690.14000000002	1720.08571428574	1251.54000000002	1315.37000000001	1192.38000000001	849.659999999985	1238.27999999998	1780.92000000002	1127.10000000002	1189.75625000001	1504.50000000002	1098.01999999998	1347.26428571426	1248.18571428573	1354.56000000003	1701.35999999997	1192.28500000002	690.203999999989
165	140.963096606046	140.961406577223	140.964786634869	43.348	42.844	43.852	2	2	335.674	537.690571428571	476.473428571429	515.244285714286	308.126285714286	340.775428571428	305.022714285714	260.172857142857	881.8675	1153.94314285714	1004.98142857143	516.264571428571	315.268285714286	309.146571428571	365.262285714286	382.607142857143	273.436571428571	375.465142857143	235.686	205.087	356.079714285714	114.277333333333	183.78	315.268285714286	309.146571428571	107.135	180.590571428571	244.868571428572	179.570285714286	257.076	327.786857142857	254.229	229.564285714286	264.254	122.44	135.698	151.002285714286	262.617285714286	319.617714285714	154.063142857143	173.448571428571
166	140.993730631913	140.990529044216	140.998518692408	1069.24	1069.16	1070.29	23	23	1489.19999999997	2388.83999999996	1397.39999999998	1565.70399999997	1400.45999999998	1749.29999999997	1569.77999999997	1432.07999999997	1261.73999999998	1362.71999999998	1943.09999999997	1338.23999999998	1644.39799999997	2319.47999999996	1510.61999999997	1407.59999999997	1574.87999999997	1406.57999999997	1675.85999999997	1568.75999999997	2190.95999999996	1348.43999999998	1571.81999999997	1557.03166666664	1346.39999999998	1220.93999999998	1351.90399999998	1405.55999999997	1557.53999999997	1421.87999999997	1693.19999999997	1607.51999999997	1447.37999999997	1460.43799999997	1491.36999999998	1263.77999999998	1495.31999999997	1235.21999999998	1893.76599999996	1307.81999999997	1524.89999999997
167	140.9948689633	140.993991884749	140.996010797674	36.7315	32.647	39.794	6	6	1093.05	1607.98352941176	625.435142857143	1619.20676470588	1141.31417647059	1484.52794117647	1115.18147058824	1036.92123529412	1685.96276470588	1895.96129411765	2467.78235294118	1305.97647058824	1507.99470588235	1509.015	752.9445	1496.77147058824	1111.73588235294	1523.47476470588	1210.06882352941	1060.73882352941	1545.70494117647	1102.17488235294	1068.24794117647	1489.54352941176	1402.86666666667	1128.68417647059	1110.08	1102.29882352941	1135.58735294118	1060.08558823529	1522.77217647059	1087.63352941176	1016.15435294118	1417.71823529412	1141.64329411765	1003.29605882353	1187.35458823529	1082.90652941176	1879.38176470588	1109.37941176471	1072.32911764706
168	140.994667258569	140.99423061637	140.995168156649	23.459	21.424	29.591	5	5	837.283166666667	1200.83425	2306.33	1121.77927272727	836.623636363636	1145.358	848.432	873.334	823.360090909091	930.270916666667	1484.26963636364	918.869833333333	1290.228	1293.677	844.744	1166.14575	827.441181818182	1134.54327272727	978.41975	858.100333333333	1168.18625	888.710333333333	854.988545454545	1150.86763636364	766.127285714285	1047.382	959.505	851.978333333333	1006.5755	786.630272727273	1308.33925	820.965833333333	911.742461538461	1244.80666666667	975.837	908.59725	900.900818181818	829.1245	1636.61466666667	896.278363636364	939.727
169	140.994961195011	140.993629485176	140.996276689612	10.201	3.06	11.216	5	5	479.478333333333	769.295428571428	731.442428571429	714.2	547.893428571429	704.425142857143	507.746571428571	449.8935	527.487714285714	590.745428571429	915.196285714286	506.498666666667	743.684142857143	651.610666666667	762.153428571429	832.592	472.800166666667	624.444	579.035428571428	488.716857142857	716.240571428571	475.475333333333	489.138833333333	699.818	725.321571428571	538.710857142857	570.339714285714	433.641666666667	508.043	543.812285714286	549.1362	426.429666666667	475.453142857143	654.033666666667	524.451333333333	596.867142857143	506.002666666667	432.621333333333	788.717666666667	624.414857142857	554.646857142857
170	140.998939953262	140.998939953262	140.998939953262	1119.25	1119.25	1119.25	1	1	394.271428571421	536.51999999999	644.639999999989	599.759999999989	402.899999999993	564.849999999989	398.357142857148	363.114285714278	455.940000000006	487.559999999991	874.189999999983	424.744285714279	599.57857142856	579.150000000007	636.479999999989	676.259999999988	372.299999999993	542.63999999999	445.740000000006	395.760000000006	590.579999999989	389.639999999993	394.739999999993	562.01999999999	537.271428571418	453.899999999992	452.879999999992	385.078571428564	426.359999999992	416.160000000006	608.939999999989	389.639999999993	392.699999999993	655.642499999988	458.621428571434	448.800000000006	426.781428571421	367.714285714279	843.700000000011	439.619999999992	412.079999999993
171	140.998888981626	140.998888981626	140.998888981626	1127.41	1127.41	1127.41	1	1	363.120000000007	439.620000000009	491.64000000001	521.050000000009	353.940000000007	461.040000000009	357.58333333334	319.260000000006	417.180000000008	422.280000000008	869.860000000013	392.320000000007	504.90000000001	526.158333333343	479.400000000009	484.500000000009	341.700000000007	496.74000000001	426.359999999992	368.220000000007	525.30000000001	347.820000000007	398.820000000008	515.941666666676	500.82000000001	398.820000000008	381.480000000007	358.019999999994	380.060000000007	365.160000000007	478.380000000009	352.475000000006	332.520000000006	477.360000000009	416.160000000008	357.000000000007	409.020000000008	331.500000000006	756.033333333347	381.081666666673	373.320000000007
172	141.017897848205	141.017897848205	141.017897848205	60.2	60.2	60.2	1	1	197.80725	252.00175	298.969875	370.381	80.59975	411.149555555555	111.220875	102.025	205.81275	145.89575	889.633777777777	157.1185	404.019	256.103666666667	324.430666666667	410.19075	147.93625	330.318	228.536	115.302375	210.1715	123.374625	142.846666666667	215.266888888889	237.5435	147.93625	128.562	113.24775	161.1995	120.478	222.44175	113.24775	129.57175	285.67	174.46275	141.81475	134.673	190.78675	1433.56833333333	87.892	155.192
173	141.016981823812	141.016981823812	141.016981823812	70.397	70.397	70.397	1	1	276.497428571428	428.16	457.088	316.244285714285	211.199142857143	370.052571428571	166.450166666667	134.684	250.779428571428	269.355428571428	751.985666666667	224.462857142857	447.853166666666	320.369714285714	440.763428571428	352.977666666666	287.720571428571	450.966285714286	288.740857142857	289.761142857143	433.924999999999	240.787428571428	220.350857142857	245.900333333333	444.844571428571	216.300571428571	318.084	223.411285714286	270.375714285714	246.909142857143	394.850571428571	236.673142857143	155.083428571428	440.454857142857	291.760857142857	234.665714285714	164.243	242.828	1062.319	175.489142857143	256.091714285714
174	141.956858305838	141.95411636945	141.966822702409	1077.36	1072.25	1084.51	78	65	8943.26363636365	12890.3818181818	13885.26	13284.2772727273	8618.94190476193	14080.5304761905	9006.35739130436	8493.2431818182	8035.05909090911	8446.62000000002	8152.41136363638	8002.4122727273	13836.6366666667	13393.4659090909	14622.72	13621.7839130435	8256.67285714288	13800.6	8447.32272727274	8989.26000000002	12035.0668421052	7813.20000000005	8870.94000000002	15899.6424	8830.14000000001	8477.93636363638	9560.32812499996	9358.50000000002	8330.14714285717	8603.70000000002	14034.6090476191	8919.90000000003	3812.76000000005	14015.9431818182	8467.02000000002	8072.81590909092	8014.82000000002	8640.42000000002	7827.31000000001	8301.57380952383	8785.12888888888
175	141.958468651595	141.956151361819	141.968160412457	1112.085	1104.96	1122.3	68	51	1466.76000000001	1987.08222222223	2167.8188888889	2097.12000000001	1294.38000000001	2377.90900000001	1703.39999999997	1339.26000000001	1556.52000000001	1321.92000000001	1497.36000000001	1260.72000000001	2342.42888888884	2011.43999999996	1403.51999999997	2229.08555555557	1300.50000000001	2193.64500000002	1300.89555555553	1432.08000000001	2068.56000000001	1161.00333333334	1112.81999999998	2383.74000000002	1926.83666666663	1354.56000000001	1460.64000000001	1441.72777777779	1378.02000000001	1264.80000000001	2254.20000000002	1363.74000000001	979.549999999981	2232.78000000002	1278.06000000001	1171.98000000001	1191.36000000001	1567.09545454546	1383.11999999998	1434.12000000001	1259.69999999998
176	141.958393896318	141.955733812701	141.967830636161	1099.84	1090.65	1103.99	43	40	2049.18000000001	2226.66000000002	2518.38000000003	2414.34000000002	1601.40000000001	2333.76000000002	1537.13999999997	1476.72750000001	1971.55100000001	1571.70375000001	1665.66000000001	1481.04000000001	2537.76000000003	2313.13124999996	2719.32000000002	2577.54000000002	1539.18000000002	2533.72125000002	1595.27999999997	1579.98000000002	2287.86000000002	1496.13125000001	2244	2631.60000000003	4321.1875	1618.74000000002	1767.66000000001	1703.44500000002	1522.86000000002	1417.79999999997	2523.48000000003	1598.34000000002	1225.01999999998	2770.32000000002	1531.01999999997	1392.30000000001	1416.47375000001	1137.30000000002	1601.39999999997	1755.42000000001	1416.78000000001
177	141.95805106349	141.956185031809	141.968080154573	1127.9	1123.3	1133.72	28	27	1014.90000000001	1224.00000000002	1591.20000000002	1211.4142857143	867.97500000001	1468.80000000002	820.207142857153	791.520000000011	806.820000000011	796.620000000011	1050.33125000001	826.191250000007	2516.73400000003	1209.37142857144	1481.04000000001	1327.01999999998	778.260000000011	1610.58000000002	780.300000000011	894.540000000012	1256.64000000002	728.28000000001	1054.66500000001	1470.85714285716	1845.17999999997	782.340000000011	975.12000000001	952.679999999983	934.320000000009	852.720000000012	1335.18000000002	798.757142857153	818.040000000011	1556.52000000002	793.560000000011	782.340000000011	723.18000000001	695.639999999988	993.850000000013	1008.99500000001	767.040000000008
178	141.958028480267	141.955435275254	141.96777806613	1139.66	1134.54	1145.79	25	22	834.360000000008	1246.10111111112	1389.24000000001	1200.99000000001	758.880000000008	1547.34000000001	812.940000000006	813.960000000006	831.300000000006	895.51444444445	875.160000000009	732.360000000007	1254.60000000001	1327.44444444445	1129.14000000002	1245.42000000001	798.508888888894	1372.56000000001	878.220000000006	844.458888888894	1358.1788888889	710.940000000005	858.754444444449	1477.98000000001	1440.24000000001	758.880000000008	816.000000000008	909.933750000008	858.92333333334	895.51444444445	1523.49777777779	896.580000000006	810.762222222227	1173.00000000001	877.200000000006	799.530000000005	798.660000000006	739.500000000007	1005.79444444445	801.720000000008	799.530000000005
179	141.958229440102	141.956287323268	141.967076384263	1155.45	1146.76	1169.26	44	27	744.600000000007	849.828571428582	1127.10000000001	981.239999999983	635.460000000006	1186.25999999998	640.560000000006	575.280000000008	616.080000000006	668.100000000007	774.180000000008	564.060000000006	1029.18000000001	1052.64000000001	800.699999999986	800.700000000016	625.260000000006	1134.24000000001	685.440000000007	685.440000000007	1003.68000000001	500.820000000007	703.800000000007	1191.36000000001	958.799999999983	694.450000000006	747.660000000007	698.862499999988	632.153750000006	608.940000000006	1160.76000000001	652.578750000006	626.280000000006	1005.72000000001	676.260000000007	604.860000000006	618.120000000006	600.780000000006	780.300000000008	660.960000000007	584.460000000006
180	142.963272094727	142.962152901342	142.963488494701	1075.42	1075.4	1077.36	3	3	861.583333333333	1381.10076923077	1440.24	1311.72	795.6	1425.08333333333	922.079999999999	775.833333333333	850.300769230768	849.660000000001	808.5	786.420000000001	1412.83333333333	1384.14	1366.8	1389.24	855.780000000001	1342.32	977.159999999999	860.50846153846	1316.82	871.079999999999	882.300000000001	1438.2	1382.20833333333	853.740000000001	847.291666666667	1012.86	829.9375	920.039999999999	1348.44	880.260000000001	886.027692307691	1406.70833333333	877.199999999999	816.615384615384	796.25	820.08	827.843846153845	860.5625	820.480769230769
181	142.991726434053	142.991726434053	142.991726434053	1069.2	1069.2	1069.2	1	1	664.019999999988	1068.95999999998	524.279999999991	589.982499999988	568.13999999999	607.919999999989	665.039999999988	467.159999999992	591.599999999989	571.19999999999	838.439999999985	483.479999999991	635.459999999989	1109.75999999998	634.439999999989	526.319999999991	677.279999999988	504.899999999991	619.139999999989	591.599999999989	1048.55999999998	578.33999999999	588.959999999988	554.537499999991	527.339999999991	534.47999999999	513.837499999992	597.719999999989	553.85999999999	549.77999999999	544.67999999999	616.079999999989	550.79999999999	497.95749999999	583.027499999991	569.15999999999	504.899999999991	520.199999999991	707.879999999987	530.677499999989	527.609999999989
182	142.988820810787	142.988820810787	142.988820810787	157.125	157.125	157.125	1	1	123.350857142857	197.935428571428	157.124	181.458285714286	129.576285714286	189.773142857143	134.574	130.688	123.454571428571	126.515428571429	235.686	102.014285714286	191.813714285714	177.529714285714	197.935428571428	189.773142857144	129.667	173.594285714286	159.164571428571	134.583428571429	188.594285714286	147.941428571429	166.306571428571	174.468857142857	184.645857142857	154.063142857143	132.73	104.069142857143	143.860285714286	142.84	182.784571428571	138.754	102.028571428571	177.380571428571	151.002285714286	137.738571428572	180.58425	147.93625	218.310571428571	115.276142857143	126.550857142857
183	143.042708241304	143.042708241304	143.042708241304	148.964	148.964	148.964	1	1	88.7617500000004	147.718750000001	148.9565	113.24775	84.6807499999998	112.2275	95.9034999999997	73.4580000000003	89.7820000000004	72.4377499999998	135.69325	75.4985000000003	123.450250000001	172.422250000001	116.3085	166.2926	75.4985000000003	122.43	91.8225000000004	76.5187500000003	114.268	92.8427500000004	99.9844999999997	123.450250000001	106.106	92.8655000000005	97.9440000000004	79.5794999999998	83.6604999999998	97.8239999999998	141.78	80.5997499999998	80.5997500000003	111.20725	86.7212500000004	92.8427499999997	92.8427499999997	63.2554999999998	127.718750000001	97.9439999999997	95.7625000000004
184	143.959426320151	143.956271849785	143.969327872615	1072.31	1071.2	1089.65	109	74	1312.84166666669	1778.87999999997	2395.97999999996	2322.54000000002	2056.31999999996	2585.70000000001	1261.73999999998	1271.36799999998	1520.81999999997	2186.87999999996	1645.26000000004	1865.58666666664	2514.32166666662	2272.55999999996	1683.00000000003	2387.39200000006	1244.39999999998	1693.20000000003	1548.35999999997	1306.11599999997	2004.29999999996	1571.81999999997	1714.61999999997	1656.47999999997	2583.65999999995	1869.66000000004	1877.41399999996	1899.24000000005	1986.95999999996	1376.99999999998	2722.37999999995	2048.15999999996	1535.20714285711	1670.76000000003	1447.59599999998	1923.7983333333	2051.21999999996	2008.38000000005	1604.53999999997	1849.82000000005	1825.87166666664
185	143.958636557645	143.955985273634	143.969005780157	1162.07	1150.82	1169.27	126	77	6855.54741935481	6632.04000000002	1759.50000000005	2028.78000000004	2698.92000000001	1995.31500000004	2525.72909090909	1674.83999999997	3291.54	2943.72000000001	4884.0290909091	2690.76000000001	3453.72000000001	2350.07999999996	1765.62000000005	3452.70000000001	1897.19999999997	8449.67999999998	2592.83999999995	2334.78000000001	4604.27999999999	2678.52000000001	2732.58000000001	3689.34	3381.30000000001	722.159999999987	2656.08000000001	2545.92000000001	2633.64000000001	1668.72000000002	3324.08000000001	1465.73999999997	2502.24818181819	2239.91999999996	2718.30000000001	1792.14000000003	2442.90000000001	2619.36000000001	2855.55833333338	2712.55545454546	1356.19400000003
186	143.959123751818	143.956100693778	143.969519949617	1118.16	1090.67	1140.67	243	89	1956.44888888885	4870.24705882357	13305.1194339622	11099.0665116279	2399.97916666667	12048.0595833333	7946.51088888886	2313.39636363637	1872.72000000002	2791.74	4945.9375	2597.85583333334	1466.75999999997	13041.5063157895	10807.92	3279.3	2222.58000000001	1925.39285714288	2385.86454545455	2344.85416666667	8962.74000000001	2379.66000000001	3275.22	2736.65999999995	3081.10363636364	5925.29074074073	2601	2234.81999999996	2523.48	2808.05999999999	3255.84	4145.00608695653	2222.51909090909	4687.56176470592	2358.3	1475.93999999997	2603.97083333334	2428.5625	14195.5158139535	2561.22	9313.37
187	143.959701847019	143.956089295555	143.968668670351	1145.25	1141.64	1149.84	36	33	1670.75999999997	1981.01166666663	2218.49999999996	2238.81999999996	1593.23999999997	2222.57999999996	1602.21285714283	1429.01999999997	1777.85999999997	1837.01999999997	3279.29999999994	1726.85999999997	2235.83999999996	2212.37999999996	2222.57999999996	2275.74285714281	2183.82000000001	2228.69999999996	1756.44000000002	1676.87999999997	2013.24499999997	1481.41666666664	1731.95999999997	2201.15999999996	2218.49999999996	1759.07285714283	1712.57999999997	1599.36000000002	1701.35999999997	1618.73999999997	2187.89999999996	2188.92000000001	1503.47999999997	2246.04000000003	1736.03999999997	1752.35999999997	1475.93999999997	1648.31999999997	3246.10000000004	1739.09999999997	1502.45999999997
188	143.964371018291	143.957591493224	143.968865348284	105.0975	92.849	110.193	12	9	2468.02769230769	2870.349	2885.43015384616	2433.43384615385	1883.53533333333	2329.23075	1594.889	1622.45284615385	2545.536	2222.1045	5091.97176923077	2281.279	3536.11984615384	3253.76123076923	3463.94461538461	3748.52971428572	2237.36607692308	3870.31615384616	2642.66333333333	2264.90746153846	3562.91446153846	2101.83384615385	2549.61538461538	3402.20676923077	3397.4325	2255.73023076923	2467.93823076923	1629.43138461539	2552.89575	1670.2311	3379.72766666667	2509.65207692308	1832.33446153846	2850.255	2281.279	2256.75069230769	1745.51538461539	1922.25969230769	4576.195	1526.26523076923	2341.42961538461
189	143.966776398971	143.956737743669	143.96887918938	141.822	135.7	149.967	9	7	1269.103	1640.562	1697.904	1670.356	1092.573	1654.027875	1102.738	1073.5335	1098.80925	1113.911	1874.8605	1179.5535	1683.4125	1514.977	1824.18366666667	1256.84533333334	1216.138	1685.453	1292.65675	1181.4495	1705.07	1286.46	1243.68475	1693.8225	1664.231625	1266.13025	1318.375125	1178.533125	1368.15525	1495.8999	1684.214	1228.5315	987.895500000001	1608.111	1240.776	1250.8265	910.731999999999	1061.2995	1750.749	1109.147625	1098.80925
190	143.967350246482	143.958092004369	143.968120203609	129.573	126.512	132.64	7	7	1082.57366666667	1464.782	1410.10066666667	1433.56833333334	1059.106	1406.68	1039.71966666667	872.242499999999	1101.96	1043.801	1961.38057142857	1028.496	1457.81816666667	1431.52766666667	1496.829	1693.8225	967.276	1461.11733333334	1056.703	1051.96366666667	1437.64966666667	1013.21733333333	1085.45733333334	1433.56833333333	1441.88733333333	1084.656	1084.45371428571	1031.3885	1144.627	1993.61125	1498.42	872.435200000001	951.038	1470.30033333333	1014.21133333333	1020.16666666667	1006.082	989.561666666668	1582.2785	1012.198	1078.352
191	143.960857557249	143.958043656676	143.967829087201	119.379	116.309	122.437	6	5	1369.34325	1962.5375	1995.55466666667	1846.80333333333	1292.586	1705.858	1186.696125	1044.9875	1226.641	1116.1535	2558.996	1193.83875	2112.74933333333	1874.556	1838.821	1668.16714285715	1268.17075	1926.468	1353.87175	1246.7455	1965.24225	1427.3	1576.24333333333	1864.6655	1915.875375	1394.510875	1490.58525	1266.426	1545.63666666667	1543.76433333333	2001.523875	1355.696375	788.170125	1663.21125	1311.181875	1427.29088888889	1205.90266666667	1150.54177777778	2159.86925	1182.81333333333	1322.244
192	143.958240322915	143.957864644576	143.967897228627	36.722	27.545	39.789	9	8	4828.95081818182	7089.7927826087	6772.49165217391	6325.34072727273	4947	6664.344	5018.6632173913	2089.297	4954.14	4918.17286956522	8178.287	5047.23052173913	6697.68417391304	6715.35704347826	6697.27773913043	6420.128	5155.08	6614.42809090909	4958.52545454546	4855.2	6669.79356521739	4783.8002173913	5001.3187826087	6434.86009090909	6728.90717391304	5025.53333333333	5042.1292173913	5069.36339130435	5156.39843478261	5015.60243478261	6632.32269565217	4737.12627272727	4748.34927272727	6353.23827272727	4726.25113043478	5016.62269565217	4690.65954545455	4853.71418181818	8029.45304347826	4962.7972173913	4707.53836363636
193	143.959675964879	143.958844262849	143.968877186495	77.544	72.438	85.695	7	6	2980.10729411765	3933.65966666667	3614.92352941176	3240.45411764706	1541.59775	3527.027	2125.27264705882	1786.432	2305.289	2038.50305882353	5211.66235294118	1727.35794117647	3991.39058823529	3461.68035294118	3776.91105882353	3833.245	2315.798125	3811.8875	2522.02164705882	2792.384	4065.23723529412	2473.19294117647	2605.83117647059	3803.65647058824	4169.94205882353	2459.07817647059	7747.16954716981	2266.30929411765	2685.22488888889	2761.77694117647	3915.55417647059	2912.86375	1596.20794117647	3407.78235294118	2494.61911764706	2147.59529411765	1582.47617647059	1356.99117647059	4286.44511111111	1506.88752941176	2382.24941176471
194	143.966571807861	143.956573965841	143.968793116578	161.183	154.065	170.366	7	4	814.279200000001	1043.8692	1065.0888	1020.2	759.177600000001	1005.094	737.6046	644.5034	685.708799999997	607.019	1225.2602	712.239200000001	1089.5736	1038.5648	1029.3818	1936.5294	730.606400000001	996.8864	837.5842	727.708800000001	1084.4726	812.0792	812.0792	1037.5456	1037.7468	845.7458	754.088400000001	733.5238	771.2712	704.076000000001	1035.6996	612.24	669.2512	1036.5264	820.2408	797.7964	759.177600000001	675.3724	1186.7252	755.9682	802.8974
195	144.068568485281	144.068568485281	144.068568485281	266.295	266.295	266.295	1	1	8.16228571428571	9.18257142857142	5.10499999999999	9.18225000000004	11.2215714285714	12.2537142857143	6.12171428571428	11.2231428571429	559.744714285714	661.122000000003	336.41142857143	652.982857142857	10.2028571428571	6.12171428571428	9.18257142857142	6.12171428571428	8.16228571428571	10.2028571428571	12.2434285714286	8.16800000000005	6.12171428571428	9.18257142857142	10.2028571428571	8.15542857142853	10.2028571428571	3.06085714285714	6.12171428571428	4.08114285714289	7.142	3.06085714285714	4.084	1.021	11.2310000000001	8.16228571428571	4.08514285714286	9.18257142857142	11.2231428571429	8.16228571428571	9.18257142857142	12.2331428571429	14.284
196	144.983970113806	144.983970113806	144.983970113806	1044.68	1044.68	1044.68	1	1	133.620000000001	187.884444444446	234.34444444444	161.159999999997	124.304444444442	263.160000000002	151.124444444445	123.554444444445	108.120000000001	112.322222222223	959.844444444426	128.519999999998	231.540000000002	186.863333333334	150.103333333331	173.399999999997	125.460000000001	360.452222222224	89.7600000000006	130.417777777779	191.551111111113	114.240000000001	103.020000000001	331.500000000002	246.840000000002	101.888888888887	121.247777777776	154.019999999997	106.080000000001	124.440000000001	246.840000000002	134.640000000001	105.174444444445	269.279999999995	104.040000000001	123.420000000001	110.160000000001	114.239999999998	1213.62900000001	109.140000000001	109.25888888889
197	144.984577794229	144.984577794229	144.984577794229	1026.33	1026.33	1026.33	1	1	393.516842105261	433.5	483.479999999997	438.826315789476	289.829473684209	691.559999999996	255.887894736842	295.799999999998	253.848947368421	296.973157894735	2047.17578947367	288.659999999998	518.427368421049	430.662105263158	399.839999999998	435.764736842102	279.48	680.339999999996	244.8	301.055263157895	412.079999999997	261.12	257.172631578947	656.879999999996	476.339999999997	259.213684210528	241.864736842104	363.120000000002	228.362105263157	314.322105263158	556.18684210526	323.506842105261	296.82	600.779999999996	234.6	280.644736842105	256.019999999998	289.679999999998	2811.12	230.63894736842	277.44
198	145.056413191456	145.050419556467	145.058012249527	113.26	110.176	113.271	3	3	11.2231428571429	13.2637142857143	11.2236666666667	11.2231428571429	25.5071428571428	33.6694285714286	28.548	56.0685714285714	37.7452857142857	22.4462857142857	20.4057142857143	31.6288571428571	10.2028571428571	24.4662857142857	21.426	18.3651428571428	34.6897142857143	14.284	22.4462857142857	22.4462857142857	13.2643333333333	21.426	16.336	15.2914285714286	16.3245714285714	27.5477142857143	19.3691428571428	49.024	20.4057142857143	15.3042857142857	16.3108571428571	22.4651428571428	61.2171428571428	14.272	22.4462857142857	38.7708571428571	66.2628571428572	31.6022857142858	34.6897142857143	29.5882857142857	51.0071428571428
199	145.057533358935	145.057533358935	145.057533358935	58.16	58.16	58.16	1	1	324.223714285714	304.0345	61.2085714285714	22.4455	205.077428571428	68.407	232.625142857143	192.82725	172.283428571428	21.426	448.91	196.7635	105.08575	41.83025	59.1745	22.4462857142857	59.1765714285714	33.6694285714286	24.504	48.9737142857143	5.10142857142857	129.576285714286	37.74925	59.1745	135.510375	64.278	54.079875	144.880571428571	21.426	125.624	65.2891428571428	169.414857142857	80.6025714285714	62.2374285714286	114.272	109.16675	59.1765714285714	189.773142857143	305.092125	53.053	23.483
200	145.94087214135	145.932117725474	145.940919876099	1076.34	1075.33	1077.41	3	3	702.780000000019	875.160000000017	893.520000000017	1080.18000000002	824.160000000008	726.240000000019	774.179999999986	546.770000000014	876.180000000017	523.260000000014	735.420000000014	817.020000000016	910.860000000018	947.579999999983	1013.88000000002	952.680000000018	592.620000000016	848.640000000023	686.459999999988	751.94666666668	577.429999999989	782.340000000015	685.762000000017	661.980000000018	857.820000000023	577.320000000011	783.360000000021	855.780000000017	574.260000000015	828.240000000016	756.84000000002	647.700000000017	589.501666666677	935.340000000018	823.140000000016	680.430000000012	770.588000000019	618.120000000012	711.959999999987	712.101666666679	725.053333333349
201	145.954238325989	145.953542184139	145.954934467839	96.921	96.913	96.929	2	2	672.326444444445	868.209111111111	812.185333333334	928.088999999999	550.98	696.830749999999	557.757666666666	260.156666666667	748.843111111111	658.114999999999	1701.73066666667	732.599333333333	878.985333333334	751.985666666667	880.992000000001	952.991333333334	651.922	1149.2019	760.148333333333	660.672	1029.51633333333	682.528666666667	698.928333333333	1055.355	1176.4059	626.416444444445	859.485333333334	539.029333333334	688.65	699.872444444445	944.211333333333	708.034222222222	261.176888888889	588.456	611.179666666666	541.738	261.376	279.571333333334	1387.65333333333	251.138666666667	622.948444444445
202	145.95452065572	145.954287346993	145.954753964446	115.793	115.288	116.298	2	2	510.166666666667	693.713333333333	662.088166666666	630.463000000001	420.308666666667	547.919	406.092666666667	367.979333333333	402.011333333333	392.764166666667	851.978333333333	355.076	713.213	686.011333333333	663.108333333333	705.050333333333	470.373666666667	632.606666666667	484.579166666667	502.004	720.237666666668	437.6515	489.138833333334	723.298166666668	880.475749999999	500.983666666667	519.86	388.043333333333	519.264833333334	528.532666666667	734.64	508.541000000001	309.877333333333	621.383	489.76	412.147333333334	317.012666666667	435.326499999999	789.608999999999	358.137	462.211
203	145.953822991168	145.953770683299	145.953875299036	106.611	106.106	107.116	2	2	818.658500000001	930.130999999999	954.011666666666	690.690444444444	654.982666666666	806.063333333333	516.971	501.676	755.542125000001	796.793555555554	1750.70133333333	753.964749999999	1168.15444444444	1110.00177777778	1186.51844444444	1108.98155555556	758.107666666666	1467.0476	902.896666666665	658.061250000001	1154.62533333333	638.676499999999	807.575999999999	1103.15911111111	1211.00377777778	683.567500000001	774.348666666667	495.882	946.363999999999	815.157555555554	1145.08566666667	848.270222222221	545.900625	930.543999999999	742.741999999999	768.812999999999	623.355777777778	564.244333333333	1557.92175	530.226666666666	711.114250000001
204	145.95387132097	145.953651087492	145.954599761131	85.69	77.538	85.7	3	2	641.737249999999	758.045749999999	865.713777777778	833.521555555556	595.178222222222	914.218666666666	605.057666666667	367.28	324.00225	366.259777777778	1184.607	332.628666666666	1031.557	895.852666666666	930.543999999999	943.705555555556	637.034666666667	1041.318	583.948444444445	728.438666666667	1023.39433333333	514.205999999999	691.710666666667	1058.08566666667	1017.27233333333	589.044875	864.222333333333	595.809777777778	607.032222222222	664.236999999999	987.682666666668	744.309000000001	334.97	833.521555555556	527.857	455.019111111111	347.895777777778	379.688	856.519999999999	362.218333333333	610.092888888889
205	145.953069704827	145.953003164438	145.953488306845	1150.91	1143.73	1152.91	3	2	1064.903	1203.759	1340.28000000001	1273.98000000001	950.640000000004	1321.92000000001	1107.72	1021.03800000001	1127.184	1221.96000000001	2218.50000000001	1059.78	1464.30300000001	1386.18000000001	1364.056	1240.32000000001	1035.3	1354.56000000001	1094.46	997.560000000004	1398.77	1037.34	875.160000000004	1365.78000000001	1287.481	1037.34	1073.04	1068.93100000001	1005.648	1008.78	1477.98000000001	1053.672	1076.1	1388.22000000001	1045.5	1122.00000000001	1065.9	1017.96	2202.18000000001	1075.08	1134.24000000001
206	145.954243390264	145.954012394798	145.95447438573	1133.54	1132.5	1134.58	2	2	1451.46	1813.56000000002	2040.31266666666	2107.59062499999	1485.12	1970.63999999999	1382.10000000002	1398.42	1607.55000000002	1738.19533333333	3418.98374999999	1343.34	1884.95999999999	2007.65133333336	1935.95999999999	1936.97999999999	1425.87133333335	1884.15066666666	1539.18	1376.87933333335	1941.06000000002	1538.16000000002	1104.66000000001	1866.79933333335	1880.87999999999	1525.83437499999	1354.56	1408.46249999999	1381.98266666666	1415.66466666668	1888.23333333333	1574.88	1471.80133333335	2222.57999999999	1321.92000000002	1606.52933333335	1563.66133333335	1559.57999999999	3180.39733333337	1433.01599999999	1518.75200000002
207	145.954089504919	145.953987075343	145.954191934495	67.8485	65.295	70.402	2	2	361.158666666667	537.657111111111	421.397666666667	347.933666666667	225.469111111111	398.7027	212.342	175.483	426.961	293.856	1263.03511111111	331.572222222222	535.675	391.765333333334	479.504444444445	486.964	404.052	603.741333333334	450.692666666667	390.745111111111	464.251666666667	228.554666666667	269.368	321.37	509.090888888889	322.390222222223	280.4175	285.693333333333	393.805777777778	313.208222222222	455.068666666667	328.547333333333	206.107333333334	468.027	373.442	310.147555555556	244.88	138.765333333333	878.9814	202.136	373.442
208	145.954948359572	145.941266047046	145.962406542556	1069.235	1069.16	1077.38	38	37	1432.37666666664	2081.81999999996	1421.87999999997	1463.50399999997	1463.69999999997	1500.41999999997	1546.31999999997	1486.13999999997	1402.49999999997	1820.69999999997	1721.75999999997	1395.35999999998	1696.9883333333	876.179999999984	1561.61999999997	1598.33999999997	1553.45999999997	1549.37999999997	1767.66000000002	1415.75999999997	2076.71999999996	1422.89999999997	1681.97999999997	1587.58166666664	1223.95666666664	1521.83999999997	1537.13999999997	1458.59999999997	1585.07999999997	1396.37999999998	1605.47999999997	1526.93999999997	1405.55999999997	1423.64599999997	1425.19999999998	1586.09999999997	1528.97999999997	1357.61999999998	1689.36599999997	1568.76999999997	1638.7533333333
209	145.954535506346	145.952978269973	145.964530960886	33.668	14.282	40.809	31	25	1613.643	2377.14823529412	2174.15275	2255.823	1661.48417647059	2135.47558823529	1644.71411764706	1720.08394444444	1608.44723529412	1657.40441176471	2826.110625	1616.14588235294	4080.66378947369	4631.709075	1987.47946666667	2201.79470588235	1646.18505882353	2256.76047058824	1760.00735294118	1664.544	2102.239	1535.49988235294	3702.54676190476	2157.92205882353	5021.69911627907	1537.05135294118	658.084285714286	1716.796375	922.280888888888	3468.9488372093	2151.05594117647	965.528142857143	1717.155	2141.87647058824	1618.18647058824	1521.69705882353	1647.894	1635.04125	2834.37705882353	3316.36842105263	1570.23264705882
210	145.954853280385	145.953019079067	145.962158560474	4.079	3.059	5.106	3	3	697.224	931.412166666667	918.3	885.608	715.253666666667	922.496666666667	554.9888	623.054	680.562333333333	725.457	1176.44433333333	700.8545	780.606	763.1096	787.5944	915.361333333333	675.818	848.965833333333	728.518	566.211	750.8672	716.274	732.900666666667	901.974666666667	819.3812	639.6654	732.479666666667	561.11	622.0326	698.928333333333	935.748	672.399666666667	641.684833333333	761.0692	729.842666666667	694.7335	719.335	582.5342	1014.2502	730.558666666667	625.3826
211	146.062805692445	146.06006705119	146.072846070695	143.8505	140.756	144.882	32	32	354.344833333334	650.866333333334	478.536333333332	442.165166666665	315.268285714286	378.526	276.923285714285	493.472571428571	1079.3716	1209.06133333334	850.918285714285	1317.18885714286	429.540285714286	741.124571428571	408.114285714286	287.720571428571	312.207428571428	327.511714285714	208.114	337.675166666667	266.524499999999	82.6335000000001	85.704	159.172	350.994666666668	139.779142857143	64.224	588.704857142857	249.97	284.420571428571	315.2315	106.109714285714	1006.9696	924.346500000001	258.132285714286	460.148857142857	1200.864	1195.78971428571	1089.66514285714	1275.41666666667	1329.43228571429
212	146.06312257644	146.060953449401	146.072101903224	91.829	84.681	96.924	27	27	204.05	362.18875	418.3025	127.625	417.333375000001	366.539	270.451428571429	485.656000000001	360.14825	365.2495	32.6491428571429	519.30725	523.406571428571	726.418000000001	595.346285714285	502.050857142857	236.698	583.603428571429	392.064	216.293	174.46275	30.58875	47.9467142857143	66.2756250000001	263.2245	91.8899999999999	54.1205714285714	270.375714285715	409.12025	308.126285714286	398.673375000001	294.862571428572	1127.62844444444	932.401250000001	419.631	588.684249999999	912.13542857143	1072.32028571429	840.113777777778	604.009142857144	353.0065
213	146.059236031991	146.057883517377	146.068670178611	156.095	154.047	157.131	9	9	22.4253333333333	27.5444999999999	12.244	21.4059999999999	33.6709999999999	23.4692	23.4446666666667	52.0795000000001	734.639999999998	849.798833333335	329.513833333334	618.2412	24.484	26.5304	22.4436666666667	23.4676666666667	57.1984	63.3123333333331	44.8976	65.3056000000001	21.4059999999999	72.4436666666665	67.3420000000002	49.9963333333335	27.5454	51.0083333333334	66.3108333333334	42.8469999999999	114.258666666667	17.3468	103.137833333334	17.3456666666666	172.436333333333	97.8559999999998	118.339333333334	166.287166666667	262.225666666666	119.379	94.8910000000002	272.3845	86.7141666666668
214	146.165375330115	146.161451268552	146.174378950517	43.8755	42.833	46.931	78	77	913.198333333333	1409.0343	1394.7501	1970.1993	1335.47088888889	2295.45	1789.5185	1939.512	64.232	86.72125	16.324	152.013111111111	1786.49754545455	2100.7977	2000.75481818182	1941.579	894.832333333333	808.066285714286	499.908888888889	835.6257	459.09	735.6363	410.442	559.314588235294	1082.45577777778	754.985	546.854	1726.216	1190.777625	794.839666666667	1064.903	731.977333333333	1925.27914285714	1725.19577777778	1179.409	1147.875	977.519250000001	1202.59975	701.350666666666	1068.20175	1462.0899
215	147.043843013693	147.041508679949	147.051789836686	295.869	292.822	296.926	8	8	93.855333333333	184.650166666666	209.168333333332	253.042666666667	14.2823333333334	250.961000000002	79.5756	11.2236666666666	1146.80114285714	1253.78483333334	298.957666666667	731.4834	153.025000000001	203.258599999999	167.345600000001	181.589666666668	23.4676666666665	133.6462	77.5453333333328	55.0979999999996	93.8553333333339	43.874333333333	51.0083333333332	98.9723333333326	95.8956666666673	72.4436666666668	38.7726666666664	192.843	54.0176	19.3831666666666	138.765333333332	18.3671999999999	12.242	212.194666666668	49.9881666666665	58.1589999999996	117.338333333333	44.9313333333334	63.2524	89.7893333333335	55.0439999999999
216	147.075035805535	147.070572393748	147.085478665919	55.0785	49.992	59.18	62	59	1320.24971428571	1546.75314285714	1043.608	900.912285714286	788.65325	755.645714285715	712.6305	1464.955625	1878.9385	2410.85075	1670.20771428571	1050.085	1171.32342857143	1319.04471428572	1266.04	971.357333333333	1654.8455	949.906461538461	2527.72088888889	1585.87183333333	486.608142857143	290.77125	195.894857142857	551.974571428571	523.70175	206.0905	118.353142857143	774.396857142857	437.702571428572	501.451285714286	620.333714285714	546.873142857143	1323.37233333333	1128.436	379.533	707.058	1833.45342857143	1134.55771428571	2675.18914285714	1475.161	696.855142857143
217	148.06000884593	148.056956250639	148.07067606375	53.6935	52.014	60.205	78	73	1103.8564	1510.86683333333	1519.248	1495.56433333333	1128.3412	1872.514	1113.0382	1642.43	856.968000000001	845.8287	616.321600000001	644.1344	1493.32333333333	1306.8762	1680.35175	1559.83483333333	693.826666666667	965.223	522.3424	670.0384	1142.624	641.684833333334	471.332400000001	813.205666666667	936.628090909091	630.4836	575.374	1509.00257142857	783.513600000001	932.538200000001	1055.58475	858.156400000001	1857.68014285714	1687.55257142857	823.462799999999	1145.9092	1662.2316	1556.77433333333	1535.35083333333	1597.792	643.199333333333
218	149.050226576683	149.045749664307	149.054703489059	844.7415	841.695	847.788	2	2	48.9706666666668	105.082888888889	125.501	94.8806666666668	60.1931111111105	122.36	43.8707500000002	84.6231111111105	111.289	153.05	56.1122222222223	98.9076666666669	98.9723333333332	103.045249999999	136.888444444444	95.9008888888879	48.976	87.7486666666666	69.3297777777781	47.9504444444445	98.1333333333338	64.2809999999999	90.859111111111	80.5536666666668	89.7893333333332	80.6502222222221	66.3577777777777	61.2199999999999	82.5929999999992	65.2942222222223	92.8503333333333	65.2942222222223	59.2115555555555	115.297666666667	98.9615555555557	124.467111111111	84.6323333333325	59.1793333333333	69.3373333333335	113.244666666667	119.300999999999
219	149.953682274636	149.951994614265	149.962663323216	43.87	42.844	44.896	12	12	53.0548571428571	91.83	33.6694285714286	33.6694285714286	47.9534285714286	49.9963333333333	80.5931666666667	56.1183333333333	556.055714285715	572.3322	461.169142857143	202.026	41.8317142857143	92.846	35.7116666666667	36.7302857142857	48.9737142857143	35.7116666666667	34.6897142857143	57.136	22.4462857142857	8.16228571428572	20.4233333333333	16.3226666666667	12.242	12.2434285714286	20.4057142857143	46.9331428571429	21.427	20.4033333333333	13.2751666666667	10.2116666666667	79.5711428571428	60.1996666666667	18.3651428571429	35.7116666666667	101.008285714286	61.33	136.858666666667	82.6431428571429	36.7302857142857
220	150.057666251721	150.056335019394	150.068221071933	87.742	83.655	88.774	26	26	178.565625	309.13575	409.421	519.30725	385.992000000001	408.114285714286	322.399	729.495	391.488	348.937714285715	179.570285714286	409.134571428571	458.108285714286	576.461428571428	467.33175	414.236	192.834	208.284	91.9028571428573	195.894857142857	186.70575	76.5187500000001	81.6200000000001	163.245714285715	175.483	76.5749999999999	42.852	270.375714285714	105.089428571429	178.565625	158.13875	140.917714285715	920.941999999999	376.485428571429	109.262285714286	144.880571428572	445.84925	498.780000000001	175.341714285714	354.070125	203.036857142857
221	151.035313395046	151.034306974493	151.044227069357	45.898	43.859	45.921	9	9	228.554666666667	384.665666666667	398.931714285714	345.876857142857	304.059333333333	425.479	314.262666666667	357.058333333334	262.225666666667	296.903142857143	308.126285714286	271.408666666667	350.978285714286	352.3025	394.8045	416.296	294.828166666667	283.652666666667	212.229333333333	242.839333333333	380.566571428572	250.990285714286	244.098666666667	438.743333333333	340.791333333333	249.981666666667	263.233714285714	388.728857142857	304.059333333333	279.571333333333	382.9375	277.757333333333	447.853166666667	451.933833333334	233.618166666667	261.205333333333	393.830285714286	405.800166666667	361.493	429.540285714286	198.965
222	151.949055128995	151.948505457592	151.949604800397	43.873	43.87	43.876	2	2	41.8336666666667	77.5453333333333	92.8382	75.4948	55.098	112.236666666667	62.2403333333333	52.0285	317.323666666667	385.686	243.8278	105.094333333333	83.6564	84.7762	90.7948333333334	92.8503333333333	61.21	60.1996666666667	44.8946666666667	55.098	80.6115999999999	53.0486666666667	36.7704	93.8706666666667	77.5453333333333	48.976	47.9588	75.4948	77.5453333333333	53.0573333333333	76.605	34.7196666666667	97.936	89.7746666666667	53.0486666666667	81.6266666666667	77.5352	85.8816	105.2042	94.8786	40.8133333333333
223	153.999034949711	153.999034949711	153.999034949711	59.18	59.18	59.18	1	1	10.192	75.4948	77.5504000000001	132.643333333333	45.909	73.464	35.714	22.4444	7.133	11.2244	28.5646666666666	9.1818	48.9792	48.976	38.7663333333333	64.2726	7.1414	11.209	8.16320000000001	4.0816	161.2232	473.3728	588.732333333333	377.461666666666	113.109	126.5048	161.212666666667	23.4646	18.3636	32.6848	73.4688000000001	61.212	8.16319999999999	14.2828	55.1016	23.4646	7.1414	10.202	16.3253333333333	18.3888	14.2996
224	153.998822530111	153.998822530111	153.998822530111	67.342	67.342	67.342	1	1	86.7242857142858	66.3185714285714	148.961714285714	243.83975	64.278	139.6715	80.6702857142857	52.0345714285714	13.2525714285714	12.2434285714286	43.8661428571428	9.18128571428572	67.3388571428572	73.458	66.31625	84.7548571428573	11.2231428571429	21.423	10.1942857142857	11.2231428571429	334.653714285714	493.818285714286	653.98025	507.010999999999	158.144285714286	202.016571428572	151.9055	41.8317142857143	35.71	72.4402857142857	138.758857142857	89.7851428571428	17.3448571428572	37.7188571428571	60.1968571428572	38.7708571428571	15.3042857142857	29.5882857142857	34.663	26.546	13.2637142857143
225	154.968107909373	154.963954029467	154.979205322266	1071.295	1071.24	1074.39	26	26	751.946666666652	1239.29999999998	1147.49999999998	549.780000000015	740.519999999987	1192.37999999998	843.539999999985	826.335714285699	928.199999999983	1018.97999999998	1338.24000000002	810.59333333332	1079.90166666665	1222.97999999998	1065.90000000001	1131.18000000002	770.099999999986	1027.13999999998	934.319999999983	813.057142857127	1188.29999999998	869.039999999985	929.499999999982	952.679999999983	1175.03999999998	884.340000000012	828.571666666651	793.560000000011	1018.97999999998	835.379999999985	1202.57999999998	862.919999999985	728.448333333319	1013.88000000001	973.754285714269	924.39285714284	951.659999999983	726.24000000001	1433.06428571426	861.265000000015	898.379999999985
226	155.0027043568	155.0027043568	155.0027043568	1076.36	1076.36	1076.36	1	1	1606.13583333333	2346.95833333333	2408.22	2361.24416666667	1660.21791666667	2351.04	1660.21791666667	1694.91208333333	1775.525	1932.9	2688.79791666667	1741.14	2345.93791666667	2318.38666666667	2314.38	2328.59083333333	1592.87041666667	2290.92	1727.88	1634.7075	2176.54875	1654.44	1795.2	2582.64	2330.7	1798.99458333333	1787.77	1709.52	1814.02083333333	1703.4	2387.775	1674.50375	1679.60583333333	2263.28416666667	1735.02	1674.50375	1785.72916666667	1633.02	2641.91666666667	1817.36208333333	1673.13625
227	155.072190454029	155.069183710764	155.079658819705	293.811	285.669	296.898	12	10	14.284	29.5882857142857	38.7708571428571	27.5477142857143	22.4454999999999	38.7694999999999	22.4462857142857	41.7965714285712	1430.44057142857	1753.953	1509.00257142857	1784.41725000001	36.7302857142857	30.6085714285714	28.568	20.4057142857143	52.0345714285714	65.2982857142857	92.846	89.7851428571428	17.3448571428571	23.4665714285714	15.2935714285714	29.5634285714284	22.4462857142857	18.3645000000001	16.3382857142858	27.5477142857143	17.3448571428571	14.284	22.4462857142857	15.3042857142857	24.4662857142858	17.3448571428571	21.426	19.3854285714286	19.3847500000001	36.756	12.2434285714286	27.5477142857143	13.2637142857143
228	157.00831352776	157.00831352776	157.00831352776	60.212	60.212	60.212	1	1	214.095	274.480875	321.418125	348.9255	333.62175	355.047	323.41925	326.52	156.8875	164.26025	220.374	186.70575	216.293	312.23475	280.56875	237.71825	79.5795000000001	138.669	54.113	86.7212500000001	287.7105	713.650000000001	489.72	350.966	183.5325	265.2975	199.9935	304.0345	123.45025	201.137	231.625125	180.58425	398.91775	339.74325	132.6325	152.035875	137.73375	386.67475	292.81175	145.0885	105.163
229	157.975042847381	157.971653101909	157.985720526463	88.755	84.675	89.788	81	81	287.720571428571	907.113375	712.757714285714	1050.94333333333	519.773833333334	1142.499	671.379333333333	652.982857142857	329.321571428571	294.828166666667	701.956571428571	421.0535	797.863428571428	870.303714285716	717.260857142858	626.4028	664.164666666667	695.398285714285	368.323142857143	802.8974	832.524000000001	716.215499999999	623.37275	905.981999999999	779.470999999999	686.037333333334	594.826571428571	785.554	544.8135	541.771714285715	700.911749999999	558.096285714286	505.065	714.116666666668	419.689714285715	451.986571428571	368.271571428572	368.323142857143	514.8475	516.264571428572	686.609555555555
230	158.960051290648	158.95918878751	158.960913793785	275.7175	274.435	277	2	2	553.020666666668	653.013333333335	598.837833333332	569.811000000001	435.68233333333	623.423666666662	414.187666666665	317.323666666667	356.096333333334	365.279333333334	500.983666666668	365.279333333334	620.362666666668	612.200000000001	557.102000000001	597.382500000001	436.702666666668	758.107666666668	469.276666666665	458.129666666668	664.128500000004	444.865333333334	539.66816666667	728.518000000002	676.012333333334	446.906000000001	484.658333333334	460.738666666666	411.194333333334	450.334500000001	716.156999999998	473.434666666663	343.796166666669	634.647333333335	407.046499999999	371.401333333334	325.433166666666	380.584333333334	493.841333333334	357.116666666668	475.397666666665
231	158.960943911109	158.956264672351	158.97114145765	1078.39	1072.34	1089.71	68	56	9541.2444827586	12363.3683333333	11493.36	11613.72	11112.9	11696.2234782609	10206.3943333333	4640.95000000003	8638.8475	8871.96000000001	9573.71913043479	7968.76727272729	11403.3586956522	11980.7120833333	11911.56	11498.2591304348	8945.13130434784	11915.64	8335.44000000001	9097.01458333334	12234.2814285714	8700.60000000001	8453.76000000001	10897.68	11316.9	8169.60086956523	9433.90258064513	9469.68	8787.55703703702	9020.88000000001	11705.4073913044	4713.42000000003	9095.99416666667	11575.8121739131	8460.90000000001	8693.95	8306.33913043479	8980.08000000001	9778.5625	8108.3747826087	8522.69708333334
232	158.961034593128	158.959901467348	158.962189953004	395.873	385.673	405.035	39	28	731.544857142862	983.521000000004	1568.40507692308	779.498285714285	648.901714285714	1253.85311111111	686.208000000002	618.293142857147	558.096285714286	535.65	608.090285714285	537.690571428571	899.892000000007	831.503750000003	867.242857142857	862.141428571428	657.064	1009.23428571429	580.542571428571	688.59642857143	959.035000000004	623.394571428571	651.962571428576	1278.33844444445	943.764285714293	576.461428571428	658.084285714285	703.997142857143	578.988000000002	620.832000000002	1029.46828571429	699.916	652.982857142857	934.581714285714	553.149714285715	606.049714285719	558.096285714286	621.354	607.07	545.77642857143	617.272857142862
233	158.965160557009	158.958894767928	158.971221923828	1097.87	1090.6	1105.96	27	22	1885.98000000002	2408.21999999996	2171.17750000002	2391.90000000002	1805.40000000002	2363.17249999996	1871.69999999997	1921.99249999996	1722.77999999997	1861.73875000002	1961.46000000002	1537.13999999997	2228.70000000002	2377.46999999995	2245.02000000002	2255.22000000002	1771.73999999997	2415.25625000002	1615.73749999997	1809.65499999997	2360.27999999996	1694.25374999997	1676.87999999997	2236.53749999996	2253.89875000002	1638.12000000002	1658.49500000001	1675.14285714288	1655.46000000002	1846.19999999997	2194.01999999996	1862.52000000002	1841.09999999997	2268.48000000002	1645.25999999997	1772.75999999997	1677.91375000001	1752.36000000002	2008.37999999996	1660.56000000002	1708.44374999997
234	158.960798317461	158.958728187122	158.96225274839	421.371	415.232	429.561	28	23	943.705555555557	2462.4665	1163.142	948.003555555557	802.914888888885	2432.69999999999	847.896999999999	864.194099999998	734.615999999998	676.616	719.256666666668	682.602999999999	1087.67533333333	1149.2019	1020.7197	1048.45288888889	844.725600000005	1259.09133333333	739.741666666666	949.899300000003	1857.31288235294	739.059200000002	836.673333333333	2230.23435294118	1100.51822222222	846.848999999998	913.6512	1017.2391	749.944999999999	884.600100000003	1255.01	847.896999999999	816.16	1291.565	779.0508	801.327999999998	694.204444444448	906.5133	850.8468	805.568999999998	701.530666666664
235	158.961258618774	158.958977567233	158.964375764421	357.595	348.954	366.271	30	24	1864.584	1154.8664	695.834857142857	1152.90818181818	873.353454545456	967.315500000001	952.425272727276	736.656600000002	660.0694	775.821818181821	852.970799999998	867.787909090908	1271.93945454545	1230.92054545455	1012.06044444445	1174.33390909091	884.578800000003	844.698000000005	828.461454545456	861.139499999998	1674.845625	790.732499999998	892.762499999998	1348.8366	5463.4923	911.103545454547	985.583454545456	1050.88090909091	841.275000000003	824.3216	1271.2938	920.286000000001	761.143800000002	3640.06596774193	779.509200000002	762.0894	816.654545454544	885.596727272728	851.867	736.5844	878.454818181819
236	158.96075564009	158.959952592078	158.962086079588	409.6545	406.09	414.212	16	15	854.969500000004	983.520999999997	1214.038	813.16771428572	609.025285714287	993.758285714285	654.003142857143	614.125999999997	576.461428571428	550.95428571429	607.07	540.108999999999	909.074571428571	623.3422	849.163285714281	821.33	637.678571428571	987.636571428571	582.583142857147	695.834857142857	1195.7916	574.071428571429	701.956571428571	1103.9105	1099.021	628.936000000004	729.504285714285	783.940571428568	586.664285714285	651.124571428572	963.611285714288	679.986000000005	627.475714285714	1030.48857142857	694.790249999998	644.402999999999	563.197714285714	610.130857142857	690.709250000003	619.313428571428	570.339714285714
237	158.960909282117	158.95920403522	158.962970648872	370.368	367.307	374.439	17	15	859.050499999998	940.094249999998	1504.84038461538	942.710999999997	687.732750000001	938.531428571431	746.823000000003	582.583142857143	474.36642857143	534.676500000001	655.000499999998	559.918999999999	1034.5335	952.009874999995	909.154124999995	984.541249999997	612.599999999999	862.141428571428	640.716999999998	634.617714285714	822.350285714285	551.510857142855	708.053499999998	988.656857142857	1062.319	659.081499999998	687.094857142854	730.524571428571	664.182750000003	635.638	1078.17599999999	763.614499999998	651.962571428571	1072.28275	567.278857142857	571.279999999997	626.433500000003	693.259000000001	690.195999999996	616.322142857145	632.554999999998
238	158.960819954403	158.957635567669	158.962310791016	437.6835	432.594	441.805	18	18	792.762	746.884000000002	1505.69600000001	981.480500000004	552.000333333335	976.413428571428	610.159333333335	582.610333333335	482.617666666668	486.619500000003	628.496	546.873142857143	868.263142857142	773.673999999998	840.009142857139	897.851428571428	569.811000000001	1651.78475	615.232285714285	608.118666666668	749.945000000002	484.658333333334	648.901714285714	1005.86085714286	915.196285714285	553.020666666663	617.301666666668	621.383000000002	506.085333333335	552.930333333332	1000.90028571429	578.529000000001	548.939333333335	973.352571428571	496.821166666665	556.055714285714	499.88166666667	553.472333333334	598.389714285716	483.558999999999	604.009142857143
239	158.961098042697	158.958746680435	158.96444510954	380.546	377.488	384.653	14	14	1208.51769230769	847.827749999998	987.723000000001	1050.49466666667	758.025111111113	1237.66433333333	834.541777777779	793.793399999998	689.039999999998	677.427555555557	803.996400000002	590.708666666668	1156.03766666667	1212.45572727273	2688.4378	990.096333333336	819.8388	1239.494	737.081777777777	918.270000000003	1064.20766666667	781.4732	911.127900000003	1321.2885	1116.974	745.782444444441	971.2304	896.872999999999	779.449777777779	885.0996	1226.30711111111	913.098888888891	823.382099999998	1232.56266666667	787.036799999998	791.6752	690.765666666666	798.834000000002	869.8041	773.387400000002	701.989333333333
240	158.96084085167	158.958148134672	158.969695833971	466.24	460.649	472.389	19	16	639.250333333334	839.695142857142	882.547142857142	744.704285714288	605.029428571428	991.717714285714	679.059999999997	597.887428571433	537.690571428571	580.542571428571	608.601142857145	558.096285714286	908.054285714285	816.894285714285	778.478	807.046	623.394571428571	2082.71988235294	542.792	654.003142857143	787.660571428571	566.179285714287	668.74514285714	974.372857142857	803.002333333335	580.054857142854	724.402857142857	692.774000000005	576.945714285712	612.676571428574	952.946857142857	734.605714285714	602.482285714288	1048.85371428571	535.200000000002	483.011833333334	521.366	612.171428571428	548.913714285714	557.076	546.796571428569
241	158.961015906701	158.958211573493	158.969602812991	450.953	444.838	459.109	24	19	841.706249999998	974.312222222224	966.176750000004	703.583833333334	664.671000000001	1051.87775	696.830750000003	573.801999999999	624.393000000003	593.858250000001	702.952249999998	611.054875	1028.412	948.832500000004	941.690750000004	962.213625000001	678.466249999998	1044.77257142857	661.203000000001	785.015000000001	899.309250000004	619.367625000001	767.228000000003	1260.99466666667	1005.685	724.377500000003	836.199000000001	840.685999999998	641.737250000003	823.31933333333	1088.60675	819.260750000003	710.093999999998	1114.3135	658.545000000001	640.717000000003	610.109500000003	709.073750000003	670.386375000001	708.034222222219	655.080750000001
242	158.961046019047	158.959542324668	158.96945855754	1112.645	1107.97	1120.22	18	16	967.980000000014	1265.55000000002	1147.0642857143	1214.82000000002	962.880000000013	1217.54285714287	920.039999999984	915.960000000013	891.480000000012	863.940000000012	1032.24000000001	854.760000000012	1151.58000000002	1144.43999999998	1185.24000000002	1202.58000000002	927.180000000013	1110.55166666669	779.279999999986	943.500000000013	1097.52000000002	825.314285714296	823.140000000011	1208.02571428573	1170.96000000002	838.440000000012	851.700000000012	958.475714285729	813.960000000011	923.100000000013	1144.44000000002	928.200000000013	921.328571428583	1213.80000000002	748.68000000001	842.520000000012	854.760000000012	915.960000000013	967.980000000014	816.000000000011	764.028571428581
243	158.960883888449	158.958436281942	158.96239053286	338.7285	327.466	343.83	20	16	887.593333333335	1093.67822222222	1044.36933333333	1008.08933333334	721.297111111112	1595.34207692308	728.369111111112	743.823000000004	669.921000000002	647.488333333335	763.209333333333	624.444000000003	1091.63777777778	1027.36377777778	913.123750000004	1012.41866666667	735.660333333333	1324.90399999999	711.559555555555	785.14333333333	1058.99066666667	690.765666666666	797.314222222221	1229.718	1086.65500000001	763.209333333337	664.206	833.521555555552	713.135333333335	728.91466666667	1145.562	786.170000000002	728.914666666666	1202.842	741.701555555557	703.009666666666	684.569111111112	745.863666666666	752.924000000001	659.135333333333	731.499333333335
244	158.961345649006	158.959789139341	158.970869236083	483.1175	473.383	492.796	24	17	907.997777777774	983.601333333332	2018.10944444444	1010.13	760.562222222221	1528.42092307692	823.319333333335	751.903777777779	704.413333333333	676.039000000001	708.034222222224	621.383000000003	1094.69844444444	1017.16155555556	1020.33333333333	1005.93911111111	759.045333333335	887.393833333335	692.73088888889	824.968000000002	1003.715	686.235666666668	739.123555555555	2650.70228571428	1082.45577777777	741.701555555552	815.246333333333	871.269777777774	740.681333333335	738.64088888889	1146.72977777778	888.710333333333	697.907999999999	1195.70044444445	681.508444444446	661.331	685.663999999999	737.700999999999	737.620666666668	686.684333333333	684.643666666666
245	158.961038801357	158.960418097407	158.971943797961	1128.88	1121.26	1144.75	18	11	847.522222222227	1208.70000000001	1204.62000000001	1055.714	845.770000000005	1148.52	842.325000000003	848.451000000003	800.700000000003	876.180000000004	975.120000000004	673.933333333337	1021.02000000001	1145.46000000001	926.160000000006	1091.4	870.060000000004	1116.90000000001	744.600000000003	888.420000000004	1124.04	777.240000000003	838.440000000004	1173.129	1155.66000000001	758.603000000003	822.120000000004	946.560000000004	703.800000000003	869.040000000004	1143.42000000001	918.900000000003	852.720000000004	1232.347	769.080000000003	698.700000000003	718.395000000004	915.960000000004	1099.4375	665.764444444448	749.700000000003
246	158.96090188651	158.960121757493	158.970497713251	501.4675	495.839	512.187	16	13	1358.57071428572	1464.0075	1566.13857142857	1430.44057142857	1082.52314285714	1744.68857142857	1268.19146666666	1109.60457142857	986.201857142854	975.802857142859	1079.46228571429	924.378857142857	1605.92971428571	1525.70628571428	1463.08971428571	2484.3818	1080.02871428571	1825.29114285714	1010.08285714286	1234.54571428571	1582.81828571429	1032.96285714286	1162.10542857143	840.754666666669	1610.35442857143	1053.06971428571	1224.34285714286	1259.03257142857	958.86346153846	1170.796	1801.06771428571	1280.36892857142	1107.95271428571	1682.33335714286	1002.94085714286	959.202857142857	980.494571428571	1135.578	1069.38057142857	1059.50142857143	956.007714285714
247	158.961259831609	158.958203729308	158.962056974085	307.1	297.924	319.36	15	8	590.745428571428	758.072285714285	766.234571428571	671.911999999997	530.474285714287	821.33	493.818285714285	459.762285714287	541.771714285714	474.36642857143	606.560000000002	456.067714285714	789.701142857142	835.584750000004	729.504285714285	880.955999999998	608.090285714285	879.080999999999	509.550285714287	603.495428571431	799.904	504.021142857143	637.678571428571	885.608000000007	742.681333333331	538.710857142857	657.708	630.536571428571	529.528285714286	552.994857142857	912.135428571428	623.394571428571	490.757428571428	878.466	518.305142857143	507.082	530.548571428571	573.938285714283	686.1235	478.514	520.710000000003
248	158.96093913487	158.960006933946	158.962572113806	523.398	515.236	529.526	9	7	776.410250000003	766.234571428565	829.16799999999	715.220285714291	540.29714285714	979.019125000004	664.714000000005	600.94828571429	457.087999999996	576.017500000004	617.251250000003	546.854000000002	938.629999999991	765.698142857137	762.153428571422	1839.03109999999	520.345714285718	1040.399	516.264571428575	620.854857142859	790.721428571422	491.777714285718	674.385250000003	707.137199999997	769.941714285717	529.899000000004	616.252571428576	616.252571428576	568.348875000001	566.258571428576	981.480500000004	668.263749999993	592.785999999995	1048.9455	481.97942857143	465.18514285714	472.32614285714	579.522285714281	557.076000000004	478.514000000004	562.571
249	158.961147443267	158.960177361677	158.961660169701	1167.675	1160.03	1169.26	6	5	355.979999999994	321.300000000012	430.261999999992	445.739999999992	270.962499999995	395.707500000014	0	275.40000000001	213.180000000008	233.579999999996	376.379999999993	219.299999999996	376.279999999992	424.130000000011	334.357499999993	412.079999999993	279.14250000001	397.799999999993	0	256.02000000001	369.240000000014	216.240000000008	285.600000000008	380.460000000014	343.914999999995	248.345999999995	290.129999999995	311.099999999994	222.359999999996	0	409.019999999993	292.739999999995	257.04000000001	423.299999999992	0	244.800000000007	192.780000000007	289.679999999995	382.50000000001	200.409999999996	189.720000000007
250	158.960472533421	158.960257984767	158.961109120359	534.616	533.561	538.725	5	5	651.489142857145	743.287999999993	846.837142857136	692.773999999994	559.038285714283	881.526857142864	676.948000000005	561.157142857138	454.027142857146	562.764000000004	511.163142857147	474.432857142861	799.554857142847	722.261142857139	723.382571428577	701.525142857134	530.548571428575	884.587714285707	503.000857142853	609.110571428566	735.007999999997	478.848999999996	690.793875000001	1206.98263636363	819.174714285723	556.647000000004	589.725142857138	677.469714285719	490.757428571424	561.157142857147	978.419750000004	610.637714285711	515.24428571429	872.344285714292	447.905428571425	418.317142857139	452.366285714287	560.685714285712	529.528285714281	507.437000000003	463.20971428571
251	158.961471258147	158.961448863951	158.961625664482	1151.4	1150.87	1153.88	4	4	485.093750000004	561.785714285721	612.000000000006	578.340000000008	408.000000000006	580.380000000008	429.420000000006	428.818571428578	330.942857142861	381.480000000005	577.320000000006	323.340000000005	664.225000000007	538.560000000008	530.400000000007	508.980000000007	378.420000000005	645.660000000006	323.339999999994	415.140000000006	563.828571428579	352.920000000005	370.260000000005	621.180000000009	500.500000000006	323.340000000005	439.620000000004	432.480000000006	319.707142857147	397.800000000006	557.940000000008	420.828571428577	413.100000000006	664.020000000007	312.120000000004	328.440000000005	341.700000000005	443.700000000006	495.720000000007	391.680000000004	341.700000000005
252	158.960050382193	158.958612965677	158.961775191112	291.275	287.704	291.802	4	4	580.054857142859	646.861142857143	646.861142857143	608.090285714285	531.568857142857	702.976857142857	502.402285714287	471.99542857143	344.566857142856	376.485428571428	521.366000000004	340.775428571431	643.800285714285	675.429142857143	644.820571428571	626.455428571428	521.366	758.072285714285	439.091428571427	509.122571428571	638.698857142857	380.566571428571	493.403428571426	802.290285714288	470.3122	409.134571428574	541.771714285714	549.934	399.602	533.609428571428	743.788285714285	547.893428571433	447.529142857141	702.976857142862	353.018857142857	392.81	335.626999999998	453.006857142857	436.682285714289	339.755142857145	435.662
253	158.961301294469	158.959326708758	158.962369796678	549.9055	543.804	557.096	6	4	583.630666666663	565.264666666673	640.769333333341	580.569666666673	410.174000000005	704.029999999995	458.054833333332	383.645333333331	359.098666666672	377.523333333338	407.046499999999	348.953999999998	687.704666666675	555.990833333332	630.566000000007	628.825833333334	474.454999999997	756.963666666664	410.173999999997	526.405999999998	634.647333333329	385.622999999999	502.038333333334	781.828666666679	724.318333333331	421.328833333332	488.739666666663	517.308999999996	402.011333333338	450.98733333333	767.165333333345	550.498666666671	380.211333333332	712.192666666662	405.628333333334	356.096333333337	376.502999999997	398.950333333338	406.092666666664	376.441499999999	378.481833333332
254	159.073249911318	159.073249911318	159.073249911318	54.067	54.067	54.067	1	1	149.9694	171.3936	298.2488	331.565	207.1412	299.2702	197.9188	205.0602	16.3264	19.3838	34.6936	32.6186666666667	400.5456	411.140600000001	423.466	527.46925	162.2118	152.24075	42.8505	168.498	57.1312000000001	23.4738	15.303	29.5916	104.957	19.3876	23.4646	107.121	53.0504000000001	77.6264000000001	69.3736	66.3162500000001	140.7876	65.296	34.6868	38.7676000000001	80.5958	98.9594	162.2118	109.033	20.408
255	159.969266160121	159.967372526372	159.971159793871	85.1935	84.675	85.712	2	2	143.860285714286	435.662	417.296857142858	428.52	212.397714285714	473.412571428571	235.686	289.761142857143	206.799	174.468857142857	357.100000000001	185.692	348.937714285714	382.607142857143	373.424571428571	315.268285714286	254.051142857143	309.406285714286	234.665714285714	302.004571428571	391.789714285714	368.271571428571	326.491428571428	395.870857142858	381.586857142857	356.329	351.998571428571	303.024857142858	260.172857142857	237.726571428572	352.969428571429	252.187	195.092857142857	357.1	240.787428571428	227.523714285714	227.523714285715	175.489142857143	204.933857142857	252.010571428572	324.450857142857
256	159.967597047332	159.967597047332	159.967597047332	1078.46	1078.46	1078.46	1	1	1296.89074074074	1836.66666666666	1805.4	1764.22037037037	1238.72962962963	1889.72592592592	1294.85000000001	1229.54629629629	1266.27962962964	1347.42	1400.96851851852	1173.42592592592	1894.82777777777	1797.8925925926	1846.2	1869.66	1321.37962962963	1850.28	1271.38148148149	1256.64	1818.96	1260.72	1291.78888888889	1865.92222222222	1927.8	1220.36296296296	1304.58	1338.72592592592	1250.4074074074	1229.1	1809.11666666666	1301.99259259259	1288.72777777778	1904.70222222222	1253.58	1293.82962962963	1218.32222222222	1276.02	1314.71407407408	1225.90962962963	1214.24074074074
257	160.075827786158	160.068120971527	160.085867184645	272.416	266.295	289.756	53	44	86.7340000000005	155.0704	113.2422	257.0904	844.7256	1051.63	806.115999999996	1977.53519999999	2295.37499999999	4005.08085714287	1068.26133333334	3046.3172	278.2416	442.853600000003	289.793600000002	236.732799999999	1551.2224	1951.73824999999	1618.24866666667	1991.59771428571	253.0096	137.727	86.717	128.5452	189.023750000002	127.675000000001	75.4948	250.9692	415.302799999998	222.665200000001	224.444	125.509199999999	1397.184	803.054799999996	266.585399999998	437.751599999998	1174.2502	625.505199999997	348.9084	766.538666666665	1000.58000000001
258	160.075350501254	160.073276550902	160.084815536981	236.676	233.658	237.75	26	26	506.085333333335	790.758333333335	565.264666666665	791.649333333335	465.835333333332	706.975500000001	419.357000000001	1040.57	871.055166666668	962.174333333336	428.540000000001	853.879500000001	1321.11583333334	1050.77166666667	1311.06714285714	1271.10866666667	1619.72066666667	1060.97333333333	807.972000000001	1530.5	1463.08971428571	1663.0075	1621.30966666666	2336.45428571428	1352.825	1291.62742857143	1080.49333333334	1484.645625	953.855833333335	987.734000000002	1292.76233333334	1052.79916666667	2270.704	1791.41266666667	1120.326	1132.422	1608.04533333333	1625.391	821.234166666668	1715.18033333334	1166.0505
259	160.076068318325	160.073788615635	160.083187491988	366.2955	365.244	370.368	10	10	8.16228571428571	19.3854285714286	16.3222857142856	20.4057142857143	15.3042857142857	18.3651428571428	13.2637142857144	60.1884285714287	805.997500000003	947.812249999997	538.691999999999	1188.444	13.2637142857143	25.5071428571428	14.284	14.284	43.8722857142857	38.7708571428571	44.8925714285714	31.6288571428571	23.4665714285714	12.2331428571428	9.18257142857142	17.3448571428571	16.3177142857143	7.142	7.142	13.2618571428572	18.365142857143	23.4665714285714	17.3424285714286	8.16114285714288	49.994	44.8925714285714	9.18257142857142	17.3497142857142	42.852	15.3174999999999	20.422857142857	36.7302857142857	44.8925714285714
260	160.075867384045	160.07478139389	160.082231281184	392.803	389.754	395.842	3	3	12.2339999999999	13.2648749999999	11.22275	11.22275	12.2430000000001	10.19625	6.12150000000003	16.3119999999999	373.411500000002	340.972249999999	246.030875000001	403.031666666666	17.3437777777777	13.26325	7.14174999999998	8.16299999999995	18.3644999999999	16.314	10.2022222222222	17.34425	14.28525	13.26325	9.18224999999997	11.22275	8.16177777777774	8.16199999999998	6.12149999999998	9.18225000000004	5.10125000000002	8.15699999999998	10.20375	12.243	17.34425	18.3645000000001	7.14174999999998	14.2939999999999	18.3645000000001	13.26325	3.06112499999998	16.324	25.5055555555554
261	160.073822566862	160.073447892241	160.073996607565	526.9495	520.315	532.564	4	2	5.10142857142853	9.1825714285715	7.14099999999996	2.04228571428572	5.10142857142853	10.2028571428571	6.12171428571423	14.2840000000001	448.925714285718	690.15314285714	23.4665714285712	990.69742857142	9.1825714285715	7.13600000000008	10.2014285714287	8.16114285714294	30.6085714285712	13.2618571428573	30.5871428571431	32.6719999999997	6.11742857142862	9.18257142857135	7.14199999999994	13.2637142857142	9.18900000000006	8.16914285714289	8.16228571428564	4.08114285714282	4.08114285714289	6.12171428571423	8.16228571428564	6.12171428571433	7.14200000000005	10.2028571428571	5.10142857142861	6.12171428571433	5.1057142857143	6.12171428571423	5.10142857142853	5.10071428571434	9.18900000000006
262	160.077649895126	160.07733569502	160.077964095231	121.4045	121.388	121.421	2	2	28.5693333333333	79.508	71.4280000000001	90.8155999999998	144.0174	135.6866	120.3836	185.700666666667	131.6015	166.3252	41.8282	160.1714	107.016	152.1886	145.0388	111.2018	139.7674	157.1108	97.9583999999998	147.924166666667	60.2035999999999	26.5026666666667	16.3264	23.4446666666667	77.4693333333333	36.726	37.7548	193.648	103.0604	108.1412	122.32	64.3482	536.695333333333	279.5348	111.2018	172.4476	346.868	320.656800000001	160.2028	261.934399999999	150.984666666667
263	160.08632772167	160.08632772167	160.08632772167	273.419	273.419	273.419	1	1	88.7690000000002	158.151666666667	118.358666666667	270.388333333334	880.547666666669	1053.83216666666	821.368333333335	1985.476	3146.19399999999	4005.17433333336	1826.81600000001	4285.40000000001	287.451999999999	446.906000000001	297.888666666666	238.758000000001	1640.26057142858	1951.89766666667	769.331333333335	1991.69066666665	276.510333333334	61.2200000000001	87.7486666666669	133.663666666667	198.106333333334	111.307166666667	49.9881666666665	259.929999999999	418.336666666668	232.031833333333	225.493666666667	127.541666666667	1418.26333333332	807.046	105.163	213.214833333333	936.666000000002	711.056166666671	162.233	653.926833333337	822.173333333339
264	161.067941924022	161.067941924022	161.067941924022	208.14	208.14	208.14	1	1	14.2846666666667	33.6710000000001	25.5083333333334	26.5286666666667	21.4235	33.6710000000001	14.2846666666667	28.5693333333334	61.2200000000001	60.2586666666668	19.3831666666667	34.6913333333334	25.5291666666667	26.5243333333334	21.4235	25.5083333333334	44.8873333333334	22.4473333333333	8.16266666666669	42.8470000000001	34.6856666666666	9.19200000000002	10.2033333333334	29.6186666666667	21.4235	17.3428333333334	9.18300000000002	20.4233333333334	13.2643333333334	24.4640000000001	20.4033333333334	17.3456666666666	24.4880000000001	24.4880000000001	15.3025	9.18450000000003	16.3263999999999	15.305	4.08133333333334	8.16133333333335	5.09666666666668
265	161.080842438235	161.077120069834	161.090074975084	270.348	267.27	272.423	15	15	15.3021428571429	31.6288571428571	27.570857142857	36.7302857142857	125.495142857143	128.664	90.8054285714285	239.733571428572	1571.3577	1092.726	1296.86875	1150.72114285715	42.8160000000001	61.2171428571428	56.1157142857147	42.8460000000001	189.613714285715	254.015571428572	205.07742857143	235.884000000001	41.8317142857143	25.5071428571428	25.5071428571428	37.7505714285717	24.5074285714287	31.6510000000002	22.4462857142857	37.7505714285714	52.0272857142859	31.6554285714284	30.6300000000002	17.3448571428571	130.688	100.994142857143	45.9835714285716	66.3092857142859	160.184857142857	70.3997142857143	57.1280000000002	100.923428571429	150.087000000001
266	161.094482454272	161.093338382508	161.095723594677	384.63	381.609	384.737	7	7	41.7926666666666	83.6673333333335	99.918	126.645333333334	59.1793333333335	111.216333333334	62.2403333333335	151.009333333334	74.4808571428571	94.8910000000002	36.7320000000001	101.013	69.3713333333331	98.9561666666664	69.3826666666662	42.8540000000001	69.3794285714285	111.198166666667	45.9525000000001	112.215714285714	143.867	125.495142857143	115.278833333333	172.577166666667	84.6738333333338	69.3713333333338	59.1793333333329	121.399833333334	32.6506666666667	66.3216666666662	87.7486666666669	76.5250000000002	91.8149999999997	66.3108333333331	41.8336666666668	26.5286666666667	59.169666666667	80.6063333333335	17.3286666666666	46.9276666666665	9.18149999999997
267	161.953795536229	161.953795536229	161.953795536229	297.912	297.912	297.912	1	1	14.2835000000001	16.3239999999998	23.4657499999998	16.3240000000001	9.18225000000004	19.3847500000001	6.12149999999994	10.2024999999999	24.4860000000001	17.3442500000001	54.0864999999999	23.4657499999998	18.3645000000001	17.36975	8.16200000000003	15.3037500000001	21.4252499999998	22.4454999999998	40.8099999999996	10.2024999999999	17.3442500000001	14.2834999999999	19.3847499999998	19.3847499999998	22.4455000000001	25.5062499999998	20.3799999999998	6.12150000000003	22.4124999999999	7.14175000000003	19.3847499999998	10.2024999999999	8.16199999999992	13.2632500000001	17.3442499999998	35.7174999999999	43.8814999999999	8.17399999999998	63.2554999999994	49.9922500000002	80.5010000000004
268	162.043326604934	162.039368230646	162.050074441943	186.714	183.652	188.771	7	7	253.030857142857	669.213714285713	576.44125	714.099999999999	39.78975	694.814571428571	390.769428571428	28.544	275.501249999999	297.923428571428	133.657428571429	248.103	381.620250000001	488.716857142857	550.491428571428	409.134571428571	28.588	867.242857142857	421.378	610.130857142857	94.8832500000001	42.8557499999999	46.9725714285714	48.9737142857143	115.292285714286	40.8114285714286	37.7505714285714	787.660571428571	205.077428571428	37.7505714285714	242.828	132.748571428571	1348.62885714286	888.046714285714	231.604857142857	323.430571428571	621.266999999999	331.592857142857	458.108285714286	601.9475	79.5822857142857
269	162.053662871399	162.053662871399	162.053662871399	255.089	255.089	255.089	1	1	9.18225000000004	15.3037500000001	8.16200000000003	19.3847499999999	7.14174999999998	22.4455000000001	14.2835000000001	14.2835000000001	102.049999999999	87.7415000000004	40.8099999999999	111.20725	24.4860000000001	18.3645000000001	32.6479999999999	12.246	45.9224999999999	19.3847500000001	34.6884999999999	37.7492499999999	67.3365000000003	89.7819999999998	66.3162500000003	68.3567499999998	62.2352500000003	46.9314999999999	28.5669999999999	16.324	59.2615000000003	14.2834999999999	64.2757500000003	30.6075000000001	42.8505000000002	46.9315000000002	38.7695000000002	53.0529999999999	87.7414999999998	11.22275	33.6682500000001	77.5390000000003	44.8910000000002
270	162.072650785006	162.072650785006	162.072650785006	58.143	58.143	58.143	1	1	49.9653	90.7997777777778	68.3548888888889	89.7795555555556	88.7593333333333	128.632	58.1526666666667	193.842222222222	357.7041	479.504444444445	350.994666666667	393.591333333333	149.989	177.518666666667	160.174888888889	132.628888888889	40.8133333333333	30.59	24.5013333333333	35.7077777777778	124.467111111111	50.9833333333334	66.3144444444445	120.399333333333	179.3792	74.4819	40.8088888888889	408.088888888889	139.770444444444	159.258666666667	202.004	151.042222222222	367.32	285.693333333334	111.204222222222	190.781555555556	209.145555555556	467.312666666667	296.884666666667	305.079666666667	56.1488888888889
271	163.067244585823	163.06271040098	163.069247730276	58.159	56.095	58.16	3	3	142.74	186.70575	129.558142857143	129.57175	101.008285714286	90.869	88.7648571428571	89.782	114.176	168.347142857143	267.3055	107.0475	71.4175	86.7242857142857	82.6431428571428	71.42	37.7505714285714	45.9128571428572	20.42	27.5477142857143	128.556	54.0751428571428	35.70875	95.9035	118.1895	44.8925714285714	30.6085714285714	115.292285714286	32.6491428571428	59.2373333333333	91.8128571428571	76.5428571428571	72.4402857142857	67.3388571428572	51.0142857142857	37.74925	44.8925714285714	132.637142857143	164.266	62.23525	14.294
272	163.074739119404	163.07179479561	163.084023275089	196.8855	193.85	197.949	16	16	16.3253333333334	18.366	14.2986666666666	24.4880000000001	12.256	23.4676666666667	16.3226666666667	46.9813333333334	3310.54514285714	3573.64383333332	2653.88700000001	2198.81833333334	17.3456666666667	30.6100000000001	26.5503333333334	14.2823333333334	220.176	124.480666666667	201.828	251.207	27.5490000000001	24.4662857142857	16.3226666666667	25.5083333333334	17.3428333333334	20.4233333333334	15.32	41.8336666666666	10.2016666666667	17.3286666666667	24.4880000000001	16.3226666666667	66.3185714285714	25.5083333333334	14.2846666666667	44.8873333333334	27.5490000000001	49.9963333333335	29.5896666666667	43.8743333333334	20.4233333333334
273	163.110171161865	163.109481962601	163.111679126851	384.63	384.624	384.681	3	3	27.5265	54.0732499999999	80.5503749999998	78.6280000000003	48.9737142857143	46.9331428571428	46.9331428571428	80.5997500000003	38.7694999999999	36.7302857142857	52.0327499999999	35.71	41.8317142857143	58.1542499999998	46.9315000000002	35.71	43.8438749999999	45.9128571428571	53.0920000000004	65.2959999999998	95.9068571428571	133.65275	103.04525	99.0370000000001	73.5120000000005	60.1968571428576	63.2710000000003	72.4402857142857	24.4868571428571	30.6075000000001	57.1360000000004	52.0345714285714	77.4915000000004	37.7452857142858	34.6884999999999	34.6884999999999	35.71	73.4605714285714	27.5265	30.6074999999999	15.3042857142857
274	163.982943893761	163.982323964437	163.983563823085	157.6415	156.106	159.177	2	2	93.7786666666665	123.460333333334	102.02	82.5659999999998	43.8743333333332	52.0284999999998	28.5693333333333	97.010833333333	463.155666666667	496.902333333332	85.7079999999998	460.095166666665	55.0979999999999	74.4113333333332	73.4639999999998	53.0573333333332	25.5041666666666	28.5926666666666	28.5693333333333	26.5026666666667	36.684	38.7663333333334	26.5243333333333	28.5646666666666	42.8470000000001	33.6709999999999	17.3598333333333	155.090666666666	61.2199999999998	31.6251666666666	58.2159999999999	33.6654999999999	242.839333333334	178.383333333333	41.8336666666666	80.6063333333331	238.718999999999	169.347666666666	48.9679999999998	128.562	103.053666666666
275	164.079223799923	164.077508879143	164.080938720703	195.891	194.888	196.894	2	2	7.14233333333335	6.12200000000001	5.107	7.1414	5.107	5.10166666666668	2.04033333333334	11.2346666666667	498.329333333334	518.329333333335	271.364333333334	276.4742	3.0612	12.244	3.0642	5.101	25.475	15.303	19.3673333333334	42.8890000000001	4.0816	9.17400000000002	4.0808	5.10166666666668	5.10083333333334	2.0404	2.0428	2.0404	5.10083333333334	7.13533333333335	4.08133333333334	3.0606	18.363	11.2236666666667	2.04066666666667	6.12100000000001	7.1414	9.1818	6.12240000000001	8.16320000000001	4.08466666666667
276	165.053890165441	165.051956912588	165.062994808381	114.269	110.188	114.286	8	8	73.464	110.196	86.7242857142858	106.109714285714	67.342	111.198166666667	56.1183333333333	185.518666666667	391.744	430.580666666667	300.984285714286	446.906	131.616857142857	119.262	118.358666666667	87.7445714285714	266.307	222.432666666667	170.395666666667	296.917	160.184857142857	235.697	243.037666666666	307.867428571428	205.087	139.785666666667	127.416666666667	154.192571428572	75.5011428571428	69.3794285714285	166.287166666667	117.453333333333	279.525666666666	130.486857142857	63.2606666666667	122.434285714286	140.681142857143	141.700571428572	55.098	140.799428571429	76.5124999999999
277	166.082967103346	166.081746894745	166.092375976897	154.897	154.053	155.085	3	3	1108.672	1996.5314	1639.54175000001	2155.67499999999	1109.01175	1821.057	1159.622	2483.303	985.5132	1041.9305	191.806999999999	1302.7954	1314.082	1462.12425	1313.06175	1166.14575	1355.86225	1545.67875	894.7154	1751.6834	1265.2875	878.3922	809.085999999999	1509.896	1405.8356	704.992749999998	681.359999999999	1414.413	687.648499999998	880.4326	1356.3774	923.326249999997	1877.536	1211.03675	622.731200000001	874.568499999999	723.357249999998	1488.4718	131.61225	936.589499999997	577.602999999999
278	167.060958716048	167.055463446429	167.066453985667	844.7415	841.695	847.788	2	2	7.14155555555557	34.6875555555556	64.2809999999999	47.9504444444445	10.2022222222221	77.4946666666668	7.14155555555557	36.7039999999997	129.667000000001	114.277333333333	4.0808888888889	69.3373333333335	40.8133333333333	44.9191111111111	60.2717777777775	66.3144444444438	12.244	18.366	36.7040000000002	11.2224444444445	22.488888888889	39.793	88.8173333333332	43.8456666666668	27.549	60.2324444444444	16.3342222222222	8.16266666666666	73.4159999999993	19.3842222222223	12.244	24.4853333333334	10.2088888888889	82.6469999999999	67.3346666666668	130.588444444445	73.4159999999993	24.488	10.1966666666667	126.507555555556	80.5536666666658
279	169.034622555664	169.034560360583	169.034684750746	83.666	82.64	84.692	2	2	284.64975	569.2995	620.362666666666	692.730888888889	325.499625	416.262	260.156666666667	434.662	558.3435	700.146111111111	399.970666666667	324.4395	227.509555555556	322.214666666667	188.74625	236.691555555556	55.134	71.4622222222221	32.648	48.972	195.888	127.53125	92.8402222222222	185.700666666667	238.7385	92.785875	76.5250000000001	113.257	68.3548888888889	122.43	215.149666666667	162.321333333333	131.5155	123.45025	82.6402500000001	45.915	44.891	89.7820000000001	65.2586666666667	35.70875	76.5187500000001
280	171.136738343337	171.136570225591	171.136906461083	367.308	364.247	370.369	2	1	17.3456666666667	42.8540000000001	39.7929999999997	43.8671666666665	16.3222857142858	36.7320000000001	11.2218333333333	15.305	17.3428333333333	26.5237142857144	22.4473333333334	11.2236666666667	19.3863333333334	21.4235000000001	30.6050000000002	27.5490000000001	4.08066666666665	27.5490000000001	13.2621666666667	9.18299999999994	30.6049999999999	15.3049999999999	13.2643333333334	17.3456666666667	35.7116666666668	25.5083333333334	21.4269999999999	10.2033333333334	18.3629999999999	9.18300000000002	14.2846666666667	8.16266666666669	12.244	33.6710000000001	22.4436666666668	3.06049999999999	17.3456666666667	19.3863333333334	14.2823333333334	15.305	6.12200000000001
281	171.136411539714	171.136411539714	171.136411539714	357.105	357.105	357.105	1	1	13.28275	22.4454999999998	30.6074999999997	37.7492500000002	5.10249999999999	16.3240000000001	6.12150000000003	4.08100000000002	8.16199999999992	12.246	13.2632499999999	12.2430000000001	19.3847499999998	21.3990000000001	19.3895	17.3442499999998	4.07499999999999	20.4050000000001	7.14175000000003	6.12149999999994	34.7309999999996	5.10124999999995	10.2024999999999	17.3442500000001	20.4050000000001	9.18225000000004	13.2632499999999	17.3442500000001	10.2175000000001	3.06075000000001	16.3239999999998	1.02025	7.14175000000003	19.3847500000001	12.246	8.16200000000003	11.22275	4.08199999999999	10.2024999999999	11.22275	5.10124999999995
282	171.990510874821	171.988313113482	172.001050048828	115.2775	111.208	116.321	22	22	145.907666666667	292.787833333333	271.364333333334	317.323666666667	414.187666666667	610.159333333333	396.909666666667	441.371333333333	324.466	318.292	250.990285714286	229.575	174.477	178.383333333333	171.388	170.395666666667	90.8096666666667	40.8133333333333	64.2705000000001	72.4436666666667	125.501	144.863666666667	189.937	128.541	94.891	123.460333333333	125.378	300.223	165.286285714286	140.806	178.558333333333	132.751666666667	453.603333333333	421.024000000001	180.599	309.103285714286	404.675333333333	380.149166666667	260.1425	414.187666666666	105.094333333333
283	172.093707405146	172.093541559547	172.106536314917	250.969	248.95	252.998	3	3	52.0302	105.094333333334	119.3634	224.488	249.949	357.07	226.4844	415.2214	347.8882	1616.208	170.4068	1558.8656	232.6056	274.4338	262.1914	212.2432	305.0996	415.2214	144.745333333334	410.174000000001	164.2844	25.51	75.5096000000001	144.887333333334	207.1412	95.8988	71.4116666666668	340.7468	154.0502	243.620666666667	272.3845	157.1108	1244.72228571429	662.1098	140.783	228.517333333334	398.976399999998	694.3454	82.6362	430.5244	386.6558
284	172.977792932117	172.975968351895	172.980643585122	59.168	58.143	60.2	4	4	39.7577142857143	190.793428571429	176.509428571428	242.828	88.7648571428572	172.428285714286	102.028571428571	99.988	73.3988571428572	87.7486666666667	121.414	51.0142857142857	190.793428571429	136.718285714286	171.408	184.671714285714	33.6694285714286	80.5348571428571	66.3742857142857	27.5477142857143	314.248	956.007714285715	1590.52644444444	381.586857142857	306.848	861.091	935.569250000001	113.251714285714	277.517714285714	149.066	226.503428571428	162.202714285714	59.1765714285714	121.414	334.669333333333	171.408	73.4605714285714	57.136	102.028571428571	154.063142857143	212.437333333333
285	173.141657226964	173.141657226964	173.141657226964	107.103	107.103	107.103	1	1	35.68	21.444	12.2434285714286	69.3794285714285	8.16228571428571	34.6848571428571	5.10142857142857	10.1942857142857	8.15542857142858	10.2028571428571	7.142	14.284	17.3448571428571	14.284	4.08114285714286	9.18257142857142	113.251714285714	38.7708571428571	74.4808571428571	74.4808571428572	83.7337142857142	648.878999999999	447.591857142857	357.1	34.6897142857143	70.3997142857144	118.353142857143	6.12171428571428	4.084	9.18257142857142	18.3651428571428	8.15542857142857	8.16228571428571	10.2028571428571	4.08114285714286	5.10499999999999	9.18257142857142	6.12171428571428	3.06085714285714	6.11657142857143	26.5274285714286
286	173.986096724723	173.986096724723	173.986096724723	115.301	115.301	115.301	1	1	63.2606666666667	116.299	109.157833333333	121.397	155.090666666667	234.676666666667	176.488833333334	183.48	78.5656666666667	88.769	20.4033333333333	60.1898333333334	70.3915000000001	67.375	60.1996666666667	73.4520000000001	27.549	17.3428333333333	15.305	25.5083333333333	65.2906666666668	25.4833333333333	39.832	44.8946666666667	43.8671666666666	27.549	38.7726666666667	130.7392	33.671	45.9075	63.2606666666667	63.3123333333333	197.750666666667	205.0535	55.0890000000001	62.2403333333333	122.331428571429	149.94	38.7726666666667	79.5729999999999	18.366
287	174.017816001692	174.017816001692	174.017816001692	141.805	141.805	141.805	1	1	14.3045000000001	23.4657500000001	12.243	10.215	2.04049999999999	11.22275	3.06449999999999	10.2025	90.8022499999998	84.6807499999998	77.5389999999998	148.9565	3.06074999999999	33.6336	10.2025	7.14174999999998	4.08099999999999	4.08199999999999	4.08099999999999	5.10100000000003	6.13049999999998	7.14175000000003	2.04049999999999	5.101	6.12120000000003	5.10124999999999	5.09374999999999	2.04049999999999	5.10124999999999	1.01875	8.16200000000003	4.08099999999999	114.128	33.6682499999999	4.08099999999999	16.324	108.3055	15.285	156.09825	90.8022499999998	182.624749999999
288	175.038348590889	175.035602105512	175.050130422492	295.8855	292.794	302.027	78	44	904.015333333335	1598.78771428571	1641.63971428571	1969.15142857143	1301.73266666667	1718.24133333332	1318.20914285714	1647.24266666668	34.6856666666666	34.6868	31.6251666666666	23.4692000000001	1533.48942857143	1766.57714285713	1575.13733333333	1430.3204	647.827	888.637749999998	554.041000000001	609.110571428571	1019.26542857143	806.951833333338	658.115000000002	902.194285714281	1012.17066666666	726.524800000005	698.928333333335	1382.48714285714	357.7392	710.152000000002	983.4728	749.847	1624.1584	1583.55733333334	894.832333333335	496.934800000003	598.8574	1419.42166666667	640.6856	703.915000000004	548.975200000003
289	175.115798302139	175.114200844484	175.116204142663	51.018	49.986	58.142	5	4	71.42	109.157833333333	62.2403333333333	70.403	69.3697142857143	71.4100000000001	48.9737142857143	217.5085	645.840857142857	721.342	363.238666666667	157.105666666667	180.422	193.831666666667	206.275666666667	133.638714285714	4424.97914285714	3032.28914285714	2527.914	3420.35	216.275333333333	119.373428571429	72.4436666666667	198.041666666667	223.453	56.1157142857143	53.0486666666667	129.582333333333	148.940857142857	82.6431428571429	170.534833333333	105.089428571429	395.870857142857	132.637142857143	134.677714285714	174.4485	376.503	235.697	712.076333333334	316.303333333333	122.348571428571
290	176.101946546621	176.101202824779	176.102690268463	54.574	53.04	56.108	2	2	139.762833333333	161.212666666667	254.312	234.638333333333	164.273666666667	251.207	173.428333333333	188.761666666667	38.7382857142857	39.7865	41.8336666666667	24.464	302.742	348.954	375.482666666667	469.353333333333	537.715666666667	231.842666666667	182.788833333333	298.1904	44.8873333333334	12.246	15.3025	33.671	76.3928571428571	15.305	14.2846666666667	104.057	69.3826666666667	64.3545	52.037	48.976	144.863666666667	75.5046666666667	34.6856666666667	35.7116666666667	104.057	98.9561666666667	161.212666666667	111.089166666667	19.3876
291	176.972475585924	176.967862129211	176.981386029279	228.551	228.494	232.62	8	8	26.5243333333334	89.7746666666668	62.2322	74.4721666666668	147.2544	308.392333333334	230.595333333334	353.669666666667	40.8066666666667	66.3216666666668	61.2200000000001	43.8671666666667	132.643333333334	154.196166666667	198.138666666667	101.013	390.085666666667	405.006166666667	324.466000000001	380.211333333334	72.4484000000001	76.5125000000001	56.0083333333335	68.3623333333335	91.8150000000001	43.9173333333334	45.9150000000001	158.131	108.137666666667	70.3800000000001	104.159	55.0908	360.177666666668	251.002000000001	129.561166666667	161.212666666667	418.364	196.9372	361.198000000001	296.917000000001	182.609833333334
292	177.040536461521	177.040536461521	177.040536461521	60.2	60.2	60.2	1	1	30.585	179.586	306.075	360.138444444444	23.46575	392.785555555556	26.5265	29.590875	23.43125	15.30375	429.52525	18.3645	324.4395	125.49075	182.62475	296.89275	10.2025	135.610125	18.378	18.3645	163.24	89.7160000000001	96.9211111111111	80.59975	54.040125	48.978	31.62775	32.648	26.5265	22.45925	85.701	31.62775	37.74925	173.4425	26.5265	26.52975	22.4455	122.43	1971.06933333333	28.567	15.315
293	177.040671181658	177.040671181658	177.040671181658	70.397	70.397	70.397	1	1	23.4651111111111	233.351	445.837111111111	418.336666666666	23.4651111111111	545.5395	22.462	28.5662222222222	21.4106666666666	25.5083333333333	271.379111111111	21.427	404.0685	191.801777777778	270.358888888888	343.014	23.4676666666666	162.233	23.4523333333333	29.5864444444444	154.171	38.7937777777777	53.0573333333333	49.9908888888889	52.0313333333333	24.4853333333333	26.5084444444444	42.854	17.3437777777778	30.6066666666667	129.568222222222	24.488	23.4676666666666	220.248	16.3253333333333	19.3842222222222	24.488	214.27	1852.7949	24.4853333333333	13.2628888888889
294	177.050166868552	177.046380533216	177.060143838717	268.346	265.269	272.423	11	11	39.7911428571428	40.8114285714286	40.8457142857141	46.9331428571428	38.7726666666668	46.9736666666667	39.7911428571428	101.008285714286	1050.21375	1347.71355555556	539.277714285712	1583.428	51.9908571428573	53.0548571428571	51.007142857143	56.1157142857143	62.1677142857139	88.7648571428571	93.8662857142857	76.5857142857145	51.0142857142857	92.846	62.2374285714285	49.994	32.6506666666664	44.9313333333334	42.852	35.71	37.7505714285714	31.651	42.8879999999998	34.6897142857143	61.2685714285716	45.9128571428571	34.7431428571427	32.6491428571428	44.8946666666668	28.568	37.7505714285714	54.0372857142857	37.7822857142855
295	177.05556952083	177.05362079018	177.057518251481	285.672	285.669	285.675	2	2	27.5467500000001	48.9719999999999	49.9922499999999	63.2167499999999	43.8707499999999	58.1542499999998	46.9725714285716	110.187	126.418	140.7945	38.7694999999999	182.624750000001	46.9314999999999	49.9922500000002	75.4430000000001	78.5592499999998	46.9315000000002	33.6682499999999	29.609	44.8634999999999	55.134	79.5795000000003	30.585	45.9112499999999	42.8504999999999	38.7695000000002	34.69275	57.1339999999998	23.4657500000001	34.6885000000001	42.8504999999999	33.6682499999999	111.20725	68.3567499999998	51.0124999999999	81.6200000000003	82.7009999999995	77.5389999999998	62.1895	97.9560000000001	52.0327499999999
296	177.05760848712	177.053070523091	177.066016293522	296.915	295.871	297.912	5	5	46.9276666666665	68.3534	79.5756	90.7948333333331	109.1614	154.0502	106.097333333334	116.325599999999	74.4892000000005	68.3534	27.5490000000001	58.1495000000004	54.0776666666663	72.5028333333328	55.0980000000001	99.992666666666	33.6731999999998	36.7260000000002	12.2424	38.7676	41.8282	30.6119999999999	15.303	34.6935999999998	62.2403333333329	24.4848	15.303	117.323	64.2180000000004	58.1514	85.6968	72.4436666666668	174.4542	99.9763333333339	88.7574	80.6115999999996	109.182799999999	140.953200000001	128.562	227.534333333334	29.5606666666666
297	178.03483799184	178.032118121073	178.043707735172	303.014	298.91	307.072	29	29	272.429000000001	333.649000000001	204.066666666667	192.8178	63.2648000000004	117.323	37.7547999999998	161.344333333334	122.54	87.7544000000006	12.242	122.447999999999	183.636	390.7366	247.9086	203.800000000001	147.924166666668	207.9168	158.151666666667	469.353333333334	232.636000000001	10.2116666666667	35.7116666666668	64.2705000000004	539.6858	79.5911999999996	13.2751666666667	675.460666666668	270.405999999999	313.242333333334	561.641666666668	7.14979999999996	888.560000000006	648.931999999995	71.3533333333338	184.650166666668	1078.442	842.795333333335	83.5579999999995	816.133333333338	1035.64266666666
298	178.426325368238	178.426325368238	178.426325368238	302.991	302.991	302.991	1	1	2.04079999999999	5.10200000000003	5.10199999999998	6.1212	5.10200000000003	4.0808	3.06119999999999	1.02140000000001	0	0	2.0404	0	2.0404	3.0606	3.0606	9.17100000000005	1.0202	4.0768	0	3.0606	4.0808	1.02139999999999	1.02040000000001	3.0606	4.0808	2.04079999999999	0	3.06120000000002	0	2.04079999999999	6.12840000000003	0	4.08560000000002	7.14279999999997	0	1.0202	2.0404	2.04080000000001	1.01899999999999	2.0404	3.06119999999999
299	179.038820252684	179.037855143971	179.039982896986	302.991	298.933	303.031	3	3	70.4030000000002	106.114666666667	74.4891999999996	81.6266666666669	60.1996666666668	84.6738333333331	64.2809999999996	45.9525000000001	62.3054000000003	76.5250000000002	176.488833333333	90.809666666666	106.097333333334	96.9316666666669	103.036833333333	92.759333333334	79.5730000000005	95.8173333333331	63.2606666666668	89.7893333333335	87.7372	69.4551999999996	90.8096666666669	100.996500000001	121.399833333334	76.5249999999995	77.6086666666668	89.7952000000006	93.870666666666	73.4640000000002	131.7305	69.4393333333328	72.5194000000004	117.338333333333	99.8946666666673	86.7141666666672	115.2826	95.9176000000006	159.016	95.8956666666664	86.7283333333335
300	179.047910325406	179.046048542734	179.059898580217	88.773	86.71	90.814	19	19	92.846	203.036857142857	204.2	593.806285714287	30.6342857142858	398.245714285715	17.3424285714286	24.4868571428571	20.3914285714286	96.927142857143	85.704	26.5274285714286	657.992142857143	941.690750000001	700.911750000001	715.220285714285	44.8925714285715	836.316	161.205142857143	41.8317142857143	362.201428571429	37.7241428571428	24.4868571428572	253.030857142857	324.450857142857	79.6491428571428	43.9091428571429	90.8054285714285	153.042857142857	34.6897142857143	475.453142857143	40.8114285714286	702.976857142857	882.624375	36.7611428571429	27.5477142857143	29.5841428571429	18.3651428571428	102.962285714286	76.5214285714287	43.8722857142857
301	179.070249742285	179.066566847636	179.07956578699	295.855	292.81	296.915	13	13	26.5252	57.1312	40.813333333333	49.9963333333335	47.9478333333336	46.927666666667	28.5656	47.9494	1753.80975000001	1881.18733333334	431.5446	2259.93285714286	54.0688333333337	56.1769999999997	49.9963333333335	44.8873333333336	137.744999999999	132.643333333332	86.7339999999996	181.619333333332	37.7461666666669	30.6099999999998	43.8686	40.8159999999998	47.9478333333336	32.6506666666667	37.7523333333331	49.9963333333335	23.4416	38.7663333333332	49.9995999999998	41.8363999999998	56.1091666666665	47.9494	29.5858	27.5489999999998	22.4473333333332	34.7196666666667	45.9074999999999	21.4242	29.5915999999999
302	179.105217473424	179.10401549113	179.106333481638	384.63	381.609	384.737	7	7	53.014	81.6228571428571	100.937571428571	120.494857142858	64.278	98.9642499999997	69.3769999999998	112.231428571429	466.270571428571	485.341499999999	242.819499999999	505.023749999999	85.7115000000001	83.6517142857139	82.6402500000003	64.2757499999998	110.190857142857	102.028571428571	96.9950000000001	126.497714285714	132.637142857143	107.13	149.976750000001	160.297	90.8022500000004	88.7617500000004	72.4402857142857	108.150285714286	53.0529999999999	73.4605714285714	86.7212500000004	84.6807499999998	119.273142857143	72.4377500000003	33.6694285714286	32.6491428571428	65.2982857142857	68.3591428571428	35.6825	55.087714285714	30.61125
303	180.031293634531	180.030047825405	180.032539443657	301.472	299.953	302.991	2	2	35.71	72.4402857142857	51.0142857142857	42.8460000000001	19.3854285714287	33.6694285714288	14.284	22.4651428571429	31.6554285714284	34.6897142857145	44.8925714285714	27.5477142857143	35.71	58.1969999999999	40.8114285714286	36.6994285714287	29.5882857142857	44.8548571428573	52.0345714285714	53.0474285714283	36.730285714286	15.3171428571429	25.5071428571428	24.4868571428571	64.278	34.6897142857143	9.17999999999998	85.704	57.136	44.8925714285714	77.6068571428574	16.3382857142858	75.5539999999999	87.7445714285714	28.5439999999999	49.994	128.556	96.9271428571428	75.4377142857139	114.272	119.273142857142
304	180.053750377177	180.047791396261	180.060690844334	187.207	183.652	188.755	8	8	293.8176	846.766	150.9896	28.5646666666666	558.031166666668	586.595833333332	517.308999999999	1935.6988	276.4742	326.506666666666	72.4436666666665	239.739166666666	386.643166666665	266.2722	137.565	15.305	725.028333333331	1193.634	496.902333333332	912.178000000002	45.909	3.0606	4.08533333333332	6.1212	47.9556666666666	12.244	10.2016666666666	1205.8764	255.083333333333	238.718999999999	66.3260000000001	151.132666666667	2798.25185714285	96.919	253.0592	322.4464	823.274500000001	1700.89566666667	474.377499999999	756.066999999998	39.7929999999999
305	181.063079418072	181.055355998756	181.066048063605	186.714	183.652	186.714	3	3	30.6100000000001	76.5250000000002	76.5249999999998	56.1183333333335	49.9881666666667	34.6913333333334	66.3216666666668	204.886	47.9556666666668	30.6100000000001	15.3025	42.8540000000001	38.7726666666666	49.9881666666667	58.1020000000001	18.366	48.9792	114.277333333334	41.8336666666668	93.8706666666669	10.2033333333333	8.16266666666669	2.0428	4.08133333333334	8.16266666666669	4.08133333333334	3.06100000000001	119.379	34.6913333333334	26.5026666666667	24.484	9.18300000000002	303.039000000001	78.4886666666668	13.2621666666667	32.6453333333334	108.155333333334	177.538	72.4436666666668	67.3310000000001	8.16266666666669
306	182.040564134977	182.040564134977	182.040564134977	74.455	74.455	74.455	1	1	126.500666666667	28.5133333333333	18.366	14.2823333333333	16.3226666666667	27.5445	25.5083333333333	20.4066666666667	77.5417142857144	41.8336666666667	81.6266666666667	97.952	22.4473333333333	30.61	24.488	19.3768333333333	8.16266666666667	22.4473333333333	14.2823333333333	14.2823333333334	14.2963333333333	21.427	30.605	18.366	12.244	21.427	23.4676666666667	26.5243333333333	14.2823333333333	14.2846666666667	14.2846666666667	11.2236666666667	42.854	25.5083333333333	19.3863333333333	38.7726666666667	112.218333333333	86.7141666666666	326.506666666667	39.793	15.3025
307	182.043103745404	182.043103745404	182.043103745404	166.302	166.302	166.302	1	1	3.0606	12.2424	8.16320000000001	7.14280000000001	10.204	9.18359999999996	6.1212	11.2244	4.0816	11.2218333333334	9.18150000000001	7.1498	6.1212	10.204	11.2222	7.13440000000001	6.1212	14.266	9.18359999999996	4.0808	8.1616	4.0816	8.1616	7.14140000000004	6.12240000000001	5.101	5.102	5.107	4.0808	2.0428	2.04040000000001	6.12240000000001	9.171	4.0768	5.10100000000003	5.09500000000003	4.0808	5.101	3.0612	6.12100000000001	5.101
308	182.051183375308	182.049246848167	182.059548274198	183.629	182.632	186.714	3	3	23.46575	81.6300000000001	59.1765714285714	108.15975	35.7087499999999	92.8427500000001	44.8909999999999	229.3875	45.9128571428571	52.0008749999999	30.5849999999999	30.6075	21.4260000000001	59.1745	63.209	51.0125	53.0594999999999	105.098625	57.1409999999999	96.9271428571428	13.2637142857143	13.2637142857143	11.231	12.243	21.42525	14.2835	8.16200000000001	73.4502857142856	29.5872499999999	21.412125	29.58725	14.273	259.152571428571	109.099875	40.81	59.1745	97.9559999999998	130.608	97.9440000000001	74.4782499999998	16.324
309	182.079583761575	182.0769915056	182.091546069617	114.246	110.188	115.3	23	23	148.961714285714	271.396	176.509428571428	306.1	151.002285714286	228.544	158.033571428571	520.928	1025.24357142857	1131.49685714286	534.567333333333	1135.578	230.557666666666	307.867428571428	284.673	172.436333333333	563.131999999999	471.372	416.276571428571	691.753714285714	331.592857142857	584.623714285714	504.456333333333	632.045714285714	421.378	422.398285714286	320.100571428571	354.402666666667	216.310666666667	154.045166666667	390.441142857143	231.615666666667	587.684571428571	290.537142857143	163.245714285714	307.120333333333	376.169142857143	385.308	167.326857142857	395.824666666666	208.109142857143
310	182.962964668659	182.957495221394	182.974322267388	44.884	42.832	45.922	129	129	800.924285714285	1134.518	1343.779	1377.3375	1167.166	1556.9015	1202.87475	1499.7021	1305.12	1336.57428571429	1038.65085714286	1245.6642	1057.016	1431.64228571429	1317.25033333333	1394.847	1386.4065	1009.10966666667	807.046	1194.75457142857	1110.07085714286	1024.41466666667	917.6992	1451.704	1083.594	882.51625	778.478	1732.3845	1036.574	1077.384	1207.7085	1151.688	2198.71571428571	1966.02175	1032.52914285714	1349.901	1935.41425	2186.268	1913.354	1928.34	632.555
311	182.96806034844	182.961701668349	182.976941390499	1071.23	1070.1	1078.31	114	107	1001.84625000001	1359.65999999998	1181.15999999998	1063.85999999998	821.099999999985	1082.21999999998	851.699999999985	783.359999999986	935.339999999983	923.099999999984	1027.13999999998	993.479999999995	1050.61599999998	1312.73999999998	933.299999999983	1263.77999999998	888.419999999984	1237.25999999998	745.620000000014	819.376666666651	1361.69999999998	632.399999999989	777.239999999986	1234.83399999998	1183.47599999998	844.559999999985	878.919999999983	761.940000000015	1002.65999999998	700.739999999988	1216.85999999998	902.699999999984	857.819999999985	1176.05999999998	873.443999999986	861.899999999985	963.899999999983	680.339999999988	1077.18799999998	881.702857142867	681.673999999987
312	183.964022575168	183.960089028569	183.975744533131	44.885	42.85	45.921	43	43	245.888857142857	341.795714285714	422.398285714286	411.127166666667	350.994666666667	510.166666666667	363.221714285714	473.412571428572	415.275666666667	358.137	350.978285714286	419.337428571429	333.649	476.962666666667	429.540285714286	416.276571428571	454.994333333334	363.221714285714	264.266333333333	383.645333333333	335.689666666667	292.787833333333	296.138333333333	410.154857142857	346.897142857143	262.225666666667	245.900333333333	571.3575	309.146571428572	395.870857142857	421.673	343.112	788.65325	628.496	313.191166666667	450.966285714286	589.725142857143	701.856375	625.975166666666	687.672571428572	188.752857142857
313	184.072395438191	184.070164364707	184.084704335251	52.032	49.986	53.058	32	32	402.011333333333	439.691833333334	266.5245	230.595333333333	161.212666666667	237.7532	242.839333333333	241.7874	1431.29383333333	1363.96283333333	1980.467	576.942666666667	226.292	235.697	210.360333333333	199.985333333333	192.8115	210.4084	202.026	167.471333333333	268.347666666667	164.246833333333	192.843	296.917	245.682285714286	215.255166666666	214.27	268.347666666667	201.005666666667	166.4882	255.291666666667	232.636	257.124	304.009666666667	203.046333333333	255.083333333333	363.238666666667	269.324	854.019	263.203	239.543333333333
314	184.118959009244	184.113739373353	184.126507828288	203.0355	199.984	205.079	12	12	30.6100000000001	60.1996666666668	37.7474	70.3938	126.3808	150.9896	106.1008	282.632333333334	107.1175	92.8382	32.6527999999998	46.9292	73.3824000000001	135.704333333334	88.7748000000001	89.7776	173.264	111.2018	88.7690000000002	141.826333333334	20.384	25.5083333333334	19.361	17.3456666666667	65.3696	30.612	17.323	380.5346	161.1916	87.7486666666669	112.236666666667	78.5554000000004	1221.388875	553.020666666668	184.680333333334	371.340666666667	487.6556	767.1904	235.6662	577.546399999997	180.5754
315	184.965517747538	184.958727294059	184.985231940369	44.879	31.627	45.921	57	54	380.5346	509.1796	526.4232	538.6656	374.523499999999	543.837666666667	461.1304	484.595	359.128	483.5748	516.2212	516.288666666667	2202.40936842105	543.260666666667	532.5444	531.6284	407.0598	1723.26257142857	240.838	479.5175	330.561	286.69025	3882.57540816327	490.7162	457.0496	264.24475	276.5284	684.611714285714	392.854	455.0092	528.0638	369.8735	890.67825	644.7664	336.6825	558.1588	647.827	693.029	736.381333333333	756.067	203.0198
316	184.984818791769	184.982560444926	184.985526511823	1141.66	1138.6	1147.78	13	11	559.980000000008	858.840000000009	741.54000000001	896.657500000008	581.400000000008	687.48000000001	623.220000000006	630.606250000007	718.080000000007	791.520000000011	1065.90000000001	575.280000000008	739.50000000001	824.148750000007	726.24000000001	747.66000000001	584.155000000005	635.460000000009	693.600000000007	606.622500000005	800.737500000009	666.060000000007	664.020000000007	622.200000000009	758.880000000008	732.360000000007	553.860000000008	627.047500000006	594.845714285723	609.686250000005	757.90000000001	541.620000000008	607.920000000006	726.24000000001	655.860000000007	692.580000000007	652.800000000007	644.640000000006	1195.88375000001	656.880000000009	683.216250000006
317	184.985359536313	184.981141866524	184.997058416193	1070.17	1069.16	1080.44	85	84	1589.15999999997	2351.09999999996	1881.89999999997	1868.63999999997	1585.07999999997	1850.27999999997	1642.19999999997	1490.21999999997	1772.75999999997	2187.89999999996	2102.21999999996	1725.83999999997	1848.79799999996	2047.14	1689.11999999997	1865.58000000003	1763.57999999997	1700.33999999997	1790.10000000003	1549.37999999997	2263.37999999996	1640.15999999997	1738.07999999997	1719.40199999997	1576.91999999997	1643.21999999997	1746.23999999997	1518.77999999997	1526.93999999997	1498.37999999997	1779.89999999997	1595.27999999997	1608.1033333333	1732.97999999997	1769.8633333333	1682.99999999997	1583.03999999997	1526.93999999997	2003.11999999996	1806.1833333333	1768.50499999997
318	184.984417863063	184.982200894742	184.987660966967	1126.41	1116.18	1134.55	23	17	827.220000000004	920.021111111117	1054.68	1017.937	778.260000000003	775.200000000011	726.010000000004	670.140000000005	848.543333333338	999.600000000007	2357.21999999999	834.157000000003	1034.28	925.126666666672	1040.4	1083.24	686.460000000005	1257.58769230769	768.060000000005	660.960000000005	941.460000000007	811.920000000006	792.695555555562	1056.735	946.560000000007	778.002000000003	854.760000000004	793.559999999986	820.884000000003	678.300000000005	999.600000000007	689.250000000004	683.400000000005	1044.48	768.060000000005	761.940000000005	758.880000000005	747.660000000003	1699.6875	845.388000000003	782.340000000005
319	184.985145666749	184.983744260911	184.99689138096	5.0965	2.033	10.201	12	10	742.196	947.845428571429	982.535142857143	941.723714285714	687.672571428571	988.984285714286	0	0	751.950571428571	767.254857142857	1195.77485714286	722.261142857143	1048.817	1085.546	1039.63475	1015.422	693.211428571429	0	1142.21333333333	737.64075	992.70325	724.402857142857	740.105142857143	926.419428571429	1035.55375	831.50375	790.69375	0	790.254	660.124857142857	923.602285714286	688.5	786.61275	0	795.3075	778.369	753.991142857143	1001.90781818182	1199.528125	810.106857142857	870.27325
320	184.989775280768	184.983267822266	184.997258799699	17.8555	13.25	24.491	14	13	790.1125	1167.166	1105.743	1188.59125	811.09875	1090.428	861.091	779.471	852.929	907.00225	1422.2285	1001.20355555556	1121.25475	1249.77222222222	1168.18625	1121.25475	826.4025	983.521	711.056166666667	824.362	1194.71275	882.51625	923.32625	1110.032	1109.01175	903.9415	906.648	924.321333333333	994.175	834.157	1319.291	818.6585	838.13175	1274.58333333333	899.501	922.760625	947.81225	756.416	1542.576	883.5365	879.4555
321	184.984764408003	184.983400023653	184.988659467853	1109.04	1099.81	1114.1	12	10	832.04090909091	1168.94090909091	1061.74545454546	1143.41818181818	819.060000000002	1047.54	741.539999999987	796.620000000002	917.999999999984	1101.6	1012.85999999998	854.760000000002	1099.51909090909	1034.27999999998	1081.2	1106.66545454546	771.120000000002	1097.47727272727	829.259999999985	849.659999999985	3948.42000000001	917.797272727274	900.660000000002	739.525714285699	1057.81636363637	879.240000000002	861.647272727274	783.680909090912	855.780000000002	751.739999999987	1109.72818181818	854.760000000002	828.978181818183	1039.38	813.959999999985	870.059999999984	909.840000000002	820.080000000002	1759.49999999997	872.100000000002	877.98181818182
322	184.98468624186	184.983713939471	184.988297244438	1158.685	1150.83	1169.18	16	11	643.619999999989	874.139999999984	857.819999999985	1181.16	506.939999999991	683.399999999988	626.280000000006	555.89999999999	685.439999999988	777.239999999986	778.259999999986	577.107142857132	789.479999999986	835.379999999985	830.281249999986	851.699999999985	577.31999999999	746.639999999987	633.420000000006	662.999999999988	799.679999999986	653.819999999988	684.419999999988	1066.92	791.519999999986	658.112499999989	636.479999999989	608.940000000006	656.879999999988	676.259999999988	715.019999999987	530.121428571419	600.779999999989	794.579999999986	680.339999999988	639.539999999989	692.579999999988	570.17999999999	1258.67999999998	685.439999999988	688.499999999988
323	184.9863485051	184.983898420979	184.989786183866	1088.09	1082.45	1095.77	8	8	513.060000000005	709.920000000007	724.200000000007	737.460000000007	585.176250000005	601.800000000008	560.666250000005	430.440000000006	1155.39466666666	630.360000000009	888.420000000012	533.460000000005	716.040000000007	666.876250000006	735.420000000007	705.840000000007	439.214285714291	677.280000000007	510.625000000005	482.887500000005	621.180000000009	570.180000000006	526.320000000007	582.420000000008	671.356250000008	589.261250000005	576.300000000006	554.880000000006	534.480000000005	486.540000000005	596.514285714293	445.740000000006	522.240000000005	655.860000000007	567.120000000006	555.900000000006	505.920000000007	532.440000000005	2159.52631578948	606.900000000006	539.580000000005
324	184.990990298996	184.985970269223	184.997790716201	37.748	25.511	40.798	20	20	1237.07907692308	1773.16107692308	1682.48738461538	1828.39138461538	1362.51446153846	1731.33161538462	1278.34915384615	1313.06646153846	1337.93723076923	1373.33415384615	1362.145	1381.39246153846	1697.792	1639.91261538462	1747.78707692308	1735.41253846154	1227.89476923077	1723.16976923077	1357.92715384615	1275.82753846154	1658.35384615385	1279.42423076923	1340.58323076923	1785.53846153846	1712.07630769231	1326.81984615385	1330.38092307692	1316.69307692308	1402.81730769231	1058.03628571429	1737.584	1355.88669230769	1325.37969230769	1674.58738461538	1326.4	1346.29315384615	642.81	1299.844	4792.52945454546	1500.87261538462	1295.79076923077
325	185.032000984829	185.030673639561	185.043048664675	51.0145	49.974	59.163	8	7	753.927800000001	1433.45125	974.415600000001	817.180200000001	1094.8892	874.354250000001	609.08925	1499.7675	582.534200000001	1274.2298	328.5688	1527.6885	1190.4256	1040.808	1359.4834	1047.79675	765.150000000001	1249.80625	544.8936	887.6835	410.120400000001	93.8584000000001	79.5756000000001	321.426	602.9382	116.3028	94.8786000000001	650.8876	852.929000000001	368.31025	692.509200000001	379.533	1879.2084	1235.52275	753.927800000001	1235.8255	2019.996	1482.3506	1165.0684	2293.4096	606.424
326	185.122217932289	185.121001212828	185.133166598291	203.0325	199.984	203.044	4	4	7.14116666666664	31.6251666666666	23.4665714285714	37.7461666666666	72.3895714285714	92.8351666666664	45.9149999999999	154.045166666666	51.0166666666665	42.8469999999999	24.4879999999999	24.4839999999999	35.68	45.9149999999999	55.0979999999999	45.9149999999999	86.6433333333331	59.1696666666668	41.8268333333332	68.3623333333332	14.272	14.2823333333333	6.11599999999999	9.18149999999997	36.7679999999999	20.4066666666666	15.2875	136.718285714286	75.5046666666665	54.0776666666665	44.8946666666666	39.791142857143	532.613999999999	272.384499999999	87.7486666666665	223.452999999999	408.066666666667	363.179333333334	214.234999999999	366.299666666666	90.8096666666664
327	186.077873912832	186.077554371731	186.08327414188	515.27	510.134	518.302	5	3	3.06066666666667	16.3119999999999	7.14262500000001	11.22275	6.12149999999994	9.19574999999998	7.13766666666668	10.21	404.266500000001	1098.899	13.2628888888889	1686.69199999998	12.2426666666667	6.126	10.2099999999999	9.18225000000004	54.0732500000002	15.305625	31.6277499999997	39.7897500000002	9.18224999999991	8.16300000000001	6.12525000000002	6.12150000000003	11.2227499999999	5.10124999999995	7.14175000000003	5.10124999999995	7.14175000000003	8.16200000000003	13.2556666666667	8.16300000000001	8.16199999999992	6.12133333333334	2.042	10.2024999999999	12.2429999999999	3.06074999999997	6.12150000000003	6.12224999999992	11.2236666666667
328	186.143010549834	186.143010549834	186.143010549834	363.216	363.216	363.216	1	1	38.7694999999999	65.2960000000003	67.3365000000003	95.9152500000001	43.8707500000002	79.5794999999998	55.1002500000001	163.24	88.7726250000001	72.4377500000003	34.6885000000001	34.6884999999999	45.9100000000001	31.6277499999999	55.0934999999998	65.2942222222223	8.15700000000004	14.2835000000001	11.2241249999999	9.17662500000004	28.5705	7.14175000000003	7.14175000000003	28.5669999999999	32.6479999999999	7.14262500000001	8.16200000000003	49.9922499999999	12.236	24.4859999999999	21.4252500000001	17.346375	128.5515	43.8707499999999	17.34425	10.20375	32.6479999999999	57.1339999999998	16.336	21.4252499999999	10.2022222222222
329	186.962965612745	186.962965612745	186.962965612745	1115.11	1115.11	1115.11	1	1	504.900000000019	582.825000000021	562.01999999999	584.45999999999	496.740000000019	538.56000000002	471.240000000018	473.280000000018	446.760000000017	566.100000000022	575.27999999999	490.800000000017	553.860000000021	566.100000000022	532.44000000002	585.47999999999	394.740000000015	638.040000000023	413.100000000016	476.340000000018	542.640000000021	500.820000000019	539.580000000014	584.045000000023	550.800000000021	466.139999999992	464.099999999992	484.499999999991	525.30000000002	441.660000000017	549.780000000021	479.400000000018	467.282500000017	580.37999999999	492.660000000019	489.600000000019	491.640000000019	450.839999999992	642.600000000024	517.14000000002	557.26250000002
330	186.966410220015	186.956827057451	186.970617970637	1075.875	1072.25	1083.56	18	13	3145.42090909091	3579.18000000002	3914.76000000001	3711.78000000002	3091.62000000001	3559.80000000002	2770.32000000001	2775.07800000001	2493.28200000001	2649.96000000001	5080.7447826087	844.939999999986	3934.58363636364	3548.58000000002	3770.94000000001	3926.41636363637	2722.38000000001	4013.70000000001	2432.70000000001	2703.60800000001	3473.10000000002	2646.90000000001	2601.00000000001	3216.06000000001	3396.86700000001	2726.46000000001	2785.04	2916.18000000001	2418.74900000001	1508.57999999997	3576.12000000002	2837.64000000001	1638.7533333333	4025.94000000001	2571.42000000001	2561.68900000001	2524.93300000001	3040.62000000001	2681.14600000001	2482.85090909091	2583.16500000001
331	186.963640330179	186.95826647233	186.968235064706	1091.175	1087.6	1101.92	6	5	1115.88000000002	1533.06000000002	1339.26000000002	1358.63999999998	1066.62000000002	1334.16000000002	978.180000000019	1143.42000000002	1029.18000000002	1383.12000000002	1249.50000000002	1118.94000000002	1420.86000000002	1207.61000000002	1233.18000000002	1267.86000000002	1149.10714285716	1396.38000000002	1082.96666666669	1164.22714285716	1363.60714285716	1315.80000000002	1300.50000000002	1342.32000000002	1391.28000000002	1065.59833333335	1248.48000000002	986.339999999982	1172.60000000001	1078.14000000002	1365.65000000002	1265.55000000002	1012.86000000001	1207.61000000002	990.420000000019	1278.06000000002	1311.72000000002	1072.02000000002	1203.52333333335	1051.62000000002	1299.25714285716
332	187.090337785026	187.090337785026	187.090337785026	518.301	518.301	518.301	1	1	14.2839999999999	14.2706666666666	13.2643333333335	14.2823333333333	8.17066666666657	14.2986666666665	10.2033333333333	5.10583333333329	165.429000000002	436.702666666664	11.2236666666666	773.917999999993	10.2033333333335	11.2328333333335	13.2751666666666	9.18300000000011	14.2823333333333	15.3049999999999	14.2846666666666	18.3629999999999	11.2236666666666	14.2846666666666	9.19049999999993	14.2823333333333	12.242	7.14233333333328	9.18149999999997	5.10166666666663	13.2621666666669	13.2621666666666	12.234857142857	10.2033333333335	4.08066666666665	12.242	7.14233333333328	13.2643333333332	7.14233333333328	6.12099999999998	5.10083333333332	9.18299999999994	7.14199999999994
333	187.090497594548	187.090497594548	187.090497594548	510.134	510.134	510.134	1	1	8.15999999999995	19.3875999999999	8.1616	16.3232	5.10099999999994	9.1817999999999	7.13440000000001	10.2040000000001	170.3734	295.916000000002	7.14280000000004	650.972666666668	10.204	12.2447999999999	10.202	12.2447999999999	8.16320000000005	9.1818	13.2625999999998	6.12120000000007	9.1817999999999	6.1212	6.12119999999993	9.18360000000006	12.2423999999999	12.2304000000001	5.101	13.2626000000001	6.1212	3.06060000000003	8.15466666666672	7.13440000000001	6.11520000000007	9.1818000000001	3.0606	11.2243999999999	4.08159999999998	7.14979999999996	9.1818	8.16159999999991	9.18360000000006
334	187.984136286838	187.984136286838	187.984136286838	82.628	82.628	82.628	1	1	228.536	430.5455	311.187142857143	384.647714285714	161.1995	241.79925	143.860285714286	178.55	186.581571428571	246.302	498.919714285715	246.909142857143	147.941428571429	224.274285714286	128.556	144.880571428571	217.503428571428	56.1157142857143	80.5997500000001	111.211142857143	303.024857142857	151.002285714286	240.787428571428	239.767142857143	183.645	173.33625	145.900857142857	213.239714285715	106.109714285714	164.266	185.536	98.0160000000001	130.496	191.807	105.08575	181.610857142857	95.9068571428573	134.677714285714	166.306571428571	101.008285714286	123.454571428571
335	188.069198608398	188.067793065183	188.080385185477	193.856	193.833	194.842	7	7	158.138750000001	363.209000000002	310.156000000001	435.646749999999	267.698499999999	375.451999999999	278.528249999999	1028.90225	85.7010000000004	99.9844999999997	12.243	164.26025	277.507999999999	357.087500000002	315.720749999999	222.4036	423.403749999999	415.241750000002	33.6682499999999	608.963000000003	332.601499999999	32.6000000000001	144.8755	423.403749999999	332.601500000001	28.574	88.7574	414.221500000002	25.5062499999999	237.368749999999	319.338249999999	222.687000000001	859.176800000001	480.537749999999	25.5062499999999	25.5062500000001	210.223	464.213750000002	27.5454	233.637249999999	29.551
336	188.108829257532	188.106764083119	188.120387913193	172.424	169.381	172.447	7	7	53.1128	120.3895	93.8629999999997	136.7135	132.626	192.817800000001	192.817800000001	422.3628	32.6479999999999	105.1012	14.2996	65.2928000000004	49.9922500000002	116.3028	69.3872000000001	55.0800000000002	259.130800000001	128.5452	84.6766000000005	164.26025	38.7694999999999	29.5872499999999	65.2928000000004	28.6090000000001	49.9898	64.2852000000001	45.9090000000002	285.068249999999	159.159	106.1216	97.9679999999998	47.9494	1018.29266666667	554.9888	171.427199999999	287.752799999999	611.0998	624.3624	133.646200000001	519.048999999999	145.9172
337	188.110342306811	188.110342306811	188.110342306811	286.694	286.694	286.694	1	1	36.7302857142857	93.8662857142857	57.1279999999997	49.9520000000002	31.6288571428571	37.7505714285714	34.6913333333334	164.266	315.00342857143	296.819999999999	138.758857142857	348.937714285714	9.18257142857142	37.7505714285714	14.2719999999999	24.4868571428571	19.3854285714286	20.4057142857143	10.21	17.3327142857143	19.4017142857144	131.616857142857	53.0474285714287	14.284	18.3651428571428	61.2171428571428	36.7302857142857	34.6848571428572	23.4468571428572	26.5274285714286	25.5035714285713	17.34425	335.674	111.211142857143	38.7708571428571	61.2171428571428	275.70857142857	103.048857142857	162.089142857142	262.213428571428	165.286285714286
338	189.068457369875	189.068457369875	189.068457369875	193.867	193.867	193.867	1	1	28.5669999999999	60.2094999999999	31.6277499999999	62.2504999999999	28.6089999999999	73.4579999999998	28.5669999999999	151.145	39.7897499999999	62.2352499999998	11.22275	60.1947499999998	37.7492499999999	59.1744999999998	43.9352499999999	37.7492499999999	72.4377499999998	71.4175000000003	24.4859999999999	73.5659999999998	44.8888	24.456	16.324	75.4984999999998	39.7897499999999	9.18224999999997	15.30375	58.1542499999998	13.26325	20.3749999999999	38.7694999999999	24.5160000000001	120.3895	54.0732499999999	10.2025	28.5249999999999	31.6355	67.3365000000003	5.10124999999999	38.7694999999999	20.38
339	189.089528618133	189.088303254458	189.090753981807	384.6525	384.624	384.681	2	2	24.468	55.0934999999998	55.0568571428571	80.670285714286	31.6277499999999	44.8909999999999	32.6479999999999	90.8022500000004	10.2025	10.19625	13.26325	9.18224999999997	29.590875	42.8504999999999	34.6885000000001	32.6479999999999	37.7261249999999	71.4174999999998	27.567	54.0732499999999	86.7242857142857	86.7212499999998	65.2960000000003	99.0370000000001	69.3770000000003	56.1137500000002	51.0250000000003	53.0548571428571	14.2835	29.5872500000001	46.9315000000002	46.9314999999999	44.8635000000002	27.5467500000001	29.5872499999999	21.4252499999999	30.6112499999998	36.7302857142857	13.2535	30.6074999999999	9.18337500000001
340	190.916374112816	190.90842850649	190.921136768165	48.96	47.94	50.002	3	3	198.939	316.324	336.666	331.63	310.2016	439.7924	322.4464	199.173	235.6662	213.2636	300.959	241.8348	345.8478	338.7064	290.0776	336.732	45.909	29.5858	20.408	22.4473333333333	374.4868	136.7068	155.2224	288.0348	328.5044	246.920666666667	240.8144	193.838	249.998	320.4056	311.527	200.9794	155.0704	360.1306	210.154333333333	163.264	172.4138	157.2956	191.8352	131.6058	398.559333333333
341	191.100279162265	191.100279162265	191.100279162265	56.114	56.114	56.114	1	1	45.8742857142857	72.4402857142857	76.5857142857143	97.9474285714286	79.5822857142857	83.7356666666667	53.0102857142857	113.251714285714	84.6244285714286	118.353142857143	68.3591428571429	101.942857142857	46.90275	61.2171428571429	54.0751428571429	51.0142857142857	138.758857142857	71.4933333333333	61.2685714285715	118.436	14.284	15.3085714285714	24.4868571428572	18.3651428571429	24.45	8.16228571428572	5.10142857142857	25.5071428571429	19.3854285714286	30.665	18.3651428571429	16.3245714285714	53.0548571428572	25.5035714285714	16.3245714285714	18.3651428571429	44.8925714285714	36.7302857142857	42.852	35.6825	20.4228571428572
342	191.141313900899	191.140412782666	191.144384047564	384.624	380.549	384.737	9	9	23.4523333333334	54.0717777777775	65.2586666666664	123.527555555555	8.16266666666666	88.7593333333335	27.5459999999999	19.3847500000001	9.18224999999997	13.2556666666667	8.16177777777774	13.2628888888888	80.6063333333333	195.882666666666	92.8402222222224	76.5166666666663	6.11774999999999	219.347777777778	95.9635555555554	16.324	211.186	172.42225	123.460333333333	203.179	140.806	103.042444444445	83.6810000000005	135.704333333333	58.1526666666664	13.2632500000001	70.3953333333335	5.10111111111112	28.5495000000001	135.704333333333	52.0327499999999	47.9504444444442	59.1793333333333	9.18200000000002	50.9833333333331	103.04525	16.3253333333333
343	191.141130513707	191.140349925759	191.142436335297	351.975	345.881	352.033	7	6	21.4269999999999	35.7116666666664	37.7523333333334	54.1218333333334	5.10083333333336	56.1183333333335	6.11599999999999	10.2016666666667	9.17485714285717	9.19050000000001	2.04033333333333	8.16133333333338	36.7679999999999	64.2810000000001	47.9086666666666	45.9599999999999	9.18149999999997	131.623	99.9926666666669	6.11657142857145	151.009333333334	194.874571428571	90.809666666666	108.155333333334	100.996500000001	89.7746666666672	56.1091666666665	103.154666666666	53.0053333333332	5.10166666666668	56.1091666666665	12.242	4.08133333333334	42.8960000000003	38.7663333333332	6.12700000000001	40.8533333333332	7.14116666666671	6.12199999999996	61.2200000000001	2.04066666666665
344	191.141025535777	191.141025535777	191.141025535777	249.954	249.954	249.954	1	1	11.2218333333334	19.3854285714286	12.2417142857143	24.4868571428571	7.142	22.4651428571428	10.2028571428571	18.363	27.5477142857144	29.5882857142857	13.2637142857143	31.6288571428571	13.2637142857143	23.4638333333334	15.3042857142857	19.3854285714286	10.2033333333334	15.3042857142857	9.17485714285717	26.5274285714287	24.4868571428571	37.7505714285716	22.4473333333334	22.4462857142858	12.2434285714286	15.3042857142857	19.3854285714286	18.3651428571428	10.2028571428571	21.408	15.3021428571428	11.2231428571429	11.2137142857143	8.16133333333335	8.16228571428574	26.5237142857144	15.3042857142857	10.2185714285714	13.2637142857143	14.284	17.3428333333334
345	191.178432986309	191.175491120094	191.192132558732	614.254	606.001	624.4	19	15	128.551500000001	1138.70171428571	730.499000000003	1343.86575000001	502.983250000002	995.736888888891	685.631999999994	1137.6345	427.499714285717	1581.71538461539	156.117375	410.829714285719	691.814250000001	716.140285714293	707.058000000005	347.917428571431	409.134571428568	132.64875	76.5214285714279	193.854285714287	455.365999999996	319.349428571431	91.8128571428567	504.021142857139	114.256000000001	57.1360000000004	75.5011428571422	320.358499999997	42.8505000000002	244.868571428573	85.7040000000006	435.646750000002	1561.03714285715	625.413250000003	81.5657142857137	435.661999999996	376.518374999995	1250.92866666667	185.692000000001	177.504857142859	92.7810000000007
346	192.048917732658	192.048917732658	192.048917732658	657.054	657.054	657.054	1	1	7.14218750000002	21.4186874999999	23.4743750000001	16.325	9.18281250000003	16.3249999999999	13.2543125	9.18843750000002	13.2640625	7.14175000000003	12.243	11.2220625	18.3644999999999	20.4050000000001	17.3453125	20.4049999999999	9.18281250000003	17.3389375	10.203125	13.26325	21.4252499999999	7.14218749999997	9.18281250000003	15.298125	18.3644999999999	16.325	5.10312500000001	9.18281250000003	11.2234375	12.24375	19.391875	10.2025	19.3859375000001	17.3453125	11.2193125000001	9.18281250000003	9.18224999999997	11.226875	13.2681249999999	10.199375	5.10125000000002
347	192.063127104621	192.063127104621	192.063127104621	356.051	356.051	356.051	1	1	14.2986666666666	29.5896666666667	13.2621666666667	11.2236666666666	13.2643333333334	9.18299999999994	4.07733333333332	36.7259999999999	20.4066666666667	32.6773333333334	12.2439999999999	47.9478333333332	5.10583333333329	28.5693333333331	15.305	22.4473333333334	21.4079999999999	44.8946666666668	20.4066666666667	72.3794285714282	19.4021666666667	5.10166666666668	6.12200000000001	11.2218333333333	74.4721666666664	26.5286666666667	5.10166666666663	88.7544999999997	45.9150000000001	54.0776666666663	51.0083333333332	7.14233333333335	105.089428571429	52.0370000000001	6.12099999999998	8.17119999999995	36.7620000000001	42.8469999999999	6.12200000000001	46.935333333333	122.42
348	192.13970895515	192.139031832893	192.140386077407	342.807	342.793	342.821	2	2	28.574	73.4579999999993	72.4342	87.7372	3.06120000000002	23.4921999999999	6.12899999999993	5.10125000000002	93.5870000000004	221.3834	57.1339999999994	121.409750000001	11.22275	4.08100000000002	28.5670000000001	7.14174999999993	3.06075000000001	10.2139999999999	5.10874999999999	6.11249999999998	18.3636	8.16199999999992	3.06074999999997	9.16874999999997	10.202	1.02040000000001	3.06074999999997	49.9898	2.0404	4.08600000000001	17.3442499999998	5.10199999999998	3.06524999999999	12.246	6.12150000000003	2.04050000000001	7.1414	13.2626	3.06074999999997	6.12149999999994	0
349	192.139686239109	192.139686239109	192.139686239109	172.424	172.424	172.424	1	1	193.110749999999	245.880249999999	166.30075	232.616999999999	4.08099999999999	175.483000000001	42.8484000000002	6.12150000000003	351.986249999999	831.626000000001	197.197749999999	187.726000000001	178.543750000001	215.272749999999	189.766500000001	95.8800000000004	10.2020000000001	137.73375	19.3847500000001	1.02025	427.484749999999	35.7087499999999	133.646200000001	215.589250000001	477.476999999999	33.6682499999999	110.181600000001	883.813749999998	261.183999999999	10.204	530.659999999999	185.685499999999	8.16199999999998	834.564500000004	42.8609999999999	120.3895	587.663999999998	6.12149999999998	158.131000000001	519.048999999999	147.93625
350	193.050028958033	193.04794153162	193.052116384446	335.6675	334.647	336.688	2	2	12.2331428571429	14.284	15.3042857142857	15.3042857142857	11.2231428571429	13.2637142857143	10.2028571428571	16.3131428571429	56.1157142857143	51.9908571428569	29.5882857142857	26.5274285714286	14.2840000000001	12.2434285714287	13.2637142857144	17.3336250000001	11.2231428571429	10.2028571428571	11.2231428571429	12.2417142857143	15.3042857142857	12.2434285714286	11.2325714285715	8.1554285714286	11.2231428571429	8.16228571428571	12.2434285714287	21.426	7.142	14.284	11.2310000000001	8.16228571428571	35.71	16.3245714285714	11.2231428571429	17.3448571428571	14.2819999999999	20.4057142857143	17.3448571428571	24.4662857142858	9.1825714285715
351	193.051029231039	193.046779377568	193.060483425924	358.12	355.025	359.135	17	17	10.2114285714286	13.2637142857144	14.284	16.324	12.2430000000001	13.26325	9.17662499999998	22.4462857142857	29.5882857142857	41.861	17.3448571428571	9.17614285714286	16.326	19.3691428571429	11.2231428571429	17.3442500000001	12.2245714285715	9.18337500000001	26.5274285714286	18.3497142857143	17.357	12.2434285714286	9.1825714285715	16.3222857142858	15.3037500000001	14.2835000000001	8.16228571428571	16.3245714285715	8.15699999999998	10.2028571428571	14.284	7.14174999999998	20.4028571428572	13.2637142857143	10.2028571428572	11.2231428571429	10.20875	25.5062500000001	11.2231428571429	9.18257142857142	8.16199999999998
352	193.0510048201	193.044270447067	193.060646454275	214.255	210.174	215.264	12	12	11.2328333333334	32.6453333333334	15.3025	34.6856666666667	16.3253333333334	37.7461666666667	17.3626666666667	83.6536666666668	2546.75200000001	2439.61700000001	1880.38657142857	348.612000000001	52.0285000000001	113.257	76.5250000000002	13.2643333333334	94.8910000000002	19.3831666666667	29.5848333333334	132.643333333334	130.730666666667	51.0583333333334	37.7461666666667	36.6960000000001	211.209000000001	79.5860000000002	95.8956666666668	766.270333333331	139.785666666667	120.281333333334	240.798666666667	150.984666666667	354.055666666667	373.381000000001	161.212666666667	289.037333333334	81.6933333333335	312.171000000001	35.7058333333334	277.258666666667	13.2513333333334
353	193.052283034735	193.045808070047	193.060370577075	253.026	249.948	254.057	11	11	315.283000000001	316.288571428571	48.9737142857143	9.18257142857142	1141.65975	9.1812857142857	1205.97771428572	1939.65366666666	162.225428571428	65.2982857142857	164.246833333334	40.8114285714286	154.063142857143	9.18300000000002	99.9880000000003	2444.60457142857	343.796166666666	32.6491428571428	23.4468571428571	306.085714285713	29.5882857142857	347.917428571428	7.14116666666664	17.3448571428571	1715.04025000001	1153.8085	8.16228571428568	1322.10514285714	1960.98914285714	2030.36857142856	85.704	1564.098	3742.408	10.2033333333333	2088.52485714286	2433.49499999999	88.7648571428567	3033.29599999999	449.946	2.04028571428572	155.090666666667
354	193.060194597088	193.060194597088	193.060194597088	194.842	194.842	194.842	1	1	9.18257142857142	12.2434285714286	5.10357142857142	17.3448571428572	34.7188571428571	15.3042857142858	28.5680000000001	93.9320000000003	14.296	17.3448571428572	16.3245714285715	14.296	28.5680000000001	23.4665714285714	32.6857142857142	15.3042857142857	22.4462857142858	16.3245714285714	12.2331428571429	21.426	8.16228571428574	9.17614285714286	8.16228571428574	11.2231428571429	12.2434285714286	5.10142857142857	10.2028571428572	330.572571428571	35.7100000000001	18.3497142857143	21.426	12.2537142857143	1264.08975	103.048857142857	13.2637142857143	131.506285714286	28.568	439.743142857143	142.84	5.10142857142859	17.3302857142857
355	193.088031039126	193.08082984791	193.095071378961	207.1025	205.09	207.119	4	4	11.2231428571429	8.16228571428571	10.2014285714286	13.2637142857143	25.4892857142857	12.2417142857143	23.4665714285714	24.4868571428571	2408.89457142857	540.688333333334	568.299142857143	410.154857142857	9.19028571428575	21.426	27.5477142857144	7.14200000000002	53.0177142857143	20.4057142857143	26.5274285714286	66.3185714285714	27.5477142857143	72.4402857142857	25.4857142857143	55.1430000000001	19.3854285714286	42.8520000000001	23.4665714285715	27.567	12.2434285714286	15.3042857142857	14.284	22.4462857142857	78.562	16.3245714285714	28.568	230.552285714285	24.4868571428571	51.0142857142857	46.933142857143	22.4462857142857	10.2028571428572
356	193.088083979888	193.086079624721	193.090088335056	230.585	230.585	230.585	2	2	15.30375	15.294375	33.672375	24.4859999999999	21.454125	31.6509999999999	24.4853333333333	47.9869999999999	80.5503750000001	56.1137499999998	43.8707499999999	29.5908749999999	22.44825	21.441	18.3805714285714	19.3847499999999	26.5264999999999	18.36675	65.2959999999998	22.429	14.2835	71.4262499999998	54.0003749999999	20.4049999999999	6.12224999999999	49.0079999999999	29.5872499999999	19.38475	29.5908749999999	15.30375	23.4829999999999	22.4455	59.1745	24.4859999999999	32.6519999999999	43.8707499999999	51.0125	31.6554285714286	34.6884999999999	69.3769999999998	24.4889999999999
357	193.089868130434	193.089868130434	193.089868130434	219.362	219.362	219.362	1	1	11.2231428571429	14.284	15.3042857142857	20.4057142857143	8.16200000000001	17.3302857142857	8.16200000000001	28.568	140.799428571429	91.8257142857142	36.725142857143	32.6217142857143	13.2637142857143	18.3651428571428	17.3448571428571	9.18257142857142	19.3854285714286	7.14175000000001	5.10142857142857	22.4462857142857	15.3042857142857	20.4057142857143	10.2028571428571	13.2525714285714	14.272	7.137	11.2137142857143	180.565285714285	4.08114285714286	32.6491428571428	14.274	44.8925714285714	95.9068571428571	7.142	11.2058571428571	23.4632857142857	32.6491428571428	167.321	8.16228571428571	20.3925	8.16228571428571
358	194.047792414473	194.047792414473	194.047792414473	351.987	351.987	351.987	1	1	3.06085714285714	10.2028571428571	8.16228571428571	5.10499999999999	5.10142857142857	5.10142857142857	7.13600000000002	10.2028571428571	4.0777142857143	10.2100000000001	4.08114285714286	10.2028571428571	10.2114285714285	7.14174999999998	8.15600000000001	5.10571428571426	5.10142857142857	9.18257142857142	6.12171428571428	8.1554285714286	6.12171428571433	3.06085714285714	4.08114285714286	8.16228571428571	12.2417142857143	3.06085714285717	4.08114285714286	6.12685714285711	4.0777142857143	4.08114285714286	14.284	5.10142857142857	6.12171428571428	11.2325714285715	6.12085714285716	7.14699999999999	6.12685714285711	5.1007142857143	6.12171428571428	8.16228571428571	7.142
359	194.063475614953	194.062102030339	194.064849199568	253.5135	253.009	254.018	2	2	30.6100000000001	77.5352000000004	135.704333333334	53.0486666666665	138.765333333334	210.154333333333	147.924166666667	270.388333333333	19.3838000000001	11.2236666666666	21.4235	10.2033333333333	307.120333333333	352.015000000001	340.791333333334	298.908833333332	42.8469999999999	15.305	18.348	33.6655000000001	74.4721666666664	25.5050000000001	10.2016666666666	51.0166666666668	164.246833333333	146.928	78.5656666666665	516.204333333332	233.541833333333	268.3126	251.9894	187.741333333333	571.312	447.926333333332	141.835600000001	351.957500000001	447.853166666665	460.621333333332	139.785666666666	471.317000000001	19.3863333333334
360	196.040508743865	196.037911203421	196.040756997304	92.854	91.817	97.927	5	5	52.03275	1179.409	1289.596	236.158999999999	15.30375	747.921000000001	8.16200000000001	16.324	810.078500000001	919.245250000001	12.243	11.22275	2016.014	3828.14150000001	2569.2875	1966.5035	17.34425	2303.7245	749.883750000001	3.06150000000001	425.44425	26.4874999999999	70.3972500000001	95.7625000000001	684.58775	181.6045	58.15425	353.0065	979.440000000001	11.22275	907.002250000001	12.243	67.2540000000001	4524.309	1010.0475	886.597250000001	5253.26725	40.81	34.6885	3047.48675	7.14175000000001
361	196.046033881067	196.041224179936	196.058529559831	92.8455	79.596	101.011	102	92	349.958	1226.3405	1478.463	1815.73111764706	2722.3605	2643.59307692308	17.3497142857143	4710.49425	2523.2625	3237.16511111111	2416.97225	3978.86666666667	2653.887	4567.012	3334.7845	2840.724	2739.46714285714	2704.90366666667	2562.43111111111	2230.40353846154	480.554571428572	43.8415714285714	103.034428571429	130.512	951.867333333333	252.010571428571	67.408	389.749142857143	1988.62966666666	1332.30657142857	1622.1975	946.792000000001	71.36	5760.55177777778	2560.668	4611.53	9407.23200000001	7643.77266666666	1250.92866666667	10143.6264705882	2341.346
362	196.055751779991	196.041173831103	196.070409473779	59.18	55.076	62.229	27	27	12.2304	3.0606	7.14280000000001	4.08133333333333	1016.1192	7.14233333333333	139.7948	2685.1664	73.368	1.0204	9.18149999999999	36.7272	4.0816	1311.12833333333	1702.7138	4.0808	4453.173	5260.9995	595.913600000001	1779.37828571429	5.102	2.0404	9.183	8.16133333333333	4.076	7.1414	14.2846666666667	221.3834	21.4242	1052.042	1.0204	601.918	4621.3916	4.0808	0	389.7164	82.6362	359.1104	11.2236666666667	0	53.1128
363	196.048135576991	196.043284296814	196.058761629214	71.4	67.335	73.468	9	9	19.3854285714286	448.58	494.849230769231	367.302857142857	39.7911428571429	430.379714285714	23.4747857142857	33.6694285714286	81.56	409.143384615385	69.3794285714286	58.1562857142857	769.241571428571	1509.97	1028.448	948.126470588235	16.3245714285714	1211.3145	16.3177142857143	11.2231428571429	132.69	27.5462307692308	28.568	31.6288571428571	248.949714285714	48.9737142857143	45.8935714285714	163.177142857143	141.819714285714	26.528	500.971076923077	23.4665714285714	20.4042857142857	1091.24714285714	185.679	119.373428571429	762.112384615384	30.6064285714286	55.0722857142857	706.319076923077	71.42
364	196.072589551877	196.071352302616	196.073561194671	60.707	60.2	62.229	6	6	6.11500000000001	32.6506666666667	4.08133333333333	4.08066666666667	1132.385	4.08133333333333	224.656666666667	1036.65866666667	100.914	56.1183333333334	5.10166666666667	135.704333333333	7.14233333333334	3.061	2.04066666666667	3.0605	2454.80742857143	1878.63133333333	525.385833333334	2518.7915	6.121	1.01933333333333	4.08066666666667	10.2033333333333	3.061	9.183	1.02033333333333	286.666833333333	34.6856666666667	907.076333333333	2.04066666666667	516.288666666667	2651.84633333334	5.10166666666667	1.02033333333333	269.368	130.581333333333	873.262666666666	7.14116666666667	0	61.2100000000001
365	196.074714872572	196.074714872572	196.074714872572	79.574	79.574	79.574	1	1	1.02033333333333	51.0166666666667	24.488	2.04066666666667	195.904	12.2331428571429	744.721666666666	102.033333333333	27.5445	0	192.8115	591.682857142858	1.02016666666667	2.03866666666667	1.02033333333333	0	432.904	110.175428571428	245.900333333333	379.546285714286	7.14116666666666	3.061	1.02033333333333	1.02016666666667	41.8268333333334	5.09666666666667	7.14100000000001	69.3146666666667	25.5071428571428	55.098	16.3093333333333	60.1968571428571	426.001714285714	1.02033333333333	8.16266666666667	299.964	1.02033333333333	2441.30333333333	5.10142857142857	0	77.5417142857144
366	197.045829993452	197.045165811183	197.045881024931	91.823	91.811	92.854	3	3	14.2846666666667	80.5931666666666	119.4765	40.8466666666666	18.363	94.984	25.5166666666666	31.6251666666667	18.363	175.464571428572	10.2033333333333	20.4066666666667	233.645428571428	469.2	277.284571428571	279.571333333333	25.5071428571428	316.251666666667	95.9896666666668	16.3253333333333	53.0573333333333	18.348	15.3025	36.6994285714286	49.9963333333333	26.5286666666667	18.381	42.8470000000001	106.109714285714	29.5896666666667	109.175666666667	28.5693333333333	55.044	523.858500000001	203.212166666667	28.568	525.385833333334	40.8133333333333	26.5243333333333	263.246	30.605
367	197.050718517388	197.046021397019	197.062667543776	92.8545	89.776	98.976	28	28	62.2374285714285	156.103714285714	165.402	71.46125	302.031	128.646	122.475	486.65925	241.807714285714	300.97375	16.324	400.95825	272.440125	482.57825	331.378125	287.74575	89.7820000000001	330.561	237.893	97.9439999999999	56.1157142857144	21.411	17.34425	37.7261250000001	81.6228571428571	36.7302857142857	24.504	119.36925	214.2525	193.8475	148.86525	95.9035000000001	1090.61755555556	586.054	237.893	469.315	1098.327	1057.016	34.69275	958.6251	174.46275
368	197.077356335981	197.064052806181	197.079803840787	57.139	57.128	58.159	5	5	5.09666666666667	20.4066666666667	5.10083333333333	47.9534285714285	74.4721666666666	22.4656666666666	3.0605	368.271571428571	56.0633333333333	9.183	4.08114285714286	2.03866666666667	3.061	9.1815	13.2621666666667	18.363	998.906333333333	767.165333333334	329.836833333333	975.279333333334	19.3863333333333	6.122	1.02028571428571	9.18257142857142	28.518	5.10166666666667	6.12171428571428	373.442	15.3025	83.7548	55.0889999999999	63.2813333333333	559.142666666667	49.9963333333333	44.8946666666667	154.045166666667	266.307	8.16266666666667	6.12171428571428	247.929428571428	89.8626666666667
369	198.043573498967	198.038486581408	198.056364339193	92.851	89.776	98.976	36	36	38.7708571428571	148.961714285714	156.213	68.398625	27.550125	127.642857142857	30.61875	505.023749999999	237.726571428571	351.98625	18.3645	350.978285714286	288.766125	511.14525	395.6145	298.969875	15.30375	334.642	214.44	45.91125	47.957625	25.4892857142857	23.46575	47.9223750000001	83.6634285714285	45.9128571428571	23.483	132.6325	225.47525	13.26325	157.02225	15.30375	1219.322	538.154833333333	242.998	527.426166666666	1224.9	1232.462	15.3042857142857	1194.21	137.73375
370	198.05797033397	198.057925108249	198.058015559691	57.142	57.139	57.145	2	2	13.247	29.5916	20.404	17.3434	107.121	20.404	17.3434	381.5548	52.9984	79.5756000000001	82.6523999999999	42.8568	12.2424	6.1224	3.0612	7.14140000000001	764.279600000001	465.2112	112.354	632.524000000001	11.2222	7.14280000000001	2.0404	13.2652	9.17280000000001	7.14280000000001	2.0404	20.404	5.101	96.021	6.1212	68.3534	689.655200000001	18.3672	5.10100000000001	9.1818	5.101	17.3468	25.505	6.1212	83.7548000000001
371	198.938736275477	198.933414645902	198.9507495601	44.884	42.838	45.922	122	122	2715.2844	4557.61628571428	4959.84033333333	5384.8795	3668.819	4903.49314285714	3337.23775	3985.236	1127.488	1114.022	1044.82133333333	1592.666	4678.48433333334	4797.48242857143	4942.264	4766.99733333333	29.5848333333333	2365.95975	1470.1082	1778.441	5494.23857142857	4809.85133333333	4166.26285714286	6165.064125	5334.742	4294.11533333333	3942.246	3201.65657142857	3256.638	3783.21942857143	5040.677	3942.67288888889	3251.65057142857	4209.69885714286	3487.33657142857	2981.27485714286	2059.11675	2638.678	2158.696	2679.27028571429	3093.50628571428
372	198.951503492994	198.951284983665	198.951938015598	44.8845	44.884	44.896	4	4	7.142	8.16266666666667	13.2621666666667	1.02033333333333	1397.85666666667	8.16266666666667	13.2643333333333	979.36	4.08066666666667	4.08133333333333	4.08066666666667	2.04066666666667	6.121	3.0635	10.2016666666667	8.15657142857143	1829.37228571429	4.08133333333333	2.04066666666667	10.2016666666667	13.2643333333333	5.10166666666667	4.08533333333333	10.2033333333333	6.122	5.10083333333334	6.122	4.08133333333333	2.04066666666667	914.218666666667	2.04233333333333	4.0856	1191.69371428571	4.08066666666667	4.08133333333333	7.14233333333333	7.14233333333333	407.8445	5.10583333333333	1.02016666666667	3.06085714285714
373	199.942267840181	199.937488474974	199.955057506183	44.89	42.844	45.922	73	73	592.813666666667	980.540333333333	1090.780875	1111.09114285714	720.355333333333	1029.43225	709.131666666667	21.4235	188.761666666667	216.310666666667	197.944666666667	255.071428571429	1081.465	1069.24910344828	1081.5975	1080.41533333333	17.3428333333333	466.292333333333	276.510333333333	12.244	1248.786	1035.63833333333	913.795	1292.44533333333	1157.98375	931.520857142857	849.86825	783.616	691.753714285714	16.3245714285714	1152.709	844.485142857142	23.4638333333333	905.982000000001	760.112857142857	638.698857142857	393.784333333334	17.3808	412.618666666667	569.319428571429	640.739428571428
374	200.01786902904	200.01786902904	200.01786902904	302.991	302.991	302.991	1	1	7.142	19.3854285714286	16.3245714285714	11.2231428571429	8.16228571428571	14.284	5.10142857142857	9.19028571428567	13.273	13.2637142857143	15.3042857142857	14.284	10.2028571428571	19.3854285714286	9.18128571428567	17.3327142857143	9.18257142857142	13.2525714285715	11.2231428571429	19.3854285714286	16.3245714285714	10.2100000000001	6.12171428571428	11.2215714285715	31.6288571428571	12.2434285714286	9.18899999999999	19.3854285714286	20.4057142857143	13.2637142857143	30.63	6.12599999999999	28.5920000000001	31.6288571428571	8.1554285714286	11.2231428571429	20.4028571428572	20.4057142857143	25.4892857142857	26.5274285714286	26.5051428571429
375	200.163615325883	200.163615325883	200.163615325883	965.148	965.148	965.148	1	1	9.18257142857135	38.743714285714	99.9879999999991	47.9534285714282	70.3997142857137	51.0142857142853	37.7505714285717	321.389999999997	15.3042857142858	15.3171428571429	47.9937142857145	25.507142857143	117.332857142856	89.7851428571421	114.271999999999	82.7125714285704	21.4260000000002	90.7927142857138	24.4868571428573	45.8742857142862	113.330999999999	46.9725714285716	25.5062500000001	105.163000000001	138.739428571428	17.344857142857	58.1562857142861	39.7911428571425	23.4632857142856	62.237428571429	86.724285714285	59.1765714285719	19.3691428571431	74.4808571428577	18.3625714285716	17.3570000000001	28.5680000000002	173.448571428573	15.2935714285713	51.057142857143	18.3497142857142
376	200.939021377271	200.93426369721	200.954083075551	44.89	43.858	45.922	67	67	668.287142857143	1079.4245	1090.780875	1271.2315	868.263142857143	1182.56633333333	858.060285714285	953.967142857142	141.826333333333	81.6319999999999	207.093833333333	246.920666666667	1120.11685714286	1255.83	1095.659	1180.66371428571	89.7746666666667	441.8332	303.039	143.867	1228.34755555556	1134.5736	1062.74533333333	1400.91766666667	1023.34657142857	959.035	699.994399999999	831.532857142857	626.4028	873.364571428571	1075.144	185.852333333333	571.293333333334	654.0764	834.593714285715	563.1504	367.32	533.571	383.958666666667	507.105666666667	693.77
377	200.971501841793	200.968431841317	200.983683967853	44.878	43.864	45.917	17	17	99.9796	59.1832	210.188666666667	183.63	869.324	180.6108	511.1202	811.059	417.316333333333	461.190666666667	285.693333333333	393.8744	72.4436666666667	74.5622	104.0604	174.4884	361.139	294.8956	252.022333333333	374.462333333333	121.419666666667	48.968	17.3638	129.5654	88.7574	55.098	92.8503333333333	423.369166666667	182.6516	776.3722	110.3112	605.6902	672.289833333334	423.383	10.2016666666667	352.038	550.89	588.9024	444.309	603.017	47.9494
378	201.048056264778	201.044012655759	201.051840591431	428.516	427.464	432.61	6	6	32.6471111111112	32.6471111111112	57.0752	51.07	18.3762	66.3144444444446	18.3639999999999	27.5460000000001	16.3235555555556	25.5222222222222	20.4177777777778	22.418	58.1589999999999	52.0313333333334	36.7080000000001	37.7482222222223	17.3437777777778	56.1164999999999	21.413	21.427	41.8322999999999	103.109777777778	829.46325	57.1759999999998	107.135000000001	102.9291	1025.37409090909	41.8322999999999	46.930222222222	27.5460000000001	136.709777777778	18.3654000000001	22.4448888888889	56.1183333333333	15.3033333333334	19.3842222222223	26.5434	22.4334	26.5257777777778	44.9191111111111	20.4044444444445
379	202.127976725675	202.127584480267	202.128368971083	642.26	639.709	644.811	2	1	11.2230555555556	27.5310000000001	22.4448888888889	18.365	20.4	17.3447222222222	13.2592777777778	42.8376666666668	22.4461111111111	70.3569999999997	8.16222222222223	108.14494117647	19.3905555555556	12.2393333333333	11.22	13.2672222222222	8.16222222222223	10.2027777777778	16.3244444444445	7.1372777777778	10.2027777777778	11.2267222222222	4.08111111111111	16.3288888888889	15.303947368421	4.08111111111111	5.09972222222223	13.2679444444444	11.2230555555556	6.12166666666667	16.3137777777778	5.09972222222223	32.6488888888889	10.2022222222222	10.1994444444445	15.3041666666667	18.365	29.5880555555556	11.2230555555556	6.12352941176467	7.13533333333332
380	202.122797600994	202.11828266023	202.135645130593	204.035	199.984	207.114	29	27	156.09825	349.945749999999	232.6056	443.787	774.592000000001	1204.91525	791.6752	1518.3552	586.615	445.849249999999	114.268	474.393	539.1568	792.928499999999	795.912000000001	675.3724	1078.3136	876.3518	468.294749999999	777.430499999998	180.3984	127.55	132.47	79.5794999999998	489.719999999999	240.8144	177.306	1962.8648	1193.634	722.336999999998	961.0284	609.059400000003	3497.53942857143	3114.05733333334	1012.088	1517.0374	2735.1562	3199.3472	1737.4006	3289.1248	790.693749999998
381	202.125032479906	202.122053623199	202.137503554339	343.83	339.738	349.929	23	23	84.6876666666661	215.290333333332	98.9561666666664	120.379666666666	196.924333333334	114.370666666667	154.2012	381.542333333332	331.976666666667	922.338285714285	91.8149999999997	279.525666666666	44.8946666666668	131.623	103.053666666667	41.8268333333332	83.6536666666664	62.3013333333332	20.4233333333332	65.2373333333332	28.5646666666668	51.0166666666663	19.3863333333332	38.7346666666666	70.3914999999998	71.4233333333335	28.5646666666666	185.700666666665	87.7486666666669	162.3655	133.641833333333	32.6506666666667	2086.92399999999	712.192666666668	51.0083333333332	94.8754999999997	1377.3375	1549.75975000001	1288.68099999999	1352.8515	307.140400000002
382	202.125208928035	202.124382047617	202.137207310715	363.216	360.166	364.259	7	7	93.8629999999997	248.941000000001	253.022000000001	309.173625	175.497333333333	271.386499999999	134.6895	294.852249999999	224.4825	195.904	38.7695000000002	87.7414999999998	147.936250000001	141.81475	202.009499999999	202.009500000001	35.6868750000002	51.0111111111112	23.4686249999999	39.7653750000002	82.6503750000001	14.2835000000001	23.4657500000001	98.9642499999997	92.8427499999997	20.4049999999999	14.2835000000001	138.754	43.8438749999999	62.2352499999998	85.7010000000004	53.0529999999999	276.487749999999	194.867749999999	46.9314999999999	41.8353750000001	149.97675	161.1995	57.176	106.106	22.4455000000001
383	202.967772168338	202.967772168338	202.967772168338	45.917	45.917	45.917	1	1	54.07325	131.628375	154.05775	127.527777777778	116.3085	146.916	128.5515	142.94	151.0155	155.078	107.12625	150.997	93.8706666666667	117.415	150.997	134.673	168.34125	128.56725	84.68075	134.6895	99.9817777777778	66.31625	108.226	153.15	114.268	73.467	64.274	193.842222222222	65.296	116.3085	73.566	124.562	271.3865	194.86775	90.80225	180.58425	191.801777777778	232.9305	183.7575	258.12325	63.2555
384	203.049239943688	203.048944491242	203.05105345801	53.0465	52.032	53.07	4	4	23.46575	79.5795000000001	61.2525	42.8505	18.3645	53.092	24.486	73.503	62.242875	77.539	85.7115	39.765375	30.58875	31.62775	36.756	28.5845	12.243	34.714	38.7695	10.21	49.99225	115.28825	91.8225000000001	67.34475	48.936	89.782	75.4985000000001	77.539	24.486	22.462	28.5845	16.324	58.15425	51.0125	31.62775	30.6075	40.81	20.405	29.58725	54.0335	42.819
385	203.133787023734	203.126448589124	203.144188605621	203.0385	199.984	204.058	18	18	14.2846666666667	58.1590000000001	33.6694285714286	74.4843333333335	113.156571428571	181.619333333334	114.258666666667	232.636000000001	113.235857142857	97.9360000000001	53.0573333333332	76.5125000000001	86.6514285714285	131.623	131.623	91.8150000000001	166.151333333334	132.621666666666	96.9316666666669	121.419666666667	38.7382857142857	33.6694285714286	10.1916666666667	16.3253333333334	70.4605000000001	46.9353333333334	34.6605714285714	356.079714285714	169.347666666667	105.094333333334	161.212666666667	105.089428571429	870.303714285714	553.020666666668	215.290333333334	374.401166666667	779.498285714285	633.597428571428	298.957666666667	564.244333333332	177.509
386	203.135433968716	203.127126706391	203.144671830975	344.8275	343.859	344.856	4	4	20.4057142857143	26.5274285714286	18.366	14.2846666666667	27.5445000000002	17.3428333333333	29.6138333333331	49.994	21.385	39.7929999999997	17.3448571428571	44.8873333333332	13.2643333333334	22.4473333333334	17.3456666666667	12.242	7.142	11.2346666666667	4.08466666666664	10.1942857142857	10.2033333333333	6.12200000000001	9.18257142857142	12.2331428571428	8.16266666666669	5.10083333333332	7.142	21.427	9.18299999999994	18.378	18.3651428571428	13.2621666666666	302.018666666667	102.028571428571	12.2434285714286	11.2231428571429	52.0370000000001	201.005666666667	34.6897142857143	77.4765714285711	36.7679999999999
387	203.136881771669	203.136881771669	203.136881771669	166.325	166.325	166.325	1	1	441.768250000002	908.022500000004	635.709200000001	833.544249999998	8.16199999999998	387.789999999999	371.370999999999	1149.82175	25.5062500000001	20.4049999999999	10.2025	20.4350000000001	15.3037500000001	26.5265000000001	12.2430000000001	31.5812500000001	4.08099999999999	2.03749999999999	6.12149999999998	3.06075000000001	2.04049999999999	4.08100000000002	3.06074999999999	3.06075000000001	4.08100000000002	5.10125000000002	4.08100000000002	4.08699999999999	1.02025	4.08699999999999	4.08100000000002	2.04049999999999	6.11250000000003	1.01875	0	3.05625000000001	4.08099999999999	3.06074999999999	2.04050000000001	7.14174999999998	3.06075000000001
388	204.094257663655	204.087560891205	204.09888474851	317.804	315.262	319.35	4	4	116.410285714286	272.645142857142	310.166857142857	368.323142857143	157.124	241.807714285714	142.719999999999	356.079714285714	111.211142857143	120.393714285714	37.777	28.5439999999999	95.826285714286	74.4808571428571	108.150285714286	106.198857142857	45.9128571428571	26.5348571428572	17.3448571428571	37.7505714285714	89.7851428571428	18.3651428571428	28.568	89.9234285714281	76.5214285714285	13.2637142857143	9.18257142857142	121.414	30.6085714285714	63.2577142857143	67.3388571428571	54.0751428571428	206.097714285714	117.332857142857	32.6491428571428	38.7708571428571	82.6431428571428	103.048857142857	75.5011428571428	43.9029999999999	8.16228571428571
389	204.122329013222	204.121933073332	204.122724953111	203.0385	203.033	203.044	2	2	16.3253333333334	32.6506666666667	22.4462857142857	34.6913333333334	57.088	108.155333333334	42.8470000000001	136.724666666667	39.7865000000001	45.9075000000001	11.2236666666666	36.7260000000001	51.9908571428571	51.0166666666668	57.1386666666668	66.3108333333334	75.4306666666668	63.2503333333331	42.8540000000001	40.8133333333334	14.272	19.3863333333334	19.3641666666667	14.2846666666667	39.8255000000001	17.3456666666667	16.3108571428571	167.326857142857	74.4721666666668	48.9760000000001	58.1590000000001	52.0345714285714	399.905333333334	253.042666666667	95.9113333333336	197.912333333334	208.147999999999	319.312166666666	156.111	235.696999999999	80.5931666666668
390	204.137200969302	204.137200969302	204.137200969302	344.827	344.827	344.827	1	1	12.2434285714286	16.3245714285714	12.2434285714286	12.2434285714286	17.3448571428573	12.252	11.242	24.4834285714284	24.4457142857143	46.9331428571428	22.4462857142857	44.8862857142855	9.18257142857142	19.3854285714286	10.2028571428571	9.18257142857142	6.12085714285711	13.2748571428572	10.2142857142857	10.1942857142857	7.142	13.2637142857143	7.142	8.15657142857143	10.2028571428571	12.2434285714286	8.16228571428571	11.2231428571429	12.2434285714286	11.2325714285715	16.3222857142858	5.10142857142857	139.922666666666	54.0751428571428	12.2434285714286	22.4431428571427	47.9534285714289	105.089428571429	43.8722857142857	66.2628571428574	46.9725714285712
391	205.044729491293	205.040321898932	205.055392339509	269.345	265.269	272.428	17	17	14.2823333333334	13.2643333333334	14.2986666666666	21.426	10.2028571428571	51.0571428571426	16.3245714285714	13.2621666666666	1493.8605	1149.862	1017.58575	2035.39875	22.4274285714286	17.3428333333334	11.2215714285715	24.4868571428571	4.07599999999998	87.7445714285714	75.5046666666669	4.08533333333336	13.2637142857143	15.305	13.2643333333334	24.4880000000001	20.422857142857	10.21	13.2621666666666	6.12200000000001	20.4057142857143	11.2328333333334	17.3598333333334	16.3245714285714	12.254	32.6453333333332	14.3103333333333	12.242	46.9331428571428	8.16228571428571	20.4057142857143	27.5220000000002	37.7831666666667
392	205.095249886348	205.092791201227	205.098112456833	190.807	189.775	193.867	7	7	81.616	212.2016	166.292600000001	277.4944	144.0174	237.7066	145.8886	638.770400000001	519.2818	638.6452	189.7944	835.5052	181.5956	193.876	182.6158	145.8886	268.3126	279.5348	178.535	360.1306	196.924333333334	317.2822	251.9894	278.5146	209.141	187.7168	129.5654	214.242000000001	175.4744	142.828	199.9984	125.6322	650.8876	288.7166	151.0192	249.704	357.07	271.3732	130.5856	340.8136	301.624
393	205.989613577485	205.988680754552	205.990546400418	301.492	299.953	303.031	2	2	13.2643333333332	8.16266666666669	14.2828	7.1414	3.06119999999999	7.14279999999997	7.14233333333335	3.06399999999999	6.12799999999999	7.14279999999997	5.10166666666668	1.02033333333334	9.18359999999996	11.2218333333333	16.3226666666666	10.1933333333333	4.0813333333333	5.0966666666667	6.12099999999998	7.14116666666664	9.18359999999996	5.10666666666665	8.16266666666669	16.3226666666666	18.3671999999999	3.0606	7.14583333333333	12.2424	5.10166666666668	10.2033333333333	16.3386666666667	2.04280000000001	16.3386666666667	12.244	8.15466666666665	8.16266666666661	20.404	16.3232	5.09666666666666	10.2033333333334	27.5219999999999
394	206.051871933718	206.047763681229	206.063132807894	270.8695	265.269	272.428	14	14	28.5646666666666	29.5896666666665	58.1969999999999	41.8317142857143	32.6491428571428	38.8034285714287	28.5646666666668	100.996500000001	1510.1757	1731.2794	1001.27175	1986.3893076923	23.4468571428572	23.4676666666665	27.5477142857145	23.4638333333335	57.0733333333334	62.2287142857145	55.0980000000001	86.7283333333335	10.2028571428571	10.2033333333333	7.14233333333335	19.3863333333334	11.2325714285715	14.2940000000001	7.14233333333335	25.5071428571428	14.282	12.256	25.5083333333334	13.2643333333334	47.9948333333334	30.6050000000002	18.381	11.2218333333334	34.6897142857143	34.6897142857143	17.3424285714286	20.3866666666666	27.5715
395	206.072718182766	206.064927059081	206.080509306451	405.5455	403.006	408.085	2	2	4.08057142857141	7.142	16.3245714285714	12.2417142857142	2.04057142857143	10.2028571428571	8.16228571428571	20.4057142857143	25.5071428571428	25.5071428571428	5.10071428571426	14.294	8.16228571428571	9.18257142857142	13.2637142857143	11.2231428571429	10.2014285714286	12.2434285714286	14.284	19.3854285714286	8.16228571428571	7.13600000000002	5.1057142857143	7.142	16.3222857142858	6.13628571428571	8.16228571428571	19.3854285714286	20.4057142857143	10.2028571428571	19.4017142857144	5.10499999999999	23.4665714285714	24.4868571428571	8.16228571428571	3.05828571428572	36.7302857142857	6.12171428571428	6.12171428571428	28.568	26.5274285714286
396	206.885453549034	206.880793087089	206.896572007386	48.96	46.913	50.002	21	21	2903.6315	3761.1944	3960.6105	3472.931	3193.3825	4071.396	3183.648	1276.16575	2562.868	2565.92875	2420.033	3608.1344	3625.9685	4057.53425	3839.20075	3951.42825	2744.4725	5214.24220000001	2655.71075	3081.155	2757.73575	293.832	385.1055	1625.60425	3135.0746	1803.802	1638.5215	2692.43975	3366.2996	2981.6088	3413.66675	2614.7726	3204.60525	5109.16160000001	3176.03825	3656.0932	3461.5386	3001.9015	3194.40275	3484.15375	2892.941
397	206.997028903054	206.989803134901	207.004254671208	301.9905	299.953	304.028	2	2	46.935333333333	84.6876666666669	101.013	58.1494999999998	92.8503333333336	70.4030000000002	57.1386666666668	65.3653333333332	5.10666666666665	5.10166666666668	9.18300000000002	11.2236666666667	59.1793333333329	36.7259999999999	58.1494999999998	94.7979999999998	31.6303333333331	60.1406666666671	13.2621666666666	31.6251666666666	52.0370000000001	8.17066666666665	16.3253333333334	23.4638333333333	59.1793333333329	24.4880000000001	11.2291666666667	82.6470000000002	25.5083333333334	38.7726666666664	37.7831666666667	49.0160000000001	73.5240000000001	58.1590000000001	12.232	17.3456666666665	28.5646666666668	88.7690000000002	15.29	17.3456666666667	39.7539999999999
398	207.061620965535	207.053580917761	207.061818550047	413.186	410.142	414.218	3	2	22.4448888888889	44.8897777777779	49.9908888888887	64.2319999999999	54.0717777777775	67.2979999999997	45.915	165.280500000001	7.14174999999998	7.13766666666668	11.2224444444445	4.0808888888889	32.6506666666666	58.1590000000003	45.9399999999999	36.7280000000001	45.9112499999999	31.6268888888889	54.1130000000001	53.0595000000001	22.4473333333333	46.897	38.7726666666666	32.6293333333332	17.3343333333334	49.9963333333333	35.735	83.6126666666669	33.671	23.483	28.5848888888889	29.5896666666666	158.255	51.0166666666666	41.8291111111112	60.1931111111112	141.826333333333	57.1324444444442	18.364	102.0375	18.366
399	207.063413211205	207.054473006338	207.07844155097	299.946	288.717	305.088	89	76	6051.6286666667	1909.04366666665	1631.37975	1865.88483333333	9379.90533333331	2616.13466666667	1735.44525	9793.15933333336	73.5240000000001	293.807999999999	502.983250000002	88.7544999999997	2075.358	1793.45299999999	9425.31983333339	2461.68999999999	717.294333333335	6459.73033333335	2397.78333333334	4676.44399999999	8297.01549999997	3130.897	3145.17383333332	6558.65149999998	1110.12266666667	2269.99444444445	3394.37999999999	1538.41133333334	2293.4096	6244.4401666667	7002.42399999998	6893.89616666668	7255.6624	1906.69150000001	1169.17533333333	1514.17466666666	2090.32150000001	1451.66628571428	2809.28266666666	7439.25033333335	2398.09916666667
400	207.063349360913	207.058956377779	207.077343525331	231.611	228.516	246.904	55	43	80.6063333333335	274.226285714286	218.524571428571	312.222000000001	1311.14742857143	1876.598	1379.42628571429	2666.70133333334	283.877714285714	371.401333333334	210.154333333334	312.222000000001	688.725000000002	994.743749999997	976.212571428571	675.460666666668	3144.15366666667	414.830500000002	1333.57566666667	1162.10542857143	416.276571428571	374.444857142857	144.603333333334	334.614666666667	407.113000000001	145.005666666667	99.9763333333335	1079.46228571429	529.553000000001	304.059333333334	507.519833333334	263.233714285714	3457.58971428571	1323.26425	499.94	597.817666666668	2524.18685714286	1972.30433333334	643.830333333335	1333.57566666667	1034.449
401	207.05730228103	207.05375217662	207.070967931711	205.085	202.024	206.195	33	33	1280.30916666667	2287.58733333334	2241.56771428571	3087.52866666666	1961.19733333334	2846.265	1891.698	4498.93500000001	730.558666666668	810.144666666665	86.7283333333331	640.769333333332	2040.979	2965.97057142857	2506.842	1903.7865	1405.66066666666	1664.16366666667	1115.13325	1408.85016666667	1623.798	1197.67566666667	1318.80166666667	1621.04483333334	1243.72828571429	1309.894	945.010285714285	2181.16114285714	939.6042	1116.06233333334	1244.80666666667	793.819333333335	2655.80371428571	1925.0545	1073.4608	976.459000000002	1885.576	1703.95666666667	283.606333333334	1763.44666666666	642.810000000002
402	207.067907036675	207.062637315367	207.077737201065	358.114	355.047	359.128	7	7	25.5285714285715	84.6807500000004	118.3635	114.268	88.7617500000004	133.65275	79.5307499999998	198.973124999999	14.2835000000001	33.693	14.2835	24.4709999999999	104.07825	118.262	98.9642500000004	99.9845000000004	106.981875	81.6300000000001	111.20725	105.021375000001	42.882	57.1340000000002	46.9315000000002	51.0124999999999	44.8910000000002	49.9922500000002	23.4657499999999	98.9763750000001	42.8242499999999	32.6479999999999	48.9780000000001	34.6884999999999	203.029749999999	102.025	68.3567500000003	64.2600000000002	166.402625000001	94.8832500000004	25.5062500000001	172.42225	33.6682499999999
403	207.071101165461	207.062905927594	207.077359943721	347.381	343.842	347.911	4	4	40.8114285714286	95.9068571428571	123.454571428571	130.688	120.393714285714	252.010571428571	160.184857142857	388.728857142857	26.4865714285713	29.5882857142857	13.2637142857143	15.3042857142857	132.637142857143	137.738571428571	110.190857142857	97.0085714285718	625.435142857143	323.430571428571	207.118	569.319428571428	46.9331428571428	65.2982857142857	66.3185714285714	61.1657142857145	64.278	69.3794285714285	31.6288571428571	218.52457142857	109.170571428571	45.9514285714284	78.562	32.6491428571428	526.393714285716	191.974857142858	101.008285714286	121.414	370.363714285714	142.84	44.8925714285714	313.983999999999	58.1969999999999
404	207.07034346203	207.063909297069	207.075041029188	373.9225	372.374	375.462	4	4	78.5620000000006	112.137142857143	152.022571428571	153.042857142857	210.355428571429	192.671999999999	220.381714285714	503.000857142857	15.3042857142857	20.4057142857143	10.2028571428571	18.3805714285715	108.150285714286	154.063142857143	130.596571428571	113.251714285714	320.638857142858	139.779142857143	177.529714285714	344.808285714284	65.2982857142857	123.454571428571	88.7648571428571	40.8114285714289	75.4694285714287	129.576285714286	63.160285714286	277.517714285714	154.063142857143	107.130000000001	62.289714285714	123.558285714285	509.122571428571	154.063142857143	127.535714285714	217.320857142859	342.816	172.428285714286	28.5440000000001	365.667142857146	87.7445714285714
405	207.077111017136	207.077111017136	207.077111017136	328.492	328.492	328.492	1	1	81.6133333333338	166.314333333334	285.693333333331	218.315666666668	298.957666666667	413.235000000001	370.381000000001	684.643666666668	20.4066666666667	28.5693333333334	15.305	23.4676666666667	291.815333333334	318.344000000001	256.871999999999	253.001333333333	364.259000000001	286.713666666665	169.375333333334	364.199499999999	85.6939999999997	172.267333333333	117.338333333334	68.3623333333335	112.236666666667	187.741333333334	108.155333333334	402.011333333334	180.569499999999	111.216333333334	121.399833333334	99.992666666666	766.270333333335	372.421666666668	227.534333333334	339.771000000001	642.179999999998	314.211333333332	68.3623333333335	642.810000000002	134.684
406	207.074105017824	207.074105017824	207.074105017824	335.668	335.668	335.668	1	1	37.7153333333332	126.521333333334	152.029666666666	156.0855	88.7690000000002	179.578666666667	103.036833333333	246.678666666666	14.2846666666667	21.4059999999999	12.2420000000001	15.3025	125.501	136.724666666667	115.297666666667	132.525714285715	115.278833333333	94.8909999999993	79.5730000000005	112.218333333334	65.2906666666665	81.6266666666669	70.4719999999998	57.0826666666671	62.2403333333335	131.623	42.8470000000003	144.887333333334	103.036833333333	54.0776666666668	50.0371666666667	47.9556666666663	236.717333333334	131.623	99.9926666666669	182.609833333333	367.259999999999	104.074	31.6303333333334	289.490666666669	59.1793333333335
407	207.099680060582	207.099033992526	207.100532157964	384.63	384.624	384.681	3	3	25.4857142857144	49.994	69.3344999999998	95.9874285714289	53.0548571428571	65.2982857142857	59.1765714285714	136.718285714286	20.4057142857143	30.5871428571429	12.2434285714286	25.5071428571428	45.9128571428571	53.0474285714283	63.2577142857143	54.0751428571428	61.2171428571428	41.8258571428573	39.8245714285712	75.490571428571	58.1562857142857	66.3185714285714	74.4808571428571	77.5959999999999	59.1268571428573	36.725142857143	29.5882857142857	107.13	28.568	35.71	45.9128571428571	38.7708571428571	109.078857142858	49.994	19.3854285714286	31.6288571428571	49.994	68.3591428571434	20.3885714285713	48.9668571428569	13.2637142857143
408	207.134846288374	207.134846288374	207.134846288374	242.11	242.11	242.11	1	1	205.1004	301.9792	335.3168	430.0094	322.4464	405.0988	355.631	681.627200000001	30.606	49.0272	20.404	40.816	266.3244	344.8952	278.5692	213.2636	777.3924	681.627200000001	238.7736	978.3718	391.7568	345.5088	225.4642	575.3928	283.6156	148.9784	128.4192	369.3124	56.122	137.754	232.332	260.202	924.3012	186.9162	59.1832	77.444	140.7876	398.8982	23.4692	104.0604	48.9792
409	207.136055866271	207.136055866271	207.136055866271	309.17	309.17	309.17	1	1	400.972285714286	882.547142857142	1118.194	918.899999999999	767.254857142857	858.060285714285	772.356285714285	1686.13485714286	24.4868571428571	43.8722857142857	13.2544285714286	36.7302857142857	685.055999999997	867.242857142857	782.559142857142	677.919999999997	290.781428571428	258.349142857142	344.077	312.426	390.769428571428	582.583142857143	437.702571428571	265.274285714286	340.775428571428	642.78	487.085142857145	818.269142857142	685.632	381.586857142857	344.856571428571	350.978285714286	1512.06342857143	724.402857142857	736.646285714285	1089.66514285714	1728.364	967.437714285718	199.808000000001	1791.62171428571	416.626285714284
410	207.415042427556	207.411993182743	207.428459244235	295.854	292.811	296.886	3	3	606.117599999997	360.148250000002	499.995999999998	507.138799999998	1169.1492	536.6252	1208.15360000001	2091.51249999998	3.0606	2.0404	1.0202	7.14280000000004	369.3124	432.649599999998	393.7972	369.3124	281.5752	85.7135999999996	40.8099999999996	258.1865	143.8482	168.333	97.9440000000004	104.065499999999	155.0704	381.629600000002	89.9139999999998	1328.56080000001	454.078000000003	507.0394	132.632499999999	400.9386	2052.6424	398.917750000002	224.455000000001	342.7872	1177.3108	1475.92300000001	366.2518	850.818999999997	154.080400000001
411	207.486096013201	207.480781036343	207.48730059431	294.829	292.833	294.868	3	3	315.257250000001	923.552499999999	1097.78899999999	1222.25950000001	771.309000000003	1201.7956	800.896250000003	1463.28400000001	1.02025	1.02025	3.06075000000001	3.06150000000004	839.665750000004	1012.336	969.237500000004	875.374500000004	125.490750000001	128.551499999999	32.6480000000001	118.349000000001	238.738500000001	51.0124999999995	78.5592500000003	183.645000000001	272.406750000001	140.794500000001	75.6094999999998	864.151750000004	204.050000000001	253.084	280.568750000001	179.564000000001	1484.46375000001	896.799750000004	232.617000000001	420.343000000002	915.1194	1008.2205	191.807000000001	751.924250000003	46.9315000000002
412	207.992983587857	207.992983587857	207.992983587857	299.953	299.953	299.953	1	1	28.5670000000001	195.888000000001	204.050000000001	266.285249999997	62.2352500000003	213.232250000001	55.0935000000002	106.106	2.04049999999998	8.16200000000003	8.16200000000003	7.14174999999993	170.381750000001	146.146000000001	203.029749999998	163.240000000001	25.5062500000001	59.1889999999999	18.3645000000001	22.4454999999998	78.5592500000003	30.6075000000001	22.4455000000001	44.8910000000002	91.8225000000004	41.8404999999999	15.28125	56.1137499999995	26.533	42.8505000000002	87.7415000000004	25.5437499999999	94.8832499999991	125.490750000001	20.4050000000001	12.2430000000001	43.8707500000002	68.3567499999993	24.4559999999999	43.8707500000002	34.6528
413	208.062589205228	208.059401451169	208.070073049445	205.079	201.983	205.085	3	3	181.610857142857	367.302857142857	337.714571428571	529.528285714286	296.653714285714	460.148857142857	277.517714285714	750.930285714285	152.022571428571	197.935428571428	63.2577142857143	208.138285714286	299.153	428.52	367.302857142857	275.477142857143	210.002285714286	233.645428571428	168.347142857143	215.250142857143	235.521	212.219428571428	208.982857142857	258.132285714286	166.306571428571	177.529714285714	125.495142857143	357.4	119.373428571429	154.041571428571	200.996285714286	110.196	447.905428571428	295.882857142857	180.590571428571	164.266	307.106	263.233714285714	101.008285714286	288.740857142857	104.069142857143
414	208.071207259986	208.065931034474	208.085839077645	295.878	291.797	301.999	124	72	1947.81633333334	3570.14633333334	3706.698	3673.19999999997	2483.08566666668	4002.58085714286	2645.60085714286	3278.17600000002	48.9679999999998	93.8584	31.6251666666666	49.9963333333335	3045.297	3910.97714285712	3600.58828571428	3293.48228571428	1421.09216666668	1882.42714285714	1406.01933333334	1453.975	2134.53733333332	1271.33533333334	946.869333333336	1999.09942857142	2368.19366666665	1116.24466666667	1672.32633333334	2777.21771428571	1083.55133333334	1775.38	2318.83883333333	1730.40457142857	3178.5782857143	3505.86533333334	1167.26133333334	2314.75816666666	1655.7846	2645.84283333334	1588.3995	1750.60600000001	1417.243
415	208.068782123892	208.067757251726	208.083934926312	230.6055	228.516	239.791	12	10	15.3025	40.7771428571428	32.6773333333334	35.7116666666666	204.233333333334	283.930666666666	237.698833333333	428.0504	27.5760000000001	33.6654999999999	26.5243333333333	29.5896666666666	83.6673333333331	146.928	144.008	83.6536666666664	528.532666666665	444.865333333332	261.205333333333	489.760000000001	63.2606666666665	39.7930000000001	24.4399999999999	45.9128571428571	47.9556666666666	25.5291666666666	17.3428333333333	168.3275	81.6266666666665	42.852	70.4605000000001	23.4676666666666	586.73	211.199142857143	73.4640000000002	95.8956666666664	401.945666666667	323.392833333334	186.721	251.981166666666	142.846666666666
416	208.086434170249	208.086434170249	208.086434170249	300.961	300.961	300.961	1	1	959.034999999991	2087.3292	1912.96875000001	2271.07649999998	1487.73999999999	2045.60124999998	1478.34225000001	2101.00359999999	8.17200000000003	12.2429999999999	5.10125000000002	8.16200000000003	1661.98724999998	2045.60125000001	1818.08549999998	1760.83199999998	613.170250000003	780.491250000003	161.1916	602.967750000003	1192.67224999999	122.58	246.8884	1071.21	1188.59124999999	283.629500000001	163.240000000001	1493.64600000001	306.075000000001	882.516250000004	1073.5965	913.221000000003	1873.88950000002	1643.62275000001	300.664	178.543750000001	460.132750000002	1593.63050000001	76.4250000000004	548.008499999999	172.16875
417	208.086359876267	208.086359876267	208.086359876267	270.347	270.347	270.347	1	1	4.08099999999996	9.18224999999991	36.7829999999999	21.4252499999998	3.06075000000001	21.4567500000002	8.16200000000003	14.2835000000001	35.7087500000002	35.7087500000002	15.28125	71.4175000000003	7.13124999999998	7.14174999999993	9.18224999999991	6.12150000000003	11.20625	12.2430000000001	52.0454999999999	8.16200000000003	4.08199999999999	37.7584999999999	38.7789999999999	9.18224999999991	6.12149999999994	20.4349999999999	32.6480000000001	3.06075000000001	11.22275	5.10874999999999	4.08199999999999	4.08100000000002	25.5437500000003	19.3847500000001	21.4567499999999	7.14175000000003	23.4657500000001	3.06075000000001	15.3037499999999	20.3749999999999	6.13049999999998
418	208.88088879401	208.88088879401	208.88088879401	48.96	48.96	48.96	1	1	814.1196	1079.5832	1199.7552	1028.5632	878.564399999999	1139.7868	908.156000000001	653.696000000001	862.069	709.178000000001	649.867400000001	996.930800000001	961.0284	1271.1692	1137.8396	1067.3384	730.4632	1495.6132	959.175999999999	811.165	767.340800000001	69.3736000000001	87.8232	348.2974	864.1094	455.068666666667	459.18	873.2912	942.849600000001	830.605600000001	982.586800000001	762.089400000001	920.2204	1428.28	916.109666666667	1091.828	947.7658	1135.7968	912.237600000001	1015.099	827.698666666667
419	208.889208613443	208.882076997935	208.899235862196	48.971	46.919	50.002	35	35	814.159500000001	1076.36375	1199.7552	968.217250000001	878.435250000001	1136.5585	908.245	652.898250000001	752.944500000001	707.033250000001	649.867400000001	995.7152	959.034999999999	1250.8265	1133.49775	1067.1815	728.399	1490.5122	957.9678	805.958	763.147000000001	68.35675	87.8232	347.395	864.1094	455.0315	459.1125	713.15475	937.609750000001	828.646	976.793000000001	762.126750000001	920.265500000001	1424.269	916.184500000001	1086.56625	946.792000000001	1132.644	912.103500000001	1015.099	827.428
420	209.043457889389	209.043457889389	209.043457889389	221.397	221.397	221.397	1	1	9.18150000000001	11.2218333333334	13.2621666666666	21.4235	12.244	18.348	12.248	13.2643333333334	612.199999999999	597.887428571428	242.828	14.2963333333334	5.10083333333334	12.244	14.2846666666667	14.2846666666667	18.366	7.14233333333332	5.10166666666668	9.18299999999998	2.04066666666666	11.2218333333334	8.16228571428571	10.1933333333334	4.0777142857143	3.05828571428572	10.1942857142857	2.04066666666666	11.2231428571429	17.3456666666667	8.15466666666669	17.3456666666666	15.3025	5.10166666666668	9.17250000000001	9.18300000000002	9.18299999999998	9.18299999999998	4.08066666666667	7.142	9.18150000000001
421	209.081271927624	209.072686586497	209.089857268752	295.336	294.829	295.843	2	2	302.018666666665	631.586333333335	711.172333333335	666.277666666662	410.173999999997	741.782333333328	388.747000000001	547.381999999999	20.4057142857143	24.4879999999998	13.2643333333334	22.4473333333334	588.732333333329	623.423666666662	641.684833333331	616.180666666665	222.432666666665	357.116666666668	283.606333333332	221.412333333334	405.072333333331	398.931714285714	296.917000000001	377.153333333332	404.051999999997	404.052000000001	336.985000000001	427.519666666668	421.397666666668	259.164666666665	464.175833333332	258.102166666666	466.898285714287	615.261000000001	411.194333333334	467.312666666663	571.293333333337	431.00266666667	392.828333333334	628.422666666665	262.225666666667
422	209.133266344132	209.127522359869	209.14105661117	116.825	115.271	119.37	4	4	3.06042857142857	8.16228571428573	6.12149999999999	5.10125	6.12171428571428	5.10142857142857	6.12085714285715	7.136	4.08114285714286	4.08114285714286	4.08114285714286	2.04057142857143	2.03925	4.08457142857143	6.12171428571429	4.08150000000001	1.02028571428571	4.08114285714286	3.06085714285714	3.06085714285715	2.0405	0	2.04228571428571	10.2028571428571	4.08057142857143	1.02028571428572	3.06085714285715	2.042	2.0405	3.06075	3.06085714285714	2.04228571428571	6.11657142857144	3.06085714285714	3.06042857142857	2.0405	1.0195	2.0405	6.12171428571429	3.06075	1.02028571428572
423	209.151043786018	209.150415713375	209.151513942881	346.888	345.831	346.926	4	4	21.426	26.5237142857144	27.5490000000001	40.813333333333	16.3253333333332	18.3629999999999	19.3863333333334	55.095428571429	14.26	10.2033333333334	15.3042857142857	13.2637142857144	26.5274285714286	58.148142857143	41.8317142857143	18.3651428571428	98.9677142857142	63.2606666666668	77.5417142857149	114.255999999999	45.9150000000001	98.9677142857142	61.2171428571428	58.1074285714288	24.4880000000001	47.9556666666668	35.71	43.8671666666665	27.5490000000001	27.5670000000002	38.7708571428571	24.4880000000001	70.3997142857143	43.8722857142857	31.6288571428571	23.4665714285714	39.7864999999999	42.8539999999997	11.2231428571429	54.0297142857145	9.19050000000001
424	209.151762742263	209.151255495635	209.152052856856	249.994	249.92	250.974	3	3	18.3645	18.36675	11.22275	10.2025	11.22275	5.10875	10.2025	38.7695	2.0405	2.0405	3.06075	3.06075	14.2835	28.567	11.224125	13.26325	42.8505	15.30375	34.66725	53.053	23.46575	43.903	8.16200000000001	27.54675	22.4455	10.20375	3.06075	15.30375	4.081	11.215875	4.081	11.224125	8.15600000000001	10.2025	6.1215	4.081	7.14175000000001	15.324375	2.04075	3.06075	3.06075
425	209.150485249974	209.149885594568	209.152564457485	381.615	381.546	382.583	3	3	12.2346666666667	22.4473333333333	22.4334	32.6684444444444	24.4853333333332	38.7726666666666	16.3235555555555	49.9963333333333	16.3342222222222	17.3456666666667	17.3456666666667	13.2643333333333	26.5257777777778	43.8456666666668	29.5896666666666	21.413	54.0364444444444	50.0235555555555	22.4595555555555	44.8946666666669	37.7523333333333	28.5662222222223	35.7077777777778	41.8291111111109	37.7728888888888	28.5693333333333	16.3235555555556	38.7684444444443	23.465111111111	28.5506666666666	30.61	23.4651111111112	52.0313333333334	40.808888888889	26.5431111111111	21.4246666666666	32.647111111111	51.0166666666666	24.4720000000001	42.854	10.2022222222222
426	209.151642956045	209.151642956045	209.151642956045	238.747	238.747	238.747	1	1	44.8946666666666	113.244666666667	135.615666666667	58.197	50.9833333333333	31.6268888888888	54.0440999999999	172.436333333334	2.04066666666666	4.08355555555556	2.04044444444445	1.02033333333333	13.2643333333333	23.4676666666666	23.4676666666666	13.2643333333333	54.0423333333333	14.2758	25.5055555555556	36.732	17.3437777777778	32.608	17.3437777777778	15.3033333333334	16.3342222222222	6.1215	12.228	24.4853333333333	10.2033333333333	4.07866666666666	4.07866666666666	10.203	15.3033333333333	8.16711111111113	6.12133333333333	8.15733333333333	9.18199999999999	6.12133333333333	4.08088888888888	6.12199999999999	6.12199999999999
427	209.152746358049	209.152746358049	209.152746358049	321.367	321.367	321.367	1	1	7.14233333333335	12.2568000000001	11.2236666666666	18.3630000000001	24.4880000000001	14.2823333333334	16.3093333333334	24.4839999999999	3.06050000000002	4.08466666666667	5.10166666666668	2.03866666666668	11.2236666666667	24.4880000000001	13.2621666666666	21.427	29.5848333333332	22.4473333333334	3.06100000000001	33.6666	32.6506666666667	32.6133333333334	8.16266666666661	28.5926666666667	15.3025000000001	5.0966666666667	7.13599999999997	26.5286666666667	10.2033333333334	5.10083333333332	7.13599999999997	10.2033333333334	25.5083333333334	12.244	5.10083333333332	12.242	14.2823333333334	11.2126666666666	3.06100000000001	11.2236666666667	7.14233333333335
428	210.060679940736	210.057864281439	210.075014634566	121.391	118.362	121.433	12	12	65.3013333333333	149.856	147.948333333333	187.741333333333	232.826	226.514	261.162666666666	411.194333333333	198.9325	267.327333333333	146.904	244.84	202.847333333333	311.506666666667	272.6515	204.033333333333	256.061833333333	274.424833333334	223.453	180.565285714285	97.952	32.6186666666667	48.976	59.1793333333333	148.836571428571	88.7524285714285	67.342	294.587333333333	181.619333333333	191.791333333334	222.266571428571	92.9261666666668	1052.984	502.942166666667	228.517333333333	334.669333333333	878.507	698.592	436.702666666667	594.271333333333	306.085714285714
429	210.99053399619	210.987490514281	211.003993644295	295.878	292.805	296.903	7	7	13.2637142857143	33.6694285714286	27.5477142857143	36.7289999999999	16.3245714285714	27.5477142857143	18.365142857143	20.3914285714286	429.540285714286	557.083800000002	846.807500000004	459.128571428575	41.8353749999998	37.7822857142855	30.6074999999999	35.7087499999999	35.71	41.8302500000002	28.568	41.8317142857143	31.6288571428571	15.3042857142857	12.2434285714286	19.3854285714286	29.5908749999998	10.2028571428571	11.2231428571429	14.284	14.2840000000001	16.3245714285714	29.5882857142857	15.3042857142858	21.4229999999999	25.507142857143	17.3448571428571	14.284	13.2637142857143	11.2325714285715	13.2637142857143	16.3245714285714	8.1554285714286
430	212.058274787281	212.055050739297	212.069838040961	77.533	74.484	79.586	14	14	4.0812	5.0955	3.061	5.10166666666667	5.1015	6.1182	4.08088888888889	12.244	4.0808	2.04444444444445	6.12133333333333	5.101	3.06066666666667	4.07822222222222	4.08088888888889	3.061	1174.27577777778	895.755111111111	396.8967	759.045333333333	6.12133333333333	2.0406	2.04066666666667	8.16177777777778	4.0808	3.0591	4.08088888888889	3.059	1.02033333333333	2.04044444444444	2.03933333333333	1.02022222222222	7.1365	7.1421	5.1015	2.04066666666667	7.14233333333334	5.09833333333334	5.10111111111111	3.06066666666667	4.0812
431	212.056818343213	212.054800232969	212.061024665833	59.174	57.127	61.198	7	7	2.03866666666667	7.14233333333333	7.14233333333333	6.121	1.02033333333333	8.16133333333334	3.061	12.2434285714286	5.09583333333333	4.08133333333333	9.18257142857142	8.16133333333334	2.04057142857143	10.2033333333333	5.10166666666667	5.10166666666667	692.693166666667	670.784	241.034666666667	484.658333333333	6.122	5.10083333333334	3.0605	2.04057142857143	6.116	2.04066666666667	1.02033333333333	1.02016666666667	2.04066666666667	1.02116666666667	8.16266666666667	3.0605	5.10166666666667	8.16133333333333	2.04066666666667	4.08133333333333	4.08066666666666	8.16133333333333	4.08133333333333	6.121	2.04266666666667
432	212.852682030951	212.844753624028	212.860610437875	49.9825	48.965	51	2	2	1.02025	5.10124999999999	4.081	101.00475	289.751	101.00475	312.1965	209.45875	328.5205	22.4455	4.081	658.061249999999	77.5389999999999	84.6807499999999	3.06525	6.1215	1549.75975	4.081	537.67175	1829.7565	6.12149999999999	5.09875	10.2025	11.2365	119.36925	8.16199999999999	2.0405	236.698	351.98625	254.04225	1.02175	295.8725	654.1405	168.34125	212.212	389.7355	230.5765	694.790249999999	119.36925	216.346	324.042
433	213.915708171079	213.915708171079	213.915708171079	42.832	42.832	42.832	1	1	59.1793333333333	95.8956666666666	128.562	112.236666666667	42.847	78.5528333333333	48.968	49.9963333333333	561.652666666667	664.206	376.503	291.767666666666	23.4676666666667	55.098	36.732	38.7663333333333	52.037	74.4843333333333	38.7663333333333	46.9276666666667	44.8873333333333	48.9737142857143	36.732	45.915	46.9353333333333	38.7663333333333	34.6856666666666	26.5286666666667	24.484	30.605	26.5546666666667	20.4233333333333	19.3863333333333	37.7523333333333	32.6506666666667	19.3831666666667	21.427	31.6561666666667	23.4868333333333	21.427	19.3863333333333
434	213.964258150555	213.959078844413	213.97866041345	102.031	93.858	107.133	109	106	2750.52507692308	4354.252875	4933.12205882353	4182.00475	3228.11263157895	3996.31925	2390.48933333333	1669.26533333333	92.84275	197.9285	57.1372307692307	112.236666666667	2511.97785714286	2971.98825	2907.81428571429	2585.28835714286	305.05475	645.562615384615	560.11725	358.952	2743.51336363637	2154.336	2300.77292307692	2890.764	2098.72771428572	2041.52025	1900.7208	2316.04857142857	1532.4906	1928.31545454545	2491.19372727273	1865.24745454546	1804.77311111111	3659.63675	2165.01872727273	2156.98881818182	1392.272	2604.84553846154	2870.90533333333	1155.969	1064.5668
435	214.910481092665	214.909707672275	214.910775782179	45.91	44.885	45.922	5	5	4483.13542857143	6710.18425	6973.24275	7707.98875	4370.904	5686.8735	4319.7385	4625.97542857143	438.722857142857	482.595142857143	427.48475	950.873	7197.86375	6496.623	6645.702375	6182.54666666666	973.352571428572	1779.37828571428	1200.87628571429	1144.76057142857	8685.69228571428	7092.006	6723.20457142857	9100.20355555556	8279.32875	6301.28457142857	6431.656	3138.289	3903.4765	5106.35125	7065.32	4872.89371428571	1985.476	3501.62057142857	4250.51028571429	2410.85075	769.2685	1635.99328571429	849.472	1241.796375	5265.69457142857
436	214.916547482845	214.911035167777	214.931805027953	44.884	42.838	45.921	106	106	4481.95825	6391.368	6799.50133333333	7001.40383333334	4339.27514285714	5315.93666666667	4289.28114285714	4078.27233333333	396.909666666667	447.926333333333	420.377333333333	719.241	7190.722	6237.14057142857	6465.55057142857	6360.758	898.950375	1752.93266666667	961.028400000001	1034.618	7728.00466666667	7312.729	6895.9385	9080.54285714286	7772.53657142857	6245.16885714285	6123.75485714286	2872.78933333333	3729.14428571429	5064.69828571429	5588.07940000001	4857.918	1924.1915	3491.41771428572	4284.17971428571	2314.008	739.741666666667	1551.17914285714	848.569714285714	1236.543	5026.36116666666
437	215.019941503381	215.01609186785	215.023791138912	53.055	52.026	54.084	2	2	2.04066666666667	7.14116666666667	10.2116666666667	11.2236666666667	4.08133333333333	19.4053333333333	5.10166666666667	6.121	165.267	220.4064	55.089	116.204	11.2126666666667	8.16133333333334	18.381	11.2236666666667	73.452	83.7356666666667	80.6063333333333	50.0486	6.122	16.3232	11.2236666666667	7.14116666666667	10.1933333333333	10.202	16.3253333333333	10.2033333333333	12.244	3.064	12.242	6.122	27.549	20.4033333333333	9.18359999999999	18.366	33.671	14.2846666666667	21.427	29.5896666666667	17.3286666666667
438	215.922932376444	215.922932376444	215.922932376444	45.911	45.911	45.911	1	1	242.823466666667	463.177285714286	458.2494	467.282133333333	238.758	340.918571428572	231.604857142857	237.809785714286	81.6213333333334	125.4928	95.9050666666667	71.3906666666667	443.642	398.034	399.080666666667	390.787666666667	57.1349333333333	109.208785714286	38.7708571428571	76.545	609.0992	385.6608	434.793857142857	609.366428571429	514.0485	346.890666666667	412.187733333333	168.344	193.854285714286	255.178571428572	479.903571428571	259.261428571429	105.087466666667	202.016571428571	212.215466666667	119.365071428571	35.7093333333333	80.6646428571429	59.1948	61.192	267.222533333333
439	215.958451660798	215.954615396612	215.972508861015	102.031	93.858	106.09	63	63	1338.957	1864.014	2341.575	902.995	1404.9531	1921.198	805.348571428573	1407.97636363636	42.8526	96.9285	13.2635454545455	49.9898000000001	1028.3616	1329.3206	1215.14481818182	1166.7744	136.7202	323.253545454545	221.4051	142.758	1376.3847	918.18	967.275999999999	1356.54654545454	848.8896	1044.992	903.454199999999	865.6384	816.266666666667	902.9655	1116.389	709.659000000001	1192.65505882353	1066.19857142857	1063.18733333333	1170.80025	628.8128	1116.0988	1326.325	579.8712	511.8894
440	215.979955142959	215.976068344116	215.994281069061	115.277	111.208	116.321	43	43	307.120333333333	486.6195	539.668166666668	536.6252	619.241166666668	1043.75228571429	635.5846	694.166	532.614	564.2812	131.6316	333.649	276.5284	273.181333333333	272.3845	278.5692	130.602666666667	61.22	92.8351666666668	104.074	246.920666666667	244.84	307.4414	216.275333333334	167.334666666667	204.066666666667	227.311333333333	545.4276	292.7974	242.8552	277.530666666667	226.7508	718.697142857142	638.770399999999	336.71	416.2416	745.202285714285	640.951	383.582666666666	751.950571428571	173.456666666667
441	217.972699754478	217.967845142041	217.98455383617	115.2945	111.208	116.315	8	8	184.66525	304.0345	291.791499999999	350.965999999999	423.403749999999	618.271499999998	379.533	428.893749999999	202.0095	190.786749999999	20.4049999999999	127.53125	178.54375	97.9440000000001	184.66525	152.01725	82.6604999999999	31.6277499999999	33.6682499999999	77.5580000000001	131.61225	77.5390000000001	111.37075	105.08575	124.4705	76.5375000000002	75.4985000000001	313.856333333333	88.7617499999998	168.34125	131.61225	161.4365	392.79625	465.233999999999	124.4705	123.45025	288.377	369.80625	70.3972500000001	177.5235	66.3162500000001
442	217.987237568454	217.987237568454	217.987237568454	116.286	116.286	116.286	1	1	189.782	314.211333333334	311.201666666667	353.997833333333	438.743333333333	628.525333333333	413.167500000001	452.584	92.8351666666666	196.924333333333	23.4638333333333	137.7225	186.6905	102.083333333333	186.721	160.166166666667	87.7486666666667	36.726	39.793	82.647	132.643333333333	87.6708571428573	118.474666666667	108.155333333333	129.561166666667	80.6063333333333	78.5656666666667	353.323666666666	93.8706666666667	176.488833333333	140.806	166.450166666667	414.868666666667	467.236333333333	129.561166666667	130.602666666667	159.172	399.84	76.525	186.6905	70.403
443	218.104752080003	218.100390699962	218.11865482362	363.2155	359.128	364.253	22	22	270.366249999999	520.327500000002	639.696750000003	676.425749999998	352.96942857143	600.948285714285	377.505714285714	762.126749999998	589.776750000001	487.628285714287	192.827250000001	139.77425	357.100000000003	305.054749999999	434.626499999999	463.209714285718	79.5307500000004	70.3997142857143	31.6316249999998	58.1186250000003	204.075	16.3240000000001	42.8505000000002	196.908249999999	187.732571428571	39.7911428571428	13.2632500000001	332.601499999999	103.981714285714	186.705749999999	188.746250000001	168.347142857143	661.145142857143	412.180999999999	102.025	140.81175	239.767142857143	437.702571428571	198.074	197.928499999999	28.5680000000002
444	218.910429588834	218.908546529439	218.916500607052	44.902	44.872	45.911	5	5	342.816	504.0035	498.919714285714	526.467428571429	289.761142857143	423.40375	276.48775	320.369714285714	38.7708571428572	44.8925714285714	141.819714285714	89.782	487.696571428572	450.324	458.148375	456.768	80.6025714285715	167.326857142857	89.7851428571429	92.846	487.719333333333	597.915333333333	576.945714285715	696.23675	611.151142857143	467.290857142857	512.183428571429	194.874571428571	257.103	367.29	569.718	357.4	115.292285714286	227.523714285714	283.639428571429	189.7665	72.4402857142857	110.394	111.304571428571	98.9677142857143	380.566571428572
445	219.025535478723	219.023476406873	219.037803706777	53.052	51.012	55.093	17	17	170.387714285714	264.254	255.25	221.402	92.8503333333333	221.588	135.698	312.426	163.226666666667	213.239714285714	117.332857142857	215.099428571429	127.446428571429	164.266	164.381	116.318	169.343714285714	196.059428571429	118.358666666667	231.804833333333	116.312571428571	110.190857142857	123.454571428571	114.272	124.370285714286	141.799857142857	108.150285714286	534.629714285714	127.535714285714	109.262285714286	99.0370000000001	92.846	354.039142857143	332.566571428572	119.373428571429	238.746857142857	367.302857142857	296.903142857143	106.109714285714	356.079714285714	115.2035
446	219.105346004657	219.100645972444	219.11004603687	281.091	279.558	282.624	2	2	26.5243333333333	42.8890000000001	51.0166666666668	98.875333333334	36.7260000000002	76.5250000000002	49.9473333333337	139.762833333333	537.627833333332	696.435666666668	414.593666666667	265.243333333333	88.7545000000005	94.8754999999997	97.9360000000006	77.6213333333332	58.1019999999999	60.1898333333331	55.0439999999999	68.3623333333329	146.928	259.164666666667	125.500999999999	176.661833333334	116.318	103.036833333333	83.5853333333331	69.4393333333335	49.9881666666665	68.2953333333332	66.3216666666668	93.8706666666669	75.5046666666661	44.8873333333332	41.8336666666668	25.4833333333333	43.9173333333332	51.0083333333332	31.6251666666669	47.9556666666663	111.216333333334
447	220.08417736095	220.080204964896	220.097307086813	172.4265	169.369	173.449	18	18	129.688166666667	211.3815	191.791333333334	256.061833333334	218.3228	235.6585	287.687	415.207833333332	154.045166666667	130.602666666666	22.4708	82.6470000000002	137.727000000001	205.0535	145.907666666667	115.297666666667	363.179333333334	248.920666666666	129.561166666667	251.002000000001	79.6510000000001	137.7225	97.9360000000001	67.3969999999998	115.278833333334	97.9520000000002	90.8096666666669	374.768166666667	213.179999999999	193.863333333333	194.883666666666	158.131	809.086571428574	717.177166666664	243.859666666666	352.014999999999	778.478	683.651250000001	196.924333333334	476.0656	196.924333333334
448	220.094207811959	220.078843492312	220.094582673321	460.13	460.119	461.144	3	3	2.04233333333332	5.10166666666668	20.4033333333333	2.04033333333333	1.02016666666667	7.14116666666671	2.04066666666667	20.3885714285715	11.2236666666667	26.5503333333334	1.02216666666666	15.3025	3.0635	7.142	3.06049999999999	3.0635	12.244	11.2236666666667	9.17400000000006	31.6251666666669	8.15466666666672	3.05799999999999	1.02033333333334	3.06049999999999	31.6251666666666	4.07733333333336	2.03885714285715	58.1590000000001	25.5083333333334	30.6050000000002	48.9679999999998	1.02033333333334	45.9075000000003	22.4656666666667	6.11657142857145	4.0813333333333	25.5041666666666	9.18149999999997	2.03866666666666	10.2140000000001	8.16266666666669
449	220.079346263766	220.077487425428	220.083107659431	451.985	451.968	455.017	3	3	2.04066666666665	4.0813333333333	13.2637142857144	4.084	1.02028571428571	7.14116666666664	3.06085714285714	8.16133333333331	75.5011428571428	89.7893333333335	5.10166666666663	75.48	7.14233333333328	3.06085714285714	3.06099999999998	4.0813333333333	9.18257142857142	9.1825714285715	35.7116666666668	25.507142857143	5.10142857142857	6.12171428571433	8.16266666666669	5.10083333333332	9.19049999999993	11.2231428571429	5.10142857142857	19.4017142857142	89.7851428571428	16.3222857142858	27.5438571428572	3.06042857142858	29.5882857142857	20.4066666666665	9.19050000000001	11.2236666666666	108.150285714286	4.08114285714286	6.12199999999996	100.994142857143	18.366
450	220.129370550537	220.129081726074	220.129659375	164.256	164.244	164.268	2	2	90.8022499999998	163.24	181.6045	214.567499999999	164.26025	218.333499999999	138.754	342.803999999999	78.5592500000003	99.9844999999997	6.12149999999998	91.6874999999997	73.4579999999998	146.916	87.7414999999998	90.8022499999998	193.847499999999	131.61225	23.4715	158.925	173.4425	35.7174999999999	34.6969999999999	176.50325	115.45775	16.324	23.4657499999999	191.806999999999	16.324	96.0209999999996	120.3895	95.9034999999997	343.307999999999	181.6045	20.4049999999999	30.4799999999999	33.6682499999999	236.756	3.06074999999999	49.9187499999999	17.34425
451	222.02800611389	222.02800611389	222.02800611389	51.001	51.001	51.001	1	1	261.1712	413.262	279.8636	248.9288	226.4844	308.1004	178.535	236.9648	967.339199999999	559.069600000001	308.1608	572.4444	282.3184	285.712	256.3714	232.8336	119.3634	187.7536	133.6462	155.2528	250.9692	22.4444	80.5958000000001	213.2636	255.05	118.358666666667	88.7574000000001	258.1106	214.242	170.3734	271.6924	204.04	321.363	391.756800000001	213.214833333333	321.426	422.3628	381.5548	325.4438	305.0398	134.552
452	222.079199168823	222.079199168823	222.079199168823	451.968	451.968	451.968	1	1	5.10166666666668	7.14233333333335	9.1818	4.08559999999998	6.12239999999997	10.2033333333334	6.1212	4.0808	12.2424	11.2222	7.14233333333335	18.36	12.2424	8.16319999999996	8.15466666666672	7.1414	6.1212	7.1414	6.1212	3.06120000000002	5.101	2.04040000000002	5.10199999999998	8.1616	8.17119999999995	4.0808	4.0808	7.1414	10.202	7.1414	5.101	3.0606	6.12239999999997	8.15333333333334	5.10700000000003	3.06050000000002	10.204	3.06119999999999	3.06100000000001	7.1414	12.2424
453	222.099382556248	222.096354995198	222.112646788319	319.3465	316.265	320.381	10	10	266.585400000001	739.493599999996	823.3014	983.665600000006	382.575	529.587599999997	347.5472	1134.68479999999	212.2016	297.8984	15.3059999999999	32.6144	185.6764	197.9188	197.9188	197.130199999999	85.7136000000005	79.5756	15.3059999999999	76.5299999999996	199.9592	17.3434	33.6666	184.873400000001	142.846666666667	29.5858	7.1414	260.151	42.8484	96.919	120.407199999999	98.9788000000006	757.983833333338	251.9894	48.9696	35.7140000000002	175.508800000001	279.5348	36.7272	66.313	15.303
454	222.984834805278	222.984834805278	222.984834805278	51.018	51.018	51.018	1	1	601.9475	1178.38875	1182.46975	1499.694	664.182750000001	1303.8795	721.316750000001	1006.98675	52.03275	90.8022500000001	27.54675	175.526	1013.0848	1754.0676	1203.6215	1122.275	612.15	778.450750000001	94.8832500000001	831.501	500.94275	18.3645	111.2018	222.4145	369.3305	36.729	144.8684	947.812250000001	130.592	498.90225	618.007500000001	710.094000000001	1096.76875	1403.864	149.97675	306.15	1167.166	1020.25	410.120400000001	1105.8968	216.028
455	223.049928090607	223.049928090607	223.049928090607	156.105	156.105	156.105	1	1	24.456	48.9720000000002	35.7087500000002	42.7979999999999	35.707	40.8099999999999	29.5945	36.7289999999999	96.9237500000004	150.997	21.4252499999999	62.2352499999998	38.7694999999999	33.6269999999999	51.0124999999999	43.8707499999999	44.8909999999999	53.0530000000002	25.5125	55.0935000000002	51.9562499999999	35.7087500000002	18.3644999999999	57.1339999999998	44.8910000000002	19.3847499999999	23.4657499999999	44.8910000000002	23.4657499999999	29.5872499999999	35.7087499999999	20.404	86.7212500000004	55.0124999999998	23.4657499999999	47.9494	64.2852000000001	55.1016	22.4454999999999	59.1716	31.6277499999999
456	223.063746516317	223.063352819201	223.076932123437	843.7725	838.668	847.788	6	6	26.5274285714288	92.8427500000004	140.917714285715	84.6837142857136	29.5882857142855	126.409142857144	34.6897142857145	95.8329999999994	191.947999999998	211.217625	24.4868571428569	121.335375000001	90.8054285714278	130.578285714285	172.67575	127.535714285713	27.5467500000001	69.3855000000001	106.028000000001	45.9112500000002	119.632499999999	118.363499999999	198.074	132.534999999999	87.7522499999989	114.272000000001	37.777	53.0548571428575	147.817142857142	45.9112499999996	106.105999999999	58.1562857142861	44.9184999999995	168.361875	125.490750000001	246.900500000001	126.515428571427	52.034571428571	35.6868749999997	191.807000000001	174.355874999998
457	223.071302263446	223.063908323028	223.078696203863	920.239	918.221	922.257	2	2	19.3854285714284	29.5882857142859	78.5509999999996	28.5680000000002	26.5274285714283	56.1157142857147	29.5872500000001	69.4377142857145	58.1969999999995	22.4274285714288	17.3302857142856	29.5882857142855	49.9940000000004	35.713125	59.1765714285709	61.165714285714	23.4665714285712	36.7560000000002	41.8024285714289	24.5074285714287	43.8722857142853	32.6491428571431	37.7505714285717	70.3997142857148	31.6510000000002	31.6288571428574	15.3150000000001	27.5708571428568	48.932571428572	33.6694285714288	59.1268571428578	75.5011428571422	30.6300000000002	97.9474285714293	54.0372857142861	59.1765714285719	34.689714285714	23.4665714285716	15.3037499999999	37.7505714285711	38.8034285714287
458	223.078388527172	223.078388527172	223.078388527172	755.964	755.964	755.964	1	1	36.7289999999998	117.32875	117.32875	111.152750000001	54.0732500000002	108.1465	44.9160000000002	68.328833333333	66.3162499999997	85.7219999999999	34.6884999999998	104.073999999999	86.7212499999996	127.510416666668	93.8629999999995	100.9635	38.7885000000001	63.2606666666668	47.9517500000002	54.0732499999997	103.09575	58.1827499999996	43.874333333333	93.8630000000004	73.4640000000002	44.8910000000002	47.9517500000002	58.1542500000002	65.2959999999997	45.8887499999999	79.5794999999996	51.0125000000002	65.2959999999997	87.7414999999995	59.1744999999997	79.5795000000003	75.5046666666669	150.997000000001	25.4958333333335	60.1947499999997	65.3013333333329
459	223.112203392273	223.10213097557	223.115459449814	318.323	315.262	319.35	3	3	48.0058000000003	128.696399999999	138.774400000001	135.6866	72.4342	97.9392	72.3489999999996	176.4946	70.3938	49.9898	22.4444	38.7219999999998	48.9696	60.2036000000004	55.0799999999998	71.5049999999992	32.6464	31.6277500000001	37.7474	28.5711999999999	44.8888	39.7878	23.4646	59.2411999999997	56.111	19.3875999999999	20.404	43.8771999999998	29.5858	37.7474	35.707	29.5858000000003	140.815199999999	55.0908	23.4646	29.5858	56.111	45.909	29.5858	32.6847999999998	35.7140000000002
460	223.985515054753	223.984647707308	223.985767473493	44.879	43.864	45.917	5	5	519.325428571428	816.228571428572	1014.164	947.734833333334	763.173714285715	1246.78914285714	827.451714285715	1002.94085714286	899.892	828.510666666667	826.431428571429	853.979142857143	792.799	1048.90933333333	924.378857142858	1024.36685714286	983.555428571429	822.350285714286	498.919714285714	806.063333333333	762.189	628.422666666667	626.996333333333	1021.306	899.892	627.505	565.264666666667	1272.14783333333	702.976857142857	698.895714285715	930.131000000001	778.002000000001	1619.98685714286	1428.4	649.846166666667	964.17	1293.57133333333	1462.7205	1574.896	1445.74485714286	401.992571428571
461	223.989299103691	223.986025596643	224.00357804362	44.884	42.832	45.922	110	110	519.325428571428	807.046	1001.92057142857	1095.78685714286	693.826666666667	1180.52566666667	822.3215	936.388	884.781333333333	854.9695	824.429333333333	848.877714285714	671.269666666666	1052.651	916.216571428572	1006.00171428571	974.259166666667	803.985142857143	504.021142857143	808.038	762.153428571429	661.1544	626.996333333333	991.391	794.753111111111	627.505	565.264666666667	1314.128	567.3424	698.895714285715	944.677272727273	778.938222222222	1608.99057142857	1422.40275	647.911666666667	968.335875	1293.131875	1484.25704761905	1572.56	1443.70428571429	401.992571428571
462	224.066002822504	224.065569046741	224.066156509819	230.574	230.546	230.608	3	3	20.4057142857143	69.3211428571428	78.6170000000001	60.1968571428571	178.7	242.010857142857	145.880428571428	241.158285714285	9.18899999999998	14.284	26.5237142857143	14.284	102.028571428571	131.616857142857	148.065714285714	97.9474285714285	287.720571428571	349.958	207.118	291.801714285714	62.2374285714285	60.1968571428571	29.5385714285714	68.3591428571428	90.8054285714285	41.8609999999999	26.5237142857143	117.32875	96.9271428571428	53.0548571428571	98.0159999999999	53.0548571428571	294.862571428571	158.144285714286	99.988	118.336571428571	233.645428571428	188.752857142857	151.002285714286	158.144285714286	128.556
463	224.0800391564	224.0800391564	224.0800391564	291.802	291.802	291.802	1	1	49.9922500000002	60.1947499999994	64.2914999999999	67.3365000000003	42.8505000000002	59.1745000000003	49.9922500000002	69.2749999999998	8.16199999999992	14.2905000000001	5.10125000000002	11.22275	70.3938	53.0530000000002	44.9019999999999	53.0504	73.4580000000003	87.7415000000004	34.6969999999999	87.7414999999991	39.7897500000002	42.8505000000002	44.8359999999996	57.0499999999998	63.2524	51.0125000000002	42.8609999999999	62.2504999999999	52.1092499999999	31.6277500000001	60.2094999999999	24.4920000000003	66.2187499999998	66.3162500000003	38.7694999999996	43.8707500000002	25.5062500000001	51.0124999999995	41.8302500000002	48.9720000000002	52.0327499999995
464	224.079271252321	224.079271252321	224.079271252321	847.788	847.788	847.788	1	1	7.14233333333333	23.4676666666666	41.8291111111112	24.4720000000001	8.16266666666666	45.8799999999996	12.2436	23.4523333333334	35.7311111111111	40.808888888889	10.2033333333333	19.3736666666667	32.6471111111112	20.4044444444445	34.7102222222222	38.7726666666666	10.2022222222222	21.4246666666667	16.3146666666665	11.2236666666667	22.4864444444443	26.5257777777778	23.4804444444444	33.6490000000001	12.2506666666667	22.4595555555555	15.3133333333333	13.2715555555555	18.354	14.2846666666667	14.2924444444444	27.549	11.2297777777778	40.808888888889	28.5662222222223	45.8850000000001	25.488888888889	26.5257777777778	11.2151111111112	37.7276666666663	32.6257777777779
465	224.108538732504	224.108538732504	224.108538732504	318.329	318.329	318.329	1	1	26.5655000000003	77.6529999999998	96.9237500000004	98.9642500000004	38.7695000000002	57.1340000000002	33.6187499999999	132.632499999999	29.5872500000001	36.7290000000002	6.12150000000003	14.2625	25.5062500000001	31.6277500000001	33.66	27.5939999999998	21.4252500000001	13.2643333333335	6.12150000000003	13.2665	26.5265000000001	14.2835000000001	13.2632500000001	34.7394999999999	18.3645000000001	11.2227499999999	7.14175000000003	33.6682500000001	16.3240000000001	15.3037500000001	19.3847500000001	15.3050000000002	119.369250000001	40.8100000000002	8.16200000000003	5.10125000000002	26.5265000000001	23.4657500000001	10.2025	20.4049999999998	12.2430000000001
466	224.136161178079	224.126257060646	224.139976544019	167.328	164.267	167.329	3	3	9.18150000000001	19.3831666666667	22.4473333333334	10.2033333333334	20.4033333333333	20.4066666666666	9.18299999999998	30.6099999999999	6.12200000000001	9.18299999999998	7.14816666666664	11.2328333333334	18.381	16.3253333333334	15.3025	15.2935714285714	9.18299999999998	23.4468571428571	12.244	7.14233333333335	24.484	13.2643333333334	9.18299999999998	12.242	9.18300000000002	7.14233333333335	10.2016666666667	16.3386666666667	10.2028571428571	11.2346666666666	17.3428333333334	11.2218333333333	10.1933333333334	12.232	10.2016666666667	10.1933333333334	16.3253333333333	11.2236666666666	16.3226666666667	20.4066666666666	9.18300000000002
467	224.990297302126	224.987697833755	225.005702777004	44.887	42.85	45.917	22	22	161.212666666667	274.469666666667	330.588	293.808	232.636	359.157333333333	234.638333333333	243.859666666667	287.734	292.835666666667	286.713666666667	315.283	294.876333333333	394.234666666667	361.198	329.567666666667	331.554166666667	265.286666666667	191.822666666667	264.266333333333	235.697	227.497166666667	170.534833333333	346.856666666667	274.424833333333	215.290333333333	178.558333333333	410.107	214.27	212.194666666667	336.985	218.5796	500.890142857143	450.987333333333	228.517333333333	294.876333333333	442.752333333334	516.194166666667	488.197333333333	483.638	149.989
468	225.042804957588	225.042804957588	225.042804957588	210.14	210.14	210.14	1	1	5.10125000000002	11.22275	7.14174999999998	20.4050000000001	5.10124999999999	7.14175000000003	8.16200000000003	13.26325	1478.5596	1554.08175000001	720.296499999998	202.009500000001	13.2827500000001	11.22275	7.14175000000003	8.16400000000004	5.10125000000002	8.16199999999998	6.12149999999998	4.08100000000002	4.08100000000002	8.17400000000004	14.2835000000001	10.2175	12.2430000000001	12.2430000000001	5.10125000000002	5.10124999999999	7.14175000000003	6.11399999999999	12.243	4.08099999999999	10.2025	10.2025	5.10124999999999	4.08200000000002	9.19574999999998	9.18224999999997	10.2025	4.08600000000001	4.07600000000002
469	225.07482643693	225.071239110842	225.088006700788	231.6	228.516	239.762	35	31	32.6506666666666	79.4949999999997	73.5359999999998	100.9998	571.946666666665	787.319500000001	586.595833333334	1480.69166666667	1091.80533333333	1807.084125	763.1096	1650.7645	211.209000000001	333.594499999999	371.7896	199.9984	1808.7555	1179.5824	327.473500000001	1529.47966666666	127.520833333334	90.8096666666664	54.9899999999999	115.297666666666	142.856	26.5564	23.4646	442.824666666666	60.1918	101.013	180.776	72.4436666666665	2166.248	497.841333333334	86.7141666666664	97.9519999999998	1413.09571428571	933.604999999998	58.1514	769.381600000001	132.621666666666
470	225.075397659976	225.072478607071	225.091222931885	295.86	292.805	301.981	29	19	527.487714285714	886.628285714285	1286.53525	1057.06533333334	648.931999999995	1134.61066666666	657.094666666668	1193.75085714286	35.7058333333332	59.1793333333329	39.7911428571428	55.0980000000001	758.072285714285	1112.232	1168.329375	863.060999999997	362.159166666669	411.194333333334	369.360666666668	309.161000000001	538.735999999996	484.57916666667	503.024333333335	390.495857142857	492.820999999997	729.538333333335	448.946666666668	826.470000000002	759.128000000002	438.743333333334	671.379333333335	375.421333333332	1110.9615	906.056000000002	574.447666666668	704.935166666671	1078.40425	891.333000000001	744.843333333335	1129.45628571429	398.950333333334
471	225.146095375878	225.144766144705	225.14742460705	272.9325	271.408	274.457	2	2	35.7116666666668	54.0688333333332	65.3055999999997	102.033333333334	12.244	62.2301666666665	14.2846666666667	19.3863333333334	21.427	13.2621666666667	12.2320000000001	16.3253333333334	46.8893333333332	61.2200000000001	64.2704999999998	55.0980000000001	20.3866666666668	205.087000000001	143.867	14.2823333333334	81.616	28.5646666666666	87.7486666666669	155.090666666667	78.6298333333335	83.7547999999995	36.7260000000002	14.2855999999999	25.5083333333334	13.2881666666668	62.2403333333335	11.2236666666667	14.2986666666666	45.9150000000001	58.2065000000001	28.5693333333334	41.8336666666668	14.2828000000002	16.3253333333334	57.1293333333337	13.2773333333334
472	225.98656926852	225.983732140583	226.002375024949	44.8895	43.864	45.917	24	24	186.721	281.612	359.098666666667	340.7468	290.795	421.397666666667	278.551	382.5625	290.795	333.649	274.424833333333	302.018666666667	302.9994	335.0192	341.755833333333	362.218333333333	342.776	269.368	172.436333333333	298.957666666667	282.6508	235.6585	195.0874	378.543666666667	310.181333333333	183.66	196.9372	449.9082	256.103666666667	260.185	321.6675	260.3975	566.251363636364	495.858857142857	234.638333333333	352.015	542.817333333333	510.928571428571	564.797333333333	540.688333333334	115.297666666667
473	226.07133936882	226.067333657024	226.083193706865	144.871	141.816	145.903	15	15	740.466666666665	1291.742	1185.7048	1553.5494	971.2304	1473.36133333333	905.774833333335	2293.49999999999	973.461600000001	1551.6735	744.746	1640.696	1049.7515	1193.79	1138.506	905.094800000001	1220.31866666666	582.610333333335	235.696999999999	1016.252	2013.1794	1692.8436	1914.85283333334	2382.47833333333	1581.51666666666	1540.45166666666	1390.50057142857	1583.48342857143	890.605500000001	981.457500000001	1348.66033333333	1073.39066666667	2037.43924999999	1351.94166666667	998.906333333331	1007.92466666667	1151.876	1083.55133333334	541.708499999998	1494.54416666667	675.460666666665
474	226.093893225355	226.093893225355	226.093893225355	231.6	231.6	231.6	1	1	9.1818	14.266	11.2354	17.3428333333334	77.6264	117.461	69.3736	221.6438	177.7236	218.3656	126.5296	212.2016	32.6464	38.7676	43.9202	25.51	248.9288	170.4068	16.3232	233.6258	16.3232	12.2424	12.22	16.3263999999999	17.3434	4.08600000000001	10.204	60.2036000000001	15.3025	20.4079999999999	18.3852	7.14280000000001	312.5484	62.2322	6.1212	10.204	51.02	128.5704	16.3226666666667	21.4242	7.1414
475	226.194377828695	226.19400353346	226.194752123929	447.362	446.854	447.87	2	2	29.5908749999998	94.8832499999997	53.092	60.1947500000003	507.437	49.9922499999999	190.786749999999	559.508	41.8317142857143	130.496	31.6083749999999	35.7087499999999	45.9112499999999	74.5329999999999	61.2150000000003	53.0529999999999	288.740857142857	39.7946250000001	32.6480000000001	179.293714285714	44.8634999999999	49.994	85.7640000000001	58.1542499999998	38.7694999999999	37.7538750000001	27.567	257.1345	46.9314999999999	261.183999999999	49.008	256.271	869.323999999999	43.8385	46.966	64.2757499999998	31.6277499999999	719.276249999998	27.5298749999999	53.0529999999999	29.5872499999999
476	227.12696711993	227.12696711993	227.12696711993	823.353	823.353	823.353	1	1	3.06085714285712	7.14100000000008	6.12171428571423	7.14199999999994	2.04057142857141	8.16228571428577	3.0582857142857	2.04057142857141	185.665999999999	599.253624999994	4.08457142857138	444.844571428568	8.16914285714276	5.10142857142861	5.10142857142853	8.16914285714289	3.06085714285712	5.09749999999997	1.02028571428572	3.06085714285717	10.2028571428571	8.16914285714276	6.12171428571423	5.10142857142861	7.13649999999996	4.08114285714289	3.06085714285717	2.04057142857144	5.10499999999995	5.10142857142853	6.12171428571423	2.04057142857144	3.06085714285712	1.01949999999999	2.04049999999998	12.2434285714287	6.12171428571423	4.08114285714282	6.12085714285711	12.2434285714287	2.03885714285713
477	228.062733397312	228.062733397312	228.062733397312	167.329	167.329	167.329	1	1	5.10166666666665	5.10166666666665	7.14233333333332	0	2.04066666666667	2.04066666666666	4.08133333333332	5.10166666666668	5.10166666666665	5.10083333333334	2.04033333333334	3.06349999999999	2.04233333333333	4.08133333333332	2.04033333333333	2.03885714285714	6.12199999999999	8.15657142857143	1.02033333333333	11.2126666666666	2.04066666666667	4.08133333333332	5.10166666666665	5.10166666666668	3.06099999999999	3.06049999999999	4.08133333333332	2.04266666666666	1.02016666666667	2.04233333333334	1.02016666666667	2.04066666666667	7.13533333333332	1.01933333333334	1.02016666666667	1.01933333333334	4.08133333333334	3.06100000000001	3.06099999999999	3.0605	3.06049999999999
478	228.194059553883	228.191753308129	228.206476616942	1024.34	1017.21	1025.41	20	20	99.9600000000014	205.751428571425	275.785714285718	184.620000000003	125.81142857143	271.320000000004	110.314285714287	112.357142857144	155.039999999997	194.820000000003	922.080000000006	160.140000000002	503.880000000007	183.600000000003	277.440000000004	362.100000000005	141.780000000002	563.040000000008	374.339999999993	173.400000000002	570.180000000004	132.600000000002	363.120000000005	355.457142857147	710.068750000008	225.420000000003	219.607142857146	268.902857142857	375.852857142863	302.342857142861	647.700000000009	224.400000000004	99.9600000000014	436.150000000006	155.040000000002	156.060000000002	167.075000000002	289.680000000004	40.7999999999993	158.100000000002	142.800000000002
479	228.208683923775	228.207831977998	228.209535869551	499.405	498.912	499.898	2	2	233.7174	246.9005	236.698	252.07585	1036.32	274.380000000001	884.600099999998	1782.868	679.32	923.59775	275.481	329.54075	231.6081	249.809736842105	264.248157894737	269.3592	977.109578947367	228.536	381.5922	438.713157894737	247.7871	578.668263157895	613.2003	274.52795	248.88	405.8406	306.078947368421	743.7987	441.007199999999	845.58	232.56	1001.9346	3275.44935714286	221.45935	333.626052631579	640.716999999999	403.0185	2258.8335	321.2055	541.91205	228.6032
480	228.965963627742	228.962930683477	228.967084825039	102.026	99.974	104.078	15	15	866.787500000001	1096.15125	1328.39509090909	1047.856	785.5925	1224.32	609.868	902.563846153846	54.07325	76.51875	18.3655384615385	45.915	674.715750000001	765.25	641.751545454546	760.458750000001	159.159	233.544769230769	148.9565	185.5945	770.332307692307	422.3835	604.768769230769	837.015	647.85875	534.611	510.942923076923	677.739692307692	386.67475	531.54023076923	725.110615384615	496.665076923077	701.932	997.27275	455.0315	452.19225	335.807769230769	681.565538461538	73.4580000000001	315.251307692307	244.74
481	230.094300379519	230.094300379519	230.094300379519	344.827	344.827	344.827	1	1	2.0404	6.1212	4.08160000000003	7.14279999999997	5.101	3.0606	2.04079999999999	3.0606	3.05399999999998	6.12239999999997	3.0606	0	3.0606	3.0606	1.0202	4.0808	2.0404	2.04080000000001	3.0606	0	0	3.0606	1.0204	2.0384	1.02040000000001	1.0202	3.0606	0	4.08159999999998	2.04280000000001	0	2.0404	24.4896000000002	6.1212	5.101	1.0202	1.0202	10.204	5.101	4.0768	3.06419999999998
482	230.994875545543	230.993001191512	230.996749899573	86.219	83.66	88.778	2	2	36.732	73.456	100.0384	82.638	35.7311111111111	55.0979999999999	38.7684444444444	68.3623333333334	396.391	530.515555555556	60.1996666666667	572.406999999999	32.6471111111111	48.9706666666666	42.854	34.6875555555555	58.1589999999999	28.588	25.5222222222222	31.6268888888888	65.2992	230.570222222222	69.3751111111111	69.3826666666667	57.1386666666666	140.882666666667	44.924	62.2403333333334	18.366	54.0759	49.9908888888889	38.7937777777778	102.111111111111	71.4155555555556	24.5013333333333	64.2809999999999	486.6354	52.0313333333333	22.4326666666666	415.2621	62.2335555555555
483	230.995633425412	230.995633425412	230.995633425412	98.964	98.964	98.964	1	1	27.546	35.7077777777778	41.8336666666667	38.798	33.6699	39.7886666666667	34.6698	35.7077777777778	38.7684444444444	74.4819	12.2426666666667	78.5656666666666	29.6057777777778	23.4676666666667	34.6686666666667	32.6506666666667	17.3434	14.2758	22.4466	16.3128888888889	31.6303333333333	79.5773333333333	47.9556666666666	45.885	22.4473333333334	46.9302222222222	26.5084444444445	16.3342222222222	24.4848	22.4448888888889	36.7092	26.5257777777778	40.8088888888889	23.497375	23.4676666666666	32.6464	82.7010000000001	30.61	24.488	116.381333333333	23.4497777777778
484	231.0927547348	231.0927547348	231.0927547348	344.827	344.827	344.827	1	1	3.06075000000001	18.3645000000001	15.3037500000001	17.3442499999998	10.2024999999999	6.12150000000003	9.18225000000004	36.7290000000002	20.35	19.3847500000001	8.16200000000003	17.3442500000001	8.16200000000003	11.22275	9.18225000000004	2.04050000000001	8.1616	6.12299999999999	5.10125000000002	12.2430000000001	4.08100000000002	29.5872499999997	13.2665	10.1875	6.12150000000003	7.14175000000003	1.02025	4.08099999999996	5.10249999999999	5.10875000000006	8.16200000000003	3.06075000000001	14.2835000000001	7.14175000000003	5.101	5.101	3.06074999999997	8.16199999999992	3.06075000000001	4.08100000000002	4.08100000000002
485	231.975868743366	231.971071358817	231.99082753707	295.877	291.796	312.191	137	95	905.035666666669	2228.25473684211	1334.53371428571	2164.97049999999	1578.4234375	2057.90027777778	1659.37578947368	844.205142857143	20.4057142857143	53.0548571428571	20.4033333333333	26.5286666666667	2279.20564705882	2195.3345	1020.28571428571	1198.69583333333	772.356285714285	1311.06714285714	488.6758	797.900666666669	1193.61272727273	1168.2435	623.423666666668	1174.272	1218.27799999999	973.239000000006	699.262666666665	1643.64394736843	767.629714285717	888.710333333335	1320.36525	941.767666666669	1345.37384615384	1129.3245	747.904333333335	1717.1088	1153.94314285714	525.888571428573	1772.3255	1330.38092307692	641.160666666665
486	231.976700219351	231.971430023648	231.990298457622	98.97	95.887	105.081	20	20	404.019	480.77325	476.45675	388.90575	372.39125	429.52525	220.284	386.67475	273.427	375.452	47.95175	361.198	328.6815	382.625	397.735	349.0965	371.371	209.04875	374.640272727273	388.5565	371.219333333333	390.75575	417.28225	440.748	320.384666666667	308.140666666667	280.43125	178.63125	291.7915	242.8195	315.1285	252.918666666667	345.86475	371.743272727273	287.734	361.3455	205.17075	296.89275	224.455	194.96325	261.056
487	231.973296064371	231.970140298457	231.989047918289	67.851	60.199	72.461	20	12	899.836	1218.3025	1354.9584	1516.0172	969.19	1368.4374	912.5952	735.6363	310.998333333333	341.774444444444	644.797999999999	283.6434	1163.142	1037.6451	1126.4112	1199.528125	233.6487	312.2118	202.9203	209.141	1755.776	871.364666666667	928.382	1863.0678	1312.14866666667	680.562333333333	947.3013	855.9478	508.0596	1071.315	1372.3035	1148.8578	582.5913	1070.65	553.980666666667	648.9108	496.8374	481.5816	880.0011	517.2921	329.5246
488	231.987058975968	231.985791102996	231.988326848939	253.5135	253.009	254.018	2	2	83.6634285714285	206.097714285714	268.335142857143	298.943714285714	263.233714285714	302.982428571429	241.807714285715	375.465142857144	20.4057142857142	21.4260000000001	14.282	13.2637142857143	469.33142857143	563.197714285714	540.751428571428	479.534285714285	73.4605714285714	36.7302857142858	47.9131428571428	59.1765714285712	258.096142857144	87.7445714285714	22.4431428571429	140.799428571429	394.795285714287	261.193142857143	138.758857142856	595.846857142857	408.114285714287	356.079714285713	439.743142857143	349.958000000001	603.987999999998	580.542571428573	437.702571428571	459.128571428569	556.055714285714	538.142285714288	262.213428571429	541.771714285716	37.7505714285714
489	233.03955121374	233.039411605181	233.039690822299	75.4875	74.473	76.502	2	2	64.2757499999999	54.000375	76.5214285714285	105.089428571429	51.0142857142857	102.962285714286	64.278	56.1157142857143	27.5438571428571	26.5503333333333	43.8722857142857	20.4057142857143	96.9271428571428	69.3794285714285	73.4605714285714	78.562	23.4632857142857	25.5071428571429	9.18257142857142	21.426	118.353142857143	55.0954285714285	60.1968571428571	101.008285714286	72.4402857142857	45.91125	47.9534285714285	56.0685714285714	20.4057142857143	56.1157142857143	83.6634285714285	49.994	47.9534285714285	45.9128571428571	23.46575	41.8317142857143	43.8722857142857	32.6491428571428	103.048857142857	55.0954285714285	24.4868571428571
490	233.038595405449	233.038594510751	233.038596300147	59.1595	58.142	60.177	2	2	13.2525714285714	67.3388571428572	115.292285714286	115.292285714286	35.71	115.292285714286	37.7505714285714	38.7708571428571	53.0102857142857	42.854	141.819714285714	45.9128571428572	103.048857142857	87.7445714285715	83.6634285714286	82.6431428571429	13.2637142857143	47.9131428571428	25.5285714285714	16.3245714285714	104.069142857143	152.004833333333	181.610857142857	134.677714285714	86.6514285714286	106.109714285714	74.4808571428572	39.7911428571428	70.3997142857143	43.903	101.008285714286	58.1481428571428	30.6085714285714	92.846	69.3794285714286	63.2577142857143	84.6837142857142	30.6085714285714	214.26	95.9068571428572	45.9514285714286
491	233.97040828358	233.969194382147	233.972091797155	297.918	294.839	300.984	9	7	611.12975	977.415466666669	935.56925	850.8885	660.852	809.05825	650.9195	511.956333333333	31.6432500000001	26.5265	21.427	19.38475	895.766588235294	930.923999999997	852.95885714286	986.279562500001	530.573333333332	555.015999999998	525.42875	589.7045	788.65325	581.827499999998	600.92725	498.453999999999	888.63775	679.4865	609.08925	644.798000000003	585.6235	690.70925	818.641500000002	578.752363636364	623.372750000003	924.3465	628.217333333333	613.220333333332	695.867333333335	686.964750000001	570.086833333333	661.122	533.329250000001
492	233.970067168445	233.970067168445	233.970067168445	204.076	204.076	204.076	1	1	22.4444	21.4284	30.612	34.6935999999998	21.4032	61.212	27.5507999999999	18.3636000000001	48.9696	81.6319999999996	74.4746	140.815199999999	65.2928	59.1716	65.2928	58.1514	59.1135999999997	61.2240000000001	15.3030000000001	48.9696	183.671999999999	146.9088	145.745599999999	206.080400000001	175.4744	118.3432	138.7472	113.24775	77.5503999999996	73.4544000000004	171.393600000001	149.9988	65.3056000000001	164.252200000001	59.1716000000003	79.5912000000001	24.4896	94.8972000000001	36.7272	94.7855999999995	38.7676
493	233.970595875803	233.968840381179	233.977334725736	96.921	94.9	98.971	4	4	168.345	220.477090909091	203.034272727273	174.559909090909	176.517666666667	204.054545454545	108.102333333333	174.46275	134.676	159.172	34.6885	155.081454545455	168.435	178.54375	163.16	181.705636363637	170.38175	120.3305	166.314333333333	141.742090909091	154.998545454545	174.466636363637	184.669363636364	194.86775	141.817909090909	167.324727272727	138.686	94.9276363636363	133.65275	89.784	174.3915	142.765	145.899	171.573818181818	159.162545454545	160.182818181818	132.706363636364	110.189454545455	112.23	151.081090909091	144.801272727273
494	233.981295315128	233.981295315128	233.981295315128	82.628	82.628	82.628	1	1	115.28825	258.12325	191.813714285715	258.132285714286	93.8630000000001	161.1995	105.089428571429	139.779142857143	89.7222857142857	105.266	121.414	182.631142857143	84.6837142857142	121.312	67.3388571428571	111.211142857143	125.600571428571	42.852	104.0655	86.7242857142857	179.570285714286	104.069142857143	208.138285714286	225.483142857143	134.673	118.2765	132.637142857143	131.616857142857	68.3591428571428	107.13	107.04	98.0160000000001	70.3454999999999	143.85525	62.2352499999999	99.988	69.3794285714287	75.501142857143	37.7505714285714	72.4402857142858	38.7708571428571
495	234.020904115848	234.014492377991	234.032616620131	57.128	55.076	60.177	29	28	20.3866666666667	125.495142857143	86.7141666666666	138.758857142857	62.2301666666666	190.958166666667	57.1293333333333	113.235857142857	114.165333333333	78.5656666666667	224.462857142857	58.1074285714286	164.266	109.170571428571	138.758857142857	146.904	5972.01099999999	4357.13183333334	4159.554	5156.524	107.135	132.643333333333	177.529714285714	169.367428571428	178.275	131.623	122.434285714286	102.033333333333	144.863666666667	54.1342	59.1696666666666	84.7153333333333	141.826333333333	225.493666666667	172.436333333333	184.645857142857	196.924333333333	22.4473333333333	284.659714285714	226.503428571428	113.3495
496	234.094966851392	234.094920878508	234.095944561113	203.032	203.01	204.064	3	3	165.3048	309.1812	238.7268	215.2622	354.6816	503.0572	418.268333333334	207.1412	253.0096	210.1612	302.018666666666	323.392833333334	423.9872	488.7716	437.7516	506.0192	663.586000000001	740.6652	332.6504	556.009	205.8784	65.3056000000001	138.606666666667	95.9176000000001	479.517499999999	225.5084	189.534	574.3726	689.632666666668	525.403	753.9278	524.382800000003	589.6756	1129.5828	338.7064	441.7466	469.292	765.15	645.7866	547.954799999997	460.1102
497	234.098362971743	234.091281875638	234.110792714899	506.037	497.875	511.138	28	15	4.08150000000001	11.2236666666667	31.6277499999999	4.08099999999999	2.04049999999999	4.08100000000002	3.06299999999998	43.8707500000002	207.110750000001	312.196499999999	1.020375	316.277499999999	14.27475	11.215875	8.16200000000003	3.06074999999999	73.4040000000001	49.9922499999999	163.26	283.629500000001	26.5286666666666	5.10124999999999	10.2025	8.16199999999998	157.028666666667	61.1324999999997	5.10124999999999	304.034500000001	512.855749999997	167.321000000001	246.749249999999	9.18337500000001	193.847499999999	87.7415000000004	32.6479999999999	28.5475555555557	352.790249999999	15.3037500000001	6.11325000000001	524.408500000002	12.252
498	234.099875094196	234.095958293568	234.113004579135	202.024	199.96	209.154	29	28	166.287166666666	305.029833333332	235.696999999999	215.255166666666	338.418666666667	489.679999999999	408.133333333332	189.750999999999	492.820999999999	429.490166666665	386.706333333332	332.574333333332	425.101714285714	482.617666666666	438.722857142857	507.082	642.179999999998	718.314666666668	525.385833333332	540.776666666665	206.924666666667	122.42	139.661714285714	93.855333333333	482.069333333332	230.595333333333	190.633142857143	540.776666666665	713.212999999998	517.308999999999	742.802666666665	504.044666666668	592.813666666665	1101.78	718.314666666665	881.568000000002	746.883999999998	694.7562	1333.43044444445	793.689666666664	803.002333333331
499	235.024914319667	235.024624712662	235.030925750732	55.087	55.076	56.131	3	3	43.8385	60.202125	52.064625	66.31625	61.215	69.428	57.134	57.134	49.961625	41.8317142857143	84.68075	58.118625	42.8505	71.42625	61.2225	44.891	532.5705	456.387	431.883	577.81525	42.8505	47.9534285714286	67.3365	47.969375	30.56625	37.753875	44.891	68.35675	55.0935	37.80475	44.891	37.74925	77.5390000000001	78.55925	54.07325	49.99225	61.215	83.6605	122.43	56.11375	38.798
500	235.098963175213	235.096331704629	235.115879204825	505.0165	497.874	511.138	6	3	4.08533333333332	6.12171428571428	5.10083333333332	4.08066666666669	4.08133333333334	5.10166666666663	1.02033333333334	7.13533333333338	24.4639999999999	38.7726666666668	4.08133333333334	41.8268333333336	8.15466666666665	8.15466666666672	3.06100000000001	3.06100000000001	6.11600000000004	6.12100000000004	17.3456666666665	21.4234999999999	6.12171428571428	2.04233333333334	0	1.02016666666667	16.3108571428572	5.09166666666668	2.04066666666667	15.305	66.4516666666668	10.2016666666666	27.5490000000001	3.06100000000001	20.4066666666667	5.10166666666668	4.08066666666669	9.18257142857142	36.7260000000002	3.06100000000001	2.03833333333334	53.057333333333	4.08466666666664
501	235.177637908354	235.173089924571	235.189505230076	257.623	255.09	260.179	16	16	2999.64	5242.22799999998	5344.25657142857	6062.53771428571	4289.28114285714	6255.37171428571	4334.17371428573	5922.75857142859	2387.46857142856	2996.57914285714	942.744000000003	3743.4282857143	5374.86514285716	5291.20171428571	2498.4698	5434.04171428571	4629.03628571428	5360.58114285716	1504.92142857142	4781.05885714284	5504.44142857143	1750.81028571428	1648.78171428571	5575.68100000002	5508.52257142857	1734.24285714285	1576.34142857142	4754.53142857143	1527.36771428572	4190.31342857143	5262.63371428571	4286.14857142857	5702.37685714285	5682.99142857145	1484.51571428571	1539.61114285714	2047.71342857143	4343.3562857143	658.544999999999	1237.7452	736.728799999996
502	235.193385284097	235.193385284097	235.193385284097	261.2	261.2	261.2	1	1	275.467500000001	516.246500000002	671.324500000003	559.233999999999	756.005250000003	479.517500000002	605.008250000003	1347.75025000001	140.794500000001	175.483000000001	44.8360000000002	198.948750000001	789.789600000005	471.355500000002	411.160750000002	421.866000000002	778.450750000003	394.836750000002	128.551500000001	681.693999999999	1099.82949999999	194.867750000001	165.280500000001	401.978500000002	384.822750000003	190.786750000001	253.022000000001	1262.04924999999	145.895750000001	676.425750000003	374.431750000002	549.914750000002	1667.08399999999	437.687250000002	99.8375000000011	121.409750000001	147.9725	2021.11524999998	47.9517500000002	220.049999999999	178.543750000001
503	235.96794661207	235.96794661207	235.96794661207	302.991	302.991	302.991	1	1	45.909	51.01	48.9791999999998	53.0608000000003	30.606	45.909	42.8567999999998	28.5991999999998	2.04280000000001	7.1414	5.101	2.0404	55.0908	56.1219999999997	44.8888	48.9216	25.505	33.6270000000002	9.18359999999996	38.7751999999998	45.909	8.17120000000005	14.2828	26.5252	41.8282	14.2828	13.2781999999999	62.2444000000004	13.2626	44.8888	49.0271999999997	27.5454	72.5194000000004	55.0908	13.2496	11.2222	29.5858	75.5096000000005	9.18359999999996	34.6868	11.2222
504	236.019074363472	236.015070753177	236.02923783899	55.609	55.076	57.139	8	8	14.2706666666667	18.363	26.546	22.4462857142857	17.3456666666667	39.832	13.2513333333333	29.5882857142857	23.4446666666667	18.366	39.7855714285714	21.4025	29.5896666666667	32.6491428571429	32.6491428571429	35.7116666666667	776.473666666667	706.647333333333	652.632	905.908	21.426	93.8706666666667	84.6837142857143	25.5041666666666	35.6416666666667	127.520833333333	112.231428571429	25.5071428571428	41.8336666666667	17.3768333333333	24.4868571428571	12.244	36.732	40.8066666666666	56.1183333333333	44.8873333333334	41.8317142857143	21.426	60.1968571428572	48.9325714285714	51.0583333333334
505	236.033646785066	236.032281402358	236.035012167774	57.128	57.128	57.128	2	2	46.9046666666666	69.3751111111111	76.5166666666667	65.2942222222223	45.91	78.6084444444445	56.1122222222222	61.2133333333333	39.741	32.648	76.5250000000001	41.8063333333333	68.3623333333333	72.4357777777778	74.4762222222223	78.5571111111111	939.65025	759.651666666667	662.556888888889	1002.87844444444	89.7795555555556	142.8525	179.559111111111	68.3623333333334	94.7669999999999	198.94875	200.983777777778	67.3346666666667	72.4357777777778	56.1488888888889	78.5571111111111	52.0483333333334	62.2403333333333	103.053666666667	95.9035	75.4964444444444	65.2942222222222	58.159	112.224444444445	64.281	80.659
506	236.095939525331	236.092200807027	236.112476911366	505.0165	497.874	511.138	6	3	2.0422857142857	7.14175000000003	6.12171428571428	5.1007142857143	2.04057142857143	3.06085714285714	3.06085714285714	7.137	23.446857142857	22.4462857142859	2.04057142857144	27.5438571428572	4.0777142857143	3.05828571428572	4.08114285714286	2.04057142857143	4.07828571428571	4.08114285714286	13.2637142857143	19.3827142857143	8.16200000000003	1.021	6.12171428571428	2.04057142857144	12.234	7.13	3.06085714285714	18.3651428571428	47.0120000000003	12.2417142857142	31.6288571428574	4.08114285714286	23.4665714285714	5.10142857142861	4.08114285714286	5.10142857142857	26.5274285714286	2.04057142857143	2.03750000000001	38.7708571428571	3.06085714285714
507	236.111577744544	236.106779965962	236.127331021466	363.216	359.128	364.253	31	31	609.178800000004	1690.69233333334	1764.15633333334	2142.52499999999	1177.27233333333	1842.722	995.682666666664	3375.10514285714	1319.0755	1957.92828571428	262.225666666667	273.449333333334	962.129428571436	797.770333333338	1298.67216666667	1464.05875000001	140.783	146.927999999999	37.7461666666669	123.460333333332	508.042999999998	20.4066666666665	81.6266666666669	459.150000000001	454.994333333332	74.4721666666664	20.4066666666665	897.893333333335	274.200666666666	393.848666666668	440.784000000001	433.570833333332	2750.69028571428	1065.17828571429	208.114000000001	242.799666666666	624.444000000001	1331.535	325.433166666669	414.255333333334	51.0166666666668
508	236.185028420845	236.176843818865	236.195496419743	257.093	253.002	258.161	46	46	638.728666666665	1326.37142857143	1298.82371428571	1631.2465	1051.96366666666	1650.62966666667	874.482799999996	1698.855	567.305333333332	992.703250000001	840.597714285713	1073.4345	1391.73466666667	1394.68175000001	1406.01933333333	1366.00316666667	1207.87733333334	1330.51466666667	636.583999999998	1245.72525	1340.499	1289.596	686.572166666668	1335.686	1398.1915	1227.40371428571	554.041000000001	1188.76600000001	613.220333333335	993.64233333333	1322.352	1111.592625	1791.70533333334	1361.12466666667	321.405000000001	629.545666666668	1146.80114285714	1107.06166666666	337.039999999999	1173.38333333334	744.843333333332
509	236.196902543127	236.196171161916	236.197319581681	258.115	258.099	258.126	5	5	648.932000000001	1308.06733333332	1313.169	1652.94	1089.716	1662.123	1056.045	1746.72914285715	270.388333333331	689.632666666665	190.802333333333	862.181666666665	1396.83633333333	1402.95833333334	1413.951	1384.59233333334	1235.62366666667	1333.57566666666	125.500999999999	1237.66433333332	1409.87033333333	156.110999999999	346.913333333334	1241.00099999999	1408.06	362.159166666667	135.682166666666	1292.76233333334	309.160999999999	1000.947	1238.68466666667	1099.8	1838.55485714286	1377.45	136.702333333333	126.521333333332	472.414333333334	1143.79366666666	116.413	562.203666666665	367.320000000001
510	236.955637201533	236.955637201533	236.955637201533	67.336	67.336	67.336	1	1	671.16	964.694761904762	969.271428571429	743.753571428571	607.07	907.8	551.097	465.2568	445.511095238095	348.937714285714	819.3009	347.917428571429	842.716666666667	599.928	763.173714285715	874.588904761905	372.404285714286	394.74	390.769428571429	411.175142857143	999.09280952381	807.046	721.308333333333	1190.6901	1048.56	651.962571428572	773.16	586.636904761905	570.339714285714	737.85765	1015.18428571429	784.563095238095	372.386904761905	847.62	611.122619047619	608.090285714286	450.945238095238	341.795714285714	1068.96	387.809	343.932571428572
511	236.989874898772	236.989482173213	236.990267624331	231.0845	230.574	231.595	2	2	23.4676666666667	42.8120000000001	35.7466666666666	53.0573333333335	180.776	247.122333333334	177.509	298.229333333334	54.1306666666668	49.9963333333335	62.2301666666668	54.0776666666668	99.9926666666669	137.745	118.455333333334	85.7080000000002	337.675166666667	314.262666666666	168.355	313.242333333334	64.2705000000001	52.0370000000001	29.5316666666667	58.1495000000001	68.3623333333335	26.5503333333334	22.4436666666667	141.826333333333	79.5860000000002	45.9150000000001	63.3123333333334	39.7929999999999	333.649000000001	177.538	81.6266666666669	87.7343333333335	184.680333333333	208.147999999999	106.114666666667	132.643333333334	123.460333333334
512	237.067818459315	237.062246745798	237.079489023653	270.348	265.269	272.422	21	20	12.2417142857143	30.6099999999998	34.7196666666664	52.0370000000001	130.581333333333	227.757333333333	107.134999999999	764.104833333338	10353.6953333333	11112.563	6908.97900000003	2169.22866666665	44.8433333333334	68.3591428571428	53.048666666667	36.7259999999999	463.720833333334	577.414333333332	484.658333333334	691.786000000002	51.0166666666668	30.6099999999998	34.6913333333334	41.8336666666668	34.7253333333333	20.4233333333334	25.5083333333334	41.8336666666668	83.6536666666664	27.5759999999999	36.7320000000001	13.2643333333332	357.408333333334	155.065333333334	47.9948333333334	81.6133333333338	325.486333333334	82.6334999999997	83.6536666666672	153.933714285715	195.042833333334
513	237.06320317561	237.056040104251	237.070523071289	112.738	112.228	113.26	4	4	1.0202	1.0202	6.122	4.0808	4.0816	6.12240000000001	4.0768	6.1212	11.2222	8.16320000000001	2.0404	5.101	6.1212	5.096	5.101	7.1414	8.1616	4.0808	2.0408	2.0404	0	2.0408	4.0856	6.114	5.101	3.0606	5.095	4.08560000000001	7.14280000000001	0	1.0192	1.0202	12.2448	5.095	4.0808	8.16320000000001	10.1933333333333	8.15360000000001	4.0808	14.2828	2.0404
514	237.075001354824	237.073984443943	237.076018265705	412.6815	411.157	414.206	2	2	17.343923076923	26.528	18.3641538461539	19.3770769230769	25.5057692307693	29.5733076923077	24.4855384615384	45.9103846153845	14.2832307692308	38.7541538461538	18.3641538461538	17.343923076923	14.2832307692307	21.4248461538461	21.4445	23.4670769230769	32.6498461538462	16.3236923076923	16.3310769230769	22.4450769230769	14.2843076923077	15.2919230769231	13.269	20.3969230769231	11.2183076923077	17.3439230769231	10.2069230769231	33.6523846153846	18.3641538461538	19.401923076923	16.3310769230769	13.269	62.2669230769233	20.4046153846154	11.2183076923077	27.5361428571428	47.9544615384616	22.4467692307692	8.16184615384614	33.6676153846153	21.4264615384616
515	237.067558279768	237.065964720489	237.083868841589	236.684	233.658	237.733	8	8	137.73375	265.304	187.726000000001	267.305499999999	107.9875	216.292999999999	103.0705	438.707499999999	443.787	483.598499999999	58.1684999999999	405.039249999999	462.173249999999	348.925499999999	465.233999999999	450.950499999999	861.223999999996	397.897500000002	244.859999999999	752.9076	583.725999999999	633.5442	685.775999999999	1226.5208	480.222499999999	434.243749999999	312.833	678.466250000003	304.034499999999	368.878	482.696499999999	392.218750000002	1425.8744	876.323166666668	294.8378	369.420999999999	543.793249999998	804.977249999998	90.8022499999998	599.906999999998	363.208999999999
516	237.084101288732	237.084101288732	237.084101288732	273.431	273.431	273.431	1	1	14.2835000000001	26.5265000000001	30.6074999999997	53.0659999999999	194.867750000001	236.698000000001	138.753999999999	827.422750000003	633.575250000003	1206.95574999999	103.070500000001	1255.92774999999	45.9112500000002	66.3162500000003	59.1745000000003	35.7087500000002	517.266750000002	647.858749999994	49.9922500000002	732.539500000003	55.0934999999995	8.16200000000003	14.2835000000001	32.6560000000004	30.6524999999999	12.2429999999999	6.12150000000003	45.9112500000002	40.8099999999996	29.6307500000003	32.6480000000001	18.369	391.776000000002	150.997000000001	8.16200000000003	7.14175000000003	114.268	157.118500000001	14.2835000000001	17.3442500000001	27.5467500000001
517	237.119665082671	237.112145958105	237.129939292794	363.215	359.128	364.241	16	16	103.048857142857	277.517714285716	304.045142857143	330.572571428571	171.408	256.091714285714	143.860285714286	515.244285714285	322.410285714286	316.288571428571	56.1157142857147	56.0685714285716	134.677714285714	138.739428571429	191.786857142858	211.199142857143	18.3497142857143	25.5071428571428	10.2028571428571	13.2544285714286	73.4605714285714	8.16228571428571	15.3042857142858	72.4402857142857	68.3495714285711	11.2231428571429	5.10142857142857	156.103714285714	38.741	51.0142857142857	55.095428571429	61.2171428571428	461.169142857143	163.245714285714	42.8460000000001	42.852	86.7242857142857	191.813714285714	73.460571428572	74.4808571428571	8.16228571428571
518	238.035272404142	238.03382430237	238.040890415319	292.822	285.692	296.903	7	5	34.6875555555556	35.7077777777776	29.5896666666666	38.7684444444445	19.3842222222223	44.8946666666669	23.4651111111112	20.3933333333333	1121.34633333333	1172.23533333334	1267.254	1294.662	36.732	25.5222222222222	43.8743333333333	35.7116666666666	36.732	58.1526666666668	59.1793333333333	46.930222222222	33.6673333333334	31.6303333333333	38.7473333333332	36.7079999999999	52.037	36.7280000000001	35.7116666666666	17.3456666666667	27.5460000000001	20.4044444444445	44.8946666666666	25.5083333333335	26.5084444444444	44.8897777777779	28.5662222222221	31.6303333333333	45.9150000000002	22.4595555555555	65.3013333333333	39.793	39.7626666666666
519	238.062705302593	238.056403753107	238.069006852079	111.718	110.176	113.26	2	2	3.06085714285715	5.10142857142857	2.04033333333333	5.10166666666667	7.142	4.08114285714286	2.04057142857143	6.11657142857143	3.05828571428571	6.12171428571428	2.04066666666667	5.10142857142857	4.08133333333333	4.07828571428571	2.04028571428572	4.08133333333333	4.08114285714286	2.04057142857143	5.10142857142857	4.08114285714286	3.0605	2.04057142857143	3.061	6.11657142857143	6.12171428571429	0	2.03885714285714	7.14116666666666	4.08466666666666	1.02033333333333	5.09714285714285	2.04028571428571	8.16228571428573	7.136	2.04057142857143	3.0605	4.07733333333333	3.0605	3.06042857142857	5.10166666666667	5.10142857142858
520	238.073175778944	238.066900870986	238.083359271826	268.3385	265.269	271.414	14	14	5.10142857142857	9.18257142857142	9.19028571428567	6.12171428571428	11.2231428571429	18.3780000000001	7.142	43.8722857142857	1983.25166666666	2448.65454545455	1259.23687500001	2648.49688888889	8.15542857142853	11.2231428571429	6.12171428571428	8.16228571428571	9.17485714285717	55.0954285714285	69.3794285714285	35.735	6.12171428571428	15.3042857142857	6.12171428571428	12.2417142857142	5.10142857142857	8.16914285714289	7.142	7.142	21.426	5.10571428571426	8.16914285714289	5.10500000000003	11.2325714285714	21.426	12.264	11.2231428571429	51.0142857142861	6.12171428571428	9.18257142857142	35.6800000000001	20.4228571428572
521	238.081494685887	238.081309931329	238.081679440446	411.154	409.122	413.186	2	2	4.08088888888887	16.3253333333333	12.2426666666667	10.1966666666666	14.2831111111111	14.283111111111	21.4246666666666	45.909	5.101	14.2846666666667	7.14155555555552	6.12133333333331	8.16177777777774	13.2643333333333	14.3017777777778	15.3033333333334	23.4668999999999	10.2022222222222	7.14155555555557	22.4465999999999	13.2643333333333	12.2232	8.1671111111111	11.2163333333334	8.15199999999999	16.3235555555556	11.2288	23.4497777777779	11.2224444444444	7.14770000000001	10.2088888888889	8.1671111111111	51.045	16.3235555555555	8.16177777777779	16.3128888888889	36.732	9.18299999999999	5.10111111111109	27.5427000000001	10.2033333333333
522	238.104615779465	238.091089061779	238.10575531684	173.439	172.401	173.449	3	3	118.4824	218.5796	176.4946	245.8682	238.7268	276.4742	297.898400000002	607.019	40.808	149.9988	16.3424	43.8772	96.9190000000005	188.737	129.5908	90.7800000000004	368.292200000002	205.0602	33.6666	236.6864	56.177	43.8686	82.6362000000004	46.9844	79.5730000000001	17.3434	65.2928000000004	447.3732	210.2024	159.1824	139.7948	104.0604	2079.1676	784.5338	73.4688000000001	137.727	1083.4524	1147.6875	177.514800000001	839.755200000001	76.515
523	238.086645150637	238.086606375968	238.086683925306	271.397	271.391	271.403	2	2	7.142	11.2231428571429	9.19028571428567	14.2835	30.6085714285714	32.6773333333334	26.5274285714286	134.677714285714	537.690571428571	592.703000000002	160.072714285714	572.380285714285	9.17550000000001	18.3651428571428	13.26325	12.2434285714286	73.3988571428574	108.150285714286	73.4605714285714	120.376857142857	9.18257142857142	15.3042857142857	7.142	12.2434285714286	5.10499999999999	7.14799999999997	6.12171428571428	12.2434285714286	17.3448571428571	5.11	9.18257142857142	5.10142857142857	59.2262857142859	28.568	13.2748571428572	13.2637142857143	51.0142857142857	26.5274285714288	8.16199999999998	36.725142857143	18.3805714285715
524	238.113388541005	238.10730156641	238.126159492075	363.215	359.128	364.241	15	15	73.4605714285714	184.671714285716	237.726571428571	237.726571428571	119.373428571429	218.341142857143	126.511	390.769428571428	254.051142857143	215.280285714286	32.6491428571431	45.8742857142859	85.704	82.6315714285716	164.243	133.657428571429	15.2914285714286	20.4057142857143	6.12171428571428	17.3327142857143	57.136	12.2434285714286	11.2231428571429	54.0751428571428	56.1078571428569	8.16228571428571	4.08114285714286	118.353142857143	25.4875	40.8114285714286	48.9737142857146	51.0142857142857	340.775428571428	107.13	33.6647142857144	35.71	79.5822857142857	159.164571428571	59.1765714285719	63.2577142857143	7.142
525	238.886281762289	238.886281762289	238.886281762289	43.87	43.87	43.87	1	1	88.7617500000001	127.525	78.5592500000001	82.6402500000001	40.81	102.02	74.4746	65.2959999999999	284.7195	314.237	246.9005	165.2724	46.9315	61.305	72.4484000000001	40.81	21.42525	46.9429999999999	75.4985000000001	38.7695	30.6075	30.6075	29.5916	31.6262	23.4646	22.4455	13.26325	23.46575	44.8888	19.3838	24.486	8.17399999999999	45.91125	68.3567499999999	32.648	75.4948	65.296	27.594	100.1315	82.6605	57.134
526	239.031917533489	239.031917533489	239.031917533489	288.736	288.736	288.736	1	1	10.1933333333333	12.242	11.2236666666666	23.4676666666667	10.2016666666667	13.2621666666667	10.2116666666666	25.5041666666666	244.640000000002	300.949166666668	269.368000000001	238.713428571427	9.18150000000006	16.3226666666666	11.2231428571429	12.244	24.4879999999998	12.244	21.4444999999998	25.5041666666666	21.4445	12.2439999999999	14.2706666666666	21.4059999999999	16.3226666666668	16.3253333333334	8.16266666666661	9.18300000000002	5.10583333333329	11.2218333333333	11.2236666666666	10.2033333333333	15.2900000000001	13.2621666666666	9.18149999999997	8.16266666666661	8.16266666666669	8.16133333333331	15.3042857142857	4.08133333333334	7.14116666666664
527	239.070945650998	239.062058847847	239.079476749196	268.299	265.269	271.396	6	6	7.142	10.2028571428571	7.14933333333332	12.2420000000001	10.2033333333334	18.381	8.16266666666669	36.7302857142857	906.271999999996	1106.94111111111	555.121428571428	1165.1255	7.13533333333332	19.3854285714286	8.16266666666669	9.18300000000002	14.272	15.305	59.1765714285714	19.399	7.14116666666671	26.5243333333333	23.4665714285714	7.14099999999996	12.2420000000001	12.2560000000001	15.3042857142857	9.18299999999994	10.2033333333334	6.12699999999995	5.1057142857143	9.19050000000001	14.2986666666666	14.284	8.17733333333331	10.2028571428571	30.6100000000001	3.06100000000001	13.2643333333334	15.2914285714286	23.4676666666667
528	239.087228805088	239.084626990963	239.090085617592	295.889	292.811	298.916	5	5	45.909	72.4342	89.7893333333327	83.6673333333335	53.048666666667	61.2100000000004	54.0706	99.9796	3429.34033333334	5401.78250000003	1419.0982	3582.9424	105.077166666667	138.910399999999	103.060400000001	91.8150000000006	623.3422	661.0896	413.261999999998	837.748399999996	66.3108333333337	47.9556666666663	34.6868	89.7951999999996	102.016666666667	65.3013333333335	32.6527999999998	87.7486666666669	26.4992	40.808	60.2035999999997	49.9995999999998	82.6334999999997	87.7372	38.7676	39.7878	46.935333333333	62.2911666666668	33.6666	41.8282	20.4079999999999
529	239.088295129373	239.088295129373	239.088295129373	410.142	410.142	410.142	1	1	11.2224444444445	15.3033333333334	15.305	11.2236666666667	16.3253333333333	23.4676666666666	10.2033333333333	26.5286666666666	51.0166666666666	67.3346666666668	20.4050000000001	66.3650000000001	14.283111111111	13.2643333333333	12.261	16.324	7.14155555555552	7.14233333333333	4.08150000000001	10.2033333333333	8.16177777777779	15.2749999999999	11.22275	13.2556666666667	10.1955555555555	19.4095555555556	8.16266666666666	15.295	20.4066666666666	9.18299999999999	4.08699999999999	9.18899999999996	21.4386666666666	12.2445	12.2426666666667	11.2163333333334	22.4448888888889	16.3235555555555	8.16177777777779	22.4473333333333	9.18199999999996
530	239.094883668189	239.090697823319	239.099069513059	383.6265	383.621	383.632	2	2	7.13650000000001	10.2025	18.3522857142857	12.2537142857143	7.142	11.2231428571429	7.14174999999998	7.14175000000003	594.805749999998	583.583000000002	233.637249999999	641.719777777779	12.2445	11.22275	7.14175000000003	8.16199999999998	16.314	15.3042857142857	24.504	25.5062499999999	12.2434285714286	20.4049999999999	10.2025	7.14700000000001	6.12150000000003	11.2231428571429	7.14350000000004	7.142	7.14174999999998	8.16200000000003	7.14175000000003	6.12171428571428	5.09812500000002	7.14175000000003	7.14174999999998	10.2025	18.3651428571428	6.12171428571428	5.0975	16.324	3.061125
531	239.966093437285	239.962742088878	239.973494369838	44.8955	43.858	45.922	28	28	451.986571428572	664.237	746.9145	735.626	493.818285714286	720.355333333333	483.638	515.184166666667	107.13	123.454571428571	117.319166666667	168.355	481.507428571428	667.188999999999	684.611714285715	732.565142857143	215.280285714286	293.856	171.408	188.752857142857	819.289428571428	611.079833333334	695.225333333333	1004.541	777.494	722.337	644.820571428572	503.000857142857	525.42875	562.203666666667	780.153142857142	492.202333333334	373.424571428572	527.426166666667	535.65	376.503	275.477142857143	364.9135	260.3975	331.554166666667	480.554571428572
532	239.982288583732	239.982108278898	239.982468888566	63.771	60.2	67.342	2	1	12.2331428571429	30.6085714285714	22.4462857142857	33.66825	16.3245714285714	29.58725	15.3042857142857	10.2028571428571	20.3714285714286	10.2028571428571	21.426	9.18257142857142	18.3651428571428	27.54675	21.42525	15.3042857142857	14.284	19.3718571428572	12.2537142857143	10.2028571428571	73.4605714285715	680.530571428571	843.746750000001	89.7851428571429	54.0297142857143	259.152571428571	240.779	9.18257142857142	16.3245714285714	20.42	31.6288571428571	34.6897142857143	10.2028571428571	17.3448571428572	46.9331428571428	16.3245714285714	10.2028571428571	11.2231428571429	29.58725	12.243	17.3594285714286
533	240.076467732888	240.071388845458	240.081546620319	270.875	269.327	272.423	2	2	127.525	248.977599999999	250.185833333334	351.957499999999	143.867	209.373333333335	175.468666666668	379.5144	47.9587999999998	35.7116666666668	4.0768	66.3108333333337	9.17400000000006	7.14279999999997	12.244	7.14116666666671	14.2660000000001	7.14116666666671	14.2828	17.3434	4.08133333333334	9.18359999999996	8.1616	6.1212	4.08466666666667	5.10583333333334	2.04079999999999	7.14116666666664	2.04033333333335	2.04319999999998	3.0606	6.12200000000001	10.2140000000001	9.1818	3.06420000000002	6.1212	10.2016666666666	6.12200000000001	6.12099999999998	6.11599999999999	8.17120000000005
534	240.096613459182	240.087335205078	240.108615234878	293.318	292.81	296.898	10	10	6.12199999999996	9.18300000000002	16.3226666666666	22.4473333333332	13.2637142857143	12.2434285714286	7.14233333333335	10.1933333333333	1322.29028571429	1690.9685	1074.411	1658.92650000001	23.4676666666665	19.3863333333332	18.3629999999999	15.3025	84.6876666666661	88.7690000000002	121.399833333333	127.541666666667	20.4066666666667	16.3253333333332	10.2033333333334	21.4059999999999	13.2643333333332	14.284	7.14816666666668	14.2823333333334	4.08133333333334	9.18299999999994	9.18149999999997	8.16133333333331	8.15466666666672	17.3456666666667	9.18300000000002	12.2439999999999	10.2028571428572	8.16933333333335	7.14233333333335	8.16133333333331	8.16266666666669
535	242.9570829894	242.9570829894	242.9570829894	755.012	755.012	755.012	1	1	7.14190909090906	18.3649090909091	12.2432727272727	19.3808636363636	7.14381818181818	13.2635454545455	9.18450000000001	12.24	167.324727272727	285.676363636364	15.3075	231.663818181818	16.3243636363636	22.446	13.2635454545454	18.36	16.3330909090909	20.3999999999999	14.28	11.223	10.2054545454545	6.12300000000001	8.16218181818183	15.3040909090909	27.5473636363635	6.12163636363637	16.3243636363637	9.18245454545456	16.3243636363637	10.1977272727272	17.3492727272727	11.223	9.17999999999998	12.2432727272727	9.18245454545456	16.3243636363637	6.11999999999998	10.2027272727273	11.22	29.5799999999999	6.12163636363637
536	243.014631869963	243.012958271266	243.01630546866	45.3975	44.878	45.917	2	2	59.1793333333333	132.643333333333	178.535	147.929	85.708	223.453	120.399333333333	141.803166666667	94.891	105.094333333333	57.1312	110.196	160.1714	168.531	224.436666666667	195.904	116.299	154.070333333333	52.037	95.9113333333333	128.5704	68.3511666666667	81.712	187.741333333333	173.456666666667	71.4233333333333	51.02	173.434	95.9113333333333	83.6673333333333	196.1088	94.9685	238.719	264.223166666667	73.452	120.399333333333	150.9896	196.3008	154.2314	175.4744	55.098
537	243.882470861658	243.881672513233	243.888907244106	905.966	900.899	909.1	11	11	843.815666666666	845.764222222224	3560.27528571429	874.330444444435	497.577000000002	1347.71355555556	710.538666666666	553.980666666668	430.580666666666	438.456666666668	412.181000000002	370.350750000002	754.026333333342	866.262999999999	680.530571428576	810.078499999992	569.346	1376.27977777778	468.282000000001	679.468000000001	840.100111111102	400.947333333334	522.410666666666	1330.36977777778	1142.77333333333	445.849249999996	457.109333333333	806.995777777779	479.243333333334	587.648000000001	1187.78222222221	626.433500000003	566.285	1305.00633333333	511.872666666668	453.99888888889	401.978500000002	551.940222222223	412.439111111111	490.780333333333	494.807777777779
538	243.882887515172	243.880667694613	243.888774322998	915.719	912.121	918.25	8	8	857.115000000001	881.472000000002	1027.126	821.817750000004	551.940222222223	1360.97644444445	688.724999999999	637.034666666666	534.945777777777	478.536333333333	483.638	507.050444444439	1133.59033333333	888.710333333333	984.1368888889	1002.87844444445	649.285333333341	1310.00100000001	512.557000000003	763.126222222224	927.382000000002	438.695555555556	576.802222222222	1393.62355555556	1232.56266666667	518.27288888889	522.69511111111	815.179749999992	473.07377777778	596.830000000001	1287.52044444445	697.831999999993	610.557999999998	1348.88066666667	528.187333333328	497.868444444445	493.841333333333	510.832125000002	553.980666666661	504.044666666666	501.949333333334
539	243.883265876365	243.879817183976	243.888432308744	931.5645	922.29	945.808	16	12	564.244333333329	473.357333333332	797.863428571422	656.604000000005	392.828333333338	882.588333333327	381.604666666671	400.597999999999	304.009666666666	294.095999999998	342.832000000004	276.465166666666	1183.12827272728	528.446333333341	591.696666666676	594.854333333329	374.401166666672	860.100857142863	294.828166666666	449.966999999997	569.252999999998	311.201666666664	299.977999999998	835.652999999994	743.701499999998	323.445666666664	341.755833333332	560.685714285721	291.815333333331	373.441999999997	763.084666666664	439.691833333332	361.138999999999	858.980333333331	333.648999999998	302.314666666663	270.388333333336	369.360666666664	373.442000000004	296.917000000003	288.754333333337
540	243.883624845338	243.883059436738	243.889384221456	891.745	889.676	896.824	7	6	483.954000000003	539.712250000002	612.171428571433	473.412571428575	266.294571428569	884.556750000004	435.913625000002	380.553249999996	335.662249999997	256.271	255.071428571426	323.419250000001	623.394571428576	548.894499999995	816.16	488.037999999996	392.796249999996	974.338750000004	333.7035	416.262000000002	555.015999999995	305.279	328.520500000001	926.387000000004	768.248250000003	322.410285714283	354.026750000001	459.128571428568	314.236999999997	347.14	805.075875000001	452.990999999996	399.938000000002	865.172000000004	325.459749999997	334.683	302.770285714284	364.242000000003	312.986499999998	343.056	355.047000000002
541	243.882481030825	243.88156253961	243.883730996622	957.014	951.912	968.208	7	6	554.698666666661	502.695666666668	722.471000000004	583.948444444444	356.057555555556	886.090333333335	424.923000000002	357.311111111111	310.181333333333	294.683666666664	358.098000000001	357.903000000001	698.852222222224	575.781333333333	588.031999999999	583.630666666666	378.296333333334	837.693666666666	317.531000000003	457.358222222222	534.654666666666	274.290333333331	375.441777777774	902.404999999991	709.517777777777	320.559111111111	328.726222222222	554.402999999998	326.506666666666	369.320444444445	767.207111111113	439.715777777779	357.116666666666	834.632666666666	328.511555555556	316.096666666663	293.856	387.684444444445	340.754222222223	316.268888888889	323.410444444445
542	243.882831968338	243.881817614938	243.884836832682	875.909	859.091	883.589	8	5	339.7266	311.161	395.8376	341.767	216.2824	540.811999999997	279.589599999999	236.6864	182.6158	153.03	144.896799999999	199.9592	415.302799999998	340.126199999998	333.594499999999	324.487199999998	211.1814	502.528800000008	185.712799999999	283.671199999999	298.9186	161.1916	201.215799999999	471.424799999998	417.2618	161.1916	208.1208	319.385199999998	194.8582	210.9744	471.886800000008	268.628199999998	208.365599999999	471.3324	194.858200000004	188.774000000003	183.671999999999	235.712400000004	181.631199999999	199.9592	220.406399999999
543	243.882232852098	243.882232852098	243.882232852098	848.877	848.877	848.877	1	1	1200.861	1142.4	1467.15218181818	1240.32	854.988545454547	1805.4	931.509000000001	839.459999999998	650.087454545454	681.724363636364	551.967545454543	654.869181818183	1464.09136363636	1177.657	1327.00454545454	1241.67190909091	817.238454545456	2020.13999999999	703.988181818183	993.745636363638	1179.3075	628.656	731.339999999998	1796.70027272727	1475.70872727273	650.073666666668	724.974545454547	1206.28472727273	742.560000000001	805.210363636364	1726.76290909091	1038.53704347826	761.123454545452	1601.23581818182	674.400272727274	671.339454545455	682.562454545455	856.008818181819	630.359999999998	684.603000000001	692.579999999998
544	244.094452672568	244.087726089241	244.107550610397	59.168	56.096	60.183	20	20	748.260571428571	1142.77333333333	950.906285714286	948.755	800.961666666667	1052.812	717.294333333333	1159.04457142857	958.016666666667	1527.439	4223.15966666667	3602.324	437.6515	597.915333333333	408.133333333333	344.872666666667	176.517666666667	317.323666666667	137.8575	218.351333333333	413.215714285714	236.706285714286	220.356	303.039	346.605714285714	140.799428571429	86.7283333333333	162.202714285714	292.835666666667	237.931833333333	350.978285714286	258.102166666667	558.031166666667	505.065	192.834	294.876333333333	309.103285714286	743.788285714285	951.971	317.271833333333	299.201833333333
545	245.098306400985	245.098306400985	245.098306400985	57.139	57.139	57.139	1	1	70.3405714285715	159.164571428571	98.016	132.6325	123.454571428571	157.256	93.8662857142857	179.545142857143	529.083428571429	691.753714285715	709.07375	509.714285714286	67.3388571428572	90.8054285714286	53.0548571428572	42.852	32.6491428571429	34.714	21.444	32.6491428571429	58.1562857142857	36.7302857142857	31.62775	65.2982857142857	59.0854285714286	27.5477142857143	17.34425	33.6694285714286	55.0954285714285	41.9088333333333	68.3591428571428	39.7911428571428	73.4605714285715	70.3997142857143	33.6694285714286	41.8258571428571	53.0548571428571	94.8865714285714	152.01725	43.87075	52.071
546	246.058987694456	246.057618332531	246.065582626841	57.144	57.117	58.166	5	5	25.4892857142857	53.0548571428571	61.2085714285714	51.0071428571429	66.3185714285714	70.449	75.5011428571428	65.2982857142857	186.555428571428	276.497428571428	257.112	136.603428571429	47.9534285714285	69.3794285714286	41.8317142857143	49.994	17.3448571428571	30.6085714285714	22.462	19.3854285714286	46.9331428571428	48.9737142857143	21.423	89.7851428571429	43.8047142857142	18.3651428571428	21.426	85.701	17.3448571428571	29.6186666666667	32.6445714285714	27.5554285714286	129.576285714286	104.069142857143	24.4868571428571	49.994	79.5795	149.97675	215.280285714286	76.5214285714286	21.441
547	246.861363030492	246.859391937809	246.875271263663	1077.4	1076.25	1078.48	27	27	1287.12071428571	1998.31176470587	2208.30000000002	2027.76000000002	1285.98749999999	2440.22647058822	1345.18374999999	1292.06470588235	1066.51470588235	1089.35999999999	698.107500000007	1067.94000000001	2244.27352941178	1906.37999999999	2074.68000000001	2128.74000000002	1292.33999999999	2576.52000000001	1166.88	1474.91999999999	2124.86470588234	1076.09999999999	1304.57999999999	1918.62	2354.16000000001	1156.68000000001	1321.66176470589	1514.70000000002	1151.22352941176	1347.41999999999	2383.07352941175	1477.97999999999	1297.16764705882	2303.55062500002	1136.27999999999	1131.83235294117	1130.81176470588	1267.86000000001	676.674374999997	1101.25437499999	1160.09058823529
548	246.877726099841	246.876374434775	246.878623657923	1077.325	1076.34	1078.4	8	8	1463.70428571428	1786.34615384615	2057.34	1922.7	1210.74	2164.03076923077	1046.52	1158.57307692308	938.086923076922	966.959999999999	644.070714285713	985.649285714284	2091.44357142857	1735.02	1917.6	2015.91071428571	1156.68	2282.76	1093.44	1323.93769230769	1859.84153846154	962.879999999999	1163.82	2122.62	2013.97769230769	1049.58	1188.11142857143	1434.12	1025.87307692308	1194.42	2106.3	1333.14	1152.44846153846	2214.94999999999	1038.36	1004.43692307692	1008.52	1200.54	577.755384615384	1026.83857142857	1032.48076923077
549	246.987623388117	246.987623388117	246.987623388117	180.586	180.586	180.586	1	1	66.2566666666668	126.521333333334	143.867	182.460666666666	102.033333333333	180.599	117.338333333333	242.839333333334	9.18150000000001	30.5828571428571	8.15466666666665	12.244	125.4805	187.741333333334	131.623	133.663666666666	64.2704999999998	72.4318333333331	17.3428333333334	73.4520000000001	91.8299999999998	33.6655000000001	44.8873333333332	96.9316666666669	89.7746666666668	24.484	38.7663333333332	201.993	58.1019999999999	83.6048571428571	90.8096666666669	67.3309999999998	328.493666666667	178.529166666667	27.5490000000001	37.7523333333334	146.904	235.658499999999	25.5041666666666	166.314333333333	13.2621666666667
550	247.043973137351	247.039115597628	247.05554274262	57.139	54.078	59.191	15	15	282.436125	425.459142857143	471.3555	723.373363636364	9.18225	782.086	1210.9774	18.3645	487.321	754.057125	73.458	919.7694	310.166857142857	713.135333333334	438.7075	391.789714285714	15.30375	48.9737142857143	43.903	12.2434285714286	384.681375	1384.8185	1097.82742857143	436.667	253.699875	676.42575	559.1655	295.8725	358.120285714286	14.296	283.6295	11.2262857142857	12.2434285714286	743.823000000001	414.27225	228.544	557.0565	16.324	158.158125	613.17025	842.442857142858
551	247.057260717166	247.056555388077	247.060986552107	58.159	57.128	59.185	5	5	47.9191111111112	15.30375	4.08088888888889	4.08088888888889	1058.02281818182	5.10125	1159.004	1175.328	133.489	8.16177777777779	63.26325	434.662	20.405	13.2628888888889	33.6673333333334	5.10111111111112	75.5046666666667	38.74575	13.273	62.2335555555556	16.3235555555556	2.03933333333333	3.06066666666667	6.12225	6.118	4.08133333333333	5.10111111111112	376.462	3.06075	480.832125	24.4853333333333	324.4395	1117.2285	4.0815	34.6875555555556	256.08275	112.224444444444	730.479111111111	178.538888888889	110.187	160.279555555556
552	247.994743912827	247.985973470719	248.005080066451	144.8765	143.823	144.883	4	4	82.6524000000001	188.576666666667	126.521333333334	103.154666666667	65.3013333333335	64.2851999999997	58.2065000000001	101.92	66.3216666666668	177.509	61.2100000000001	81.616	81.6133333333331	162.2436	80.5931666666664	74.4843333333332	17.3434	42.8540000000001	13.2651999999999	38.7752	40.8466666666667	4.08133333333334	7.14116666666668	14.2855999999999	68.3534	8.1616	8.15466666666665	112.236666666667	33.6655000000001	75.4183333333334	53.0573333333335	19.3863333333334	235.697000000001	181.5956	9.18359999999996	58.1495000000001	126.521333333334	241.582000000001	21.4242	118.339333333334	210.188666666666
553	249.084405906412	249.084405906412	249.084405906412	210.299	210.299	210.299	1	1	29.5872499999999	43.8707499999999	36.7290000000002	53.0530000000002	23.4715000000001	36.7290000000002	24.4860000000001	69.3770000000003	12.243	14.3045000000001	9.18225000000004	9.18225000000004	86.7212500000004	102.025	122.43	48.9719999999999	122.430000000001	73.4580000000003	9.18225000000004	94.9064999999999	363.209000000002	30.6524999999999	44.8910000000002	202.306500000001	204.049999999999	27.5467499999999	21.4252500000001	248.941000000001	33.6187500000001	91.7099999999999	149.97675	109.16675	460.132749999999	187.726000000001	21.4252499999999	30.6524999999999	36.7830000000002	203.029750000001	6.12150000000003	47.9517500000002	5.09374999999999
554	250.013528317149	250.012133526948	250.015992290507	73.464	69.36	76.502	3	2	15.30375	31.589	33.6673333333333	32.6471111111111	24.4853333333333	36.708	39.793	32.6471111111111	19.38475	16.346	17.3456666666667	20.4066666666666	21.427	30.61	33.671	32.6471111111111	374.462333333333	268.347666666666	315.248666666666	243.833111111111	39.8146666666666	25.50625	28.5662222222222	51.0166666666666	19.387125	17.34425	20.4066666666666	25.4888888888889	20.4044444444444	14.2846666666667	30.6066666666667	18.366	25.5083333333333	35.7116666666666	21.42525	28.5662222222222	42.8493333333333	34.6648888888889	33.671	48.976	17.3437777777778
555	250.016775764684	250.011261853464	250.029450663582	57.6465	57.116	61.198	8	8	12.232	28.5693333333333	37.7523333333333	40.8066666666667	20.4066666666667	47.9478333333334	14.2846666666667	7.14233333333333	17.3286666666667	19.3831666666667	20.4066666666667	9.183	59.1696666666667	39.793	23.4676666666667	22.4473333333333	490.780333333333	469.353333333333	509.562166666667	409.153666666667	60.1996666666667	122.44	122.42	118.358666666667	37.7153333333333	48.976	59.1793333333333	12.242	23.4676666666667	22.4656666666667	40.8133333333333	26.5243333333333	6.121	33.671	17.3428333333333	19.3863333333333	20.4033333333333	13.2621666666667	22.4473333333333	24.484	10.2116666666667
556	250.144219349658	250.144219349658	250.144219349658	214.266	214.266	214.266	1	1	3.0642	4.0816	7.1414	6.12239999999997	4.0808	1.0204	3.06299999999999	6.12239999999997	7.1414	6.1212	2.0404	5.09599999999998	4.08159999999998	5.102	4.0808	0	3.06119999999999	2.0404	2.04079999999999	4.0808	8.1712	8.1616	8.1616	6.11519999999997	1.0202	3.0606	4.08159999999998	6.1212	1.0214	7.1414	3.0606	6.12100000000001	9.1818	3.06119999999999	1.019	3.0606	7.14116666666668	7.1414	2.04079999999999	6.114	1.0204
557	250.971900721569	250.971794874148	250.97200656899	63.771	60.2	67.342	2	1	28.5413333333333	132.621666666667	108.155333333333	147.941428571429	67.331	174.468857142857	45.915	49.9881666666667	36.66	39.793	371.384	36.732	149.989	108.150285714286	123.437285714286	134.662	62.2403333333333	66.2566666666667	39.793	44.8946666666666	118.358666666667	46.9353333333333	84.6837142857143	151.002285714286	82.5524999999999	42.847	48.9737142857143	47.9556666666667	41.8268333333334	43.9101666666666	95.9113333333333	52.0370000000001	34.6913333333333	132.643333333333	34.6913333333333	42.847	39.793	51.0166666666667	696.855142857143	48.0026666666667	19.4021666666667
558	251.028517679886	251.028517679886	251.028517679886	49.992	49.992	49.992	1	1	41.8282	60.1918	70.3938	57.1424	25.505	53.0504	44.891	42.9135	185.6764	265.252	121.4038	78.5554	73.4544	92.8382	89.8832	63.2524	1976.5148	1404.88425	933.483	1466.3148	108.1412	29.58	33.6732	81.72	102.04	36.7272	39.7878	68.3668	98.9594	68.3567499999999	84.7762	75.4984999999999	16.3264	76.5187499999999	65.3056	88.7574	143.8764	102.04	173.434	97.9583999999999	50.95
559	251.068244786516	251.067295167203	251.06919440583	89.2655	88.767	89.764	2	2	62.2352500000001	205.07025	71.4572727272727	109.169181818182	127.602272727273	178.643181818182	89.784	162.223363636364	321.09	277.514181818182	174.466636363636	182.62475	196.912636363636	156.101727272727	122.432727272727	108.148909090909	26.5412727272727	43.8951818181818	26.5265	40.8109090909091	137.736818181818	18.357	5.10136363636364	36.7298181818182	161.1995	51.0375	32.6661818181818	386.683363636364	89.784	180.588272727273	124.473272727273	84.7279090909091	647.85875	592.76525	189.8595	227.520818181818	203.034272727273	565.533272727273	125.426454545455	208.135636363636	31.6284545454545
560	251.096227141297	251.085292995617	251.103313597479	228.551	226.481	235.658	7	5	6.12171428571428	10.2028571428571	7.142	8.16228571428571	9.19050000000001	9.18257142857142	8.16228571428571	17.3448571428571	13.2525714285714	18.3651428571428	9.18257142857142	11.2231428571429	8.16228571428571	13.273	10.21	8.16228571428571	5.10142857142857	12.2434285714286	2.04057142857143	7.136	4.08114285714286	7.142	7.136	5.10142857142857	4.08114285714286	4.08114285714286	5.10142857142857	6.12171428571428	3.06085714285714	3.06085714285714	6.12685714285714	5.10124999999999	20.4057142857143	8.16228571428571	3.06085714285714	5.10142857142857	9.18224999999997	11.2325714285714	5.10142857142857	11.2231428571429	7.142
561	251.97878027862	251.97878027862	251.97878027862	204.076	204.076	204.076	1	1	17.3456666666666	18.366	18.366	15.305	12.232	20.4066666666666	21.4269999999999	38.7726666666668	32.6453333333332	48.9759999999999	23.4638333333334	64.2809999999998	23.4638333333333	24.4879999999999	28.5646666666666	22.4436666666666	27.5219999999999	16.3253333333334	10.2033333333334	31.6251666666666	162.074	114.277333333333	98.8753333333331	164.273666666667	137.7225	114.258666666666	114.277333333333	57.1424000000001	77.5453333333331	52.0285000000001	99.9763333333335	80.6063333333335	121.419666666666	113.257	62.2301666666668	70.4029999999998	29.5896666666667	110.196	22.4473333333333	66.2566666666665	39.7864999999999
562	252.103042437282	252.095682222226	252.109518172228	227.513	226.481	228.551	4	4	6.12199999999999	8.16228571428571	10.2033333333334	11.2236666666667	7.14816666666668	11.2218333333334	5.10083333333334	22.4462857142857	16.3108571428571	25.5041666666667	8.16133333333335	9.18300000000002	5.10166666666668	10.2116666666666	8.16933333333335	8.16133333333335	9.18300000000002	5.10166666666668	8.16266666666669	7.136	7.14116666666668	13.2637142857143	8.15466666666669	4.08114285714286	3.06099999999999	6.12199999999999	8.16133333333335	12.244	21.427	3.06085714285714	6.12685714285714	4.08133333333334	51.0142857142857	22.4462857142857	22.4462857142857	32.6453333333334	95.9113333333336	18.381	11.2236666666667	68.3623333333335	16.3253333333333
563	252.111589205467	252.105308526537	252.122002581041	204.07	201.995	207.114	13	12	305.054750000001	771.498000000004	549.9956	917.339600000001	1552.2416	2506.1024	1654.7644	3790.22875000002	303.014250000001	833.5034	152.0098	506.0192	1088.5534	1654.84550000001	1552.7444	1215.0582	2284.0272	1745.5622	986.726800000001	1722.18200000001	379.068	105.08575	221.123	211.2228	849.8266	401.9588	290.814	4231.5988	1570.0878	1418.03166666667	1660.96700000001	1160.9876	8901.245	5695.03550000002	1811.8752	967.197000000004	3155.0768	7793.3078	1175.5008	3482.9628	1651.7038
564	253.112520440044	253.106633691634	253.129094349254	203.032	199.984	204.07	23	23	53.0504	114.2624	62.2301666666668	129.5654	233.427333333333	364.2114	255.05	673.464000000001	205.0535	222.4036	63.2647999999997	148.9492	149.8224	287.7528	253.0592	166.2926	360.7968	243.8278	185.6764	237.7532	50.9666666666665	64.2810000000001	38.722	33.6666	125.6322	64.2852000000001	58.083	755.943500000001	389.7164	215.3044	260.202	171.393600000001	2462.96971428571	1223.2198	446.9352	821.261	2055.80375	1676.1886	581.514	1903.58657142857	426.4436
565	253.21415196497	253.212535349528	253.228718062871	614.18	600.921	622.32	21	12	198.955714285713	1035.73942857142	712.159428571422	1038.94328571429	445.802428571433	983.521000000004	403.012857142854	738.686857142851	338.73485714286	539.731142857147	203.036857142859	597.468857142852	391.789714285711	1063.1005	612.171428571423	394.850571428574	233.656333333332	153.042857142856	95.9068571428563	315.283000000004	320.646333333331	343.836285714288	196.915142857141	618.321999999996	181.610857142858	98.9677142857134	91.8299999999994	333.633428571426	105.089428571428	191.813714285716	112.231428571428	263.233714285712	1519.20542857144	463.209714285718	113.156571428571	406.016857142855	414.235999999996	797.863428571422	137.722500000002	324.405428571427	175.341714285713
566	254.08174782582	254.080936607049	254.092161613303	303.014	300.95	304.028	7	7	728.4228	1043.6646	1386.72359999999	1649.802	758.157200000005	1252.8056	895.911199999996	2342.07019999999	41.8774000000002	71.4280000000005	11.2222	51.0199999999998	18.3636	30.6100000000001	26.5252	23.4370000000001	9.1818	12.2304	10.204	8.16319999999996	3.0606	11.2353999999999	5.101	8.1616	3.0606	3.06119999999999	5.10699999999997	2.04080000000001	6.12239999999997	4.0808	4.08559999999998	1.02139999999999	11.2354000000001	6.1212	9.17280000000001	3.0606	6.1212	6.12240000000004	4.07733333333332	8.1616	4.0808
567	254.106738886107	254.100980257826	254.120864802916	203.0325	199.984	204.058	16	16	44.8946666666668	64.2810000000001	64.2705000000001	106.097333333333	171.248	276.510333333334	199.9592	514.248000000001	158.125833333334	150.984666666667	52.0403999999997	96.915833333333	111.107333333333	193.863333333334	179.578666666666	145.907666666666	303.789714285714	211.1745	126.521333333334	201.005666666667	58.1019999999999	67.3420000000002	45.8699999999999	21.427	118.4824	51.0166666666665	41.7858333333332	552.930333333334	307.0802	162.233	197.944666666667	146.928	1790.3925	981.560666666669	355.076000000001	621.281500000001	1580.42257142857	1235.42183333334	840.617333333331	1469.28	298.908833333334
568	254.122378564937	254.122378564937	254.122378564937	204.024	204.024	204.024	1	1	44.8946666666668	64.2810000000001	63.2606666666665	106.114666666667	181.441333333334	276.510333333334	205.0535	514.248000000001	114.258666666666	150.984666666667	54.0776666666665	99.9763333333335	112.126666666667	193.863333333334	180.599	145.883833333334	302.742000000001	214.234999999999	126.521333333334	201.005666666667	56.0633333333335	54.0776666666665	46.8816666666667	21.427	119.4765	49.9963333333335	42.8120000000001	562.203666666665	308.090333333334	162.233	197.944666666667	148.944333333334	1788.56085714286	996.865666666669	355.076000000001	621.281500000001	881.567999999998	1262.96633333333	479.556666666668	1002.98766666666	298.908833333334
569	254.155657124662	254.155657124662	254.155657124662	135.689	135.689	135.689	1	1	11.2236666666666	21.4235	13.2643333333333	23.4868333333333	13.2643333333333	31.6067142857143	22.4462857142858	35.7116666666668	759.004000000001	1010.98516666667	683.623333333332	1371.264	43.8743333333334	6.12171428571431	43.8671666666667	21.427	180.438857142858	178.529166666666	130.486857142857	242.839333333333	128.562	117.434166666667	84.6876666666665	154.938666666667	129.582333333333	72.440285714286	78.5528333333335	67.4079999999998	65.3013333333332	66.3216666666665	80.5273333333335	81.6133333333331	92.7593333333331	37.7461666666666	51.0142857142859	57.1386666666665	24.4639999999999	55.0979999999999	19.3854285714286	52.0879999999999	51.0166666666668
570	254.944138443293	254.940633166676	254.947643719909	43.858	43.852	43.864	2	2	25.50625	73.4580000000001	87.7415000000001	92.8427500000001	13.26325	61.215	10.2025	7.14175000000001	539.7916	724.342	384.63425	109.16675	26.5265	30.6525	44.902	26.5265	14.2835	76.5187500000001	58.15425	13.2626	25.50625	55.0935	38.7695	28.567	37.74925	31.6262	29.58725	21.42525	33.66825	7.14175000000001	24.486	12.243	7.14174999999999	38.7695	25.50625	12.243	17.34425	10.2175	45.97875	37.7585	11.22275
571	254.990020435832	254.98470343613	255.005875955416	102.026	93.858	106.118	100	98	2575.2372	4272.42858823529	4825.99117647059	4032.16914285714	3070.13021052632	2467.8638	2414.99569230769	2929.203	79.5812727272727	169.365272727273	17.3446363636364	89.784	2477.30509090909	2820.06971428571	2687.558	2638.58	343.831909090909	499.636666666666	532.582363636364	345.687545454545	2613.93872727273	2113.958	2359.83825	2875.98407142857	1984.4835	2053.76325	1800.7902	2268.144	1710.0228	1828.32872727273	2526.19527272727	1792.8084	1599.752	3568.8345	2028.1576	2205.98809090909	1388.18909090909	2614.90075	2470.02525	1047.76822222222	988.057000000001
572	255.006141036076	255.005969092959	255.006692837943	102.538	98.964	105.086	8	8	2775.98633333333	4030.94175	4561.53775	3525.25166666667	2832.214	3660.657	2190.423	3430.26	79.547	170.38175	19.3863333333333	83.6605000000001	2513.0865	2797.754	2721.00675	2690.697	344.8445	652.693333333333	537.67175	354.906461538462	2657.75125	2087.4315	2362.76075	2847.8925	2033.52433333333	2031.48366666667	1909.128	2148.67875	1751.76925	1868.07775	2571.03	1831.62066666667	1089.538	3421.554	1840.68133333333	2110.911	1447.4235	2460.843	485.629846153846	1289.596	1091.23538461539
573	255.095767636434	255.088715335622	255.102819937247	300.474	298.943	302.005	2	2	125.495142857143	166.306571428571	198.955714285714	257.102999999999	72.4402857142857	211.199142857143	146.921142857143	358.421142857144	11.2325714285714	19.3854285714286	10.2028571428571	19.3854285714286	14.284	13.273	12.2434285714286	8.15600000000001	9.18257142857142	8.1554285714286	4.08114285714286	10.2014285714285	12.2434285714286	10.2114285714286	8.16228571428571	12.2434285714286	8.16228571428571	6.12171428571428	6.11999999999999	1.02028571428571	6.12171428571428	8.16228571428571	11.2325714285715	5.1057142857143	10.21	12.2434285714286	7.13599999999997	8.16228571428571	4.08114285714286	11.2231428571429	4.07771428571427	7.142	4.07771428571427
574	256.085694256135	256.077521207439	256.095134562583	75.4985	74.484	76.525	4	4	18.3651428571428	23.4271428571428	23.4665714285714	26.5265	53.0548571428571	76.4678571428571	52.03275	86.7212500000001	159.142285714286	182.912428571428	137.750625	131.616857142857	40.81	40.8114285714286	36.7302857142857	31.62775	31.6288571428571	112.231428571429	46.9331428571428	70.3997142857143	43.8722857142857	22.4462857142857	23.46575	51.01875	38.7708571428571	29.5841428571428	16.3245714285714	29.5655	49.994	26.5274285714286	56.1157142857143	27.5477142857143	151.002285714286	114.272	34.6897142857143	57.136	70.3997142857143	71.3650000000001	25.5071428571428	79.5822857142857	93.8662857142857
575	256.078956063648	256.075699012676	256.090274296913	59.1765	57.122	60.189	4	4	32.6144	138.7744	128.562	143.8435	172.4476	275.445	147.958	175.497333333333	333.213	494.797	679.542	714.14	87.7372	141.826333333333	78.5656666666667	128.5704	133.6462	297.937333333333	92.9474	180.6108	252.022333333333	33.6666	89.7746666666667	248.961333333333	138.6112	30.612	42.854	97.9359999999999	54.0812	131.7305	268.347666666667	136.7068	287.6964	336.666	40.808	110.2032	167.307333333333	260.1425	240.798666666667	188.730833333333	86.819
576	256.094263140554	256.094263140554	256.094263140554	303.019	303.019	303.019	1	1	46.9292	68.3534	102.04	107.121	65.3056000000004	83.6564	74.4843333333328	188.958999999999	7.14980000000004	8.16320000000005	9.1818	10.2033333333333	3.0606	7.14233333333335	2.04033333333333	3.05700000000002	4.0808	4.07733333333332	4.08159999999998	7.14279999999997	5.101	4.08559999999998	11.2222	6.1212	4.0808	1.0204	4.08559999999998	2.04080000000001	2.04066666666665	3.0606	3.06419999999998	3.06419999999998	10.2140000000001	4.0808	6.11520000000001	2.0404	6.1212	6.12240000000004	9.17399999999998	4.0808	4.0808
577	256.262085213846	256.258413393863	256.278893805169	879.491	871.311	881.514	47	47	294.844222222223	657.023111111112	752.276000000004	488.686444444445	495.185	576.441249999994	340.791333333333	1820.08639999999	313.208222222223	258.123249999997	2504.3832	189.766500000001	639.719142857137	639.076444444444	783.021777777777	581.613750000001	371.36088888889	668.755000000001	306.1	446.906	687.629777777779	212.206222222223	317.496444444444	777.493999999999	645.818250000003	270.399375	254.042249999998	526.492	280.568750000001	573.052666666668	592.180000000001	558.487	484.922222222222	663.194999999998	321.160000000002	273.449333333336	335.689666666666	440.784000000005	1380.39824999999	314.262666666666	268.347666666666
578	256.977637647307	256.971335910976	256.993312178295	102.0305	93.858	107.138	84	82	1999.91830769231	2855.03775	3150.3776	1422.27828571428	2032.4625	2338.46509090909	1429.33133333333	2014.0722	70.4007	117.3345	16.3248	70.3938000000001	1774.98392307692	2145.761	2055.765	1573.18977777778	245.8923	503.745272727273	363.2268	255.9447	1921.2249	1456.88953846154	1692.654	2066.97022222222	762.189	1072.32028571429	1428.5997	1743.66828571429	1127.4315	1367.202	1679.3315	1097.1165	1541.6733	2724.0675	1473.1688	1533.26890909091	622.911666666668	1540.502	1380.39825	907.5801	848.3904
579	257.102586933643	257.098000948962	257.117294406299	293.318	292.81	296.915	14	14	8.16266666666661	18.366	14.284	17.3448571428571	18.3651428571428	19.3854285714286	12.244	21.4059999999999	2082.33025000001	2771.678	1568.25233333334	2712.046	37.7505714285714	34.6913333333331	20.4033333333333	27.5477142857143	232.635999999998	252.022333333334	287.686999999999	257.124000000001	23.4665714285714	33.6709999999998	17.3456666666667	25.4833333333333	23.4665714285714	19.3854285714286	23.4868333333334	18.365142857143	13.2643333333334	17.3456666666665	18.3629999999999	11.2218333333333	16.3093333333334	12.244	9.18300000000002	16.3253333333332	10.2028571428572	7.14800000000002	7.14233333333335	7.14116666666664	13.2643333333334
580	258.107653808594	258.105108619193	258.12544686606	52.033	51.006	53.063	17	17	37.7548	36.726	31.6634	33.671	13.2626	22.4693333333333	20.4066666666667	57.1293333333334	287.6964	344.8952	593.737	163.093333333333	88.682	89.7746666666667	64.3335	59.1716	1640.61942857143	1010.79	547.8474	1332.927	60.2036	93.8584	77.5453333333333	100.9965	66.2566666666667	37.7474	52.037	60.2036	53.0573333333333	36.768	104.0604	57.1386666666667	111.2236	53.0486666666667	23.4692	57.1386666666667	170.4068	59.1716	367.32	76.525	113.2422
581	258.873969626059	258.871741849459	258.875881077529	1071.29	1071.12	1082.53	13	13	486.70999999999	813.959999999985	590.579999999989	678.386666666679	414.119999999993	965.939999999983	582.41999999999	506.939999999991	456.959999999992	365.159999999993	449.819999999992	417.179999999993	714.727499999986	812.939999999986	699.719999999988	649.739999999988	558.95999999999	767.039999999986	488.579999999991	582.539999999989	846.599999999985	446.759999999992	491.58199999999	727.089999999988	668.714999999987	390.659999999993	440.697499999991	486.540000000013	432.479999999992	506.939999999991	988.379999999982	505.919999999991	516.10999999999	749.699999999987	467.261999999992	499.799999999991	466.139999999992	445.739999999992	465.009999999991	333.334999999993	453.009999999993
582	258.886999431409	258.878898384852	258.900011916388	1077.36	1072.25	1079.43	51	50	1078.14000000002	1102.62000000002	1131.18000000002	1517.76000000002	918.000000000013	1621.52444444445	1144.44000000001	948.600000000007	999.803750000009	714.000000000005	690.54000000001	1170.96	1524.90000000002	1653.42000000002	1395.36000000002	1438.20000000002	1069.98000000001	881.280000000024	1214.82	869.040000000012	1593.24000000002	941.460000000009	1035.54750000001	1565.70000000002	1504.50000000002	801.720000000011	863.940000000009	1151.58000000001	433.500000000016	647.700000000013	1043.46000000003	1027.14000000001	1035.54750000001	1564.68000000002	986.527500000009	890.530000000008	823.271428571439	1023.06	830.280000000008	911.880000000013	693.647142857154
[truncated: 3,126 more rows]
[truncated: 103 more columns]
