# Supplementary material for: iMet-Q: A User-Friendly Tool for Label-Free Metabolomics Quantitation Using Dynamic Peak-Width Determination
Source: PLoS One. 2016 Jan 19;11(1):e0146112. doi: 10.1371/journal.pone.0146112 (PMC4718670; doi:10.1371/journal.pone.0146112)
Supplement: S3 File — (ZIP) [file pone.0146112.s003.zip › XCMS_Arabidopsis_Data_Positive/XCMS-AraPos-fp-pw_5_20-ppm20-sn10.csv]

mz	mzmin	mzmax	rt	rtmin	rtmax	npeaks	Arabidopsis_Positive_mzXML	ATME01_1_2_POS	ATME01_2_POS	ATME01_3_POS	ATME01_4_POS	ATME07_1_2_POS	ATME07_2_POS	ATME07_3_2_POS	ATME07_4_2_POS	ATME09_1_2_POS	ATME09_2_2_POS	ATME09_3_POS	ATME09_4_2_POS	ATME10_1_POS	ATME10_2_POS	ATME10_3_POS	ATME10_4_POS	ATME101_1_2_POS	ATME101_2_POS	ATME101_3_2_POS	ATME101_4_2_POS	ATME12_1_POS	ATME12_2_2_POS	ATME12_3_2_POS	ATME12_4_POS	ATME13_1_POS	ATME13_2_2_POS	ATME13_3_2_POS	ATME13_4_2_POS	ATME14_1_2_POS	ATME14_2_2_POS	ATME14_3_POS	ATME14_4_2_POS	ATME15_1_2_POS	ATME15_2_POS	ATME15_3_2_POS	ATME15_4_2_POS	ATME16_1_2_POS	ATME16_2_2_POS	ATME16_3_POS	ATME16_4_2_POS	ATME19_1_2_POS	ATME19_2_2_POS
1	100.012262205235	100.010957096086	100.015482111016	1070.255	1069.26	1071.34	32	32	431.143333333325	767.039999999986	689.519999999988	651.779999999988	455.939999999992	653.819999999988	416.159999999993	466.139999999992	513.059999999991	750.719999999987	671.159999999988	571.19999999999	700.86333333332	674.219999999988	724.199999999987	726.239999999987	420.239999999993	717.059999999987	467.159999999992	405.733999999992	613.019999999989	519.179999999991	421.063999999992	635.43999999999	672.179999999988	697.680000000003	529.223333333323	357.00000000001	524.279999999991	434.519999999992	746.639999999987	389.639999999993	449.679999999991	651.779999999988	631.624999999989	507.959999999991	549.77999999999	386.579999999993	725.087500000006	520.191999999989	486.603999999992
2	100.508082351315	100.504556113687	100.515177808648	1070.25	1069.16	1085.6	155	144	2336.61999999996	3546.53999999994	3277.25999999994	3563.5733333334	2693.81999999995	3301.73999999994	2401.07999999996	2558.15999999995	3345.59999999994	3255.83999999994	3610.79999999994	3319.07999999994	3441.99499999993	3704.63999999993	3496.55999999994	3311.93999999994	2542.85999999995	3292.55999999994	3054.90000000004	2372.30999999995	3409.95374999994	2944.73999999995	2884.51428571423	3264.07499999995	3368.03999999994	2892.72000000004	2830.49999999995	2587.84750000002	2865.17999999995	2384.75999999996	3379.25999999994	2165.45999999996	2570.51333333328	3290.51999999994	3018.02714285709	2986.55999999995	3006.95999999995	2475.53999999996	3667.95000000005	3052.20571428565	3079.37999999995
3	101.022762071161	101.020537971456	101.029041174686	114.7675	111.208	116.31	22	22	183.672	307.0802	288.7166	335.7116	425.4234	664.128499999999	461.2208	579.924799999999	367.272	352.9892	131.61225	286.7324	188.737	209.914	183.645	194.8964	99.9845000000001	65.3055999999999	83.6564	99.9992000000001	157.1416	175.4744	169.6105	196.8986	151.0192	151.0192	137.592	371.7896	172.42225	161.1916	214.242	168.34125	650.395428571428	509.179599999999	196.9372	319.3226	475.966399999999	389.258	214.242	566.258571428571	149.9694
4	101.07136861455	101.068397101803	101.076560996045	1023.35	1014.15	1034.51	41	30	1268.34375000001	1911.47999999997	1843.10555555557	1918.62000000001	1252.56250000001	1614.66000000002	1119.48571428569	1218.90000000001	1276.01999999998	3492.06952380953	620.160000000017	1191.35999999998	1657.50000000002	1720.80624999997	1697.31750000002	1720.80625000002	1834.98000000001	1451.46000000002	1302.53999999999	1262.75999999998	1678.93500000001	1226.04000000001	1304.13624999998	3379.16764705883	1724.74375000002	1446.91444444445	1221.41500000001	1375.98000000001	1419.11875000002	829.863999999984	1745.31625000002	1186.69250000001	1269.36249999998	1751.34000000002	1249.49999999998	1281.12000000001	3390.48	1433.10000000001	985.320000000007	1311.72000000001	1223.51874999998
5	101.070336436968	101.069378151879	101.077416872845	994.776	983.512	1013.09	61	30	1852.72355555554	1802.63449999999	2606.66777777775	2576.16266666668	1812.93488888889	2653.80029999999	1124.1776	1774.35966666667	1976.1786	1903.942	3157.10945454546	1802.929	2550.55555555556	2795.62199999999	2616.86999999997	2539.60966666666	1259.09133333335	12074.1108333333	4228.67786956521	1980.40230000002	2864.3373	2002.6908	1967.88210000001	10856.986319149	2449.11244444447	1758.03433333333	1072.40000000001	1823.30755555558	2045.76833333333	8329.37917647059	2742.66719999997	1825.20333333334	1972.2399	2507.57599999999	2229.12381818181	1942.6512	4193.04126086956	1809.87422222223	1523.3079	9708.81047619047	1987.3496
6	101.072351740641	101.06855071564	101.077409166393	1049.875	1038.59	1055.02	40	33	2133.8157142857	3543.1968	2895.4476190476	2779.49999999998	2215.43999999998	2678.51999999998	2930.41555555555	2018.60999999999	2198.15700000001	2575.31714285713	688.322500000006	758.879999999986	2899.85999999998	2741.80200000002	2947.13523809522	2839.67999999998	785.400000000011	3390.53193548386	2126.67700000001	2121.60000000001	2764.88399999998	2079.78000000001	2121.61950000001	2515.31999999998	2895.77999999998	2187.89999999999	2137.94142857141	727.260000000011	4320.72000000001	821.099999999985	2734.61999999998	3124.25866666666	2112.43500000001	2850.89999999998	3918.84	2118.52100000001	912.899999999984	2263.37999999998	566.793750000005	2198.09999999998	2164.48050000001
7	101.07147688462	101.069594801518	101.077900634218	1067.155	1064.13	1067.25	26	26	478.812500000005	581.400000000006	538.292857142864	569.160000000008	439.620000000006	540.600000000008	415.140000000003	433.500000000006	386.580000000005	380.460000000005	431.460000000003	476.340000000002	612.000000000009	635.460000000009	533.731428571437	598.740000000008	362.100000000003	671.160000000003	398.820000000006	438.600000000006	657.800000000008	396.780000000006	359.040000000005	554.880000000008	732.36	410.040000000006	414.558571428578	291.174999999994	410.040000000006	435.540000000006	675.240000000005	392.228571428576	442.680000000006	560.764285714293	427.380000000006	393.720000000005	414.120000000006	430.021428571434	472.260000000002	367.200000000007	410.614285714291
8	101.072411012196	101.069588876455	101.077718191131	954.43	946.806	962.11	24	20	1202.05600000001	1926.2133	1686.44500000001	1743.86799999999	1194.44	1736.41822222223	1471.91733333333	1162.53022222222	1414.1358	1320.46833333332	1039.60644444445	1251.13099999999	1668.245	1889.50079999999	1765.11688888889	1740.49911111111	1332.7479	1617.09624999998	2033.08500000001	1333.1648	1891.6362	1333.7676	1339.2896	1575.26600000001	1660.98622222222	1194.44	4259.25395	1172.363	1416.06844444445	1774.55142857142	1658.88133333334	1196.72066666667	1272.3141	1710.07866666667	1039.67114285713	1343.9646	1188.55888888888	1258.071	1121.1998	1323.3291	1334.4216
9	101.072605806101	101.069697303494	101.076071745774	978.44	973.304	982.516	16	13	1496.70675000001	1909.97485714284	2131.30224999998	2072.12775000001	1472.22075000001	1866.57371428571	1508.11424999998	1488.54475000001	1333.51342857142	1673.20462500001	1037.67899999999	1531.5	2100.16999999999	1886.50828571427	2083.35049999998	2164.97050000001	1272.24685714285	2063.72100000001	1320.15999999999	1317.18885714285	1880.38657142856	1302.90485714285	1346.77714285715	1920.17771428573	1866.10257142856	1488.54475000001	1594.781	1292.70199999999	1664.02775000001	1331.35714285714	2145.58575000001	1470.23662500001	1296.78314285713	2115.99850000001	1417.17685714287	1370.24371428572	1344.73657142858	1506.0735	1138.63885714287	1376.17271428571	1331.37371428573
10	101.070758116479	101.068483490875	101.076738464355	967.217	963.153	971.275	13	13	1283.47450000001	1837.8	1929.29275000001	1834.40950000001	1314.243	1985.56866666666	1349.81799999999	1419.28366666667	1488.50422222223	1429.37024999999	1291.69980000001	1408.15966666667	1825.22725000001	1906.0605	1748.70850000001	1806.149	1429.487	1385.61266666668	937.747599999995	1443.848	2058.112	1501.72755555555	1475.402	1946.83511111111	2091.45555555556	1350.81100000001	1283.47449999999	1257.96825000001	1646.69377777778	1396.68422222222	2014.93888888889	1230.42150000001	1433.65133333334	1781.35649999998	1444.63466666667	1456.80844444444	1481.57566666667	1303.018875	1132.98899999999	1444.55777777778	1478.51666666667
11	101.072780463809	101.069505793254	101.077349896574	938.603	929.472	945.768	23	18	981.45377777778	1434.58866666667	1369.28733333333	1402.80555555556	1016.252	1375.40933333333	926.047000000001	1018.29266666667	1063.18733333333	1150.936	588.73233333334	1076.45166666668	1354.70755555556	1255.92775000001	1418.26333333333	1457.89755555556	974.418333333332	1029.51633333333	1052.984	987.575111111113	1457.036	1095.71866666667	3137.935	1219.24142857142	1407.03966666667	1089.59733333334	1005.02833333333	992.784333333332	1181.546	1174.36530000001	1370.30766666667	945.792818181814	1041.76033333333	950.989500000001	798.883714285707	1053.88955555556	1058.29866666666	969.844444444443	837.727875000001	1020.22222222222	1034.50533333332
12	101.071193501487	101.070154719142	101.077530735223	917.229	904.969	925.391	21	17	779.509199999998	1304.92881818183	1099.4016	1163.4777	794.813699999998	1060.0917	795.834000000007	785.072100000005	813.577600000007	886.1193	546.898666666666	758.0086	1091.721	1195.79160000001	1129.0048	3039.39245454545	135.659999999998	704.992749999993	874.373727272724	778.870399999998	1179.3512	870.292636363633	660.506125000002	826.431428571422	1124.92160000001	798.894900000007	323.466800000006	792.140799999998	887.139	879.527333333335	1078.8426	768.285899999998	793.239299999996	811.127142857136	414.255333333338	833.562818181823	745.839299999998	790.2675	676.3926	798.894899999998	725.859899999996
13	101.507356643677	101.507032161047	101.511817454485	1070.18	1069.23	1070.32	5	5	372.007999999993	682.379999999988	593.639999999989	595.679999999989	472.259999999992	544.67999999999	406.979999999993	443.699999999992	534.47999999999	526.319999999991	732.359999999987	530.399999999991	622.397999999988	781.320000000008	582.41999999999	582.41999999999	452.879999999992	553.85999999999	564.05999999999	381.479999999993	622.199999999989	536.51999999999	491.639999999991	564.989999999991	536.549999999989	502.859999999991	480.339999999991	395.760000000008	503.879999999991	397.799999999993	617.099999999989	387.599999999993	400.859999999993	555.89999999999	534.449999999991	450.839999999992	530.399999999991	453.899999999992	606.045999999988	550.911999999988	565.07999999999
14	101.966523555924	101.963682085202	101.973523870635	1069.27	1069.16	1071.34	86	86	1189.31999999998	1127.1	1178.09999999998	1162.79999999998	937.379999999983	1206.65999999998	1165.85999999998	1005.71999999998	1060.80000000001	783.359999999986	1090.37999999998	1053.65999999998	1190.62999999998	1678.91999999997	1123.01999999998	1175.03999999998	1070.99999999998	1101.59999999998	1086.30000000002	1093.43999999998	1731.95999999997	966.959999999983	1148.51999999998	1088.24199999998	1093.53999999998	1059.77999999998	1155.65999999998	1099.55999999998	986.339999999982	922.079999999984	1033.25999999998	1185.23999999998	1055.69999999998	984.299999999982	1087.57999999998	1020.00000000001	1121.99999999998	959.819999999983	1059.81399999998	1031.51999999998	1064.57666666665
15	102.053555848642	102.052746176212	102.056537505995	52.0435	51.006	53.063	8	8	211.199142857143	267.314857142857	212.402666666667	233.656333333333	197.935428571428	282.632333333334	220.381714285714	304.307666666667	355.059428571428	381.604666666667	525.471666666667	318.061714285714	257.951571428571	291.815333333333	258.355166666666	300.998333333333	208.109142857143	166.477333333333	149.982	139.899833333333	152.029666666667	112.218333333333	102.033333333333	130.602666666667	189.613714285714	117.319166666667	79.586	247.941	202.016571428571	166.450166666667	228.741333333333	159.164571428571	364.242	309.103285714286	192.843	259.152571428572	390.787666666667	343.796166666667	913.12375	375.421333333334	149.856
16	104.072201358669	104.06849319961	104.075909517728	52.531	52.015	53.047	2	2	1684.43275	2487.3695	2132.39225	2483.2885	1962.961	2706.72325	1741.56675	1915.00925	1327.34525	989.594000000001	1124.3155	1315.10225	2571.325	2930.158	2840.376	2885.267	1155.94325	1889.21575	695.810500000001	1064.6635	2101.715	1521.1182	1129.6935	2290.46125	2195.578	1245.72525	1211.03675	2359.396	1331.42625	1586.3895	2577.1515	1484.756	2350.656	3213.7875	1509.97	1523.23325	1814.449	2590.41475	1761.97175	1838.4905	1123.29525
17	104.105703406164	104.102255208125	104.112604810046	53.058	48.953	61.215	116	107	913.123750000001	2660.59466666667	2345.237	2698.65571428572	1286.53525	1118.433	1479.3625	1914.85283333333	1614.16733333333	860.197199999999	1189.5532	1531.03866666667	2683.512	3214.47014285715	1244.80666666667	1062.167	1232.56266666667	1796.52533333333	982.4205	1064.05566666667	2407.79	1680.2145	1326.21666666667	2059.7838	2427.56177777778	1452.71733333333	1397.62833333333	825.503600000001	1019.26542857143	985.868125	1694.63525	1707.01766666667	2901.828	2169.9654	826.523999999999	1739.38416666667	1920.3928	2871.4056	1425.33914285714	2157.92866666667	1326.27657142857
18	105.034276127874	105.034276127874	105.034276127874	255.038	255.038	255.038	1	1	14.284	17.3424285714285	17.3497142857142	18.3651428571428	12.2434285714285	15.3042857142856	10.2028571428571	12.2434285714286	20.405	9.18257142857139	24.4868571428571	16.3245714285714	14.284	22.4462857142857	13.2637142857142	16.3245714285714	14.284	14.284	19.3854285714286	26.5274285714287	17.3448571428571	19.38475	11.2231428571429	21.4410000000001	27.5477142857143	13.2637142857142	8.16228571428574	28.5679999999999	17.3448571428571	15.3037500000001	22.4462857142857	15.2935714285714	24.4860000000001	24.4868571428571	5.10142857142857	10.2028571428572	24.486857142857	21.423	21.426	23.4665714285714	15.3042857142857
19	105.034914024446	105.032461650064	105.039427244897	300.95	299.941	303.025	5	5	140.799428571429	261.193142857143	242.799666666666	310.123428571429	86.7283333333335	221.412333333334	198.955714285714	298.173714285715	15.32	18.366	22.4462857142857	26.5274285714286	9.18300000000002	19.399	18.3651428571428	15.2914285714286	10.2028571428571	15.2914285714286	11.2231428571429	7.14099999999996	6.12200000000001	11.2346666666666	10.2028571428571	12.2434285714286	13.2643333333334	9.18149999999997	8.15999999999998	7.14116666666664	6.12171428571428	13.2637142857143	13.2748571428572	11.2325714285715	5.10583333333334	14.284	5.09714285714283	11.2231428571429	10.2033333333333	5.10083333333332	12.2331428571428	12.2434285714286	7.13599999999997
20	105.070082257797	105.068167691084	105.076827426609	552.991	547.851	555.073	59	59	284.6358	1003.89866666667	1441.0872	1027.44210000001	1667.12563636364	1118.7170909091	659.135333333333	1926.24960000002	372.628499999998	438.695555555556	353.023799999999	329.531777777778	481.5344	1144.3168	871.83911111111	1356.31086956522	445.871099999999	376.490700000003	156.105900000001	249.973499999999	710.128800000006	295.887000000003	330.336000000002	1018.40914285715	320.384666666666	275.310000000001	124.4644	839.6246	314.252399999999	503.9788	485.678666666666	728.851200000006	1791.6468	1386.53763157895	265.278000000002	349.936222222223	397.916999999999	997.853399999998	167.2308	1009.06257142857	516.271800000005
21	105.071860938439	105.067988101402	105.077372363233	543.809	535.625	545.839	49	48	230.584571428569	841.706250000004	619.313428571433	720.296499999993	582.583142857147	933.561428571421	429.540285714289	1312.20224999998	544.832571428575	734.60571428572	828.471999999993	554.015142857147	350.978285714288	727.053714285717	851.4495	574.420857142861	342.804000000001	257.111999999998	333.399857142855	167.321000000001	540.732499999995	478.513999999996	533.609428571433	621.354000000005	222.422285714287	426.479428571432	230.576499999998	743.853375000001	376.432714285718	344.88675	341.508571428575	437.702571428568	1197.03975000001	621.353999999995	362.201428571425	530.548571428575	512.183428571432	548.366500000006	641.737249999994	567.199428571435	705.017428571423
22	105.110798331348	105.110798331348	105.110798331348	52.032	52.032	52.032	1	1	147.941428571429	281.598857142857	209.339166666667	231.615666666667	238.758	272.429	206.097714285714	211.3815	345.8365	359.157333333333	348.954	330.294857142857	268.084666666667	330.588	284.9055	324.466	108.135142857143	161.370666666667	88.769	82.7144999999999	206.107333333333	180.5695	122.44	253.042666666667	210.002285714286	134.662	134.684	284.673	181.610857142857	153.175	273.672666666667	133.657428571429	353.018857142857	441.721857142857	210.188666666667	331.592857142857	433.641666666667	412.147333333334	578.529	429.490166666667	113.156571428571
23	108.962063198998	108.961156008272	108.96286734281	1072.27	1071.33	1072.36	5	5	593.201000000002	838.440000000004	775.200000000003	818.842000000003	584.460000000003	705.840000000003	578.33999999999	588.096000000002	587.520000000003	588.540000000003	877.200000000004	604.267000000003	782.086000000003	827.219999999985	781.320000000003	819.863000000003	610.980000000003	775.200000000003	569.15999999999	609.537000000002	796.620000000004	562.020000000002	681.007000000002	720.120000000003	810.674000000003	627.300000000003	661.608000000002	564.060000000002	589.117000000002	597.720000000003	778.260000000003	559.980000000002	633.020000000002	765.000000000003	606.305000000003	589.117000000002	622.810000000002	577.320000000003	866.828999999984	643.230000000002	551.279000000003
24	110.00497661425	110.000987403949	110.013663990014	44.879	42.838	45.922	117	117	2803.5096	4003.788	4467.01933333333	4062.96733333333	2926.316	4730.5744	3052.83733333333	3684.25171428571	2677.5296	2707.6108	2587.2272	2589.2676	3887.85516666667	4190.868	3459.4982	4409.64642857143	3018.67316666667	3023.4452	2259.743	2497.9392	4626.607	3183.70372727273	3203.32514285714	4972.8039	4272.69066666666	3449.37133333333	2734.27	2808.1408	2447.9396	2911.011	4035.65066666667	2953.696	2965.7214	3776.7804	2936.51933333333	2634.1564	2912.671	2906.2292	2936.525	3025.486	2117.9352
25	111.011747696052	111.008559334871	111.018930395026	44.879	42.832	45.922	130	130	685.664	1128.3965	1237.714875	1315.06644444444	962.09575	1416.06844444444	961.049333333333	1149.52088888889	1020.448	977.51925	878.507	868.23275	1231.5021	700.817600000001	1253.93114285714	1287.52044444444	884.587714285715	925.399142857143	649.922	829.46325	1038.6145	1021.3203	986.178666666666	1338.38533333333	1168.18625	876.39475	775.404615384615	1143.66911111111	878.507	916.216571428571	1225.86666666667	907.669	1323.26425	1405.056375	806.025714285715	997.8045	1101.90857142857	1272.85822222222	1156.95485714286	1245.72525	706.0995
26	111.018621409375	111.016781036763	111.026159302489	1070.26	1069.16	1097.83	124	104	547.613333333323	1158.71999999998	1281.11999999998	1352.37142857145	890.459999999984	831.299999999985	569.15999999999	834.359999999985	839.459999999985	1325.99999999998	2275.62000000004	899.640000000006	593.781999999988	1469.81999999997	978.179999999983	1168.91999999998	1021.01999999998	787.439999999986	647.700000000013	899.354166666667	1157.69999999998	928.199999999983	520.028333333323	1060.08499999998	1066.96799999998	981.24000000001	517.98499999999	752.76000000002	922.079999999984	773.159999999986	624.239999999989	483.479999999991	903.153333333316	1036.74999999998	859.674285714271	1101.47916666667	944.519999999983	900.660000000002	3499.41428571433	857.553333333316	1036.31999999998
27	112.007619331978	112.004410517473	112.014964387283	44.879	42.838	45.922	123	123	699.872444444444	1067.1815	1188.736875	1247.73177777778	924.378857142858	1346.69333333333	984.54125	949.530000000001	801.982	961.109142857142	915.196285714286	840.686	1083.476	1224.179	1200.981375	1173.25555555556	879.383666666667	819.26075	635.638	761.1065	1066.13222222222	965.2038	847.264	1257.6256	1120.204	888.6813	808.016	1107.01	863.1315	849.898	1166.61644444444	813.737	1306.94025	1356.023	887.69	976.413428571429	1097.9235	1206.748125	1177.37771428571	1100.88828571429	692.74975
28	112.017688056279	112.016191791735	112.018326022614	1069.245	1069.16	1070.27	4	4	358.604999999993	606.899999999989	580.380000000006	581.192857142865	448.799999999992	473.279999999992	382.499999999993	473.279999999992	473.279999999992	568.13999999999	1847.21999999997	364.139999999994	756.033333333319	877.199999999984	545.69999999999	556.91999999999	449.819999999992	458.999999999992	399.839999999993	405.507142857135	538.55999999999	432.479999999992	272.784999999995	548.881666666658	615.059999999989	429.420000000006	302.939999999995	426.360000000006	471.239999999992	372.299999999993	751.739999999987	267.239999999995	479.049999999991	618.985714285703	442.059999999993	450.449999999991	392.699999999993	308.039999999995	1820.18571428574	426.729999999991	469.561428571421
29	112.957751676022	112.956049593033	112.965668539076	1076.325	1073.29	1079.45	34	33	1444.38846153846	1915.98384615384	1790.1	483.480000000013	1412.7	1870.04923076923	1289.28	1350.48	1126.92923076923	1041.42	988.104615384614	1132.2	2294.14315789475	1852.32	2041.02000000001	1517.76	633.420000000009	1822.74	1021.02	1368.85153846154	1961.35384615384	791.520000000006	1149.54	1680.96	1938	1107.72	1026.89384615384	1377	1142.24076923077	1635.06	1893.12	1614.66000000001	1239.21384615384	663.000000000013	1027.91461538461	1053.43384615384	1027.91461538461	1354.56	923.796153846152	1109.57615384615	1147.65384615385
30	112.998915822882	112.998915822882	112.998915822882	54.056	54.056	54.056	1	1	29.5896666666667	49.9881666666667	43.9101666666666	64.2705	44.8873333333334	41.8678333333333	26.5243333333333	23.4638333333333	108.155333333333	98.9561666666667	179.578666666667	115.184666666667	42.812	84.6738333333334	34.6913333333333	84.6738333333334	42.854	84.7568333333333	41.8268333333334	43.9101666666667	65.2906666666667	61.22	29.5896666666667	114.277333333333	113.146	44.8873333333334	59.1696666666667	49.9963333333333	27.5445	43.9101666666667	94.8754999999999	71.4233333333333	82.647	98.9723333333333	52.037	63.2503333333334	51.0166666666667	85.708	129.561166666667	42.812	35.7058333333334
31	113.023700625983	113.022859215014	113.028961283536	115.283	113.237	116.332	3	3	26.5304	47.9478333333334	42.8484	30.606	31.6303333333333	46.9353333333333	20.4033333333334	36.696	16.3232	26.5286666666667	28.5656	24.484	27.5454	38.7916666666667	28.5656	32.6464	28.5693333333333	68.3511666666666	14.2846666666667	20.404	24.4848	22.4224	23.4922	59.1793333333333	38.7676	24.4848	26.5286666666667	20.428	16.3232	23.4646	33.671	23.4922	20.384	38.7663333333333	26.5243333333334	16.3232	12.2448	35.679	25.5083333333333	14.2828	22.4444
32	113.962636116802	113.959163252742	113.971309167367	1076.37	1072.25	1092.68	108	94	8103.78148148147	10497.4159090909	10283.64	10960.3051612903	6613.20000000004	10831.3342857143	7424.4304	7788.04999999998	6259.74699999995	5441.70000000002	6260.25625	6713.70681818184	11039.8879166667	2853.95999999995	10890.54	5130.06222222225	7581.45769230768	11211.84	6756.42954545456	7503.12000000002	9857.26368421046	6675.90000000002	6706.72599999995	10795.7376190475	11202.66	7230.2507142857	7549.3985185185	7027.80000000003	6879.90454545456	7150.20000000001	10998.4590909091	7672.44000000002	7107.20208333334	10701.2995652174	7151.21999999999	6828.41384615384	6482.82217391305	7322.58000000002	6470.65615384614	7027.18719999999	6621.94772727275
33	113.963753059882	113.962945264451	113.964389455766	494.341	486.686	503.027	18	14	604.991777777775	790.758333333333	743.788285714285	838.241000000002	472.105666666668	1358.44971428572	468.294749999999	486.646000000001	455.019111111112	435.919555555555	272.399333333334	402.011333333333	693.259000000001	781.064666666668	634.617714285714	727.438250000003	456.039333333334	1812.0528	446.857333333334	508.126	756.592666666668	400.991000000002	556.021111111112	901.444888888888	641.789666666662	427.484750000002	537.715666666666	586.627777777779	486.646000000001	493.518666666668	801.916500000003	446.869500000002	452.978666666667	924.925333333332	477.464000000001	404.052	353.222750000001	404.019000000002	293.632	484.922222222222	407.113
34	113.963752120567	113.962659808951	113.964382402049	572.884	566.272	577.473	14	11	488.197333333328	532.613999999996	584.5746	573.427333333329	283.6156	655.054000000008	394.170333333338	363.179333333332	297.645333333333	302.01866666667	232.597999999999	280.59166666667	623.321833333331	521.39033333333	948.786	498.41066666667	331.608333333337	709.015833333331	346.913333333331	397.864999999999	531.593666666663	286.947833333331	393.848666666664	682.283333333335	748.889714285708	369.300333333339	404.051999999997	408.133333333338	297.956799999999	373.076000000006	755.011428571434	379.563999999997	373.441999999997	626.382333333343	336.654999999999	299.201833333331	311.455833333337	365.279333333331	213.249666666669	359.098666666672	309.877333333333
35	113.963839820123	113.962925138928	113.964727258892	606.017	596.88	615.251	19	13	588.756375000001	625.972999999996	800.896249999992	757.582000000001	466.254250000002	1857.92583333333	487.380749999996	403.012857142854	356.067250000002	430.104125	222.578	376.472250000002	834.157000000001	707.033250000003	774.369750000003	702.952250000003	389.735500000002	842.726499999992	351.949285714284	512.808500000004	574.340428571426	406.109250000001	448.92571428571	855.204749999998	689.713142857137	411.160750000002	527.146124999995	527.857	396.925875000001	502.332	1076.38772727273	477.476999999995	429.525250000002	872.313750000004	382.60714285714	398.19	395.127	479.517500000002	244.860000000001	435.967	359.172
36	113.963469930676	113.962530272034	113.964194879731	556.025	548.859	564.238	21	15	392.764166666665	508.043000000008	556.62666666666	471.394000000005	336.709999999998	2411.9695	390.787666666664	297.208000000002	294.096000000003	325.433166666666	223.452999999998	278.505499999999	518.244666666675	538.154833333329	887.660999999998	559.142666666673	333.594499999999	654.033666666674	317.271833333332	375.482666666664	547.829499999998	288.754333333331	393.784333333339	611.60000000001	721.341999999994	363.901999999999	377.461666666666	426.49933333333	317.271833333332	334.669333333331	815.600000000006	354.344833333337	295.848333333332	630.462999999998	336.018666666669	289.727333333338	271.408666666665	329.56766666667	219.120833333334	324.465999999998	327.527000000004
37	113.963435534293	113.963358249157	113.966461181641	592.7935	591.762	594.84	8	7	510.142857142861	517.284857142861	730.930285714282	627.475714285719	409.478285714287	762.793714285705	434.276571428569	349.958000000003	347.188571428573	337.430857142856	217.320857142859	322.410285714283	709.098571428577	667.266857142851	627.420285714288	660.124857142852	380.513285714284	696.549333333338	354.039142857145	414.236000000003	617.186428571435	353.741714285713	428.520000000003	764.193999999993	643.230000000004	417.29685714286	476.473428571432	492.797999999996	407.094000000003	406.073714285717	1173.38333333333	478.514000000004	408.457142857144	738.686857142851	367.61142857143	326.217142857141	338.734857142854	381.58685714286	199.975999999998	380.566571428574	378.525999999997
38	113.96382537648	113.963164359465	113.964598533994	584.609	580.54	586.65	10	10	597.866500000003	792.798999999999	803.03512499999	693.770000000003	468.294750000002	808.562624999993	449.985375000001	531.593666666666	460.170333333333	371.371000000002	247.951125	370.350750000002	845.890875000001	804.022666666666	683.651250000001	741.721749999993	440.784	860.070750000004	527.45488888889	565.264666666666	774.348666666668	399.927111111112	557.102	984.99799999999	857.079999999999	520.030000000001	523.374000000001	581.613750000001	415.241750000002	487.719333333333	885.649333333332	498.248	474.455	866.510624999996	494.861666666666	453.751666666668	349.988625	423.403750000002	285.880000000002	470.322444444445	366.269750000002
39	113.96353952331	113.962903189879	113.964535368871	516.242	505.033	527.473	26	14	442.804000000003	680.089875000003	574.447666666668	588.704857142852	353.01885714286	669.994666666671	363.221714285711	463.534	399.211	398.875857142855	200.996285714287	344.125142857144	923.401666666666	709.595000000001	579.549333333335	604.944714285711	429.525250000002	781.53885714285	417.333375000001	492.780750000002	667.243500000003	392.796249999996	539.088	843.746750000004	637.708333333329	433.606250000002	505.023749999995	450.966285714289	363.221714285711	461.153000000002	671.803428571436	409.134571428568	455.716500000004	717.260857142862	399.937999999996	384.634250000002	344.856571428574	397.911428571431	281.796	367.290000000002	337.714571428569
40	113.96372933344	113.962609870854	113.964783276517	537.665	530.569	544.853	15	12	353.3352	419.795399999998	485.6152	458.0698	274.4338	520.302	351.017599999998	320.3428	251.9894	285.656	189.794399999999	282.263000000002	681.550857142851	446.8476	595.874666666663	455.098399999998	293.875199999999	579.4736	299.9388	305.0398	477.547199999998	281.906400000005	328.568799999998	598.8574	697.875428571434	294.8378	352.037999999998	385.6356	287.752799999999	312.1812	731.544857142862	347.8882	300.959	557.138399999997	295.858	225.508399999999	251.9894	292.5104	163.263999999999	259.181599999999	238.773600000004
41	113.963799321055	113.963103200233	113.964972610109	651.964	638.695	668.288	22	10	463.20971428571	445.448666666666	724.402857142851	555.035428571424	346.89714285714	605.029428571433	332.628666666664	327.527000000004	270.344166666666	295.606666666666	169.36742857143	265.274285714283	677.469714285719	488.739666666663	568.232833333332	626.455428571433	315.231499999999	765.214285714279	309.009500000001	378.543666666664	528.532666666673	270.344166666666	364.199499999999	648.932000000008	500.983666666663	352.014999999998	393.848666666671	469.331428571425	303.024857142855	357.058333333332	828.443000000004	407.771428571427	309.160999999998	689.616571428568	335.360666666666	262.182833333333	305.065428571431	365.262285714283	147.948333333332	359.140571428568	246.678666666666
42	113.964125115319	113.963665024243	113.964711547369	622.3765	620.346	626.468	8	7	528.507999999995	646.861142857148	691.753714285719	592.785999999995	360.160857142854	960.102299999998	431.58085714286	379.546285714289	291.55657142857	304.809142857141	230.552285714288	307.320999999997	740.62371428571	574.420857142852	643.80028571428	655.492571428568	431.94342857143	699.834333333331	344.856571428574	453.00685714286	543.81228571429	339.755142857145	433.621428571432	768.275142857148	997.364399999998	384.647714285711	443.824285714289	472.392285714289	382.607142857146	408.114285714282	829.463250000004	436.988000000003	359.140571428568	730.524571428565	403.01285714286	327.511714285717	356.079714285717	393.830285714289	213.209857142856	375.46514285714	343.836285714283
43	113.963541075241	113.963031454185	113.963989690686	463.214	453.011	467.237	11	8	547.553777777779	722.317333333335	788.717666666671	674.440333333337	426.499333333333	644.850666666668	509.09088888889	437.436999999998	422.372000000001	435.919555555558	306.466666666667	393.848666666669	873.405333333333	680.043555555555	744.843333333333	753.415999999999	465.221333333331	1182.0016923077	430.252444444446	502.969555555553	749.944999999999	399.970666666666	494.538333333334	830.551333333333	659.104571428571	475.164666666668	528.187333333331	531.535777777779	467.261777777779	454.771333333332	872.385000000005	470.322444444445	446.857333333331	865.242666666666	458.55	412.439111111111	406.092666666669	405.072333333336	329.352333333332	509.423555555555	391.765333333334
44	113.963825562138	113.9629593061	113.964194021454	479.526	476.455	483.624	9	9	594.854333333333	734.616000000002	1690.05278947369	788.691900000002	561.8547	702.976857142857	478.536333333333	531.576300000002	478.520699999999	423.438333333333	322.425333333333	404.271999999999	837.602444444446	864.194100000003	871.866818181817	804.022666666666	532.9098	622.403333333335	501.6924	597.8372	715.806000000002	473.1408	548.921400000002	926.432400000003	1374.2992	498.888666666668	597.8372	615.240899999999	489.440000000001	458.114700000001	727.438250000003	509.479000000001	480.561300000001	874.425666666666	493.825200000001	475.1802	476.4334	500.9182	342.820800000001	497.906399999999	422.372000000001
45	113.964102828712	113.963467126605	113.964585933448	633.583	630.509	635.599	5	5	459.128571428568	555.035428571433	688.692857142851	596.867142857138	323.430571428569	712.757714285717	386.688285714282	372.404285714283	323.430571428569	348.888857142861	202.016571428573	318.061714285718	694.230857142854	557.076000000004	670.327714285719	622.37428571429	393.830285714282	780.518571428565	394.161142857138	441.133714285716	578.420999999997	296.903142857145	418.024285714282	808.520142857149	821.804375000003	363.221714285711	447.260571428573	461.169142857146	322.410285714283	445.864857142853	703.997142857137	460.846285714282	374.75942857143	760.112857142863	374.759428571424	291.801714285712	313.227714285717	351.998571428568	243.814142857145	350.978285714288	303.237000000002
46	113.96389984214	113.963403425546	113.964871229949	687.1345	683.564	688.728	4	4	587.3472	736.636909090914	913.079	768.2106	422.404199999999	1243.72828571429	560.429181818184	498.913363636362	416.271272727271	450.719454545454	270.227727272727	398.713363636363	937.630636363633	741.73827272727	823.360090909096	848.866909090906	510.136363636362	1016.66809090909	468.823636363637	549.339000000001	823.360090909096	430.555090909089	599.920363636367	959.05636363636	945.792818181824	440.757818181821	549.632999999999	576.808499999997	407.339099999998	519.318818181816	1103.91049999999	568.038727272725	507.120727272724	913.144090909097	525.440454545452	373.419818181817	376.2693	442.810199999999	269.232000000002	513.19718181818	426.473999999998
47	113.963701209243	113.96321136887	113.964671481533	436.675	431.567	443.811	5	4	434.679750000001	559.096999999999	740.722125000001	586.643750000002	371.644	761.566500000001	429.525249999999	410.140499999999	350.966000000001	369.330499999999	268.325750000001	341.5325	708.053499999998	634.206750000003	624.9535	614.190499999998	375.498000000001	757.025499999998	387.695000000002	455.031499999999	580.522249999998	337.702749999999	487.679500000002	788.653249999998	775.390000000003	409.170375000001	449.985375000001	449.985375000001	412.180999999999	392.796250000002	743.762250000003	443.808750000002	358.151625	766.207750000003	374.431750000002	369.330499999999	326.479999999999	402.998750000002	272.607	366.269750000002	346.885000000001
48	113.963828794418	113.963131832585	113.964343005464	424.449	415.203	426.426	5	4	462.229875000001	576.865	518.24466666667	550.318999999999	314.248	776.986000000002	367.302857142857	392.796249999999	351.986250000002	314.248	251.201142857144	289.761142857143	581.562857142857	559.7055	609.735749999999	512.541999999999	378.559125000001	675.429142857143	343.54742857143	396.877249999999	554.56914285714	304.258	427.499714285714	706.704999999997	680.506750000003	334.653714285714	453.733125000002	399.952	325.471142857143	377.492500000002	650.942285714285	393.830285714286	378.559125000001	619.833714285716	386.437874999999	335.908999999998	281.835428571427	326.217142857144	308.15325	393.085	306.848000000001
49	114.036601216246	114.034474460791	114.04424916143	303.02	298.91	306.052	32	32	329.513833333332	390.723833333336	343.852333333331	278.551000000001	188.761666666667	294.828166666666	201.005666666665	263.461	197.085166666667	233.656333333334	177.364000000001	180.598999999999	325.433166666669	389.749142857146	345.836499999999	301.722666666669	214.269999999999	342.495999999999	199.985333333334	381.978666666666	314.211333333332	177.683	243.819833333335	386.706333333334	520.285000000003	199.985333333332	247.122333333334	488.739666666668	260.184999999998	287.686999999999	560.620500000001	217.508499999998	599.424833333334	526.406000000003	195.712	166.287166666666	664.206	492.7566	225.293714285715	276.510333333334	226.476999999999
50	114.041291786952	114.03729473692	114.044373540847	185.682	183.652	186.714	4	4	206.097714285714	306.085714285714	285.68	255.071428571428	200.996285714286	311.187142857143	190.793428571428	308.886857142857	129.576285714286	144.880571428571	178.4	133.657428571429	280.578571428571	246.909142857143	261.010285714286	242.828000000001	178.7	373.424571428571	174.468857142857	257.112000000001	266.294571428571	158.144285714286	173.594285714286	278.538	312.207428571428	175.489142857143	209.158571428571	258.132285714286	154.063142857143	164.128	306.085714285714	165.286285714286	485.656000000002	357.819428571428	199.976	166.283285714286	224.462857142857	309.146571428571	230.584571428571	188.752857142857	187.732571428571
51	114.101703448437	114.101101471497	114.109153981794	45.905	45.893	45.921	9	9	10.2033333333333	30.6085714285714	17.3448571428572	21.426	36.726	58.1495	43.8671666666667	41.8746666666667	53.0573333333333	58.159	115.292285714286	57.128	18.3651428571428	30.6085714285714	18.3651428571428	19.3831666666667	621.383	744.843333333333	462.1355	507.105666666667	14.2846666666667	34.6913333333333	20.42	18.384	20.4057142857143	6.122	4.08057142857143	5.10142857142857	11.2218333333333	11.2218333333333	12.2592	5.10583333333333	56.1183333333333	68.3623333333333	17.3456666666667	31.6244285714286	115.292285714286	29.6138333333333	114.352	28.568	34.6856666666666
52	114.970525980396	114.967231174916	114.978055819398	1077.355	1073.35	1080.47	6	6	1828.73600000001	2532.82190476191	2408.22000000001	2380.68000000001	1834.58000000001	2542.06550000001	1906.24952380953	1741.99350000001	1699.09285714286	1515.72000000001	1678.72250000001	1612.62000000001	2419.60550000001	2513.43285714286	2387.82000000001	636.498333333345	1805.26450000001	2348.04000000001	1666.43761904762	1814.58000000001	2458.38450000001	1693.20000000001	1660.56000000001	2323.56000000001	2169.54000000001	1577.69300000001	1684.84550000001	1890.06000000001	1643.00500000001	1934.94000000001	2456.34350000001	1778.88000000001	1774.6080952381	2390.01100000001	1654.44000000001	1627.65952380953	1627.69750000001	1749.30000000001	1684.57142857143	1604.22600000001	1676.09714285715
53	114.989063346371	114.988722145436	114.989404547306	45.4005	44.89	45.911	2	2	201.005666666667	228.517333333333	287.687	361.198	255.083333333333	277.530666666667	234.676666666667	295.896666666667	241.7795	246.920666666667	223.4165	210.154333333333	260.1425	311.455833333333	300.984285714286	277.304	246.920666666667	221.376166666667	139.785666666667	257.082	311.201666666667	328.547333333333	222.6652	287.7528	241.807714285714	218.315666666667	231.615666666667	346.913333333333	133.663666666667	224.473333333333	282.9278	235.928	376.503	265.286666666667	251.002	235.6585	328.547333333333	365.0682	237.931833333333	348.897	195.904
54	115.964684457994	115.962504623101	115.970907440742	376.478	369.331	383.62	15	11	1212.09942857143	1656.80357142857	1799.72100000001	1784.41725000001	1377.160375	1720.107375	1206.998	1293.677	1270.124	1251.84675	1491.65771428571	1303.92514285714	1762.99200000001	1591.32800000001	1676.32942857143	1881.20812500001	1404.72400000001	1739.784	1323.31057142857	1377.33750000001	1912.96874999999	1500.78775000001	1038.69933333334	1765.0325	4373.76	1464.05875	2539.7301875	1425.28925	1224.34285714286	1516.182375	1580.72914285714	1442.673	1294.69725	1597.76742857143	1260.935	1334.53371428572	1368.15525	1412.02600000001	1434.336	1499.6845	3449.586
55	115.964016054242	115.962212510764	115.968602953982	574.412	571.334	579.518	5	3	764.167250000003	1076.36375	897.820000000004	905.982000000004	704.992750000003	843.953499999999	681.507249999998	698.871250000003	765.187500000003	678.466250000003	653.980250000003	660.101750000003	910.062999999979	899.060499999999	849.868250000004	886.597249999979	629.648499999999	879.455500000004	636.635999999985	753.964750000003	884.835499999998	685.608000000003	1041.71171428572	878.37799999998	993.723500000004	731.519250000003	757.025500000003	710.267999999999	671.324500000003	637.737500000007	841.706250000004	710.094000000003	700.053000000004	735.600250000003	728.458500000003	697.001499999999	680.506750000003	719.276250000003	637.737500000007	700.911750000003	625.7888
56	115.96442968392	115.962367116669	115.9732990177	1072.26	1070.21	1074.38	79	79	1363.60714285716	1521.83999999997	1492.26000000003	1928.82000000005	1173.00000000002	2017.56000000002	1227.05999999998	1630.57999999997	1284.17999999998	1054.68000000001	1074.06000000003	1523.94599999998	1447.70166666669	2156.27999999996	1910.46000000005	1522.95000000002	1455.54000000001	1910.45999999997	1267.85999999998	1153.46166666664	2369.46000000001	1767.65999999997	1671.77999999997	1857.41999999997	1786.01999999997	1453.50000000002	1626.00199999997	1508.58000000004	1608.53999999997	1197.47999999998	2214.41999999996	1669.73999999997	1435.13999999997	2344.97999999996	1603.2314285714	1326.55599999997	1610.57999999997	1094.46000000002	997.471999999981	1516.64800000004	1461.65999999997
57	115.970340600617	115.963973560466	115.972165516445	462.17	457.08	470.372	19	12	1197.61657142857	1688.57285714286	1703.81750000001	1809.92350000001	1450.75599999999	1544.71257142857	1306.94025	2165.13338461538	1231.31242857143	1244.599	1291.62742857142	1215.16028571429	1614.092	1608.99057142857	1610.01085714286	1585.613	1229.27214285714	1783.6155	869.380800000005	1279.43828571429	1863.64599999999	1300.86428571429	1304.100375	1540.63142857143	1345.81966666667	1426.2805	1793.70027272728	1388.56025	1491.6055	1552.8966	1798.70075	1298.93737499999	1216.18057142857	1637.55857142857	1305.888	1241.536	1362.03375000001	1313.06175000001	1241.66399999999	1266.21714285714	1819.14627272727
58	115.966424638331	115.962670418915	115.971809318884	422.8815	416.27	428.507	20	14	1467.23933333334	2100.98933333333	1840.53099999999	1884.40174999999	1050.94333333334	1946.584	1451.81575000001	1500.74688888889	1478.30199999999	1256.27287499999	1565.0635	1414.06650000001	1856.85500000001	1952.66166666667	1970.04911111111	1789.813	1443.61444444445	1806.86275	1459.143	1491.72733333333	1913.836125	1478.24711111111	4589.20082758621	1955.215	1540.63142857144	1358.11912499999	3419.8380952381	1340.6085	1404.88425000001	1501.5968	2017.99955555556	1491.6055	1469.12	2059.1328888889	1412.180625	1644.652	1303.817	1345.905	1729.27666666667	1620.15066666666	1413.027
59	115.964955989146	115.962340574732	115.972470610386	450.959	446.871	456.06	15	13	1469.16	1907.080875	1600.82828571428	1514.35485714285	1364.056	1715.04025	1194.75457142857	1875.24300000001	1275.17857142857	1199.856	1533.43575	1442.45675	1637.55857142857	1949.93662499999	1769.11350000001	1555.93571428571	1243.55414285715	1620.21371428571	1009.965	1222.29485714286	1593.36685714286	1152.92285714287	1047.36883333334	1788.49825000001	1961.12755555555	1311.90371428572	1068.14033333334	1281.29942857143	1297.80342857143	1835.47063636363	1500.84028571429	1189.65314285714	1144.76057142857	1815.7295	2593.514	1428.35000000001	1221.282	1205.97771428571	1404.036	1465.079	1245.76885714287
60	115.964750875886	115.962359122476	115.972358764486	511.177	503.984	518.302	21	12	1029.51633333334	1362.14499999999	1454.75766666666	1345.81966666666	1183.03428571428	1394.56783333332	1043.79733333333	1421.0928	1039.54983333333	986.662333333336	1025.435	938.706666666669	1286.64033333332	1376.42966666666	1269.08733333333	1320.31133333332	1017.27233333334	1289.49066666666	1143.74028571429	1051.79183333334	1177.46466666666	983.440666666673	900.954333333327	1121.34633333334	1156.11319999999	990.792000000007	959.113333333327	1131.49685714286	1054.00433333333	1069.13466666667	1200.77466666667	1105.97666666666	966.328000000007	1310.108	1417.08866666667	1043.80099999999	991.764000000011	1029.50400000001	986.501166666673	991.763999999993	997.722999999997
61	115.966419175048	115.962617714917	115.9722542715	433.092	430.543	437.695	12	12	1467.1195	1969.08249999999	1739.975625	1853.001	1363.88900000001	1884.40175000001	1424.4435	3344.454	1307.9605	1327.34525000001	861.0488	1361.217	1714.02000000001	1981.21233333333	1635.46075	1779.534	1401.8235	1848.91949999999	3791.49487500001	1424.0945	1722.18200000001	1385.4995	1379.378	1726.26300000001	1284.38983333333	1500.88800000001	1368.15525	1365.0945	1454.034375	1622.15333333334	1832.5935	1422.40275	1464.05875	1828.288	939.6042	1317.304125	1351.83125	1407.945	1553.84075	1461.97844444445	1449.952875
62	115.964728812861	115.962698224616	115.972213145829	493.798	486.658	502.981	23	13	865.1296	1434.58866666666	1054.07319999999	1117.41160000001	1143.79366666667	1157.58399999999	949.8062	880.547666666669	911.0386	896.7558	983.4728	864.278800000005	1215.05820000001	1279.096	1443.77166666667	1225.26020000001	742.851200000005	1143.6442	1016.086	948.971999999995	1516.768	937.747599999995	1479.32222222222	1249.70416666666	1185.70479999999	863.089200000009	1343.833875	863.0892	978.3718	1056.045	1144.6644	844.7256	926.3416	1090.85519999999	1442.59422222222	1056.04499999999	890.6346	999.796	1046.691	1100.93966666666	1213.11771428572
63	115.964610287751	115.962129446176	115.971547055173	523.9005	520.326	526.464	12	10	1421.20825000001	1772.17424999998	1466.156	1774.432125	2201.77657142857	1602.77375000001	1292.72600000001	1184.51025000001	1365.09449999999	1342.68150000001	1287.55550000001	1298.77825000001	1686.47324999998	1567.16362499999	1737.74199999998	1654.84549999998	1284.49475000001	1687.713	836.673333333343	1262.977	1537.51674999998	1224.30000000001	1024.24733333333	1491.60550000001	1700.80088888889	1276.25	1212.05700000001	1316.12250000001	1300.978125	1397.74250000001	1657.90625000001	1328.36549999999	1246.74549999999	1676.476125	876.3518	1330.40599999999	1242.66450000001	1349.79075000001	1201.85450000001	1233.48225000001	1287.323375
64	115.965637766476	115.962226729462	115.971874769457	441.7825	439.708	444.832	10	10	1315.14828571429	1664.086	1549.814	1663.06571428571	1269.23542857143	1545.45371428572	1206.998	899.8164	1089.716	1124.42971428571	1362.08142857143	1268.21514285714	1640.61942857143	1369.608	1550.76814285714	1637.55857142857	1019.29066666667	1584.50371428571	1247.80942857143	1150.748	1599.808	1069.30933333333	1183.339	1518.18514285714	2295.40609090909	1197.81542857143	2075.1885	1187.61257142857	1320.24971428571	1216.18057142857	1502.88085714286	1279.313	1031.557	1584.28185714286	1251.89057142857	1334.53371428571	1233.52542857143	1250.725	1337.69714285714	1243.72828571429	951.012799999995
65	115.966605915465	115.962217540508	115.970989526309	352.984	345.864	357.1	12	11	1051.79183333334	1540.70333333334	1363.16533333334	1437.80266666667	1159.92950000001	1295.82333333334	939.702400000001	1105.02099999999	1098.84133333334	961.137400000005	1340.71799999999	902.877	1239.97959999999	1196.92919999999	1392.18166666667	1238.95819999999	1068.289	1387.65333333334	1054.85233333333	1046.85533333334	1463.158	1135.631	1068.289	1402.95833333332	3484.10352941176	1065.05400000001	1213.11971428571	1080.57066666666	892.819200000001	1008.08933333333	1373.36866666667	976.3314	1038.69933333334	1380.61733333334	1192.57483333334	1048.73816666667	1059.12266666666	1131.36483333334	1300.71250000001	1077.47199999999	961.216800000006
66	115.964719298901	115.962262695089	115.971290617025	396.383	387.69	405.018	22	14	1485.48400000001	2238.61133333333	1887.46250000001	1730.344	1955.86281818182	1786.45775	1384.476	1638.47688888889	1568.08155555556	1369.1755	6228.85454545455	1340.6085	1843.59175000001	1987.39288888889	1938.7125	1804.82225	1592.74033333333	1845.295	1366.11475	1588.486	1887.69374999999	1522.33733333333	1446.71450000001	1649.946375	1837.47025000001	1439.74912499999	1105.86066666666	1423.24875000001	1461.051	1562.12933333334	1801.7615	1384.47925	1532.559	1838.49049999999	2549.6464	1390.60075000001	1403.86400000001	1348.77050000001	1509.038	1518.09066666667	1060.12633333334
67	115.964423680022	115.962493397436	115.97201909517	478.4865	471.358	483.608	16	12	1466.09925	1703.87714285714	1801.4565	1596.69125	1406.938	1755.04499999999	1345.70975000001	1071.35	1348.77050000001	1305.92	1419.16775	1285.281625	1731.36425	1646.6835	1753.00425	1800.74125	1397.749	1804.82225000001	2757.92094117647	1479.36250000001	1726.225125	1362.219	1383.46250000001	1564.098	1466.96542857143	1444.674	2384.519	1368.15525000001	1412.026	1342.649	1804.82225	1310.964	1373.2565	1764.01225000001	1552.77822222223	1341.662	1350.9765	1196.899875	1270.25571428571	1145.78085714286	2402.77285714286
68	115.968700882876	115.962327660617	115.971533223745	409.11	408.09	414.195	10	9	1184.55171428571	1834.47371428571	1642.66	1632.45714285714	1840.572	1579.40228571428	1276.37742857143	1250.87028571429	1205.97771428571	1087.47228571429	1447.78542857143	1112.0505	1550.83428571428	1615.11228571429	1621.68728571428	1697.75542857143	1242.708	1529.40828571429	1197.81542857144	1299.844	1601.84857142857	1253.86142857143	1218.22114285714	1664.086	2751.31907692308	1211.07	1282.49914285714	1236.56685714286	1230.46457142857	1279.43828571429	1649.27742857143	1341.78171428571	1134.55771428571	1671.228	2199.78338461539	1307.09057142857	1206.998	1173.16428571428	1355.76985714286	1217.20085714286	1173.32857142857
69	115.966807139377	115.962350350839	115.971139840238	362.183	359.128	367.29	11	10	1500.91033333333	1994.58874999999	1898.84033333333	1941.48288888889	1578.28377777777	1861.90555555556	1527.27266666667	1254.9075	1417.08866666666	1523.19177777777	1257.05066666667	1414.27766666666	2022.30066666666	1971.01566666666	1644.643	1992.711	1509.10666666667	1956.99933333333	1341.59222222222	1624.32899999999	1998.90044444444	1587.63866666667	1184.55171428571	1693.8225	1898.63355555555	1488.50422222222	1081.37666666666	1427.44633333333	1634.396	1464.05875000001	1715.04025000001	1553.79844444445	1431.52766666667	1889.65733333333	1688.46777777778	1379.37800000001	1440.71066666667	1476.42233333333	1641.58225	1414.06650000001	1422.2285
70	115.96621965692	115.962744324337	115.971950142969	286.683	280.545	292.817	13	11	1678.39350000001	2207.92919999999	2263.98518181817	2255.63672727274	1742.62581818182	2186.44445454546	1632.2592	1494.7395	1555.22272727273	1489.24109090909	6066.49394117646	1410.0546	2344.58672727273	2053.86390000001	2172.21272727273	2150.0154	1815.27636363636	2134.46759999999	1493.7192	1841.62745454545	2350.73490909091	1517.14554545454	2422.36029411765	2049.76639999999	1740.75975	1693.65272727273	1085.584	1720.17981818182	1489.638	1739.65472727272	2122.22399999999	1686.5559	1660.264	2103.8586	1567.1808	1512.04418181818	1558.78936363636	1731.40281818181	2084.32254545454	1431.4809	1595.7492
71	115.964440522777	115.962360762268	115.971708638927	535.675	531.555	541.786	13	9	1326.13466666666	1820.44299999998	1773.33933333333	1883.53533333333	1086.60428571429	1786.40911111111	1526.27466666667	1322.20799999999	1334.596	1470.35933333334	1591.72	1472.39866666667	1874.35200000002	1873.332	1743.820875	1787.57644444446	1344.65288888889	2035.56500000002	1308.23233333332	1300.925	1839.27822222221	1437.41155555557	1466.219	1832.31911111111	1863.946	1392.7128888889	1148.8417142857	906.115199999996	1420.14933333334	1414.028	1754.78222222223	1339.842	1371.17866666667	1872.10777777778	1153.94314285715	1311.02124999999	1399.53111111111	1438.5928888889	1330.36977777778	1496.62311111111	1431.52766666667
72	115.965401602708	115.96219384503	115.971613973258	317.8225	312.201	326.492	16	10	1379.371	1991.971	1663.00750000001	1667.08850000001	1304.03925	1586.48875000001	1385.49950000001	1367.09777777778	1538.66266666667	1240.776	4984.12199999999	1233.633375	1741.04375000001	1823.18675000001	1717.08075	1728.553	1461.97844444445	1802.78175000001	1497.68622222222	1515.02999999999	1797.68050000001	1478.463	1478.463	1810.3195	1616.274	1378.35775000001	1146.80114285714	1361.0135	1316.12250000001	1561.11	1833.33933333333	1397.7425	1411.121	1936.62622222222	1492.74766666667	1477.28177777778	1352.85150000001	1294.855875	1921.052	1349.762	1379.37800000001
73	115.964965250651	115.962620765932	115.9719775656	303.018	295.86	310.179	13	10	1498.78063636363	1945.66009090909	1826.28818181818	1635.49718181818	1433.48318181818	1834.45036363637	1440.62509090909	1080.95018181818	1717.01618181819	1679.36890909091	2311.72172727272	1675.28781818181	1883.42345454546	1916.92581818182	2022.18054545454	2092.48036363636	1601.82818181818	2012.99809090909	1606.76781818182	1620.03845454545	2244.6	1546.40181818182	1321.385625	2094.61990909091	1736.4655	1785.47727272728	1959.72923076923	1345.73972727273	1624.27418181818	1471.23327272727	2105.94790909091	1637.39236363636	1197.31309090909	1800.78136363637	1651.08563636364	1539.59154545455	1493.67927272727	1340.63836363637	2170.99936363636	1527.34827272727	2814.03094736842
74	115.965310993801	115.964022993036	115.967780147455	342.8075	338.717	343.836	6	6	1193.73428571429	1721.222	1513.369	1339.69766666667	1064.20766666667	1348.16	1096.78483333333	1023.22716666666	1076.37833333334	1023.39433333333	1344.79933333332	1068.289	1338.45866666666	1313.97466666666	1432.314	1343.77899999999	1076.27583333333	1414.31583333332	1003.97066666666	1080.49333333334	1339.47883333333	1055.02466666667	4451.26521428572	1601.52228571428	1987.60933333333	1048.90266666667	1439.57275	1114.02200000001	1052.812	1136.74400000001	1601.84857142857	1107.06166666666	1039.54766666667	1677.34971428571	1092.777	1127.28416666666	1137.48583333333	1111.143	1485.536	1299.844	1374.27675000001
75	115.967322752926	115.962407768779	115.971034733182	334.642	329.54	337.702	8	6	992.700800000001	1249.745	1403.97866666666	1400.68883333333	1114.204	1430.50733333334	990.6142	999.638999999994	876.523600000006	1030.546	1074.2706	964.089	1052.0324	1389.5124	1290.80599999999	1319.01733333333	901.8568	1483.56466666666	866.1498	929.4022	1536.371	890.6346	941.730799999995	1229.1552	1601.84857142857	1071.35	973.2708	1074.411	1114.022	968.359600000006	1163.028	1036.65866666666	940.6244	1190.80679999999	954.074000000006	948.786	1042.61033333333	1006.04866666667	1111.21560000001	927.472000000001	1253.93114285714
76	115.964029585456	115.96247973328	115.971872621828	269.333	259.131	277.524	13	9	1660.0281	2131.40669999999	1964.01919999999	2106.91950000001	1675.1684	2034.6537	1600.8507	1264.05533333333	665.929399999999	536.677800000002	1362.235875	460.1102	2083.2471	2096.511	2204.6522	2210.99009999999	1714.16154545455	1907.961	1526.3688	1543.4496	2113.04130000001	1553.9169	1409.08033333333	2269.91290909092	1891.698	1624.0928	3445.5677826087	1559.0184	1616.1552	1526.24549999999	2118.16000000001	1586.4786	1566.928	1900.67399999999	1687.3528	1596.613	1506.9831	1702.7138	2121.20370000001	1601.9487	1617.968
77	115.964192683684	115.962378589626	115.971575155198	549.4435	547.879	558.093	8	6	1099.86799999999	1419.21742857144	1504.03275	1586.48875000001	1027.517625	1442.68399999999	1139.65914285715	953.967142857135	1018.24514285715	1017.22485714286	1052.93485714285	1042.73200000001	1371.26400000001	1280.33400000001	1388.60885714287	1399.67542857142	1027.42771428572	1623.21774999998	1136.59828571428	1062.98885714285	1362.08142857142	1125.37514285713	948.068333333335	1320.16000000001	1413.09571428572	1039.67114285715	1077.42171428571	2556.85705882353	1174.30775	1062.11742857144	1385.40342857144	997.656571428575	997.001142857138	1356.97999999999	1150.93485714285	1180.47057142858	1260.163125	1030.48857142858	1013.14371428571	1040.69142857144	1254.90750000001
78	115.964322686001	115.962933301926	115.97119987276	245.867	237.721	256.086	11	7	1202.91685714286	1573.28057142857	1350.74285714286	1529.458	1110.07085714286	1468.614	1139.88085714286	927.482999999998	988.656857142861	1066.07314285714	1394.79566666667	942.744	1416.15657142857	1514.104	1512.06342857143	1519.248	960.996999999997	1426.35942857143	997.885999999998	1105.98971428572	1482.47514285714	1151.90257142857	873.2912	1453.70357142857	1556.9015	1134.55771428571	1207.088	1151.90257142858	1164.146	1142.77942857143	1454.92742857143	1132.51714285714	1089.76914285715	1267.47466666666	1123.33457142857	1121.294	1127.25785714286	1082.52314285715	1585.524	1079.46228571429	1097.82742857143
79	115.971118878221	115.971118878221	115.971118878221	383.62	383.62	383.62	1	1	1131.275	1508.05266666667	1411.121	1379.59616666667	1112.16333333334	1343.779	1270.07785714285	998.906333333336	1009.965	954.876000000006	1246.84733333334	998.743166666664	1307.04699999999	1392.755	1355.00266666667	1465.19866666667	1063.16466666666	1373.36866666667	1065.07683333334	1079.51266666667	1423.365	1101.78	1094.63883333334	1309.08766666667	1359.39466666666	1049.7515	1019.47950000001	1120.326	1254.77571428571	1080.533	1418.26333333334	1111.98166666667	1082.57366666667	1271.12766666667	1099.73966666666	1122.18333333333	1085.63466666667	1082.39683333333	1205.87133333334	1129.509	1137.67166666666
80	116.069179222542	116.065833574029	116.077445442246	58.164	56.108	63.244	61	60	761.442	937.686333333333	1082.39683333333	1350.811	915.196285714285	1119.016	982.581	1352.962	399.578666666667	518.244666666667	474.455	230.595333333333	1194.81033333333	1514.17466666667	1179.50533333333	1121.25475	1862.02142857143	1894.976	973.171833333334	1520.22571428571	507.022833333334	498.943	191.791333333333	634.647333333333	635.044666666667	179.578666666667	138.765333333333	1140.54633333333	238.758	566.877	642.705	537.627833333334	1375.18466666667	1133.59033333333	311.150833333333	455.068666666667	1009.965	1392.573	807.083666666667	582.515166666667	178.704166666667
81	117.070161151222	117.070161151222	117.070161151222	57.122	57.122	57.122	1	1	58.102	82.6362	90.7978	112.222	77.5352	91.926	75.406	111.2018	65.2373333333333	42.8484000000001	71.414	39.741	106.1216	133.6462	90.7978000000001	96.919	190.8148	153.03	169.5524	143.8482	34.6868	42.8568	22.4444	42.8484	47.846	19.3838	14.2828	115.2826	31.6262	39.8346	49.9898	31.6448	126.5296	94.8786	53.0573333333333	61.212	79.5756	157.1416	130.5856	98.8624000000001	32.6848
82	117.959976450442	117.958009874499	117.96184392561	380.075	373.457	392.815	22	14	910.616454545453	1180.84418181818	961.122599999998	1006.6074	822.779454545454	581.590000000001	837.64390909091	770.30590909091	762.551181818185	738.677454545455	479.556666666663	779.488363636365	1047.82009090909	1128.93872727272	1103.93509090909	1098.24627272727	794.367545454544	1125.96245454545	859.528909090908	883.556181818183	1095.6948	846.826363636365	810.096545454542	783.552000000003	935.134222222221	751.940999999997	831.077727272726	780.529500000002	836.623636363637	839.235545454544	1066.185	811.116818181819	759.08290909091	1011.09027272727	868.716272727272	847.846636363637	789.691090909092	833.585100000003	927.455454545456	866.845454545452	860.089909090906
83	117.959909606482	117.958302012104	117.960523212538	450.9585	438.715	462.194	26	14	673.419999999999	919.320333333333	816.799999999995	759.623999999995	637.104	794.753111111113	600.927249999998	641.118222222221	674.36688888889	614.190499999998	674.908999999996	587.592	920.340666666666	913.198333333332	832.501333333335	829.463249999998	658.043333333335	725.397749999998	586.643749999998	678.654	613.696000000002	639.679333333335	597.939749999997	638.698857142857	841.212444444443	595.825999999998	666.640444444444	650.919500000003	612.149999999998	697.039444444445	916.694727272726	638.676499999998	661.175999999999	1041.1137	705.511000000002	632.537777777779	686.628249999998	623.372749999998	686.684333333333	767.290666666666	619.291750000003
84	117.959759553873	117.95765899602	117.96109630105	429.547	419.33	437.696	22	13	769.2308	1025.904	988.624000000001	975.437	728.994000000002	668.287142857142	694.846999999999	821.341499999998	739.717500000002	708.496888888892	901.366400000002	744.016000000001	925.412100000003	936.635400000003	949.433800000003	841.774999999999	701.8976	841.774999999999	758.6568	676.458899999998	992.1681	763.6332	750.940800000002	680.530571428571	910.107600000003	842.795699999998	729.514499999998	751.961099999998	713.212999999999	736.5844	672.368285714285	693.826666666666	794.813699999998	1084.5789	797.7964	761.516799999998	670.724000000003	771.988599999998	841.665	755.391999999998	800.935500000002
85	117.960139813814	117.958764094932	117.962003176097	363.216	357.094	368.323	15	11	452.007666666668	683.623333333335	484.689999999998	523.431000000001	449.893500000003	580.474833333332	495.800999999999	436.702666666668	371.3528	410.107000000002	574.447666666668	470.373666666668	605.057666666668	573.33366666667	608.019333333337	636.688000000001	410.1204	639.749000000002	445.812833333336	449.996399999998	640.769333333335	418.282	514.248000000001	740.761999999999	917.754545454544	517.309000000001	504.044666666663	440.783999999997	528.446333333332	465.272000000001	576.488333333335	471.394000000001	328.568799999998	608.118666666668	452.9688	503.962333333332	423.438333333334	474.455000000001	562.111833333337	500.983666666668	496.902333333335
86	117.959822643557	117.957813248435	117.961215813605	409.122	397.905	417.29	19	12	517.284857142857	800.812142857145	702.976857142857	766.207750000003	656.020749999998	719.276249999998	543.812285714286	557.232	580.542571428571	538.692000000002	680.530571428571	537.121142857145	978.467699999998	730.524571428577	689.271428571431	748.889714285714	533.609428571428	751.924250000003	534.629714285714	596.867142857143	714.2	561.311571428569	540.751428571428	2005.32	931.533900000003	460.997166666665	597.887428571433	578.016000000002	570.339714285714	561.157142857147	680.556857142854	681.007000000001	498.849857142858	683.591428571428	569.319428571428	588.210285714283	573.380499999998	563.177999999999	615.232285714285	574.420857142861	533.609428571428
87	117.959832958595	117.959187665776	117.961538386866	347.917	333.611	354.022	15	11	493.760666666665	735.540166666664	581.589999999996	604.530666666668	518.244666666665	1524.84670588235	487.719333333334	497.922666666668	436.274666666666	479.556666666668	623.423666666662	525.471666666668	603.938666666665	600.878166666665	607.522666666665	606.572999999995	487.719333333334	1093.22325	466.216166666665	482.538833333332	696.887666666668	496.821166666665	478.458166666665	636.688000000001	593.834000000001	518.244666666665	473.434666666663	477.983999999999	465.272000000001	472.337166666665	604.037333333329	459.075000000003	442.824666666668	635.165666666662	475.475333333334	507.105666666668	496.902333333335	452.007666666668	581.494999999998	484.183333333332	548.366499999996
88	117.959846676289	117.959183550111	117.960371463098	475.445	467.284	478.512	11	8	441.7466	526.4232	588.155333333332	579.549333333329	459.719333333332	604.037333333335	439.763666666668	389.7164	388.6962	393.874399999998	425.506799999998	365.661199999998	567.278857142857	475.506399999998	503.4848	575.505600000004	387.676	614.1604	383.2192	329.5246	597.915333333335	374.4134	400.467000000002	438.771999999998	556.118000000003	417.343600000003	422.3628	458.129666666668	507.627999999999	363.262399999998	515.301999999998	454.493333333332	371.3528	542.728666666665	393.874399999998	340.813600000002	436.702666666664	398.950333333331	412.241599999998	376.4538	402.979
89	117.960301084068	117.959117487387	117.962591090553	323.413	316.311	330.555	9	6	619.367625000001	851.908749999998	776.473666666666	831.481111111107	617.234444444442	885.552888888885	609.661	545.833749999999	561.137499999998	675.387111111108	692.774	530.14	718.256000000003	780.491250000003	809.582250000004	799.974000000001	575.420999999998	821.368333333333	583.583000000002	606.028500000003	854.480666666663	618.8365	579.502000000002	837.625249999998	828.420444444441	689.294666666664	638.207	655.053999999999	647.314000000001	586.643749999998	782.052375000004	673.346666666668	559.096999999999	770.288750000003	621.332249999998	592.765249999998	669.265777777775	670.867555555555	723.845	641.737249999998	609.089250000003
90	117.960169175092	117.959465988823	117.963311986369	304.039	297.946	312.207	9	5	585.607555555553	759.127999999999	644.780444444446	553.980666666668	552.960444444445	668.318333333337	631.5038	414.480888888888	604.432000000001	574.385111111112	1785	658.093499999998	721.375666666671	674.36688888889	796.854299999998	827.9964	573.427333333333	676.425749999998	651.32711111111	662.556888888888	799.854222222224	637.034666666666	614.173777777779	714.155555555557	779.534666666671	652.942222222223	662.629000000001	539.697555555553	693.736	600.976333333333	772.812888888888	555.363555555558	468.587999999999	675.387111111112	684.196333333335	616.281333333333	546.898666666666	532.555999999998	949.3407	585.671333333333	648.5292
91	117.959992759586	117.958722284941	117.963117819393	283.617	272.416	288.758	9	5	892.769230769231	1264.73307692308	1190.60930769231	1264.71142857143	931.520857142857	1134.55771428571	913.58846153846	825.055538461541	736.328923076922	721.645000000001	599.928	673.403076923077	1245.76885714286	1118.25723076923	1211.59028571428	1128.88569230769	907.66307692308	781.575333333338	822.306000000002	918.812076923077	1292.22428571429	751.96676923077	799.559384615384	1127.355	1196.79514285714	915.196285714285	831.488076923079	878.466	813.491769230769	953.556153846157	1164.08330769231	908.005384615387	793.440307692307	1134.58215384615	832.571076923077	808.738000000002	825.700071428571	918.257142857142	1135.101	755.990999999999	852.912923076925
92	117.959641133925	117.958536835491	117.961065548413	497.3755	491.827	501.972	6	5	713.539199999998	1077.408	895.7356	1040.706	726.453599999998	1002.41425	722.9673	711.7506	731.1249	680.873599999998	796.854299999998	676.458900000002	988.2312	1003.3848	967.244399999998	1009.0767	737.2431	903.8972	776.427545454542	709.108499999998	1025.84563636363	738.038399999998	724.342	876.9531	997.853400000003	697.064400000002	679.519800000002	765.225000000002	748.246400000002	716.8491	857.051999999998	768.285899999998	737.676899999998	924.9354	660.0694	739.059199999998	724.839	738.697199999998	736.934181818181	834.954909090905	749.552999999998
93	117.961251408073	117.958405020768	117.969301034433	1070.24	1069.18	1070.33	110	110	917.456666666649	1255.61999999998	1067.93999999998	1190.24166666669	975.119999999983	1271.93999999998	1061.81999999998	827.219999999985	1118.93999999998	804.779999999986	614.039999999989	1079.16000000001	1136.09333333331	1286.21999999998	1182.17999999998	1123.01999999998	856.799999999985	1065.89999999998	928.199999999983	981.821666666648	1237.23833333331	987.359999999982	1151.14999999998	1216.90833333331	1037.33999999998	1067.94000000001	1133.21999999998	920.040000000018	1039.37999999998	975.119999999983	1084.25999999998	1046.51999999998	907.535999999982	1149.54000000001	1008.3857142857	1073.03999999998	1024.07999999998	872.099999999984	524.28599999999	1056.61142857141	1016.29666666665
94	118.034580469228	118.030970074492	118.038190863964	270.889	269.355	272.423	2	2	359.1104	498.975599999998	599.424833333334	589.656333333332	454.048333333334	505.593000000003	357.07	467.2516	224.487999999999	244.848	487.1776	193.838	571.846000000004	513.261199999998	597.915333333335	520.302	355.631000000002	465.2112	334.6256	366.2518	576.488333333335	366.323599999998	409.1002	481.5344	532.149400000003	478.927166666667	403.057999999998	470.296833333332	389.7164	380.035199999996	510.1	406.0396	329.912200000002	522.3424	366.682600000002	371.3528	391.743999999999	488.739666666668	549.869833333332	365.2316	344.211800000002
95	118.085596691803	118.083442476898	118.094092429952	78.5475	70.398	80.594	66	65	255.0625	384.398625	410.1405	515.289375000001	456.05175	529.149333333333	400.95825	564.19825	630.5145	758.694999999999	574.40075	1016.19163636364	525.42875	661.655500000001	559.097	570.389625	469.331428571429	496.86175	238.7385	454.027142857143	374.43175	194.891625	192.850875	345.86475	368.31025	196.787625	172.42225	481.263	278.52825	362.18875	423.0925	348.9255	917.6625	514.206	234.68625	360.14825	563.247	824.361999999999	725.423142857142	525.42875	242.828
96	118.085470393198	118.083694918998	118.093676693468	62.229	58.16	69.383	64	63	9.17485714285716	385.668	396.891142857143	596.867142857143	385.668	675.4055	307.364	692.74975	696.367285714286	726.418000000001	838.674857142857	649.922	449.946	453.006857142858	478.514	432.661714285714	455.047428571429	355.8055	234.632857142857	457.088000000001	278.538	282.421285714286	208.138285714286	334.642	314.248	186.712285714286	105.089428571429	598.907714285714	271.396	250.11	256.091714285714	268.335142857143	1096.80714285714	626.455428571428	239.767142857143	461.169142857143	525.385833333333	843.776285714286	913.696	591.765714285714	216.300571428572
97	119.051905836372	119.051885744579	119.051925928165	301.472	299.953	302.991	2	2	36.7302857142857	33.6694285714286	21.426	12.2417142857143	30.6085714285717	13.2637142857144	51.0142857142857	35.7466666666666	33.7039999999999	27.5477142857145	10.2028571428571	22.4462857142857	30.6085714285714	17.357	15.3042857142857	29.5634285714287	17.3456666666665	17.3302857142858	19.3831666666666	42.8469999999999	19.3854285714287	11.2346666666666	12.2434285714286	12.242	46.9331428571428	16.3245714285714	13.26	54.0751428571428	31.6288571428571	18.3659999999999	51.0583333333334	25.5285714285715	79.6510000000001	46.9331428571428	8.15542857142853	20.4066666666665	71.42	75.5011428571428	46.8937142857141	52.0345714285714	90.7291428571424
98	120.064839020803	120.06181361031	120.071059185526	52.5445	51.011	53.058	8	8	156.1212	182.6158	180.7465	193.863333333333	127.525	164.4454	129.5654	132.621666666667	416.2416	438.772	766.145166666667	428.999	273.181333333333	268.303833333333	278.5146	336.666	111.2018	131.7606	83.6564	116.4396	111.216333333333	77.5352	72.4436666666667	92.8351666666667	174.2832	70.3938	77.5453333333333	242.839333333333	168.333	170.5738	214.235	168.366	254.0796	225.4642	140.8152	174.4542	282.632333333333	213.249666666667	657.094666666667	302.018666666667	174.4542
99	120.07875598614	120.077764471391	120.087718360278	155.051	152.036	155.097	11	11	596.309999999999	988.767600000001	827.544400000001	1186.61485714286	641.831599999997	900.954333333331	674.798666666665	1598.1056	188.737	542.817333333332	111.216333333333	707.090999999998	686.684333333332	779.150166666664	710.151999999998	600.976333333332	821.152000000002	836.536666666668	482.538833333332	1000.7835	572.7904	164.2522	396.520666666666	807.136400000001	641.7058	370.320499999999	308.140666666666	825.503600000001	345.892999999999	507.022833333332	740.6652	486.698999999999	1126.39542857143	642.179999999998	323.128666666666	462.210999999999	367.260000000001	861.020666666668	84.6876666666665	518.329333333332	280.591666666666
100	121.06465577488	121.062125669495	121.073079729157	552.998	549.896	555.073	81	81	612.12	1794.57088888889	1847.36357142857	1822.25580000002	1777.3626	2242.63	1056.979	2560.38933333333	676.856699999996	802.976099999998	664.215299999998	608.052444444446	871.364666666666	2004.85119999999	1712.04930000001	1488.762	739.681250000003	613.200300000005	307.110300000003	426.485399999999	1225.28688888889	513.210900000004	613.8594	2254.61700000001	630.545399999998	503.7318	212.2016	1461.9466	585.652199999999	857.9882	966.824571428573	1320.8210909091	2764.37563636362	1675.30914285714	428.526000000004	590.753699999999	698.905499999998	1498.70644444445	337.5207	914.188799999998	956.021100000008
101	121.066543077992	121.063128196587	121.073266862922	543.861	535.625	548.939	125	99	396.891142857139	1288.54066666667	1125.37514285715	1194.71274999999	1136.43914285716	1810.94374999998	862.111250000004	2312.07533333333	1993.5685	2690.44996153847	1965.00149999999	1985.94000000001	486.659249999995	1167.003	1060.20571428571	1027.39175	555.016000000002	424.438857142854	614.833874999994	324.439500000001	943.808333333332	1066.14115384616	833.612333333333	965.235333333333	516.246500000002	1548.73950000001	380.553249999996	1223.37966666667	574.903428571431	612.225000000001	604.662333333335	787.729500000001	1927.09125000001	1030.48857142856	708.053499999993	1083.5055	1170.29292307692	1239.705	1704.48426923077	1728.27092307693	1450.79549999999
102	122.924934127524	122.921145710617	122.932270671272	48.966	46.914	50.003	82	82	1634.574	2298.9612	2501.5304	2459.164	2004.6275	2675.314	2038.7592	1669.989	1715.2924	1382.43875	1511.9364	2065.8375	2351.561	2583.1464	2361.4768	2401.0012	1603.702	2773.9238	1750.6632	1886.59633333333	1870.0266	590.72475	599.4444	1264.4932	1917.976	1237.56325	1239.786	1911.2092	1877.168	1815.2916	2171.4964	1535.401	2037.60566666667	2993.169	1762.9056	2067.9454	2078.1474	2219.225	1720.3944	2011.8344	1870.232
103	123.04641159721	123.043563842773	123.049259351647	237.7415	237.733	237.75	2	2	4.08066666666665	10.2033333333333	8.16133333333335	10.2033333333333	7.13533333333335	9.18299999999998	6.12200000000001	6.12100000000001	29.5848333333332	44.8873333333334	22.4473333333334	33.6655000000001	11.2236666666666	5.10166666666665	7.14233333333332	4.07666666666665	5.09666666666666	9.18150000000001	6.12199999999999	12.242	5.10166666666668	6.12099999999998	3.06099999999999	7.14233333333332	10.2116666666666	6.12799999999999	6.11599999999999	5.10083333333334	9.18150000000001	3.05799999999999	5.09666666666666	5.09666666666668	4.08466666666665	7.14233333333332	7.14233333333332	5.10166666666665	5.10083333333334	5.10083333333334	8.16266666666665	7.14116666666668	8.16266666666665
104	124.037719501626	124.03642632904	124.045701731547	59.168	56.096	59.185	12	12	7.13439999999999	61.22	84.6876666666667	60.1898333333334	83.6727999999999	132.621666666667	87.7486666666667	77.5453333333333	161.002	281.5752	456.089	372.373	49.9881666666667	67.342	54.0776666666667	64.2852	31.6262	152.029666666667	40.856	99.9991999999999	140.806	25.505	64.2705	140.806	90.7087999999999	14.2856	29.5896666666667	45.9075	69.3826666666667	65.3546666666667	149.989	73.452	118.3432	186.721	24.4848	102.033333333333	80.5931666666666	142.823333333333	173.456666666667	77.5326666666667	45.963
105	124.036838209344	124.034932650449	124.044788238025	132.637	132.628	133.67	6	6	21.426	31.6288571428571	91.8257142857146	63.3108571428571	69.3826666666665	122.245714285714	90.8054285714285	58.1562857142857	63.2577142857145	68.3591428571428	23.4468571428571	63.2577142857143	36.7319999999999	53.0548571428571	25.5083333333333	43.8743333333332	107.1175	132.621666666667	83.5345714285714	188.752857142857	85.704	38.7708571428571	47.9556666666666	99.904	55.1417142857143	41.8258571428571	65.3013333333332	45.9128571428573	56.1183333333332	39.7577142857143	59.1268571428571	23.4501428571429	186.398571428571	115.292285714286	56.1157142857143	88.7689999999998	128.37825	77.5417142857145	56.1157142857143	77.5453333333331	114.389333333333
106	124.039204132863	124.038282402457	124.046656632921	75.504	69.377	82.646	7	6	13.2643333333333	14.2566666666667	14.2846666666667	24.4868571428571	9.183	51.986	29.5882857142857	27.5477142857143	116.299	92.9261666666666	130.596571428571	77.5326666666666	9.183	18.3651428571428	19.3854285714286	22.4473333333333	19.3831666666667	49.9881666666667	21.427	25.5083333333333	28.5646666666666	25.5041666666666	20.4057142857143	36.7302857142857	23.4638333333333	11.2218333333333	13.2621666666667	17.3302857142857	23.4676666666667	10.2033333333333	36.732	16.3253333333333	80.6063333333333	54.0776666666667	26.5286666666667	35.7116666666667	38.7726666666667	44.8873333333334	57.1293333333333	35.7116666666667	64.281
107	124.115383962532	124.111128226279	124.118088150502	317.804	315.262	319.35	4	4	54.1205714285716	166.446285714285	173.448571428571	228.544	82.6431428571428	108.150285714286	87.6708571428567	284.659714285714	72.4402857142857	68.3591428571428	17.357	14.2719999999999	41.7965714285716	47.9534285714285	42.852	41.866857142857	15.3042857142857	22.4525714285714	9.18257142857142	18.3651428571428	25.5071428571428	7.142	7.142	48.0272857142855	31.6288571428571	4.08114285714286	3.06085714285714	55.0954285714285	11.2231428571429	26.5274285714286	38.7708571428571	24.4868571428571	154.063142857143	64.278	15.3042857142857	11.2231428571429	49.994	66.3185714285714	38.7708571428571	17.357	3.06085714285714
108	124.922743117148	124.921054067929	124.93027479824	48.96	46.937	50.002	13	13	305.0398	428.568	448.91	416.262	394.8948	477.5472	364.2828	158.37125	291.7772	293.832	280.56875	314.2832	359.128	418.3025	429.52525	420.4048	257.0904	530.504000000001	307.1404	321.426	331.58125	86.7212500000001	94.9995	197.19775	333.6054	224.488	187.726	290.77125	351.0176	311.222	386.2215	261.1712	329.5246	533.547166666667	323.4034	341.834	323.41925	276.89425	365.2495	343.82425	292.5104
109	125.022638881908	125.020797914486	125.029614117271	166.298	163.23	167.34	13	13	39.7956	59.1832	51.02	49.0272000000003	49.9963333333332	51.0166666666668	30.605	34.6868	30.606	37.7523333333332	73.4639999999998	28.5992	52.0370000000001	48.9696	46.9353333333334	47.9086666666668	86.7141666666668	113.146	76.5125000000001	80.5168000000001	45.918	28.5656	21.4235	48.9792	55.0890000000001	37.7461666666667	35.7116666666668	27.5508	31.6303333333333	45.9525000000001	34.6868	39.7929999999999	30.576	59.102	29.5858	48.8800000000001	41.8268333333332	24.4839999999999	62.2403333333335	35.6766666666666	37.7523333333334
110	125.030571563755	125.030497679672	125.030645447838	148.964	148.964	148.964	2	2	37.7505714285714	58.1074285714285	61.2171428571428	42.816	41.825125	70.3997142857143	43.8722857142857	32.6491428571428	38.7708571428571	33.6694285714286	70.3997142857143	35.71	58.1562857142857	52.0345714285714	61.2171428571428	62.2352499999998	36.7302857142857	45.9128571428573	47.9534285714285	47.9534285714285	56.1157142857143	34.6897142857143	57.0919999999998	51.0142857142857	63.2577142857143	33.6694285714286	36.7302857142857	44.8548571428571	46.9331428571428	36.6994285714286	59.1765714285714	41.8317142857144	44.8925714285714	56.1157142857145	41.8317142857143	34.6884999999999	34.6897142857144	42.8520000000001	69.4279999999999	49.994	39.7577142857143
111	125.964984856073	125.961913214789	125.967815231491	1071.315	1070.25	1072.32	40	40	515.08799999999	1152.6	758.880000000008	828.571666666681	606.899999999989	658.919999999988	580.37999999999	584.393333333322	547.73999999999	573.23999999999	1352.52	524.441666666658	709.267999999986	688.499999999988	844.560000000016	735.600000000013	610.979999999989	749.700000000011	539.57999999999	574.176666666656	816.000000000006	573.23999999999	587.51999999999	686.46000000001	808.859999999986	610.980000000012	517.13199999999	646.680000000013	526.319999999991	569.15999999999	688.50000000001	589.559999999989	602.783333333322	757.860000000015	551.936666666658	546.591666666656	555.89999999999	552.840000000011	981.592857142839	608.913333333344	542.771666666658
112	125.986516466519	125.983220363727	125.995117528479	44.884	42.833	45.922	129	129	2010.57161538462	3078.09425	3265.2	3570.77777777778	2039.42422222222	2938.176	1975.15022222222	2168.3916	487.719333333333	570.339714285715	582.583142857143	784.599714285714	3272.209	2975.194	3099.77266666667	3034.14088888889	816.3	1356.9325	843.850125	822.350285714286	3754.41777777778	3003.7632	3062.4	3932.1216	3661.57755555555	2892.33	2735.29025	1758.911	1940.5155	2401.7862	3344.57288888889	2280.66577777778	1323.26425	2082.585375	2111.9175	1482.47514285714	878.542875	1205.57604761905	756.684499999999	1107.9915	2415.0501
113	127.038447728233	127.038447728233	127.038447728233	295.855	295.855	295.855	1	1	38.7726666666668	43.8743333333334	38.7726666666664	52.0370000000001	40.8066666666669	43.8671666666669	27.5490000000001	34.6573333333336	239.778333333334	486.619500000003	302.989499999999	476.495666666668	41.8268333333336	55.1519999999999	60.1996666666668	49.988166666667	45.9128571428571	65.3013333333329	49.9963333333335	65.2982857142857	41.8268333333336	42.8539999999997	39.7930000000001	53.0573333333335	51.0083333333336	48.9760000000001	46.9331428571428	38.7726666666668	47.9556666666668	38.7663333333332	64.2810000000001	34.6913333333334	26.5243333333333	54.0776666666668	35.7116666666668	36.7302857142857	27.5489999999998	30.6350000000001	88.7544999999997	24.4839999999999	33.6710000000001
114	127.038341805955	127.037092438971	127.046111721463	58.16	54.066	59.179	13	11	374.202375	492.798	462.124714285714	423.418571428571	247.929428571428	290.004571428571	281.598857142857	275.438571428571	202.8805	295.8725	448.925714285714	206.944	255.071428571429	248.949714285714	219.361428571428	185.692	69.3794285714286	133.751	65.3531428571428	90.8054285714286	359.140571428571	223.43475	249.97	345.876857142857	285.285	174.46275	175.489142857143	196.915142857143	105.089428571429	142.058	236.673142857143	228.544	89.7851428571429	183.651428571428	136.7135	131.598428571429	87.7445714285715	255.071428571429	312.207428571428	112.231428571429	50.029
115	127.046465331433	127.046465331433	127.046465331433	161.207	161.207	161.207	1	1	43.8722857142857	72.4402857142857	79.5711428571428	66.3092857142856	41.8317142857144	78.5510000000002	38.7708571428573	55.1340000000001	61.2171428571428	64.2780000000002	92.8460000000003	36.6994285714286	59.1765714285714	67.2822857142857	75.5011428571428	89.7929999999998	56.1157142857145	62.3013333333332	39.791142857143	49.917	85.704	59.1765714285714	59.1765714285716	86.6514285714285	84.7429999999999	45.9128571428571	54.1205714285714	48.9737142857143	73.4580000000001	54.075142857143	59.2262857142857	51.0142857142859	43.9091428571428	75.5011428571431	48.9737142857143	39.7361249999999	49.994	49.994	93.8662857142857	59.131	51.0142857142857
116	127.046893498669	127.046893498669	127.046893498669	153.045	153.045	153.045	1	1	66.2805	102.9897	123.4442	109.0437	66.313	92.8382	67.3020000000001	49.9653	61.218	70.4007	141.8217	64.2726	109.1721	80.6511	97.9488	113.250272727273	72.4768	92.8473	72.4413	82.6443	82.5957	74.4819	97.8938181818183	120.3836	95.8988	75.5022	72.4271	68.3199	72.4393636363637	71.379	89.7864	72.4342	68.3601	88.7574	84.6351	88.7637272727274	63.2586	75.5022	133.7248	72.4393636363637	59.1426
117	128.020080512297	128.018295750473	128.029534618927	44.884	42.844	45.917	41	41	305.065428571428	463.209714285714	491.777714285714	498.919714285714	394.850571428572	526.467428571429	388.728857142857	408.114285714286	444.429333333333	436.682285714286	451.986571428572	440.763428571429	458.108285714286	525.888571428572	512.183428571429	513.891	429.490166666667	455.047428571429	288.740857142857	420.357714285714	450.966285714286	353.018857142857	320.638857142857	518.305142857143	466.270571428571	292.822	292.822	533.609428571429	356.079714285714	340.775428571429	529.899	392.128	616.231	582.634125	296.903142857143	424.438857142857	531.615375	551.6775	625.960571428571	531.593666666667	264.254
118	128.052508861988	128.050893576103	128.053088054004	91.834	91.811	92.854	5	5	47.95175	36.729	27.54675	11.231	133.657428571429	17.3594285714286	16.3291428571429	168.347142857143	82.6402500000001	69.3697142857143	6.12171428571429	123.45025	101.008285714286	162.18	122.331428571429	46.9397142857143	26.5274285714286	22.4462857142857	53.092	25.50625	13.26325	5.098125	4.08057142857143	9.17485714285716	23.46575	8.16799999999999	3.06342857142857	31.6288571428572	38.7708571428571	70.3997142857144	25.5071428571429	23.4665714285715	391.776	218.524571428572	75.5540000000001	162.225428571428	266.294571428572	403.012857142857	8.163	154.063142857143	54.0732499999999
119	128.95218044811	128.94921319328	128.960932927334	1078.37	1072.28	1092.73	61	40	1359.66	2879.44785714287	3370.84837209303	1661.91666666667	1356.6	1607.52	1319.88	881.492857142868	1286.25	862.920000000001	1905.36	1220.94	3208.72763157895	1562.64	1707.48	1350.48	1998.01130434783	1870.68	1285.2	1408.75	1882.41666666667	1321.92	1177.02083333333	1219.92000000001	1732.58333333334	1225.02	1871.25312499999	2390.04102564102	1157.625	1297.44	1538.16000000001	1976.40793103448	1274	2657.26363636364	1225	1285.22916666667	1212.75	1286.22	1892.1	1290.3	1208.73166666667
120	128.951331365676	128.948523247992	128.959720927074	1099.84	1095.82	1107.99	9	9	416.160000000004	500.819999999991	537.177500000005	538.560000000005	367.200000000004	453.435000000004	358.019999999994	307.450000000004	326.857142857137	239.993750000002	574.260000000006	324.360000000003	513.060000000005	481.092857142848	512.040000000005	548.760000000005	170.339999999997	518.795000000005	317.219999999994	366.179999999993	492.660000000005	328.899999999994	329.459999999994	477.945000000004	497.348750000004	386.580000000004	368.671250000003	354.435714285719	378.420000000004	353.939999999994	516.120000000005	383.520000000004	309.059999999994	524.280000000005	356.999999999994	303.959999999995	365.607500000003	394.740000000004	496.739999999991	343.740000000003	307.019999999995
121	129.018479112876	129.016357490997	129.02705568146	90.814	83.66	94.884	29	26	86.731875	87.7414999999999	97.9440000000001	110.268	124.562	108.226	120.3895	193.8475	1237.87533333333	1390.71433333333	128.5515	1105.19822222222	101.008285714286	158.144285714286	156.002625	106.109714285714	52.0272857142857	106.109714285714	100.072	72.446625	197.9285	413.917	296.89275	310.9475	141.81475	189.906	149.066	89.7820000000001	79.5822857142857	79.58925	128.5515	156.117375	420.3945	167.467428571428	102.1	165.263142857143	691.7295	501.963	94.8832499999999	560.185875	103.04525
122	129.036275645199	129.035410379735	129.037784408473	45.898	44.878	45.917	7	7	153.06	259.1308	400.938600000001	397.956	159.1824	453.0576	180.6108	218.3228	139.7674	149.989	96.9190000000001	152.0098	313.2014	289.7368	386.6558	332.6504	160.1714	264.2318	77.5504	162.2118	256.1204	159.172	122.568	377.548	325.5076	134.6664	94.8786	293.8752	117.346	170.4068	351.3616	214.494	292.7974	416.241600000001	131.6058	175.4744	148.9784	284.2828	189.9804	192.8178	95.9175999999999
123	129.035995914923	129.035189879852	129.045155947509	143.848	141.805	144.877	4	4	86.819	126.521333333333	107.135	104.159	90.8096666666669	125.501	106.305333333333	130.505142857143	158.151666666666	201.005666666667	168.355	220.392000000001	71.4233333333335	153.919333333334	116.318	76.5250000000002	77.5453333333335	96.9158333333335	61.2100000000001	62.2322	89.8773333333335	58.1589999999999	77.5453333333335	85.7079999999998	95.9176000000001	62.2301666666668	77.4693333333335	107.135	93.8706666666669	73.3920000000002	81.6133333333331	79.5860000000002	257.081999999999	191.822666666667	91.8300000000002	87.7486666666669	196.892166666667	237.504666666666	218.351333333334	207.127666666667	237.737666666667
124	130.032467536207	130.032467536207	130.032467536207	92.854	92.854	92.854	1	1	67.3365000000001	62.2352500000001	74.5877499999998	28.5693333333333	72.4377499999998	76.6125	20.4049999999999	79.5795000000001	69.3770000000001	321.378749999999	25.5062499999999	131.61225	95.9035000000001	174.46275	89.6500000000001	115.28825	9.18224999999997	106.106	336.682499999999	12.243	39.78975	22.4125	24.4859999999999	22.4124999999999	48.972	29.5945000000001	14.301	33.66825	92.8427499999997	53.0529999999999	67.3364999999998	39.7897499999999	355.54375	167.567	92.8427500000001	75.4984999999998	384.6154	306.06	25.50625	319.338249999999	13.26325
125	130.048873427944	130.045814835269	130.056923296572	53.052	50.994	62.229	77	75	1516.3144	1917.11685714286	1582.80833333333	1683.47142857143	1218.22114285714	1514.35485714286	1039.67114285714	1904.65116666667	1206.8966	1688.65166666667	751.8874	962.955	1724.712	1561.9262	1893.955	1672.32633333333	1651.91966666667	1756.36571428572	1057.91283333333	1610.7478	998.824750000001	648.826	561.183333333333	926.419428571429	1020.35266666667	564.244333333333	494.861666666667	1344.73657142857	1037.63057142857	868.133333333333	1143.52	947.951599999999	1976.29342857143	1801.7615	974.372857142857	1209.03857142857	2002.91433333333	1642.66	3030.39	1991.69066666667	1106.996
126	130.049525603961	130.044688840373	130.057922564717	99.985	83.649	114.28	69	60	344.8614	608.4564	516.2718	536.9408	706.0476	478.5207	416.0376	1554.9372	880.547666666667	1179.43527272727	39.7917	948.909999999999	375.6544	660.0694	424.1952	351.1552	1807.91253333333	431.3331	995.8128	1214.4627	209.0385	384.6531	254.0547	155.1616	176.4946	318.3024	161.1126	461.4468	478.5207	361.1862	205.9794	305.91	1490.6583	514.528	331.565	607.4355	1348.4768	822.299111111111	99.9894	1389.4449	743.3613
127	130.065446590863	130.06265280624	130.073509663828	206.077	202.993	207.125	107	107	1504.92142857143	2270.13571428572	2179.02514285714	2658.7715	1892.424	2554.706	1779.37828571428	2813.9874	990.662750000001	988.5738	207.127666666666	942.611999999999	2127.764	2535.63187499999	2377.1825	1981.39485714286	1258.21725	1716.12057142857	1273.272	1414.0665	1901.3675	1737.48575	1539.33714285714	1916.417	1536.4965	1468.198	1269.2775	1848.01	1129.45628571429	1344.73657142857	1487.5245	1088.64485714286	1689.534	1780.39857142858	1334.53371428572	1255.97171428571	1533.43575	1443.830625	508.043000000001	1441.74975	981.377428571427
128	130.065032861763	130.062379659733	130.072333396282	269.8465	264.249	272.428	20	20	17.3424285714286	47.9534285714285	28.5919999999999	44.8925714285714	57.136	103.135428571428	74.4782500000003	292.781000000001	3386.4237	3952.53654545455	2310.073	4688.04875	30.5828571428572	39.7911428571428	35.7050000000001	24.4860000000001	145.778285714286	174.468857142857	191.813714285716	255.285714285715	38.7708571428571	17.3448571428571	12.2434285714286	20.4057142857144	27.570857142857	19.399	12.2434285714286	37.7505714285714	39.7897500000002	19.4017142857142	27.5670000000002	16.3240000000001	142.94	70.3898571428573	23.5027142857144	57.1280000000002	118.353142857143	44.8925714285714	52.0345714285714	85.6484999999998	86.7850000000006
129	130.064315524312	130.063683950773	130.074125046384	287.709	286.724	288.73	6	6	384.665666666668	620.362666666668	327.4842	241.818999999998	110.195999999999	198.932499999999	71.4933333333332	585.671333333335	99.8946666666673	132.643333333332	21.427	122.44	38.7726666666664	104.074	59.1213333333332	43.8671666666665	21.4234999999999	29.5896666666667	52.0795000000001	106.010666666667	93.9473333333326	10.2016666666666	15.3025000000001	46.9353333333334	64.2704999999998	20.4066666666667	5.10083333333332	114.277333333333	42.8540000000001	37.7523333333334	74.4721666666664	22.4436666666666	157.131333333334	57.1386666666668	18.366	19.3831666666666	74.4721666666664	108.155333333334	24.4639999999999	43.8671666666669	78.5656666666669
130	130.085445583902	130.084209603016	130.093884736255	60.2	57.139	70.386	21	19	268.109714285714	334.614666666667	36.7302857142857	242.828	521.293	643.800285714286	399.970666666667	1008.94483333333	570.4	656.043714285714	622.374285714286	929.480285714286	519.325428571429	692.774	602.904428571429	267.277428571429	671.348	12.232	191.822666666667	639.719142857143	256.091714285714	229.371428571429	178.55	216.300571428572	703.405714285714	140.799428571429	180.590571428572	1763.05371428571	578.4345	472.723	1021.306	807.083666666668	1383.50742857143	1949.69775	514.224	817.1535	919.277428571429	1271.276	1046.81314285714	927.370666666668	455.366
131	130.08733411103	130.083791301625	130.092811428771	80.5885	72.438	81.614	10	9	399.952	238.746857142857	135.698	253.022	281.598857142857	708.602142857143	171.402	653.980250000001	587.190857142858	703.627428571428	561.137499999999	958.048285714285	668.2965	1145.038875	832.553142857142	467.2745	222.578	91.8257142857142	132.637142857143	197.935428571428	259.152571428571	182.631142857143	150.997	187.726	705.01742857143	206.944	219.35375	1482.353	698.895714285714	399.952	1213.35375	768.275142857142	1421.08342857143	1767.13485714286	634.617714285714	1038.50542857143	999.88	1738.56685714286	1150.88228571429	1339.63514285714	614.212
132	130.072932909456	130.071827236353	130.074038582559	337.6855	337.685	337.686	2	2	12.242	41.8336666666664	44.938666666667	22.4473333333334	11.2218333333333	13.2643333333334	6.12099999999998	36.7320000000001	32.6491428571428	38.7346666666666	21.4234999999999	27.5490000000001	14.2846666666667	10.2033333333334	16.3253333333334	11.2126666666666	6.12200000000001	12.242	11.2181666666666	19.3863333333334	16.3253333333332	6.12171428571428	9.19050000000001	8.15466666666665	34.6913333333334	6.12099999999998	6.12100000000004	24.4880000000001	8.16266666666661	10.2016666666666	18.384	7.14816666666668	16.3245714285714	22.4436666666666	9.18149999999997	8.16266666666669	12.2439999999999	9.18300000000002	12.2439999999999	9.18299999999994	24.4880000000001
133	130.966805417773	130.965169842783	130.97539926315	1080.48	1073.33	1091.65	49	32	1836.90000000001	2589.07526315788	2437.80000000001	2420.46000000001	1133.43333333334	2631.93736842107	1863.48105263157	1750.20263157896	1580.79526315788	1524.90000000001	1355.22400000001	1317.84000000001	2546.14750000001	2420.45999999999	2450.04000000001	2333.88350000001	1620.59578947369	1256.64000000001	1347.41999999999	1783.97999999999	1079.16000000002	1417.79999999999	1497.36000000001	2393.94000000001	2387.82000000001	1366.44950000001	1466.45850000001	1780.92000000001	1531.67260869565	1821.71999999999	2669.34000000001	2110.1872	1631.82157894736	2666.56650000001	1474.91999999999	1279.73999999999	1413.39250000001	1794.18000000001	1352.19736842104	1407.26950000001	1348.44000000001
134	130.966590591632	130.965420766977	130.974413399074	1101.885	1092.71	1114.13	20	16	378.420000000004	503.880000000005	432.480000000006	435.540000000006	336.600000000005	517.773750000005	325.380000000003	375.360000000004	306.000000000003	272.673750000002	256.020000000004	224.400000000003	480.420000000005	517.773750000005	434.520000000006	439.620000000006	311.481250000003	340.680000000009	200.164999999996	317.220000000003	465.120000000005	285.600000000003	265.200000000003	552.162500000006	523.901250000005	269.280000000004	224.714285714289	352.392857142862	436.88923076923	330.480000000003	541.620000000005	267.240000000004	328.440000000003	493.680000000007	259.080000000003	246.840000000002	273.695000000002	330.942857142861	261.120000000003	224.400000000003	268.260000000003
135	130.996711654408	130.995934495369	130.999486955083	68.339	67.342	68.357	3	3	117.332857142857	112.231428571429	191.807	264.24475	89.7851428571428	178.4125	109.262285714286	77.5417142857142	42.8242500000001	38.7695	188.726428571428	36.7251428571429	98.9677142857144	123.45025	123.45025	116.410285714286	30.6085714285715	77.530857142857	23.4468571428571	38.7708571428572	363.476	734.64	821.30125	562.098714285714	187.732571428572	259.152571428572	222.251	72.43775	46.9331428571428	113.24775	145.89575	118.353142857143	46.9331428571429	126.409142857143	85.7040000000001	58.1562857142857	37.74925	49.99225	213.0755	46.96025	35.7100000000001
136	130.99672537139	130.996555242908	131.00022009856	58.154	58.136	59.18	3	3	27.5245714285714	99.988	119.379	137.7225	56.1157142857143	128.541	81.6228571428572	36.732	25.4857142857143	42.852	195.904	22.4462857142857	103.036833333333	82.647	90.8096666666667	96.9271428571429	11.2231428571429	79.5154285714285	19.4017142857143	18.3651428571429	201.005666666667	723.382571428572	849.898	336.71	134.564571428571	258.132285714286	193.863333333333	60.1898333333333	39.7911428571429	62.2911666666667	86.7283333333333	83.6517142857143	32.6491428571429	118.353142857143	79.5822857142857	56.1157142857143	36.726	25.5041666666666	210.188666666667	44.8873333333334	36.7611428571429
137	131.048052277778	131.044989237606	131.053201644147	196.894	194.83	197.937	6	6	74.4964999999999	65.2959999999998	104.1828	106.1008	67.4124	134.6664	66.313	84.7762	2084.20116666667	2403.5912	1285.452	1348.66033333333	110.2032	83.6604999999998	111.3326	115.2826	55.026	163.232	172.2448	46.9314999999999	105.1012	50.96	55.0908	131.6058	97.9392	48.9696	84.7762	80.5958	49.9898	63.1904	126.5048	86.717	61.212	143.8764	39.7956	59.1716	40.808	73.4544	30.612	48.9792	57.1312
138	131.054515717522	131.054515717522	131.054515717522	52.038	52.038	52.038	1	1	125.495142857143	177.504857142857	94.9530000000001	46.9315	135.698	155.213714285714	120.393714285714	326.445714285714	171.408	223.442571428572	260.172857142857	136.622571428571	143.767125	117.32875	163.386666666667	128.556	492.798	251.166	177.529714285714	470.681	62.2374285714286	44.8925714285714	51.0125	71.42	89.7097142857143	29.5841428571428	40.81	115.292285714286	75.5011428571429	69.4377142857143	82.7010000000001	86.7242857142857	259.152571428572	152.022571428571	74.4808571428572	96.9271428571429	218.341142857143	204.057142857143	425.44425	221.2315	95.8262857142857
139	131.052465859106	131.052465859106	131.052465859106	97.951	97.951	97.951	1	1	9.18245454545455	34.7078181818182	14.2838181818182	47.9741818181818	35.7095454545455	40.8109090909091	36.7101818181818	129.574636363636	70.3988181818183	47.9528181818182	7.14190909090909	80.6015454545454	28.5803636363636	24.4865454545455	31.6148333333333	22.458	104.067818181818	19.3748181818182	55.1241818181818	85.6570909090909	10.1981818181818	20.4054545454545	18.3645	7.14509090909091	4.08109090909091	18.3649090909091	12.237	28.5852	27.5473636363636	25.5068181818182	12.2367272727273	21.4161818181818	81.6218181818182	27.5743636363636	16.3243636363636	45.9368181818182	124.528727272727	91.8245454545454	11.223	74.5197272727273	43.8482727272727
140	131.128769653468	131.1263099835	131.13771870343	45.905	44.874	50.995	50	49	29.58725	67.3365	12.2434285714286	36.7302857142857	166.306571428571	238.76775	107.139375	154.192571428571	313.21675	403.012857142857	445.864857142857	316.2775	36.7302857142857	75.5011428571428	31.6288571428571	57.141	1386.55063636364	1687.44755555556	1153.997	930.392	18.3651428571429	173.448571428571	84.743	22.4651428571429	40.81	21.426	24.4834285714286	11.2231428571429	123.465375	10.20375	25.55	15.315	174.46275	253.022	87.7445714285715	158.13875	433.621428571429	148.169285714286	415.547	99.988	161.10075
141	132.04728303436	132.046251641775	132.050651421948	92.3465	91.817	92.855	4	4	25.50625	74.4782499999999	64.3230000000001	30.63	19.387125	88.8270000000001	51.0285714285715	25.5071428571429	13.26325	91.8225000000001	20.4057142857143	37.74925	83.67075	149.97675	137.649375	92.854125	42.8505	95.9068571428573	65.3440000000001	37.74925	35.7100000000001	19.372875	16.3222857142857	60.1578750000001	68.3567499999999	18.378	22.4651428571428	51.0142857142858	70.3972500000001	38.7708571428572	66.2756250000001	45.9128571428572	26.5265	187.864	66.3650000000001	45.91125	152.022571428572	12.2434285714286	34.69275	151.002285714286	37.74925
142	132.046582099067	132.046582099067	132.046582099067	220.377	220.377	220.377	1	1	18.366	21.4235	17.3456666666667	13.2637142857143	14.2823333333334	24.4640000000001	16.3226666666667	7.14116666666668	8.16266666666669	15.3042857142857	14.284	7.14816666666668	17.3456666666666	15.305	13.2621666666666	11.2236666666666	17.3428333333334	19.3863333333334	14.2823333333334	11.2236666666667	19.3831666666667	13.2643333333334	13.2637142857143	17.3286666666667	19.3691428571428	20.3885714285714	16.3131428571429	15.305	15.3042857142857	13.2643333333334	24.4640000000001	9.18300000000002	14.2846666666667	25.5041666666667	11.2126666666667	14.2846666666667	18.366	13.2643333333334	9.18257142857142	15.3042857142857	13.2621666666667
143	132.051281496592	132.044519311792	132.056444127952	302.005	298.943	304.022	5	5	159.158999999998	129.571750000001	4.08099999999996	7.1414	271.453	6.12149999999994	466.322799999998	1310.15683333334	7.15224999999998	21.4305	14.2835000000001	23.4691999999999	5.101	7.1414	4.0808	11.2090000000001	7.14174999999993	3.0576	4.08099999999996	5.10124999999995	3.06074999999997	2.04349999999999	3.06075000000001	6.12149999999994	5.101	4.08099999999996	4.08499999999998	3.06075000000001	1.0204	3.06074999999997	6.13049999999998	5.10699999999997	5.10750000000002	6.12150000000003	3.05699999999997	4.08099999999996	6.12149999999994	4.08100000000002	6.11399999999997	1.02025	7.14174999999993
144	132.053031824344	132.046763128774	132.055253974358	186.714	183.652	194.888	5	5	13.264875	75.4985000000001	9.18337500000001	4.081	164.26025	13.264875	177.5235	588.323625000001	70.3972500000001	9.18225000000001	31.62775	46.966	5.10124999999999	10.2025	14.273	6.1215	218.494	9.18225000000001	5.10125	236.698	13.264875	9.18225000000001	7.14700000000001	10.20375	6.1215	4.081	7.14262500000001	220.374	10.2025	74.4326250000001	11.22275	40.8150000000001	878.435250000001	2.03925	70.3972500000001	74.4782500000001	6.1215	458.09225	173.46375	5.10125	7.14175000000001
145	132.100215361232	132.097473072522	132.109623605331	119.386	115.278	125.502	50	27	275.4675	469.759	463.170800000001	478.4738	438.686	613.1402	437.7516	780.554	1402.167	1989.39	1220.3984	1848.9648	591.136	772.1784	670.2714	488.6758	551.016	597.954399999999	848.8064	725.35	435.64675	823.352000000002	822.2812	601.918	643.777750000001	676.425750000001	624.3624	905.035666666667	804.9378	481.6288	639.6654	406.915200000001	1476.531	946.931199999998	683.668000000001	1082.4322	1042.586	1076.7664	633.627	1403.05	533.721500000001
146	133.061169383242	133.058879267836	133.070168094359	51.018	49.98	58.147	14	13	76.5107142857143	75.5011428571429	60.2586666666667	43.8722857142857	48.9737142857143	39.7911428571429	29.5882857142857	62.2897142857143	206.097714285714	182.609833333333	376.485428571428	118.353142857143	88.6902857142857	77.5417142857142	74.5434285714285	74.4808571428572	265.274285714286	238.947428571428	241.807714285714	194.017142857143	64.2705	24.484	39.7911428571428	57.176	62.2287142857143	27.5477142857143	15.3042857142857	24.484	51.0142857142857	45.945	52.088	35.7	79.5822857142857	78.562	41.8317142857143	60.1968571428572	110.178	47.9478333333333	333.633428571428	85.704	62.1851428571429
147	133.056502697515	133.056502697515	133.056502697515	302.005	302.005	302.005	1	1	18.3651428571428	37.7505714285717	14.284	28.5669999999999	22.4462857142857	25.5071428571428	45.9128571428571	126.604000000001	9.18899999999999	9.18257142857142	8.1554285714286	12.2434285714286	11.2231428571429	14.2840000000001	11.2231428571429	11.215875	9.18257142857142	15.2935714285714	27.5477142857145	13.2748571428572	14.284	17.3570000000001	25.507142857143	12.2434285714287	8.16228571428571	10.2028571428571	11.2310000000001	5.10142857142857	10.2028571428571	8.16228571428571	7.14700000000005	7.14699999999999	10.2114285714286	12.2434285714286	8.1554285714286	7.14100000000002	9.18128571428574	9.18257142857142	11.2137142857143	10.2028571428571	5.10142857142857
148	133.100143864783	133.100143864783	133.100143864783	384.63	384.63	384.63	1	1	18.3497142857143	33.6694285714286	29.5634285714284	59.2262857142859	22.4462857142857	37.7505714285714	22.4462857142857	52.0345714285714	7.142	11.2152857142857	13.2637142857143	9.18257142857142	37.7505714285714	57.136	34.69275	31.6288571428571	37.7505714285717	65.289142857143	30.6342857142856	57.136	53.0548571428571	37.7505714285717	42.8504999999999	79.6491428571425	54.0297142857145	31.6244285714287	22.4462857142857	57.136	16.3245714285714	20.4028571428572	31.6288571428571	38.7708571428571	48.9325714285716	37.7505714285714	19.3854285714286	16.3245714285714	13.2637142857143	37.7505714285717	15.2925	25.5071428571428	12.2434285714286
149	133.976815710447	133.97632285114	133.980642687098	1069.23	1069.18	1069.27	6	6	491.639999999991	734.399999999987	558.95999999999	627.303333333321	499.799999999991	578.33999999999	617.099999999989	465.119999999992	507.960000000005	487.559999999991	123.419999999998	492.659999999991	501.80199999999	629.340000000012	550.79999999999	627.299999999989	436.559999999992	569.15999999999	564.060000000011	598.739999999989	655.909999999987	432.479999999992	655.859999999988	587.578333333324	458.999999999992	428.399999999992	637.499999999989	433.186666666658	502.859999999991	551.81999999999	422.279999999992	505.919999999991	472.259999999992	424.129999999992	496.946666666659	545.69999999999	483.479999999991	471.239999999992	145.076666666669	527.35199999999	498.573333333324
150	134.04621006715	134.045355360599	134.049098433905	52.032	49.997	53.035	7	7	127.525	163.232	140.921	126.521333333333	3.0612	193.876	3.0612	4.0808	72.4342000000001	136.724666666667	132.626	46.9384	189.596	156.111	174.6594	212.2432	5.10100000000001	79.6692	31.6324	14.2996	154.070333333333	70.3915	95.9113333333333	176.4946	190.7774	103.036833333333	120.399333333333	112.236666666667	163.264	3.0642	161.344333333333	5.099	2.0404	174.4542	164.273666666667	124.4888	400.991	5.10083333333334	840.617333333334	302.9895	101.933333333333
151	135.11613607228	135.11493700309	135.125742490273	614.192	606.063	622.416	15	11	83.6634285714279	927.744999999994	510.124999999995	944.172750000004	351.986250000002	723.357250000003	462.189428571425	596.867142857138	351.009	503.000857142861	143.860285714287	347.673857142854	467.290857142853	537.671750000002	487.696571428567	245.888857142859	336.682500000001	88.7617499999991	74.4808571428565	165.280500000001	283.877714285715	282.609250000001	82.6431428571422	362.201428571431	101.008285714286	54.0751428571424	77.5390000000003	220.374000000001	55.0934999999995	226.495500000001	48.9737142857139	302.030999999996	2427.312	431.58085714286	56.0685714285712	341.747857142855	299.953500000001	696.855142857137	184.687875	114.255999999999	61.165714285714
152	136.061613318526	136.061613318526	136.061613318526	73.464	73.464	73.464	1	1	18.3651428571429	6.11325000000001	8.16228571428571	13.264875	7.142	7.137375	8.16199999999999	12.243	109.170571428572	145.921285714286	120.3895	123.454571428571	6.1215	6.1215	7.14175000000001	5.10125	13.2637142857143	10.2028571428571	12.2434285714286	12.2434285714286	6.12685714285714	9.18257142857142	6.12225	6.12149999999999	4.08114285714286	2.04057142857143	6.1215	10.19625	3.06075	8.16228571428571	5.10142857142857	1.02028571428571	12.2434285714286	5.10142857142857	6.12171428571428	3.06075	10.2028571428571	10.2028571428571	15.2925	10.2028571428571	6.12171428571429
153	136.062036354449	136.062036354449	136.062036354449	58.154	58.154	58.154	1	1	18.3375	13.2665	13.26325	25.50625	11.22275	17.34425	5.10124999999999	24.486	53.99375	74.4782500000001	83.6604999999999	58.15425	18.3636	15.30375	11.22275	11.22275	33.66825	72.4377499999999	4.087	30.6075	20.405	6.1215	8.16200000000001	15.30375	13.247	2.041	2.0405	31.62775	5.10124999999999	19.4085	20.405	13.26325	35.70875	18.3645	3.06075	4.081	9.18224999999999	35.70875	14.2835	12.225	10.2175
154	136.075377866748	136.075377866748	136.075377866748	110.188	110.188	110.188	1	1	18.3497142857143	37.7505714285715	22.4462857142857	33.6694285714286	24.4868571428571	42.8520000000001	21.426	56.079375	189.640285714286	224.462857142857	200.996285714286	237.726571428572	18.3651428571428	38.741	40.81	11.2231428571429	60.1968571428572	64.278	75.5011428571428	119.373428571429	20.4228571428572	86.7242857142858	94.8251250000001	95.8330000000001	64.278	92.846	62.1895	28.568	31.6561666666667	6.12171428571429	47.9198571428571	29.5882857142857	63.2488571428572	45.883125	34.6897142857143	49.9940000000001	58.1074285714285	9.18257142857142	49.9940000000001	67.2917142857143	42.852
155	137.058495876157	137.057515159624	137.06316240557	293.3325	288.713	295.878	6	4	9.18224999999997	18.3644999999999	18.3651428571428	17.3448571428571	15.3042857142857	26.5274285714286	14.284	24.4709999999999	553.043250000001	1197.0465	533.656125000001	707.033250000003	13.2637142857143	21.4439999999999	26.5274285714286	18.3625714285715	46.9372499999997	55.0954285714285	48.9719999999999	60.1947499999998	14.284	18.3667499999999	14.2835	18.35325	20.4057142857143	17.3448571428571	10.2025	8.16228571428571	5.10142857142857	12.243	17.34425	10.2028571428571	20.39	16.3240000000001	9.18224999999997	13.2648749999999	9.18257142857142	12.2537142857143	12.2434285714286	9.18224999999997	11.2145
156	137.965683932319	137.96231765235	137.975301292996	1071.27	1070.22	1072.36	112	112	775.128750000007	995.519999999982	1124.04000000001	997.935714285727	752.759999999987	1111.79999999998	791.519999999986	716.917500000006	1031.94214285714	751.740000000003	1349.46000000001	760.919999999986	1018.18625000001	1093.43999999998	1115.88000000001	954.720000000013	704.820000000007	1103.64000000001	844.560000000004	823.271428571413	938.399999999983	810.899999999986	820.973333333318	930.97428571427	1142.39999999998	797.640000000011	772.139999999986	674.220000000009	736.439999999987	758.879999999986	1093.43999999998	739.499999999987	752.792857142843	979.200000000014	768.242222222209	817.909999999985	954.479166666667	706.86000000001	1353.99333333334	790.66857142858	855.779999999985
157	138.053730436626	138.050813573755	138.063039957019	58.137	54.067	60.195	19	19	9.177	5.10125	8.162	10.2025	5.10166666666667	9.189	9.183375	7.14175	15.2933333333333	4.0815	9.18225	8.15644444444445	8.162	9.18225	10.2025	8.163	36.728	12.252	98.016	45.916875	10.20375	8.162	4.081	10.2025	10.19	1.02022222222222	3.061125	9.18225	6.12225	9.19575	15.30375	9.18225	35.70875	19.38475	6.12225	5.10125	21.42525	81.62	46.93725	20.405	20.4175
158	138.05381602867	138.05381602867	138.05381602867	202.007	202.007	202.007	1	1	8.16133333333331	13.2621666666666	16.3253333333333	19.3863333333334	25.4833333333334	43.8671666666665	34.6913333333334	58.1494999999998	25.5083333333333	43.8671666666665	11.2236666666667	19.3863333333334	20.3833333333334	39.7929999999999	28.5646666666667	32.6506666666667	38.7437142857143	39.7930000000001	24.4839999999999	52.0369999999999	10.1933333333334	29.5848333333332	32.6186666666667	11.2218333333333	10.2133333333334	22.4656666666667	16.3093333333334	76.5249999999998	57.1386666666668	34.6913333333332	21.4269999999999	18.366	310.181333333333	134.662	54.0776666666665	88.7689999999998	214.270000000001	173.456666666667	146.904	211.1745	54.0776666666665
159	138.091949059752	138.090394515442	138.100504979388	120.391	117.342	120.402	9	9	6.12171428571428	13.2525714285714	16.3245714285715	16.3245714285714	131.7305	169.367428571429	142.84	286.700285714286	6.12171428571428	5.10142857142858	3.0605	3.06085714285714	20.3885714285714	52.0782857142857	19.4021666666667	36.726	81.6114285714286	89.785142857143	61.2171428571429	99.9739999999999	8.16228571428571	5.09714285714285	2.04066666666667	9.17485714285716	18.3497142857143	5.10071428571428	5.10142857142857	15.2914285714286	20.4066666666667	13.2637142857143	18.3522857142857	11.2328333333334	162.111857142857	90.8054285714287	33.6694285714286	52.037	128.556	125.624	44.8925714285714	137.642142857143	119.373428571429
160	138.127918961412	138.125663411283	138.135003741866	362.697	359.128	363.239	18	18	126.515428571429	310.181333333334	320.369714285714	369.343428571428	207.118	319.349428571428	177.529714285714	577.414333333332	359.157333333334	324.450857142857	65.2906666666671	66.2721428571429	167.326857142857	128.447999999999	226.476999999999	223.442571428571	30.5800000000002	30.6085714285714	10.2028571428571	22.4253333333335	91.8257142857142	10.2033333333334	16.3253333333334	68.3623333333335	69.3697142857139	11.2231428571429	8.16133333333338	168.347142857143	40.777142857143	71.4233333333335	47.9478333333336	58.1562857142857	481.597333333334	174.468857142857	42.8469999999999	51.0166666666668	101.008285714286	237.726571428571	76.5250000000002	71.4233333333335	10.2028571428571
161	138.977914349297	138.97277408522	138.987069830194	1070.31	1069.2	1080.42	73	72	1033.24199999998	1252.55999999998	1299.47999999998	1262.78000000002	971.039999999983	1417.79999999997	778.259999999986	1082.21999999998	853.739999999985	634.439999999989	1007.75999999998	921.289999999985	1282.60999999997	1448.39999999997	1311.71999999998	1078.13999999998	1091.39999999998	1042.43999999998	781.320000000021	1064.57666666665	1095.47999999998	849.659999999985	1096.24833333331	999.600000000004	1158.71999999998	1089.36000000002	989.295999999981	974.100000000019	1012.85999999998	1058.75999999998	1325.99999999998	1064.87999999998	1032.90499999998	1242.36000000001	1165.60888888887	1026.77499999998	793.559999999986	974.099999999983	1167.76499999998	909.579999999982	917.999999999984
162	139.002414710499	139.000133472485	139.010643086535	90.813	83.66	93.874	23	21	94.8910000000001	109.163777777778	121.406444444444	110.256	85.7546666666667	121.499	94.8806666666667	48.976	1030.883	1183.58666666667	376.462	769.722500000001	125.487333333333	108.12	124.399333333333	113.257	81.6266666666666	122.506666666667	89.8382222222222	88.7690000000001	238.7268	343.590222222222	274.439777777778	328.296888888889	173.456666666667	179.676444444444	206.219555555556	64.281	66.3216666666666	90.8096666666667	139.770444444444	156.111	173.456666666667	91.88	89.8382222222222	83.6673333333333	438.743333333334	288.722888888889	349.745666666666	424.458666666667	84.6784444444445
163	139.042722853403	139.037367367403	139.046346543152	237.733	235.675	238.725	7	7	247.900499999999	382.624999999999	338.695333333334	344.872666666666	265.026666666667	372.421666666666	245.900333333334	242.799666666667	268.297571428571	230.557666666667	493.841333333334	196.892166666667	356.096333333332	378.543666666666	347.933666666666	364.861666666666	220.176	380.522166666667	293.855999999999	244.839999999999	377.523333333334	316.288571428571	281.611999999999	339.770999999999	377.831666666665	255.333333333333	280.316666666666	260.1425	276.465166666667	271.142666666666	367.979333333332	248.717333333334	213.423833333333	378.543666666666	265.286666666666	260.184999999999	234.638333333334	254.0215	548.939333333332	275.445	282.632333333333
164	139.988868436404	139.985041478297	139.99776585599	1070.23	1069.16	1077.39	103	102	1167.12399999998	1648.31999999997	1285.19999999998	1312.73999999998	1084.25999999998	1459.61999999997	1061.81999999998	1151.81333333331	1495.31999999997	1245.41999999998	1194.41999999998	1257.65999999998	1450.76666666664	1739.09999999997	1421.87999999997	1448.39999999997	1017.95999999998	1364.75999999998	1081.20000000002	1150.39666666664	1839.05999999997	950.639999999983	1101.09999999998	1276.57199999998	1336.19999999998	1138.31999999998	1296.91799999997	1190.34000000002	1203.59999999998	1119.95999999998	1242.35999999998	1128.11999999998	1187.17666666664	1198.49999999998	1098.48199999998	1125.05999999998	1260.71999999998	1093.44000000002	1670.42500000003	1202.87999999998	1276.01999999998
165	140.953489739755	140.950249658872	140.962839588904	1072.29	1071.27	1074.33	90	90	1412.63571428573	2103.24000000001	1685.04000000002	2069.56700000001	1361.70000000001	1664.63999999997	1079.15999999998	1506.60714285711	1280.09999999998	1078.14000000002	2154.24000000002	1493.98727272728	1893.7285714286	2435.76	2469.42000000002	1596.49285714288	1431.05999999997	1706.46000000002	1231.13999999998	1198.94749999998	1755.41999999997	1263.77999999998	1343.33999999998	1690.14000000002	1491.23999999997	1773.78000000002	1424.45000000001	1192.38000000001	1247.46000000002	1330.08000000001	1670.76000000001	1127.10000000002	1189.75625000001	1504.50000000002	1098.01999999998	1107.03499999998	1248.18571428573	1980.84000000002	1701.35999999997	1722.84875000002	690.203999999989
166	140.964674005276	140.961406577223	140.964786634869	42.855	42.844	43.852	3	3	255.041666666666	537.690571428571	476.473428571429	515.244285714286	250.990285714286	340.775428571428	305.022714285714	199.985333333333	881.8675	1153.94314285714	858.030250000001	516.264571428571	315.268285714286	309.146571428571	365.262285714286	274.469666666667	214.26	278.551	162.225428571429	210.178857142857	356.079714285714	126.515428571429	183.78	224.436666666667	309.146571428571	112.231428571429	180.590571428571	244.868571428572	179.570285714286	257.076	237.931833333333	181.767666666667	170.363857142857	182.639666666667	124.474857142857	135.698	151.002285714286	196.256	319.617714285714	154.063142857143	100.9965
167	140.993630100901	140.989625141241	141.001038007681	1069.27	1069.16	1076.42	58	56	1489.19999999997	2234.81999999996	1292.33999999998	1705.07000000001	1400.45999999998	1749.29999999997	1569.77999999997	1432.07999999997	1261.73999999998	1362.71999999998	1943.09999999997	1338.23999999998	1644.39799999997	2319.47999999996	1510.61999999997	1407.59999999997	1574.87999999997	1639.14	1271.94000000002	1568.75999999997	2146.07999999996	1348.43999999998	1309.67999999998	1171.71799999998	1346.39999999998	1220.93999999998	1351.90399999998	1405.55999999997	1557.53999999997	1421.87999999997	1693.19999999997	1607.51999999997	1447.37999999997	1285.19999999998	1183.30333333331	1263.77999999998	1233.17999999998	1235.21999999998	1358.81666666669	1307.81999999997	1524.89999999997
168	140.995163237813	140.993991884749	140.996117157297	35.714	29.586	39.789	9	8	1160.37166666667	659.135333333333	1735.4925	1776.78722222222	1298.46	1630.40388888889	1238.61722222222	1157.32166666667	1828.86	2021.92942105263	2506.62088888889	1315.13805555556	1691.15261111111	1672.23527777778	752.9445	1696.62955555556	1249.43552631579	1664.07305555555	1343.68657894737	1195.44	1708.968	1248.09347368421	1195.76555555556	1659.99194444444	1402.86666666667	1286.84147368421	1272.28638888889	1230.79	1258.95422222222	1190.66416666667	1707.387	1207.03357894737	1148.81631578947	1582.45083333333	1223.31305555556	1144.10505555556	1315.92577777778	1198.82638888889	2106.18527777778	1232.89822222222	1210.04944444444
169	140.99489930629	140.994341667822	140.996414259003	20.914	20.398	22.445	4	4	549.577875	1290.59192307692	888.27	824.463	688.725	834.066222222222	660.155666666667	601.9475	690.765666666667	709.688	1178.485	712.747	891.6985	891.6985	844.744	898.84025	677.501333333333	909.018	668.26375	575.3505	897.795555555555	611.204625	710.152	924.321333333333	766.127285714285	747.822888888889	638.125	592.837875	773.927	666.277666666667	896.79975	606.701666666667	667.808888888889	958.486666666667	688.154	732.120666666667	726.398222222222	628.114666666667	1108.12725	733.619666666667	674.467875
170	141.017897848205	141.017897848205	141.017897848205	60.2	60.2	60.2	1	1	197.80725	252.00175	298.969875	370.381	80.59975	411.149555555555	111.220875	102.025	205.81275	145.89575	889.633777777777	157.1185	404.019	256.103666666667	324.430666666667	410.19075	147.93625	330.318	228.536	115.302375	210.1715	123.374625	142.846666666667	215.266888888889	237.5435	147.93625	128.562	113.24775	161.1995	120.478	222.44175	113.24775	129.57175	285.67	174.46275	141.81475	134.673	190.78675	1433.56833333333	87.892	155.192
171	141.016981823812	141.016981823812	141.016981823812	70.397	70.397	70.397	1	1	276.497428571428	428.16	457.088	316.244285714285	211.199142857143	370.052571428571	166.450166666667	134.684	250.779428571428	269.355428571428	751.985666666667	224.462857142857	447.853166666666	320.369714285714	440.763428571428	352.977666666666	287.720571428571	450.966285714286	288.740857142857	289.761142857143	433.924999999999	240.787428571428	220.350857142857	245.900333333333	444.844571428571	216.300571428571	318.084	223.411285714286	270.375714285714	246.909142857143	394.850571428571	236.673142857143	155.083428571428	440.454857142857	291.760857142857	234.665714285714	164.243	242.828	1062.319	175.489142857143	256.091714285714
172	141.958114779499	141.955615918751	141.958970473985	1169.17	1167.15	1169.29	15	15	377.399999999993	0	619.139999999989	531.419999999991	304.704999999994	833.536000000019	0	0	0	428.399999999992	466.139999999992	331.499999999994	647.242499999987	0	591.004999999988	763.979999999986	391.42600000001	640.559999999989	0	0	0	0	0	0	0	366.054999999993	366.299999999994	363.119999999994	384.539999999993	0	597.719999999989	344.759999999994	0	647.699999999988	0	0	0	344.759999999994	0	350.717499999993	0
173	141.95876381322	141.957879622846	141.95942419486	35.708	25.493	39.994	11	10	1206.31542857143	1626.33542857143	1939.47261904762	1811.51428571429	1060.8	1987.51657142857	1179.45028571429	1152.27714285714	1039.38	992.993	1138.90457142857	939.683142857143	1917.56423809524	1736.52628571429	1842.636	1831.41285714286	1071	2063.94166666667	1152.92285714286	1136.28	1794.58314285714	897.4	1104.96942857143	2070.15971428571	2959.82583333333	1057.44371428571	1147.82142857143	1246.11771428571	1091.70571428571	1091.4	1858.44	1137.61857142857	1204.95742857143	2107.81190476191	1047.83342857143	937.861380952381	1067.76676190476	1090.93995238095	1212.09942857143	1117.52571428571	967.230857142857
174	141.956711274055	141.95411636945	141.966822702409	1077.36	1072.25	1084.51	129	107	9033.25523809526	12597.7785714286	15138.4261538461	13289.1221739131	8080.31900000003	8586.86636363638	9006.35739130436	8314.84000000002	8035.22952380955	8584.32000000001	7951.5504761905	7581.66000000003	13504.1941666667	12037.0199999999	14622.72	13621.7839130435	8257.0768	14000.52	7880.51999999999	8353.79999999994	12462.3459999999	3677.10000000005	8123.28000000004	15553.74375	8830.14000000001	8192.20909090911	9560.32812499996	9131.04000000003	8330.14714285717	8382.36000000003	14478.6920833333	8126.34000000005	3812.76000000005	14251.3888	7991.69999999994	7972.65695652175	8014.82000000002	8444.58000000003	7641.32571428566	8607.66666666667	8785.12888888888
175	141.958285187987	141.955623743315	141.96864152566	1113.085	1095.69	1129.48	190	91	962.880000000019	1986.06111111112	2348.30000000001	2153.22000000002	884.340000000017	2377.90900000001	930.239999999983	1458.60000000001	1330.08000000001	1434.12000000001	1639.14000000001	3838.68692307692	2342.42888888884	1277.03999999998	1579.43500000003	1417.80000000003	5028.00941176468	2574.96200000001	826.200000000016	1221.96000000001	1594.25999999997	1241.42545454546	1527.96000000001	2603.04000000001	1870.68000000004	4972.49999999998	1498.99111111112	1552.95600000001	1496.34000000001	1388.22000000001	6461.65523809526	1499.40000000001	1223.99999999998	1588.3214285714	788.459999999986	1273.98000000001	1306.62000000001	1109.76000000002	1526.94000000001	2281.73999999999	1380.05999999998
176	141.958856482574	141.956855716905	141.968814417646	1137.58	1130.4	1145.79	75	58	655.860000000013	1174.61875000001	1236.95000000002	1140.36000000002	652.844999999987	1392.30000000001	847.620000000009	746.640000000007	762.960000000008	717.042857142866	754.800000000011	681.360000000009	2516.73400000003	1494.30000000001	1129.14000000002	1109.76000000002	559.97999999999	1696.25999999997	884.340000000006	575.064285714293	1263.78000000001	670.140000000007	820.063750000007	1351.11375000001	1312.74000000001	788.460000000008	745.62000000001	912.900000000009	704.82000000001	818.021249999985	1742.15999999997	813.960000000008	734.278750000007	1830.9	803.793749999987	728.151250000006	730.320000000007	505.920000000014	930.239999999983	741.54000000001	757.860000000008
177	141.958567250521	141.956251700426	141.969276428223	1153.88	1146.76	1164.12	64	51	799.638750000007	1586.27857142857	1149.54000000001	982.26000000001	630.360000000006	1186.25999999998	654.840000000007	427.700000000009	629.090000000006	584.460000000008	781.320000000008	576.300000000006	1029.18000000001	1263.78	800.699999999986	800.700000000016	612.000000000006	861.900000000012	706.860000000007	661.980000000007	5029.62000000002	629.340000000004	701.760000000007	1190.34000000001	749.699999999987	715.896250000006	770.100000000008	721.139999999987	623.983750000006	610.980000000006	1039.38000000001	673.003750000006	538.55999999999	1005.72000000001	656.880000000007	603.840000000006	632.400000000006	613.020000000006	763.980000000008	653.820000000007	591.600000000006
178	142.006510887461	142.006510887461	142.006510887461	134.652	134.652	134.652	1	1	190.786750000001	259.143500000001	304.034499999999	267.698499999999	144.8755	356.649999999999	165.280500000001	148.9565	108.1465	180.584250000001	192.543749999999	132.632500000001	312.196500000001	297.913000000001	314.237000000001	306.075000000001	133.652750000001	277.507999999999	186.477	192.827250000001	300.973749999999	166.30075	162.21975	337.288999999999	354.026750000001	186.705750000001	192.827250000001	200.262999999999	210.171499999999	179.564	334.641999999999	191.806999999999	196.473999999999	333.621749999999	177.523500000001	160.17925	132.4375	171.402	161.199500000001	139.97975	142.835000000001
179	142.962744787444	142.962152901342	142.963336673546	1075.395	1075.37	1075.42	2	2	1116.60933333333	1663.68666666666	1703.39999999999	1551.42	1071	1690.22399999999	1137.3	1047.204	963.50933333333	1037.34	962.879999999997	969.385999999998	1704.51333333333	1710.53999999999	1684.01999999999	1676.95533333333	1099.258	1602.42	1128.12	1082.92733333333	1638.16999999999	1027.14	1118.94	1730.93999999999	1675.85999999999	1001.64	1010.46	1047.54	1021.68733333333	1140.36	1603.44	1090.38	1094.15466666666	1669.74	985.319999999997	958.405999999997	943.095999999997	1099.56	932.88933333333	1036.99733333333	995.888666666664
180	142.991808405182	142.991726434053	142.993133763295	1069.23	1069.2	1069.23	3	3	738.479999999987	1163.81999999998	633.419999999989	686.783999999987	640.559999999989	825.179999999985	741.539999999987	595.679999999989	655.859999999988	642.599999999989	899.639999999984	535.49999999999	736.861999999986	1231.13999999998	744.599999999987	625.259999999989	811.919999999986	581.39999999999	688.499999999988	651.779999999988	1124.03999999998	636.479999999989	742.559999999987	771.896666666654	635.459999999989	585.47999999999	577.205999999991	681.359999999988	688.499999999988	623.219999999989	719.099999999987	772.139999999986	613.019999999989	596.847999999988	649.48399999999	618.119999999989	633.419999999989	573.23999999999	760.367999999985	586.627999999989	657.899999999988
181	142.991237244595	142.990330330468	142.995506286621	157.103	154.047	157.131	3	3	142.73	197.935428571428	157.124	181.458285714286	129.576285714286	194.874571428572	120.292571428572	124.474857142858	123.454571428571	129.576285714286	230.584571428572	97.9474285714289	198.927857142858	177.529714285714	196.887571428572	189.773142857144	133.769714285715	173.594285714286	160.184857142858	139.779142857143	188.594285714286	147.941428571429	149.982000000001	167.326857142858	207.118	154.063142857143	125.583	104.069142857143	143.860285714286	138.758857142858	182.784571428571	127.535714285714	102.028571428571	170.268428571429	161.069714285715	137.738571428572	153.042857142857	127.535714285714	219.361428571429	115.276142857143	121.414
182	143.034260999091	143.034260999091	143.034260999091	145.886	145.886	145.886	1	1	132.637142857143	180.422	200.972833333333	150.1115	105.077166666666	161.212666666666	137.8575	106.020571428571	132.621666666666	134.684	213.249666666666	103.036833333333	161.186333333334	197.935428571429	171.388	196.892166666667	90.7948333333335	186.721	137.745	132.637142857143	156.0855	138.742666666667	133.663666666666	167.307333333334	189.746571428572	134.684	148.944333333334	105.077166666666	117.338333333333	137.61	204.066666666667	139.785666666666	99.9926666666664	152.004833333333	128.562	121.419666666666	120.399333333333	113.257	205.0535	134.662	131.6015
183	143.960781424422	143.95430389526	143.969898598197	1072.29	1070.3	1089.65	194	131	1312.84166666669	2464.31999999996	2395.97999999996	2322.54000000002	1358.64000000003	2169.53999999996	1261.73999999998	1271.45624999998	1909.43999999997	1988.99999999996	1884.96000000003	1865.58666666664	2514.32166666662	2272.55999999996	1683.00000000003	2165.61799999996	1838.03999999997	1693.20000000003	2234.82000000001	2164.91166666663	2552.03999999995	2181.77999999996	1956.49166666663	1656.47999999997	1885.55714285717	1869.66000000004	1876.80166666663	3029.40000000006	1821.71999999997	1534.07999999997	2015.52000000001	1282.13999999998	1535.20714285711	2083.85999999996	1834.0183333333	1923.7983333333	1861.49999999997	1326.00000000003	2248.07999999996	1849.2166666667	1825.87166666664
184	143.959211150313	143.956285093261	143.968476833147	1163.04	1150.84	1169.29	195	123	6855.54741935481	2620.22500000003	7436.6752	2028.78000000004	5954.88148148147	1995.31500000004	2544.10545454546	6844.14250000002	5510.65391304348	1706.46000000003	4516.56000000002	2908.02	2607.25125000002	9067.41161290325	1765.62000000005	9879.50794117649	2726.64583333333	8449.67999999998	2831.52	2751.96	2055.30000000004	2901.9	2720.34000000001	3689.34	2770.27444444446	722.159999999987	1782.39285714288	1046.51999999998	2403.12000000001	6717.73750000002	8512.36000000003	6910.51242424244	1481.41666666664	4418.63999999999	2280.72000000002	1356.59999999998	1769.70000000002	6548.39999999998	2855.55833333338	1602.41999999997	1356.19400000003
185	143.959586997229	143.956100693778	143.969519949617	1115.16	1090.68	1133.53	336	128	1956.44888888885	4870.24705882357	10803.9170454546	11099.0665116279	1332.11999999998	13445.4203703703	1290.29999999998	1944.26666666668	1872.72000000002	1901.28000000001	21117.06	2318.43181818183	2317.44000000002	10261.9085714285	10807.92	2566.31999999995	2011.44000000001	1925.39285714288	2349.06000000001	2111.40000000001	15556.02	2160.43600000001	1809.48000000001	2736.65999999995	2831.23300000001	2195.04	7322.93714285716	2177.70000000001	7242.80025641025	2808.05999999999	2414.34000000002	955.739999999983	2012.21181818182	5221.01263157897	2218.63300000001	1475.93999999997	1222.97999999998	1612.62000000002	2567.34000000005	1892.09999999997	9313.37
186	143.959577124459	143.956089295555	143.969164831631	1140.67	1134.45	1149.83	105	87	2064.48000000001	4828.57687499998	2521.44000000003	2238.81999999996	1386.18000000003	2484.72000000002	1755.42000000002	1832.73125000002	2407.51800000001	2201.81500000002	4058.58000000003	1892.10000000002	2496.95624999996	2456.10625000002	2493.90000000003	2489.82000000003	1838.25000000002	2724.42000000002	1897.20000000002	1800.46375000002	2576.41875000003	1954.32000000002	1605.48000000003	4728.71999999998	2176.68000000003	1960.44000000002	2191.98000000002	1800.30000000002	1457.23500000003	1771.86875000002	2415.25625000002	1778.88000000002	1647.56428571425	2246.04000000003	1744.60000000002	4958.3886363636	1893.12000000002	1934.94000000002	3530.21999999994	1509.59999999997	1502.45999999997
187	143.967219578401	143.963204698386	143.968554679384	78.554	77.533	85.695	5	5	1455.94771428572	1742.648	1787.54057142857	1635.518	1541.59775	1798.398	1017.08242857143	941.723714285714	1081.50285714286	807.278500000001	2568.05914285714	918.245454545455	1836.25714285714	1580.11428571429	1783.45942857143	1813.04771428571	979.360000000001	1814.068	1159.04457142857	1425.28925	1977.03685714286	1160.06485714286	1196.79514285714	1903.85314285714	2013.02371428572	1141.92	1525.32714285715	1083.65257142857	1177.40971428572	1369.22342857143	1868.61257142857	1492.678	867.38175	1669.18742857143	1165.16628571429	964.170000000001	750.930285714285	626.948571428571	2241.56771428572	675.429142857143	1195.733
188	144.070273953988	144.068568485281	144.071979422694	265.782	265.269	266.295	2	2	11.2233	11.2222	9.1881	13.2639	17.3451000000001	20.4160000000001	17.3451	40.8119999999999	576.1305	702.9178	344.252999999998	798.85575	17.3348999999999	10.203	14.2842	12.2364	12.2364	23.4668999999999	16.3248	18.3744	11.2233	11.2222	11.2233	11.2166999999999	13.2639	6.1254	7.14210000000002	9.18270000000003	8.16239999999998	8.16639999999998	6.1254	5.10400000000001	15.3045	10.203	6.1254	15.3045	16.3248	13.2639	12.2436	14.2758	16.3344
189	144.977497720609	144.977497720609	144.977497720609	1069.2	1069.2	1069.2	1	1	466.139999999992	818.039999999985	483.479999999991	532.722499999989	435.539999999992	620.159999999989	441.659999999992	413.909999999992	483.479999999991	512.039999999991	741.539999999987	438.599999999992	541.61999999999	758.879999999986	564.05999999999	507.959999999991	438.599999999992	492.659999999991	426.359999999992	440.639999999992	798.659999999986	405.959999999993	446.613999999991	486.364999999992	487.559999999991	450.839999999992	458.892499999993	394.739999999993	421.259999999992	416.159999999993	472.259999999992	370.259999999993	331.499999999994	450.922499999991	496.539999999992	441.659999999992	403.919999999993	380.459999999993	678.299999999988	382.414999999992	462.965999999991
190	145.056413191456	145.050419556467	145.058302031472	113.26	110.176	113.271	3	3	11.2231428571429	13.2637142857143	12.2434285714286	22.4455	25.5071428571428	33.6694285714286	28.548	56.0685714285714	37.7452857142857	22.4462857142857	20.4057142857143	31.6288571428571	10.2028571428571	24.4662857142857	21.426	18.3651428571428	34.6897142857143	14.284	22.4462857142857	22.4462857142857	17.3448571428571	21.426	16.336	15.2914285714286	16.3245714285714	27.5477142857143	19.3691428571428	49.024	20.4057142857143	15.3042857142857	16.3108571428571	22.4651428571428	61.2171428571428	14.272	22.4462857142857	38.7708571428571	67.287	31.6022857142858	34.6897142857143	29.5882857142857	51.0071428571428
191	145.055000242312	145.052467125689	145.057533358935	57.1275	56.095	58.16	2	2	292.5965	246.909142857143	61.26	9.18257142857143	185.6855	65.3531428571429	192.672	156.103714285714	158.041875	26.5274285714286	420.298857142857	164.128	89.7851428571429	41.8317142857143	56.1157142857143	7.142	51.0142857142857	16.3382857142857	22.4651428571429	39.793	4.08114285714286	119.373428571429	22.4462857142857	41.8434285714286	121.246125	62.2374285714286	47.9534285714286	151.002285714286	20.4057142857143	109.338714285714	61.2171428571428	151.002285714286	66.3185714285715	59.1682857142857	112.231428571429	85.704	49.994	170.387714285714	294.862571428572	33.6411428571429	22.4656666666667
192	145.936415012301	145.931957883251	145.94087214135	1077.9	1077.41	1078.39	2	2	835.380000000016	804.780000000022	872.100000000017	953.699999999983	824.160000000008	729.30000000002	696.660000000019	700.070000000018	691.560000000018	650.760000000013	787.440000000015	832.320000000016	927.180000000018	873.120000000023	933.300000000018	971.040000000019	657.900000000018	924.120000000018	712.980000000019	724.200000000019	808.860000000022	654.840000000018	773.160000000021	658.920000000018	964.453333333351	680.339999999988	864.960000000017	849.659999999985	654.888333333345	722.160000000019	743.58000000002	686.460000000013	635.460000000017	906.780000000018	723.180000000019	605.880000000016	780.80800000002	790.500000000015	654.840000000018	681.360000000013	677.280000000018
193	145.954241144979	145.952107401392	145.955905138156	95.143	93.858	96.936	10	10	711.094888888889	869.323999999999	836.673333333333	961.677333333332	550.98	790.168	618.957899999999	241.819	704.030000000001	658.114999999999	1666.02288888889	680.488222222222	850.400444444445	833.5851	939.1437	1009.0767	651.922	961.153999999999	760.148333333333	663.803	1030.42444444444	690.314333333333	700.968999999999	1135.9458	1176.4059	664.164666666667	951.8466	579.928	688.65	707.014	1015.6212	685.589333333332	234.523333333334	588.527999999999	574.385111111111	541.738	246.920666666666	274.499555555556	1321.33166666667	257.264	606.701666666667
194	145.953771151029	145.952576195879	145.954787455332	121.417	119.369	128.553	11	6	561.157142857143	817.581714285714	728.484	737.666571428571	499.269	706.037714285714	469.331428571428	435.296	484.771428571429	441.783714285714	1095.7485	433.621428571428	860.5635	740.328571428571	711.636999999999	892.718749999999	511.163142857143	773.376571428571	522.386285714285	531.568857142857	795.822857142857	499.52	658.061249999999	802.964857142857	777.933	531.494428571428	589.725142857143	471.041999999999	657.040999999999	552.994857142857	739.707142857142	457.930666666666	319.081142857143	708.078285714285	543.812285714286	590.724749999999	408.114285714286	431.943428571428	890.709428571428	516.949875	508.102285714285
195	145.953983918629	145.953248139854	145.954627798136	80.606	75.499	85.707	11	9	910.083272727273	1061.08363636364	960.1023	1017.21190909091	720.697636363637	1083.52963636364	733.576090909092	505.035	469.884727272727	445.076727272728	1405.93581818182	394.845545454545	1229.42863636364	1042.16127272727	1066.109	1139.64463636364	748.193090909092	1187.10581818182	727.843363636364	856.008818181818	1147.8375	694.805727272727	806.015454545456	1288.60445454546	1253.91518181818	775.407272727273	1062.10390909091	723.373363636364	733.576090909092	762.089400000001	1197.26654545455	887.091000000001	424.433454545455	974.360454545456	715.593545454546	551.967545454546	395.8764	426.7362	1102.32518181818	406.039600000001	712.150363636364
196	145.954662135057	145.943495766155	145.964686601188	1069.25	1069.16	1075.4	59	58	1432.37666666664	2081.81999999996	1579.97999999997	1463.50399999997	1528.97999999997	1500.41999999997	1546.31999999997	1486.13999999997	1610.57999999997	1820.69999999997	1721.75999999997	1395.35999999998	1696.9883333333	876.179999999984	1561.61999999997	1598.33999999997	1553.45999999997	1549.37999999997	1767.66000000002	1415.75999999997	2076.71999999996	1422.89999999997	1681.97999999997	1587.58166666664	1223.95666666664	1521.83999999997	1537.13999999997	1458.59999999997	1585.07999999997	1396.37999999998	1605.47999999997	1526.93999999997	1405.55999999997	1423.64599999997	1644.60833333331	1586.09999999997	1528.97999999997	1357.61999999998	1689.36599999997	1568.76999999997	1638.7533333333
197	145.953921444594	145.951998682806	145.956244182587	107.725	103.052	110.188	11	10	1039.19472727273	1224.98181818182	1165.15145454545	876.414272727273	782.549181818182	972.319909090909	647.584545454545	634.326909090909	917.754545454545	871.312909090909	2000.75481818182	918.245454545455	1392.67227272727	1339.92163636364	1385.53036363636	1321.25318181818	906.002181818182	1572.24027272727	1055.98227272727	870.292636363636	1367.89636363636	799.893818181818	929.991272727273	1328.70463636364	1211.00377777778	893.758909090909	917.754545454545	622.366363636364	1084.10890909091	1012.11054545455	1382.75018181818	1026.86536363636	689.704363636364	1123.83963636364	942.732	884.028545454545	698.513181818182	700.927363636364	1959.94390909091	605.772	904.981909090909
198	145.953322882908	145.950860009179	145.963105753728	1146.77	1137.61	1155.96	17	11	1256.64583333333	1545.78166666667	1552.44	1420.61272727273	1158.72	1374.96	1244.4025	1195.4825	1321.97916666667	1404.54	2425.56000000001	1079.16	1621.8	1676.88	1626.1875	1446.52083333333	1243.38	1408.61999999997	1091.4	1235.21999999998	1645.26	1100.45833333333	933.299999999983	1434.12	1551.66666666667	1137.3	1178.1	1111.8	1037.16666666667	1109.76	1731.96	1177.08	1222.98	1612.62	1269.91666666667	1293.35999999998	1211.72916666667	1191.36	2654.16666666667	1184.22	1261.75
199	145.95459690094	145.952534250969	145.957914260798	136.721	133.66	142.836	9	7	521.366	694.814571428571	690.733428571428	644.341142857143	494.838571428571	674.861714285714	526.467428571428	440.763428571428	504.021142857143	439.029999999999	574.353833333332	566.258571428571	701.932	684.515857142856	791.132000000001	675.429142857145	536.257	751.845285714285	540.902857142858	509.122571428571	656.043714285714	525.888571428571	512.183428571428	691.172571428571	711.139142857142	531.568857142857	592.76525	488.106285714285	537.690571428571	519.325428571428	746.326285714286	528.508	459.762285714285	678.49	514.224	507.082	449.568	462.189428571428	730.524571428571	421.397666666668	589.7045
200	145.958299102046	145.953348371021	145.964530960886	35.1945	24.479	39.799	12	11	2144.61327272727	3103.66963636364	3077.1067826087	3058.57472727273	2231.76	2839.419	2244.52380952381	2231.28434782609	2161.38	2181.73	3826.875	2221.13372727273	2959.45	4631.709075	2887.37181818182	2904.97527272727	2167.5	2996.541	2342.54618181818	2196.06	2805.31542857143	2083.30281818182	2246.64054545455	815.208285714286	2928.18272727273	2138.36809090909	2382.30913043478	2365.77095652174	2258.88381818182	3571.97481818182	2995.86769565217	1190.09733333333	2225.21481818182	2843.50009090909	2213.16872727273	2091.55909090909	2227.42527272727	2203.35763636364	3799.45147826087	2162.53581818182	2149.71463636364
201	145.953455630391	145.951114877393	145.962523990207	1127.915	1116.17	1134.59	12	7	620.159999999989	584.584000000015	871.079999999984	671.159999999988	623.219999999989	720.119999999987	471.240000000013	509.999999999991	627.508000000016	739.499999999987	1906.34111111113	598.739999999989	742.559999999987	734.40000000002	821.099999999985	606.899999999989	521.219999999991	858.839999999985	583.440000000016	525.300000000014	819.059999999985	590.579999999989	284.022000000008	764.999999999986	962.879999999983	490.55999999999	638.519999999989	512.039999999991	608.913333333322	556.920000000015	756.839999999987	736.439999999987	554.880000000015	775.199999999986	467.160000000013	555.900000000015	587.51999999999	574.25999999999	1225.02000000003	495.508333333324	547.740000000015
202	145.954464407528	145.952305829907	145.957567022752	1164.13	1158.99	1169.24	7	6	731.340000000014	957.233333333318	946.06333333335	779.280000000015	736.440000000014	950.150000000017	639.539999999989	740.520000000014	715.019999999987	679.320000000013	1789.23000000002	734.400000000014	983.280000000019	778.259999999986	903.720000000018	973.080000000019	634.455000000011	999.600000000014	679.319999999988	668.099999999988	950.639999999983	721.140000000014	677.279999999988	963.900000000019	879.240000000017	579.431666666679	710.058333333346	696.776666666679	707.880000000014	689.519999999988	877.611666666682	696.660000000013	688.603333333346	939.420000000018	677.279999999988	686.459999999988	685.440000000013	731.340000000014	1420.11666666664	641.606666666678	597.761666666657
203	145.954134630455	145.952171079574	145.957054344383	147.938	145.903	154.059	6	6	795.47	1080.935	1142.65846153846	989.176153846152	803.941846153845	1003.926	690.765666666667	655.431333333333	692.74975	699.948666666667	556.081666666668	728.4585	1110.032	1065.663	1057.99925	1202.85207692308	742.08525	1040.71384615384	775.453333333333	725.39775	1101.35076923077	801.9165	845.45246153846	1068.20175	1050.8575	832.592	853.94925	840.35323076923	915.146999999998	835.895384615383	1051.96366666667	861.139692307691	624.444	985.5615	815.8	838.692923076922	781.555692307691	720.33723076923	1248.37725	751.910076923076	762.835333333333
204	145.957569769799	145.952315620754	145.961483104809	5.099	3.058	16.327	7	7	1180.84418181818	1450.7244	1460.0493	1463.987	1139.6751	1497.9393	1345.19157142857	0	1114.1676	1177.4262	1875.3114	1114.7136	1580.40245454545	1404.52072727273	1524.28745454545	1557.12354545455	1065.0888	0	1154.9796	1129.44190909091	1579.38218181818	1161.1014	1167.1088	1426.3794	1593.666	1257.99627272727	1257.99627272727	0	1142.2752	1117.2285	1478.2632	1078.4571	1129.44190909091	0	1141.0443	1123.2402	1132.533	0	2079.22145454545	1176.4059	1262.42236363636
205	145.956231722268	145.956231722268	145.956231722268	73.458	73.458	73.458	1	1	546.873142857144	789.628125000001	578.502	533.609428571428	393.830285714286	597.50025	336.694285714286	294.862571428571	463.209714285715	397.967142857143	1265.15428571429	401.992571428571	737.640750000001	552.994857142858	674.408857142858	735.600250000001	457.088	724.402857142857	479.534285714285	530.548571428572	645.362285714285	448.925714285714	457.088	565.238285714285	761.133142857144	444.844571428572	648.879	391.789714285714	545.83375	472.392285714285	661.145142857143	529.528285714286	305.065428571428	585.644	466.270571428571	433.60625	325.471142857143	202.016571428571	1073.5335	299.964	458.108285714286
206	146.060953449401	146.060953449401	146.060953449401	92.854	92.854	92.854	1	1	118.349	361.1685	412.484	168.465	414.2215	430.862	361.1685	585.623499999999	331.58125	341.78375	31.631625	474.474375	539.088	728.458499999999	614.833875	493.801	287.7105	587.663999999999	356.329	259.1435	172.443375	34.66725	42.8505	64.283625	257.103	108.1465	67.3860000000001	398.19	380.55325	345.855333333333	389.49675	298.93325	1101.06	873.976000000001	365.47325	593.7855	1154.89155555556	1216.138	149.97675	887.593333333333	388.71525
207	146.062776909928	146.059424679778	146.072492765504	143.8535	138.761	144.894	44	44	354.344833333334	650.866333333334	492.798	453.323999999999	315.268285714286	378.526	276.923285714285	603.642666666666	1377.3375	1474.324	850.918285714285	1317.18885714286	429.540285714286	741.124571428571	408.114285714286	287.720571428571	312.207428571428	327.511714285714	208.114	337.675166666667	278.772	87.7445714285714	85.704	159.172	350.994666666668	139.779142857143	64.224	588.704857142857	249.97	284.420571428571	321.345	106.109714285714	1469.279625	924.346500000001	258.132285714286	460.148857142857	1210.05428571429	1219.23657142857	1118.194	1312.14866666667	1377.50625
208	146.059236031991	146.057883517377	146.068670178611	156.088	154.047	157.131	11	11	23.4468571428571	27.5444999999999	12.244	21.4059999999999	33.6709999999999	24.4880000000001	23.4446666666667	58.1562857142859	734.639999999998	849.798833333335	329.513833333334	710.152000000002	24.484	27.5490000000001	22.4436666666667	23.4676666666667	60.2586666666668	63.3123333333331	49.9963333333335	69.3826666666668	21.4059999999999	72.4436666666665	67.3420000000002	51.0142857142859	28.5693333333334	51.0083333333334	66.3108333333334	42.8469999999999	114.258666666667	19.3863333333334	103.137833333334	17.3456666666666	172.436333333333	97.8559999999998	125.389714285715	166.287166666667	262.225666666666	119.379	94.8910000000002	272.3845	86.7141666666668
209	146.063204937671	146.061086969584	146.072101903224	91.839	83.671	99.996	35	35	204.05	362.18875	418.3025	127.625	417.333375000001	366.539	270.451428571429	548.8945	360.14825	365.2495	36.729	519.30725	538.758	726.418000000001	628.114666666666	509.167125	236.698	598.88675	392.064	216.293	174.46275	30.58875	47.9467142857143	66.2756250000001	263.2245	91.8899999999999	54.1205714285714	329.54075	409.12025	311.17625	398.673375000001	300.97375	1178.331	932.505	419.631	671.379333333333	949.969125000001	1262.01488888889	893.281090909091	1417.55166666667	353.0065
210	146.062029890694	146.061270424352	146.062789357037	59.678	59.174	60.182	2	2	30.58	78.5656666666667	142.846666666667	124.480666666667	107.135	182.639666666667	45.915	206.107333333333	70.3225	91.83	42.847	43.8671666666667	170.395666666667	176.517666666667	175.468666666667	156.111	83.6536666666667	128.436	101.112	143.867	64.281	37.7461666666667	26.5286666666667	37.7461666666666	65.2373333333333	18.366	21.427	214.27	85.708	99.0531666666666	89.7893333333333	85.6939999999999	328.547333333333	273.404666666666	98.9723333333333	182.639666666667	221.412333333333	122.44	31.6303333333333	200.181333333333	68.4293333333333
211	146.165585316346	146.161451268552	146.173898542132	43.876	42.833	46.942	86	86	862.181666666667	1424.3388	1394.7501	1970.1993	1335.47088888889	2295.45	1789.5185	2375.6343	64.232	86.72125	16.324	152.013111111111	2077.27527272727	2100.7977	2000.8083	1941.579	847.82775	808.066285714286	484.61875	873.3768	1061.03111111111	736.6566	410.442	747.238909090909	1082.45577777778	754.985	546.854	1763.96422222222	1268.2329	991.6344	1194.1335	731.977333333333	2085.33422222222	1725.19577777778	1208.0352	1172.363	977.519250000001	1234.03911111111	719.726666666666	1068.20175	1462.0899
212	147.042948207253	147.042939590915	147.04295682359	220.3945	217.334	223.455	2	1	19.3831666666667	56.1091666666668	45.9075000000001	24.4839999999999	26.5286666666666	44.8873333333332	35.7116666666666	24.4879999999999	52.0369999999999	95.9113333333331	59.1793333333332	30.5799999999999	32.6506666666666	34.6913333333334	47.9556666666666	43.8743333333332	28.5693333333333	54.0688333333332	27.5489999999999	26.5286666666667	48.9759999999999	35.7058333333332	19.3831666666666	28.5133333333333	44.8506666666666	33.6709999999999	26.5286666666666	28.5693333333334	31.6251666666666	25.5083333333333	51.9859999999999	30.6049999999999	35.7116666666666	43.8743333333332	24.4639999999999	29.5896666666666	49.9963333333332	24.4839999999999	58.1589999999999	46.8893333333332	35.7058333333334
213	147.043843013693	147.041508679949	147.051789836686	294.823	283.629	296.926	12	12	79.5860000000002	161.212666666667	192.843	233.671599999999	18.3659999999999	238.757999999998	79.5912000000005	12.2320000000001	1174.30775	1472.27228571429	681.471333333331	1268.35720000001	139.7674	184.692399999999	158.131	168.333	20.4033333333335	134.692799999999	120.399333333334	52.0370000000001	88.7689999999994	65.2906666666671	61.2200000000001	89.7893333333335	91.818	87.7486666666669	60.1996666666668	183.66	67.3464000000004	17.3456666666667	132.643333333334	18.3636	13.2621666666666	205.087000000001	73.4640000000002	99.9763333333339	138.742666666668	37.7893333333336	68.3534	121.399833333333	55.1016000000003
214	147.074993873357	147.069004522585	147.085352404364	53.04	49.986	59.18	85	76	1270.315	1372.12416666667	926.047000000001	900.912285714286	678.521666666667	755.645714285715	607.098333333333	1311.985	3261.8991	3012.55216666667	3046.21766666667	1569.77333333333	1070.3	1319.0755	1266.04	971.357333333333	1774.02842857143	1509.53066666667	2527.72088888889	1585.87183333333	431.6292	324.413	298.9772	516.204333333334	457.680666666667	248.920666666666	227.5492	619.3828	763.209333333333	443.2876	549.8878	509.146333333333	1323.37233333333	1000.7835	624.444	867.340000000001	1685.3704	1047.88233333333	4198.946	1481.45485714286	915.361333333333
215	147.933846973368	147.933377224466	147.93431672227	1002.43	1001.9	1002.96	2	2	161.298249999998	215.246375000002	232.616999999998	201.93525	139.70575	213.336749999998	166.280375000001	145.877874999999	124.44	99.8987499999997	813.0994	109.201142857143	216.3195	242.908749999999	224.427499999998	250.950749999998	140.81175	197.85575	129.460625	146.952	237.863875000001	111.220875	125.444625	190.927	191.7365	93.8399999999996	113.317124999999	171.234	107.178749999999	130.496000000001	181.693499999999	170.235624999999	166.259999999999	230.4635	102.05	107.139375	96.9712499999993	178.609374999999	662.061125000005	105.201624999999	115.147000000001
216	147.933510564989	147.933464760722	147.935223661774	982.543	976.4	985.582	3	2	402.839230769228	559.642153846157	479.508461538463	493.60553846154	326.473846153847	461.990307692309	318.312000000001	337.569076923078	275.462307692308	287.596615384614	2266.02572727273	227.614384615385	473.387076923078	477.504	540.966923076923	536.681846153847	334.63569230769	456.043153846151	241.703538461537	382.586538461539	515.022307692309	235.673307692308	275.483076923077	479.508461538459	473.42276923077	236.800615384615	259.255846153846	375.444923076924	279.543230769229	335.529384615383	455.836846153844	388.737230769228	382.442307692309	471.346615384617	275.337692307694	218.345846153846	260.962461538463	370.371692307693	1403.94338461539	239.772307692308	246.895846153845
217	147.934674440862	147.934674440862	147.934674440862	965.193	965.193	965.193	1	1	453.87382352941	720.078470588238	540.381764705881	666.213647058825	445.861388888889	589.525999999998	425.168294117646	418.320588235295	370.345411764707	331.691176470586	1522.75177777778	315.161823529411	635.42538888889	685.637647058825	720.316111111111	670.565117647059	467.294705882354	531.542588235292	340.876470588233	494.842647058824	661.341176470589	317.201705882352	316.291176470587	600.105882352938	613.161411764704	322.505882352942	314.250588235295	458.244117647059	338.835294117645	457.953588235296	551.97911764706	468.3075	451.833941176469	598.06470588235	320.372352941177	357.102941176469	301.815529411764	444.694352941175	1557.00105882352	367.411764705883	341.798529411765
218	147.933697994172	147.933697994172	147.933697994172	1012.11	1012.11	1012.11	1	1	166.260000000002	209.099999999999	179.520000000002	189.720000000002	136.679999999999	196.645555555555	126.634999999999	144.839999999999	108.12	121.247777777777	572.537500000006	109.14	147.899999999999	206.039999999999	188.700000000002	201.960000000002	121.38	183.600000000001	118.175	147.899999999999	174.419999999999	114.24	94.8599999999996	158.099999999999	174.419999999999	88.7400000000009	85.5749999999998	140.932499999999	114.379999999999	104.04	190.532222222221	140.759999999999	134.639999999999	158.293750000001	102	83.6399999999997	122.399999999999	127.500000000001	559.293749999998	91.8000000000006	74.3687499999998
219	147.933844563565	147.933844563565	147.933844563565	1024.35	1024.35	1024.35	1	1	174.230000000001	261.818750000003	196.080000000002	222.360000000002	106.340000000001	184.620000000002	179.740000000002	174.633750000002	114.240000000001	94.8600000000007	656.663750000006	96.900000000001	181.560000000002	267.240000000003	176.460000000002	197.880000000002	136.680000000001	176.460000000002	98.940000000001	157.080000000002	226.440000000002	90.7800000000009	95.880000000001	190.973750000002	205.020000000001	110.160000000001	119.486250000001	151.79375	113.096666666668	133.783750000001	200.940000000002	175.440000000002	150.775000000002	186.095000000001	108.120000000001	103.020000000001	114.115555555556	117.300000000001	661.980000000007	115.260000000001	114.240000000001
220	148.055384396623	148.055384396623	148.055384396623	53.035	53.035	53.035	1	1	966.176750000001	1315.10225	1273.1005	1229.40125	966.176750000001	1514.051	941.690750000001	1412.026	857.010000000001	600.927249999999	1096.76875	734.580000000001	1316.225	1333.46675	1311.02125	1359.99325	677.446	907.313999999999	620.312	722.377250000001	850.888499999999	479.5175	495.962999999999	720.296499999999	1004.94625	678.466250000001	468.29475	1137.8575	881.496000000001	776.34	1005.9665	796.42475	1396.72225	1430.3905	862.111250000001	1145.74075	1562.3855	1403.864	2237.40825	1782.37675	584.60325
221	148.06004338776	148.056396609064	148.070902592785	53.058	50.994	67.342	101	98	933.4525	1510.86683333333	1519.248	1495.56433333333	1128.3412	1872.514	1113.00183333333	2437.37725	856.968000000001	845.8287	1096.715	930.651333333333	1493.32333333333	1556.77433333333	1534.58133333333	1559.83483333333	693.826666666667	912.422750000001	620.403200000001	670.0384	1142.624	641.684833333334	540.812	813.205666666667	1129.42133333333	630.4836	521.3222	1513.03075	881.625600000001	987.790500000001	1138.275625	858.156400000001	1857.68014285714	1687.63133333333	862.069000000001	1145.9092	1562.13033333333	1556.8252	1535.35083333333	1581.31	643.199333333333
222	149.050226576683	149.045749664307	149.054703489059	844.7415	841.695	847.788	2	2	48.9706666666668	105.082888888889	125.501	94.8806666666668	60.1931111111105	122.36	43.8707500000002	84.6231111111105	111.289	153.05	56.1122222222223	98.9076666666669	98.9723333333332	103.045249999999	136.888444444444	95.9008888888879	48.976	87.7486666666666	69.3297777777781	47.9504444444445	98.1333333333338	64.2809999999999	90.859111111111	80.5536666666668	89.7893333333332	80.6502222222221	66.3577777777777	61.2199999999999	82.5929999999992	65.2942222222223	92.8503333333333	65.2942222222223	59.2115555555555	115.297666666667	98.9615555555557	124.467111111111	84.6323333333325	59.1793333333333	69.3373333333335	113.244666666667	119.300999999999
223	149.934690548936	149.934690548936	149.934690548936	1055.89	1055.89	1055.89	1	1	354.960000000001	574.504782608696	393.720000000001	487.560000000001	329.46	413.100000000001	368.220000000001	345.632608695653	275.517391304348	262.028260869566	1425.35217391305	264.18	439.620000000001	520.581250000001	452.052608695653	492.870000000001	317.355217391305	439.620000000001	284.46375	358.020000000001	452.880000000001	259.08	262.251739130435	364.295217391305	455.940000000001	257.04	245.82	376.540434782609	234.5	320.416521739131	399.840000000001	380.460000000001	299.88	412.080000000001	239.7	251.832608695653	247.754347826087	322.594782608696	1525.92	280.5	261.231304347826
224	149.933762956374	149.933762956374	149.933762956374	1024.28	1024.28	1024.28	1	1	86.7000000000017	191.759999999997	143.033333333336	146.880000000003	92.9716666666683	140.759999999997	112.383333333331	127.708333333336	86.6999999999985	60.1800000000012	480.420000000009	73.4400000000014	110.160000000002	146.879999999997	136.680000000003	148.920000000003	130.559999999998	118.320000000002	80.5799999999986	120.359999999998	145.076666666669	66.2999999999988	62.2199999999989	139.968333333336	141.548333333336	80.5800000000016	82.7550000000015	124.236666666667	84.5216666666684	101.144999999998	146.098333333336	131.795000000002	102.851666666665	140.990000000003	62.2199999999989	72.4199999999987	68.3400000000013	120.360000000002	610.814285714274	73.4400000000014	65.1733333333323
225	149.933908678822	149.933908678822	149.933908678822	990.626	990.626	990.626	1	1	292.66172727273	457.680666666666	384.642818181821	410.95009090909	223.439727272726	342.811636363635	301.845999999999	260.053636363638	235.557	193.765454545456	1167.192	194.872090909092	374.440090909089	434.63618181818	441.974909090912	364.237363636366	250.100454545455	368.318454545457	204.965181818182	268.451272727274	459.896999999999	219.358636363638	228.54109090909	329.54809090909	382.80681818182	189.872181818183	222.518545454544	286.84990909091	232.663636363637	248.946545454544	346.521818181819	286.696636363638	325.321999999999	359.135999999999	186.70990909091	213.236999999999	190.604	316.284545454547	1264.19299999999	214.257272727272	230.581636363635
226	149.933987266139	149.933987266139	149.933987266139	971.241	971.241	971.241	1	1	347.913000000002	425.681181818179	390.764454545453	400.788545454544	242.716727272726	369.338727272726	285.676363636363	296.899363636362	243.845181818181	252.892363636366	1007.00918181818	202.94381818182	371.180727272727	478.507909090907	410.149636363635	411.169909090907	322.262545454548	339.75081818182	241.804636363638	290.648181818181	385.663090909089	205.074818181817	213.236999999999	396.886090909093	373.220181818181	237.850636363637	239.76409090909	297.919636363635	231.725727272728	282.216833333333	357.095454545457	319.003909090909	286.696636363635	393.825272727275	217.31809090909	192.917454545454	214.142727272727	285.803636363638	1219.621	218.338363636363	219.241363636363
227	149.934649959611	149.934649959611	149.934649959611	1035.5	1035.5	1035.5	1	1	106.079999999998	132.599999999998	108.120000000003	135.926000000003	91.6200000000026	115.259999999998	96.7099999999984	91.6199999999985	81.5999999999985	75.4799999999987	390.66000000001	74.460000000002	128.519999999998	118.319999999998	135.660000000004	126.480000000003	75.4799999999987	117.069999999998	74.4599999999987	84.8259999999983	115.259999999998	73.4399999999987	73.4399999999987	114.239999999998	130.559999999998	80.738000000002	74.460000000002	77.5200000000021	75.6279999999985	72.5619999999986	123.419999999998	95.8799999999983	110.159999999998	95.8800000000026	85.6799999999985	72.4199999999987	52.121999999999	72.4200000000019	554.991666666658	69.4959999999986	78.5399999999986
228	149.934406062383	149.934406062383	149.934406062383	956.969	956.969	956.969	1	1	248.8068	428.094545454545	344.455799999997	359.321599999999	227.526899999999	373.2102	289.473454545454	230.700799999999	207.120899999999	188.6445	835.625699999998	185.5854	363.1912	387.676	351.189599999998	401.998199999999	262.0629	305.069700000003	149.051400000001	295.011200000002	412.201199999999	174.3687	185.6946	342.6192	331.760000000003	207.222399999999	215.409899999999	270.538499999999	184.674300000002	246.7674	321.394500000003	263.237399999999	252.014100000002	314.252400000003	195.897600000002	182.5263	172.4307	261.0432	940.691454545451	204.04	181.702399999999
229	149.953537822363	149.951994614265	149.962663323216	43.87	42.844	44.896	13	13	53.0548571428571	96.92375	33.6694285714286	33.6694285714286	47.9534285714286	70.39725	90.80225	66.3185714285715	564.803	681.582666666667	461.169142857143	207.11075	41.8317142857143	92.846	38.7695	36.7302857142857	48.9737142857143	36.7302857142857	34.6897142857143	57.136	22.4462857142857	8.16228571428572	23.483	19.3854285714286	23.468625	12.2434285714286	20.4057142857143	46.9331428571429	21.42525	24.486	13.2751666666667	10.21	79.5711428571428	61.2171428571429	18.3651428571429	38.7695	101.008285714286	61.33	141.938857142857	82.6431428571429	36.7302857142857
230	150.057869737413	150.056093436674	150.067563703948	87.742	83.655	88.774	27	27	178.565625	309.13575	409.421	533.576222222222	387.98	416.262	335.653111111111	729.495	391.488	379.522666666667	198.965	411.16075	468.281999999999	582.546888888888	470.373666666666	418.291111111111	198.965	213.389	95.9740000000001	209.145555555555	186.70575	76.5187500000001	82.638	164.273666666667	175.483	76.5749999999999	44.924	288.754333333334	112.236666666667	183.66	160.174888888889	144.966222222222	920.941999999999	380.55325	111.289	153.05	445.837111111111	510.111111111111	213.110333333333	361.198	231.590444444444
231	151.035154826605	151.034306974493	151.044227069357	45.898	43.859	45.921	13	13	228.544	385.6545	399.987	348.9255	304.045142857143	429.52525	318.318	372.404285714286	263.233714285714	296.903142857143	311.17625	289.751	351.98625	356.329	396.925875	417.004714285714	294.862571428572	284.659714285714	212.219428571429	244.868571428572	380.566571428572	250.990285714286	262.397	447.14325	344.8445	250.990285714286	265.265	395.857	320.3585	283.6295	385.938	280.814285714286	459.128571428572	453.006857142857	233.645428571429	282.60925	394.83675	407.721	399.211	430.59825	200.996285714286
232	151.949055128995	151.948505457592	151.949604800397	43.873	43.87	43.876	2	2	41.8336666666667	77.5453333333333	92.8382	75.4948	55.098	112.236666666667	62.2403333333333	52.0285	317.323666666667	385.686	243.8278	105.094333333333	83.6564	84.7762	90.7948333333334	92.8503333333333	61.21	60.1996666666667	44.8946666666667	55.098	80.6115999999999	53.0486666666667	36.7704	93.8706666666667	77.5453333333333	48.976	47.9588	75.4948	77.5453333333333	53.0573333333333	76.605	34.7196666666667	97.936	89.7746666666667	53.0486666666667	81.6266666666667	77.5352	85.8816	105.2042	94.8786	40.8133333333333
233	153.999034949711	153.999034949711	153.999034949711	59.18	59.18	59.18	1	1	10.192	75.4948	77.5504000000001	132.643333333333	45.909	73.464	35.714	22.4444	7.133	11.2244	28.5646666666666	9.1818	48.9792	48.976	38.7663333333333	64.2726	7.1414	11.209	8.16320000000001	4.0816	161.2232	473.3728	588.732333333333	377.461666666666	113.109	126.5048	161.212666666667	23.4646	18.3636	32.6848	73.4688000000001	61.212	8.16319999999999	14.2828	55.1016	23.4646	7.1414	10.202	16.3253333333333	18.3888	14.2996
234	153.998822530111	153.998822530111	153.998822530111	67.342	67.342	67.342	1	1	86.7242857142858	66.3185714285714	148.961714285714	243.83975	64.278	139.6715	80.6702857142857	52.0345714285714	13.2525714285714	12.2434285714286	43.8661428571428	9.18128571428572	67.3388571428572	73.458	66.31625	84.7548571428573	11.2231428571429	21.423	10.1942857142857	11.2231428571429	334.653714285714	493.818285714286	653.98025	507.010999999999	158.144285714286	202.016571428572	151.9055	41.8317142857143	35.71	72.4402857142857	138.758857142857	89.7851428571428	17.3448571428572	37.7188571428571	60.1968571428572	38.7708571428571	15.3042857142857	29.5882857142857	34.663	26.546	13.2637142857143
235	154.968150185897	154.965269819512	154.978926070476	1071.29	1071.23	1094.73	69	54	751.771428571414	1239.29999999998	1148.51999999998	1120.50714285716	740.519999999987	1216.85999999998	843.539999999985	826.191249999984	928.199999999983	1037.33999999998	1338.24000000002	828.239999999985	1079.64999999998	1222.97999999998	1370.88000000001	1131.18000000002	796.619999999986	1221.96000000001	934.319999999983	813.057142857127	1359.66000000001	869.039999999985	866.923333333317	1031.81285714284	1176.05999999998	857.820000000012	841.657142857127	793.560000000011	1018.97999999998	835.379999999985	1202.57999999998	862.919999999985	848.807142857127	1013.88000000001	973.754285714269	924.39285714284	951.659999999983	726.24000000001	1433.06428571426	881.702857142867	898.379999999985
236	155.001529265173	155.000879660832	155.002178869515	1077.375	1075.34	1079.41	2	2	1172.61833333334	1834.90631578948	1755.42000000001	1738.08000000001	1287.94111111112	1598.94269230769	1322.60210526315	1324.98000000001	1351.17684210527	1402.50000000001	1895.17166666668	1262.42722222223	1687.08000000001	1786.01999999999	1693.20000000001	1652.40000000001	1248.13944444445	1669.74000000001	1309.67999999999	1264.80000000001	1599.06000000001	1263.78000000001	1424.94000000001	1970.64	1664.64000000001	1266.50944444445	1327.74277777779	1267.86000000001	1295.08500000001	1338.24000000001	1741.14000000001	1226.04000000001	1315.45842105264	1665.54666666668	1353.21789473685	1300.1505263158	1295.08500000001	1221.96000000001	2022.68315789472	1312.43444444445	1303.56000000001
237	155.071188142932	155.069183710764	155.079658819705	292.825	285.669	296.898	12	9	14.284	29.5882857142857	38.7708571428571	26.5274285714286	19.3854285714286	36.7302857142857	22.4462857142857	41.7965714285712	1430.44057142857	1789.957	1509.00257142857	1784.41725000001	35.71	30.6085714285714	30.6075000000001	17.3448571428571	52.0345714285714	68.3567499999998	92.846	89.7851428571428	17.3448571428571	23.4665714285714	15.2935714285714	29.5634285714284	22.4462857142857	17.3424285714286	16.3382857142858	27.5477142857143	17.3448571428571	14.284	22.4462857142857	15.3042857142857	24.4662857142858	17.3448571428571	21.426	19.3854285714286	18.3651428571428	36.756	12.2430000000001	27.5477142857143	13.2637142857143
238	157.009967174798	157.00879471066	157.011139638936	58.673	57.134	60.212	2	2	186.555428571429	229.564285714286	298.93325	296.903142857143	275.477142857143	326.491428571429	271.396	284.659714285714	148.836571428571	174.468857142857	176.509428571428	195.894857142857	183.651428571429	281.598857142857	256.091714285714	212.219428571429	61.2171428571429	119.273142857143	57.184	76.5214285714286	242.8195	649.922	424.438857142857	299.964	155.972571428571	257.112	171.408	275.4675	132.637142857143	182.759	210.1715	157.102	362.201428571429	315.268285714286	137.738571428571	155.083428571429	156.09825	360.192375	244.868571428572	140.799428571429	109.262285714286
239	157.975132528961	157.971653101909	157.985720526463	88.7555	84.675	89.788	86	86	287.720571428571	907.113375	712.757714285714	1050.94333333333	525.815	1142.499	671.379333333333	665.184888888888	329.321571428571	383.627428571428	701.956571428571	421.0535	754.905714285715	870.303714285716	732.539500000001	626.4028	737.640750000001	723.888999999999	446.8695	782.510444444445	858.030250000001	722.395999999999	642.757500000001	905.981999999999	837.602444444443	686.037333333334	614.190499999999	785.554	551.940222222222	541.771714285715	707.033250000001	558.096285714286	505.065	795.822857142857	419.689714285715	451.986571428571	368.271571428572	368.323142857143	514.8475	516.264571428572	714.209999999999
240	158.960632344643	158.960195204791	158.960914051465	406.597	405.007	412.183	4	4	750.930285714285	843.776285714285	897.851428571428	808.066285714285	611.151142857143	960.088857142857	688.692857142857	574.420857142857	572.380285714285	545.852857142857	608.090285714285	536.099999999998	904.993428571428	824.275428571431	837.654571428571	840.715428571428	646.861142857143	1006.00171428571	582.583142857143	705.938857142859	1195.7916	602.06014285714	697.342999999999	968.251142857142	957.243428571424	523.861333333334	734.605714285714	756.031714285714	594.826571428571	686.556142857145	987.252	678.038857142859	640.739428571428	1036.61028571429	626.455428571428	568.841142857145	579.522285714285	585.644	619.313428571428	580.461285714287	591.765714285714
241	158.960485230222	158.960435616629	158.960721352943	497.898	496.883	505.017	3	3	1254.43084615385	1464.0075	1566.13857142857	1430.44057142857	1082.52314285714	1620.24861538462	1195.69114285714	1109.60457142857	986.201857142854	921.685153846154	994.724999999998	872.363076923078	1503.82015384616	1525.70628571428	1463.08971428571	2484.3818	1080.02871428571	1732.48246153846	940.652769230768	1234.54571428571	829.564875000001	1032.96285714286	1090.70892307692	1693.32853846154	1610.35442857143	993.900000000001	1224.34285714286	1259.03257142857	958.86346153846	1170.796	1681.3403076923	1280.36892857142	1107.95271428571	1574.21607692307	1002.94085714286	959.202857142857	980.494571428571	1135.578	1069.38057142857	991.092230769231	892.701923076922
242	158.960224401755	158.960161418401	158.960780516915	286.701	278.556	286.718	3	3	1015.17136363636	1135.14981818182	1190.65827272727	1182.46975	814.177636363633	1292.68554545455	870.924727272729	757.042363636365	664.862181818181	644.07890909091	955.485818181822	695.825999999997	1116.17836363637	1136.58381818182	1167.61375	998.4402	807.623999999999	1307.98963636364	778.051909090912	853.511727272726	838.241000000001	714.19090909091	876.414272727274	1313.793	1228.40836363637	818.258727272728	916.734818181817	864.632999999999	769.89409090909	820.953636363638	1238.61109090909	897.840000000001	717.251727272724	1202.90154545455	755.001818181819	750.519272727272	723.76009090909	702.96790909091	995.357333333333	740.718000000001	761.123454545456
243	158.960075698563	158.960029639634	158.960121757493	513.193	512.187	514.199	2	2	1596.66823529412	1772.66344444444	1864.07735294117	1731.43911764706	1233.46447058823	2069.99152941177	1383.04023529412	1368.6395	1122.61111111111	1139.60282352941	1235.50494117647	1021.66770588236	1886.41505882353	1821.79083333333	1817.70838888888	1678.28705882353	1372.27361111111	2075.27823529412	1198.82638888889	1479.40277777778	1868.02688888889	1281.46888888889	1420.61333333334	2250.73277777779	2003.28	1289.20977777777	1532.45722222222	1528.31247058823	1183.88235294117	1386.5575	2153.41866666667	1480.95458823529	1323.52733333333	2094.66382352941	1232.83111111111	1245.35216666667	1113.77576470588	1284.99464705882	1275.34722222222	1252.90111111111	1151.84564705883
244	158.961232405442	158.957611449695	158.970754696396	1078.36	1063.13	1084.54	55	49	9541.2444827586	12387.656	11493.36	5486.5799999999	8942.7856	12048.8832	9281.5584	9129.5188	9070.6646666667	8931.12	9660.1268	8501.9728	11453.99	12010.108	11059.86	11541.3	9596.23499999997	11975.82	8360.94	9111.1516	12058.0668	8728.14	8707.0732	11206.5926923077	11339.34	8227.4852	8253.84	9158.58	8220.50239999999	9032.1	11760.11	9033.6012	9105.0292	11634.6008	8490.48	8713.1956	8896.60925925924	8999.46	9813.97119999999	8733.66064516126	8553.4244
245	158.962919669316	158.959520646534	158.971530061938	1111.11	1096.73	1122.28	19	11	1136.28000000001	1465.49375000001	1383.79375000001	1425.96000000001	1155.66000000001	1285.20000000002	1063.85999999998	990.419999999982	1025.09999999998	1054.68000000001	1199.52000000001	993.48000000001	1361.70000000001	1353.53999999998	1427.26875000002	1375.62375000001	981.240000000014	1485.12000000001	925.252499999983	1113.83999999998	1188.29999999998	883.535714285698	965.94000000001	1244.40000000002	1431.34375000002	992.46000000001	1006.74000000001	1152.20625000001	1011.84000000001	1094.45999999998	1457.58000000001	1177.08000000001	1080.48250000001	1430.04000000001	888.419999999984	993.479999999982	958.799999999983	1052.64000000001	1217.87999999998	959.82000000001	926.273750000008
246	158.960554239723	158.959385746264	158.97070019974	390.7485	378.514	399.957	14	7	849.868250000004	988.622249999997	916.216571428571	796.843142857142	646.861142857143	1136.881875	763.146999999998	690.286124999998	584.623714285714	608.068999999998	706.532000000001	601.947499999998	962.213625000001	950.872999999997	942.711000000004	985.561499999997	600.948285714285	1109.08	635.693624999996	705.017428571428	867.242857142857	601.968571428571	753.036750000001	1174.30775	1004.330625	677.445999999998	688.692857142857	734.605714285714	631.534749999998	644.278857142854	1063.1005	1100.84975	632.577142857143	1064.251125	649.899249999998	648.335	578.502	600.948285714285	683.567499999998	605.029428571428	672.344749999998
247	158.960845033195	158.959182309836	158.964559591655	443.7915	439.725	449.928	8	7	812.147428571428	895.810857142857	771.372000000002	854.999428571428	601.968571428571	869.323999999994	590.773000000001	610.130857142857	567.278857142857	510.686000000004	544.858000000001	448.946666666664	745.863666666668	859.681999999999	851.938571428571	773.412666666669	623.830999999999	902.995000000002	510.166666666668	700.936285714285	761.168666666669	585.644	558.578166666668	989.677142857142	933.796571428567	516.204333333337	657.738666666665	706.037714285714	514.248000000001	613.191714285714	810.938666666665	611.778666666665	642.689999999997	820.348000000002	592.786	582.583142857143	549.934	557.647999999999	567.821714285712	555.035428571428	499.96333333333
248	158.961317596964	158.960160362529	158.96947235968	466.28	463.191	473.411	7	6	737.265142857145	839.695142857142	780.555000000002	755.046666666668	529.552999999996	986.616285714285	664.670999999999	597.887428571433	537.690571428571	578.502	600.948285714285	547.893428571428	925.399142857142	816.894285714285	778.478	814.188	623.394571428571	948.068571428567	534.629714285714	654.003142857143	802.505999999999	566.179285714287	652.434285714288	974.372857142857	921.318000000007	587.684571428571	724.402857142857	629.442833333337	578.906999999999	612.676571428574	957.028	827.524125000001	602.482285714288	1042.732	535.200000000002	556.445000000004	464.251666666668	528.532666666668	548.913714285714	557.076	548.913714285714
249	158.961243386911	158.960723761575	158.969601563733	353.534	353.024	361.18	6	5	821.905000000001	911.194875000001	946.791999999997	903.585000000001	665.203000000003	1026.49725	725.972999999998	629.494249999998	585.264750000003	530.994285714288	701.931999999998	632.554999999998	1004.541	955.070999999995	921.628000000001	871.934000000001	729.962000000001	999.88	616.230999999998	722.914125000003	1077.35466666667	621.332249999998	735.690375000001	1088.60675	860.100857142857	627.475714285714	740.701499999998	783.107000000001	588.292714285714	685.691999999996	1055.95875	563.197714285718	658.061250000003	1055.714	647.858750000003	625.873000000001	554.480571428573	694.790250000003	712.134500000003	634.673249999996	662.142249999998
250	158.960909282117	158.959946508687	158.970079322562	368.305	367.308	371.4	5	5	756.031714285714	825.295571428574	974.338750000004	880.475750000004	648.878999999998	1033.773	647.881428571433	608.068999999998	553.995749999998	528.489499999999	565.238285714285	475.23	911.11514285715	816.228571428571	798.883714285714	887.648571428578	698.364	960.088857142857	557.076	721.316750000003	822.350285714285	644.403000000003	672.93314285714	1100.84975	943.99085714286	614.212	764.625000000001	778.450749999998	559.116571428576	694.790250000003	939.683142857142	653.531428571426	661.121999999998	950.906285714285	656.020749999998	626.433500000003	628.473999999998	671.818000000001	640.166999999999	685.104	578.502000000004
251	158.960902062377	158.960594810734	158.969394610005	456.049	453.98	460.147	5	5	666.643999999998	745.132666666665	732.479666666664	717.880166666661	506.085333333335	813.205666666669	524.451333333335	464.191	468.332999999997	434.661999999997	506.085333333335	464.815999999999	804.679333333335	738.721333333335	642.726	755.046666666668	525.471666666668	888.710333333335	534.654666666663	586.595833333332	1425.09969230769	483.638000000001	615.461999999997	769.2308	797.770333333338	554.040999999996	591.765714285719	629.141333333332	536.695333333335	568.232833333332	827.355166666664	726.852571428568	543.837666666668	879.224500000001	444.894399999998	515.268333333335	507.105666666663	532.613999999996	536.695333333335	516.204333333332	516.288666666663
252	158.961027526855	158.95932672674	158.970647849126	481.589	479.51	484.639	5	5	751.950571428571	782.559142857142	859.080571428571	786.640285714285	595.326285714288	933.561428571428	670.327714285714	587.684571428571	575.441142857143	540.675714285716	576.461428571428	519.761714285712	863.161714285714	828.472	813.167714285714	803.872571428574	640.166999999999	986.616285714285	559.116571428571	694.37714285714	811.465142857146	547.43314285714	602.474285714288	1033.54942857143	870.303714285714	599.928	665.226285714285	694.814571428571	597.887428571428	579.52228571429	926.289714285717	799.876000000003	563.197714285714	929.480285714285	530.474285714287	511.824857142857	625.413250000003	648.879000000003	599.928	565.238285714285	540.751428571428
253	158.962873785639	158.959242237558	158.971240179879	1168.905	1167.2	1169.27	4	4	355.979999999994	392.948000000011	430.261999999992	445.739999999992	326.018000000008	480.340000000012	341.348000000009	329.460000000009	250.920000000007	270.300000000007	376.379999999993	267.240000000007	455.812000000011	408.80000000001	377.118000000009	412.079999999993	318.864000000008	475.319999999992	248.880000000007	293.760000000008	459.000000000012	264.180000000007	260.100000000007	452.880000000012	443.848000000013	248.345999999995	290.129999999995	311.099999999994	252.959999999995	315.180000000008	471.142000000012	338.640000000009	307.622000000008	423.299999999992	284.580000000008	248.880000000007	230.520000000006	289.679999999995	381.48000000001	244.257999999995	222.360000000006
254	158.960512904798	158.958979606628	158.97041536727	1128.39	1125.31	1132.49	5	4	615.060000000012	745.620000000014	762.960000000015	656.931666666654	535.50000000001	744.600000000014	523.093333333343	545.700000000011	504.90000000001	559.980000000011	618.128333333346	469.966666666675	725.220000000014	747.860000000013	648.720000000013	686.460000000013	553.860000000011	782.340000000015	464.099999999992	552.840000000011	740.520000000014	468.180000000009	530.40000000001	724.36166666668	730.320000000014	485.520000000009	498.78000000001	596.653333333322	455.663333333341	557.940000000011	725.220000000014	575.198333333344	540.60000000001	742.560000000014	483.480000000009	457.980000000009	446.760000000009	562.020000000011	639.563333333345	437.273333333341	472.260000000009
255	158.960116786327	158.959940573109	158.969877946681	339.7495	337.703	343.848	4	4	637.708333333329	791.778666666661	730.134166666668	699.834333333338	504.044666666668	760.893333333332	497.795166666665	550.979999999996	472.41433333333	446.467999999999	535.675000000001	439.763666666664	747.904333333335	696.887666666668	735.660333333335	709.131666666668	523.430999999996	855.737666666668	498.410666666666	537.188666666665	841.735714285714	490.700166666665	544.104166666667	867.452666666665	762.064499999998	528.532666666663	580.569666666668	581.590000000001	499.881666666665	504.044666666663	802.637000000001	544.281833333334	518.752666666663	850.958000000002	528.532666666663	480.576999999997	472.414333333334	542.72866666667	522.410666666663	473.357333333332	513.227666666668
256	158.960400037811	158.960165533401	158.96167073931	421.89	416.259	430.525	6	5	1326.3	1457.54861538461	1478.77692307692	1505.18076923077	1146.82584615385	1800.02846153847	1156.00861538462	1114.176	915.216000000001	922.891153846154	946.235250000002	943.357692307695	1529.44123076923	1462.45938461538	1497.15028571428	1448.47153846154	1068.18161538462	1761.05107692308	1005.00307692308	1208.04430769231	1857.31288235294	943.119692307693	1199.79138461538	1717.82515384615	1464.77625	1062.67969230769	545.878333333335	1314.1563076923	1030.51076923077	1118.17292307692	1757.99015384616	1190.69907692308	1052.87815384615	1680.1545	1010.5913076923	1024.77507692307	966.595615384616	1125.82523076923	1101.84923076923	1034.11715384615	984.151538461541
257	158.966050880519	158.960402628581	158.97078274605	1158.01	1154.89	1162.04	4	3	634.439999999989	758.880000000003	762.959999999986	782.340000000003	601.799999999989	836.399999999985	565.080000000002	576.300000000003	465.120000000002	499.799999999991	712.594545454532	498.779999999991	836.399999999985	747.660000000003	720.119999999987	733.379999999987	503.879999999991	853.739999999985	419.220000000002	575.280000000002	736.440000000003	452.880000000002	490.620000000002	745.619999999987	678.299999999988	464.663999999992	547.207272727263	591.600000000003	452.262727272719	569.160000000002	781.319999999986	578.906999999989	571.200000000003	817.019999999985	448.800000000002	455.940000000002	481.439999999991	534.47999999999	692.580000000003	488.579999999991	440.640000000002
258	158.960704278052	158.96066840358	158.961266165452	307.123	303.042	308.132	3	3	1598.21485714285	1879.27857142857	1848.75771428571	1764.568	1281.41904761905	2024.24685714286	1338.61485714286	1082.52314285714	1370.56347619048	1251.54	1667.06904761904	1293.6619047619	2050.64542857143	1830.81971428571	1871.204	1940.04	1501.86057142857	2346.65714285714	1391.99447619048	1540.04228571429	2090.44568181818	1343.00933333333	1648.78171428571	2290.16228571429	2150.76228571428	1472.27228571429	1678.76166666667	1465.1508	1409.01457142857	1462.00119047619	2304.45028571429	1628.756	1150.13033333334	2141.57971428571	1387.2	1374.26071428572	1293.72228571429	1367.82	1659.07514285714	1260.3469047619	1366.16257142857
259	158.970071571608	158.969519641353	158.970623501864	1140.63	1139.59	1141.67	2	2	1194.42	1448.26687499999	1459.49374999999	1383.11999999999	1050.6	1400.45999999999	1076.46	1020	988.985624999996	1038.99625	1255.62	880.259999999997	1417.79999999999	1401.31812499999	1393.31999999999	1351.30749999999	1040.016875	1456.43187499999	924.119999999996	1086.965625	1368.00125	917.541874999996	1010.82	1475.93999999999	1403.51999999999	946.119374999996	957.779999999996	1189.02812499999	857.294374999997	1051.24375	1448.26687499999	1076.1	1047.16125	1471.85999999999	869.039999999997	958.366874999996	898.149999999996	1021.02	1242.10062499999	953.699999999996	927.748124999996
260	158.961119040881	158.96111616933	158.961121912431	276.5035	273.437	279.57	2	2	495.914399999998	560.0898	613.220333333335	496.400400000003	391.7568	628.42266666667	376.527599999998	285.711999999999	322.3832	325.4438	429.5042	327.548399999998	535.605	523.3626	483.5748	499.562399999995	369.384799999998	679.586399999997	414.2012	417.2618	649.846166666665	390.277000000002	469.292	623.464399999997	573.3524	475.475333333334	411.1406	463.231333333334	366.323599999998	375.875200000002	589.6756	406.0396	275.507999999999	562.240399999997	319.385199999998	297.956799999999	284.691600000002	368.340333333334	415.302800000003	289.7368	396.935599999998
261	158.970144098455	158.970144098455	158.970144098455	541.774	541.774	541.774	1	1	553.111000000004	631.483166666665	722.277999999998	650.972666666662	495.800999999999	760.148333333342	463.155666666665	436.702666666672	372.360833333332	403.031666666664	431.530500000007	365.279333333331	685.663999999995	633.626999999996	650.334666666665	616.281333333329	447.92633333333	800.830833333331	409.771999999999	490.780333333339	611.179666666674	396.844833333332	485.599333333332	716.273999999995	715.136833333331	407.046499999999	522.410666666673	513.143833333332	418.746666666662	458.129666666663	729.538333333328	568.299142857147	391.807999999997	767.165333333345	437.651499999999	378.543666666664	374.401166666666	452.213999999999	405.072333333338	407.046499999999	385.622999999999
262	158.970173361313	158.970173361313	158.970173361313	548.916	548.916	548.916	1	1	583.630666666663	565.264666666673	648.82600000001	584.555499999998	396.844833333339	704.029999999995	458.054833333332	383.645333333331	359.098666666672	377.523333333338	407.046499999999	348.953999999998	798.88371428572	555.990833333332	630.566000000007	707.483428571425	474.454999999997	863.040857142853	410.173999999997	526.405999999998	634.647333333329	385.622999999999	502.038333333334	781.828666666679	724.318333333331	421.328833333332	488.739666666663	517.224499999998	400.991000000005	450.98733333333	767.165333333345	607.580000000002	380.211333333332	712.192666666662	405.628333333334	356.096333333337	378.481833333332	462.189428571432	406.092666666664	376.441499999999	378.481833333332
263	158.970180070011	158.970180070011	158.970180070011	570.347	570.347	570.347	1	1	778.001999999997	810.144666666666	887.689999999999	793.300666666668	606.012000000001	1067.26866666667	656.593777777773	627.436666666668	482.302333333334	543.837666666666	597.850222222223	518.329333333333	894.734888888891	811.164999999999	822.388666666666	846.784444444446	585.671333333333	1060.01088888889	529.553	672.399666666666	800.961666666666	536.63688888889	655.053999999999	1059.76000000001	1006.95933333332	574.447666666666	684.569111111112	731.977333333332	532.556000000001	623.016333333327	1029.40422222222	681.4936	560.163	988.595333333323	582.610333333333	460.170333333333	484.922222222222	646.8068	528.532666666666	564.551555555555	525.128333333334
264	158.961419496314	158.961419496314	158.961419496314	262.226	262.226	262.226	1	1	638.698857142857	741.747714285714	698.895714285719	700.936285714285	550.954285714285	811.127142857142	544.832571428571	467.290857142857	313.984000000001	299.964	499.170000000002	197.935428571428	757.052	759.092571428571	714.2	716.658285714282	529.528285714286	836.634285714285	527.487714285714	587.684571428571	824.362000000003	489.737142857143	610.130857142857	820.639999999996	818.269142857142	549.934	624.32742857143	579.52228571429	503.000857142857	504.021142857143	846.837142857142	562.177428571428	446.509714285712	807.046	512.772571428573	487.696571428571	443.824285714286	471.372	607.494999999999	480.150857142859	488.716857142857
265	158.961742962108	158.961742962108	158.961742962108	498.895	498.895	498.895	1	1	451.970749999996	486.659250000002	527.469250000002	472.375749999995	376.472250000002	482.46	388.715249999996	368.310249999996	348.925500000001	333.090499999999	370.350750000002	334.641999999997	576.266999999998	514.205999999995	531.550250000002	489.719999999995	365.249499999996	627.607499999999	254.063000000003	414.221500000002	640.951000000003	346.885000000001	346.8	447.782000000001	527.469250000002	354.026749999997	412.180999999996	441.768249999996	327.500250000001	385.654500000002	624.393000000003	452.991000000002	348.925500000001	567.259000000002	333.7035	259.16466666667	327.981749999999	386.674750000002	376.011000000002	274.918000000003	319.966000000002
266	159.074735568453	159.073387779196	159.082635906895	54.073	54.067	54.084	3	3	158.125833333333	182.639666666667	298.2488	331.565	209.168333333333	299.2702	207.093833333333	205.0602	22.4473333333333	28.5646666666667	34.6936	32.6186666666667	424.042666666667	411.140600000001	423.466	576.488333333333	166.314333333333	168.531	99.0531666666666	172.577166666667	58.1495	36.732	15.303	29.5916	109.068666666667	30.61	23.4646	107.121	58.1590000000001	77.6264000000001	69.3713333333333	68.3623333333333	141.803166666667	73.464	58.159	39.793	80.5958	98.9594	162.2118	118.223333333333	28.5693333333333
267	159.96540897089	159.96540897089	159.96540897089	1083.55	1083.55	1083.55	1	1	461.039999999992	663.928571428559	628.319999999989	722.16000000001	433.085714285706	670.05714285713	458.62142857142	450.839999999992	449.428571428563	488.579999999991	495.392857142863	469.199999999992	697.679999999988	644.639999999989	631.379999999989	775.200000000008	458.999999999992	654.839999999988	471.239999999992	473.635714285706	639.539999999989	452.879999999992	475.319999999992	659.939999999988	677.349999999989	507.959999999991	452.879999999992	515.100000000007	444.719999999992	462.059999999992	642.478571428559	471.239999999992	442.679999999992	674.142857142866	421.849999999992	490.619999999991	433.499999999992	552.840000000006	491.639999999991	469.199999999992	429.419999999992
268	159.964966648844	159.964966648844	159.964966648844	1091.66	1091.66	1091.66	1	1	236.640000000005	349.860000000007	320.280000000006	328.439999999994	261.120000000005	384.540000000005	230.520000000004	215.220000000004	225.420000000004	276.420000000004	286.619999999995	199.225000000004	313.140000000006	339.193333333339	325.380000000006	346.799999999994	237.026666666671	324.360000000006	204.000000000004	207.398333333337	333.540000000006	212.160000000004	229.500000000004	411.060000000006	383.520000000005	231.918333333329	267.240000000005	258.059999999995	230.896666666671	225.420000000004	390.660000000005	224.766666666671	228.480000000004	345.779999999994	228.480000000004	214.200000000004	244.800000000003	230.519999999996	245.200000000004	215.220000000004	222.360000000004
269	159.969266160121	159.967372526372	159.971159793871	85.1935	84.675	85.712	2	2	113.257	328.547333333333	327.527	326.506666666667	155.217333333333	397.93	168.2725	232.636	201.663	172.436333333333	322.425333333333	181.619333333333	302.9895	290.7475	317.323666666667	266.2635	201.005666666667	273.717333333333	224.473333333333	233.656333333333	309.1105	332.574333333333	310.181333333333	327.527	315.283	330.534000000001	331.608333333333	227.534333333333	252.022333333333	172.436333333333	294.828166666666	165.429	119.418	309.1105	227.497166666666	225.493666666667	216.310666666667	121.399833333334	179.402666666667	231.615666666667	305.079666666667
270	159.966941048117	159.966264183408	159.967068357166	1076.41	1074.32	1079.42	3	2	478.966250000004	632.399999999989	685.440000000007	629.090000000006	441.660000000004	662.999999999988	460.019999999992	434.107142857135	465.119999999992	491.640000000007	498.780000000005	401.387500000004	722.023750000006	630.359999999989	723.180000000007	896.438000000003	493.679999999991	712.980000000007	456.959999999992	438.192857142849	640.559999999989	457.979999999992	465.119999999992	666.060000000009	707.850000000009	432.480000000004	478.966250000004	511.020000000005	452.880000000006	405.959999999993	656.880000000009	484.500000000007	464.749999999991	734.400000000007	473.635714285706	430.02142857142	447.38571428572	457.980000000005	473.279999999992	438.116250000004	429.837142857136
271	160.075226943109	160.068120971527	160.085867184645	271.8925	257.118	282.614	50	44	86.7283333333335	156.111	118.452571428571	268.347666666667	849.898	1051.63	807.083666666661	1979.44666666665	7116.05661538461	3262.87371428571	1068.26133333334	3357.91700000001	286.45942857143	443.845000000001	298.957666666667	238.757999999998	1640.3755	1978.26474999999	1618.24866666667	1991.59771428571	271.396	163.253333333334	98.9561666666664	129.561166666666	197.085166666667	129.709333333333	80.6063333333328	264.254	476.495666666663	223.671999999999	225.456833333333	126.521333333332	1397.184	805.042999999994	303.335999999999	516.288666666663	1174.2502	703.997142857148	349.974333333334	766.538666666665	1000.58000000001
272	160.075229213146	160.073276550902	160.08577088701	236.7065	233.658	237.75	40	39	511.103499999998	790.758333333331	565.264666666665	798.883714285714	465.835333333332	713.179714285714	419.357000000001	1053.83216666667	871.055166666668	974.372857142861	430.560571428573	855.899857142859	1308.06733333333	1065.228	1311.06714285714	1271.22742857143	1678.99885714286	1065.02914285715	681.582666666665	1559.83483333333	1463.08971428571	1674.23025	1642.52957142857	2336.45428571428	1352.825	1291.62742857143	1070.3	1484.645625	959.068571428571	1007.3895	1291.7065	1052.79916666667	2270.704	1814.15266666666	1120.326	1132.422	1608.04533333333	1625.391	824.390857142857	1764.074	880.547666666665
273	160.07759812686	160.073788615635	160.08561746398	366.2955	365.244	370.386	12	12	8.16228571428571	19.3854285714286	16.3222857142856	20.4057142857143	15.3042857142857	18.3651428571428	13.2637142857144	60.1884285714287	834.564500000004	1013.10825	538.691999999999	1213.820375	13.2637142857143	25.5071428571428	14.284	14.284	43.8722857142857	38.7708571428571	44.8925714285714	31.6288571428571	23.4665714285714	12.2331428571428	9.18257142857142	17.3448571428571	16.3177142857143	7.142	7.142	13.2618571428572	18.365142857143	23.4665714285714	17.3424285714286	8.16114285714288	49.994	44.8925714285714	9.18257142857142	17.3497142857142	42.852	15.3174999999999	20.422857142857	36.7302857142857	44.8925714285714
274	160.074299340886	160.073447892241	160.076730495546	526.9495	520.315	532.564	8	4	7.14175000000003	12.2430000000001	8.16199999999992	5.105	6.12149999999994	9.18225000000004	5.09812500000002	17.3442500000001	430.545499999996	656.020750000003	22.4455000000001	939.650250000004	11.22275	9.17662499999992	9.18224999999991	10.2025	35.7087500000002	14.2835000000001	23.4484999999999	38.7695000000002	8.15599999999995	9.18225000000004	8.16200000000003	13.264875	6.126	9.18225000000004	7.14175000000003	7.14175000000003	3.061125	8.16200000000003	9.18337500000001	8.15700000000004	9.18224999999991	13.264875	5.10125000000002	8.16300000000001	8.16699999999992	6.12149999999994	7.14175000000003	5.10124999999995	8.16800000000001
275	160.079049332615	160.07478139389	160.08289194724	394.3225	389.754	396.895	4	3	11.22275	11.22275	9.18224999999997	9.18225000000004	11.22275	15.305625	5.105	17.3442500000001	320.358499999999	317.297750000001	161.318	366.269749999999	18.36675	12.243	10.2025	7.14174999999998	23.4657499999999	19.3728750000001	7.14174999999998	22.4455000000001	10.2025	12.243	9.18225000000004	11.22275	9.18225000000004	10.2025	4.08100000000002	11.224125	7.14700000000001	9.17700000000002	10.2025	10.2025	14.273	18.3645000000001	5.10124999999999	13.273	18.36675	12.243	5.10124999999999	14.2835000000001	22.44825
276	160.078091509088	160.075453360421	160.080729657754	289.7605	289.756	289.765	2	2	8.15466666666665	5.10083333333332	16.3245714285714	12.242	12.2434285714286	11.2231428571429	8.16933333333327	22.4436666666666	849.104666666673	1083.5055	52.0370000000001	1306.80299999999	11.2231428571429	8.16133333333331	8.16266666666669	9.18257142857142	20.4066666666665	19.3831666666668	31.6561666666664	20.4033333333333	14.2959999999999	12.2439999999999	10.1933333333333	8.15466666666665	9.18257142857142	2.04057142857143	7.14233333333328	10.2028571428571	9.19049999999993	8.16133333333331	9.18299999999994	4.0813333333333	14.2706666666668	18.3629999999999	6.12099999999998	17.3456666666665	21.4260000000002	10.2028571428571	5.10166666666668	13.2643333333334	20.4033333333333
277	160.077649895126	160.07733569502	160.077964095231	121.4045	121.388	121.421	2	2	28.5693333333333	80.5348571428571	77.5417142857142	105.089428571429	145.002285714286	147.941428571429	126.515428571429	185.700666666667	131.6015	191.813714285715	65.2982857142858	174.468857142857	113.156571428571	155.213714285714	151.129142857143	111.211142857143	159.142285714286	159.164571428572	113.251714285714	147.924166666667	63.2577142857144	26.5026666666667	19.3854285714286	25.4857142857143	77.4693333333333	36.726	43.8722857142857	203.885714285714	119.373428571429	113.251714285714	122.32	67.3860000000001	536.695333333333	318.329142857143	126.515428571429	211.199142857143	441.783714285714	332.892571428571	218.341142857143	324.178285714286	150.984666666667
278	160.086144947544	160.085962173419	160.08632772167	273.425	273.419	273.431	2	2	88.7648571428571	159.164571428571	118.358666666667	270.388333333334	880.547666666669	1053.83216666666	821.368333333335	2048.73371428571	4105.62971428571	4005.17433333336	1826.81600000001	4285.40000000001	287.451999999999	448.925714285714	297.888666666666	238.758000000001	1640.26057142858	1951.89766666667	1335.554	1995.67885714286	276.510333333334	142.84	88.7648571428571	135.698	198.106333333334	111.307166666667	79.5711428571431	259.929999999999	418.336666666668	231.961571428572	228.544	127.541666666667	1419.38857142857	807.046	266.481	437.702571428571	936.666000000002	711.056166666671	162.233	657.064	822.173333333339
279	161.059825194311	161.057246111441	161.067941924022	207.119	204.064	208.14	8	8	17.3448571428571	43.8722857142857	35.705	33.6694285714286	25.4906249999999	34.6897142857143	23.4632857142857	31.6288571428571	315.268285714286	295.069	128.556	143.860285714286	29.6186666666667	35.71	28.568	32.6491428571428	45.9128571428571	37.7505714285714	23.4665714285714	45.9128571428571	33.6694285714286	29.5882857142857	23.4665714285714	44.9239999999999	32.6491428571428	23.4665714285714	22.4462857142857	22.462	20.4028571428571	26.5274285714286	26.5274285714286	18.3651428571428	28.568	26.5274285714286	17.3448571428571	12.2417142857143	26.5274285714286	17.3448571428571	7.142	17.3448571428571	9.18257142857142
280	161.081051892416	161.077120069834	161.090074975084	269.8575	265.269	272.428	20	20	15.3021428571429	31.6288571428571	29.609	38.7694999999999	126.5265	130.688	90.8022500000004	239.733571428572	1616.2245	1849.86433333334	1296.86875	2142.45	44.8635000000002	61.2171428571428	58.1542500000002	43.8707500000002	189.613714285715	255.062500000001	205.07742857143	235.884000000001	48.9719999999999	25.5071428571428	25.5071428571428	37.7505714285717	25.525	34.7097500000001	22.4462857142857	45.9112499999999	52.0327500000002	31.6554285714284	30.6300000000002	17.3442500000001	130.688	100.994142857143	45.9835714285716	66.3092857142859	161.1995	104.07825	58.1542499999998	101.9625	150.087000000001
281	161.094482454272	161.093338382508	161.095723594677	384.63	381.609	384.737	7	7	45.8775	87.7414999999998	101.9625	129.667	67.3364999999998	116.3085	67.3364999999998	152.017250000001	83.6582222222219	106.041	43.8707499999999	112.2275	71.4262500000001	103.04525	73.4580000000003	43.8707499999999	73.4160000000002	113.24775	60.239	116.318	146.916	196.902888888889	160.179250000001	179.696	90.8022500000004	97.9440000000004	78.5742222222224	125.506124999999	45.9112499999999	71.4155555555557	88.7617500000004	79.5794999999998	96.8683333333336	68.3567500000003	60.1947499999998	45.9112499999999	66.3243749999996	87.7415000000004	23.4485	68.3623333333333	15.305625
282	161.953795536229	161.953795536229	161.953795536229	297.912	297.912	297.912	1	1	14.2835000000001	16.3239999999998	23.4657499999998	16.3240000000001	9.18225000000004	19.3847500000001	6.12149999999994	10.2024999999999	24.4860000000001	17.3442500000001	54.0864999999999	23.4657499999998	18.3645000000001	17.36975	8.16200000000003	15.3037500000001	21.4252499999998	22.4454999999998	40.8099999999996	10.2024999999999	17.3442500000001	14.2834999999999	19.3847499999998	19.3847499999998	22.4455000000001	25.5062499999998	20.3799999999998	6.12150000000003	22.4124999999999	7.14175000000003	19.3847499999998	10.2024999999999	8.16199999999992	13.2632500000001	17.3442499999998	35.7174999999999	43.8814999999999	8.17399999999998	63.2554999999994	49.9922500000002	80.5010000000004
283	162.043186886451	162.039368230646	162.051251493902	187.7165	183.652	188.771	10	10	248.961333333334	664.128500000001	563.223999999999	705.955333333334	29.5896666666666	679.542000000002	385.623000000001	1021.306	248.949714285714	274.424833333334	86.7283333333331	234.868333333334	362.218333333334	480.577000000001	547.829500000001	400.991000000001	24.508	860.000499999997	376.441500000001	609.139000000001	80.6063333333331	38.7708571428571	40.8466666666667	41.8336666666668	108.137666666667	38.7663333333334	31.6303333333334	787.660571428571	197.912333333334	34.6913333333334	232.636000000001	129.709333333333	1348.62885714286	880.909714285714	213.249666666667	294.876333333334	442.752333333332	324.412999999999	204.066666666667	464.251666666666	75.5046666666669
284	162.053417597591	162.053172323784	162.053662871399	256.0755	255.089	257.062	2	2	17.3428333333334	32.6506666666667	17.3433999999999	30.6059999999998	14.2827999999999	35.7139999999998	19.3838	69.3713333333331	114.277333333333	94.8971999999995	43.8772	123.4442	37.7474	49.988166666667	51.0099999999997	24.4895999999999	127.541666666667	33.6666	35.7116666666666	82.6335000000001	109.182799999999	90.8096666666664	66.3216666666668	93.9626666666669	80.6115999999996	47.9493999999997	29.5896666666666	100.999799999999	61.284	31.6303333333334	81.6133333333338	60.1328	117.319166666667	98.9561666666664	40.8133333333334	56.1091666666668	88.7573999999995	31.6262	34.6868	80.5958	48.9680000000003
285	162.072780433468	162.072780433468	162.072780433468	58.143	58.143	58.143	1	1	52.0127142857143	92.8410000000001	73.4898461538461	92.8410000000001	91.8207692307693	131.669307692308	59.1733846153846	195.884307692308	365.974857142857	651.927461538462	364.249846153846	400.799538461538	151.957076923077	179.560615384615	166.297615384615	133.650230769231	41.8326153846154	32.6498461538462	29.6000769230769	38.7885	126.508615384615	68.3296923076923	68.3606153846154	121.416615384615	179.432	77.5433846153846	44.8901538461539	409.143384615385	141.812076923077	163.372307692308	203.025923076923	152.025846153846	368.331076923077	289.767384615385	139.782153846154	193.843846153846	210.183384615385	467.300923076923	300.968076923077	311.193846153846	61.245
286	163.067244585823	163.06271040098	163.069247730276	58.159	56.095	58.16	3	3	142.74	186.70575	129.558142857143	129.57175	101.008285714286	90.869	88.7648571428571	89.782	114.176	168.347142857143	267.3055	107.0475	71.4175	86.7242857142857	82.6431428571428	71.42	37.7505714285714	45.9128571428572	20.42	27.5477142857143	128.556	54.0751428571428	35.70875	95.9035	118.1895	44.8925714285714	30.6085714285714	115.292285714286	32.6491428571428	59.2373333333333	91.8128571428571	76.5428571428571	72.4402857142857	67.3388571428572	51.0142857142857	37.74925	44.8925714285714	132.637142857143	164.266	62.23525	14.294
287	163.074320956366	163.07179479561	163.084023275089	196.877	193.85	197.949	21	21	18.3651428571429	19.3854285714286	17.3594285714286	27.5477142857143	13.2748571428571	24.4868571428571	17.3424285714285	51.0571428571428	3310.54514285714	3668.94742857143	2653.88700000001	2230.885	21.426	31.6288571428573	27.5708571428571	15.3042857142857	220.227428571429	125.495142857143	204.905142857143	252.222285714287	29.5882857142857	28.546	17.3448571428571	26.5274285714286	19.3827142857143	22.4651428571428	16.3382857142857	44.8925714285714	10.2014285714286	19.3691428571428	27.5477142857143	16.336	72.440285714286	25.5071428571428	14.284	45.9064285714287	28.568	54.0751428571428	36.7302857142857	44.8925714285714	22.4462857142857
288	163.110486932703	163.109481962601	163.111679126851	384.63	384.624	384.681	3	3	27.5265	54.0732499999999	80.5503749999998	78.6280000000003	48.9737142857143	46.9331428571428	46.9331428571428	80.5997500000003	38.7694999999999	36.7302857142857	52.0327499999999	35.71	41.8317142857143	58.1542499999998	46.9315000000002	35.71	43.8438749999999	45.9128571428571	53.0920000000004	65.2959999999998	95.9068571428571	133.65275	103.04525	99.0370000000001	73.5120000000005	60.1968571428576	63.2710000000003	72.4402857142857	24.4868571428571	30.6075000000001	57.1360000000004	52.0345714285714	77.4915000000004	37.7452857142858	34.6884999999999	34.6884999999999	35.71	73.4605714285714	27.5265	30.6074999999999	15.3042857142857
289	163.982943893761	163.982323964437	163.983563823085	157.6415	156.106	159.177	2	2	93.7786666666665	123.460333333334	102.02	82.5659999999998	43.8743333333332	52.0284999999998	28.5693333333333	97.010833333333	463.155666666667	496.902333333332	85.7079999999998	460.095166666665	55.0979999999999	74.4113333333332	73.4639999999998	53.0573333333332	25.5041666666666	28.5926666666666	28.5693333333333	26.5026666666667	36.684	38.7663333333334	26.5243333333333	28.5646666666666	42.8470000000001	33.6709999999999	17.3598333333333	155.090666666666	61.2199999999998	31.6251666666666	58.2159999999999	33.6654999999999	242.839333333334	178.383333333333	41.8336666666666	80.6063333333331	238.718999999999	169.347666666666	48.9679999999998	128.562	103.053666666666
290	164.078566155711	164.077121788347	164.080938720703	195.891	194.864	196.911	4	4	7.14233333333335	6.12200000000001	6.12700000000001	7.1414	5.107	5.10166666666668	2.04033333333334	11.2346666666667	498.329333333334	496.821166666665	271.364333333334	276.4742	7.14233333333332	12.244	3.0642	5.101	25.475	15.303	19.3673333333334	42.8890000000001	5.10166666666665	9.17400000000002	4.0808	5.10166666666668	5.10083333333334	2.0404	2.0428	2.04033333333334	5.10083333333334	7.13533333333335	4.08133333333334	3.0606	18.363	11.2236666666667	2.04066666666667	6.12100000000001	7.1414	9.1818	6.12240000000001	8.16320000000001	4.08466666666667
291	165.053890165441	165.051956912588	165.062994808381	114.269	110.188	114.286	8	8	73.464	110.196	86.7242857142858	106.109714285714	67.342	111.198166666667	56.1183333333333	185.518666666667	391.744	430.580666666667	300.984285714286	446.906	131.616857142857	121.312	119.373428571429	87.7445714285714	266.294571428571	222.432666666667	170.395666666667	296.917	160.184857142857	235.697	250.145	307.867428571428	205.087	139.785666666667	144.758857142857	154.192571428572	75.5011428571428	69.3794285714285	166.287166666667	117.453333333333	279.525666666666	130.486857142857	63.2606666666667	122.434285714286	140.681142857143	141.700571428572	55.098	140.799428571429	76.5124999999999
292	166.016790044875	166.016790044875	166.016790044875	252.006	252.006	252.006	1	1	17.3448571428572	30.6085714285715	30.6042857142857	26.5274285714286	22.4462857142857	29.5848333333334	16.3222857142858	14.284	14.284	16.3245714285714	35.7100000000001	15.3042857142857	29.5882857142857	31.6288571428573	32.6491428571428	20.4057142857143	22.4462857142857	23.4638333333334	20.3885714285715	20.4057142857144	23.4665714285714	16.3245714285715	17.3448571428571	27.5477142857144	25.5071428571428	22.4462857142857	17.3448571428571	16.3245714285714	24.4765714285715	25.4857142857143	32.6445714285714	15.3042857142857	13.2525714285714	25.5071428571428	13.2637142857143	22.4431428571429	15.3042857142857	14.306	34.6897142857143	13.2618571428572	21.4260000000001
293	166.083314116105	166.080587891033	166.092375976897	154.076	152.013	157.086	17	17	1134.518	2032.504	1678.44833333334	2264.95866666666	1207.9168	1838.64066666666	1236.2896	2569.73933333333	996.70283333333	1056.114	195.9168	1317.25033333333	1352.03	1486.81866666666	1357.132	1202.8158	1457.5378	1583.3504	903.867666666664	1785.29166666666	1308.824	891.625666666664	815.360000000001	1478.394	1420.304	720.237666666664	686.684333333332	1476.5188	694.892400000001	904.887833333331	1368.4905	967.1496	1941.69433333333	1253.78	628.928666666665	885.707200000001	1266.17457142857	1488.4718	133.6462	952.033200000001	583.630666666665
294	167.060958716048	167.055463446429	167.066453985667	844.7415	841.695	847.788	2	2	7.14155555555557	34.6875555555556	64.2809999999999	47.9504444444445	10.2022222222221	77.4946666666668	7.14155555555557	36.7039999999997	129.667000000001	114.277333333333	4.0808888888889	69.3373333333335	40.8133333333333	44.9191111111111	60.2717777777775	66.3144444444438	12.244	18.366	36.7040000000002	11.2224444444445	22.488888888889	39.793	88.8173333333332	43.8456666666668	27.549	60.2324444444444	16.3342222222222	8.16266666666666	73.4159999999993	19.3842222222223	12.244	24.4853333333334	10.2088888888889	82.6469999999999	67.3346666666668	130.588444444445	73.4159999999993	24.488	10.1966666666667	126.507555555556	80.5536666666658
295	167.087846406977	167.087846406977	167.087846406977	154.026	154.026	154.026	1	1	146.736	287.6964	254.0796	322.0672	141.8078	253.0096	169.1872	439.189	48.9696	139.7948	27.5508	207.1006	175.5088	207.3442	181.6312	140.7876	229.815	239.747	128.5452	241.7874	160.0144	120.3836	112.112	193.838	193.838	100.9998	96.8999999999999	227.5492	75.5096000000001	126.5048	174.5226	119.3634	312.2424	173.434	72.3632	141.8356	104.0604	243.8278	26.5252	154.0804	77.5504000000001
296	169.034622555664	169.034560360583	169.034684750746	83.666	82.64	84.692	2	2	284.64975	569.2995	620.362666666666	692.730888888889	325.499625	416.262	260.156666666667	434.662	558.3435	700.146111111111	399.970666666667	324.4395	227.509555555556	322.214666666667	188.74625	236.691555555556	55.134	71.4622222222221	32.648	48.972	195.888	127.53125	92.8402222222222	185.700666666667	238.7385	92.785875	76.5250000000001	113.257	68.3548888888889	122.43	215.149666666667	162.321333333333	131.5155	123.45025	82.6402500000001	45.915	44.891	89.7820000000001	65.2586666666667	35.70875	76.5187500000001
297	171.137405470262	171.136226654053	171.138443333762	362.6965	354.004	370.369	6	2	19.3831666666666	42.8540000000001	39.7865000000002	44.8946666666668	15.305	42.8540000000001	10.2033333333333	16.3253333333334	18.366	21.427	27.5490000000001	15.2900000000001	20.4033333333333	25.4833333333333	30.6100000000001	30.6049999999999	5.09666666666666	29.5848333333335	17.3456666666667	10.1933333333333	29.5896666666667	15.3025	13.2621666666667	21.4234999999999	25.5041666666666	19.3863333333334	20.4066666666665	8.16133333333331	19.3673333333333	9.18299999999994	16.3253333333334	6.12200000000001	14.2823333333333	34.6856666666669	17.3456666666667	8.16266666666661	20.4033333333333	15.3025	17.3456666666667	21.4269999999999	6.12099999999998
298	171.990456209216	171.988310231103	172.001276468786	115.278	111.208	116.321	26	26	145.907666666667	292.787833333333	276.458714285715	325.471142857143	414.187666666667	610.159333333333	396.909666666667	441.371333333333	324.466	318.292	250.990285714286	229.575	180.590571428571	178.383333333333	171.388	176.509428571428	90.8096666666667	40.8133333333333	64.2705000000001	72.4436666666667	128.556	144.863666666667	189.937	128.541	94.891	123.460333333333	125.378	306.3	165.286285714286	143.860285714286	178.558333333333	132.751666666667	453.603333333333	421.024000000001	180.599	309.103285714286	407.828571428571	407.828571428571	260.1425	440.763428571428	105.094333333333
299	172.09608372764	172.093322689614	172.106536314917	249.9655	247.93	252.998	6	6	53.0573333333332	102.016666666667	116.3028	217.3452	214.284	348.2974	207.1412	416.295999999999	1436.62933333334	1643.68028571428	520.302	2529.5716	226.5288	275.489999999999	258.1106	209.141	305.079666666666	408.16	233.427333333333	396.909666666668	161.1916	154.045166666667	120.399333333333	141.826333333333	203.0198	174.4542	116.299	316.324	261.9344	236.485333333333	272.428999999999	145.8886	1244.72228571429	662.196333333332	234.638333333334	389.767333333332	706.116800000001	585.9498	268.3126	699.994400000001	660.155666666665
300	172.977792932117	172.975968351895	172.980643585122	59.168	58.143	60.2	4	4	39.7577142857143	190.793428571429	176.509428571428	242.828	88.7648571428572	172.428285714286	102.028571428571	99.988	73.3988571428572	87.7486666666667	121.414	51.0142857142857	190.793428571429	136.718285714286	171.408	184.671714285714	33.6694285714286	80.5348571428571	66.3742857142857	27.5477142857143	314.248	956.007714285715	1590.52644444444	381.586857142857	306.848	861.091	935.569250000001	113.251714285714	277.517714285714	149.066	226.503428571428	162.202714285714	59.1765714285714	121.414	334.669333333333	171.408	73.4605714285714	57.136	102.028571428571	154.063142857143	212.437333333333
301	173.141657226964	173.141657226964	173.141657226964	107.103	107.103	107.103	1	1	35.68	21.444	12.2434285714286	69.3794285714285	8.16228571428571	34.6848571428571	5.10142857142857	10.1942857142857	8.15542857142858	10.2028571428571	7.142	14.284	17.3448571428571	14.284	4.08114285714286	9.18257142857142	113.251714285714	38.7708571428571	74.4808571428571	74.4808571428572	83.7337142857142	648.878999999999	447.591857142857	357.1	34.6897142857143	70.3997142857144	118.353142857143	6.12171428571428	4.084	9.18257142857142	18.3651428571428	8.15542857142857	8.16228571428571	10.2028571428571	4.08114285714286	5.10499999999999	9.18257142857142	6.12171428571428	3.06085714285714	6.11657142857143	26.5274285714286
302	173.986368237625	173.986368237625	173.986368237625	115.301	115.301	115.301	1	1	64.287	117.316428571429	113.235857142857	121.397	157.124	268.335142857143	177.529714285715	185.562	129.576285714286	133.657428571429	43.8722857142857	95.9068571428573	72.4402857142858	67.3105714285714	61.2171428571428	74.4808571428572	30.6085714285715	18.3651428571428	19.3854285714286	25.5071428571428	70.3997142857144	43.8354285714286	62.2897142857144	45.9128571428572	43.8722857142857	47.9534285714285	50.9785714285714	134.794	64.2780000000001	45.9128571428571	63.2577142857144	63.302	198.788571428571	212.219428571428	97.9474285714287	115.292285714286	173.33625	151.98	125.495142857143	125.495142857143	38.7708571428571
303	174.030862718438	174.030862718438	174.030862718438	144.877	144.877	144.877	1	1	15.3037500000001	25.5062500000001	13.2665	8.17399999999998	6.12149999999998	8.16399999999999	10.2175	15.28125	17.3442500000001	58.1514	7.1414	20.4050000000001	6.1212	33.6682500000001	13.2626	7.14174999999998	4.08100000000002	3.06074999999999	1.02025	2.04050000000001	4.08599999999998	5.10125000000002	4.08099999999999	5.10249999999999	5.10125000000002	4.08100000000002	3.0576	5.10249999999999	4.08099999999999	3.057	7.14175000000003	5.10124999999999	133.652750000001	37.7492499999999	1.0205	13.26325	44.8909999999999	117.15625	3.06075000000001	54.0732499999999	87.7544000000001
304	175.038808032932	175.035602105512	175.050657870879	295.889	292.782	302.027	99	54	904.015333333335	1598.78771428571	1641.63971428571	1969.15142857143	1306.986	1722.24228571428	1318.20914285714	1791.98800000001	34.6856666666666	34.6868	31.6251666666666	26.5286666666667	1537.51675000001	1766.57714285713	1575.13733333333	1578.32675000001	673.388571428571	888.637749999998	554.041000000001	609.110571428571	1019.26542857143	466.322799999998	658.115000000002	902.194285714281	1012.17066666666	726.524800000005	353.6624	1382.48714285714	357.7392	865.202285714285	983.4728	809.124333333335	1624.1584	1583.55733333334	424.4032	496.934800000003	598.8574	1419.42166666667	656.987333333331	723.298166666671	592.813666666668
305	175.115405489766	175.114200844484	175.122716666557	51.5165	49.986	61.198	8	6	71.4116666666667	109.175666666667	61.28	70.3915	68.3511666666667	71.4116666666667	48.968	225.714666666667	640.769333333333	711.056166666667	315.283	164.273666666667	182.460666666667	195.904	207.330666666667	132.621666666667	4403.75866666667	3057.30171428571	2491.247	3411.71783333333	215.255166666667	119.379	74.4721666666667	199.1275	222.396333333333	56.1183333333333	55.089	131.6015	148.944333333333	82.6335	169.541333333333	105.094333333333	394.869	131.623	134.684	176.517666666667	382.5625	237.698833333333	706.9755	319.364333333333	121.300666666667
306	176.075741702563	176.075741702563	176.075741702563	432.594	432.594	432.594	1	1	8.16177777777779	5.10111111111112	6.11066666666666	3.06300000000001	3.06266666666666	3.06075000000001	5.10166666666666	7.14233333333337	289.774666666666	438.695555555556	6.12225000000001	663.434100000002	8.16200000000003	8.1573333333333	7.14155555555557	6.12225000000001	4.0808888888889	6.12199999999999	7.14262500000001	8.16088888888893	7.14155555555557	3.061	2.04049999999999	3.06066666666667	4.0808888888889	3.057	4.08088888888887	5.10166666666666	5.10166666666666	5.10111111111112	2.04075	5.10166666666666	4.08088888888887	7.14174999999998	3.06066666666667	6.12200000000003	8.16177777777779	0	3.06066666666667	7.14155555555557	3.061125
307	176.101439045943	176.100938790903	176.112034099443	54.084	53.04	55.093	5	5	138.765333333333	169.367428571429	254.312	234.638333333333	174.477	251.207	185.536	188.761666666667	31.5993333333333	39.7865	41.8336666666667	25.4857142857143	313.984	348.954	375.482666666667	473.434666666667	289.727333333333	193.0824	157.285333333333	329.836833333333	44.8873333333334	12.246	15.3025	33.671	76.3928571428571	15.305	14.2846666666667	104.057	76.5214285714286	64.3545	52.037	48.968	116.299	70.3915	34.6856666666667	38.7708571428572	104.057	98.9561666666667	161.212666666667	113.156571428571	20.4266666666667
308	176.151406591079	176.151406591079	176.151406591079	343.853	343.853	343.853	1	1	13.2643333333332	16.3253333333332	22.4436666666666	20.4066666666667	4.08066666666669	7.14116666666664	3.06349999999998	15.3025	31.5683333333334	34.6913333333331	8.16133333333331	10.2016666666666	5.10166666666668	5.10166666666668	8.16266666666669	8.16133333333331	8.16133333333331	5.1066666666667	2.04233333333332	6.11599999999999	6.12199999999996	7.14233333333328	4.0813333333333	6.11599999999999	7.14233333333335	3.06049999999999	0	6.12199999999996	5.10166666666663	0	8.16133333333331	3.06049999999999	15.32	9.18300000000002	3.06049999999999	2.04033333333333	4.08133333333334	7.14233333333335	2.04066666666665	7.13533333333332	3.06399999999999
309	176.970170770481	176.967862129211	176.981386029279	229.5685	228.494	237.704	12	11	40.8057142857142	99.904	79.5860000000002	74.4721666666668	213.632833333334	318.596571428571	230.595333333334	402.668	46.9331428571428	66.3216666666668	61.2200000000001	43.8671666666667	132.643333333334	167.467428571428	198.138666666667	101.013	447.197999999999	405.006166666667	328.532	432.237714285714	85.7080000000002	83.6634285714285	58.0585714285714	76.5214285714285	91.8150000000001	43.9173333333334	48.9737142857143	177.509	108.137666666667	80.6025714285714	106.184	61.2100000000001	426.479428571428	266.294571428571	131.616857142857	164.266	434.662000000001	266.307000000001	361.198000000001	296.917000000001	185.692
310	177.040536461521	177.040536461521	177.040536461521	60.2	60.2	60.2	1	1	30.585	179.586	306.075	360.138444444444	23.46575	392.785555555556	26.5265	29.590875	23.43125	15.30375	429.52525	18.3645	324.4395	125.49075	182.62475	296.89275	10.2025	135.610125	18.378	18.3645	163.24	89.7160000000001	96.9211111111111	80.59975	54.040125	48.978	31.62775	32.648	26.5265	22.45925	85.701	31.62775	37.74925	173.4425	26.5265	26.52975	22.4455	122.43	1971.06933333333	28.567	15.315
311	177.040671181658	177.040671181658	177.040671181658	70.397	70.397	70.397	1	1	23.4651111111111	233.351	445.837111111111	418.336666666666	23.4651111111111	545.5395	22.462	28.5662222222222	21.4106666666666	25.5083333333333	271.379111111111	21.427	404.0685	191.801777777778	270.358888888888	343.014	23.4676666666666	162.233	23.4523333333333	29.5864444444444	154.171	38.7937777777777	53.0573333333333	49.9908888888889	52.0313333333333	24.4853333333333	26.5084444444444	42.854	17.3437777777778	30.6066666666667	129.568222222222	24.488	23.4676666666666	220.248	16.3253333333333	19.3842222222222	24.488	214.27	1852.7949	24.4853333333333	13.2628888888889
312	177.052004595019	177.046380533216	177.060143838717	268.341	265.269	272.423	14	14	34.6913333333331	34.6856666666666	36.7679999999999	37.7523333333331	38.7726666666668	46.9736666666667	35.7116666666668	67.3420000000002	1050.21375	1407.876	692.289	1614.0355	42.8119999999999	42.8539999999997	37.7461666666666	45.9150000000001	29.5606666666666	68.3623333333335	88.7690000000002	43.9101666666667	37.7523333333331	83.6536666666664	59.1793333333329	31.6251666666666	32.6506666666664	44.9313333333334	40.8133333333334	28.5693333333334	29.5896666666667	23.4868333333332	31.6613333333333	30.6050000000002	39.8319999999999	37.7523333333334	30.6649999999999	30.6100000000001	44.8946666666668	24.4880000000001	35.7116666666664	48.9279999999999	35.7466666666666
313	177.05364425564	177.05362079018	177.057518251481	285.675	285.669	289.755	3	3	27.5477142857145	45.9128571428571	47.9534285714285	61.1742857142857	38.7708571428571	51.0142857142857	52.0782857142855	104.069142857143	107.04	121.414	38.7708571428571	161.1995	43.8722857142857	45.9128571428575	82.5896250000004	72.4402857142857	40.8057142857144	29.5882857142857	23.4862857142858	37.7188571428573	53.0919999999999	75.4905714285716	30.5828571428572	40.8114285714286	39.7911428571428	36.7302857142857	33.6694285714286	56.1157142857143	24.4859999999999	32.6491428571431	41.8317142857143	33.6694285714286	106.109714285714	64.278	51.0142857142857	79.5711428571431	80.6025714285714	74.4808571428571	68.3065000000001	96.9271428571436	47.9534285714285
314	177.056329172795	177.053070523091	177.066016293522	297.411	295.871	304.033	6	6	48.9737142857143	89.7851428571428	91.8150000000006	95.8934285714281	119.3595	165.294	107.115	144.880571428571	91.8257142857142	80.5931666666664	37.7505714285714	73.4605714285714	54.0776666666663	74.5329999999999	63.2577142857143	99.992666666666	40.8114285714286	37.7505714285714	21.426	51.0142857142857	49.9963333333335	57.136	31.6288571428571	52.0345714285714	62.2403333333329	36.7260000000002	33.6694285714286	122.42	87.6831428571429	68.3591428571428	92.846	79.6491428571425	196.915142857143	108.150285714286	106.094857142857	127.535714285714	157.131333333334	158.280833333334	138.642285714286	283.639428571428	39.7632857142857
315	178.022772533873	178.022772533873	178.022772533873	298.933	298.933	298.933	1	1	45.9112500000002	75.4985000000003	29.5872500000001	12.2429999999999	8.16200000000003	17.3442500000001	3.06075000000001	2.04050000000001	244.859999999998	190.786750000001	66.3162500000003	265.264999999997	20.4050000000001	20.4400000000002	22.4454999999998	8.16200000000003	12.2430000000001	30.615	359.128000000002	56.1137499999995	13.2632500000001	20.4050000000001	52.0327500000002	35.7087500000002	89.7820000000004	150.0135	14.2625	14.2834999999999	536.782999999999	23.4657500000001	279.548500000001	2.04349999999999	43.8707499999996	327.500250000001	132.632500000001	353.006500000001	1013.10825	5.10124999999995	576.753999999997	858.030250000004	1050.7952
316	178.035020802153	178.030769570952	178.046185877703	303.0195	298.91	307.087	46	46	278.538	338.73485714286	207.118	196.924333333334	65.3013333333335	119.3595	39.7911428571428	169.486000000001	122.52	92.8503333333336	13.2525714285715	127.535714285714	187.710666666668	406.073714285717	255.071428571428	205.924571428572	149.982	212.070857142857	159.164571428573	479.937142857145	234.665714285714	11.2310000000001	35.7100000000003	66.3185714285719	546.809333333337	79.5859999999994	13.2730000000001	722.337000000003	273.436571428571	320.369714285714	566.655000000004	7.14816666666661	911.880571428575	651.962571428571	72.3794285714288	186.686142857143	1078.442	944.784571428578	86.6514285714289	883.536500000004	1064.28342857142
317	178.426325368238	178.426325368238	178.426325368238	302.991	302.991	302.991	1	1	2.04079999999999	5.10200000000003	5.10199999999998	6.1212	5.10200000000003	4.0808	3.06119999999999	1.02140000000001	0	0	2.0404	0	2.0404	3.0606	3.0606	9.17100000000005	1.0202	4.0768	0	3.0606	4.0808	1.02139999999999	1.02040000000001	3.0606	4.0808	2.04079999999999	0	3.06120000000002	0	2.04079999999999	6.12840000000003	0	4.08560000000002	7.14279999999997	0	1.0202	2.0404	2.04080000000001	1.01899999999999	2.0404	3.06119999999999
318	179.047857864366	179.046001879642	179.059898580217	88.773	81.626	90.814	26	24	92.846	203.036857142857	204.2	593.806285714287	30.6342857142858	398.245714285715	17.3424285714286	24.4868571428571	20.3914285714286	96.927142857143	85.704	26.5274285714286	675.334571428572	941.690750000001	655.02342857143	715.220285714285	44.8925714285715	836.316	161.205142857143	41.8317142857143	362.201428571429	37.7241428571428	24.4868571428572	253.030857142857	324.450857142857	79.6491428571428	43.9091428571429	90.8054285714285	153.042857142857	43.87075	475.453142857143	40.8114285714286	702.976857142857	912.177999999999	36.7611428571429	27.5477142857143	32.648	18.36675	102.962285714286	78.5592500000001	43.8722857142857
319	179.039212631725	179.037855143971	179.05229831684	303.011	298.933	304.028	4	4	58.1514	96.919	88.7689999999994	81.6266666666669	60.1996666666668	84.6738333333331	64.2809999999996	41.8773999999998	62.3054000000003	76.5250000000002	156.0906	90.809666666666	106.097333333334	96.9316666666669	103.036833333333	92.759333333334	75.4948	95.8173333333331	52.0403999999997	82.6523999999996	99.976333333333	69.4551999999996	73.4544	90.7978	121.399833333334	76.5249999999995	65.3695999999996	98.9723333333336	93.870666666666	68.3534	117.460999999999	69.4393333333328	72.5194000000004	111.2018	82.5552000000001	75.4948	130.581333333333	102.033333333334	159.016	72.4342	58.1514
320	179.069855497915	179.066680951368	179.07956578699	293.814	292.805	296.915	16	16	23.4646	58.1627999999997	47.9478333333332	44.8888	39.7955999999998	35.7139999999998	32.6464	49.9408	1753.80975000001	2138.61866666667	1428.46666666667	2259.93285714286	53.0607999999997	60.2035999999997	51.01	38.7676	134.683999999999	123.4442	157.1108	145.8886	47.9556666666668	38.7726666666664	35.707	45.864	44.8975999999998	24.4848	33.7061999999998	53.048666666667	31.6262	42.8539999999997	53.0504	45.909	58.1020000000004	61.212	29.5858	33.6709999999998	29.5896666666667	46.9736666666667	33.6732000000002	26.5252	35.707
321	179.105217473424	179.10401549113	179.106333481638	384.63	381.609	384.737	7	7	53.014	81.6228571428571	108.08025	126.604	65.2959999999998	98.9642499999997	69.3769999999998	112.231428571429	466.270571428571	485.341499999999	242.819499999999	505.023749999999	85.7115000000001	83.6517142857139	82.6402500000003	64.2757499999998	110.190857142857	106.106	96.9950000000001	126.497714285714	135.69325	107.13	149.976750000001	160.297	90.8022500000004	88.7617500000004	72.4402857142857	110.200499999999	53.0529999999999	73.4605714285714	86.7212500000004	84.6807499999998	119.273142857143	72.4377500000003	33.6694285714286	32.6491428571428	67.3447499999996	72.4377500000003	35.6825	55.087714285714	30.61125
322	180.033029958673	180.030047825405	180.045119706761	302.991	298.933	304.028	3	3	33.6694285714286	69.3794285714285	52.0345714285714	43.8722857142857	18.3651428571428	34.6897142857143	14.284	25.5285714285713	27.567	34.6897142857143	41.8317142857143	28.568	37.7505714285714	56.1157142857143	40.8057142857141	38.7437142857143	27.5477142857143	47.913142857143	53.0548571428571	58.1562857142857	40.8114285714286	20.4200000000001	24.4868571428571	27.5438571428572	68.3591428571428	31.6288571428571	12.252	82.6431428571428	47.9534285714285	47.9534285714285	78.6169999999999	15.315	78.6280000000003	85.704	34.6605714285715	41.8317142857143	103.034428571429	103.048857142857	54.0372857142857	96.9271428571428	102.962285714286
323	180.056899769005	180.047791396261	180.062107334731	187.207	183.652	188.755	8	8	302.018666666667	866.121500000001	151.009333333334	28.5646666666666	558.031166666668	586.595833333332	517.308999999999	1975.36533333334	278.5055	326.506666666666	72.4436666666665	239.739166666666	386.643166666665	278.551000000001	137.565	15.305	721.1084	385.686000000001	496.902333333332	912.178000000002	47.9556666666666	3.0605	4.08533333333332	7.14233333333335	47.9556666666666	12.244	10.2016666666666	1247.66383333334	255.083333333333	238.718999999999	66.3216666666668	151.132666666667	2798.25185714285	107.135	253.042666666667	323.445666666667	823.274500000001	1700.89566666667	474.377499999999	756.066999999998	39.7929999999999
324	181.063079418072	181.055355998756	181.066048063605	186.714	183.652	186.714	3	3	30.6100000000001	76.5250000000002	76.5249999999998	56.1183333333335	49.9881666666667	34.6913333333334	66.3216666666668	204.886	47.9556666666668	30.6100000000001	15.3025	42.8540000000001	38.7726666666666	49.9881666666667	58.1020000000001	18.366	48.9792	114.277333333334	41.8336666666668	93.8706666666669	10.2033333333333	8.16266666666669	2.0428	4.08133333333334	8.16266666666669	4.08133333333334	3.06100000000001	119.379	34.6913333333334	26.5026666666667	24.484	9.18300000000002	303.039000000001	78.4886666666668	13.2621666666667	32.6453333333334	108.155333333334	177.538	72.4436666666668	67.3310000000001	8.16266666666669
325	182.036990800824	182.033417466671	182.040564134977	77.023	74.455	79.591	2	2	88.7617499999999	68.314875	85.7040000000001	73.4605714285715	120.3895	127.4375	119.373428571429	37.7505714285715	97.9439999999999	93.08	103.048857142857	154.05775	141.819714285714	238.546285714286	134.677714285714	90.8054285714285	177.5235	216.300571428572	144.8755	143.840142857143	31.6288571428572	25.50625	20.4057142857143	26.5274285714286	63.2554999999999	36.702	25.5071428571428	91.7614285714286	66.3185714285714	63.2577142857144	67.32	52.0345714285715	331.378125	226.52325	84.6807500000001	161.205142857143	297.923428571428	396.613285714286	371.384	295.882857142858	70.3997142857143
326	182.033326480578	182.033326480578	182.033326480578	60.206	60.206	60.206	1	1	25.4875	117.32875	92.8427499999999	106.106	206.0905	67.34475	223.599	160.17925	34.66725	37.753875	46.9315	58.15425	96.935625	271.3865	121.40975	149.066	141.81475	160.0615	23.4485	109.16675	58.15425	35.70875	46.9315	41.83025	59.1745	36.729	33.66825	135.69325	26.5265	131.61225	75.4984999999999	97.956	310.194	131.61225	33.672375	56.11375	68.3567499999999	733.559749999999	172.42225	81.7299999999999	17.34425
327	182.043103745404	182.043103745404	182.043103745404	166.302	166.302	166.302	1	1	3.0606	12.2424	8.16320000000001	7.14280000000001	10.204	9.18359999999996	6.1212	11.2244	4.0816	11.2218333333334	9.18150000000001	7.1498	6.1212	10.204	11.2222	7.13440000000001	6.1212	14.266	9.18359999999996	4.0808	8.1616	4.0816	8.1616	7.14140000000004	6.12240000000001	5.101	5.102	5.107	4.0808	2.0428	2.04040000000001	6.12240000000001	9.171	4.0768	5.10100000000003	5.09500000000003	4.0808	5.101	3.0612	6.12100000000001	5.101
328	182.054262244785	182.049246848167	182.059548274198	185.1715	182.632	186.714	4	4	23.4665714285714	23.4665714285714	21.42525	10.2025	49.99225	9.18225000000001	63.2555	247.721142857143	42.8520000000001	41.83025	15.2925	25.50625	14.2835	9.18257142857142	19.372875	6.12225000000001	80.6590000000001	5.10125	13.26325	113.251714285715	6.1215	6.12171428571428	6.126	5.10142857142857	5.10125	6.12225000000001	6.1215	61.215	1.02025	30.58875	13.2637142857143	17.34425	300.984285714287	12.2331428571429	19.3854285714286	53.0474285714285	10.2025	165.2805	83.6605000000001	24.486	12.2445
329	182.07975206584	182.077215787312	182.091809642138	114.251	110.188	115.301	27	27	148.961714285714	271.396	178.54375	311.17625	151.002285714286	228.544	158.033571428571	520.928	1031.47275	1131.49685714286	663.162499999999	1135.578	235.67775	308.9085	291.7915	176.50325	580.542571428571	471.372	416.276571428571	691.753714285714	336.6825	588.684249999999	507.436999999999	633.109499999999	421.378	422.398285714286	322.162	356.329	219.361428571428	158.158125	390.441142857143	235.884	587.684571428571	290.593125	163.245714285714	309.13575	377.215	400.6635	167.326857142857	405.088875	208.109142857143
330	182.960394187821	182.960225935851	182.960562439792	1070.24	1070.23	1070.25	2	2	912.645999999982	1359.65999999998	1181.15999999998	1255.61999999998	821.099999999985	1282.13999999998	851.699999999985	783.359999999986	803.759999999986	1028.15999999998	1027.13999999998	937.379999999983	1177.34399999998	1312.73999999998	1213.79999999998	1263.77999999998	887.399999999984	1238.27999999998	802.739999999986	818.039999999985	1361.69999999998	787.439999999986	793.559999999986	1234.83399999998	1183.47599999998	981.239999999983	878.919999999983	907.800000000024	1002.65999999998	825.179999999985	1216.85999999998	902.699999999984	857.819999999985	1176.05999999998	772.282499999988	803.759999999986	963.899999999983	820.079999999985	931.497499999981	928.76799999998	806.819999999986
331	182.9628655529	182.957495221394	182.974322267388	44.879	42.832	45.922	138	138	809.05825	1134.518	1343.779	1377.3375	1214.06444444444	1556.9015	1202.87475	1509.9111	1305.12	1340.718	1038.65085714286	1253.98966666667	1113.18366666667	1431.64228571429	1335.61633333333	1428.494625	1386.4065	1072.28275	817.320375	1194.75457142857	1136.52755555556	1048.90266666667	917.6992	1451.704	1147.78125	882.51625	804.97725	1732.3845	1036.574	1077.384	1207.7085	1151.688	2198.71571428571	1941.60371428572	1039.67114285714	1426.3095	1935.41425	2186.268	2065.01973333333	2044.52533333333	632.577142857143
332	182.966288988959	182.961701668349	182.980134485123	1071.23	1070.1	1077.45	136	127	1002.73111111112	1359.65999999998	1181.15999999998	1063.85999999998	821.099999999985	1082.21999999998	851.699999999985	783.359999999986	936.360000000009	923.099999999984	1027.13999999998	993.479999999995	1254.31428571426	1312.73999999998	1214.81999999998	1059.77999999998	888.419999999984	1237.25999999998	745.620000000014	819.376666666651	1361.69999999998	835.379999999985	777.239999999986	1234.83399999998	1183.47599999998	844.559999999985	852.719999999985	761.940000000015	1002.65999999998	700.739999999988	1217.87999999998	902.699999999984	707.879999999987	1176.05999999998	754.893749999987	861.899999999985	963.899999999983	680.339999999988	1077.18799999998	983.164000000003	681.673999999987
333	183.964375748458	183.960089028569	183.976867243929	44.8845	42.85	45.921	46	46	245.888857142857	341.795714285714	422.398285714286	433.621428571429	356.079714285714	510.166666666667	363.221714285714	473.412571428572	421.378	358.137	350.978285714286	419.337428571429	338.734857142857	481.979428571429	429.540285714286	416.276571428571	456.067714285714	363.221714285714	274.456857142857	383.645333333333	335.689666666667	292.787833333333	299.194857142857	410.154857142857	346.897142857143	262.225666666667	248.949714285714	583.603428571428	309.146571428572	395.870857142857	421.673	347.14	788.65325	628.496	313.191166666667	450.966285714286	592.76525	707.861	625.975166666666	687.672571428572	188.752857142857
334	184.072542317516	184.070164364707	184.084704335251	52.0295	49.98	53.058	42	42	402.011333333333	439.691833333334	266.5245	230.595333333333	161.212666666667	237.7532	242.839333333333	241.7874	1644.7236	1363.96283333333	2034.54466666667	576.942666666667	226.292	235.697	210.360333333333	199.985333333333	192.8115	210.4084	202.026	167.471333333333	268.347666666667	164.246833333333	192.843	296.917	245.682285714286	215.255166666666	214.27	268.347666666667	201.005666666667	166.4882	255.291666666667	232.636	257.124	304.009666666667	203.046333333333	255.083333333333	363.238666666667	269.324	854.019	263.203	239.543333333333
335	184.117098665577	184.113739373353	184.126507828288	203.033	199.984	205.079	15	15	30.6100000000001	60.1996666666668	38.7663333333334	70.3914999999998	128.436	154.070333333334	109.157833333333	282.632333333334	107.1175	95.8956666666668	32.6506666666666	48.9668571428571	74.4113333333332	135.704333333334	89.7893333333331	89.7893333333331	181.458285714286	112.218333333334	88.7690000000002	141.826333333334	21.4059999999999	25.5083333333334	21.408	17.3456666666667	65.3696	32.6506666666666	18.3449999999999	380.522166666667	162.2065	87.7486666666669	112.236666666667	79.5860000000002	1221.388875	553.020666666668	184.680333333334	371.340666666667	789.609000000001	769.205666666668	462.135499999999	869.323999999998	181.589666666667
336	184.965517747538	184.958854044812	184.985722203409	44.884	18.363	45.921	65	60	318.318	509.1796	526.4232	538.6656	420.4048	543.837666666667	461.1304	484.595	363.1912	483.5748	516.2212	516.288666666667	458.0698	543.260666666667	532.5444	471.471	407.0598	443.80875	243.8756	483.5748	425.5068	296.8782	323.7838	490.7162	457.0496	265.252	276.5284	684.611714285714	392.854	455.0092	528.0638	369.8735	890.67825	644.7664	339.7266	558.1588	666.168833333334	693.029	736.381333333333	756.067	163.24
337	184.985407497684	184.981017050001	184.997058416193	1070.21	1069.16	1078.44	117	116	1694.94499999997	2803.97999999995	1755.41999999997	1868.63999999997	1585.07999999997	1850.27999999997	1288.25999999998	1490.21999999997	1772.75999999997	2187.89999999996	1210.73999999998	1725.83999999997	1984.72399999996	1846.19999999997	1794.17999999997	1865.58000000003	1763.57999999997	1701.35999999997	1790.10000000003	1549.37999999997	1134.23999999998	1640.15999999997	1738.07999999997	1719.40199999997	1705.71799999997	1759.49999999997	1746.23999999997	1260.52333333333	1638.11999999997	1497.35999999997	1779.89999999997	1595.27999999997	1608.1033333333	1732.97999999997	1769.8633333333	1682.99999999997	1697.27999999997	1526.93999999997	2002.4666666667	1806.1833333333	1768.50499999997
338	184.985000089083	184.982185261655	184.99508028716	1117.705	1096.76	1135.53	74	37	876.96090909091	885.359999999984	5052.62578947369	1253.58	876.96090909091	1171.91666666667	954.720000000001	885.784999999999	1355.3411764706	975.119999999983	2357.21999999999	552.162499999991	686.559999999987	874.190000000008	675.312857142868	1138.32	877.200000000001	1173.02454545455	1044.3125	967.980000000001	961.860000000007	1011.84	1069.98	1250.5175	1194.375	960.840000000001	912.900000000002	922.080000000001	861.900000000002	906.780000000001	1213.8	962.880000000001	914.666666666667	785.399999999986	1000.41666666667	1025.1	998.783333333335	856.542727272729	1138.89285714284	958.800000000002	1001.4375
339	184.984758300781	184.98236420195	184.990639845952	1085.53	1079.45	1093.74	29	27	514.080000000007	676.185714285701	684.42000000001	701.76000000001	533.185714285721	727.129999999986	529.09999999999	530.399999999991	1105.49307692308	758.880000000008	888.420000000012	956.760000000002	816.000000000006	640.559999999989	505.919999999991	703.80000000001	515.73124999999	674.219999999988	469.199999999992	547.068749999991	763.894999999986	606.899999999989	381.479999999993	1120.98	720.256250000008	532.439999999991	556.920000000008	514.080000000007	522.239999999991	482.459999999991	725.087500000006	568.140000000006	520.199999999991	656.77857142858	532.439999999991	594.659999999989	564.060000000006	531.420000000007	1477.98	581.400000000008	599.473749999989
340	184.985072436529	184.982597365282	184.990502020325	1163.11	1151.16	1169.22	34	25	672.180000000005	951.64222222223	962.907777777783	1181.16	752.760000000003	1023.15333333334	749.49555555556	686.186666666671	471.240000000013	516.119999999991	4061.99275862068	834.360000000004	1095.533	404.939999999993	990.360000000008	978.180000000007	642.278888888893	977.160000000007	707.879999999987	700.740000000005	953.700000000007	753.780000000005	742.560000000005	965.940000000007	991.378888888897	721.373333333339	718.080000000005	731.11555555556	769.080000000005	722.160000000005	793.559999999986	780.300000000003	698.440000000004	586.500000000011	769.080000000005	789.480000000005	751.740000000005	655.860000000005	1427.51333333334	793.403333333338	821.224444444451
341	184.9853555592	184.983219146729	184.990387364438	1143.75	1136.8	1149.11	18	15	638.519999999989	1205.60416666667	852.719999999985	847.619999999985	670.139999999988	875.160000000006	614.306250000007	710.940000000005	788.460000000005	927.168888888894	1207.67999999998	667.079999999988	1219.94249999998	835.382500000007	805.799999999986	818.021249999985	655.860000000005	822.119999999985	664.020000000007	677.280000000005	917.000000000007	747.453333333338	757.860000000005	858.840000000006	861.900000000006	647.699999999988	629.339999999989	642.366249999988	669.318749999989	588.540000000006	751.739999999987	597.719999999989	697.680000000005	783.359999999986	645.430000000006	763.980000000005	752.558888888893	575.27999999999	1221.41500000001	735.419999999987	709.672222222226
342	184.990494581427	184.98598307144	184.997257777623	35.1945	22.45	40.798	22	18	1325.90785714286	1899.639	1737.453	1882.46769230769	1453.29642857143	1844.67657142857	1348.81771428571	861.618333333333	1435.95885714286	1467.57442857143	2143.45384615385	1504.92142857143	1762.95876923077	1679.55992307692	1819.07146153846	1861.00114285714	1304.48864285714	1842.507	1440.64342857143	1374.76742857143	1727.79230769231	1364.091	1431.46085714286	1900.79228571429	1763.09169230769	1427.8	1387.61846153846	1344.35307692308	1523.28657142857	1311.06714285714	1875.51728571429	1454.92742857143	1403.91314285714	1779.77535714286	1415.13628571429	1446.25092857143	642.81	1390.64942857143	2084.56553846154	1448.36238461538	1413.09571428571
343	185.032277341726	185.030673639561	185.043048664675	51.5135	49.974	59.163	10	9	754.923333333334	1434.6824	974.415600000001	817.180200000001	1097.87866666667	875.331600000001	610.079600000001	1506.565	1163.18	1274.2298	328.5688	1560.1916	1190.4256	1040.808	1359.4834	1050.8148	768.1855	1253.0512	631.586333333333	889.6394	410.120400000001	93.8584000000001	79.5756000000001	321.426	602.9382	119.379	94.8786000000001	650.8876	860.028600000001	372.373000000001	692.509200000001	379.5144	1884.24783333333	1239.543	756.963666666667	1242.8472	2019.996	1482.3506	1165.0684	2293.4096	611.6
344	185.122217932289	185.121001212828	185.133166598291	203.0325	199.984	203.044	4	4	7.14116666666664	31.6251666666666	23.4665714285714	37.7461666666666	72.3895714285714	92.8351666666664	45.9149999999999	154.045166666666	51.0166666666665	42.8469999999999	24.4879999999999	24.4839999999999	35.68	45.9149999999999	55.0979999999999	45.9149999999999	86.6433333333331	59.1696666666668	41.8268333333332	68.3623333333332	14.272	14.2823333333333	6.11599999999999	9.18149999999997	36.7679999999999	20.4066666666666	15.2875	136.718285714286	75.5046666666665	54.0776666666665	44.8946666666666	39.791142857143	532.613999999999	272.384499999999	87.7486666666665	223.452999999999	408.066666666667	363.179333333334	214.234999999999	366.299666666666	90.8096666666664
345	185.984176300503	185.984176300503	185.984176300503	1074.32	1074.32	1074.32	1	1	733.77944444444	1165.47444444444	1230.11999999999	1105.26166666667	608.939999999997	1391.01722222221	687.85444444444	597.024999999996	548.03833333333	633.419999999997	484.763888888886	549.779999999997	1313.45499999999	1303.55999999999	1249.49999999999	1205.63999999999	578.339999999997	1294.37999999999	530.399999999997	624.239999999997	1236.23999999999	506.939999999997	479.661111111108	2469.16526315788	1301.51999999999	554.879999999997	567.428888888885	724.200000000005	490.887222222219	593.639999999997	1392.29999999999	631.379999999997	618.456666666663	1299.47999999999	535.499999999997	519.462777777775	524.582352941174	602.819999999997	485.784444444442	513.618888888886	500.54722222222
346	186.078259620599	186.077554371731	186.083473827946	515.27	510.134	518.302	5	3	4.08160000000003	17.3324444444445	8.16266666666666	11.2236666666667	7.14155555555557	10.2155555555556	8.1576	10.2088888888889	449.191111111111	1098.899	14.2828	2038.73730000001	13.2626	6.12533333333333	12.252	10.2022222222222	57.1324444444446	15.305	36.7280000000001	41.8336666666666	9.18200000000002	9.18299999999999	6.1253333333334	6.12133333333334	12.244	7.14155555555548	7.14233333333333	5.10111111111106	7.14233333333333	9.18299999999999	14.2758	9.18299999999999	10.1966666666666	8.16239999999998	3.06266666666666	11.2224444444445	12.2426666666667	5.10166666666666	6.12199999999999	8.16266666666666	11.2233
347	186.143010549834	186.143010549834	186.143010549834	363.216	363.216	363.216	1	1	38.7694999999999	65.2960000000003	67.3365000000003	95.9152500000001	43.8707500000002	79.5794999999998	55.1002500000001	163.24	88.7726250000001	72.4377500000003	34.6885000000001	34.6884999999999	45.9100000000001	31.6277499999999	55.0934999999998	65.2942222222223	8.15700000000004	14.2835000000001	11.2241249999999	9.17662500000004	28.5705	7.14175000000003	7.14175000000003	28.5669999999999	32.6479999999999	7.14262500000001	8.16200000000003	49.9922499999999	12.236	24.4859999999999	21.4252500000001	17.346375	128.5515	43.8707499999999	17.34425	10.20375	32.6479999999999	57.1339999999998	16.336	21.4252499999999	10.2022222222222
348	186.958695254244	186.95331489961	186.968586212158	1076.35	1071.26	1081.48	35	26	3060.68545454546	4098.64583333333	3640.38000000001	3782.16000000001	3011.04000000001	4055.77083333333	2878.44000000001	3216.64583333333	2693.15818181819	3083.46	2907.00000000001	2835.60000000001	2627.67625000002	3700.56000000001	3564.90000000001	3733.20000000001	3078.36	4137.12	2387.82000000001	3065.5625	3976.98	3066.12	3525.11999999999	3691.38	3844.45833333333	2715.24000000001	2704.38818181819	3074.28000000001	2799.125	3132.42	4092.24	3219.12	3292.1875	2718.30000000003	2985.54	3293.69133333332	2921.625	2955.96000000001	5356.1376	2537.98	3012.65666666667
349	186.958280005514	186.955690395613	186.971144271321	1096.77	1086.59	1115.11	34	23	1023.05999999998	1302.53999999998	1307.42857142855	1308.65999999998	1107.71999999998	972.626666666648	996.539999999982	846.96166666665	961.859999999983	1148.35333333331	1264.79999999998	1160.34285714284	942.479999999983	1147.49999999998	1217.87999999998	1236.23999999998	888.419999999984	1286.21999999998	1693.2	1025.51428571427	1078.13999999998	959.344999999981	1599.36	1101.35666666665	1023.70999999998	1137.29999999998	1168.51428571426	1068.96000000001	1057.17857142855	1021.01999999998	1083.23999999998	935.846666666649	1034.27999999998	1192.38000000002	1044.47999999998	1405.56000000001	986.339999999982	1108.73999999998	1168.91999999998	1063.85999999998	1027.13999999998
350	187.090337785026	187.090337785026	187.090337785026	518.301	518.301	518.301	1	1	17.3437777777778	15.2924999999999	15.305625	20.4050000000001	8.16199999999992	15.32625	12.236	6.126	170.486125000001	461.153000000002	15.3033333333334	836.107999999999	14.2835000000001	15.315	15.3149999999998	12.2430000000001	21.4252500000001	19.387125	17.3442499999998	20.4050000000001	14.2834999999999	18.36675	11.229625	19.3847500000001	15.3037499999999	8.16199999999992	12.2430000000001	10.2024999999999	14.2835000000001	15.3037500000001	15.295	13.264875	6.12149999999994	17.3437777777778	9.18900000000001	16.3239999999998	9.18224999999991	6.12149999999994	6.12150000000003	14.2852499999998	8.16266666666666
351	187.090497594548	187.090497594548	187.090497594548	510.134	510.134	510.134	1	1	8.15999999999995	19.3875999999999	8.1616	16.3232	5.10099999999994	9.1817999999999	7.13440000000001	10.2040000000001	170.3734	295.916000000002	7.14280000000004	650.972666666668	10.204	12.2447999999999	10.202	12.2447999999999	8.16320000000005	9.1818	13.2625999999998	6.12120000000007	9.1817999999999	6.1212	6.12119999999993	9.18360000000006	12.2423999999999	12.2304000000001	5.101	13.2626000000001	6.1212	3.06060000000003	8.15466666666672	7.13440000000001	6.11520000000007	9.1818000000001	3.0606	11.2243999999999	4.08159999999998	7.14979999999996	9.1818	8.16159999999991	9.18360000000006
352	187.984136286838	187.984136286838	187.984136286838	82.628	82.628	82.628	1	1	235.6893	453.0132	327.705333333333	410.129333333333	170.395666666667	253.0344	152.013111111111	199.985333333334	192.612	255.388888888889	530.573333333334	257.1156	161.195111111111	241.661	145.907666666667	169.356888888889	235.851	69.4204444444444	85.7052	125.487333333333	324.430666666667	163.235555555556	262.197111111111	268.347666666667	206.1006	185.5854	159.172	233.656333333334	119.366	184.680333333333	220.248	112.297777777778	140.7186	211.1814	117.323	192.843	102.022222222222	141.810888888889	199.8612	115.297666666667	135.689555555556
353	188.071623610332	188.067724111129	188.080385185477	193.851	190.784	194.842	5	5	158.13875	358.195499999999	310.156000000001	438.814999999999	267.698499999999	393.816499999999	274.447249999999	1005.93125	85.7010000000004	370.350749999999	34.6884999999999	519.307249999999	277.507999999999	354.026749999999	322.872999999999	220.373999999999	423.403749999999	415.241750000002	145.89575	599.767249999998	332.601499999999	32.6000000000001	144.8755	447.889749999999	348.925499999999	84.6807499999998	87.7414999999998	414.221500000002	95.9034999999997	236.349999999999	329.540749999999	222.687000000001	859.176800000001	509.104749999999	88.7617499999998	105.95	210.223	464.213750000002	25.5062499999999	233.637249999999	143.679
354	188.110666640142	188.108499957514	188.120387913193	172.4015	169.381	172.447	6	6	53.1006666666665	122.42	93.8584	136.7068	127.525	193.831666666667	193.863333333334	423.438333333334	119.379	129.582333333334	35.749	74.4721666666668	52.0914	118.358666666666	70.4029999999998	55.08	260.185000000001	127.55	106.114666666667	165.294	40.808	123.460333333333	73.4640000000002	30.6350000000001	51.0166666666665	91.8299999999998	63.2503333333334	285.992	194.8582	107.135	99.9926666666664	47.9494	1018.29266666667	555.061333333335	214.269999999999	362.218333333332	987.747200000001	609.1788	346.856666666667	772.1784	195.904
355	188.11715652887	188.110342306811	188.119826338299	290.764	286.694	290.77	3	3	41.7790000000002	96.9379999999995	55.0908	53.0504	53.0607999999997	36.7343999999998	48.0057999999997	188.576666666668	26.4992	36.7343999999998	20.4066666666667	63.2524	9.18359999999996	35.707	13.2626	15.3059999999999	17.3434	20.404	7.14980000000004	18.3636	17.3467999999999	10.202	12.232	12.2320000000001	17.3467999999999	12.2424	4.0808	40.808	5.10699999999997	24.4896000000002	21.4242	17.3434	435.1984	113.257	5.10199999999998	7.1414	47.9494	244.895999999999	19.3876000000001	30.6100000000001	29.5858
356	189.068457369875	189.068457369875	189.068457369875	193.867	193.867	193.867	1	1	28.5669999999999	60.2094999999999	31.6277499999999	62.2504999999999	28.6089999999999	73.4579999999998	28.5669999999999	151.145	39.7897499999999	62.2352499999998	11.22275	60.1947499999998	37.7492499999999	59.1744999999998	43.9352499999999	37.7492499999999	72.4377499999998	71.4175000000003	24.4859999999999	73.5659999999998	44.8888	24.456	16.324	75.4984999999998	39.7897499999999	9.18224999999997	15.30375	58.1542499999998	13.26325	20.3749999999999	38.7694999999999	24.5160000000001	120.3895	54.0732499999999	10.2025	28.5249999999999	31.6355	67.3365000000003	5.10124999999999	38.7694999999999	20.38
357	189.089528618133	189.088303254458	189.090753981807	384.6525	384.624	384.681	2	2	24.468	55.0934999999998	55.0568571428571	80.670285714286	31.6277499999999	44.8909999999999	32.6479999999999	90.8022500000004	10.2025	10.19625	13.26325	9.18224999999997	29.590875	42.8504999999999	34.6885000000001	32.6479999999999	37.7261249999999	71.4174999999998	27.567	54.0732499999999	86.7242857142857	86.7212499999998	65.2960000000003	99.0370000000001	69.3770000000003	56.1137500000002	51.0250000000003	53.0548571428571	14.2835	29.5872500000001	46.9315000000002	46.9314999999999	44.8635000000002	27.5467500000001	29.5872499999999	21.4252499999999	30.6112499999998	36.7302857142857	13.2535	30.6074999999999	9.18337500000001
358	190.916374112816	190.90842850649	190.921136768165	48.96	47.94	50.002	3	3	198.939	316.324	336.666	331.63	310.2016	439.7924	322.4464	199.173	235.6662	213.2636	300.959	241.8348	345.8478	338.7064	290.0776	336.732	45.909	29.5858	20.408	22.4473333333333	374.4868	136.7068	155.2224	288.0348	328.5044	246.920666666667	240.8144	193.838	249.998	320.4056	311.527	200.9794	155.0704	360.1306	210.154333333333	163.264	172.4138	157.2956	191.8352	131.6058	398.559333333333
359	191.100640817394	191.100279162265	191.101002472522	56.111	56.108	56.114	2	2	45.8742857142857	67.342	75.5663333333334	96.9316666666667	79.5822857142857	83.7356666666667	53.0102857142857	112.236666666667	84.6244285714286	118.353142857143	67.331	101.942857142857	44.8873333333334	60.1996666666667	54.0776666666667	51.0142857142857	138.758857142857	71.4933333333333	61.28	118.436	14.2846666666667	15.3085714285714	24.488	18.372	23.4271428571429	8.16228571428572	5.10166666666667	25.5083333333333	17.3456666666667	30.665	17.3456666666667	16.3226666666667	53.0548571428572	22.4436666666667	16.3245714285714	18.366	43.8743333333333	36.732	41.8336666666667	34.6573333333333	20.4228571428572
360	191.141225945772	191.140412782666	191.144384047564	384.6155	375.442	384.737	10	9	23.4523333333334	54.0717777777775	65.2586666666664	123.527555555555	8.16266666666666	88.7593333333335	27.5459999999999	19.3847500000001	9.18224999999997	13.2556666666667	8.16177777777774	13.2628888888888	80.6063333333333	195.882666666666	92.8402222222224	76.5166666666663	6.11774999999999	219.347777777778	95.9635555555554	16.324	211.186	172.42225	123.460333333333	203.179	140.806	103.042444444445	83.6810000000005	135.704333333333	58.1526666666664	13.2632500000001	70.3953333333335	5.10111111111112	28.5495000000001	135.704333333333	52.0327499999999	47.9504444444442	59.1793333333333	9.18200000000002	50.9833333333331	103.04525	16.3253333333333
361	191.141118556996	191.140349925759	191.142436335297	351.967	345.881	352.033	8	7	21.4269999999999	35.7116666666664	37.7523333333334	54.1218333333334	5.10083333333336	56.1183333333335	6.11599999999999	11.2231428571429	6.11600000000004	9.19050000000001	2.04033333333333	8.16133333333338	36.7679999999999	64.2810000000001	47.9086666666666	45.9599999999999	10.2028571428571	131.623	99.9926666666669	6.11657142857145	151.009333333334	102.033333333334	90.809666666666	110.190857142857	100.996500000001	89.7746666666672	56.1091666666665	103.154666666666	53.0053333333332	6.12171428571428	56.1091666666665	12.242	5.10142857142857	42.8960000000003	38.7654285714287	6.12599999999999	40.8533333333332	7.14116666666671	6.12199999999996	65.2982857142857	2.04066666666665
362	191.141025535777	191.141025535777	191.141025535777	249.954	249.954	249.954	1	1	11.2218333333334	19.3854285714286	12.2417142857143	24.4868571428571	7.142	22.4651428571428	10.2028571428571	18.363	27.5477142857144	29.5882857142857	13.2637142857143	31.6288571428571	13.2637142857143	23.4638333333334	15.3042857142857	19.3854285714286	10.2033333333334	15.3042857142857	9.17485714285717	26.5274285714287	24.4868571428571	37.7505714285716	22.4473333333334	22.4462857142858	12.2434285714286	15.3042857142857	19.3854285714286	18.3651428571428	10.2028571428571	21.408	15.3021428571428	11.2231428571429	11.2137142857143	8.16133333333335	8.16228571428574	26.5237142857144	15.3042857142857	10.2185714285714	13.2637142857143	14.284	17.3428333333334
363	191.14175706038	191.14175706038	191.14175706038	398.914	398.914	398.914	1	1	26.5162857142856	53.0520000000001	56.1169230769231	73.4621538461539	19.3858461538462	65.2701538461538	13.27	34.6747692307692	14.2843076923077	15.3103846153846	12.249	12.2436923076923	23.4653076923077	55.0966153846154	49.9904999999999	33.6701538461537	15.3034615384616	40.7938461538461	21.4264615384615	15.3046153846154	55.0924615384614	82.6386923076925	48.9747692307693	81.6184615384617	39.774	69.3756923076922	86.7261538461539	31.6271538461538	30.6230769230769	12.2381538461538	46.9134285714286	18.3655384615385	38.754153846154	36.7310769230769	44.8935384615385	22.4552307692308	55.0924615384614	16.3249230769231	23.4759230769231	48.9747692307693	10.2023076923077
364	191.178511670693	191.175491120094	191.192132558732	614.2165	600.911	624.4	26	20	109.17057142857	1138.70171428571	655.023428571423	1343.86575000001	438.661428571433	995.736888888891	685.631999999994	1137.6345	427.499714285717	1633.79289655173	156.117375	482.282625000002	624.414857142852	716.140285714293	707.058000000005	368.355375	409.134571428568	121.413999999999	76.5214285714279	193.854285714287	455.365999999996	319.349428571431	91.8128571428567	504.021142857139	124.470500000001	57.1360000000004	75.5011428571422	270.375714285712	41.8317142857139	244.868571428573	85.7040000000006	383.627428571425	1561.03714285715	625.413250000003	81.5657142857137	435.661999999996	358.120285714283	1250.92866666667	185.692000000001	177.504857142859	107.060625000001
365	191.97512159765	191.97512159765	191.97512159765	252.006	252.006	252.006	1	1	7.1414	15.306	36.7272	46.9314999999999	8.1616	42.8484	12.2424	17.3434	3.0606	9.18224999999997	18.3636	7.1414	57.1312	81.616	73.4544	64.2726	5.101	8.16199999999998	8.15360000000001	5.101	29.5916	12.2448	6.1212	19.3876	57.1312	53.0504	21.4242	133.6462	51.01	29.5916	78.5554	25.5062499999999	8.1616	129.5654	62.2322	66.313	108.162399999999	11.2486	12.2448	100.9998	2.0404
366	192.048917732658	192.048917732658	192.048917732658	657.054	657.054	657.054	1	1	7.14218750000002	21.4186874999999	23.4743750000001	16.325	9.18281250000003	16.3249999999999	13.2543125	9.18843750000002	13.2640625	7.14175000000003	12.243	11.2220625	18.3644999999999	20.4050000000001	17.3453125	20.4049999999999	9.18281250000003	17.3389375	10.203125	13.26325	21.4252499999999	7.14218749999997	9.18281250000003	15.298125	18.3644999999999	16.325	5.10312500000001	9.18281250000003	11.2234375	12.24375	19.391875	10.2025	19.3859375000001	17.3453125	11.2193125000001	9.18281250000003	9.18224999999997	11.226875	13.2681249999999	10.199375	5.10125000000002
367	192.050986480903	192.046327491528	192.063127104621	356.0505	350.961	356.074	6	6	21.4480000000001	29.5896666666667	24.4879999999998	24.4840000000002	15.3025	12.2420000000001	5.0966666666667	40.8066666666665	22.4462857142857	37.7831666666667	11.2218333333334	34.6856666666666	12.256	29.5896666666667	27.5444999999999	25.5083333333334	20.3885714285713	34.6913333333331	23.4676666666667	74.4182857142854	79.6510000000001	8.16228571428571	10.2033333333334	10.2033333333334	92.8503333333336	11.2218333333333	7.14116666666671	88.7690000000002	29.5896666666667	58.1590000000001	68.3511666666671	8.16133333333338	104.074	74.4843333333335	6.12099999999998	14.2963333333334	39.8319999999999	43.8743333333334	7.14233333333335	23.4676666666667	56.1183333333335
368	192.138998074548	192.137559312277	192.140200035851	172.4415	172.424	173.439	4	4	196.1088	252.2858	167.3128	237.504666666666	5.10166666666665	177.5148	42.8470000000001	13.2626	359.1104	837.693666666665	203.245333333333	191.8352	180.599	215.2622	192.843	96.9316666666669	10.2016666666667	139.762833333333	19.3838	3.0606	432.0522	35.707	134.662	216.5368	477.4536	33.6666	112.236666666667	909.046	269.279999999999	11.2236666666666	539.7916	188.761666666666	11.2222	839.6246	45.918	120.3836	592.716833333332	6.12099999999998	159.172	521.901333333332	148.9492
369	192.142808880022	192.139031832893	192.149671097463	342.807	339.709	343.853	4	4	32.6528000000002	75.4948	72.4342	87.7372	3.06120000000002	23.4921999999999	7.1582	7.1414	411.194333333334	221.3834	101.0196	140.7876	11.2222	5.101	29.5858	8.16319999999996	3.0606	10.2139999999999	6.13200000000002	8.15200000000004	18.3636	12.2424	7.1414	10.192	10.202	1.02040000000001	3.06119999999999	49.9898	2.0404	4.08560000000002	18.3636	5.10199999999998	4.08560000000002	13.2651999999999	6.12240000000004	3.0606	7.1414	13.2626	5.101	7.1414	4.0808
370	193.052099962672	193.04794153162	193.052116384446	336.683	334.647	336.688	3	3	10.195	14.284	13.2637142857143	13.2618571428571	11.2231428571429	9.18257142857142	7.14099999999996	16.3245714285714	66.3185714285714	54.0297142857145	32.6445714285715	26.5274285714286	13.2632500000001	14.2835000000001	12.2430000000001	10.195	7.142	4.08114285714286	8.15885714285715	8.16228571428571	13.2637142857143	7.142	12.2537142857142	6.11657142857145	7.142	6.12171428571428	9.18128571428574	13.2637142857143	6.12171428571428	13.2637142857143	6.12685714285711	3.06085714285714	30.6085714285714	10.2028571428571	8.16228571428571	18.3651428571428	10.2028571428571	15.3042857142857	11.2231428571429	19.3718571428571	8.16200000000003
371	193.048171768138	193.04546583651	193.060370577075	253.0115	249.96	254.057	22	22	400.972285714287	776.437428571428	1262.09342857143	1328.412	1141.65975	1533.27471428571	1205.97771428572	1941.60371428571	171.407999999999	183.651428571428	169.367428571429	40.8114285714286	2151.78257142857	2784.35971428571	2483.37542857144	2444.60457142857	343.836285714286	165.286285714286	248.740571428572	299.929	1255.92775000001	362.201428571428	35.71	496.902333333335	1715.04025000001	1153.8085	712.192666666665	3211.4097142857	1960.98914285714	2026.28742857142	2127.22125	1564.098	3742.408	3280.10375000001	2278.21825	2668.04714285714	3149.51175	3033.29599999999	1816.10857142857	3226.71185714287	168.347142857143
372	193.048082172089	193.044563187217	193.060646454275	214.233	210.174	215.264	21	21	10.214	29.5858	19.3863333333334	33.6709999999999	16.3226666666666	33.6709999999999	20.4266666666666	81.616	3025.04125	2963.963	1902.83285714286	404.051999999999	51.0083333333332	109.1614	76.5124999999998	15.305	92.8351666666664	19.3863333333333	32.6453333333332	130.5856	130.709333333333	51.0583333333334	40.8133333333332	38.7346666666666	211.208999999999	96.915833333333	108.137666666666	761.168666666669	155.090666666666	119.262	238.7268	152.029666666666	354.055666666667	367.272	182.609833333333	286.048	84.7706666666665	298.957666666666	61.2099999999998	331.554166666666	15.29
373	193.051342083156	193.046779377568	193.060483425924	358.114	351.987	359.128	18	18	8.16914285714289	11.2231428571429	12.2445	10.2025	9.18225000000004	10.2025	7.13737499999998	22.4462857142857	30.6075000000001	28.588	16.3245714285714	7.137	8.16300000000001	10.1942857142857	9.1825714285715	11.22275	10.18875	8.16300000000001	15.3042857142857	19.3728750000001	14.294	12.2430000000001	8.16228571428577	16.3222857142858	14.2835000000001	11.22275	7.142	12.2445	5.09812499999999	9.18257142857142	8.16228571428571	6.12149999999998	20.4028571428572	11.2231428571429	5.10142857142861	8.16228571428571	8.16700000000003	24.4860000000001	7.14200000000005	9.18257142857142	8.16199999999998
374	193.087568428904	193.08082984791	193.0954026552	206.0905	204.064	208.14	10	10	11.2231428571429	7.14200000000002	10.2014285714286	13.2637142857143	25.4892857142857	12.2417142857143	23.4665714285714	25.5071428571429	1206.998	594.826571428571	568.299142857143	410.154857142857	9.19028571428575	19.3854285714286	27.5477142857144	7.14200000000002	53.0177142857143	20.4057142857143	27.5477142857144	69.3794285714285	27.5477142857143	48.9737142857143	25.4857142857143	56.1550000000002	19.3854285714286	42.8520000000001	23.4665714285715	27.567	12.2434285714286	21.4260000000001	14.284	22.4462857142857	77.5417142857142	12.2434285714286	29.5882857142858	66.3185714285717	24.4868571428571	51.0142857142857	46.933142857143	22.4462857142857	10.2028571428572
375	193.088083979888	193.086079624721	193.090088335056	230.585	230.585	230.585	2	2	15.30375	15.294375	33.672375	24.4859999999999	21.454125	31.6509999999999	24.4853333333333	47.9869999999999	80.5503750000001	56.1137499999998	43.8707499999999	29.5908749999999	22.44825	21.441	18.3805714285714	19.3847499999999	26.5264999999999	18.36675	65.2959999999998	22.429	14.2835	71.4262499999998	54.0003749999999	20.4049999999999	6.12224999999999	49.0079999999999	29.5872499999999	19.38475	29.5908749999999	15.30375	23.4829999999999	22.4455	59.1745	24.4859999999999	32.6519999999999	43.8707499999999	51.0125	31.6554285714286	34.6884999999999	69.3769999999998	24.4889999999999
376	193.089868130434	193.089868130434	193.089868130434	219.362	219.362	219.362	1	1	11.2231428571429	14.284	15.3042857142857	20.4057142857143	8.16200000000001	17.3302857142857	8.16200000000001	28.568	140.799428571429	91.8257142857142	36.725142857143	32.6217142857143	13.2637142857143	18.3651428571428	17.3448571428571	9.18257142857142	19.3854285714286	7.14175000000001	5.10142857142857	22.4462857142857	15.3042857142857	20.4057142857143	10.2028571428571	13.2525714285714	14.272	7.137	11.2137142857143	180.565285714285	4.08114285714286	32.6491428571428	14.274	44.8925714285714	95.9068571428571	7.142	11.2058571428571	23.4632857142857	32.6491428571428	167.321	8.16228571428571	20.3925	8.16228571428571
377	194.047792414473	194.047792414473	194.047792414473	351.987	351.987	351.987	1	1	3.06085714285714	10.2028571428571	8.16228571428571	5.10499999999999	5.10142857142857	5.10142857142857	7.13600000000002	10.2028571428571	4.0777142857143	10.2100000000001	4.08114285714286	10.2028571428571	10.2114285714285	7.14174999999998	8.15600000000001	5.10571428571426	5.10142857142857	9.18257142857142	6.12171428571428	8.1554285714286	6.12171428571433	3.06085714285714	4.08114285714286	8.16228571428571	12.2417142857143	3.06085714285717	4.08114285714286	6.12685714285711	4.0777142857143	4.08114285714286	14.284	5.10142857142857	6.12171428571428	11.2325714285715	6.12085714285716	7.14699999999999	6.12685714285711	5.1007142857143	6.12171428571428	8.16228571428571	7.142
378	194.063564063384	194.062102030339	194.065026096428	253.5135	253.009	254.018	2	2	31.6288571428571	80.5931666666668	139.779142857143	61.2171428571428	140.799428571429	212.189714285715	153.042857142858	276.49742857143	21.4269999999999	17.3448571428572	21.423	12.2434285714286	313.227714285715	369.343428571428	354.039142857143	306.085714285714	45.9128571428571	16.3245714285715	20.3885714285714	36.7302857142855	83.6517142857145	26.5243333333334	12.2417142857143	53.0548571428571	173.424285714286	147.941428571429	79.5822857142853	528.508	236.706285714287	274.424833333333	253.042666666667	200.996285714286	628.496	465.250285714287	143.867	355.059428571427	450.966285714286	472.789142857144	141.819714285715	475.453142857144	20.4057142857143
379	194.074672516162	194.074672516162	194.074672516162	229.548	229.548	229.548	1	1	46.9265714285714	128.436	92.8503333333336	131.6015	75.6403333333334	88.8394285714285	63.2606666666668	229.987499999999	21.4269999999999	65.3013333333335	15.305	24.484	62.2403333333335	80.6063333333331	97.0266666666669	75.5046666666669	30.63	57.1293333333334	21.426	44.8873333333332	30.6100000000001	7.14233333333332	7.13	19.3863333333333	33.6655000000001	9.19200000000002	8.16228571428571	99.9763333333335	14.2823333333334	29.5848333333332	42.8889999999999	12.242	197.912333333333	91.8299999999998	7.14233333333332	18.3651428571428	36.7320000000001	117.338333333334	17.3456666666667	23.4676666666667	11.2231428571429
380	196.039685028291	196.037911203421	196.040804784751	91.839	91.811	97.927	7	7	52.0404	1338.5024	1289.596	262.589749999999	15.303	802.8204	9.1818	19.3876	1422.1588	1705.7744	15.303	900.8366	2409.7124	4188.3186	3113.045	2492.8372	17.3468	2788.7532	1415.0174	3.0612	447.8678	29.551	90.7978	113.109	853.9074	197.9576	62.3054	386.7316	1455.0904	11.22275	1350.7448	12.2424	67.2672	4811.8154	1685.3704	2078.5548	5253.26725	45.9269999999999	55.0908	3047.48675	7.1414
381	196.046746061796	196.041215793835	196.061797019099	92.826	79.574	101.011	123	97	349.958	1460.998	1479.429	1845.26488888889	2728.48275	2726.42325	3240.32411111111	4710.49425	2558.945	3261.65044444444	2416.97225	4031.91822222222	2653.887	4567.012	3425.06033333333	2840.724	2698.51038461539	3045.44625	2562.43111111111	2407.88271428572	480.554571428572	43.8415714285714	103.034428571429	130.512	968.190888888889	252.010571428571	71.48	4087.87269230769	1988.62966666666	1332.30657142857	1622.1975	978.419750000001	1934.6784	5760.55177777778	2560.668	4611.53	9774.70200000001	8546.68749999999	1250.92866666667	10485.1877777778	2341.346
382	196.053710883407	196.041173831103	196.070409473779	59.1765	55.076	62.245	52	50	16.3093333333333	4.08133333333333	7.14280000000001	4.0808	1016.252	7.1414	139.785666666667	2836.712	73.38	1.0204	8.1616	39.7865	1626.23422222222	1311.12833333333	1702.7138	1269.3776	6007.7615	5260.9995	1088.74133333333	1779.37828571429	5.102	2.0404	9.1818	6.1212	5.09666666666667	8.16266666666667	14.2856	221.3834	21.427	1052.042	1.0204	601.898333333333	2319.7074	6.121	0	1038.69933333333	82.6362	1080.33128571428	11.2244	2.0428	162.392
383	196.052593322462	196.043284296814	196.06182181735	71.4145	67.335	74.489	20	20	1.02030769230769	55.0509230769231	4.08123076923077	2.04046153846154	814.205538461538	4.07942857142857	1234.017	335.674	100.964769230769	55.0966153846154	58.1562857142857	832.508307692308	7.14161538461539	1509.97	2.04061538461539	1010.38235294118	1817.031	1211.3145	646.582461538461	1301.91261538462	16.3310769230769	3.06069230769231	7.14161538461538	21.426	17.3452307692308	12.2436923076923	4.07942857142857	234.567142857143	26.528	254.056615384615	4.08123076923077	203.025923076923	984.522692307693	81.5815384615384	19.3843846153846	274.462769230769	54.0722307692308	5003.71466666667	15.2978571428571	1.02069230769231	96.9292307692308
384	196.072017324174	196.071352302616	196.073561194671	60.2025	60.195	61.209	6	6	6.114	32.6464	6.121	2.0404	1073.2504	4.0816	181.8092	1015.099	89.6895999999999	1.0204	5.102	90.8155999999999	6.1224	2.0404	2.0404	3.0606	2454.80742857143	1741.8128	468.271800000001	2368.9044	5.10166666666667	1.0204	3.0606	10.204	3.0606	8.1616	1.0202	257.124	21.4242	883.4932	2.04033333333333	502.0368	2555.0816	4.0816	1.0204	249.949	80.6063333333333	688.725	6.12120000000001	0	49.9898
385	196.073758577046	196.073758577046	196.073758577046	81.614	81.614	81.614	1	1	1.02016666666667	51.0083333333333	24.484	4.08133333333333	197.912333333333	13.2544285714286	714.233333333333	110.178	53.0053333333333	0	184.650166666667	623.394571428571	1.02033333333333	1.01933333333333	0	0	430.862	110.190857142857	251.981166666666	365.262285714286	7.14233333333333	3.061	2.04066666666667	3.0605	42.854	4.07733333333333	7.14116666666666	98.8753333333333	26.5274285714286	62.2301666666666	15.29	67.3388571428571	498.500571428571	0	8.16266666666667	349.909	1.02033333333333	2299.83133333333	1.02016666666667	0	99.988
386	197.045829993452	197.045165811183	197.045881024931	91.823	91.811	92.854	3	3	16.3245714285714	93.8531428571427	119.4765	40.8466666666666	23.4665714285715	98.0297142857142	25.5166666666666	31.6251666666667	18.363	175.464571428572	10.2033333333333	23.4665714285714	233.645428571428	469.2	277.284571428571	279.571333333333	25.5071428571428	316.251666666667	96.9950000000001	24.4868571428571	53.0573333333333	18.348	15.3025	36.6994285714286	57.136	26.5286666666667	18.381	42.8470000000001	106.109714285714	29.5896666666667	109.175666666667	28.5693333333333	65.2982857142857	536.100000000001	204.228571428571	28.568	525.385833333334	40.8133333333333	29.5882857142857	263.246	33.6647142857142
387	197.050718517388	197.046021397019	197.062667543776	92.8545	89.776	98.976	30	30	62.2374285714285	156.103714285714	167.444	71.46125	302.031	128.646	122.475	486.65925	242.8195	300.97375	16.324	400.95825	272.440125	482.57825	331.378125	287.74575	89.7820000000001	330.561	237.893	97.9439999999999	59.18175	24.471	17.34425	37.7261250000001	81.6228571428571	36.7302857142857	24.504	119.36925	214.2525	193.8475	148.86525	95.9035000000001	1107.96133333333	586.054	237.893	469.315	1121.80425	1148.77022222222	34.69275	958.6251	174.46275
388	197.072447126423	197.064052806181	197.079803840787	57.1335	55.076	58.159	6	6	5.09666666666667	20.4066666666667	6.12085714285714	47.9534285714285	74.4721666666666	22.4656666666666	3.0605	368.271571428571	56.0633333333333	9.183	4.08114285714286	2.03866666666667	3.061	24.4868571428571	14.284	18.363	981.514857142857	767.165333333334	329.836833333333	975.279333333334	20.4057142857143	6.122	1.02028571428571	9.18257142857142	28.518	5.10166666666667	6.12171428571428	384.647714285714	15.3025	92.9413333333333	56.1078571428571	63.2813333333333	559.142666666667	49.9963333333333	44.8946666666667	154.045166666667	266.294571428572	27.5477142857143	6.12171428571428	247.929428571428	89.8626666666667
389	198.040542313626	198.038978645393	198.042105981859	72.4345	72.421	72.448	2	2	17.3437777777778	46.8786	57.1368	43.8686	24.4853333333333	47.9259	64.3104	26.5278	14.2753333333333	30.6066666666667	28.5684	28.5693333333334	67.3398	157.1262	108.1518	72.4199999999999	16.3253333333333	49.9947	17.3349	15.3033333333333	32.6656	36.732	60.1918	35.7105	24.488	42.854	22.4334	43.8686	33.6666	16.3248	36.7308	18.3654	28.5662222222222	98.9109	23.4651111111111	31.6293	79.5756	23.4669	30.591	68.3601	20.4044444444444
390	198.043360207298	198.038486581408	198.056364339193	92.854	82.651	98.976	41	40	38.7695	149.97675	156.213	68.398625	24.4868571428572	127.642857142857	30.61875	551.955249999999	238.7385	351.98625	18.3645	350.978285714286	288.766125	511.14525	395.6145	298.969875	15.30375	334.642	214.44	44.8925714285714	47.957625	29.569125	23.46575	47.9223750000001	85.7010000000001	52.03275	23.483	132.6325	225.47525	13.26325	157.02225	15.30375	1219.322	654.817111111111	242.998	559.116571428571	1224.9	1232.462	15.3042857142857	1235.06428571429	132.637142857143
391	198.040213216503	198.039165968492	198.058015559691	59.163	57.145	59.185	4	4	12.232	55.1016	74.4892000000001	195.8784	6.1224	271.3732	21.4284	10.204	42.805	36.7344	23.4646	10.202	162.2118	138.7744	221.3834	144.8968	15.303	123.4684	65.3696	17.3468	51.02	36.7272	35.707	15.303	66.2566666666667	42.854	33.6732	390.7366	64.2852	16.3424	77.5504000000001	13.2626	28.5656	469.292	49.9963333333333	121.4276	76.515	8.1616	20.408	82.7334	22.4708
392	198.938758923718	198.933414645902	198.950528211761	44.884	42.838	45.922	125	125	3170.937	4594.561	4959.84033333333	5384.8795	3668.819	4990.92711111111	3615.766	3985.236	1127.488	1114.022	1048.85371428571	1592.666	4678.48433333334	4853.834	5043.713625	4955.3775	29.5848333333333	2365.95975	1470.1082	1783.45942857143	4809.85133333333	4809.85133333333	4249.96044444445	6165.064125	5334.742	4294.11533333333	3942.246	3201.65657142857	3256.638	3783.21942857143	5040.677	3942.67288888889	3251.65057142857	4209.69885714286	3487.33657142857	2979.23428571428	2059.11675	2936.8416	2158.696	2679.27028571429	3159.081
393	198.951328231108	198.95125278269	198.951635507437	44.8845	44.884	44.885	4	4	7.142	8.16266666666667	13.2621666666667	1.02033333333333	1397.85666666667	8.16266666666667	13.2643333333333	979.36	4.08066666666667	4.08133333333333	4.08066666666667	2.04066666666667	6.121	3.0635	10.2016666666667	8.15657142857143	1829.37228571429	4.08133333333333	2.04066666666667	10.2016666666667	13.2643333333333	5.10166666666667	4.08533333333333	10.2033333333333	6.122	5.10083333333334	6.122	4.08133333333333	2.04066666666667	914.218666666667	2.04233333333333	4.0856	1191.69371428571	4.08066666666667	4.08133333333333	7.14233333333333	7.14233333333333	407.8445	5.10583333333333	1.02016666666667	3.06085714285714
394	199.942485170015	199.937488474974	199.955057506183	44.89	42.844	45.922	81	81	676.449428571429	989.677142857142	1090.780875	1117.17375	720.355333333333	1029.43225	767.254857142857	21.4235	188.761666666667	216.300571428572	198.955714285714	255.071428571429	1081.465	1069.24910344828	1081.5975	1080.41533333333	17.3428333333333	466.292333333333	276.510333333333	12.244	1248.786	1035.63833333333	913.795	1292.44533333333	1157.98375	935.56925	849.86825	827.451714285714	691.753714285714	870.27325	1152.709	844.485142857142	23.4638333333333	905.982000000001	760.112857142857	638.698857142857	393.830285714286	604.523076923077	412.541714285714	569.319428571429	647.938125
395	200.01786902904	200.01786902904	200.01786902904	302.991	302.991	302.991	1	1	7.142	19.3854285714286	16.3245714285714	11.2231428571429	8.16228571428571	14.284	5.10142857142857	9.19028571428567	13.273	13.2637142857143	15.3042857142857	14.284	10.2028571428571	19.3854285714286	9.18128571428567	17.3327142857143	9.18257142857142	13.2525714285715	11.2231428571429	19.3854285714286	16.3245714285714	10.2100000000001	6.12171428571428	11.2215714285715	31.6288571428571	12.2434285714286	9.18899999999999	19.3854285714286	20.4057142857143	13.2637142857143	30.63	6.12599999999999	28.5920000000001	31.6288571428571	8.1554285714286	11.2231428571429	20.4028571428572	20.4057142857143	25.4892857142857	26.5274285714286	26.5051428571429
396	200.163615325883	200.163615325883	200.163615325883	965.148	965.148	965.148	1	1	9.18257142857135	38.743714285714	99.9879999999991	47.9534285714282	70.3997142857137	51.0142857142853	37.7505714285717	321.389999999997	15.3042857142858	15.3171428571429	47.9937142857145	25.507142857143	117.332857142856	89.7851428571421	114.271999999999	82.7125714285704	21.4260000000002	90.7927142857138	24.4868571428573	45.8742857142862	113.330999999999	46.9725714285716	25.5062500000001	105.163000000001	138.739428571428	17.344857142857	58.1562857142861	39.7911428571425	23.4632857142856	62.237428571429	86.724285714285	59.1765714285719	19.3691428571431	74.4808571428577	18.3625714285716	17.3570000000001	28.5680000000002	173.448571428573	15.2935714285713	51.057142857143	18.3497142857142
397	200.939021377271	200.93426369721	200.954083075551	44.89	43.858	45.922	77	77	668.287142857143	1079.4245	1090.780875	1271.2315	868.263142857143	1165.1255	859.0505	953.967142857142	141.826333333333	131.616857142857	207.093833333333	246.920666666667	1120.11685714286	1274.208	1095.659	1180.66371428571	89.7746666666667	441.8332	303.039	143.867	1228.34755555556	1134.5736	1077.9648	1401.661375	1285.56	959.035	844.796571428571	831.532857142857	723.382571428571	873.364571428571	1265.70733333333	830.073	571.293333333334	871.324	834.593714285715	563.1504	367.32	533.571	383.958666666667	507.105666666667	693.77
398	200.97165912634	200.968431841317	200.983683967853	44.878	42.86	45.917	23	23	103.053666666667	66.3185714285715	210.188666666667	183.63	869.324	186.712285714286	514.224	954.876	417.316333333333	461.190666666667	285.693333333333	415.256285714286	72.4436666666667	79.664	113.251714285714	178.558333333333	361.139	294.876333333333	252.022333333333	374.462333333333	121.419666666667	48.968	20.4233333333333	163.245714285714	89.7746666666666	55.098	92.8503333333333	423.369166666667	188.752857142857	875.405142857143	119.4765	699.499166666667	672.289833333334	423.369166666667	10.2016666666667	361.181142857143	550.954285714286	588.9024	460.621333333333	603.017	47.9556666666667
399	201.048104982836	201.044012655759	201.051840591431	428.516	427.464	432.61	6	6	35.707	34.7071999999999	57.0752	51.07	18.3762	71.414	23.4668999999999	28.5683999999999	19.3857000000001	27.5643	22.4576000000001	22.4224	60.1976999999999	56.1165000000002	39.7722000000001	39.7916999999999	19.3838	56.1164999999999	23.4531	23.4668999999999	41.8322999999999	126.5916	829.46325	61.254	113.2533	102.9291	1025.37409090909	41.8322999999999	46.9337999999999	30.606	139.7811	18.3654000000001	24.4871999999999	63.2586000000002	16.3232	20.4159999999999	26.5434	22.4334	29.5858	47.9775999999999	22.4466000000001
400	202.129912388178	202.128081230779	202.130169390657	644.787	638.666	644.811	3	2	11.22275	26.508625	20.40375	14.2835	18.35775	16.324	11.22275	40.7975000000002	21.4252499999999	70.3556470588233	8.16200000000003	107.12625	19.391875	9.17943749999998	8.15949999999998	13.2681249999999	8.16200000000003	8.16199999999998	16.3218823529413	5.0978125	9.18225000000004	10.20625	4.08100000000002	15.309375	12.2437499999999	4.08124999999998	5.10125000000002	13.268125	11.2234375	6.12149999999998	15.2938235294118	5.09968749999999	30.6093749999999	10.2025	8.15952941176473	14.2835000000001	16.325	28.5670000000001	10.2025	5.10312499999998	7.1350588235294
401	202.124682161697	202.11828266023	202.135911439594	204.038	199.984	207.114	56	53	161.2232	365.3032	232.6056	450.987333333334	807.312000000002	1233.583	844.796571428571	1518.3552	770.351666666665	652.906666666668	240.798666666666	480.498500000001	546.362666666668	811.218000000001	807.083666666669	689.632666666668	1140.634	897.746666666664	590.773000000001	815.1398	180.3984	127.55	132.491666666667	82.6470000000002	500.371666666667	246.920666666667	178.383333333334	2030.032	1206.998	771.372000000002	961.0284	609.059400000003	4215.4664	3171.04800000001	1394.79566666666	2382.36714285714	3273.4432	3199.3472	1753.953	3289.1248	1148.70766666667
402	202.124636278354	202.121295069134	202.136321945038	343.814	339.738	345.887	37	37	84.6837142857142	213.239714285714	99.0369999999999	121.414	197.935428571428	115.389142857143	156.344142857143	381.533428571427	954.318857142857	922.338285714285	494.838571428571	910.094857142857	43.8722857142857	131.616857142857	105.089428571429	43.8722857142857	83.6517142857139	63.3108571428569	43.9091428571427	65.2434285714288	29.5841428571429	96.9271428571428	46.9331428571428	38.7457499999999	70.3997142857143	92.846	59.1765714285714	186.712285714286	116.312571428571	162.361714285715	134.677714285714	32.6491428571428	2086.92399999999	696.830749999998	112.231428571429	207.088999999999	1377.3375	1549.75975000001	1335.554	1355.91225	901.932571428571
403	202.125208928035	202.124382047617	202.137207310715	363.216	360.166	364.259	7	7	93.8629999999997	248.941000000001	253.022000000001	309.173625	171.402000000001	271.386499999999	134.6895	294.852249999999	224.4825	192.827250000001	38.7695000000002	87.7414999999998	147.936250000001	141.81475	202.009499999999	202.009500000001	35.6868750000002	51.0125000000002	23.4686249999999	39.7653750000002	82.6503750000001	14.2835000000001	23.4657500000001	98.9642499999997	91.8257142857142	19.3854285714286	14.2835000000001	138.754	43.8438749999999	62.2352499999998	85.7010000000004	52.0345714285714	276.487749999999	194.867749999999	46.9314999999999	41.8353750000001	149.97675	161.1995	57.176	106.106	22.4455000000001
404	202.967772168338	202.967772168338	202.967772168338	45.917	45.917	45.917	1	1	54.07325	131.628375	154.05775	127.527777777778	116.3085	146.916	128.5515	142.94	151.0155	155.078	107.12625	150.997	93.8706666666667	117.415	150.997	134.673	168.34125	128.56725	84.68075	134.6895	99.9817777777778	66.31625	108.226	153.15	114.268	73.467	64.274	193.842222222222	65.296	116.3085	73.566	124.562	271.3865	194.86775	90.80225	180.58425	191.801777777778	232.9305	183.7575	258.12325	63.2555
405	203.049239943688	203.048944491242	203.05105345801	53.0465	52.032	53.07	4	4	23.46575	79.5795000000001	61.2525	42.8505	18.3645	53.092	24.486	73.503	62.242875	77.539	85.7115	39.765375	30.58875	31.62775	36.756	28.5845	12.243	34.714	38.7695	10.21	49.99225	115.28825	91.8225000000001	67.34475	48.936	89.782	75.4985000000001	77.539	24.486	22.462	28.5845	16.324	58.15425	51.0125	31.62775	30.6075	40.81	20.405	29.58725	54.0335	42.819
406	203.132135672207	203.126520073309	203.144188605621	203.047	199.984	204.058	20	20	16.3245714285714	59.1765714285714	33.6694285714286	74.4843333333335	113.156571428571	181.619333333334	114.258666666667	236.706285714287	113.235857142857	97.9360000000001	53.0573333333332	76.5125000000001	86.6514285714285	132.637142857143	131.623	91.8150000000001	166.151333333334	132.621666666666	96.9271428571432	124.474857142857	38.7382857142857	33.6694285714286	10.1916666666667	16.3245714285715	70.4605000000001	46.9353333333334	34.6605714285714	356.079714285714	169.347666666667	108.150285714286	162.225428571429	105.089428571429	870.303714285714	558.096285714288	216.300571428572	376.485428571428	797.863428571428	633.597428571428	298.957666666667	564.244333333332	177.509
407	203.129254499485	203.127126706391	203.144671830975	344.827	343.859	344.856	5	5	20.4066666666665	25.5083333333332	19.3854285714286	14.2846666666667	27.5445000000002	17.3428333333333	29.6138333333331	47.9478333333332	60.0957142857143	39.7929999999997	16.3226666666666	44.8873333333332	13.2643333333334	22.4473333333334	17.3456666666667	12.242	6.12099999999998	11.2346666666667	4.08466666666664	10.1933333333333	10.2033333333333	9.18257142857142	9.18299999999994	11.2126666666666	8.16266666666669	5.10083333333332	6.12099999999998	21.427	9.18299999999994	17.3598333333334	18.3629999999999	13.2621666666666	297.207999999999	101.013	11.2218333333333	10.2016666666666	52.0370000000001	201.005666666667	33.6709999999998	77.4693333333332	36.7679999999999
408	203.149157209315	203.149157209315	203.149157209315	167.311	167.311	167.311	1	1	452.954000000001	924.271000000001	666.277666666668	845.856333333335	435.682333333334	403.031666666666	375.482666666666	1702.85685714286	27.5490000000001	29.5848333333334	13.2621666666667	40.8466666666665	19.4021666666666	27.5489999999999	13.2621666666666	32.6186666666666	6.12199999999999	3.05800000000001	8.16266666666665	5.10166666666668	3.0605	6.12200000000001	5.10166666666665	5.10083333333334	6.12199999999999	6.12099999999998	7.14233333333332	6.12700000000001	3.0605	6.12700000000001	6.12100000000001	4.08133333333334	9.17400000000002	6.11657142857143	2.04028571428571	6.11600000000001	6.12200000000001	5.10166666666668	4.08133333333332	11.2218333333334	7.14116666666664
409	204.094104741511	204.087560891205	204.09888474851	317.804	315.262	319.35	4	4	116.410285714286	272.645142857142	310.166857142857	368.323142857143	157.124	241.807714285714	142.719999999999	356.079714285714	111.211142857143	120.393714285714	37.777	28.5439999999999	95.826285714286	74.4808571428571	108.150285714286	106.198857142857	45.9128571428571	26.5348571428572	17.3448571428571	37.7505714285714	89.7851428571428	18.3651428571428	28.568	89.9234285714281	76.5214285714285	13.2637142857143	9.18257142857142	121.414	30.6085714285714	63.2577142857143	67.3388571428571	54.0751428571428	206.097714285714	117.332857142857	32.6491428571428	38.7708571428571	82.6431428571428	103.048857142857	75.5011428571428	43.9029999999999	8.16228571428571
410	204.122329013222	204.121933073332	204.122724953111	203.0385	203.033	203.044	2	2	16.3253333333334	32.6506666666667	22.4462857142857	34.6913333333334	57.088	108.155333333334	42.8470000000001	136.724666666667	39.7865000000001	45.9075000000001	11.2236666666666	36.7260000000001	51.9908571428571	51.0166666666668	57.1386666666668	66.3108333333334	75.4306666666668	63.2503333333331	42.8540000000001	40.8133333333334	14.272	19.3863333333334	19.3641666666667	14.2846666666667	39.8255000000001	17.3456666666667	16.3108571428571	167.326857142857	74.4721666666668	48.9760000000001	58.1590000000001	52.0345714285714	399.905333333334	253.042666666667	95.9113333333336	197.912333333334	208.147999999999	319.312166666666	156.111	235.696999999999	80.5931666666668
411	204.137200969302	204.137200969302	204.137200969302	344.827	344.827	344.827	1	1	12.2434285714286	16.3245714285714	12.2434285714286	12.2434285714286	17.3448571428573	12.252	11.242	24.4834285714284	24.4457142857143	46.9331428571428	22.4462857142857	44.8862857142855	9.18257142857142	19.3854285714286	10.2028571428571	9.18257142857142	6.12085714285711	13.2748571428572	10.2142857142857	10.1942857142857	7.142	13.2637142857143	7.142	8.15657142857143	10.2028571428571	12.2434285714286	8.16228571428571	11.2231428571429	12.2434285714286	11.2325714285715	16.3222857142858	5.10142857142857	139.922666666666	54.0751428571428	12.2434285714286	22.4431428571427	47.9534285714289	105.089428571429	43.8722857142857	66.2628571428574	46.9725714285712
412	205.044666141659	205.040321898932	205.055392339509	269.345	265.269	272.428	19	19	14.2823333333334	13.2643333333334	14.2986666666666	21.426	10.2028571428571	51.0571428571426	16.3245714285714	13.2621666666666	1493.8605	1791.59890909091	1065.50812500001	2037.40084615384	22.4274285714286	17.3428333333334	11.2215714285715	24.4868571428571	4.07599999999998	87.7445714285714	75.5046666666669	4.08533333333336	13.2637142857143	15.305	13.2643333333334	24.4880000000001	20.422857142857	10.21	13.2621666666666	6.12200000000001	20.4057142857143	11.2328333333334	17.3598333333334	16.3245714285714	12.254	32.6453333333332	14.3103333333333	12.242	46.9331428571428	8.16228571428571	20.4057142857143	27.5220000000002	37.7831666666667
413	205.09589666567	205.090849291808	205.104973843566	193.8155	190.766	194.876	12	12	86.7283333333331	226.513999999999	184.680333333334	286.713666666666	157.285333333333	247.940999999999	157.105666666666	705.511000000001	464.191	642.704999999998	189.782	846.547166666664	183.66	207.127666666666	185.852333333333	149.9645	286.666833333332	285.646666666667	179.549333333333	376.810499999999	203.046333333333	257.8576	253.001333333333	286.713666666666	217.295499999999	189.750999999999	130.602666666666	282.632333333334	177.508999999999	151.880666666666	205.087	134.794	734.544	298.957666666666	153.05	251.775333333333	358.136999999999	326.453333333334	133.663666666666	340.791333333332	301.722666666666
414	205.989613577485	205.988680754552	205.990546400418	301.492	299.953	303.031	2	2	13.2643333333332	8.16266666666669	14.2828	7.1414	3.06119999999999	7.14279999999997	7.14233333333335	3.06399999999999	6.12799999999999	7.14279999999997	5.10166666666668	1.02033333333334	9.18359999999996	11.2218333333333	16.3226666666666	10.1933333333333	4.0813333333333	5.0966666666667	6.12099999999998	7.14116666666664	9.18359999999996	5.10666666666665	8.16266666666669	16.3226666666666	18.3671999999999	3.0606	7.14583333333333	12.2424	5.10166666666668	10.2033333333333	16.3386666666667	2.04280000000001	16.3386666666667	12.244	8.15466666666665	8.16266666666661	20.404	16.3232	5.09666666666666	10.2033333333334	27.5219999999999
415	206.052181711085	206.047763681229	206.063132807894	268.346	265.269	272.428	17	17	17.3448571428571	21.426	19.4017142857142	30.6085714285714	11.2236666666667	22.4656666666667	23.4665714285714	77.5417142857142	1510.1757	1731.2794	1017.58575	1987.447	20.3885714285715	18.3651428571428	18.3625714285715	21.426	33.6317142857141	53.0548571428571	56.1157142857143	66.3742857142859	7.142	13.2637142857143	7.142	16.3245714285714	7.14233333333328	13.2751666666667	8.16228571428571	8.16228571428571	13.2637142857143	6.12599999999999	18.3805714285713	8.16228571428571	30.6342857142858	25.5071428571428	15.3278571428571	11.2231428571429	38.7726666666668	7.142	17.3448571428571	20.3914285714286	28.5919999999999
416	206.064927059081	206.064547165339	206.080509306451	406.044	403.006	408.085	3	3	4.08057142857141	7.142	16.3245714285714	12.2417142857142	2.04057142857143	10.2028571428571	8.16228571428571	18.3651428571428	20.4028571428572	25.5071428571428	5.10071428571426	14.294	8.16228571428571	9.18257142857142	13.2637142857143	11.2231428571429	9.18257142857142	12.2434285714286	14.284	20.4057142857143	8.16228571428571	9.16714285714285	5.1057142857143	7.142	16.3222857142858	6.13628571428571	6.12171428571428	19.3854285714286	20.4057142857143	12.2434285714287	19.4017142857144	5.10499999999999	28.568	24.4868571428571	8.16228571428571	3.05828571428572	36.7302857142857	6.12171428571428	6.12171428571428	21.4260000000002	26.5274285714286
417	206.887366464551	206.878948142067	206.896572007386	48.966	46.913	50.002	39	39	2903.6315	3761.1944	3994.08300000001	3472.931	3193.3825	4071.396	3183.648	2278.7434	2562.868	2565.92875	2422.975	3606.407	3625.9685	4057.53425	3839.20075	3951.42825	2744.4725	5214.24220000001	2655.71075	3006.0984	2757.73575	293.832	388.056	1626.0688	3135.0746	1803.802	1638.5215	3293.8512	3366.2996	2981.6088	3413.66675	2614.7726	3204.60525	5109.16160000001	3176.03825	3656.0932	3461.5386	3921.3972	3194.40275	3483.983	2892.941
418	206.997028903054	206.989803134901	207.004254671208	301.9905	299.953	304.028	2	2	46.935333333333	84.6876666666669	101.013	58.1494999999998	92.8503333333336	70.4030000000002	57.1386666666668	65.3653333333332	5.10666666666665	5.10166666666668	9.18300000000002	11.2236666666667	59.1793333333329	36.7259999999999	58.1494999999998	94.7979999999998	31.6303333333331	60.1406666666671	13.2621666666666	31.6251666666666	52.0370000000001	8.17066666666665	16.3253333333334	23.4638333333333	59.1793333333329	24.4880000000001	11.2291666666667	82.6470000000002	25.5083333333334	38.7726666666664	37.7831666666667	49.0160000000001	73.5240000000001	58.1590000000001	12.232	17.3456666666665	28.5646666666668	88.7690000000002	15.29	17.3456666666667	39.7539999999999
419	207.061620965535	207.053580917761	207.062299615874	413.186	410.142	414.218	3	2	22.4448888888889	44.8897777777779	49.9908888888887	64.2319999999999	54.0717777777775	67.2979999999997	45.915	165.280500000001	7.14174999999998	7.13766666666668	11.2224444444445	4.0808888888889	32.6506666666666	58.1590000000003	45.9399999999999	36.7280000000001	45.9112499999999	31.6268888888889	54.1130000000001	53.0595000000001	22.4473333333333	46.897	38.7726666666666	32.6293333333332	17.3343333333334	49.9963333333333	35.735	83.6126666666669	33.671	23.483	28.5848888888889	29.5896666666666	158.255	51.0166666666666	41.8291111111112	60.1931111111112	141.826333333333	57.1324444444442	18.364	102.0375	18.366
420	207.063301296951	207.054473006338	207.077923850597	299.271	287.697	315.251	128	99	7236.20399999995	1909.04366666665	9705.41066666669	3194.66366666667	1841.70166666667	2616.13466666667	1641.44816666666	3153.70314285714	73.5240000000001	309.181200000002	502.983250000002	88.7544999999997	2075.358	11938.4595	10537.5108571429	10486.8617142857	4705.55771428571	6561.28687499999	5586.98863636363	4766.60799999999	8297.01549999997	3130.897	4485.38533333334	7445.78449999998	7707.17928571425	2269.99444444445	4588.01933333336	1538.41133333334	2293.4096	6018.84285714287	7002.42399999998	6893.89616666668	7255.6624	9060.56000000002	1169.17533333333	2096.511	2903.86866666665	2062.77700000001	5382.39933333332	7439.25033333335	3641.05866666666
421	207.063649970902	207.058128644139	207.077343525331	231.605	228.494	250.951	89	64	80.6063333333335	269.104000000001	216.487333333334	316.288571428571	1343.824	1928.669	1412.026	2666.70133333334	227.757333333334	399.952	266.257285714285	331.592857142857	694.79025	994.778571428571	976.212571428571	676.449428571428	2930.0144	2609.7995	1785.5	2984.23124999999	416.276571428571	283.652666666667	186.398571428571	334.614666666667	407.113000000001	145.005666666667	99.9763333333335	1085.546	668.209166666668	304.059333333334	507.519833333334	263.233714285714	3323.41866666666	1323.26425	470.373666666668	597.817666666668	2584.29325	1997.71942857143	1292.702	1836.45	1034.449
422	207.057342650881	207.05375217662	207.071364314451	205.085	202.024	206.195	51	51	1280.30916666667	2287.58733333334	2241.56771428571	3134.46399999999	1961.19733333334	2846.265	1912.96875	4498.93500000001	730.558666666668	810.144666666665	86.7283333333331	640.769333333332	2040.979	2965.97057142857	2520.32625	1915.00925	1405.66066666666	1664.16366666667	1115.13325	1408.85016666667	1623.798	1197.67566666667	1318.80166666667	1635.518	1243.72828571429	1311.06714285714	945.010285714285	2181.16114285714	980.380166666668	1118.23314285715	1244.80666666667	793.819333333335	2655.80371428571	1925.0545	1073.4608	976.459000000002	1885.576	1762.992	283.606333333334	1763.44666666666	642.810000000002
423	207.067907036675	207.062637315367	207.078055201499	358.114	355.047	359.128	7	7	30.63	99.981777777778	118.3635	114.268	88.7617500000004	133.65275	79.5307499999998	198.973124999999	14.2835000000001	33.693	14.2835	27.5310000000001	104.07825	128.464	104.062666666667	99.9845000000004	106.981875	81.6300000000001	116.305333333334	105.021375000001	42.882	57.1340000000002	46.9315000000002	51.0124999999999	44.8910000000002	49.9922500000002	23.4657499999999	98.9763750000001	42.8242499999999	32.6479999999999	48.9780000000001	34.6884999999999	203.029749999999	111.216333333333	68.3567500000003	64.2600000000002	166.402625000001	94.8832500000004	27.5460000000001	172.42225	33.6682499999999
424	207.073320537594	207.062905927594	207.077359943721	347.854	343.842	347.911	5	5	40.8114285714286	95.9068571428571	136.73025	130.688	120.393714285714	275.467499999999	160.184857142857	388.728857142857	28.5074999999999	29.5882857142857	13.2637142857143	15.3042857142857	132.637142857143	137.738571428571	110.190857142857	97.0085714285718	625.435142857143	323.430571428571	207.118	569.319428571428	55.1002500000001	65.2982857142857	66.3185714285714	61.1657142857145	64.278	69.3794285714285	31.6288571428571	232.787999999999	109.170571428571	45.9514285714284	78.562	32.6491428571428	526.393714285716	191.974857142858	101.008285714286	121.414	370.363714285714	142.84	44.8925714285714	313.983999999999	58.1969999999999
425	207.074137306804	207.065067064644	207.07832613299	328.52	324.439	335.668	7	7	81.6133333333338	185.692	309.146571428571	253.030857142857	319.349428571428	439.743142857143	414.221499999999	708.078285714285	26.5274285714286	31.6288571428571	18.365142857143	24.4868571428571	291.815333333334	318.344000000001	280.382142857143	270.337857142856	377.505714285714	294.862571428571	186.712285714287	377.505714285714	97.8651428571424	197.796857142857	129.576285714286	74.4808571428571	117.332857142857	213.239714285714	120.393714285714	432.601142857143	242.998	118.353142857143	129.576285714286	110.190857142857	805.005428571428	396.891142857146	257.112	366.282571428571	844.205142857143	344.856571428571	73.4605714285714	1040.655	134.684
426	207.072520181181	207.06816674288	207.075041029188	375.459	372.386	375.462	3	3	73.4605714285714	102.976714285714	149.982000000001	136.718285714286	223.599	186.581571428571	237.747375	484.635714285714	15.315	19.3827142857142	8.16228571428571	13.2637142857143	112.2275	151.894857142858	127.535714285714	111.139125000001	334.888000000002	140.799428571429	135.698	350.68342857143	63.2577142857143	112.231428571429	90.7291428571432	38.7708571428571	72.3845000000001	121.38	59.1268571428573	272.416285714286	157.13775	122.348571428571	55.141714285714	124.562	532.589142857143	157.124	105.163	183.65142857143	312.207428571428	175.464571428572	27.5245714285715	308.886857142858	83.6605000000004
427	207.099680060582	207.099033992526	207.100532157964	384.63	384.624	384.681	3	3	25.4857142857144	49.994	69.3344999999998	95.9874285714289	53.0548571428571	65.2982857142857	59.1765714285714	136.718285714286	20.4057142857143	30.5871428571429	12.2434285714286	25.5071428571428	45.9128571428571	53.0474285714283	63.2577142857143	54.0751428571428	61.2171428571428	41.8258571428573	39.8245714285712	75.490571428571	58.1562857142857	66.3185714285714	74.4808571428571	77.5959999999999	59.1268571428573	36.725142857143	29.5882857142857	107.13	28.568	35.71	45.9128571428571	38.7708571428571	109.078857142858	49.994	19.3854285714286	31.6288571428571	49.994	68.3591428571434	20.3885714285713	48.9668571428569	13.2637142857143
428	207.135168642981	207.135168642981	207.135168642981	274.457	274.457	274.457	1	1	87.7445714285714	131.616857142857	152.022571428571	224.462857142857	68.3591428571434	170.387714285714	106.094857142857	95.9068571428571	76.5214285714285	124.470500000001	30.582857142857	68.3591428571428	159.053142857143	208.138285714286	155.083428571428	153.15	101.957142857143	492.798	313.227714285714	507.082	270.375714285714	507.082	362.201428571428	390.769428571428	175.669333333333	222.578	206.097714285714	190.633142857142	110.190857142857	85.8359999999996	158.144285714286	87.7445714285714	59.1765714285714	139.779142857143	116.377714285714	142.84	136.718285714287	94.873285714286	65.2982857142857	161.205142857143	28.588
429	207.134846288374	207.134846288374	207.134846288374	242.11	242.11	242.11	1	1	205.1004	301.9792	335.3168	430.0094	322.4464	405.0988	355.631	681.627200000001	30.606	49.0272	20.404	40.816	266.3244	344.8952	278.5692	213.2636	777.3924	681.627200000001	238.7736	978.3718	391.7568	345.5088	225.4642	575.3928	283.6156	148.9784	128.4192	369.3124	56.122	137.754	232.332	260.202	924.3012	186.9162	59.1832	77.444	140.7876	398.8982	23.4692	104.0604	48.9792
430	207.301047599753	207.301047599753	207.301047599753	295.843	295.843	295.843	1	1	82.6402499999992	10.2025	17.3442500000001	17.3442499999998	217.313249999998	10.2024999999999	253.022000000001	657.040999999994	0	4.08099999999996	1.02025	3.06075000000001	13.2632499999999	12.2429999999999	14.2835000000001	22.4454999999998	34.6884999999997	11.22275	11.2227499999999	33.6764999999999	14.2834999999999	25.5062500000001	19.3847500000001	12.2429999999999	11.2227499999999	20.4050000000001	20.4349999999999	295.872500000001	26.4940000000001	68.3567499999993	6.12149999999994	46.9314999999995	584.5746	18.3645000000001	20.4050000000001	32.6479999999997	103.04525	333.090500000004	23.4657500000001	94.8832500000004	18.369
431	207.428459244235	207.428459244235	207.428459244235	295.854	295.854	295.854	1	1	606.028499999994	360.148250000002	496.861750000002	506.043999999995	1169.20649999999	532.570499999995	1206.95575000001	2091.51249999998	2.04050000000001	2.04049999999998	1.02025	7.14175000000003	367.289999999996	431.565749999996	391.776000000002	369.330499999996	281.5752	85.7010000000004	40.8099999999996	258.1865	142.834999999999	128.551500000001	97.9440000000004	104.065499999999	153.037499999999	176.503250000001	89.9139999999998	1327.34525000001	183.420000000001	507.0394	132.632499999999	400.958249999996	2037.43925000001	398.917750000002	224.455000000001	342.7872	680.506750000003	1475.40700000002	135.693250000001	850.888500000004	61.2299999999999
432	207.486096013201	207.480833922469	207.48730059431	294.829	292.833	294.868	3	3	315.257250000001	923.552499999999	1097.78899999999	1222.25950000001	771.309000000003	1201.7956	800.896250000003	1463.28400000001	1.02025	1.02025	3.06075000000001	3.06150000000004	839.665750000004	1012.336	969.237500000004	875.374500000004	125.490750000001	128.551499999999	32.6480000000001	118.349000000001	238.738500000001	51.0124999999995	78.5592500000003	183.645000000001	272.406750000001	140.794500000001	75.6094999999998	864.151750000004	204.050000000001	253.084	280.568750000001	179.564000000001	1484.46375000001	896.799750000004	232.617000000001	420.343000000002	929.523666666669	1008.2205	191.807000000001	751.924250000003	46.9315000000002
433	208.062589205228	208.059401451169	208.070073049445	205.079	201.983	205.085	3	3	181.610857142857	367.302857142857	337.714571428571	529.528285714286	296.653714285714	460.148857142857	277.517714285714	750.930285714285	152.022571428571	197.935428571428	63.2577142857143	208.138285714286	299.153	428.52	367.302857142857	275.477142857143	210.002285714286	233.645428571428	168.347142857143	215.250142857143	235.521	212.219428571428	208.982857142857	258.132285714286	166.306571428571	177.529714285714	125.495142857143	357.4	119.373428571429	154.041571428571	200.996285714286	110.196	447.905428571428	295.882857142857	180.590571428571	164.266	307.106	263.233714285714	101.008285714286	288.740857142857	104.069142857143
434	208.071490658423	208.065931034474	208.085839077645	295.877	291.797	301.999	145	87	1969.15142857143	3585.284	3706.698	3673.19999999997	2483.08566666668	4002.58085714286	2645.60085714286	3278.17600000002	48.9679999999998	93.8584	31.6251666666666	49.9963333333335	3182.41966666664	3910.97714285712	3600.58828571428	3293.48228571428	1421.09216666668	2081.30999999999	663.13	1459.00857142857	2134.53733333332	1271.33533333334	946.869333333336	1999.09942857142	2368.19366666665	1116.24466666667	970.278400000001	2777.21771428571	1083.55133333334	1775.38	2318.83883333333	1730.40457142857	3178.5782857143	3512.84371428571	1167.26133333334	1375.49920000001	1655.7846	2653.95028571429	1588.3995	1797.53366666668	757.265600000001
435	208.069334690673	208.067283128909	208.083869972614	230.603	228.494	239.791	17	14	15.3025	37.7153333333332	32.6773333333334	35.7116666666666	204.233333333334	283.930666666666	237.698833333333	430.332166666665	29.6131428571428	33.6654999999999	26.5243333333333	29.5896666666666	83.6673333333331	146.928	144.008	83.6536666666664	528.532666666665	444.865333333332	261.205333333333	477.437999999999	63.2606666666665	45.9149999999999	24.4399999999999	43.8743333333332	47.9556666666666	25.5291666666666	17.3428333333333	168.3275	81.6266666666665	41.8268333333332	69.4393333333331	23.4676666666666	592.813666666668	208.147999999999	94.8909999999998	95.8956666666664	401.945666666667	323.392833333334	186.721	251.981166666666	142.846666666666
436	208.086434170249	208.086434170249	208.086434170249	300.961	300.961	300.961	1	1	959.034999999991	2087.3292	1912.96875000001	2271.07649999998	1487.73999999999	2045.60124999998	1478.34225000001	2101.00359999999	8.17200000000003	12.2429999999999	5.10125000000002	8.16200000000003	1661.98724999998	2045.60125000001	1818.08549999998	1760.83199999998	613.170250000003	780.491250000003	161.1916	602.967750000003	1192.67224999999	122.58	246.8884	1071.21	1188.59124999999	283.629500000001	163.240000000001	1493.64600000001	306.075000000001	882.516250000004	1073.5965	913.221000000003	1873.88950000002	1643.62275000001	300.664	178.543750000001	460.132750000002	1593.63050000001	76.4250000000004	548.008499999999	172.16875
437	208.086359876267	208.086359876267	208.086359876267	270.347	270.347	270.347	1	1	4.08099999999996	9.18224999999991	36.7829999999999	21.4252499999998	3.06075000000001	21.4567500000002	8.16200000000003	14.2835000000001	35.7087500000002	35.7087500000002	15.28125	71.4175000000003	7.13124999999998	7.14174999999993	9.18224999999991	6.12150000000003	11.20625	12.2430000000001	52.0454999999999	8.16200000000003	4.08199999999999	37.7584999999999	38.7789999999999	9.18224999999991	6.12149999999994	20.4349999999999	32.6480000000001	3.06075000000001	11.22275	5.10874999999999	4.08199999999999	4.08100000000002	25.5437500000003	19.3847500000001	21.4567499999999	7.14175000000003	23.4657500000001	3.06075000000001	15.3037499999999	20.3749999999999	6.13049999999998
438	208.88088879401	208.88088879401	208.88088879401	48.96	48.96	48.96	1	1	814.1196	1079.5832	1199.7552	1028.5632	878.564399999999	1139.7868	908.156000000001	653.696000000001	862.069	709.178000000001	649.867400000001	996.930800000001	961.0284	1271.1692	1137.8396	1067.3384	730.4632	1495.6132	959.175999999999	811.165	767.340800000001	69.3736000000001	87.8232	348.2974	864.1094	455.068666666667	459.18	873.2912	942.849600000001	830.605600000001	982.586800000001	762.089400000001	920.2204	1428.28	916.109666666667	1091.828	947.7658	1135.7968	912.237600000001	1015.099	827.698666666667
439	208.889857938261	208.882076997935	208.899235862196	48.971	46.919	50.002	34	34	814.159500000001	1076.36375	1199.7552	1028.5632	878.435250000001	1136.5585	908.245	652.898250000001	752.944500000001	707.033250000001	649.867400000001	995.7152	961.0284	1271.1692	1137.8396	1067.1815	728.399	1490.5122	957.9678	805.958	763.147000000001	68.35675	87.8232	347.395	864.1094	455.0315	459.18	713.15475	937.609750000001	828.646	976.793000000001	762.126750000001	920.265500000001	1424.269	916.184500000001	1086.56625	946.792000000001	1132.644	912.237600000001	1015.099	827.428
440	209.043457889389	209.043457889389	209.043457889389	221.397	221.397	221.397	1	1	9.18150000000001	11.2218333333334	13.2621666666666	21.4235	12.244	18.348	12.248	13.2643333333334	612.199999999999	597.887428571428	242.828	14.2963333333334	5.10083333333334	12.244	14.2846666666667	14.2846666666667	18.366	7.14233333333332	5.10166666666668	9.18299999999998	2.04066666666666	11.2218333333334	8.16228571428571	10.1933333333334	4.0777142857143	3.05828571428572	10.1942857142857	2.04066666666666	11.2231428571429	17.3456666666667	8.15466666666669	17.3456666666666	15.3025	5.10166666666668	9.17250000000001	9.18300000000002	9.18299999999998	9.18299999999998	4.08066666666667	7.142	9.18150000000001
441	209.081271927624	209.072686586497	209.089857268752	295.336	294.829	295.843	2	2	302.018666666665	631.586333333335	711.172333333335	666.277666666662	410.173999999997	741.782333333328	388.747000000001	547.381999999999	20.4057142857143	24.4879999999998	13.2643333333334	22.4473333333334	588.732333333329	623.423666666662	641.684833333331	616.180666666665	222.432666666665	357.116666666668	283.606333333332	221.412333333334	405.072333333331	398.931714285714	296.917000000001	377.153333333332	404.051999999997	404.052000000001	336.985000000001	427.519666666668	421.397666666668	259.164666666665	464.175833333332	258.102166666666	466.898285714287	615.261000000001	411.194333333334	467.312666666663	571.293333333337	431.00266666667	392.828333333334	628.422666666665	262.225666666667
442	209.133535964925	209.127522359869	209.14105661117	116.825	115.271	119.37	4	4	3.06075	8.15600000000001	6.12149999999999	5.10125	6.12149999999999	5.10124999999999	6.1215	7.13649999999999	4.0815	4.081	4.08114285714286	2.0405	2.03925	4.08457142857143	6.12171428571429	4.08150000000001	1.02028571428571	4.081	3.06075	4.07850000000001	2.0405	0	2.04228571428571	11.22275	6.1215	1.020375	3.06075	2.042	2.0405	3.06075	3.06075	2.04228571428571	7.13737500000001	3.06075	3.06075	2.0405	1.0195	2.0405	6.1215	3.06075	1.020375
443	209.151907799559	209.151255495635	209.152356868959	250.484	249.92	250.991	4	4	18.3645	18.36675	11.2231428571429	10.2025	11.22275	5.10875	10.2025	38.7695	2.0405	2.0405	3.06075	3.06075	14.2835	28.567	11.224125	13.26325	42.8505	15.30375	34.66725	53.053	23.4665714285714	43.903	8.16200000000001	27.54675	22.4455	10.20375	3.06075	13.2637142857143	4.081	11.215875	4.081	11.224125	8.15600000000001	10.2025	6.1215	4.081	7.14175000000001	15.3278571428572	2.04075	3.06075	3.06075
444	209.150582180348	209.149885594568	209.152564457485	381.603	381.546	382.583	4	4	12.2346666666667	22.4473333333333	19.3847500000001	32.6684444444444	24.4853333333332	38.7726666666666	16.3235555555555	49.9963333333333	16.3342222222222	17.3456666666667	17.3456666666667	13.2643333333333	26.5257777777778	43.8456666666668	29.5896666666666	21.413	54.0364444444444	50.0235555555555	22.4595555555555	44.8946666666669	37.7523333333333	28.5662222222223	35.7077777777778	41.8291111111109	37.7728888888888	28.5693333333333	16.3235555555556	36.7289999999999	23.465111111111	28.5506666666666	30.61	23.4651111111112	52.0313333333334	40.808888888889	26.5431111111111	21.4246666666666	32.647111111111	51.0166666666666	24.4720000000001	42.854	10.2022222222222
445	209.151309653345	209.150415713375	209.151513942881	346.874	345.831	346.902	3	3	17.3428333333334	21.4235000000001	28.568	46.9331428571428	19.3854285714286	23.4632857142856	19.3863333333334	55.095428571429	14.26	10.2033333333334	13.2643333333334	12.244	24.4839999999999	52.0284999999998	39.7864999999999	16.3226666666666	98.9677142857142	63.2606666666668	69.3713333333338	114.255999999999	47.9534285714285	98.9677142857142	56.1183333333335	58.1074285714288	24.4880000000001	47.9556666666668	35.71	45.9128571428571	27.5490000000001	27.5670000000002	33.6710000000001	24.4880000000001	70.3997142857143	42.8469999999999	31.6288571428571	23.4665714285714	49.994	44.8925714285714	9.18150000000006	54.0297142857145	9.19050000000001
446	209.151893464468	209.151642956045	209.152143972891	239.249	238.747	239.751	2	2	44.8946666666666	113.244666666667	135.615666666667	84.7337777777777	50.9833333333333	31.6268888888888	53.0168888888888	172.436333333334	2.04066666666666	4.08355555555555	2.04044444444444	1.02033333333333	13.2643333333333	23.4676666666666	23.4676666666666	14.2753333333334	54.0423333333333	11.2163333333333	25.5055555555556	36.732	17.3437777777778	32.608	17.3437777777778	15.3033333333334	16.336	6.12533333333334	12.228	24.4853333333333	12.244	4.07866666666666	4.07866666666666	10.2033333333333	15.3033333333333	8.16711111111113	6.12133333333333	8.15733333333333	9.18199999999999	6.12133333333333	4.08133333333333	6.12133333333333	6.12199999999999
447	209.152746358049	209.152746358049	209.152746358049	321.367	321.367	321.367	1	1	7.14233333333335	12.2568000000001	11.2236666666666	18.3630000000001	24.4880000000001	14.2823333333334	16.3093333333334	24.4839999999999	3.06050000000002	4.08466666666667	5.10166666666668	2.03866666666668	11.2236666666667	24.4880000000001	13.2621666666666	21.427	29.5848333333332	22.4473333333334	3.06100000000001	33.6666	32.6506666666667	32.6133333333334	8.16266666666661	28.5926666666667	15.3025000000001	5.0966666666667	7.13599999999997	26.5286666666667	10.2033333333334	5.10083333333332	7.13599999999997	10.2033333333334	25.5083333333334	12.244	5.10083333333332	12.242	14.2823333333334	11.2126666666666	3.06100000000001	11.2236666666667	7.14233333333335
448	210.061158900287	210.058005458197	210.075014634566	121.388	118.349	121.433	17	17	66.3185714285714	149.856	147.941428571429	212.219428571428	232.826	230.584571428572	261.193142857143	415.256285714286	225.483142857143	271.396	146.904	246.909142857143	202.847333333333	311.506666666667	272.6515	204.033333333333	261.156571428572	274.456857142858	224.462857142857	180.565285714285	98.9677142857142	42.816	48.976	59.1268571428572	148.836571428571	88.7524285714285	69.3794285714285	319.081142857143	181.619333333333	191.791333333334	222.266571428571	92.9261666666668	1052.984	507.082000000001	229.564285714286	334.669333333333	1137.67166666667	698.592	437.702571428571	594.271333333333	306.085714285714
449	210.991618541321	210.987326213764	211.003993644295	294.8605	292.805	296.903	8	8	11.2231428571429	28.568	27.5467499999999	31.6288571428571	16.3245714285714	27.5477142857143	17.3448571428571	18.3497142857143	514.224	557.083800000002	846.807500000004	564.18288888889	39.7911428571428	33.6977142857141	26.5274285714286	32.6445714285715	33.6694285714286	38.7708571428571	30.6085714285714	40.8114285714286	33.6682500000001	18.3651428571428	13.2637142857143	20.3914285714286	27.5477142857143	10.2028571428571	14.284	14.2835000000001	15.3042857142857	14.284	27.5477142857143	12.2434285714286	20.3885714285715	25.5071428571428	16.3245714285714	15.3042857142857	13.264875	12.252	14.284	17.3424285714285	11.2231428571429
450	211.093593422545	211.093593422545	211.093593422545	207.091	207.091	207.091	1	1	13.2643333333333	19.3831666666667	16.3226666666667	20.4033333333334	14.2706666666667	12.242	22.4436666666667	22.4488	49.9881666666667	59.1696666666668	22.4473333333334	35.7058333333334	16.3413333333334	24.4879999999999	16.3253333333334	13.2643333333334	14.2846666666667	14.2823333333334	8.16266666666669	15.305	17.3428333333334	17.3456666666666	7.14116666666668	11.2328333333334	11.2236666666667	8.16266666666669	2.04066666666667	21.4445	9.18150000000001	9.18300000000002	8.16320000000001	8.16133333333335	17.3428333333334	13.2652	5.10166666666668	5.10083333333334	10.2016666666667	19.3831666666667	8.16266666666669	5.10166666666668	4.08133333333334
451	212.058300953788	212.055050739297	212.071352564145	77.55	68.362	79.586	23	21	3.06075	4.07850000000001	3.06075	5.10125	5.10125	5.0975	4.081	8.16199999999999	3.06075	2.04475	4.081	2.0405	3.06075	4.07850000000001	6.1215	2.0405	1111.869	812.118999999999	347.90525	759.066000000001	4.081	2.04075	1.02025	7.14174999999999	4.081	3.058875	3.06075	3.0585	1.02025	2.0405	3.059	1.020375	6.1155	6.1215	4.08150000000001	2.0405	6.12171428571428	3.05828571428571	4.081	3.06075	4.081
452	212.057936257294	212.054800232969	212.070603877265	59.174	57.127	61.198	18	18	2.03866666666667	7.14233333333333	7.14280000000001	6.1212	1.02033333333333	8.1616	3.061	12.244	5.09583333333333	2.0408	8.16133333333333	8.16133333333334	1.02033333333333	9.18359999999999	5.101	5.10166666666667	692.693166666667	669.702	241.034666666667	479.556666666667	6.1224	3.0606	1.0202	2.04033333333333	6.116	2.0404	0	1.0202	2.04066666666667	1.0214	8.16320000000001	3.0605	5.10166666666667	8.16133333333333	2.0408	4.08133333333333	4.0808	7.1414	4.0816	4.0856	2.0428
453	212.846380675368	212.844753624028	212.849768216493	50.265	48.965	51.001	3	3	229.55625	466.25425	338.723	237.71825	4.081	268.32575	3.06075	1.0215	28.567	224.444	34.697	4.081	167.116	270.36625	319.7295	324.837	13.26325	1575.266	157.1185	16.328	198.94875	5.101	2.0405	88.71825	184.66525	92.8563999999999	46.9315	134.673	49.99225	6.1215	326.88	3.06075	11.22275	452.991	4.0808	20.405	143.85525	4.081	8.16200000000001	64.27575	14.2688
454	213.918331153664	213.915708171079	213.920954136249	42.838	42.832	42.844	2	2	59.1793333333333	95.8956666666666	128.562	112.236666666667	42.847	78.5528333333333	48.968	49.9963333333333	560.685714285714	664.206	376.503	291.767666666666	23.4676666666667	55.098	36.732	38.7663333333333	52.037	74.4843333333333	38.7663333333333	44.8888	44.8873333333333	48.976	36.732	45.915	46.9353333333333	38.7676	34.6856666666666	26.5286666666667	24.484	30.605	26.5546666666667	20.4233333333333	19.3863333333333	37.7523333333333	32.6506666666667	19.3831666666667	21.427	31.6561666666667	23.4868333333333	21.427	19.3863333333333
455	213.964272353903	213.959078844413	213.97866041345	102.0315	93.858	107.133	110	107	2857.63971428572	4354.252875	4933.12205882353	4182.00475	3230.19944444444	4064.61741176471	2390.48933333333	3650.58	93.8258461538461	197.9285	57.1372307692307	112.236666666667	2511.97785714286	3034.2235	2907.81428571429	2585.28835714286	307.089461538462	645.562615384615	560.11725	358.952	2743.51336363637	2198.19795454546	2300.77292307692	2890.764	2100.8234375	2041.52025	1900.7208	2339.47714285714	1532.4906	1928.31545454545	2491.19372727273	1865.24745454546	1804.77311111111	3659.63675	2165.01872727273	2339.47714285714	1411.66581818182	2663.966	2870.90533333333	1147.75	1089.16581818182
456	214.05716031751	214.05716031751	214.05716031751	53.047	53.047	53.047	1	1	72.4377499999999	173.4425	262.58975	277.508	178.54375	355.047	210.1715	271.3865	20.405	22.4455	5.10124999999999	35.665	235.33125	284.64975	290.77125	331.58125	107.12625	100.188666666667	66.3162499999999	147.132	27.54675	4.081	4.08199999999999	13.26325	49.9408	17.34425	6.12149999999999	96.9475	74.4782500000001	51.075	32.648	28.5506666666667	182.62475	45.915	41.8404999999999	65.296	175.526	114.268	30.6075	255.0625	38.7695
457	214.910481092665	214.90989537021	214.910775782179	45.91	44.885	45.922	5	5	4483.13542857143	6710.18425	6973.24275	7707.98875	4370.904	5686.8735	4319.7385	4625.97542857143	438.722857142857	482.595142857143	427.48475	950.873	7197.86375	6496.623	6645.702375	6182.54666666666	973.352571428572	1779.37828571428	1200.87628571429	1144.76057142857	8841.4865	7092.006	7016.56933333333	9100.20355555556	8279.32875	6301.28457142857	6431.656	3138.289	3903.4765	5106.35125	7065.32	4872.89371428571	1985.476	3501.62057142857	4250.51028571429	2410.85075	769.2685	1635.99328571429	849.472	1241.796375	5265.69457142857
458	214.916584126571	214.911035167777	214.931805027953	44.884	42.838	45.921	107	107	4481.95825	6655.32371428571	6799.50133333333	7708.25857142857	4339.27514285714	5680.752	4289.28114285714	4634.83555555556	396.909666666667	447.926333333333	421.378	719.241	7190.722	6237.14057142857	6465.55057142857	6360.758	898.950375	1779.316	978.339833333334	1034.618	7728.00466666667	7312.729	7018.31485714286	9080.54285714286	8271.16675	6536.74175	6123.75485714286	2872.78933333333	3860.626	5106.21222222222	6822.32200000001	4857.918	1927.19977777778	3491.41771428572	4284.17971428571	2314.008	766.234571428572	1551.17914285714	848.569714285714	1236.543	5026.36116666666
459	215.019941503381	215.01609186785	215.023791138912	53.055	52.026	54.084	2	2	2.04066666666667	7.14116666666667	10.2116666666667	11.2236666666667	4.08133333333333	19.4053333333333	5.10166666666667	6.121	165.267	222.432666666667	55.089	116.204	11.2126666666667	8.16133333333334	18.381	11.2236666666667	73.452	83.7356666666667	80.6063333333333	50.0371666666666	6.122	17.3428333333333	11.2236666666667	7.14116666666667	10.1933333333333	10.2016666666667	16.3253333333333	10.2033333333333	12.244	3.064	12.242	6.122	27.549	20.4033333333333	11.2236666666667	18.366	33.671	14.2846666666667	21.427	29.5896666666667	17.3286666666667
460	215.922729327162	215.922486285179	215.922972369145	45.4005	44.891	45.91	2	2	240.787428571429	468.311142857143	451.00575	452.991	236.706285714286	359.140571428571	229.564285714286	229.564285714286	105.089428571429	143.860285714286	91.8225	82.6431428571428	440.748	391.043	394.850571428572	387.437142857143	48.9737142857143	110.190857142857	42.852	71.42	605.00825	418.317142857143	464.62	616.616888888889	527.46925	393.830285714286	393.8165	163.24	213.239714285714	253.030857142857	484.021714285714	259.370285714286	96.9271428571429	200.996285714286	248.949714285714	130.596571428571	35.70875	75.6174285714285	55.134	61.2225	315.268285714286
461	215.95860362895	215.954567366117	215.974685293449	102.031	93.858	114.28	81	78	1338.957	2020.06425	2435.44205882353	940.593666666666	1537.51675	1938.50666666667	1273.89078571429	912.564375	44.892	102.025	13.2635454545455	55.098	1257.46133333333	1410.10066666667	1396.50445454546	1175.87781818182	138.754	326.346666666667	253.022	145.82425	1376.3847	918.18	1029.4827	1356.54654545454	918.27	1044.992	903.454199999999	1075.40430769231	816.266666666667	920.286	1116.389	709.659000000001	881.496000000001	1796.37333333333	1063.18733333333	1170.80025	647.141090909091	1306.94025	1326.325	606.042	521.09225
462	215.979847894891	215.976068344116	215.994281069061	115.278	111.208	116.321	47	47	307.120333333333	486.6195	554.957714285715	598.907714285715	619.241166666668	1043.75228571429	659.027666666668	694.166	536.670285714285	564.2812	131.623	333.649	279.571333333333	273.181333333333	272.3845	282.632333333333	130.602666666667	61.22	92.8351666666668	104.074	249.97	249.76	318.604	216.275333333334	167.334666666667	204.066666666667	227.311333333333	584.012	297.888666666667	252.010571428572	277.530666666667	235.8895	718.697142857142	638.770399999999	336.71	428.470000000001	745.202285714285	688.210714285714	383.582666666666	751.950571428571	173.456666666667
463	216.936942710105	216.936942710105	216.936942710105	45.91	45.91	45.91	1	1	239.778333333333	366.282571428571	360.160857142857	541.771714285715	139.762833333333	391.789714285714	243.848285714286	215.461142857143	34.6913333333333	45.915	161.205142857143	48.9668571428571	445.812833333333	460.095166666666	547.893428571428	365.219666666666	67.342	198.955714285714	58.1495	70.403	609.139	279.571333333333	418.61	658.637142857143	504.021142857143	254.063	375.412571428571	86.7283333333333	169.367428571429	145.900857142857	438.152	189.937	38.7726666666667	230.584571428572	138.765333333333	24.4834285714286	126.521333333333	68.4851666666667	155.192	78.562	171.388
464	217.970421796526	217.967845142041	217.984125834577	115.289	112.217	115.311	13	13	193.863333333333	317.271833333333	307.0802	363.1912	436.631333333334	665.226285714285	408.133333333333	447.487333333333	208.1616	330.534000000001	79.5911999999998	212.229333333333	181.6312	104.991333333333	187.7168	153.06	84.6932000000001	35.7116666666667	64.2705000000001	81.6266666666667	133.6462	80.5958	176.7022	107.1175	131.623	155.090666666667	133.532666666667	347.276	165.2724	170.4068	138.765333333333	162.4026	416.907333333333	494.861666666667	215.290333333333	216.2824	288.377	371.935	207.093833333333	293.875199999999	132.643333333333
465	217.987237568454	217.987237568454	217.987237568454	116.286	116.286	116.286	1	1	189.782	314.211333333334	311.201666666667	353.997833333333	438.743333333333	628.525333333333	413.167500000001	452.584	92.8351666666666	196.924333333333	23.4638333333333	137.7225	186.6905	102.083333333333	186.721	160.166166666667	87.7486666666667	36.726	39.793	82.647	132.643333333333	87.6708571428573	118.474666666667	108.155333333333	129.561166666667	80.6063333333333	78.5656666666667	353.323666666666	93.8706666666667	176.488833333333	140.806	166.450166666667	414.868666666667	467.236333333333	129.561166666667	130.602666666667	159.172	399.84	76.525	186.6905	70.403
466	218.105309042831	218.105309042831	218.105309042831	248.945	248.945	248.945	1	1	13.2626	37.7548	34.6731999999999	41.8282000000002	5.101	92.0925000000004	72.4318333333334	125.4846	916.1396	1011.2164	338.7064	2314.75816666667	53.0504000000003	120.4072	56.1110000000003	36.7272	74.4746	94.8786	72.3632	123.4442	23.4691999999999	69.4552	57.1312	67.3332	45.918	91.8180000000005	37.7548	34.6868	110.178	38.7296	89.7776	7.1414	333.213	290.757	106.1216	210.1612	458.0698	21.4746	121.403800000001	372.360833333334	328.5688
467	218.104666218715	218.100390699962	218.11865482362	363.222	359.128	364.253	27	27	270.366249999999	520.327500000002	639.696750000003	676.425749999998	352.96942857143	592.786	380.599875000001	769.268500000003	589.776750000001	487.628285714287	192.827250000001	139.77425	362.188750000002	305.054749999999	434.626499999999	466.254250000002	79.5307500000004	70.3997142857143	31.6316249999998	58.1186250000003	204.075	16.3240000000001	42.8505000000002	196.908249999999	187.732571428571	39.7911428571428	13.2632500000001	332.601499999999	105.021375	186.705749999999	188.746250000001	168.347142857143	673.365000000003	412.180999999999	102.025	140.81175	239.767142857143	437.702571428571	198.074	197.928499999999	28.5670000000001
468	218.910429588834	218.909245098982	218.916500607052	45.91	44.872	45.922	5	5	342.816	504.0035	502.0245	527.46925	289.761142857143	423.40375	276.48775	320.369714285714	38.7708571428572	44.8925714285714	141.81475	89.782	487.6795	450.261	458.148375	456.768	80.6025714285715	167.326857142857	89.7851428571429	92.846	711.11425	597.915333333333	578.907	699.308888888889	611.151142857143	467.290857142857	515.22625	194.874571428571	257.103	367.29	569.718	357.4	115.292285714286	227.523714285714	283.639428571429	189.7665	72.4402857142857	110.394	112.31	98.976375	380.566571428572
469	219.025520930825	219.023476406873	219.038525292004	54.056	51.012	55.093	21	21	175.489142857143	281.589	259.30225	228.536	97.9474285714286	227.683	139.77425	320.55475	167.326857142857	228.536	128.56725	220.239	129.492375	174.46275	170.507	124.474857142857	166.306571428571	181.738	123.454571428571	232.788	122.43	155.078	166.30075	124.48575	129.4765	141.799857142857	137.73375	540.7325	138.754	111.289	105.150125	94.8832500000001	361.181142857143	339.74325	137.73375	240.779	379.533	309.13575	110.187	367.02	99.904
470	219.10221997494	219.09788746861	219.11004603687	281.0745	279.552	282.624	4	4	26.5243333333333	42.8890000000001	47.9556666666668	91.9050000000001	35.7116666666664	72.4318333333331	46.8893333333332	139.762833333333	537.627833333332	693.372166666668	414.593666666667	253.042666666667	87.7343333333331	94.8754999999997	95.8956666666664	73.5959999999998	58.1019999999999	58.1590000000001	55.0439999999999	68.3623333333329	141.826333333334	259.164666666667	125.500999999999	176.661833333334	114.258666666666	101.013	83.5853333333331	60.2586666666665	48.9760000000001	68.2953333333332	66.3216666666668	82.6334999999997	75.5046666666661	44.8873333333332	41.8336666666668	25.4833333333333	41.867833333333	47.9556666666668	30.6100000000001	47.9556666666663	111.216333333334
471	220.083237486166	220.079983486218	220.097307086813	172.424	169.369	173.449	21	21	129.688166666667	211.3815	191.791333333334	256.061833333334	218.3228	235.6585	287.687	415.207833333332	154.045166666667	130.602666666666	22.4708	82.6470000000002	137.727000000001	205.0535	145.907666666667	115.297666666667	363.179333333334	248.920666666666	129.561166666667	251.002000000001	79.6510000000001	137.7225	97.9360000000001	67.3969999999998	115.278833333334	97.9520000000002	90.8096666666669	374.768166666667	213.179999999999	193.863333333333	194.883666666666	158.131	809.086571428574	717.177166666664	243.859666666666	352.014999999999	778.478	683.651250000001	196.924333333334	476.0656	196.924333333334
472	220.079346263766	220.077487425428	220.094741950198	460.119	451.968	461.15	5	4	2.04233333333334	5.10083333333332	18.366	1.02033333333334	2.04033333333333	5.10083333333332	1.02033333333334	18.348	11.2236666666667	16.3413333333333	1.02216666666666	8.16266666666669	2.04266666666666	6.12200000000001	3.06100000000001	4.08533333333332	12.244	11.2236666666667	6.11599999999999	31.6251666666669	7.14116666666664	3.05799999999999	1.01933333333333	3.06049999999999	30.6100000000001	3.05799999999999	1.01933333333334	48.9759999999997	13.2643333333334	30.6050000000002	41.8336666666668	1.02033333333333	45.9075000000003	17.3598333333332	3.05799999999999	2.04266666666666	10.2016666666667	9.18150000000006	2.03866666666666	10.2116666666667	5.10166666666663
473	220.129659375	220.129659375	220.129659375	164.244	164.244	164.244	1	1	90.8022499999998	150.997000000001	181.6045	214.567499999999	164.26025	218.333499999999	138.754	342.803999999999	25.5062499999999	99.9844999999997	6.12149999999998	91.6874999999997	73.4579999999998	146.916	87.7414999999998	90.8022499999998	193.847499999999	131.61225	23.4715	158.925	173.4425	9.18225000000004	34.6969999999999	176.50325	115.45775	16.324	23.4657499999999	191.806999999999	16.324	96.0209999999996	120.3895	95.9034999999997	341.783750000001	181.6045	20.4049999999999	30.4799999999999	33.6682499999999	236.756	3.06074999999999	49.9187499999999	17.34425
474	222.079199168823	222.079199168823	222.079199168823	451.968	451.968	451.968	1	1	5.10166666666668	7.14233333333335	9.1818	4.08559999999998	6.12239999999997	10.2033333333334	6.1212	4.0808	12.2424	11.2222	7.14233333333335	18.36	12.2424	8.16319999999996	8.15466666666672	7.1414	6.1212	7.1414	6.1212	3.06120000000002	5.101	2.04040000000002	5.10199999999998	8.1616	8.17119999999995	4.0808	4.0808	7.1414	10.202	7.1414	5.101	3.0606	6.12239999999997	8.15333333333334	5.10700000000003	3.06050000000002	10.204	3.06119999999999	3.06100000000001	7.1414	12.2424
475	222.099162230516	222.093364104414	222.107920535775	319.343	315.262	320.381	9	9	267.545666666667	740.345833333328	827.490333333335	999.88	408.057142857144	529.587599999997	349.713	1139.71233333334	345.836499999999	329.506142857144	38.7726666666664	60.1547142857143	186.690499999999	199.985333333334	200.996285714286	198.106333333332	86.7283333333335	82.6431428571428	20.4066666666665	77.5453333333328	200.972833333333	21.4234999999999	46.9276666666665	185.852333333334	142.84	31.6288571428571	10.2016666666666	261.205333333332	63.2577142857143	96.915833333333	122.439999999999	101.008285714286	759.127999999995	254.021499999999	71.4116666666664	60.1996666666668	190.802333333334	279.525666666666	99.976333333333	116.413	16.3253333333334
476	222.984834805278	222.984834805278	222.984834805278	51.018	51.018	51.018	1	1	601.9475	1178.38875	1182.46975	1499.694	664.182750000001	1303.8795	721.316750000001	1006.98675	52.03275	90.8022500000001	27.54675	175.526	1013.0848	1754.0676	1203.6215	1122.275	612.15	778.450750000001	94.8832500000001	831.501	500.94275	18.3645	111.2018	222.4145	369.3305	36.729	144.8684	947.812250000001	130.592	498.90225	618.007500000001	710.094000000001	1096.76875	1403.864	149.97675	306.15	1167.166	1020.25	410.120400000001	1105.8968	216.028
477	223.05164402508	223.049928090607	223.066699372961	156.106	154.077	157.126	5	5	30.5759999999999	55.0908	41.8282	55.0368	44.8873333333334	44.8888	32.6528	44.9416	98.9594	156.1212	21.4284	64.2726	38.7676	39.7487999999998	57.1312	62.2301666666668	47.9494	66.391	30.612	59.1716	52.988	41.8282	26.5252	63.2524	58.1514	23.4691999999999	29.6206	46.9292	24.4896	32.6464	45.963	27.5445	92.8564000000001	63.1904	23.4646	54.0776666666668	70.4030000000002	60.1996666666668	26.5252	69.3713333333334	36.7343999999998
478	223.06509692596	223.06509692596	223.06509692596	975.362	975.362	975.362	1	1	10.2033333333335	14.2846666666666	12.2439999999999	11.2236666666666	10.1933333333333	16.3226666666666	17.3598333333332	10.2016666666666	15.2975000000001	7.13533333333345	22.4436666666666	11.2236666666668	14.2706666666666	16.3226666666666	17.3456666666665	9.18149999999997	9.18300000000011	8.16266666666676	14.2706666666666	13.2643333333335	14.2706666666666	16.3226666666669	16.3253333333335	17.3456666666665	12.232	16.3253333333335	15.3049999999999	16.3253333333332	13.2643333333335	12.2080000000001	17.3456666666669	23.4216666666667	21.4270000000002	38.7726666666671	23.4676666666669	14.2846666666668	12.242	9.1905000000001	24.4839999999999	8.16266666666661	14.2706666666666
479	223.063746516317	223.062918913084	223.076932123437	844.283	838.668	847.788	6	6	36.732	98.9615555555557	170.488444444444	108.143555555556	41.8336666666666	164.1717	44.8897777777779	110.111999999999	232.788000000002	213.249666666666	32.6471111111112	125.419	111.204222222222	148.028888888889	184.901555555555	159.154666666667	33.671	79.5859999999999	112.151111111112	52.0313333333334	133.911111111112	122.44	199.073333333333	147.851666666667	99.9926666666666	121.485777777778	42.8773333333333	69.3751111111112	163.12888888889	53.0515555555557	114.277333333333	80.5975555555557	51.0444444444444	185.700666666667	131.608666666667	253.015111111112	139.679111111112	64.2809999999999	37.7276666666667	195.882666666667	179.461333333332
480	223.071102272498	223.063908323028	223.078296221967	920.239	918.221	922.257	2	2	23.4657499999998	34.6885000000001	81.6199999999992	35.735	29.5872499999997	61.2150000000003	29.5872500000001	83.7220000000001	61.2525000000002	28.5460000000002	20.3899999999999	30.6112499999996	54.0732500000002	35.713125	64.2757499999994	65.2560000000003	30.61125	37.7723750000001	42.8557500000001	26.546	52.0391250000001	33.6682500000001	38.7695000000002	77.5485000000001	34.7097500000001	32.6480000000001	17.3548750000001	29.609	48.9360000000004	39.7897500000002	63.2090000000005	79.5794999999992	31.651	102.025	57.0990000000003	60.1947500000003	35.7087499999997	26.5265000000001	15.3037499999999	38.7694999999996	39.819
481	223.078277545149	223.078277545149	223.078277545149	755.964	755.964	755.964	1	1	31.6292999999999	109.1721	109.1721	107.0685	47.9541000000004	96.919	34.7102222222226	62.2017	60.1918	75.5170000000003	30.606	93.8675999999998	66.313	120.395400000001	83.6645999999998	93.8124	32.6496000000003	51.0149999999999	42.8526000000004	47.9540999999999	89.8303999999997	53.0815999999998	37.7510999999999	88.7661000000008	62.2382999999999	41.8282	39.7917000000003	53.0556000000005	57.1367999999999	35.6895	70.3938	42.8484	60.1976999999999	80.6036999999998	48.9743999999999	74.4818999999998	67.3397999999998	141.8217	22.4465999999999	55.0961999999999	60.1976999999999
482	223.112412191651	223.10213097557	223.115459449814	319.343	315.262	319.35	3	3	54.1218333333334	133.772833333332	155.090666666667	146.928	82.6334999999997	104.057	75.4306666666665	190.802333333334	74.4721666666664	55.0889999999998	24.4879999999998	40.7733333333332	52.0284999999998	65.3013333333335	62.2322	75.5835999999996	36.7320000000001	34.6868	40.813333333333	31.6303333333331	51.0083333333332	43.8671666666665	24.4839999999999	69.4393333333335	62.2301666666665	20.4066666666667	23.4638333333333	45.9149999999997	31.6251666666666	47.9478333333332	41.8336666666664	37.7461666666669	151.009333333332	59.1696666666665	28.5646666666666	31.6303333333334	61.2200000000001	49.9881666666665	29.5848333333332	37.7831666666667	41.8336666666668
483	223.985515054753	223.984647707308	223.985767473493	44.879	43.864	45.917	5	5	519.325428571428	816.228571428572	1014.164	947.734833333334	763.173714285715	1246.78914285714	827.451714285715	1002.94085714286	899.892	828.510666666667	826.431428571429	853.979142857143	792.799	1048.90933333333	924.378857142858	1024.36685714286	983.555428571429	822.350285714286	498.919714285714	806.063333333333	762.189	628.422666666667	626.996333333333	1021.306	899.892	627.505	565.264666666667	1272.14783333333	702.976857142857	698.895714285715	930.131000000001	778.002000000001	1619.98685714286	1428.4	649.846166666667	964.17	1293.57133333333	1462.7205	1574.896	1445.74485714286	401.992571428571
484	223.989307837885	223.986025596643	224.003744125366	44.884	42.832	45.922	117	117	519.325428571428	807.046	1014.25275	1095.78685714286	751.950571428572	1246.7455	822.3215	938.299000000001	896.250375	854.9695	837.62525	848.877714285714	799.876	1060.819	924.45975	1010.08285714286	974.259166666667	820.281000000001	504.021142857143	808.038	810.0785	661.1544	638	1016.7915	913.098888888888	627.505	565.264666666667	1329.38575	567.3424	692.774	975.9326	778.938222222222	1608.99057142857	1422.40275	663.185714285714	968.335875	1293.131875	1484.25704761905	1572.56	1443.70428571429	401.992571428571
485	224.066156509819	224.066002822504	224.066406454816	230.603	230.546	230.608	3	3	20.4057142857143	69.3211428571428	78.6170000000001	60.1968571428571	178.7	242.010857142857	145.880428571428	241.158285714285	9.18899999999998	14.284	26.5237142857143	14.284	102.028571428571	131.616857142857	148.065714285714	97.9474285714285	287.720571428571	349.958	207.118	291.801714285714	62.2374285714285	60.1968571428571	29.5385714285714	68.3591428571428	90.8054285714285	41.8609999999999	26.5237142857143	117.32875	96.9271428571428	53.0548571428571	98.0159999999999	53.0548571428571	294.862571428571	158.144285714286	99.988	118.336571428571	233.645428571428	188.752857142857	151.002285714286	158.144285714286	128.556
486	224.079271252321	224.079271252321	224.079271252321	847.788	847.788	847.788	1	1	7.14233333333333	23.4676666666666	41.8291111111112	24.4720000000001	8.16266666666666	45.8799999999996	12.2436	23.4523333333334	35.7311111111111	40.808888888889	10.2033333333333	19.3736666666667	32.6471111111112	20.4044444444445	34.7102222222222	38.7726666666666	10.2022222222222	21.4246666666667	16.3146666666665	11.2236666666667	22.4864444444443	26.5257777777778	23.4804444444444	33.6490000000001	12.2506666666667	22.4595555555555	15.3133333333333	13.2715555555555	18.354	14.2846666666667	14.2924444444444	27.549	11.2297777777778	40.808888888889	28.5662222222223	45.8850000000001	25.488888888889	26.5257777777778	11.2151111111112	37.7276666666663	32.6257777777779
487	224.106495713334	224.104452694164	224.108538732504	318.836	318.329	319.343	2	2	26.5564000000001	79.6691999999995	100.9998	99.9992000000006	47.9494	60.1918	36.6912	139.794799999999	30.606	37.7474	8.16319999999996	15.288	26.5252	33.6666	36.7290000000002	31.6742499999999	22.4488000000001	18.3636	7.14279999999997	15.3059999999999	28.5656	20.404	13.2626	36.7704000000002	20.404	12.2424	7.1414	38.7676	19.3838	16.3232	22.4487999999999	21.4242	123.4442	44.8888	9.1818	9.18360000000006	28.5712000000002	34.6868	11.2222	21.4242	12.2424
488	224.121927395673	224.121927395673	224.121927395673	344.827	344.827	344.827	1	1	11.2236666666666	16.3253333333332	13.2643333333334	19.3863333333334	23.4638333333335	24.4839999999999	22.4656666666665	32.6453333333332	12.22	14.2846666666666	7.14116666666664	11.2218333333333	19.3863333333334	18.366	11.2236666666667	15.3025	90.7948333333331	45.9600000000003	36.7619999999997	82.5659999999998	10.2033333333333	12.244	11.2236666666666	17.3286666666666	9.18300000000002	8.16133333333331	8.16133333333331	26.5286666666667	14.2846666666666	15.3175	13.2621666666666	15.3025	74.4892000000005	30.6100000000001	17.3428333333333	17.3428333333333	37.7523333333334	38.7726666666668	17.3456666666665	41.7926666666666	13.2773333333333
489	224.136161178079	224.126257060646	224.139976544019	167.328	164.267	167.329	3	3	9.18150000000001	19.3831666666667	22.4473333333334	10.2033333333334	20.4033333333333	20.4066666666666	9.18299999999998	30.6099999999999	6.12200000000001	9.18299999999998	7.14816666666664	11.2328333333334	18.381	16.3253333333334	15.3025	15.2935714285714	9.18299999999998	23.4468571428571	12.244	7.14233333333335	24.484	13.2643333333334	9.18299999999998	12.242	9.18300000000002	7.14233333333335	10.2016666666667	16.3386666666667	10.2028571428571	11.2346666666666	17.3428333333334	11.2218333333333	10.1933333333334	12.232	10.2016666666667	10.1933333333334	16.3253333333333	11.2236666666666	16.3226666666667	20.4066666666666	9.18300000000002
490	224.989629114071	224.987697833755	225.005607457695	44.89	42.85	45.917	22	22	162.225428571428	281.598857142857	330.588	293.808	232.636	361.181142857143	246.909142857143	306.085714285714	287.734	292.835666666667	286.713666666667	318.329142857143	294.876333333333	394.234666666667	366.282571428572	332.613142857143	331.554166666667	268.335142857143	191.822666666667	264.266333333333	235.697	227.497166666667	170.534833333333	381.586857142857	283.639428571428	215.290333333333	178.558333333333	410.107	215.280285714286	241.807714285714	336.985	245.08	692.7255	451.986571428572	228.517333333333	295.882857142857	467.236333333334	516.194166666667	488.197333333333	483.638	161.205142857143
491	225.075749099634	225.071550029117	225.090485845978	231.606	228.494	240.782	67	48	31.6303333333334	75.4306666666668	75.5645714285714	104.074	571.946666666665	787.319500000001	586.595833333334	1460.50666666667	1217.032	1807.084125	770.225833333335	1661.98725	211.209000000001	330.588000000001	373.747000000001	202.026	1782.23116666667	1188.63285714286	675.460666666668	1529.40828571429	129.576285714286	141.819714285714	61.1000000000001	111.198166666667	145.907666666667	53.1006666666668	39.7865000000001	444.844571428571	158.151666666667	103.053666666667	181.767666666667	72.4436666666665	2195.45714285714	504.044666666668	183.66	225.456833333334	1413.09571428571	933.604999999998	192.843	769.381600000001	307.120333333334
492	225.076485160756	225.072478607071	225.091222931885	295.8625	291.79	301.981	42	27	520.370000000001	886.628285714285	1301.839	1057.06533333334	648.931999999995	1222.30228571429	701.956571428571	1193.75085714286	35.7058333333332	59.1793333333329	30.6049999999999	55.0980000000001	918.225000000004	1112.232	1168.329375	924.249428571431	362.159166666669	411.194333333334	369.360666666668	309.161000000001	538.735999999996	484.57916666667	503.024333333335	388.747000000001	492.820999999997	729.538333333335	448.946666666668	826.470000000002	759.128000000002	438.743333333334	671.379333333335	375.421333333332	1134.624	930.500571428571	574.447666666668	791.630857142853	1293.677	891.333000000001	744.843333333335	1129.45628571429	420.357714285714
493	225.147055597175	225.144766144705	225.147527607715	274.451	271.408	274.48	5	5	33.6694285714286	57.136	69.3794285714285	107.13	13.2637142857144	66.3185714285714	18.3644999999999	23.4665714285714	23.4665714285714	17.3448571428571	14.2719999999999	19.3854285714286	49.959	64.278	68.3591428571428	57.1293333333332	23.4501428571429	206.097714285714	122.434285714286	15.3042857142857	96.9271428571428	31.6288571428571	76.5214285714285	156.103714285714	83.7337142857146	86.7849999999999	39.7911428571428	19.3691428571428	26.5274285714286	17.3715714285713	67.3388571428571	17.34425	21.426	54.0751428571428	57.1679999999997	21.426	45.9128571428575	19.3827142857143	16.3245714285714	49.994	17.357
494	225.986630275332	225.983732140583	226.002375024949	44.89	42.855	45.917	27	27	186.721	281.612	360.160857142857	342.776	290.795	421.397666666667	278.551	382.5625	290.795	333.649	284.659714285714	302.018666666667	305.079666666667	335.0192	341.755833333333	362.218333333333	342.776	269.368	172.436333333333	298.957666666667	282.632333333333	235.6585	195.0874	378.543666666667	310.181333333333	183.66	199.985333333333	449.8935	256.103666666667	260.185	321.6675	260.3975	566.251363636364	495.858857142857	234.638333333333	352.015	542.817333333333	510.928571428571	582.575727272727	569.2995	115.297666666667
495	226.0687872921	226.063834011058	226.082983161791	144.871	141.816	145.92	34	34	759.730285714285	1316.08228571429	1215.217	1606.55733333334	1029.51633333334	1473.36133333333	905.774833333335	2354.0255	1220.26171428571	1551.6735	744.746	1612.12666666667	1049.7515	1195.78971428571	1138.506	931.564333333331	1220.31866666666	582.610333333335	235.696999999999	1026.40742857143	2131.848	2349.321	1914.85283333334	2407.87428571428	1594.5205	1540.45166666666	1390.50057142857	1627.35571428571	890.605500000001	981.457500000001	1364.122	1073.39066666667	2037.43924999999	1351.94166666667	1005.069375	1007.92466666667	1151.876	1083.55133333334	541.708499999998	1540.5775	675.460666666665
496	226.093893225355	226.093893225355	226.093893225355	231.6	231.6	231.6	1	1	10.2033333333333	17.3258333333333	11.2346666666666	18.3651428571429	78.6426666666665	139.899833333334	69.3713333333334	225.677833333334	179.754666666666	224.462857142858	131.616857142858	216.300571428572	34.6913333333334	46.9276666666665	45.9525000000001	26.5286666666667	251.981166666667	172.436333333333	41.8268333333334	244.879999999999	18.363	14.2846666666666	16.2994285714286	20.4066666666666	22.4473333333333	9.1926	12.244	61.2199999999998	27.5477142857144	22.4473333333333	20.4266666666666	7.14233333333332	318.655999999999	74.4721666666668	10.2016666666666	19.3863333333333	127.541666666666	129.582333333333	32.649142857143	105.089428571429	15.3025
497	226.093441894531	226.093441894531	226.093441894531	239.762	239.762	239.762	1	1	9.18257142857142	12.2434285714286	13.2525714285714	26.5274285714286	25.4857142857143	38.7708571428571	15.2925	52.0345714285714	28.568	105.089428571429	22.44	104.0655	17.3594285714286	16.3245714285714	22.4462857142857	12.234	55.0491428571428	41.7965714285714	36.7302857142857	38.7708571428571	22.4462857142857	8.15657142857143	14.284	15.3042857142857	14.2986666666667	8.16800000000002	9.16714285714285	16.3245714285714	6.12149999999998	16.3108571428571	17.3302857142857	12.2434285714286	61.2171428571428	21.426	8.16114285714285	12.2331428571429	45.9128571428571	25.5071428571428	10.2028571428571	34.6884999999999	12.2434285714286
498	226.194949150085	226.19400353346	226.195576748001	447.87	442.773	447.875	3	2	26.5274285714286	77.5308571428574	42.8819999999999	46.9331428571428	437.049142857144	46.9331428571428	156.103714285714	559.507999999999	41.8317142857143	94.873285714286	20.3914285714286	28.568	44.8925714285714	74.5329999999999	54.0751428571428	45.9064285714287	288.740857142857	34.6897142857145	25.507142857143	179.293714285714	34.6654285714286	49.994	65.2982857142857	48.9737142857143	34.718857142857	28.568	27.567	215.280285714286	32.6491428571428	222.422285714286	45.9514285714287	224.462857142857	869.323999999999	40.777142857143	33.6977142857144	44.8925714285714	21.426	605.029428571428	18.3522857142857	38.7708571428571	26.5237142857141
499	227.12696711993	227.12696711993	227.12696711993	823.353	823.353	823.353	1	1	3.061	7.14155555555557	8.16266666666666	10.2022222222222	3.061	9.18200000000002	4.07822222222219	2.04044444444445	189.761333333331	664.540799999998	6.12533333333333	470.373666666666	10.2088888888889	7.14233333333333	7.14233333333333	10.2088888888889	3.06066666666663	8.1576	2.04044444444445	3.06066666666667	10.21	9.18899999999996	10.2033333333333	7.14155555555557	12.2292	5.10111111111112	4.08133333333333	2.04066666666666	6.12533333333333	5.10111111111112	6.12199999999999	4.0808888888889	3.06066666666667	2.0394	2.0406	13.2628888888889	6.12133333333327	4.08133333333333	9.18200000000002	13.2628888888889	3.05900000000001
500	228.062733397312	228.062733397312	228.062733397312	167.329	167.329	167.329	1	1	5.10166666666665	5.10166666666665	7.14233333333332	0	2.04066666666667	2.04066666666666	4.08133333333332	5.10166666666668	5.10166666666665	5.10083333333334	2.04033333333334	3.06349999999999	2.04233333333333	4.08133333333332	2.04033333333333	2.03885714285714	6.12199999999999	8.15657142857143	1.02033333333333	11.2126666666666	2.04066666666667	4.08133333333332	5.10166666666665	5.10166666666668	3.06099999999999	3.06049999999999	4.08133333333332	2.04266666666666	1.02016666666667	2.04233333333334	1.02016666666667	2.04066666666667	7.13533333333332	1.01933333333334	1.02016666666667	1.01933333333334	4.08133333333334	3.06100000000001	3.06099999999999	3.0605	3.06049999999999
501	228.195383004049	228.195383004049	228.195383004049	963.107	963.107	963.107	1	1	115.28825	168.114375000001	178.543750000001	166.178500000001	107.12625	174.462750000001	115.28825	257.103000000001	91.8225000000004	100.058	204.2	92.8427499999991	245.729625000001	144.875500000001	198.973125	168.444375000001	107.126249999999	229.556250000001	131.612249999999	125.501	199.969000000001	159.154666666667	130.592000000001	212.368	276.487750000001	101.00475	142.8525	101.00475	109.16675	144.792666666667	189.78975	123.465375	106.045333333334	202.158	129.582333333333	115.285111111111	92.7744999999994	187.610999999998	77.4820000000006	125.583	90.8133750000001
502	228.193967346124	228.191753308129	228.206476616942	1024.34	1017.21	1025.41	22	22	99.9600000000014	205.751428571425	275.785714285718	184.620000000003	125.81142857143	271.320000000004	110.314285714287	112.357142857144	155.039999999997	194.820000000003	943.500000000007	160.140000000002	503.880000000007	183.600000000003	277.440000000004	362.100000000005	141.780000000002	563.040000000008	374.339999999993	173.400000000002	570.180000000004	132.600000000002	363.120000000005	355.457142857147	710.068750000008	225.420000000003	219.607142857146	268.902857142857	375.852857142863	302.342857142861	647.700000000009	224.400000000004	99.9600000000014	436.150000000006	155.040000000002	156.060000000002	167.075000000002	289.680000000004	40.7999999999993	158.100000000002	142.800000000002
503	228.208278982856	228.198529052734	228.210599405257	499.405	495.873	500.974	8	7	188.823333333333	218.3335	200.992533333333	204.133333333333	843.429733333333	244.785	711.913466666666	1880.95683333333	653.777266666668	875.674799999998	269.3504	311.176249999999	181.678666666667	214.088	235.67775	207.114133333334	850.5688	183.648	363.209	365.255466666667	217.1668125	551.16	592.8015625	239.846875	225.47525	387.433750000001	288.735466666666	609.099199999999	411.328666666667	750.670933333335	188.749333333333	814.172800000002	3283.60992857144	184.740666666666	318.323199999999	610.333749999999	383.770666666667	631.556857142857	314.02525	524.601249999999	213.3054
504	228.966027065759	228.962464728578	228.967084825039	102.031	97.938	107.138	20	18	866.787500000001	1022.7915	1328.39509090909	592.813666666667	785.5925	1224.32	609.868	902.563846153846	54.07325	76.51875	18.3655384615385	45.915	674.715750000001	765.25	679.486500000001	760.458750000001	159.159	233.544769230769	148.9565	185.5945	770.332307692307	422.3835	604.768769230769	837.015	647.85875	534.611	510.942923076923	677.739692307692	386.67475	531.54023076923	725.110615384615	496.665076923077	701.932	1040.655	455.0315	452.19225	335.807769230769	681.565538461538	73.4580000000001	315.251307692307	244.74
505	230.094300379519	230.094300379519	230.094300379519	344.827	344.827	344.827	1	1	2.0404	6.1212	4.08160000000003	7.14279999999997	5.101	3.0606	2.04079999999999	3.0606	3.05399999999998	6.12239999999997	3.0606	0	3.0606	3.0606	1.0202	4.0808	2.0404	2.04080000000001	3.0606	0	0	3.0606	1.0204	2.0384	1.02040000000001	1.0202	3.0606	0	4.08159999999998	2.04280000000001	0	2.0404	24.4896000000002	6.1212	5.101	1.0202	1.0202	10.204	5.101	4.0768	3.06419999999998
506	230.996091206868	230.993001191512	230.996749899573	88.756	83.66	88.778	3	3	22.4455	42.85575	42.882	45.916875	29.609	33.693	34.6885	57.1339999999999	391.536	520.39125	45.91125	544.442666666667	19.38475	33.66825	36.729	23.468625	43.87075	21.441	16.324	17.34425	46.9315	233.494125	66.324375	65.2959999999999	34.6885	132.73	41.861	35.70875	17.34425	36.729	39.78975	30.6075	69.3769999999999	53.0595	20.42	51.0125	372.39125	46.93725	21.4095	312.1965	48.978
507	230.995563745499	230.995563745499	230.995563745499	99.984	99.984	99.984	1	1	28.5684	40.808	44.8932	43.8987	35.7095454545455	39.7886666666667	39.7693636363636	44.8888	40.808	78.561	12.2436	80.6037	32.6688	29.5887	43.8471	38.7942	17.3434	15.2959090909091	24.4865454545455	18.3546	33.6501	83.6564000000001	55.0962	48.9744	25.5075	48.9744	30.591	18.3744	24.4848	24.4872	41.8088181818182	29.5887	42.8484000000001	30.6433333333333	23.4669	32.6464	85.7556	32.6496	25.5075	121.4752	25.4925
508	231.0927547348	231.0927547348	231.0927547348	344.827	344.827	344.827	1	1	3.06075000000001	18.3645000000001	15.3037500000001	17.3442499999998	10.2024999999999	6.12150000000003	9.18225000000004	36.7290000000002	20.35	19.3847500000001	8.16200000000003	17.3442500000001	8.16200000000003	11.22275	9.18225000000004	2.04050000000001	8.1616	6.12299999999999	5.10125000000002	12.2430000000001	4.08100000000002	29.5872499999997	13.2665	10.1875	6.12150000000003	7.14175000000003	1.02025	4.08099999999996	5.10249999999999	5.10875000000006	8.16200000000003	3.06075000000001	14.2835000000001	7.14175000000003	5.101	5.101	3.06074999999997	8.16199999999992	3.06075000000001	4.08100000000002	4.08100000000002
509	231.976044974459	231.971071358817	231.99082753707	295.877	291.761	301.993	150	102	905.035666666669	2228.25473684211	1334.53371428571	2164.97049999999	1578.4234375	2141.56305555556	1659.37578947368	718.630000000005	19.3831666666666	53.0548571428571	20.4033333333333	26.5286666666667	2302.76694444445	2325.89942105263	1027.47566666667	1198.69583333333	772.356285714285	1311.06714285714	503.9788	797.900666666669	1308.87383333334	857.04	623.423666666668	1177.43999999999	1218.27799999999	976.413428571428	699.262666666665	1643.64394736843	767.629714285717	888.710333333335	1219.24142857143	941.767666666669	1312.77218181818	1051.79183333333	747.904333333335	1722.2875	1006.90450000001	1631.9057368421	1787.62175	1218.14533333334	641.160666666665
510	231.973345950397	231.970140298457	231.989415307138	68.359	58.154	72.461	46	31	962.095749999999	1218.3025	1238.5835	1364.07425	881.495999999999	1239.864	848.450999999999	671.324500000001	383.352888888888	381.62025	644.797999999999	267.3055	1077.516	967.196999999999	1034.5335	1199.528125	218.3335	290.77125	183.5325	190.78675	1693.65466666667	520.37	841.706249999999	1935.45736363636	1520.13111111111	729.478749999999	820.697499999999	772.329250000001	473.396	1024.30311111111	1271.2315	1051.87775	519.370875	1070.65	609.089249999999	591.744999999999	462.17325	443.863125000001	2128.61723529412	466.25425	301.994
511	231.976495511415	231.971430023648	231.990298457622	98.975	86.709	105.081	25	25	404.019	480.77325	476.45675	388.90575	390.748384615384	479.508461538461	255.981384615385	417.274384615385	273.427	386.667461538461	51.0153846153846	362.209230769231	349.103076923077	424.448	415.077384615384	361.325076923077	441.759923076923	212.128	388.883769230769	392.640769230769	371.219333333333	390.75575	437.679	470.361846153846	320.384666666667	308.140666666667	303.914153846154	178.63125	303.008538461538	242.8195	330.430153846154	270.259230769231	345.86475	409.451846153846	302.011076923077	370.511307692307	205.17075	296.89275	269.361230769231	194.96325	267.179538461539
512	231.987058975968	231.985791102996	231.988326848939	253.5135	253.009	254.018	2	2	83.6634285714285	206.097714285714	268.335142857143	298.943714285714	263.233714285714	302.982428571429	241.807714285715	375.465142857144	20.4057142857142	21.4260000000001	14.282	13.2637142857143	469.33142857143	563.197714285714	540.751428571428	479.534285714285	73.4605714285714	36.7302857142858	47.9131428571428	59.1765714285712	258.096142857144	87.7445714285714	22.4431428571429	140.799428571429	394.795285714287	261.193142857143	138.758857142856	595.846857142857	408.114285714287	356.079714285713	439.743142857143	349.958000000001	603.987999999998	580.542571428573	437.702571428571	459.128571428569	556.055714285714	538.142285714288	262.213428571429	541.771714285716	37.7505714285714
513	233.03881878236	233.038594510751	233.043745265939	59.174	58.142	60.177	3	3	23.4485	94.8806666666667	119.36925	117.32875	49.99225	118.436	59.1728888888889	39.78975	63.17025	51.0125	145.89575	49.9636666666666	129.582333333333	88.7617500000001	86.7212500000001	117.32875	15.305625	58.121	30.63	19.38475	105.08575	179.586	183.645	139.77425	112.09	120.3895	77.5390000000001	40.81	83.6582222222222	43.903	105.08575	75.4985000000001	43.87075	114.282	80.59975	76.5166666666667	85.701	31.631625	216.293	97.956	55.134
514	233.03955121374	233.039411605181	233.039690822299	75.4875	74.473	76.502	2	2	64.2757499999999	54.000375	76.5214285714285	105.089428571429	51.0142857142857	102.962285714286	64.278	56.1157142857143	27.5438571428571	26.5503333333333	43.8722857142857	20.4057142857143	96.9271428571428	69.3794285714285	73.4605714285714	78.562	23.4632857142857	25.5071428571429	9.18257142857142	21.426	118.353142857143	55.0954285714285	60.1968571428571	101.008285714286	72.4402857142857	45.91125	47.9534285714285	56.0685714285714	20.4057142857143	56.1157142857143	83.6634285714285	49.994	47.9534285714285	45.9128571428571	23.46575	41.8317142857143	43.8722857142857	32.6491428571428	103.048857142857	55.0954285714285	24.4868571428571
515	233.970367725224	233.968051468907	233.972091797155	297.9125	294.839	300.984	14	10	611.12975	987.618133333335	931.509000000001	907.017066666665	656.762909090907	807.035727272724	650.9195	511.956333333333	26.5389090909091	23.4662727272726	21.427	19.38475	535.674999999996	975.704222222224	852.95885714286	986.279562500001	530.541818181819	555.015999999998	427.494272727273	588.697363636364	785.609999999997	507.301454545455	521.359363636364	498.453999999999	887.637272727269	612.163636363637	531.562090909092	643.792090909092	585.6235	688.684090909092	815.63372727273	578.752363636364	622.643636363637	924.3465	556.820727272728	561.150000000001	624.40690909091	680.88572727273	570.086833333333	661.122	533.329250000001
516	233.970067168445	233.970067168445	233.970067168445	204.076	204.076	204.076	1	1	22.4444	21.4284	30.612	34.6935999999998	21.4032	61.212	27.5507999999999	18.3636000000001	48.9696	81.6319999999996	74.4746	140.815199999999	65.2928	59.1716	65.2928	58.1514	59.1135999999997	61.2240000000001	15.3030000000001	48.9696	183.671999999999	146.9088	145.745599999999	206.080400000001	175.4744	118.3432	138.7472	113.24775	77.5503999999996	73.4544000000004	171.393600000001	149.9988	65.3056000000001	164.252200000001	59.1716000000003	79.5912000000001	24.4896	94.8972000000001	36.7272	94.7855999999995	38.7676
517	233.971190102586	233.968840381179	233.982470976757	97.938	94.9	101.028	5	5	174.46275	220.477090909091	228.554666666667	212.316	167.324727272727	204.054545454545	108.102333333333	174.46275	138.754	154.061181818182	34.6885	157.1185	177.622363636364	167.324727272727	163.16	193.938181818182	166.304454545455	120.3305	160.268454545455	164.17975	183.57	185.6855	205.087	194.86775	150.997	174.46275	138.686	107.17875	129.574636363636	107.12625	174.3915	142.765	160.17925	171.573818181818	161.1995	161.289272727273	141.88425	135.704333333333	112.23	166.38225	149.90325
518	233.981295315128	233.981295315128	233.981295315128	82.628	82.628	82.628	1	1	115.28825	258.12325	191.813714285715	258.132285714286	93.8630000000001	161.1995	105.089428571429	139.779142857143	89.7222857142857	105.266	121.414	182.631142857143	84.6837142857142	121.312	67.3388571428571	111.211142857143	125.600571428571	42.852	104.0655	86.7242857142857	179.570285714286	104.069142857143	208.138285714286	225.483142857143	134.673	118.2765	132.637142857143	131.616857142857	68.3591428571428	107.13	107.04	98.0160000000001	70.3454999999999	143.85525	62.2352499999999	99.988	69.3794285714287	75.501142857143	37.7505714285714	72.4402857142858	38.7708571428571
519	234.018636077113	234.0139702763	234.032616620131	57.128	55.076	60.177	30	30	21.408	125.495142857143	86.7141666666666	89.7893333333333	62.2301666666666	151.157333333333	57.136	113.235857142857	116.214857142857	78.5656666666667	172.408166666667	58.1074285714286	164.266	64.2705	90.7948333333334	148.961714285714	5972.01099999999	4241.853	4159.554	5460.026625	107.135	132.643333333333	133.663666666667	114.258666666667	178.275	131.623	86.7283333333333	102.033333333333	145.900857142857	56.2191666666666	59.1696666666666	84.6837142857142	142.84	226.503428571428	172.436333333333	184.645857142857	196.924333333333	22.4473333333333	190.802333333333	204.886	113.3495
520	234.098350315413	234.094920878508	234.110679737573	202.0265	199.96	204.065	32	32	166.287166666666	305.029833333332	235.696999999999	215.255166666666	354.810857142857	489.679999999999	408.133333333332	189.750999999999	492.820999999999	429.490166666665	386.706333333332	332.574333333332	425.061999999999	482.617666666666	438.743333333332	506.085333333332	642.179999999998	742.681333333334	525.385833333332	540.776666666665	208.982857142857	122.42	139.648666666666	93.855333333333	482.069333333332	230.595333333333	190.584166666666	540.776666666665	713.212999999998	517.308999999999	742.802666666665	524.426857142859	592.813666666665	1129.509	718.314666666665	884.587714285717	746.883999999998	768.185500000001	1333.43044444445	793.689666666664	803.002333333331
521	234.098490385182	234.091281875638	234.110792714899	505.0165	497.875	511.138	30	15	4.08150000000001	11.2236666666667	31.6277499999999	4.08099999999999	2.04049999999999	4.0808888888889	3.06299999999998	43.8707500000002	207.110750000001	312.196499999999	1.020375	316.277499999999	14.27475	11.215875	8.16200000000003	3.06074999999999	73.4040000000001	49.9922499999999	165.294	283.629500000001	26.5286666666666	5.10124999999999	11.2224444444445	8.16199999999998	157.028666666667	61.1324999999997	5.10124999999999	304.034500000001	512.855749999997	167.321000000001	246.749249999999	9.18337500000001	193.847499999999	87.7415000000004	32.6479999999999	28.5475555555557	352.790249999999	15.3037500000001	6.11325000000001	535.616666666668	12.252
522	234.11235120328	234.111396422467	234.113004579135	203.037	203.027	204.07	5	5	165.294	310.181333333334	242.799666666667	223.453000000001	354.727999999999	503.024333333335	418.268333333334	209.168333333334	485.599333333334	420.308666666667	302.018666666666	323.392833333334	430.198857142857	489.760000000001	444.865333333334	512.123666666667	663.586000000001	748.802333333331	537.715666666668	557.102000000001	206.924666666666	123.460333333334	138.606666666667	95.9113333333336	487.096500000001	227.534333333334	194.710857142857	575.374000000001	689.632666666668	526.492000000001	754.026333333335	524.451333333335	651.886500000001	1144.814	669.338666666668	686.572166666668	469.292	813.139250000001	658.115000000002	547.954799999997	759.004000000001
523	235.024914319667	235.024624712662	235.030925750732	55.087	55.076	56.131	3	3	43.8385	60.202125	52.064625	66.31625	61.215	69.428	57.134	57.134	49.961625	41.8317142857143	84.68075	58.118625	42.8505	71.42625	61.2225	44.891	532.5705	456.387	431.883	577.81525	42.8505	47.9534285714286	67.3365	47.969375	30.56625	37.753875	44.891	68.35675	55.0935	37.80475	44.891	37.74925	77.5390000000001	78.55925	54.07325	49.99225	61.215	83.6605	122.43	56.11375	38.798
524	235.098963175213	235.096331704629	235.115879204825	505.0165	497.874	511.138	6	3	4.08533333333332	6.12171428571428	5.10083333333332	4.08066666666669	4.08133333333334	5.10166666666663	1.02033333333334	7.13533333333338	24.4639999999999	38.7726666666668	4.08133333333334	41.8268333333336	8.15466666666665	8.15466666666672	3.06100000000001	3.06100000000001	6.11600000000004	6.12100000000004	17.3456666666665	21.4234999999999	6.12171428571428	2.04233333333334	0	1.02016666666667	16.3108571428572	5.09166666666668	2.04066666666667	15.305	66.4516666666668	10.2016666666666	27.5490000000001	3.06100000000001	20.4066666666667	5.10166666666668	4.08066666666669	9.18257142857142	36.7260000000002	3.06100000000001	2.03833333333334	53.057333333333	4.08466666666664
525	235.174164241816	235.169755198953	235.189505230076	257.112	254.046	260.196	35	35	2963.93000000001	5175.30550000001	5277.16400000001	6000.30028571431	4036.43866666666	6253.33114285716	4251.72899999999	5740.39533333332	3804.51225	3959.72885714286	934.625333333331	3719.11499999999	5272.06233333335	4654.04439999998	5508.32975	5382.25833333335	4536.40200000001	5333.03342857143	1478.2215	4695.57399999999	1099.7756	1704.6985	1616.208	5515.32116666665	5458.78333333335	2947.60542857144	1529.47966666666	1296.84366666667	3744.44857142858	4096.98933333332	5207.78133333335	3747.25799999998	5495.51533333335	5605.71133333332	1469.28	1524.378	3224.74683333334	4038.47933333332	650.483166666668	1237.7452	1649.879
526	235.192235979907	235.191086675717	235.193385284097	260.687	260.174	261.2	2	2	612.149999999994	1147.78125	671.324500000003	1197.77349999999	1558.3035	931.488249999991	1265.11000000001	2440.43800000001	199.969000000001	273.426999999997	62.1437499999998	379.625999999999	759.066000000003	982.741499999998	855.989750000004	888.349999999998	1611.99499999998	762.126750000003	162.219750000001	1425.28925000001	1099.82949999999	244.860000000001	182.624749999998	793.754499999992	771.308999999992	240.779000000001	300.973750000001	1262.04924999999	189.766500000001	1468.13974999999	749.883749999993	1133.86875	2887.30749999997	885.577000000004	132.632500000001	154.057750000001	192.827249999998	2021.11524999998	58.2254999999994	261.883000000001	213.2845
527	235.968350538567	235.968350538567	235.968350538567	302.991	302.991	302.991	1	1	61.2149999999998	86.7212500000004	75.4985000000003	78.5592499999998	48.9719999999999	86.7318750000001	68.3567500000003	47.987	12.252	13.26325	8.15700000000004	7.14175000000003	82.6503750000001	91.8225000000004	76.5187499999998	79.5307499999998	36.7334999999998	49.9616250000002	17.3442500000001	64.3230000000001	77.5389999999998	12.2505	29.5872500000001	58.1542500000002	71.4262500000001	23.4657500000001	22.4592500000001	88.7617499999998	27.5467500000001	65.2959999999998	79.6282500000003	42.8767500000002	92.9110000000001	96.9237500000004	29.5655	40.8099999999999	45.9112500000002	110.187	32.6280000000002	71.4262500000001	39.7605
528	236.019225984899	236.015070753177	236.02923783899	55.11	55.076	57.139	9	9	14.2706666666667	10.202	14.2963333333333	17.3456666666667	17.3456666666667	27.5778	13.2513333333333	25.5083333333333	23.4446666666667	18.366	25.5041666666667	21.4025	17.3428333333333	23.4676666666667	23.4676666666667	35.7116666666667	776.473666666667	670.0384	632.3704	905.908	12.244	93.8706666666667	59.1793333333333	20.4133333333333	38.7057142857143	127.520833333333	84.6876666666667	18.366	34.6936	12.2712	13.2643333333333	8.1616	36.732	36.7272	56.1183333333333	35.707	32.6506666666667	14.2846666666667	39.793	44.8506666666667	51.0583333333334
529	236.033646785066	236.032281402358	236.035012167774	57.128	57.128	57.128	2	2	46.9046666666666	69.3751111111111	76.5166666666667	65.2942222222223	45.91	78.6084444444445	56.1122222222222	61.2133333333333	39.741	32.648	76.5250000000001	41.8063333333333	68.3623333333333	72.4357777777778	74.4762222222223	78.5571111111111	939.65025	759.651666666667	662.556888888889	1002.87844444444	89.7795555555556	142.8525	179.559111111111	68.3623333333334	94.7669999999999	198.94875	200.983777777778	67.3346666666667	72.4357777777778	56.1488888888889	78.5571111111111	52.0483333333334	62.2403333333333	103.053666666667	95.9035	75.4964444444444	65.2942222222222	58.159	112.224444444445	64.281	80.659
530	236.095939525331	236.092200807027	236.112476911366	505.0165	497.874	511.138	6	3	2.0422857142857	7.14175000000003	6.12171428571428	5.1007142857143	2.04057142857143	3.06085714285714	3.06085714285714	7.137	23.446857142857	22.4462857142859	2.04057142857144	27.5438571428572	4.0777142857143	3.05828571428572	4.08114285714286	2.04057142857143	4.07828571428571	4.08114285714286	13.2637142857143	19.3827142857143	8.16200000000003	1.021	6.12171428571428	2.04057142857144	12.234	7.13	3.06085714285714	18.3651428571428	47.0120000000003	12.2417142857142	31.6288571428574	4.08114285714286	23.4665714285714	5.10142857142861	4.08114285714286	5.10142857142857	26.5274285714286	2.04057142857143	2.03750000000001	38.7708571428571	3.06085714285714
531	236.111583013858	236.106966701396	236.127331021466	363.219	359.128	365.272	32	32	680.530571428571	1690.61342857144	1866.18966666665	2142.52499999999	1177.27233333333	1855.89971428571	995.682666666664	3375.10514285714	2041.59171428571	1957.92828571428	467.290857142861	407.77142857143	975.359000000004	799.792000000002	1299.662	1464.05875000001	140.681142857143	146.927999999999	48.9737142857143	123.368142857143	508.042999999998	28.568	97.9474285714293	460.148857142857	454.994333333332	74.4721666666664	29.5882857142857	897.893333333335	274.226285714284	393.830285714286	440.763428571432	433.570833333332	2750.69028571428	1065.17828571429	275.438571428572	344.856571428571	624.444000000001	1427.358	516.264571428575	557.076	51.0142857142861
532	236.182423168833	236.176455588129	236.195694948246	257.096	253.002	258.161	73	73	649.922000000002	1326.37142857143	1317.14275	1631.2465	1051.96366666666	1662.04542857143	1036.65866666667	1753.87114285714	567.305333333332	992.703250000001	840.597714285713	1073.4345	1391.73466666667	1394.68175000001	1405.9045	1384.52771428572	1236.58628571429	1341.62875	640.649714285716	1258.9885	1361.9225	1289.596	971.176000000003	1351.804	1398.1915	1227.40371428571	565.238285714285	1292.65675	613.220333333335	993.64233333333	1366.16257142858	1111.592625	1791.70533333334	1382.43875	656.043714285717	632.577142857143	1146.80114285714	1107.06166666666	337.039999999999	1214.14	748.889714285717
533	236.19715097395	236.196588732721	236.19779699269	258.1155	258.099	258.127	8	8	648.932000000001	1335.55399999999	1331.47285714286	1654.90342857143	1091.70571428572	1676.32942857143	1057.016	1776.31742857143	570.339714285712	942.744	479.534285714285	1052.93485714286	1411.05514285714	1402.95833333334	1418.19714285715	1387.58857142858	1254.9075	1341.67571428571	319.349428571427	1259.03257142857	1410.85757142857	380.56657142857	346.913333333334	1353.846	1415.13628571429	757.052000000003	282.619142857142	1292.702	617.272857142857	1008.04228571429	1374.32485714286	1101.23014285715	1838.55485714286	1391.66971428572	325.471142857143	302.00457142857	882.547142857146	1144.76057142857	337.998285714287	983.555428571428	367.320000000001
534	236.955637201533	236.955637201533	236.955637201533	67.336	67.336	67.336	1	1	671.16	964.694761904762	969.271428571429	743.753571428571	607.07	907.8	551.097	465.2568	445.511095238095	348.937714285714	819.3009	347.917428571429	842.716666666667	599.928	763.173714285715	874.588904761905	372.404285714286	394.74	390.769428571429	411.175142857143	999.09280952381	807.046	721.308333333333	1190.6901	1048.56	651.962571428572	773.16	586.636904761905	570.339714285714	737.85765	1015.18428571429	784.563095238095	372.386904761905	847.62	611.122619047619	608.090285714286	450.945238095238	341.795714285714	1068.96	387.809	343.932571428572
535	236.990267624331	236.990267624331	236.990267624331	230.574	230.574	230.574	1	1	22.4473333333333	36.6899999999999	35.7466666666666	53.0573333333335	180.776	234.868333333334	177.509	296.138333333334	67.4079999999998	49.9963333333335	62.2301666666668	54.0776666666668	99.9926666666669	134.662	118.455333333334	85.7080000000002	348.888857142858	314.262666666666	106.097333333333	321.404999999999	64.2705000000001	32.6506666666666	29.5427142857143	58.1589999999999	68.3591428571428	26.5503333333334	36.7302857142857	141.826333333333	79.5860000000002	46.9353333333332	60.2586666666665	39.7929999999999	334.997333333333	172.408166666667	47.9478333333332	48.9759999999999	184.680333333333	208.147999999999	106.114666666667	132.643333333334	76.5124999999998
536	237.066241082344	237.062246745798	237.0795950746	270.348	264.249	272.422	21	21	12.243	34.6885000000001	38.798	63.2554999999998	182.647125	246.061	137.733750000001	768.248250000003	10788.7145454546	12081.3723	6908.97900000003	14923.19675	50.9812500000002	71.4262499999996	65.2960000000003	45.9112500000002	465.9115	633.575250000003	486.676285714289	694.377142857145	60.1947499999998	34.6885000000001	36.7289999999999	42.8520000000003	36.756	21.4383750000001	26.5274285714286	49.9922499999999	84.6807500000004	33.693	38.7980000000003	17.3442500000001	392.064	157.118500000001	49.049142857143	82.6315714285716	329.540749999999	144.89325	86.7212499999998	153.963375	197.053
537	237.064225056232	237.056190278605	237.070523071289	112.738	110.176	113.26	4	4	1.0202	1.0202	6.122	4.0808	4.0816	6.12240000000001	4.0768	6.1212	11.2222	8.16320000000001	2.0404	5.101	6.1212	5.096	5.101	7.1414	8.1616	4.0808	2.0408	2.0404	0	2.0408	4.0856	6.114	5.101	3.0606	5.095	4.08560000000001	7.14280000000001	0	1.0192	1.0202	12.2448	5.095	4.0808	8.16320000000001	10.1933333333333	8.15360000000001	4.0808	14.2828	2.0404
538	237.075059533446	237.074020989387	237.076098077505	412.6815	411.157	414.206	2	2	18.3645	29.58725	21.42525	22.438625	27.54675	30.5962500000001	25.50625	48.9779999999999	19.38475	44.87725	20.405	23.474375	17.34425	25.50625	22.4537500000001	25.5078125	34.690625	20.405	18.37125	22.4455	14.284375	18.3465	15.309375	22.43725	14.279125	21.4488750000001	13.268125	33.655875	20.405	20.42	19.399	14.28875	65.3200000000002	23.46575	13.2591875	28.5583529411765	51.0125	28.56875	10.2025	37.74925	21.42525
539	237.067394287678	237.065964720489	237.083868841589	236.684	233.658	237.733	7	7	138.7744	265.304	189.7944	268.3126	108.035199999999	217.3026	104.0808	438.686	443.787	740.810400000001	198.978	675.3724	463.1708	350.9488	465.2112	452.0372	861.223999999996	397.878000000002	268.3126	781.4732	584.6892	633.5442	899.992800000001	1226.5208	481.0794	546.449	377.104	681.627200000001	351.969	368.998666666668	489.760000000001	393.334000000002	1425.8744	876.323166666668	294.8378	503.0572	853.054399999996	806.115999999996	284.6358	903.054000000001	471.3324
540	237.084101288732	237.084101288732	237.084101288732	273.431	273.431	273.431	1	1	14.2835000000001	26.5265000000001	30.6074999999997	53.0659999999999	194.867750000001	236.698000000001	138.753999999999	827.422750000003	633.575250000003	1206.95574999999	103.070500000001	1255.92774999999	45.9112500000002	66.3162500000003	59.1745000000003	35.7087500000002	517.266750000002	647.858749999994	49.9922500000002	732.539500000003	55.0934999999995	8.16200000000003	14.2835000000001	32.6560000000004	30.6524999999999	12.2429999999999	6.12150000000003	45.9112500000002	40.8099999999996	29.6307500000003	32.6480000000001	18.369	391.776000000002	150.997000000001	8.16200000000003	7.14175000000003	114.268	157.118500000001	14.2835000000001	17.3442500000001	27.5467500000001
541	237.117782658529	237.111681528308	237.129939292794	363.215	359.128	364.241	18	18	103.048857142857	277.517714285716	304.045142857143	330.572571428571	171.408	256.091714285714	143.860285714286	515.244285714285	322.410285714286	316.288571428571	56.1157142857147	56.0685714285716	134.677714285714	138.739428571429	191.786857142858	211.199142857143	18.3497142857143	25.5071428571428	10.2028571428571	13.2544285714286	73.4605714285714	8.16228571428571	15.3042857142858	72.4402857142857	68.3495714285711	11.2231428571429	5.10142857142857	156.103714285714	38.741	51.0142857142857	55.095428571429	61.2171428571428	461.169142857143	163.245714285714	42.8460000000001	42.852	86.7242857142857	191.813714285714	73.460571428572	74.4808571428571	8.16228571428571
542	238.036402289073	238.033017400685	238.049941326266	292.81	285.663	296.915	19	11	24.4719999999999	23.4657500000001	21.4252499999999	29.5896666666666	13.2643333333333	29.5864444444443	22.4595555555555	20.3899999999999	1076.36375	1109.22311111111	1258.98850000001	2072.20028571428	35.7077777777776	21.427	32.6471111111112	27.5459999999999	29.5872499999999	75.5046666666666	55.1339999999997	68.3651250000001	29.5872499999999	26.5264999999999	27.5310000000001	32.6257777777777	38.7684444444443	29.5896666666666	28.588	18.3645000000001	23.4804444444444	18.3644999999999	26.5264999999999	19.3842222222221	20.3925000000001	31.6277499999999	26.52975	22.4454999999999	36.7280000000001	14.294	56.1122222222223	29.5864444444445	32.6506666666666
543	238.062705302593	238.056403753107	238.069006852079	111.718	110.176	113.26	2	2	3.06085714285715	5.10142857142857	2.04033333333333	5.10166666666667	7.142	4.08114285714286	2.04057142857143	6.11657142857143	3.05828571428571	6.12171428571428	2.04066666666667	5.10142857142857	4.08133333333333	4.07828571428571	2.04028571428572	4.08133333333333	4.08114285714286	2.04057142857143	5.10142857142857	4.08114285714286	3.0605	2.04057142857143	3.061	6.11657142857143	6.12171428571429	0	2.03885714285714	7.14116666666666	4.08466666666666	1.02033333333333	5.09714285714285	2.04028571428571	8.16228571428573	7.136	2.04057142857143	3.0605	4.07733333333333	3.0605	3.06042857142857	5.10166666666667	5.10142857142858
544	238.07315882341	238.066900870986	238.083359271826	268.341	265.269	271.414	17	17	5.10125000000002	10.20375	11.231	11.22275	22.4448888888889	29.609	19.3847499999999	105.08575	1983.25166666666	2448.65454545455	1259.23687500001	2920.97575	10.1955555555555	17.3442500000001	11.22275	11.22275	42.8085	90.8022499999998	72.4377499999998	88.8270000000001	8.16299999999995	18.36675	7.14175000000003	14.2835	5.105	9.18900000000001	7.14174999999998	8.16200000000003	21.4252499999999	7.14700000000001	9.18900000000001	6.126	36.756	26.5264999999999	12.261	12.243	53.0515555555557	7.14174999999998	9.18225000000004	37.7261250000002	20.42
545	238.081494685887	238.081309931329	238.081679440446	411.154	409.122	413.186	2	2	4.08088888888887	16.3253333333333	12.2426666666667	10.1966666666666	14.2831111111111	14.283111111111	21.4246666666666	40.8088888888887	5.10111111111112	14.2846666666667	7.14155555555552	6.12133333333331	8.16177777777774	13.2643333333333	14.3017777777778	15.3033333333334	23.4651111111112	10.2022222222222	7.14155555555557	20.4066666666666	13.2643333333333	12.22	8.1671111111111	11.2163333333334	8.15199999999999	16.3235555555556	11.2224444444444	23.4497777777779	11.2224444444444	6.12333333333333	10.2088888888889	8.1671111111111	44.9191111111111	16.3235555555555	8.16177777777779	16.3128888888889	36.732	9.18299999999999	5.10111111111109	27.549	10.2033333333333
546	238.103793171253	238.089726650668	238.10575531684	173.421	169.381	173.449	5	5	119.4765	219.550833333334	176.4946	245.8682	238.7268	300.949166666667	297.898400000002	622.301666666665	40.808	149.9988	16.3424	91.8300000000002	96.9190000000005	190.771166666667	129.5908	90.7800000000004	368.292200000002	205.0602	109.157833333333	237.737666666667	56.177	43.8686	82.6362000000004	52.0794999999998	79.5730000000001	58.1590000000001	65.2928000000004	447.3732	210.2024	159.1824	142.846666666666	104.0604	2079.1676	838.576999999997	224.473333333333	428.539999999999	1083.4524	1147.6875	177.514800000001	839.755200000001	235.697000000001
547	238.086645150637	238.086606375968	238.086683925306	271.397	271.391	271.403	2	2	7.142	11.2231428571429	9.19028571428567	14.2835	30.6085714285714	32.6773333333334	26.5274285714286	134.677714285714	537.690571428571	592.703000000002	160.072714285714	572.380285714285	9.17550000000001	18.3651428571428	13.26325	12.2434285714286	73.3988571428574	108.150285714286	73.4605714285714	120.376857142857	9.18257142857142	15.3042857142857	7.142	12.2434285714286	5.10499999999999	7.14799999999997	6.12171428571428	12.2434285714286	17.3448571428571	5.11	9.18257142857142	5.10142857142857	59.2262857142859	28.568	13.2748571428572	13.2637142857143	51.0142857142857	26.5274285714288	8.16199999999998	36.725142857143	18.3805714285715
548	238.113388541005	238.10730156641	238.126159492075	363.215	359.128	364.241	15	15	73.4605714285714	184.671714285716	237.726571428571	237.726571428571	119.373428571429	218.341142857143	126.511	390.769428571428	254.051142857143	215.280285714286	32.6491428571431	45.8742857142859	85.704	82.6315714285716	164.243	133.657428571429	15.2914285714286	20.4057142857143	6.12171428571428	17.3327142857143	57.136	12.2434285714286	11.2231428571429	54.0751428571428	56.1078571428569	8.16228571428571	4.08114285714286	118.353142857143	25.4875	40.8114285714286	48.9737142857146	51.0142857142857	340.775428571428	107.13	33.6647142857144	35.71	79.5822857142857	159.164571428571	59.1765714285719	63.2577142857143	7.142
549	238.886044254604	238.886044254604	238.886044254604	42.85	42.85	42.85	1	1	91.818	128.541	82.6362000000001	86.7340000000001	40.808	103.036833333333	75.4923333333333	68.3668	294.587333333333	321.363	247.9086	166.287166666667	48.9696	62.2322	73.464	41.8282	21.4284	52.0404	76.5150000000001	40.808	33.6666	33.6732	30.61	31.6262	25.5083333333333	23.4646	14.2828	24.4896	44.8873333333333	20.4033333333333	24.486	8.1712	47.9494	70.4075999999999	36.7344	79.5729999999999	65.3056000000001	29.63075	100.0972	82.6524000000001	61.212
550	239.031917533489	239.031917533489	239.031917533489	288.736	288.736	288.736	1	1	10.1933333333333	12.242	11.2236666666666	23.4676666666667	10.2016666666667	13.2621666666667	10.2116666666666	25.5041666666666	244.640000000002	300.949166666668	269.368000000001	238.713428571427	9.18150000000006	16.3226666666666	11.2231428571429	12.244	24.4879999999998	12.244	21.4444999999998	25.5041666666666	21.4445	12.2439999999999	14.2706666666666	21.4059999999999	16.3226666666668	16.3253333333334	8.16266666666661	9.18300000000002	5.10583333333329	11.2218333333333	11.2236666666666	10.2033333333333	15.2900000000001	13.2621666666666	9.18149999999997	8.16266666666661	8.16266666666669	8.16133333333331	15.3042857142857	4.08133333333334	7.14116666666664
551	239.071458974596	239.062058847847	239.081854519577	268.346	265.269	271.414	13	13	7.14116666666671	12.244	10.2133333333333	18.366	10.202	24.5136000000001	12.2439999999999	56.1091666666665	911.433000000001	1106.94111111111	467.8128	1257.934	11.2108333333333	19.3831666666668	11.2218333333334	12.242	36.6839999999999	56.1091666666665	59.1793333333335	37.7893333333336	8.16266666666661	25.5083333333334	23.4676666666667	6.12200000000001	10.204	12.2568000000001	14.2823333333333	9.18300000000002	9.18149999999997	7.14816666666668	4.08466666666667	6.12199999999996	34.7196666666667	13.2621666666666	9.19949999999997	10.2016666666666	32.6528000000002	6.12200000000001	12.2420000000001	15.2900000000001	24.508
552	239.088295129373	239.088295129373	239.088295129373	410.142	410.142	410.142	1	1	11.2224444444445	15.3033333333334	15.305	11.2236666666667	16.3253333333333	23.4676666666666	10.2033333333333	26.5286666666666	51.0166666666666	67.3346666666668	20.4050000000001	66.3650000000001	14.283111111111	13.2643333333333	12.261	16.324	7.14155555555552	7.14233333333333	4.08150000000001	10.2033333333333	8.16177777777779	15.2749999999999	11.22275	13.2556666666667	10.1955555555555	19.4095555555556	8.16266666666666	15.295	20.4066666666666	9.18299999999999	4.08699999999999	9.18899999999996	21.4386666666666	12.2445	12.2426666666667	11.2163333333334	22.4448888888889	16.3235555555555	8.16177777777779	22.4473333333333	9.18199999999996
553	239.086520748432	239.083453551192	239.097250593954	295.889	292.811	298.916	11	11	55.0889999999998	81.6133333333331	89.7893333333327	88.7544999999997	53.048666666667	61.2100000000004	58.1495000000004	106.114666666666	3429.34033333334	2289.25399999999	1434.58866666667	1114.0584	103.0402	147.047999999999	110.196	89.7776	642.809999999996	672.289833333337	416.295999999997	854.018999999994	66.3108333333337	47.9556666666663	38.7663333333332	97.9519999999993	99.9796	65.3013333333335	32.6506666666664	87.7486666666669	28.5413333333335	42.8469999999999	66.3216666666662	59.1793333333335	82.6334999999997	98.9561666666673	39.7864999999999	41.8336666666664	46.935333333333	62.2911666666668	34.6913333333334	44.8946666666668	20.3866666666666
554	239.094883668189	239.090697823319	239.099069513059	383.6265	383.621	383.632	2	2	8.16177777777779	11.2224444444445	21.4129999999999	14.2924444444444	12.244	11.2224444444445	8.16177777777779	8.16266666666671	602.951333333331	674.0217	236.717333333333	672.3118	14.2846666666667	12.244	7.14233333333337	8.16177777777779	17.3343333333334	17.3437777777778	26.5431111111112	29.5896666666666	15.3033333333334	21.4246666666667	10.2022222222222	9.18900000000002	8.16177777777779	14.2831111111111	8.16355555555558	12.244	8.16177777777779	8.16177777777779	7.14155555555557	8.16177777777779	6.11800000000001	8.16177777777779	7.14155555555557	10.2022222222222	18.366	8.16177777777779	6.11733333333336	17.3456666666667	4.08133333333333
555	239.14535190686	239.14535190686	239.14535190686	181.612	181.612	181.612	1	1	19.3673333333333	15.305	283.652666666666	703.405714285714	4.08133333333334	536.695333333332	5.10166666666665	9.17399999999998	8.16266666666665	6.11599999999999	10.1933333333334	4.08133333333332	137.738571428571	64.2809999999998	44.8506666666666	44.8873333333332	6.12199999999999	32.6506666666667	14.2846666666666	6.12099999999998	64.3019999999999	6.12199999999999	428.539999999999	28.5693333333333	24.4879999999999	13.2643333333333	852.998666666665	31.6303333333333	38.7346666666666	4.07733333333332	32.6453333333332	11.2126666666667	7.14233333333332	65.2373333333332	17.3428333333333	4.08066666666665	27.5490000000001	9.18300000000002	4.08133333333332	7.14116666666668	1.02016666666666
556	239.965778798372	239.962742088878	239.973431264021	44.893	43.858	45.922	32	32	451.986571428572	664.237	746.9145	735.626	493.818285714286	720.2965	484.61875	528.508	107.13	123.454571428571	119.373428571429	170.38175	727.43825	766.771	684.611714285715	732.565142857143	215.280285714286	293.842285714286	171.408	188.752857142857	819.289428571428	692.74975	695.225333333333	1004.541	754.985	724.357777777778	644.820571428572	503.000857142857	525.42875	565.2185	780.153142857142	492.190857142857	373.424571428572	547.941375	535.65	385.6545	275.477142857143	364.9135	272.645142857143	344.856571428572	480.554571428572
557	239.982288583732	239.982108278898	239.982468888566	63.771	60.2	67.342	2	1	12.2331428571429	30.6085714285714	22.4462857142857	33.66825	16.3245714285714	29.58725	15.3042857142857	10.2028571428571	20.3714285714286	10.2028571428571	21.426	9.18257142857142	18.3651428571428	27.54675	21.42525	15.3042857142857	14.284	19.3718571428572	12.2537142857143	10.2028571428571	73.4605714285715	680.530571428571	843.746750000001	89.7851428571429	54.0297142857143	259.152571428571	240.779	9.18257142857142	16.3245714285714	20.42	31.6288571428571	34.6897142857143	10.2028571428571	17.3448571428572	46.9331428571428	16.3245714285714	10.2028571428571	11.2231428571429	29.58725	12.243	17.3594285714286
558	240.04823938475	240.042956315472	240.060264450018	153.546	152.013	156.111	12	12	236.540571428571	536.670285714285	611.179666666668	594.804000000002	434.591000000001	862.141428571428	477.048000000001	745.306714285714	25.5071428571428	31.6303333333334	14.2846666666667	26.5243333333334	419.357000000001	451.355666666667	470.373666666668	431.530500000001	812.848666666668	1152.97666666667	696.855142857142	993.619142857142	1322.07533333334	1677.34971428571	1788.60163636364	2546.63314285714	962.129428571428	999.926666666669	947.580000000001	1980.56466666667	991.6344	887.524285714285	1295.76285714286	888.637750000001	3366.94285714286	2516.96914285714	1250.83885714286	1884.55566666667	3007.45133333334	2524.30466666667	1708.41183333334	2809.99800000001	549.959666666668
559	240.071388845458	240.067228058667	240.081546620319	269.355	269.327	272.423	3	3	108.137666666667	215.290333333334	184.861333333333	211.208999999999	49.9963333333335	153.175	153.049999999999	321.352499999999	89.7746666666672	74.4721666666664	25.4833333333333	83.6536666666664	7.13533333333332	6.12100000000004	10.2016666666666	7.14116666666664	11.209	7.14116666666664	16.3253333333334	15.3200000000001	4.0813333333333	10.2033333333334	7.14233333333335	7.14233333333335	4.08159999999998	5.10583333333334	3.06049999999999	4.08133333333334	2.04033333333333	2.04233333333334	2.04233333333334	6.12199999999996	10.2116666666667	8.16133333333331	6.13299999999998	6.12099999999998	9.18300000000002	6.12200000000001	6.12199999999996	6.11600000000004	7.14816666666668
560	240.094766309456	240.087335205078	240.108615234878	293.791	292.81	296.898	11	11	6.12171428571428	11.2231428571429	17.3448571428571	22.4436666666668	12.244	12.244	8.16228571428571	12.2331428571428	1322.29028571429	1690.9685	1117.21285714286	1703.81750000001	21.427	20.4057142857143	18.3651428571428	15.305	87.7445714285714	89.7851428571428	121.414	127.535714285714	20.4066666666667	16.3245714285714	11.2152857142857	21.4079999999999	12.244	14.2823333333333	8.16914285714289	14.2823333333334	4.08114285714286	10.2028571428571	9.18257142857142	8.16228571428571	9.17485714285717	17.3448571428571	10.2028571428571	12.2434285714286	9.18300000000002	8.16933333333335	8.16228571428571	8.16228571428571	8.16228571428571
561	242.9570829894	242.9570829894	242.9570829894	755.012	755.012	755.012	1	1	7.14190909090906	18.3649090909091	12.2432727272727	19.3808636363636	7.14381818181818	13.2635454545455	9.18450000000001	12.24	167.324727272727	285.676363636364	15.3075	231.663818181818	16.3243636363636	22.446	13.2635454545454	18.36	16.3330909090909	20.3999999999999	14.28	11.223	10.2054545454545	6.12300000000001	8.16218181818183	15.3040909090909	27.5473636363635	6.12163636363637	16.3243636363637	9.18245454545456	16.3243636363637	10.1977272727272	17.3492727272727	11.223	9.17999999999998	12.2432727272727	9.18245454545456	16.3243636363637	6.11999999999998	10.2027272727273	11.22	29.5799999999999	6.12163636363637
562	243.01630546866	243.012958271266	243.016885864023	45.899	44.878	45.917	3	3	59.1765714285714	133.657428571429	180.590571428572	161.205142857143	86.7242857142857	223.442571428572	120.393714285714	141.819714285714	99.988	105.094333333333	59.1765714285714	113.251714285714	161.205142857143	172.573142857143	224.462857142857	195.894857142857	116.312571428571	154.063142857143	55.0954285714286	96.9271428571428	141.819714285714	68.3511666666667	84.7548571428572	187.732571428572	174.468857142857	75.5011428571428	55.0954285714286	178.55	96.9271428571429	84.6837142857143	197.053	94.9530000000001	238.713428571428	264.254	77.5417142857143	122.434285714286	156.103714285714	201.334	160.319428571429	185.692	56.1157142857143
563	243.883013000488	243.882023843487	243.890905279862	919.343	916.174	923.316	7	6	1038.6654	1043.73900000001	1172.8992	1059.5910909091	597.895799999999	1622.23363636363	852.948000000005	755.405454545457	620.602181818185	535.356818181817	541.4607	547.8474	1252.9284	1082.50936363637	1195.27163636363	1187.06836363637	767.245090909096	1741.36072727272	567.271636363634	924.861272727276	1065.16472727273	490.75118181818	687.970181818186	1262.04925000001	1456.57781818183	567.286800000005	619.581454545452	1824.27085714285	575.126181818181	743.778818181823	1589.75481818182	871.312909090906	726.822545454548	1604.88899999999	625.092818181817	588.697363636367	571.367999999999	636.2928	639.710999999998	583.595999999998	590.032909090905
564	243.882897314528	243.881834557506	243.883571525673	902.934	898.83	907.02	6	5	439.727750000002	438.707500000002	520.327500000002	446.869500000002	345.915599999998	791.830399999996	362.721249999999	332.650399999998	217.313250000001	254.0298	216.293000000001	262.1914	580.522250000002	430.545500000002	602.9382	574.485199999997	341.767	866.1498	271.426400000005	335.662250000001	516.2212	215.272750000001	266.285250000001	783.5136	679.4532	302.9994	249.949	431.565750000002	296.528999999995	287.781	699.994399999997	438.772000000008	283.629500000001	821.261	313.9136	221.394250000001	211.191750000001	290.771250000001	219.353750000001	279.5348	292.854800000005
565	243.883391591047	243.882295812451	243.884305240186	889.676	885.566	891.745	5	5	543.172	497.943000000001	655.080749999992	512.542	269.355428571426	815.179749999992	415.547	379.533000000002	310.194	229.564285714284	256.091714285716	263.233714285712	700.911750000003	519.243625000004	500.960285714289	478.916000000002	381.620250000001	912.215249999988	318.318000000001	406.980000000004	539.778375000001	291.82725	333.621750000001	856.094625000001	720.384750000001	303.024857142855	320.369714285712	509.104750000002	233.64542857143	338.972	800.896249999992	391.789714285717	376.472249999996	812.21849999999	308.115500000001	319.338249999997	288.740857142859	395.856999999996	300.752500000002	319.573	319.338250000001
566	243.884709766243	243.884324670807	243.884749702785	816.234	816.188	820.275	3	3	418.258571428569	372.404285714288	474.432857142861	382.174571428566	270.375714285712	607.069999999995	299.963999999997	298.943714285717	244.868571428569	252.222285714287	171.407999999999	228.544000000002	553.995750000002	386.688285714282	444.470857142862	425.459142857139	289.76114285714	612.676571428578	239.73357142857	368.323142857146	393.830285714289	228.543999999998	286.459428571427	686.628250000003	507.508000000002	253.030857142855	252.010571428569	391.789714285717	256.945500000001	270.602857142858	529.528285714281	328.532000000002	272.416285714283	589.199428571431	257.112000000002	231.572428571431	235.685999999998	273.436571428573	208.138285714284	259.152571428573	230.778285714287
567	243.883769315832	243.883484915112	243.888418078423	846.842	840.777	848.849	3	3	632.569090909088	648.878999999997	735.616636363633	676.079181818181	471.394000000001	1004.45375	585.671333333335	480.341500000002	384.822750000001	356.067249999998	271.392545454544	369.179666666665	747.859909090906	665.529000000001	744.430499999994	708.053500000003	438.707500000002	1109.01175	382.437499999998	522.410666666663	666.126666666666	363.209000000002	430.756499999997	1000.37475	825.786750000002	386.864250000001	412.383000000001	344.816333333332	423.196250000003	436.666999999998	994.743750000004	570.319750000002	449.130000000001	885.577000000004	365.249499999998	343.683833333332	380.366750000002	435.656454545453	343.655749999999	366.120166666665	383.426000000002
568	243.882585728513	243.882351416424	243.882820040601	803.4745	802.97	803.979	2	2	1034.54684210526	920.277368421052	1153.62	952.925789473684	694.172631578946	1394.6997368421	766.217631578947	709.302368421055	562.165	588.54	456.057631578947	533.927947368422	1199.52	986.899842105261	1102.2252631579	1015.21421052631	655.826157894737	1516.58031578948	627.461842105263	865.183157894736	977.16	562.165	673.582105263157	1518.78	1281.45052631579	571.347368421052	643.985315789472	975.623157894736	554.002894736842	672.388105263157	1283.55726315789	801.154473684209	662.355736842104	1361.03105263159	603.131052631582	561.991000000001	580.200315789474	686.84963157895	476.462894736842	608.94	577.498736842104
569	243.882386659808	243.881173228766	243.88360009085	760.6205	758.078	763.163	2	2	851.908750000004	702.963733333332	860.123437500002	747.614187499998	518.286999999999	1119.30566666666	576.676666666665	530.538666666666	396.909666666665	415.248533333336	314.256250000001	380.708666666668	927.464062500003	723.369066666665	775.402666666665	792.491437499998	492.154133333334	1153.5446	417.289066666666	585.63306666667	667.515999999998	394.869000000002	510.133333333336	1138.6176	878.449599999998	452.998399999999	506.052266666666	779.518749999997	474.445312500001	486.285600000001	914.517333333337	622.403333333331	506.873733333333	962.111466666672	441.775466666669	405.933466666666	405.039249999999	486.689062500001	395.708266666667	477.484800000003	432.593066666669
570	243.883567000024	243.883567000024	243.883567000024	833.532	833.532	833.532	1	1	433.621428571432	478.204125000002	497.899428571432	376.485428571425	273.436571428569	561.157142857147	310.123428571427	283.639428571426	248.949714285712	250.990285714288	180.59057142857	217.320857142859	518.305142857147	419.337428571432	431.520428571426	440.763428571432	286.499571428574	629.51628571428	228.544000000002	344.856571428574	433.621428571432	249.759999999999	274.68742857143	742.833000000001	501.980571428567	247.894714285717	259.152571428573	430.560571428575	249.759999999999	256.091714285716	541.77171428571	315.489000000002	304.04514285714	597.887428571423	257.075999999999	247.92942857143	257.075999999999	283.639428571431	214.440000000001	285.680000000002	256.091714285712
571	243.882878224055	243.882878224055	243.882878224055	729.505	729.505	729.505	1	1	346.897142857145	322.410285714288	398.931714285711	323.430571428569	246.909142857145	524.426857142853	241.773857142856	263.454857142858	192.834000000001	193.854285714284	171.408000000001	210.355428571429	404.033142857146	320.369714285717	361.18114285714	346.897142857145	250.955142857142	519.908571428569	215.129571428573	336.694285714288	364.242000000003	200.996285714287	276.265142857142	556.055714285718	446.885142857139	253.030857142855	222.422285714287	362.201428571425	203.036857142859	227.523714285712	442.804000000003	276.729714285711	219.330714285717	489.737142857146	209.15857142857	210.178857142859	215.280285714284	249.158857142858	185.665999999999	226.503428571427	171.408000000001
572	243.882248977135	243.882248977135	243.882248977135	691.76	691.76	691.76	1	1	346.848571428575	246.920666666665	331.608333333337	290.794999999998	220.381714285716	448.946666666664	215.255166666666	183.660000000002	176.488833333336	153.050000000002	129.582333333335	164.112666666666	347.876833333332	300.998333333337	292.787833333332	273.449333333331	224.436666666666	449.967000000005	178.383333333333	247.697999999999	263.245999999998	163.253333333335	193.863333333332	387.726666666664	387.726666666664	192.842999999999	206.107333333332	264.266333333336	172.408166666669	195.903999999999	376.503000000004	244.880000000003	198.965000000002	367.979333333332	179.578666666665	164.246833333333	169.209333333333	221.593166666669	134.683999999999	190.771166666666	161.212666666669
573	243.883023302094	243.883023302094	243.883023302094	720.328	720.328	720.328	1	1	353.018857142854	316.288571428574	410.154857142854	309.146571428569	235.686000000002	478.514000000004	231.604857142859	237.726571428569	174.322285714285	236.673142857142	171.408000000001	206.097714285713	401.992571428568	356.079714285711	356.079714285711	341.795714285717	252.010571428569	543.81228571429	192.834000000001	285.679999999998	339.707571428575	189.773142857141	211.199142857141	527.487714285718	407.094000000003	221.402000000002	243.848285714287	324.450857142854	178.549999999998	267.314857142855	443.824285714282	286.700285714283	238.746857142855	479.131428571426	188.752857142856	192.806999999999	202.016571428573	233.645428571427	168.347142857144	207.117999999998	197.935428571427
574	243.883949629757	243.883949629757	243.883949629757	774.403	774.403	774.403	1	1	337.675166666672	293.807999999999	397.298666666669	319.312166666672	247.697999999999	471.855999999994	246.678666666666	215.466166666665	183.659999999999	191.822666666669	134.683999999999	186.690499999999	438.72285714286	302.989499999999	322.425333333337	326.506666666664	234.638333333337	510.66666666667	193.000499999999	290.011333333336	314.262666666664	195.904000000002	210.188666666669	497.841333333332	404.382000000004	205.287999999998	225.677833333332	335.689666666664	196.924333333336	221.412333333336	445.885666666672	283.652666666665	244.839999999999	437.651499999999	200.148666666669	208.113999999999	206.107333333336	231.615666666669	136.724666666668	214.269999999999	199.985333333336
575	243.884285885355	243.884285885355	243.884285885355	704.004	704.004	704.004	1	1	463.18088888889	405.028222222218	480.838666666666	427.519666666666	325.092900000001	604.925888888884	330.588	277.500444444445	242.812888888889	253.042666666666	213.226444444445	218.351333333333	500.929111111112	410.129333333334	459.819555555552	381.355333333329	280.561111111112	629.477111111112	249.981666666666	335.653111111112	441.756222222218	222.263111111112	297.904888888889	570.304222222216	499.214666666666	276.660888888889	268.347666666666	437.961333333333	262.225666666666	287.702666666667	563.223999999999	363.782999999997	279.723555555555	569.993666666668	237.892999999999	215.266888888889	254.035333333331	300.965555555556	193.84222222222	278.520666666667	254.063
576	243.883227499718	243.881165217104	243.890983345582	954.5115	945.808	964.161	8	7	451.606857142855	387.382857142855	577.53	476.873714285716	328.520500000001	681.997714285711	343.258571428571	269.543999999998	226.503428571427	225.293714285713	326.480000000001	277.517714285716	630.514499999994	471.372000000003	519.307250000002	526.513500000001	299.964000000002	651.962571428566	237.926285714287	368.580999999997	425.459142857139	213.06057142857	281.598857142855	423.383	574.903428571421	297.111	264.217000000003	405.053428571425	257.111999999998	294.821285714284	595.763428571425	385.654500000002	267.314857142855	671.347999999994	250.955142857142	246.736285714284	219.36142857143	313.227714285712	268.335142857145	247.92942857143	254.015571428574
577	243.883317542799	243.881112890728	243.891139294728	933.571	926.424	939.675	7	6	902.94136363636	707.067899999998	1126.3810909091	919.265727272724	604.001454545458	1337.4822	602.997299999999	617.9382	449.020000000002	453.279600000003	545.845909090913	458.102454545457	1147.39963636363	810.118199999998	877.457999999998	971.299636363633	545.860499999999	1437.6027	455.053799999999	684.5542	871.336199999998	484.595	450.9284	1285.452	1121.3097	506.055272727271	490.764300000004	567.328499999993	440.7264	547.8474	1173.345	631.689500000003	551.982299999999	1308.0246	480.5142	436.688399999999	466.015363636363	583.595999999998	511.1202	466.277100000004	421.383900000004
578	243.882175540982	243.881552135453	243.891099132768	870.303	864.192	876.412	5	5	722.336999999996	625.464333333329	857.009999999996	709.131666666668	452.991000000002	1014.62863636363	576.441250000002	483.393818181821	368.340333333334	322.406181818181	345.723499999998	354.413181818182	906.056000000002	696.151500000001	641.751545454543	742.742000000003	410.368909090911	970.27936363636	390.764454545453	592.765250000003	619.029636363634	375.482666666664	438.922500000001	1025.435	865.191272727269	393.816500000002	390.764454545453	699.948666666668	345.872454545457	444.828999999998	916.694727272721	535.643181818185	428.505000000002	935.590090909087	418.311818181817	380.553249999998	386.674750000002	473.627999999997	430.545500000002	365.257636363635	445.849250000002
579	244.093694299327	244.087726089241	244.107683964881	59.168	56.096	60.183	29	29	748.260571428571	1142.77333333333	950.950666666667	948.755	800.961666666667	1053.672	742.802666666667	1159.04457142857	3066.87085714286	1527.439	1580.23816666667	3609.4725	437.6515	597.915333333333	408.133333333333	358.120285714286	186.712285714286	317.323666666667	137.8575	222.422285714286	413.215714285714	236.706285714286	220.356	303.039	346.605714285714	140.799428571429	86.7283333333333	161.186333333333	292.835666666667	237.931833333333	350.994666666667	258.102166666667	593.806285714286	505.065	192.834	294.876333333333	280.545833333333	740.640999999999	951.971	317.271833333333	309.406285714286
[truncated: 3,411 more rows]
[truncated: 103 more columns]
