# Supplementary material for: iMet-Q: A User-Friendly Tool for Label-Free Metabolomics Quantitation Using Dynamic Peak-Width Determination
Source: PLoS One. 2016 Jan 19;11(1):e0146112. doi: 10.1371/journal.pone.0146112 (PMC4718670; doi:10.1371/journal.pone.0146112)
Supplement: S3 File — (ZIP) [file pone.0146112.s003.zip › XCMS_Arabidopsis_Data_Positive/XCMS-AraPos-fp-pw_5_20-ppm25-sn10.csv]

mz	mzmin	mzmax	rt	rtmin	rtmax	npeaks	Arabidopsis_Positive_mzXML	ATME01_1_2_POS	ATME01_2_POS	ATME01_3_POS	ATME01_4_POS	ATME07_1_2_POS	ATME07_2_POS	ATME07_3_2_POS	ATME07_4_2_POS	ATME09_1_2_POS	ATME09_2_2_POS	ATME09_3_POS	ATME09_4_2_POS	ATME10_1_POS	ATME10_2_POS	ATME10_3_POS	ATME10_4_POS	ATME101_1_2_POS	ATME101_2_POS	ATME101_3_2_POS	ATME101_4_2_POS	ATME12_1_POS	ATME12_2_2_POS	ATME12_3_2_POS	ATME12_4_POS	ATME13_1_POS	ATME13_2_2_POS	ATME13_3_2_POS	ATME13_4_2_POS	ATME14_1_2_POS	ATME14_2_2_POS	ATME14_3_POS	ATME14_4_2_POS	ATME15_1_2_POS	ATME15_2_POS	ATME15_3_2_POS	ATME15_4_2_POS	ATME16_1_2_POS	ATME16_2_2_POS	ATME16_3_POS	ATME16_4_2_POS	ATME19_1_2_POS	ATME19_2_2_POS
1	100.012187213596	100.010957096086	100.015482111016	1070.26	1069.26	1071.34	39	39	431.143333333325	767.039999999986	689.519999999988	723.340000000013	455.939999999992	653.819999999988	416.159999999993	466.139999999992	513.059999999991	750.719999999987	671.159999999988	571.19999999999	700.86333333332	674.219999999988	725.219999999987	726.239999999987	420.239999999993	717.059999999987	467.159999999992	405.733999999992	613.019999999989	519.179999999991	421.063999999992	635.43999999999	672.179999999988	697.680000000003	529.223333333323	357.00000000001	524.279999999991	434.519999999992	746.639999999987	389.639999999993	449.679999999991	651.779999999988	631.624999999989	507.959999999991	547.73999999999	386.579999999993	725.087500000006	581.253333333321	486.603999999992
2	100.50575045374	100.50575045374	100.50575045374	844.733	844.733	844.733	1	1	1368.20314285715	1873.24457142859	1943.6442857143	1804.88542857144	1262.09342857142	1896.13714285713	1345.56842857142	1232.48914285714	1036.65333333334	1161.08514285715	1837.53457142858	1202.92571428573	1877.32571428573	1718.16114285713	1873.79714285715	1722.24228571427	1254.95142857142	1895.69085714287	1060.20571428571	1303.92514285715	1858.27185714285	1259.03257142858	1154.75100000001	1988.1642857143	1887.52857142859	1183.33899999999	1111.86899999999	1374.32485714285	1097.05885714285	1118.23314285715	1965.70000000001	1290.66142857142	1250.9	1820.18971428573	1159.90242857144	1255.97171428572	1117.29371428571	1213.11971428572	1839.04914285716	1097.82742857142	1115.25485714285
3	100.505714620286	100.505714620286	100.505714620286	476.449	476.449	476.449	1	1	1334.596	2058.93657142857	1862.322	1899.86066666665	1373.042	1765.17666666667	1398.877	1278.26883333334	1388.44683333333	1313.16899999999	2500.83699999998	1381.63849999999	1846.80333333334	1939.65366666665	2163.22742857144	1835.57966666667	1407.16766666667	1727.14216666666	1354.694	1338.67733333334	1820.27466666667	1347.64016666666	1606.84457142857	1994.75166666667	1768.23766666667	1329.49433333334	1356.82166666666	1229.50166666667	1398.52533333333	1337.65699999999	1795.78666666665	1344.07466666666	1392.75499999999	1870.271	1432.54799999999	1532.54066666667	1413.16166666666	1442.75133333332	2882.30714285714	1468.01983333333	1259.90583333334
4	100.505629259701	100.505629259701	100.505629259701	636.603	636.603	636.603	1	1	1482.47514285713	2202.79685714287	2276.25742857141	2018.12514285713	1488.38842857142	2138.51885714287	1496.75914285715	1606.95000000001	1851.75374999998	1523.28657142856	2762.93371428573	1577.3617142857	2148.72171428573	2342.81099999999	2210.95914285712	2093.62628571427	1516.14457142858	2372.16428571427	1579.70800000001	1600.72714285716	2234.42571428573	1595.72685714287	1553.89514285715	2068.42057142856	2120.61699999998	1527.3677142857	1670.84342857145	1693.05485714286	1693.67428571427	1710.95924999998	2203.81714285712	1498.76999999999	1449.82599999999	2058.93657142855	1636.53828571427	1645.49042857145	1551.85457142858	1480.43457142858	2793.54228571426	1654.67171428571	1611.36342857141
5	100.508135348196	100.504556113687	100.515325639907	1070.25	1069.16	1090.67	166	144	2336.61999999996	3546.53999999994	3277.25999999994	3563.5733333334	2693.81999999995	3301.73999999994	2401.07999999996	2558.15999999995	3345.59999999994	3255.83999999994	3610.79999999994	3319.07999999994	3441.99499999993	3704.63999999993	3496.55999999994	3312.95999999994	2545.91999999995	3292.55999999994	3054.90000000004	2372.30999999995	3409.95374999994	2944.73999999995	2884.51428571423	3264.07499999995	3368.03999999994	2892.72000000004	2830.49999999995	2587.84750000002	2865.17999999995	2384.75999999996	3379.25999999994	2165.45999999996	2570.51333333328	3290.51999999994	3018.02714285709	2986.55999999995	3006.95999999995	2475.53999999996	3667.95000000005	3052.20571428565	3079.37999999995
6	100.507498409752	100.506782351678	100.513404295617	198.952	196.887	206.093	17	16	1263.1314	1807.9716	1571.319	1736.5506	1165.85511111111	1701.8604	1209.0555	1002.5238	958.5312	1004.9955	2188.43625	1115.1879	1779.3765	1836.54	1783.3376	1864.9256	1267.7604	1699.69022222223	1266.4674	1198.4192	1631.46666666667	1197.1278	1264.428	1826.337	1641.4464	1291.312	1290.6795	1164.20033333333	1197.8322	1316.4327	1857.9663	1236.50933333334	904.9174	1416.1764	1151.9187	1014.1782	819.238444444446	1066.13222222222	2464.85688888889	829.531000000002	1241.2928
7	100.507378869706	100.505921286404	100.514105795632	911.136	902.905	941.676	31	22	2354.67288888889	2545.52375000001	3339.18733333334	2702.69450000002	1717.29112499998	3186.631125	1769.11349999998	1641.58224999998	1661.98724999998	1764.01225000001	1535.53000000001	1487.597	3019.94000000001	2362.89899999998	2687.33850000001	2297.68342857141	1721.406	3478.03225000001	1561.04587500001	1848.69300000001	2762.83700000001	1536.49650000001	1553.962	3621.88750000002	3154.61300000001	1541.59774999999	1378.35775000001	11550.3305555556	1509.87950000001	1569.14450000001	4378.98453333333	1877.26000000001	1747.68825000001	3041.47171428574	1515.99649999999	1617.294375	1589.40049999999	1805.84250000001	1632.579	1454.87649999999	1720.14150000001
8	100.508124859954	100.506461933575	100.514270695889	291.289	276.486	314.23	24	20	1218.451875	1826.24749999999	1466.15057142857	1721.16175	1186.55075	1692.59475	1226.221	1131.645	1104.1185	1053.91825	2930.39733333333	1077.384	1808.90325	1710.95925	1729.535625	1678.31125	1252.867	1681.37200000001	1277.27099999999	1359.99325	1786.52028571428	1134.518	1266.37425	2154.6261	1999.63555555556	1285.51500000001	1222.40924999999	1123.29525	1254.709	1270.21125	1414.116	1310.1615	1127.567	1674.23025000001	1230.4215	1074.32325	1016.169	1262.04925000001	2471.04550000001	1087.5865	1168.18625
9	100.507428084654	100.506895510083	100.513359991765	211.2005	208.122	212.243	8	8	1402.60418181818	1871.18018181818	1863.018	1766.09209090909	1419.492	1773.234	1213.75281818182	1110.05672727273	1426.34127272727	1245.39818181818	3357.71754545454	1420.21963636363	1796.64	1799.76109090909	1948.72090909091	1794.65972727272	1356.96272727273	1976.26827272727	1553.87536363636	1278.40172727273	2010.83272727273	1508.76927272727	1506.94281818182	1989.53181818182	1956.88309090909	1615.09172727273	1557.95645454545	1202.52381818182	1536.53072727273	1398.17072727273	1834.45036363636	1361.04381818182	1182.49609090909	1822.20709090909	1499.80090909091	1510.81090909091	1391.3504	1178.415	3413.83254545454	1537.551	1623.40581818182
10	100.507893107483	100.506221728949	100.51303663858	264.759	252.017	273.436	14	12	1276.33275000001	1667.08850000001	1858.89549999999	1809.124875	1274.29225000001	1820.12599999999	1211.03675	1272.25175	724.953375000003	634.595499999998	4848.14205882353	518.286999999999	1821.14625	1825.22725000001	1852.77400000001	1981.131375	1278.529875	1854.81449999999	1418.14750000001	1179.255	1868.07774999999	1286.53525000001	1331.42625	1768.8325	1885.094375	1358.97300000001	1331.42625	1210.0165	1330.406	1317.14275	1710.95925	1364.90987500001	1210.294875	1759.93125	1375.29700000001	1317.14275	1408.1175	1211.03675	2850.57850000001	1305.9795	1365.09450000001
11	101.023154915746	101.020537971456	101.029041174686	115.277	111.208	116.31	25	25	183.672	307.0802	288.7166	335.7116	425.4234	664.128499999999	461.2208	579.924799999999	367.272	352.9892	279.571333333333	286.7324	211.209	219.156666666667	198.965	208.148	108.155333333333	65.3055999999999	83.6564	99.9992000000001	157.1416	175.4744	206.275666666666	196.8986	151.0192	151.0192	166.151333333333	371.7896	215.290333333333	161.1916	214.242	182.8306	650.395428571428	517.821333333333	196.9372	327.4735	475.966399999999	462.701666666667	214.242	566.258571428571	149.9694
12	101.07469870561	101.070790648932	101.078261253592	1067.125	1066.13	1067.27	16	16	448.171428571435	597.720000000008	595.680000000008	569.160000000008	439.620000000006	612.000000000006	443.700000000006	488.580000000005	386.580000000005	532.440000000005	375.360000000005	476.340000000002	616.080000000009	635.460000000009	533.731428571437	598.740000000008	435.540000000004	582.420000000008	398.820000000006	438.600000000006	729.172500000006	451.860000000005	408.000000000004	609.960000000006	588.540000000006	410.040000000006	440.640000000006	310.586666666661	451.860000000005	435.540000000006	660.960000000007	434.031250000004	442.680000000006	560.764285714293	394.740000000006	393.720000000005	459.000000000005	554.3125	348.840000000005	421.260000000006	456.498750000004
13	101.074014401057	101.070266999727	101.077326828246	1050.815	1040.7	1055.02	22	16	1645.24749999999	2391.59529411763	2192.67562499999	2176.67999999999	1684.01999999999	2260.31999999999	1809.47999999999	1684.06823529411	1835.01764705881	1937.83187499999	1164.12625	758.879999999986	2194.01999999999	2238.08117647058	2260.68437499999	2184.83999999999	1739.08235294117	2147.82312499999	1771.73764705882	1778.87999999999	2333.75999999999	1739.09999999999	1810.52352941176	2036.93999999999	2215.43999999999	1775.81999999999	1630.99999999999	727.260000000011	1662.60062499999	1700.29999999999	2196.05999999999	3124.25866666666	1752.35999999999	2141.99999999999	1811.54411764705	1755.42705882352	912.899999999984	900.417142857128	1259.69999999999	1682.99999999999	1821.74999999999
14	101.073599548791	101.069445599566	101.07662933948	996.765	989.606	1005.01	20	13	1655.05899999998	2305.76500000001	2228.499	2220.13125000001	1570.6075	2103.48637500001	1638.72225	1569.14449999998	1544.61449999999	1825.10099999999	1233.7845	1602.57749999999	2214.485	2221.15199999998	2248.90649999997	2130.28199999998	1580.7545	2206.53037499998	1723.98777777779	1773.77999999999	2228.82637500001	1609.52562499999	1723.69266666666	2243.411625	2158.58449999999	1615.87800000001	1558.369	1618.71124999999	1810.49999999999	1593.781	2122.09975	1643.42137499999	1615.87799999999	2219.85937499999	1756.43999999999	1582.7955	4193.04126086956	1616.04512500001	1250.82650000001	1584.642375	1615.4515
15	101.073313536467	101.069430709212	101.076511007484	1023.36	1016.18	1034.51	15	13	1657.04181818182	2279.70000000003	2177.59909090909	2268.48000000001	1477.812	2142.00000000001	1638.55909090911	1461.05100000001	1700.34000000002	1811.52000000001	1255.71818181818	1191.35999999998	2012.46000000001	2257.23000000003	2257.23	2234.77	1606.5	1934.94000000001	1685.04000000002	1660.56	2211.36000000001	1583.04	1700.83454545457	2149.20500000001	2132.76700000001	1733.50363636364	1479.42900000001	1645.26	1689.50200000001	1632.43363636366	2094.07100000001	1428.37900000001	1640.16000000002	2289.89909090909	1637.1	1617.72	3390.48	1289.28000000001	1174.02000000001	1566.72000000001	1647.30000000002
16	101.074942238612	101.069419998617	101.076469189691	982.516	974.318	987.554	11	10	1375.34514285713	2042.93485714288	1937.52257142855	1887.98171428574	1315.1482857143	1893.34414285716	1405.95371428572	1407.83085714285	1368.26485714285	1522.00685714285	1228.42400000001	1413.26171428572	1887.52857142859	1950.7862857143	1923.56400000001	1996.69914285713	1335.55400000001	1892.05942857142	1365.1422857143	1312.08742857142	1753.25333333333	1355.9597142857	1442.87485714286	1953.84714285716	1713.87999999999	1366.28914285713	1351.87857142858	1366.16257142858	1520.2257142857	1393.75414285713	1928.33999999998	1363.93099999999	1357.87885714285	1967.58	1446.56914285714	1415.1362857143	1361.89071428571	1413.0957142857	1229.44428571429	1383.50742857144	1385.54800000001
17	101.075057485152	101.07009863216	101.076809835637	1011.03	1007.99	1014.15	7	7	1273.98	1595.28	1763.57999999999	1601.4	1301.51999999999	1687.05	1134.80714285714	1276.01999999999	1175.04	1376.33125	923.099999999996	1357.61999999999	1728.89999999999	1599.36	1797.23999999999	1835.99999999999	1172.37571428571	1786.01999999999	1188.67285714286	1195.44	1642.45714285714	1173.39428571429	1195.44	1540.2	1751.33999999999	1331.09999999999	1258.15625	1175.04	1437.91999999999	1175.04	1817.44999999999	1340.27999999999	1182.18	1722.84874999999	1163.82	1168.30142857143	1308.65999999999	1153.62	907.547142857142	1280.09999999999	1164.22714285714
18	101.072445062246	101.07032155094	101.077187998733	944.73	940.633	949.816	7	6	1371.21600000001	2040.49999999999	1939.65366666667	1983.528	1399.44825	1886.44224999999	1289.17854545454	1387.19925	1477.56333333333	1553.84075000001	1273.27200000001	1460.99800000001	1849.97766666666	1826.49436363638	1988.46725000001	2058.86449999999	1365.09450000001	1958.87999999999	1441.61324999999	1371.21599999999	2007.85199999999	1438.55250000001	1466.81775	1942.55600000001	1930.54449999999	1510.99024999999	1443.65375000001	1388.56025000001	1653.82524999999	1426.30949999999	1847.55749999999	1466.81775	1414.06649999999	1951.73824999999	1521.19274999999	1432.43100000001	1450.20300000001	1397.40675	1146.37881818182	1394.79566666667	1437.53225000001
19	101.074080534733	101.070131906522	101.076902895089	962.5885	955.937	973.385	12	9	935.492833333348	1116.74600000001	1328.257	1378.13866666666	989.723333333326	1292.76233333335	786.5742	914.218666666677	779.4328	1054.86516666668	862.181666666661	975.43866666666	1303.72733333333	1208.15359999999	1283.57933333332	1351.00350000001	790.809999999996	1298.67216666669	817.1802	784.687599999996	1308.87383333333	850.012800000001	847.7862	1107.13399999999	1288.47050000002	1020.33333333335	937.686333333327	963.03733333333	1081.37666666668	733.5238	1306.02666666668	886.669666666661	808.156799999996	1267.26783333335	809.0186	776.3722	969.227500000001	1059.18628571428	686.5946	945.754666666656	830.605599999996
20	101.076399051823	101.071417529174	101.077644692976	918.182	913.194	923.328	5	5	1269.24588235294	2041.57583333333	1797.35947058824	2010.96749999999	1313.11852941177	1778.27011764706	1373.29388888889	1274.71470588235	1388.03111111112	1448.81764705883	1106.63617647058	1277.3345882353	1813.06264705883	2000.76472222222	1839.1	1898.76735294117	1322.712	1730.91764705883	1406.58	1360.40055555556	1925.18399999999	1428.77777777778	1432.30711111112	1934.97333333333	1818.68823529412	1304.95617647058	1285.94117647059	1339.98944444444	1433.01735294118	1300.85416666667	1797.13635294117	1287.53694117647	1408.44333333333	1846.24411764706	1350.61666666667	1353.90861111111	1240.24847058823	1314.70417647059	1199.78133333334	1402.88194444445	1315.49611111111
21	101.077319891019	101.071179681409	101.077960189895	931.4785	926.458	933.582	4	4	879.4124	1473.27381818183	1357.98300000001	1491.861	929.493299999998	1363.12080000001	1033.53627272727	912.6315	1121.07990909091	1057.5488	865.1296	1028.4624	1320.02370000001	1383.48981818181	1309.0449	1302.9231	896.843699999998	1291.69980000001	964.183500000008	1033.53627272728	1337.6133	1006.50880000001	1135.56354545455	1344.7554	1294.76070000001	1034.4828	955.000799999998	1037.06263636363	1091.72100000001	1046.79981818182	1356.999	945.818099999998	1067.20527272728	1327.41030000001	1041.23436363637	1029.98720000001	952.960199999998	971.299636363633	990.684818181814	1001.9346	950.8264
22	101.507356643677	101.507032161047	101.511817454485	1070.18	1069.23	1070.32	5	5	372.007999999993	682.379999999988	593.639999999989	595.679999999989	472.259999999992	544.67999999999	406.979999999993	443.699999999992	534.47999999999	526.319999999991	732.359999999987	530.399999999991	622.397999999988	781.320000000008	582.41999999999	582.41999999999	452.879999999992	553.85999999999	564.05999999999	381.479999999993	622.199999999989	536.51999999999	491.639999999991	564.989999999991	536.549999999989	502.859999999991	480.339999999991	395.760000000008	503.879999999991	397.799999999993	617.099999999989	387.599999999993	400.859999999993	555.89999999999	534.449999999991	450.839999999992	530.399999999991	453.899999999992	606.045999999988	550.911999999988	565.07999999999
23	101.966528950192	101.963302037745	101.973917773792	1070.19	1069.16	1081.41	106	105	1188.29999999998	1127.1	1178.09999999998	1162.79999999998	1031.21999999998	1206.65999999998	1260.71999999998	1005.71999999998	1060.80000000001	891.479999999984	1090.37999999998	1053.65999999998	1190.62999999998	1678.91999999997	1123.01999999998	1175.03999999998	1070.99999999998	1101.59999999998	1086.30000000002	1093.43999999998	1716.65999999997	966.959999999983	1148.51999999998	1087.22399999998	1093.53999999998	1059.77999999998	1155.65999999998	1099.55999999998	1050.59999999998	962.879999999983	1033.25999999998	1185.23999999998	1055.69999999998	1058.75999999998	1087.57999999998	1020.00000000001	1121.99999999998	959.819999999983	982.260000000026	1031.51999999998	1064.57666666665
24	102.053555340172	102.052746176212	102.056537505995	52.049	51.006	53.063	9	9	211.199142857143	267.314857142857	229.725	250.990285714286	197.935428571428	303.279428571429	220.381714285714	328.762	355.059428571428	394.850571428572	537.690571428572	318.061714285714	257.951571428571	315.268285714286	268.523	305.279	208.109142857143	169.509714285714	149.982	149.086857142857	163.245714285714	117.332857142857	113.251714285714	136.718285714286	189.613714285714	126.511	87.7445714285715	265.274285714286	202.016571428571	175.636571428572	241.977	159.164571428571	364.242	309.103285714286	212.212	259.152571428572	414.236	369.343428571429	913.12375	390.769428571429	159.042
25	102.128498400175	102.128498400175	102.128498400175	1055.89	1055.89	1055.89	1	1	370.259999999993	495.306250000004	514.468749999991	488.999999999992	356.416249999993	533.460000000005	346.800000000003	344.932499999995	371.280000000004	433.499999999992	719.237499999988	384.539999999993	548.75999999999	542.048888888893	470.219999999992	479.399999999991	329.460000000003	525.94374999999	434.520000000003	354.960000000004	497.760000000005	361.080000000004	376.841250000003	514.079999999991	539.57999999999	350.288749999993	395.759999999993	394.739999999993	378.419999999993	354.373750000003	529.379999999991	358.019999999994	334.560000000003	538.55999999999	354.373750000003	392.218750000004	379.993749999994	353.939999999994	786.25555555556	364.139999999994	330.267500000003
26	102.129923352123	102.129923352123	102.129923352123	1023.26	1023.26	1023.26	1	1	140.760000000003	208.079999999996	176.748333333336	180.540000000003	149.163333333336	138.719999999998	137.924999999997	133.838333333336	174.419999999997	177.480000000003	204.000000000004	178.500000000003	150.960000000003	207.059999999996	190.740000000004	171.360000000003	122.399999999998	140.760000000003	141.779999999997	129.539999999998	193.095000000003	145.859999999997	168.299999999997	160.40166666667	184.318333333337	144.840000000003	136.903333333336	107.943333333334	135.438333333336	165.509999999997	173.683333333336	131.795000000002	127.291666666665	145.076666666669	142.799999999997	165.239999999997	155.040000000003	137.700000000003	231.864285714281	126.480000000002	136.456666666664
27	104.071130921973	104.06849319961	104.075909517728	52.5395	52.015	53.047	4	4	1780.598	2660.6816	2256.2726	2698.429	2201.5916	2931.418	1903.6932	2139.3594	1456.8456	989.594000000001	1189.5532	785.015	2750.8208	3214.6502	3039.1758	3106.509	1219.139	1940.66	708.0188	1099.0264	2247.5006	1521.1182	1219.378	2457.6618	2362.5056	1337.4822	1333.4014	2566.306	1405.8356	1737.4014	2757.6006	1630.5992	2656.1012	3446.2356	1592.8444	1636.4008	1920.3928	2871.4056	1922.0568	1969.372	1156.9068
28	104.105470125361	104.101440059004	104.113403725413	53.047	48.953	62.24	122	111	1890.52325	2660.59466666667	2438.870375	2698.65571428572	1286.53525	2709.59733333333	1093.9235	1914.85283333333	907.978	860.197199999999	1698.5775	2336.85771428571	3010.056	3214.47014285715	1244.80666666667	1062.167	1156.842	2096.113	1080.48257142857	1064.05566666667	2407.79	1680.2145	1658.9265	2538.47085714286	2427.56177777778	1601.84857142857	1713.05971428571	2572.26033333333	1967.20266666667	1888.29125	3053.437125	1630.49266666667	1682.39225	2152.7275	826.523999999999	2426.35266666667	2780.40833333333	2872.23833333333	1425.17283333333	1509.00257142857	1326.27657142857
29	105.034149129538	105.033832268878	105.034465990198	253.522	252.006	255.038	2	2	14.284	16.3226666666667	15.3042857142857	15.3042857142857	12.2434285714286	13.2618571428572	10.2028571428572	13.2637142857143	14.2846666666666	10.2028571428572	19.3827142857143	20.4057142857144	12.2434285714286	24.4868571428571	13.2637142857143	15.3042857142857	13.2637142857143	14.284	18.3497142857143	22.4473333333333	17.3424285714286	17.3428333333334	12.2417142857143	14.2823333333334	25.5035714285715	15.3042857142857	6.12199999999999	27.5477142857143	15.3042857142858	12.242	19.3863333333334	14.284	19.3863333333334	22.4462857142858	4.08133333333334	10.2033333333333	28.568	18.3805714285715	23.4665714285715	26.5274285714287	16.3245714285714
30	105.034914024446	105.032461650064	105.039427244897	300.95	299.941	303.025	5	5	140.799428571429	261.193142857143	242.799666666666	310.123428571429	86.7283333333335	221.412333333334	198.955714285714	298.173714285715	15.32	18.366	22.4462857142857	26.5274285714286	9.18300000000002	19.399	18.3651428571428	15.2914285714286	10.2028571428571	15.2914285714286	11.2231428571429	7.14099999999996	6.12200000000001	11.2346666666666	10.2028571428571	12.2434285714286	13.2643333333334	9.18149999999997	8.15999999999998	7.14116666666664	6.12171428571428	13.2637142857143	13.2748571428572	11.2325714285715	5.10583333333334	14.284	5.09714285714283	11.2231428571429	10.2033333333333	5.10083333333332	12.2331428571428	12.2434285714286	7.13599999999997
31	105.070050190271	105.068167691084	105.076827426609	552.991	547.851	555.073	60	60	284.6358	1003.89866666667	1441.0872	1027.44210000001	1705.896	1118.7170909091	659.135333333333	1926.24960000002	372.628499999998	438.695555555556	353.023799999999	329.531777777778	481.5344	1153.504	879.929599999997	1356.31086956522	445.871099999999	376.490700000003	156.105900000001	249.973499999999	710.128800000006	295.887000000003	335.4813	1018.40914285715	320.384666666666	278.3781	124.4644	839.6246	314.252399999999	503.9788	485.678666666666	728.851200000006	1791.6468	1386.53763157895	265.278000000002	353.023799999999	397.916999999999	997.853399999998	167.2308	1009.06257142857	516.271800000005
32	105.070853567365	105.067988101402	105.077372363233	543.815	535.625	545.849	51	50	230.584571428569	841.706250000004	627.453750000003	730.479111111103	584.603250000003	933.561428571421	429.540285714289	1312.20224999998	621.332250000003	734.60571428572	1286.54895652174	554.015142857147	354.070125	745.330000000001	851.4495	577.461500000002	342.804000000001	259.143499999998	333.399857142855	167.321000000001	540.732499999995	535.631249999995	533.609428571433	621.354000000005	222.422285714287	426.479428571432	230.576499999998	743.853375000001	438.976250000002	344.88675	341.508571428575	440.802000000001	1210.29487500001	621.353999999995	362.201428571425	530.548571428575	567.259000000002	548.366500000006	641.737249999994	567.199428571435	705.017428571423
33	105.110798331348	105.110798331348	105.110798331348	52.032	52.032	52.032	1	1	147.941428571429	281.598857142857	209.339166666667	231.615666666667	238.758	272.429	206.097714285714	211.3815	345.8365	359.157333333333	348.954	330.294857142857	268.084666666667	330.588	284.9055	324.466	108.135142857143	161.370666666667	88.769	82.7144999999999	206.107333333333	180.5695	122.44	253.042666666667	210.002285714286	134.662	134.684	284.673	181.610857142857	153.175	273.672666666667	133.657428571429	353.018857142857	441.721857142857	210.188666666667	331.592857142857	433.641666666667	412.147333333334	578.529	429.490166666667	113.156571428571
34	108.962194995345	108.961156008272	108.96286734281	1072.27	1071.28	1072.36	7	7	551.340000000002	838.440000000004	729.300000000003	760.645000000003	537.540000000002	705.840000000003	578.33999999999	588.096000000002	587.520000000003	588.540000000003	827.220000000004	570.180000000002	733.078000000003	827.219999999985	744.600000000003	778.260000000003	610.980000000003	775.200000000002	569.15999999999	609.537000000002	796.620000000004	562.020000000002	681.007000000002	720.120000000003	810.674000000003	595.680000000003	625.873000000002	564.060000000002	589.117000000002	597.720000000003	778.260000000003	559.980000000002	633.020000000002	706.860000000003	606.305000000003	589.117000000002	622.810000000002	530.400000000002	866.828999999984	597.870000000002	551.279000000003
35	110.005032836099	110.000987403949	110.013663990014	44.879	42.838	50.009	128	128	2924.0365	4003.788	4467.01933333333	4535.30368421053	2926.316	4730.89925	3052.83733333333	3684.25171428571	2677.5296	2707.6108	2587.2272	2589.2676	3887.85516666667	4190.868	4495.2215	4685.176875	3018.67316666667	3608.62425	2259.743	2497.9392	4626.607	2685.298	3439.0752	5102.04927272727	4601.20222222222	3449.37133333333	3072.4244	2808.1408	2447.9396	2911.011	4593.93533333333	2953.696	3536.91783333333	3776.7804	2936.51933333333	2634.1564	2912.671	2906.2292	2936.525	3025.486	2948.76333333333
36	111.011747696052	111.008559334871	111.018930395026	44.879	42.832	45.922	134	134	685.664	1128.3965	1237.714875	1315.06644444444	962.09575	1416.06844444444	961.049333333333	1149.52088888889	1020.448	977.51925	878.507	868.23275	1231.5021	1301.775	1307.100375	1287.52044444444	883.64475	925.399142857143	649.922	830.4835	1038.6145	1021.3203	986.178666666666	1338.38533333333	1168.18625	876.39475	775.404615384615	1143.66911111111	878.507	916.216571428571	1230.97444444444	907.669	1323.26425	1405.056375	806.025714285715	997.8045	1101.90857142857	1272.85822222222	1156.95485714286	1245.72525	706.0995
37	111.018594419272	111.016768424184	111.026159302489	1070.27	1069.16	1097.83	150	114	547.613333333323	1158.71999999998	1281.11999999998	1352.37142857145	890.459999999984	831.299999999985	738.479999999987	834.359999999985	839.459999999985	1325.99999999998	2275.62000000004	899.640000000006	1518.22700000001	1624.85999999997	978.179999999983	1168.91999999998	1021.01999999998	787.439999999986	647.700000000013	899.354166666667	1157.69999999998	928.199999999983	520.028333333323	1060.08499999998	1066.96799999998	981.24000000001	517.98499999999	752.76000000002	922.079999999984	773.159999999986	1659.54000000002	483.479999999991	980.57142857141	1036.74999999998	859.674285714271	1101.47916666667	944.519999999983	900.660000000002	3499.41428571433	857.553333333316	1036.31999999998
38	112.007661376444	112.004410517473	112.014964387283	44.879	42.838	45.922	131	131	699.872444444444	1069.30933333333	1188.736875	1249.77222222222	924.378857142858	1346.69333333333	984.54125	1058.6733	801.982	961.109142857142	915.196285714286	840.686	1083.476	1224.179	1200.981375	1173.25555555556	927.520875	819.26075	639.719142857143	761.1065	1066.13222222222	967.2444	883.007727272727	1257.6256	1120.204	888.6813	811.076666666666	1107.01	863.1315	853.94925	1166.61644444444	813.737	1306.94025	1356.023	887.69	976.37925	1097.9235	1226.00263636364	1177.37771428571	1100.88828571429	691.81425
39	112.017452731271	112.015761393697	112.018326022614	1069.75	1069.16	1070.27	6	6	291.269999999994	521.219999999991	580.37999999999	517.139999999991	397.799999999993	403.919999999993	346.799999999994	438.599999999992	418.199999999993	496.739999999991	1847.21999999997	327.419999999994	662.255999999987	802.739999999986	478.379999999991	492.659999999991	403.919999999993	387.599999999993	350.879999999994	354.518333333326	461.039999999992	384.539999999993	234.599999999996	481.513999999992	552.901999999989	380.459999999993	241.191999999995	383.52000000001	430.439999999992	324.359999999994	671.159999999988	215.219999999996	421.948333333325	551.81999999999	400.204999999993	403.919999999993	351.899999999994	260.099999999995	1820.18571428574	378.879999999992	432.79166666666
40	112.017259255434	112.01591503714	112.018307364766	1083.45	1080.47	1087.6	3	3	213.179999999996	308.643999999994	212.160000000001	276.419999999995	206.039999999996	284.115999999994	214.199999999996	207.059999999996	153.299999999997	143.819999999997	519.179999999991	178.499999999997	276.419999999995	290.699999999995	303.959999999995	308.039999999995	230.971999999995	277.439999999995	140.759999999997	221.339999999996	306.599999999994	181.559999999997	229.499999999996	300.899999999995	296.237999999995	162.179999999997	181.559999999997	217.260000000006	160.139999999997	161.159999999997	301.919999999995	213.179999999996	182.579999999997	292.739999999995	159.431999999997	162.179999999997	169.319999999997	210.119999999996	580.37999999999	164.219999999997	148.919999999997
41	112.957570972483	112.956049593033	112.966065146706	1076.39	1072.28	1080.49	48	47	1605.44312499999	2168.74999999999	2082.83999999999	2204.22000000001	1627.83823529411	2182.01764705881	1289.28	1594.1588235294	1299.2088235294	1110.77999999999	1149.18235294119	1267.12882352941	2294.14315789475	2241.95999999999	2167.50000000001	1517.76	1529.99999999999	2092.01999999999	1164.83999999999	1570.79999999999	2238.14999999999	1248.47999999999	1321.91999999999	1976.75999999999	2060.39999999999	1263.78000000001	1167.59499999999	1595.28000000001	1308.39411764705	1541.21999999999	2492.76481481481	1614.66000000001	1488.01764705882	684.42000000001	1203.59999999999	1200.21176470588	1197.14999999999	1592.22000000001	1085.90588235294	1319.62058823529	1249.79882352941
42	112.998915822882	112.998915822882	112.998915822882	54.056	54.056	54.056	1	1	29.5896666666667	49.9881666666667	43.9101666666666	64.2705	44.8873333333334	41.8678333333333	26.5243333333333	23.4638333333333	108.155333333333	98.9561666666667	179.578666666667	115.184666666667	42.812	84.6738333333334	34.6913333333333	84.6738333333334	42.854	84.7568333333333	41.8268333333334	43.9101666666667	65.2906666666667	61.22	29.5896666666667	114.277333333333	113.146	44.8873333333334	59.1696666666667	49.9963333333333	27.5445	43.9101666666667	94.8754999999999	71.4233333333333	82.647	98.9723333333333	52.037	63.2503333333334	51.0166666666667	85.708	129.561166666667	42.812	35.7058333333334
43	113.026330954759	113.023026638166	113.030065548201	115.292	113.237	116.332	4	4	29.5896666666667	47.9478333333334	42.8484	30.606	31.6303333333333	46.9353333333333	20.4033333333334	36.696	19.3863333333333	26.5286666666667	30.605	24.484	32.6453333333334	38.7916666666667	39.793	38.7663333333334	28.5693333333333	68.3511666666666	14.2846666666667	31.6303333333333	24.4848	24.464	26.5546666666667	59.1793333333333	41.8268333333333	26.5286666666667	26.5286666666667	20.428	18.366	23.4646	33.671	24.508	40.7733333333333	38.7663333333333	26.5243333333334	17.3456666666667	12.2448	35.679	25.5083333333333	14.2828	25.5083333333333
44	113.962175318353	113.959257023361	113.969429345763	1076.36	1072.27	1086.57	137	130	7332.48157894741	10081.8956521739	10513.14	10633.0134482758	6802.82842105267	10831.3342857143	6987.54368421048	7788.04999999998	6315.72714285709	5713.02000000001	6260.25625	6916.2712	11422.3576	10523.3399999999	10890.54	1920.65999999997	7531.69541666667	10608	5565.11999999997	7376.64000000003	10132.5444999999	6953.34	6706.72599999995	10795.7376190475	11202.66	6967.405	7180.93863636365	7980.48	6896.09826086957	6828.89999999996	11194.8084	7565.34000000002	7222.50916666667	11005.6022727273	7151.21999999999	6828.41384615384	6482.82217391305	6863.58000000003	6249.39619047614	6695.12181818183	6542.28000000002
45	114.03631625112	114.034474460791	114.043246473385	303.02	298.91	306.052	34	34	347.917428571428	390.723833333336	343.852333333331	278.551000000001	188.761666666667	294.828166666666	201.005666666665	263.461	197.085166666667	233.656333333334	206.944000000001	180.598999999999	325.433166666669	389.749142857146	345.836499999999	301.722666666669	214.269999999999	342.495999999999	199.985333333334	381.978666666666	314.211333333332	177.683	243.819833333335	386.706333333334	520.285000000003	199.985333333332	247.122333333334	488.739666666668	260.184999999998	287.686999999999	560.620500000001	217.508499999998	599.424833333334	526.406000000003	195.712	166.287166666666	664.206	538.736000000001	225.293714285715	430.560571428571	395.870857142857
46	114.041164485073	114.03729473692	114.044373540847	185.682	183.652	186.714	4	4	206.097714285714	306.085714285714	285.68	255.071428571428	200.996285714286	311.187142857143	190.793428571428	308.886857142857	129.576285714286	144.880571428571	178.4	133.657428571429	280.578571428571	246.909142857143	261.010285714286	242.828000000001	178.7	373.424571428571	174.468857142857	257.112000000001	266.294571428571	158.144285714286	173.594285714286	278.538	312.207428571428	175.489142857143	209.158571428571	258.132285714286	154.063142857143	164.128	306.085714285714	165.286285714286	485.656000000002	357.819428571428	199.976	166.283285714286	224.462857142857	309.146571428571	230.584571428571	188.752857142857	187.732571428571
47	114.101968303427	114.101101471497	114.10965650784	45.905	44.89	45.921	12	12	10.2033333333333	30.6085714285714	17.3448571428572	21.426	36.726	61.2171428571429	44.8925714285714	41.8668571428572	53.0573333333333	60.1968571428572	115.292285714286	57.128	18.3651428571428	30.6085714285714	18.3651428571428	19.3831666666667	675.4386	746.849142857143	462.1355	532.589142857143	15.3042857142857	36.7302857142857	20.42	22.4651428571429	20.4057142857143	6.12171428571428	4.08057142857143	5.10142857142857	12.2434285714286	14.284	14.308	5.10583333333333	56.1183333333333	70.3997142857143	18.3651428571429	31.6244285714286	115.292285714286	31.6775714285715	114.352	28.568	35.68
48	114.968783856865	114.966490133485	114.977303606855	1076.82	1072.31	1081.49	16	15	1828.73600000001	2477.77400000001	2546.94000000001	2501.04000000001	1880.73761904762	2542.06550000001	1906.24952380953	1741.99350000001	718.08000000001	1515.72000000001	1748.07571428572	1691.39000000001	2419.60550000001	2513.43285714286	2512.26000000001	2523.63761904763	1805.26450000001	2348.04000000001	1666.43761904762	1758.48	2458.32714285715	1656.48000000001	1660.56000000001	2323.56000000001	2435.76000000001	1658.27380952381	1684.84550000001	1977.78000000001	1643.00500000001	1934.94000000001	2456.34350000001	1778.88000000001	1615.49315789473	2565.47714285715	1654.44000000001	1587.89800000001	1627.69750000001	1851.30000000001	1684.57142857143	1693.99047619048	1640.16000000001
49	114.968140877067	114.968140877067	114.968140877067	1098.84	1098.84	1098.84	1	1	469.2	672.18	619.645833333333	621.18	504.9	605.354166666667	432.48	441	455.291666666667	382.8125	706.86	477.36	600.78	617.086666666666	676.26	623.22	479.4	566.5625	488.58	473.666666666667	619.14	446.104166666667	448.8	609.4375	626.791666666667	478.38	427.12	498.166666666667	388.9375	514.079999999991	562.02	439.979166666667	453.9	625.26	436.559999999992	452.88	407.3125	495.72	750.3125	459	442.318333333334
50	114.989063346371	114.988722145436	114.989404547306	45.4005	44.89	45.911	2	2	212.219428571429	268.32575	325.471142857143	387.708571428572	272.416285714286	335.66225	272.40675	319.349428571428	305.065428571429	324.450857142857	255.071428571429	297.913	285.68	333.913714285714	342.846	293.636571428571	273.436571428572	257.112	192.834	275.477142857143	343.836285714286	364.242	262.433714285714	337.714571428572	287.7105	253.030857142857	248.949714285714	367.302857142857	196.90825	257.103	336.93	245.074285714286	394.850571428572	293.842285714286	286.700285714286	300.97375	355.059428571429	399.667166666667	266.518285714286	386.688285714286	228.544
51	115.038280953838	115.038280953838	115.038280953838	299.953	299.953	299.953	1	1	84.6837142857142	85.6920000000002	87.7445714285714	76.5214285714285	63.2134285714286	72.4301428571425	62.2374285714285	36.7302857142857	117.415000000001	112.231428571429	148.961714285714	81.6228571428571	116.296285714285	120.478	88.7648571428571	108.059428571428	88.7648571428571	155.083428571428	72.4402857142857	85.704	114.255999999999	91.8899999999999	95.9068571428571	123.454571428571	144.860285714285	66.3185714285714	79.5154285714288	58.1562857142861	77.4765714285717	86.7121428571431	139.896571428572	92.9109999999999	71.4700000000005	128.556	90.7418571428571	98.9677142857142	73.4605714285714	36.761142857143	164.159625	101.008285714286	122.34
52	115.964413019005	115.961312004445	115.973036786705	1071.275	1069.16	1073.33	102	102	1363.60714285716	1521.83999999997	1492.26000000003	2379.21600000006	1173.00000000002	2445.95999999996	1227.05999999998	1484.09999999997	2120.57999999996	1935.95999999997	1241.33999999998	1855.81399999997	1447.70166666669	2156.27999999996	1459.62000000001	1522.95000000002	1455.54000000001	1910.45999999997	1538.15999999997	1153.46166666664	2369.46000000001	1587.11999999997	1485.5033333333	1857.41999999997	1786.01999999997	1453.50000000002	1323.05833333336	1202.58000000002	2030.81999999996	1311.71999999998	2214.41999999996	1334.15999999998	1435.13999999997	2344.97999999996	2334.97499999996	1586.14399999997	1461.65999999997	1094.46000000002	1166.74333333335	2178.68571428567	2103.23999999996
53	116.035272899094	116.034704048112	116.035841750076	301.472	299.953	302.991	2	2	829.395500000005	1239.64714285714	1012.00533333333	911.008833333339	755.046666666668	959.113333333336	798.790499999998	444.894399999998	1003.97066666666	976.459000000002	1349.901	977.319666666664	1043.801	1021.16666666667	1155.01733333334	1168.15600000001	929.52366666666	1087.62866666666	993.64233333333	984.46083333333	1271.33533333334	937.583999999998	1084.56371428571	1199.716	1161.13933333334	1014.04566666666	1104.66	718.197333333331	962.017166666664	812.185333333328	952.966200000005	952.904000000007	648.440833333334	1002.82383333333	1094.86628571428	939.726999999993	850.957999999994	680.451166666665	1290.476	852.998666666669	985.534166666668
54	116.069161278198	116.065833574029	116.076473753244	58.148	55.093	63.244	73	73	745.306714285714	937.686333333333	1082.39683333333	1425.28925	915.196285714285	1119.016	983.555428571428	1310.91416666667	399.578666666667	518.244666666667	847.897	452.626285714285	1194.81033333333	1514.2365	1154.96342857143	1121.25475	1862.02142857143	1894.976	973.171833333334	1520.22571428571	507.022833333334	498.943	323.392833333333	634.647333333333	621.285	179.578666666667	244.84	1140.54633333333	514.224	568.882666666667	642.705	537.627833333334	1375.18466666667	1127.37625	311.150833333333	805.005428571428	1009.965	1393.77533333333	1292.55116666667	1086.655	178.704166666667
55	117.074047000929	117.070161151222	117.077932850636	57.632	57.122	58.142	2	2	58.102	86.7283333333333	91.815	115.278833333333	80.5931666666666	97.0108333333333	82.6334999999999	113.2385	65.2373333333333	42.8484000000001	73.464	41.7926666666667	109.175666666667	137.745	92.8503333333333	103.036833333333	197.944666666667	155.065333333333	171.556	147.924166666667	36.726	42.8568	23.4638333333333	45.915	50.925	21.427	15.3025	118.339333333333	31.6251666666666	41.8746666666667	53.0486666666667	31.6406666666666	132.643333333333	99.9926666666667	53.0573333333333	63.2503333333333	80.5931666666667	161.212666666667	133.641833333333	101.013	32.6773333333333
56	117.933766420401	117.933556042581	117.933976798222	1077.9	1075.35	1080.45	2	1	496.739999999991	562.938333333322	578.33999999999	545.69999999999	480.419999999991	532.288333333323	482.460000000009	490.619999999991	374.951666666659	490.619999999991	444.424999999991	436.559999999992	570.17999999999	524.28000000001	534.47999999999	578.33999999999	449.533333333325	574.25999999999	372.300000000007	439.619999999992	594.609999999989	431.459999999992	386.579999999993	468.179999999992	620.30999999999	389.639999999993	426.359999999992	474.299999999992	453.619999999991	441.659999999992	498.779999999991	549.77999999999	428.399999999992	546.591666666656	433.186666666658	404.939999999993	464.099999999992	514.079999999991	414.120000000008	391.679999999993	387.599999999993
57	117.959779900403	117.958695894129	117.960071107135	350.9265	342.816	361.175	12	7	711.09488888889	1035.52555555556	960.102299999998	952.4997	784.5338	924.3012	734.184	694.846999999999	724.057999999998	767.641600000002	883.608666666666	709.131666666666	883.068888888888	851.885555555552	870.700444444443	907.570222222221	766.8144	1250.89723076923	680.488222222223	762.735599999996	1070.2947	775.352	688.650000000001	930.543999999999	971.325599999998	764.204699999998	677.501333333333	774.8631	732.1446	680.488222222219	887.689999999999	766.245300000002	754.001700000002	896.340444444443	792.773100000002	696.246222222221	752.4033	741.758099999998	816.177777777779	668.901333333331	737.081777777777
58	117.961315276564	117.958405020768	117.969301034433	1070.24	1069.18	1071.28	130	130	917.456666666649	1347.41999999998	1152.59999999998	1190.24166666669	975.119999999983	1271.93999999998	1061.81999999998	827.219999999985	1118.93999999998	804.779999999986	614.039999999989	1016.93999999998	1136.09333333331	1286.21999999998	1182.17999999998	1123.01999999998	856.799999999985	1137.29999999998	1084.26000000001	1062.53333333331	1237.23833333331	987.359999999982	1151.14999999998	1216.90833333331	1037.33999999998	930.239999999983	1133.21999999998	920.040000000018	925.139999999984	975.119999999983	1084.25999999998	1046.51999999998	907.239999999983	1149.54000000001	1175.63749999998	1073.03999999998	1024.07999999998	930.239999999983	524.28599999999	1056.61142857141	1017.95999999998
59	118.036401773466	118.030970074492	118.038190863964	272.405	269.355	272.423	3	3	437.723000000001	584.555499999998	606.077999999996	568.325666666668	460.170333333334	585.128500000001	429.56033333333	527.512333333335	321.405000000001	320.332333333332	624.851333333338	251.001999999998	564.710666666665	563.224000000001	595.874666666668	596.894999999996	414.86866666667	542.81733333333	380.584333333334	433.570833333336	593.736999999998	408.066666666665	461.190666666668	567.305333333335	615.763500000001	460.621333333332	442.752333333336	470.373666666668	430.580666666664	440.553833333336	540.776666666668	475.47533333333	373.807999999999	553.020666666668	405.403166666667	421.397666666668	363.238666666668	492.821000000001	525.471666666668	385.623000000002	342.236
60	118.085482191634	118.083442476898	118.094303842318	78.5505	70.398	80.594	80	79	255.0625	384.398625	410.1405	491.777714285715	456.05175	529.149333333333	400.95825	564.19825	704.992749999999	758.694999999999	574.40075	1027.37238461539	525.42875	620.951625000001	559.097	570.389625	446.122375	496.86175	238.7385	454.027142857143	374.43175	194.891625	192.850875	345.86475	368.31025	196.787625	172.42225	481.263	278.52825	362.18875	423.0925	348.9255	917.6625	514.206	234.68625	360.14825	563.247	824.361999999999	739.771875	525.42875	242.828
61	118.085470393198	118.083694918998	118.093676693468	62.226	58.137	69.383	80	79	9.17485714285716	387.695	396.891142857143	633.652875	385.668	642.78	307.364	659.104571428572	650.867142857143	726.418000000001	838.674857142857	647.881428571429	454.01125	852.929	478.514	432.661714285714	419.337428571429	355.8055	234.632857142857	457.088000000001	278.538	282.421285714286	208.138285714286	295.882857142857	314.248	186.712285714286	105.089428571429	598.907714285714	279.5485	250.11	256.091714285714	268.335142857143	1096.80714285714	626.455428571428	239.767142857143	468.29475	525.385833333333	843.776285714286	914.71575	591.765714285714	216.300571428572
62	119.051905836372	119.051885744579	119.051925928165	301.472	299.953	302.991	2	2	36.7302857142857	33.6694285714286	21.426	12.2417142857143	30.6085714285717	13.2637142857144	51.0142857142857	35.7466666666666	33.7039999999999	27.5477142857145	10.2028571428571	22.4462857142857	30.6085714285714	17.357	15.3042857142857	29.5634285714287	17.3456666666665	17.3302857142858	19.3831666666666	42.8469999999999	19.3854285714287	11.2346666666666	12.2434285714286	12.242	46.9331428571428	16.3245714285714	13.26	54.0751428571428	31.6288571428571	18.3659999999999	51.0583333333334	25.5285714285715	79.6510000000001	46.9331428571428	8.15542857142853	20.4066666666665	71.42	75.5011428571428	46.8937142857141	52.0345714285714	90.7291428571424
63	120.064839020803	120.062110958416	120.074123526519	52.5445	51.006	53.063	14	14	156.111	185.670333333333	180.7465	193.863333333333	127.525	164.434666666667	129.582333333333	132.621666666667	563.132	438.772	766.145166666667	573.884666666667	273.181333333333	268.303833333333	279.799666666667	338.750666666667	111.198166666667	133.772833333333	83.6564	116.4396	111.216333333333	77.5352	72.4436666666667	92.8351666666667	175.325333333333	70.3938	77.5453333333333	242.839333333333	239.778333333333	170.562666666667	214.235	168.355	254.063	225.456833333333	140.8152	242.839333333333	282.632333333333	213.249666666667	657.094666666667	302.018666666667	187.557333333333
64	120.078775995341	120.076982260357	120.08742002842	155.0535	152.001	155.097	22	22	596.309999999999	989.723333333331	827.544400000001	1190.69257142857	641.831599999997	900.954333333331	674.798666666665	1599.334	188.737	542.817333333332	111.216333333333	707.090999999998	686.684333333332	779.150166666664	710.151999999998	594.7766	827.144999999997	836.536666666668	482.538833333332	1000.7835	572.7904	470.296833333332	396.520666666666	808.103999999998	664.236999999998	370.320499999999	308.140666666666	825.503600000001	345.892999999999	507.022833333332	740.882999999999	486.698999999999	1126.39542857143	642.179999999998	323.128666666666	462.210999999999	367.260000000001	861.020666666668	84.6876666666665	518.329333333332	280.591666666666
65	121.061705554371	121.060948639668	121.069572969993	120.373	117.329	120.402	11	11	7.14116666666666	50.9666666666667	52.0345714285715	64.278	389.064500000001	557.102	407.0465	706.070666666667	10.2028571428571	2.04066666666667	13.2621666666667	7.14116666666666	73.392	155.242666666667	99.0531666666666	84.6738333333333	263.203	290.7475	199.985333333333	262.182833333333	20.4057142857143	8.15542857142857	7.14233333333333	12.244	38.7346666666667	20.4033333333333	16.3253333333333	47.9131428571429	92.8503333333333	46.9331428571429	62.2403333333333	39.8255000000001	478.067333333333	275.445	75.4923333333333	159.172	362.201428571429	303.336	181.619333333333	357.869571428571	340.791333333333
66	121.065404135102	121.062125669495	121.073266862922	547.8705	535.625	555.073	216	123	500.929111111112	1288.54066666667	1847.36357142857	1194.71274999999	1136.43914285716	2242.63	862.111250000004	2312.07533333333	1993.5685	2690.44996153847	1965.00149999999	1985.94000000001	489.719999999995	1167.003	1060.20571428571	1027.39175	555.016000000002	539.756333333333	685.216000000001	366.299666666671	943.808333333332	1066.14115384616	1933.62830769231	965.235333333333	610.159333333333	1548.73950000001	424.412444444445	1223.37966666667	1006.02338461539	627.530625000001	604.662333333335	787.729500000001	1927.09125000001	1675.30914285714	783.104000000002	1291.742	1170.29292307692	1239.705	1711.62453846154	1728.27092307693	1450.79549999999
67	122.926050729275	122.921145710617	122.932270671272	48.966	46.914	50.003	85	85	1634.574	2298.9612	2501.5304	2459.164	2004.6275	2675.314	2038.7592	1669.989	1715.2924	1383.6624	1511.9364	2069.13942857143	2351.561	2594.3686	2361.4768	2401.0012	1603.702	2773.9238	1750.6632	1886.59633333333	1870.0266	590.695800000001	599.4444	1264.4932	1917.976	1237.56325	1239.786	1911.2092	1879.5768	1815.2916	2171.4964	1535.401	2037.60566666667	2993.169	1737.4006	2067.9454	2078.1474	2219.225	1720.3944	2011.8344	1872.067
68	123.043563842773	123.043075646768	123.049259351647	237.733	237.698	237.75	3	3	5.10142857142857	11.2231428571429	9.18257142857142	11.2231428571429	8.15699999999998	10.2028571428571	11.2231428571429	6.12171428571428	30.6042857142857	44.8862857142857	24.4868571428571	34.6897142857143	11.2236666666666	7.142	7.142	6.11657142857143	5.09714285714285	10.2028571428571	7.142	13.2637142857143	8.16228571428574	7.142	6.12171428571428	7.142	10.21	7.148	7.137	6.12171428571428	11.2231428571429	5.09714285714285	5.09785714285714	6.117	5.10499999999999	7.142	8.16228571428571	6.11742857142857	6.12171428571428	5.10071428571428	10.2028571428571	8.16228571428571	9.18257142857142
69	124.036530321129	124.035067785768	124.044788238025	132.634	130.587	133.67	11	11	21.426	31.6288571428571	91.8257142857146	63.3108571428571	69.3794285714285	124.30275	90.8054285714285	58.1562857142857	63.2577142857145	68.3591428571428	43.8385	63.2577142857143	40.81	53.0548571428571	26.5274285714286	44.8925714285714	109.16675	132.637142857143	83.5345714285714	188.752857142857	85.704	38.7708571428571	48.9737142857143	99.904	55.1417142857143	41.8258571428571	67.3365000000001	45.9128571428573	58.1562857142857	39.7577142857143	59.1268571428571	23.4501428571429	186.398571428571	115.292285714286	56.1157142857143	89.7851428571428	128.37825	77.5417142857145	56.1157142857143	80.6025714285714	115.389142857143
70	124.037340614749	124.036544219268	124.045701731547	59.174	56.113	59.185	11	11	9.174	64.278	84.6876666666667	60.1898333333334	85.708	132.621666666667	88.7648571428572	80.6025714285714	167.143333333333	287.734	463.209714285714	386.643166666667	52.0345714285714	67.342	54.0776666666667	66.3216666666667	32.6453333333333	154.953142857143	42.896	99.9926666666667	140.806	26.5243333333333	64.2705	145.900857142857	92.7593333333333	16.3253333333333	29.5896666666667	45.9075	70.3997142857143	65.3546666666667	149.989	74.4704285714285	122.44	186.6905	24.488	104.069142857143	80.5931666666666	142.823333333333	173.456666666667	77.5326666666667	49.024
71	124.039116826551	124.037468882076	124.046656632921	75.504	72.437	82.646	13	10	13.2643333333333	16.2994285714286	14.2846666666667	24.4868571428571	9.183	57.088	29.5882857142857	27.5477142857143	116.299	92.9261666666666	130.596571428571	77.5326666666666	11.2231428571429	18.3651428571428	19.3854285714286	23.4665714285714	19.3831666666667	54.0751428571429	21.427	25.5083333333333	28.5646666666666	25.5041666666666	20.4057142857143	36.7302857142857	23.4638333333333	11.2218333333333	16.3245714285714	17.3302857142857	30.6085714285714	10.2033333333333	36.732	19.3854285714286	80.6063333333333	54.0776666666667	26.5286666666667	43.8722857142857	38.7726666666667	44.8873333333334	69.3794285714285	35.7116666666667	64.281
72	124.115383962532	124.111128226279	124.118088150502	317.804	315.262	319.35	4	4	54.1205714285716	166.446285714285	173.448571428571	228.544	82.6431428571428	108.150285714286	87.6708571428567	284.659714285714	72.4402857142857	68.3591428571428	17.357	14.2719999999999	41.7965714285716	47.9534285714285	42.852	41.866857142857	15.3042857142857	22.4525714285714	9.18257142857142	18.3651428571428	25.5071428571428	7.142	7.142	48.0272857142855	31.6288571428571	4.08114285714286	3.06085714285714	55.0954285714285	11.2231428571429	26.5274285714286	38.7708571428571	24.4868571428571	154.063142857143	64.278	15.3042857142857	11.2231428571429	49.994	66.3185714285714	38.7708571428571	17.357	3.06085714285714
73	124.922811968573	124.921054067929	124.93027479824	48.96	46.937	50.002	11	11	305.0398	428.568	452.968800000001	442.8536	394.8948	477.5472	364.2828	276.7994	291.7772	293.8752	280.555	314.2832	360.1306	438.686	435.1164	420.4048	257.0904	530.504000000001	307.1404	321.426	339.7932	86.7170000000001	94.9716	197.1302	333.6054	224.488	187.7536	351.969	351.0176	311.222	388.132	261.1712	329.5246	533.547166666667	323.4034	341.834	323.4034	367.704	365.3032	343.8074	292.5104
74	125.022411652304	125.020430192066	125.029614117271	166.302	163.23	167.329	17	17	43.8743333333332	67.3419999999998	56.1183333333332	54.0776666666668	49.9963333333332	60.1968571428571	30.605	35.7116666666668	36.7319999999999	37.7523333333332	73.4639999999998	32.6773333333332	52.0370000000001	56.1183333333332	46.9353333333334	47.9086666666668	86.7141666666668	113.146	84.6837142857142	88.6819999999998	49.9963333333335	31.6303333333333	21.4235	57.1386666666668	59.1765714285714	48.9668571428571	35.7116666666668	35.7466666666666	31.6303333333333	45.9525000000001	42.8470000000001	39.7929999999999	34.6573333333333	66.2566666666668	35.7058333333334	57.0400000000002	41.8268333333332	24.4839999999999	62.2403333333335	35.6766666666666	42.852
75	125.030571563755	125.030497679672	125.030645447838	148.964	148.964	148.964	2	2	37.7505714285714	58.1074285714285	61.2171428571428	42.816	41.825125	70.3997142857143	43.8722857142857	32.6491428571428	38.7708571428571	33.6694285714286	70.3997142857143	35.71	58.1562857142857	52.0345714285714	61.2171428571428	62.2352499999998	36.7302857142857	45.9128571428573	47.9534285714285	47.9534285714285	56.1157142857143	34.6897142857143	57.0919999999998	51.0142857142857	63.2577142857143	33.6694285714286	36.7302857142857	44.8548571428571	46.9331428571428	36.6994285714286	59.1765714285714	41.8317142857144	44.8925714285714	56.1157142857145	41.8317142857143	34.6884999999999	34.6897142857144	42.8520000000001	69.4279999999999	49.994	39.7577142857143
76	125.03076810169	125.03076810169	125.03076810169	223.444	223.444	223.444	1	1	65.3013333333335	67.3420000000002	55.0979999999999	43.8743333333334	37.7831666666667	71.3533333333335	48.9737142857143	37.7153333333334	47.9086666666668	25.5083333333334	83.6673333333335	52.0795000000001	78.562	64.3335000000001	43.8671666666667	64.2810000000001	52.0285000000001	62.2403333333335	35.7058333333334	33.6380000000001	71.4116666666664	44.8946666666668	46.9353333333334	62.2301666666668	74.4843333333335	49.9473333333334	43.8313333333334	46.9353333333332	34.6913333333334	46.9353333333334	63.2606666666668	47.9534285714285	24.4880000000001	67.3310000000001	57.0826666666668	34.6913333333334	32.6491428571428	37.7893333333334	71.4116666666668	49.9963333333335	48.9760000000001
77	125.965089713318	125.961913214789	125.967815231491	1071.29	1070.25	1072.31	48	48	609.934999999988	1152.6	966.960000000004	757.055000000013	606.899999999989	658.919999999988	580.37999999999	584.393333333322	547.73999999999	573.23999999999	1352.52	524.441666666658	709.036666666653	688.499999999988	921.060000000009	735.600000000013	610.979999999989	749.700000000011	539.57999999999	574.176666666656	890.459999999984	573.23999999999	587.51999999999	686.46000000001	808.859999999986	610.980000000012	589.501666666655	646.680000000013	526.319999999991	569.15999999999	825.180000000008	589.559999999989	602.783333333322	757.860000000015	551.936666666658	546.591666666656	555.89999999999	552.840000000011	981.592857142839	608.913333333344	542.771666666658
78	125.986261537712	125.983220363727	125.995117528479	44.884	42.833	45.922	127	127	2010.57161538462	3078.09425	3265.2	3570.77777777778	2039.42422222222	2938.176	1975.15022222222	2170.4334	530.53	570.339714285715	582.583142857143	784.599714285714	3286.49366666667	2975.194	3099.77266666667	3034.14088888889	816.3	1356.9325	843.850125	850.8885	3754.41777777778	3003.7632	3062.4	3932.1216	3661.57755555555	2892.33	2735.29025	1758.911	1977.2445	2401.7862	3344.57288888889	2280.66577777778	1323.26425	2082.585375	2118.212	1503.97133333333	878.542875	1205.57604761905	756.684499999999	1107.9915	2415.0501
79	127.038447728233	127.038447728233	127.038447728233	295.855	295.855	295.855	1	1	47.9534285714285	61.2171428571428	56.1157142857143	63.2577142857143	45.9128571428571	47.9534285714285	30.6085714285714	41.7965714285716	391.789714285714	558.096285714286	433.621428571428	554.015142857143	46.9331428571428	62.289714285714	71.42	59.1682857142859	45.9128571428571	74.4808571428571	52.0345714285714	76.5187499999998	52.0345714285714	45.9128571428571	47.9534285714285	70.3504285714286	60.1968571428571	52.0345714285714	48.9719999999999	46.9331428571428	48.9737142857143	45.9128571428571	70.3997142857143	43.8722857142857	32.6445714285713	67.3388571428571	41.8317142857143	36.7302857142857	30.6085714285714	37.7822857142858	95.9068571428571	26.5237142857141	37.7505714285714
80	127.038349058666	127.037092438971	127.046111721463	58.1595	53.058	59.179	14	12	331.314285714286	509.167125	470.623375	428.505	247.929428571428	293.027	288.73075	281.589	189.613714285714	278.538	456.05175	217.180125	257.103	253.053	222.44175	185.692	69.3794285714286	136.814	65.3531428571428	90.8054285714286	368.31025	209.158571428572	273.427	354.156875	280.190625	163.245714285714	195.888	209.15125	109.16675	144.06675	244.86	232.617	89.7851428571429	189.7665	128.556	139.77425	95.9035	257.103	319.33825	124.4705	50.029
81	127.046465331433	127.046465331433	127.046465331433	161.207	161.207	161.207	1	1	43.8722857142857	72.4402857142857	79.5711428571428	66.3092857142856	41.8317142857144	78.5510000000002	38.7708571428573	55.1340000000001	61.2171428571428	64.2780000000002	92.8460000000003	36.6994285714286	59.1765714285714	67.2822857142857	75.5011428571428	89.7929999999998	56.1157142857145	62.3013333333332	39.791142857143	49.917	85.704	59.1765714285714	59.1765714285716	86.6514285714285	84.7429999999999	45.9128571428571	54.1205714285714	48.9737142857143	73.4580000000001	54.075142857143	59.2262857142857	51.0142857142859	43.9091428571428	75.5011428571431	48.9737142857143	39.7361249999999	49.994	49.994	93.8662857142857	59.131	51.0142857142857
82	127.046893498669	127.046893498669	127.046893498669	153.045	153.045	153.045	1	1	66.2805	102.9897	123.4442	109.0437	66.313	92.8382	67.3020000000001	49.9653	61.218	70.4007	141.8217	64.2726	109.1721	80.6511	97.9488	113.250272727273	72.4768	92.8473	72.4413	82.6443	82.5957	74.4819	97.8938181818183	120.3836	95.8988	75.5022	72.4271	68.3199	72.4393636363637	71.379	89.7864	72.4342	68.3601	88.7574	84.6351	88.7637272727274	63.2586	75.5022	133.7248	72.4393636363637	59.1426
83	128.020080512297	128.018486780065	128.029534618927	44.884	42.844	45.917	41	41	305.065428571428	463.209714285714	491.777714285714	498.919714285714	401.9785	526.467428571429	388.728857142857	408.114285714286	444.429333333333	436.682285714286	451.986571428572	440.763428571429	458.108285714286	525.888571428572	512.183428571429	513.891	433.621428571429	455.047428571429	323.41925	420.357714285714	450.966285714286	353.018857142857	320.638857142857	518.305142857143	466.270571428571	292.822	292.822	533.609428571429	356.079714285714	340.775428571429	529.899	398.19	616.231	582.634125	296.903142857143	424.438857142857	531.615375	551.6775	625.960571428571	531.593666666667	264.254
84	128.052715494281	128.050893576103	128.054817663372	91.8365	91.811	92.855	6	6	47.95175	36.729	26.546	11.231	133.669125	34.714	16.3291428571429	168.347142857143	82.6402500000001	70.3972500000001	6.12171428571429	123.45025	102.0375	164.26025	125.413875	46.93725	37.74925	22.4462857142857	54.113	25.50625	12.2434285714286	5.098125	4.08057142857143	9.17662500000001	23.46575	8.16799999999999	3.06342857142857	31.6288571428572	39.78975	70.3997142857144	25.490625	23.4665714285715	391.776	218.494	75.5540000000001	164.26025	266.294571428572	403.012857142857	8.163	154.063142857143	54.0732499999999
85	128.952514060147	128.949434164146	128.960932927334	1078.38	1072.15	1094.7	91	63	1991.8208	2879.44785714287	3370.84837209303	1917.59999999999	783.360000000011	1607.52	1520.79333333333	881.492857142868	1457.51199999999	1010.82	3517.74363636364	1307.64	3298.46825000001	1886.99999999999	1501.44000000001	1363.93454545455	1555.5	2070.6	1440.24	1619.79799999999	2912.2216	1491.24	1352.52	1219.92000000001	2039.99999999999	1358.64	1457.58	2214.09999999999	1257.52	1520.82	1538.16000000001	1976.40793103448	1509.56599999999	1363.74000000001	904.95272727273	1031.99769230769	972.097777777783	1798.26000000001	3260.16142857142	1408.58571428571	1556.51999999999
86	128.951331365676	128.948523247992	128.954815673828	1099.84	1097.83	1099.88	7	7	591.6	614.040000000004	655.482000000002	610.980000000004	444.720000000002	614.642000000002	448.799999999992	445.156000000002	412.528888888891	280.775000000001	723.180000000003	400.860000000002	652.800000000003	588.159999999989	631.380000000003	767.040000000001	507.960000000002	658.545000000002	405.959999999993	446.760000000003	577.320000000003	401.296666666669	456.960000000002	606.474000000002	608.516000000002	435.540000000003	459.900000000001	461.542222222225	467.160000000002	453.899999999992	636.480000000003	482.460000000002	394.740000000003	645.660000000003	441.659999999992	395.760000000003	453.324000000002	452.880000000003	620.159999999989	415.140000000002	442.246000000002
87	128.953956065831	128.950304684223	128.960153934873	1113.14	1107	1124.33	11	11	234.600000000005	356.478571428576	199.920000000004	156.060000000003	184.620000000004	295.800000000004	195.839999999997	213.180000000004	199.920000000003	111.180000000002	329.460000000006	198.900000000004	236.640000000005	257.039999999995	238.680000000005	113.220000000002	215.220000000004	291.175000000005	151.979999999997	253.980000000004	306.000000000006	159.380000000003	221.340000000003	318.108571428565	257.040000000005	123.420000000002	122.400000000002	216.905000000005	127.500000000002	222.360000000004	308.040000000006	181.560000000004	213.478571428574	183.600000000004	182.580000000004	206.040000000003	177.480000000003	205.020000000003	346.799999999994	211.140000000004	217.564285714289
88	128.960964016559	128.960964016559	128.960964016559	1073.28	1073.28	1073.28	1	1	384.459999999992	606.899999999989	575.27999999999	487.560000000018	311.099999999994	525.299999999991	377.399999999993	395.759999999993	353.939999999994	239.699999999996	508.979999999991	283.882499999996	470.349999999991	615.059999999989	509.999999999991	475.46249999999	363.119999999994	512.039999999991	350.879999999994	413.089999999992	456.959999999992	421.259999999992	207.059999999996	419.219999999993	520.199999999991	296.820000000011	326.177499999993	322.320000000012	293.759999999995	387.599999999993	531.419999999991	340.679999999994	411.044999999992	427.379999999992	371.387499999994	338.447499999993	283.559999999995	270.299999999995	595.094999999988	339.469999999993	388.875999999994
89	129.018761382015	129.016081414829	129.027866220568	91.816	83.66	94.884	31	29	86.731875	87.7414999999999	97.9440000000001	110.268	130.672	127.625	129.568222222222	213.249666666667	1265.40633333333	1423.365	143.851333333333	1105.19822222222	119.36925	175.44	165.186	123.465375	64.2757499999999	118.3635	108.226	72.446625	197.9285	413.917	313.208222222222	319.120888888889	141.81475	189.906	160.297	103.053666666667	85.7115	79.58925	148.952444444444	162.233	420.3945	183.78	102.1	173.4425	691.7295	501.963	94.8832499999999	560.185875	103.04525
90	129.036275645199	129.035410379735	129.037784408473	45.898	44.878	45.917	7	7	153.06	259.1308	418.268333333333	417.316333333333	159.1824	453.0576	180.6108	218.3228	139.7674	149.989	143.8435	152.0098	333.5945	302.265333333333	400.9255	332.6504	160.1714	264.2318	77.5504	162.2118	266.307	159.172	122.568	377.548	344.872666666667	134.6664	108.155333333333	298.957666666667	117.346	170.4068	351.3616	214.494	292.7974	416.241600000001	131.6058	175.4744	177.538	284.2828	258.355166666667	249.940833333333	95.9175999999999
91	129.035995914923	129.035189879852	129.045155947509	143.848	141.805	144.877	4	4	86.819	126.521333333333	107.135	104.159	90.8096666666669	125.501	106.305333333333	130.505142857143	158.151666666666	201.005666666667	168.355	220.392000000001	71.4233333333335	153.919333333334	116.318	76.5250000000002	77.5453333333335	96.9158333333335	61.2100000000001	62.2322	89.8773333333335	58.1589999999999	77.5453333333335	85.7079999999998	95.9176000000001	62.2301666666668	77.4693333333335	107.135	93.8706666666669	73.3920000000002	81.6133333333331	79.5860000000002	257.081999999999	191.822666666667	91.8300000000002	87.7486666666669	196.892166666667	237.504666666666	218.351333333334	207.127666666667	237.737666666667
92	130.032467536207	130.032467536207	130.032467536207	92.854	92.854	92.854	1	1	67.3365000000001	62.2352500000001	74.5877499999998	28.5693333333333	72.4377499999998	76.6125	20.4049999999999	79.5795000000001	69.3770000000001	321.378749999999	25.5062499999999	131.61225	95.9035000000001	174.46275	89.6500000000001	115.28825	9.18224999999997	106.106	336.682499999999	12.243	39.78975	22.4125	24.4859999999999	22.4124999999999	48.972	29.5945000000001	14.301	33.66825	92.8427499999997	53.0529999999999	67.3364999999998	39.7897499999999	355.54375	167.567	92.8427500000001	75.4984999999998	384.6154	306.06	25.50625	319.338249999999	13.26325
93	130.048945165788	130.045599282193	130.056908914317	53.0495	50.994	60.206	106	101	1518.256	1917.11685714286	1585.613	1683.47142857143	1218.22114285714	1514.35485714286	1156.9635	2045.67285714286	1823.03783333333	1688.65166666667	751.8874	1262.15233333333	1805.23933333333	2088.23242857143	1893.955	1672.32633333333	1651.91966666667	1756.36571428572	1057.91283333333	1648.915	998.824750000001	648.826	561.183333333333	926.419428571429	1020.35266666667	564.244333333333	494.861666666667	1344.73657142857	1074.36085714286	962.937714285715	1143.52	981.514857142858	1976.29342857143	1801.7615	974.372857142857	1209.03857142857	1882.42714285714	1642.66	3030.39	1832.21933333333	1106.996
94	130.049415531015	130.044688840373	130.057922564717	99.984	89.765	114.28	77	66	344.8614	608.4564	516.2718	781.5498	720.2965	562.170272727273	517.001727272727	1617.13227272727	854.946222222222	1179.43527272727	44.892	948.909999999999	380.731272727273	678.481363636364	435.462363636364	351.1552	1807.91253333333	436.443272727273	995.8128	1280.77745454546	209.0385	384.6531	262.210090909091	159.233454545454	176.4946	318.3024	163.156363636364	461.4468	489.730909090909	361.1862	208.024363636364	312.064363636364	1490.6583	528.7744	331.565	616.574181818182	1348.4768	822.299111111111	99.9894	1389.4449	743.3613
95	130.065311991334	130.06265280624	130.073509663828	206.079	202.993	207.125	110	110	1504.92142857143	2270.13571428572	2228.226	2658.7715	1892.424	2554.706	1779.37828571428	2813.9874	990.662750000001	988.5738	207.118	945.771750000001	2127.764	2535.63187499999	2377.1825	1981.39485714286	1258.21725	1716.12057142857	1273.272	1414.0665	1901.3675	1737.48575	1539.33714285714	1916.417	1536.4965	1468.198	1269.2775	1848.01	1129.45628571429	1344.73657142857	1526.294	1088.64485714286	1744.6275	1780.39857142858	1334.53371428572	1255.97171428571	1533.43575	1444.851	508.043000000001	1441.74975	981.377428571427
96	130.065032861763	130.062379659733	130.072333396282	269.8465	264.249	272.428	20	20	17.3424285714286	47.9534285714285	28.5919999999999	44.8925714285714	57.136	103.135428571428	74.4782500000003	292.781000000001	3386.4237	4024.97590909091	2310.073	4694.17025	30.5828571428572	39.7911428571428	35.7050000000001	24.4860000000001	145.778285714286	174.468857142857	191.813714285716	255.285714285715	38.7708571428571	17.3448571428571	12.2434285714286	20.4057142857144	27.570857142857	19.399	12.2434285714286	37.7505714285714	39.7897500000002	19.4017142857142	27.5670000000002	16.3240000000001	142.94	70.3898571428573	23.5027142857144	57.1280000000002	118.353142857143	44.8925714285714	52.0345714285714	85.6484999999998	86.7850000000006
97	130.064315524312	130.063582195622	130.074125046384	287.7005	286.712	291.768	8	8	384.665666666668	658.061249999998	343.836285714286	241.818999999998	110.195999999999	198.932499999999	71.4933333333332	585.671333333335	99.8946666666673	132.643333333332	21.427	122.44	38.7726666666664	104.074	59.1213333333332	43.8671666666665	21.4234999999999	29.5896666666667	52.0795000000001	106.010666666667	103.121	10.2016666666666	15.3025000000001	46.9353333333334	64.2704999999998	30.6085714285714	5.10083333333332	123.454571428571	42.8540000000001	37.7523333333334	74.4721666666664	22.4436666666666	157.131333333334	57.1386666666668	18.366	19.3831666666666	114.272	111.211142857143	24.4639999999999	43.8671666666669	78.5656666666669
98	130.08551086223	130.08414936957	130.093884736255	61.214	57.139	71.429	45	36	268.109714285714	334.614666666667	34.6856666666667	242.839333333334	521.293	640.769333333334	399.970666666667	1008.94483333333	570.4	544.832571428571	509.146333333334	929.480285714286	519.325428571429	913.155714285715	652.982857142858	267.277428571429	671.348	12.232	191.822666666667	639.719142857143	256.103666666667	180.422	141.826333333333	215.290333333334	703.405714285714	140.799428571429	177.509	1684.49171428572	578.4345	419.5625	1213.07725	809.086571428572	1383.50742857143	1949.69775	395.889333333334	857.08	731.459499999999	1165.22066666667	919.170166666668	927.370666666668	455.366
99	130.083931803221	130.082977080656	130.094084240141	80.599	72.438	90.802	31	29	287.720571428571	237.693285714285	141.799857142857	245.888857142857	266.2635	708.602142857143	160.184857142857	616.166285714286	580.054857142857	668.018999999999	527.487714285714	958.048285714285	680.530571428572	1107.09942857143	860.047333333333	459.257142857143	222.578	91.8257142857142	130.581333333333	197.935428571428	249.97	171.408	145.900857142857	170.387714285714	695.834857142857	192.672	198.955714285714	1434.336	698.895714285714	389.749142857143	1188.65371428571	776.981000000001	1479.475875	1767.073	617.272857142857	1038.50542857143	1146.77973333333	1694.69457142857	1150.88228571429	1304.94542857143	614.212
100	130.072932909456	130.071827236353	130.074038582559	337.6855	337.685	337.686	2	2	12.2331428571428	42.852	47.9937142857145	23.4665714285714	13.2637142857143	15.3042857142857	7.14099999999996	36.7302857142857	32.6491428571428	42.822	24.4834285714286	27.5477142857143	15.3042857142857	11.2231428571429	18.3651428571428	12.2331428571429	6.12200000000001	14.284	12.2382857142857	19.3854285714286	16.3245714285714	6.12171428571428	10.2114285714285	9.17485714285717	35.71	6.12085714285711	7.14100000000002	24.4868571428573	12.2434285714286	10.2016666666666	19.4017142857142	8.16114285714288	16.3245714285714	23.4665714285714	9.18149999999997	8.16266666666669	16.3245714285714	10.2028571428571	16.3245714285714	13.2544285714286	32.6491428571428
101	130.967607955771	130.965167750974	130.975664343538	1080.46	1073.26	1091.6	57	39	1637.02352941176	2423.81944444443	2116.49999999999	2067.64555555557	1133.43333333334	2438.10722222221	1158.72	1614.51888888888	695.754999999987	1422.89999999999	1203.27352941177	1177.42058823529	2272.84999999999	2254.19999999999	2185.85999999999	2049.3411764706	1464.71999999999	2382.71999999999	1286.21999999999	1614.65999999999	1079.16000000002	1289.27999999999	1418.81999999999	2154.23999999999	1288.71874999998	1231.14000000001	1299.2088235294	1533.06000000001	1405.30499999999	1674.83999999999	2512.60777777776	2110.1872	1503.27833333332	1578.96	1356.59999999999	1209.35833333333	1303.24944444444	2065.5	1263.44777777777	1227.76764705882	1252.89722222222
102	130.966881869792	130.96483956951	130.975101456104	1101.37	1092.69	1118.19	24	18	399.840000000004	467.159999999992	538.198750000005	508.980000000005	400.860000000004	495.392857142863	300.899999999995	362.607142857147	362.099999999994	266.592857142861	293.760000000003	236.640000000002	546.720000000005	548.507142857132	529.380000000005	550.800000000006	308.040000000004	557.602500000005	208.079999999996	319.259999999994	449.820000000006	271.699999999995	261.119999999995	529.380000000007	479.050000000006	341.700000000003	271.652500000002	427.903750000004	315.180000000003	326.399999999994	478.380000000007	297.840000000004	336.599999999994	585.480000000006	267.239999999995	276.419999999995	290.085714285718	354.373750000003	247.859999999996	264.180000000003	254.999999999995
103	130.996711654408	130.995934495369	130.999486955083	68.339	67.342	68.357	3	3	117.332857142857	112.231428571429	191.807	264.24475	89.7851428571428	178.4125	109.262285714286	77.5417142857142	42.8242500000001	38.7695	188.726428571428	36.7251428571429	98.9677142857144	123.45025	123.45025	116.410285714286	30.6085714285715	77.530857142857	23.4468571428571	38.7708571428572	363.476	734.64	821.30125	562.098714285714	187.732571428572	259.152571428572	222.251	72.43775	46.9331428571428	113.24775	145.89575	118.353142857143	46.9331428571429	126.409142857143	85.7040000000001	58.1562857142857	37.74925	49.99225	213.0755	46.96025	35.7100000000001
104	130.99672537139	130.996555242908	131.000251991903	58.154	58.136	59.18	3	3	29.569125	102.025	121.414	139.759571428572	57.134	129.667	82.64025	36.7302857142857	29.5655	44.8965	197.935428571429	23.4485	105.089428571429	85.704	91.8257142857143	104.0655	13.26325	81.56	23.483	21.42525	204.057142857143	727.43825	849.898	343.836285714286	136.52925	262.20425	194.874571428571	66.3092857142857	41.83025	62.2897142857143	87.7445714285715	85.7219999999999	35.713125	121.40975	80.609625	59.1745	37.7452857142857	26.5274285714286	222.422285714286	46.9331428571429	40.84
105	131.048476425359	131.044550430997	131.053201644147	197.421	194.83	197.949	8	8	84.6932000000001	90.8156000000001	108.2684	111.2236	77.5504000000001	139.7948	71.414	84.7762	2084.20116666667	1788.7612	884.5134	1371.104	124.4888	98.9594	113.3754	114.2624	186.5136	158.162	167.1488	183.852	99.9796	50.96	52.0302	122.448	99.9796	56.177	89.9008000000001	84.6932000000001	51.01	73.3824000000001	126.5048	91.818	69.3736	143.8764	65.2928	59.1716	31.6324	83.6728000000001	31.6324	42.8484	53.1128
106	131.054515717522	131.053740267146	131.056504610326	52.038	49.992	53.063	3	3	125.495142857143	177.504857142857	94.9530000000001	46.9315	135.698	155.213714285714	120.393714285714	326.445714285714	171.408	223.442571428572	260.172857142857	136.622571428571	143.767125	117.32875	163.386666666667	128.556	492.798	251.166	177.529714285714	470.681	62.2374285714286	44.8925714285714	51.0125	71.42	89.7097142857143	29.5841428571428	40.81	115.292285714286	75.5011428571429	69.4377142857143	82.7010000000001	86.7242857142857	259.152571428572	152.022571428571	74.4808571428572	96.9271428571429	218.341142857143	204.057142857143	425.44425	221.2315	95.8262857142857
107	131.052465859106	131.052465859106	131.052465859106	97.951	97.951	97.951	1	1	9.18245454545455	34.7078181818182	14.2838181818182	47.9741818181818	35.7095454545455	40.8109090909091	36.7101818181818	129.574636363636	70.3988181818183	47.9528181818182	7.14190909090909	80.6015454545454	28.5803636363636	24.4865454545455	31.6148333333333	22.458	104.067818181818	19.3748181818182	55.1241818181818	85.6570909090909	10.1981818181818	20.4054545454545	18.3645	7.14509090909091	4.08109090909091	18.3649090909091	12.237	28.5852	27.5473636363636	25.5068181818182	12.2367272727273	21.4161818181818	81.6218181818182	27.5743636363636	16.3243636363636	45.9368181818182	124.528727272727	91.8245454545454	11.223	74.5197272727273	43.8482727272727
108	131.128769653468	131.1263099835	131.13771870343	45.905	44.874	50.995	50	49	29.58725	67.3365	12.2434285714286	36.7302857142857	166.321125	238.76775	107.139375	154.192571428571	313.21675	403.012857142857	445.864857142857	316.2775	36.7302857142857	75.5011428571428	31.6288571428571	57.141	1386.55063636364	1687.44755555556	1153.997	930.392	18.3651428571429	173.448571428571	84.743	22.4651428571429	40.81	22.4455	24.4834285714286	11.2231428571429	123.465375	10.20375	25.55	17.357	174.46275	253.022	87.7445714285715	158.13875	433.621428571429	148.169285714286	415.547	99.988	161.10075
109	132.04728303436	132.046251641775	132.050651421948	92.3465	91.817	92.855	4	4	25.50625	74.4782499999999	64.3230000000001	30.63	19.387125	88.8270000000001	51.0285714285715	25.5071428571429	13.26325	91.8225000000001	20.4057142857143	37.74925	83.67075	149.97675	137.649375	92.854125	42.8505	95.9068571428573	65.3440000000001	37.74925	35.7100000000001	19.372875	16.3222857142857	60.1578750000001	68.3567499999999	18.378	22.4651428571428	51.0142857142858	70.3972500000001	38.7708571428572	66.2756250000001	45.9128571428572	26.5265	187.864	66.3650000000001	45.91125	152.022571428572	12.2434285714286	34.69275	151.002285714286	37.74925
110	132.046582099067	132.046582099067	132.046582099067	220.377	220.377	220.377	1	1	19.3854285714286	26.5274285714286	22.4462857142857	17.34425	15.3042857142858	28.548	18.3625714285715	8.16228571428571	10.2028571428571	18.3645	17.34425	12.243	18.3651428571428	20.4057142857143	14.284	16.3245714285714	20.4028571428571	20.4057142857144	16.3245714285714	14.284	21.4260000000001	15.3042857142857	16.324	22.4305714285714	21.4095	23.451375	17.333625	15.3042857142857	17.34425	15.3042857142857	26.5051428571428	9.18257142857146	16.3245714285714	26.5274285714286	13.2414285714286	17.3448571428571	18.3651428571429	14.284	10.2025	16.314	15.3042857142857
111	132.048297872661	132.044519311792	132.056444127952	303.014	298.943	304.022	7	7	225.456833333333	470.296833333336	737.700999999995	902.995000000002	10.2033333333334	689.713142857143	11.2236666666666	1310.15683333334	20.4233333333334	19.3863333333334	12.2320000000001	15.3049999999999	17.3428333333334	23.4665714285716	23.4638333333333	14.2706666666668	11.2236666666666	26.5026666666666	10.2033333333334	10.2133333333333	18.3629999999999	13.2751666666667	10.2016666666667	17.3456666666667	20.4033333333335	10.2033333333333	14.2963333333334	14.2846666666667	20.4066666666665	8.16133333333331	26.5503333333334	15.3174999999999	13.2751666666667	21.4235000000001	9.17399999999998	9.18149999999997	9.18149999999997	13.2643333333334	11.2137142857143	18.366	13.2621666666666
112	132.051307328177	132.046763128774	132.054594212994	185.682	183.652	186.714	4	4	3.06085714285714	62.2374285714285	5.10125	4.081	150.997	5.10125	160.17925	549.472	69.3794285714288	10.2025	34.663	45.91125	5.10125	8.16228571428571	16.314	7.14262500000001	192.969	9.18225000000001	3.06075	227.523714285715	13.26325	5.10142857142857	8.16800000000001	7.142	6.1215	5.10187500000001	5.10125	217.31325	10.2025	72.3933750000001	10.2028571428571	33.66825	807.046000000003	1.01942857142857	67.3388571428571	73.4502857142856	8.16200000000001	435.64675	174.46275	4.081	8.16300000000001
113	132.054933898781	132.054583062066	132.055284735497	194.882	194.876	194.888	2	2	2.04066666666667	6.12100000000001	11.2291666666667	6.12099999999998	5.10583333333332	3.06049999999999	10.2016666666666	13.2773333333333	318.604	397.864999999999	314.262666666666	217.295499999999	6.12199999999999	12.244	10.2133333333333	8.16266666666665	16.3093333333333	17.3428333333333	17.3286666666666	23.4676666666667	8.16266666666669	3.05800000000001	2.04066666666666	7.14116666666664	6.12100000000001	2.04066666666666	2.04233333333333	5.10083333333334	2.04033333333333	4.07733333333332	5.10166666666665	4.08466666666665	12.244	11.2236666666666	4.08133333333332	3.0605	8.16133333333331	11.2218333333333	8.16266666666665	1.02033333333333	4.07733333333332
114	132.099849947727	132.097473072522	132.109623605331	119.889	115.278	125.502	92	48	275.4675	468.625	463.170800000001	478.4738	438.686	613.1402	434.6265	780.554	1402.167	1989.39	1220.3984	1638.65533333333	591.136	770.399500000001	670.2714	488.6758	551.016	592.852399999999	848.8064	725.35	453.989	823.352000000002	822.2812	601.918	643.777750000001	676.425750000001	546.873142857144	905.035666666667	804.9378	481.6288	633.57525	406.915200000001	1476.531	960.088857142857	485.639	1082.4322	1061.96871428571	1076.7664	633.627	1403.05	533.721500000001
115	133.061141010436	133.058879267836	133.070168094359	51.018	49.98	58.147	17	16	76.5107142857143	75.5011428571429	60.2586666666667	39.7865	48.9737142857143	39.7911428571429	29.5882857142857	59.2373333333333	206.097714285714	182.609833333333	370.381	118.353142857143	88.6902857142857	75.5046666666667	71.4933333333333	74.4808571428572	265.274285714286	217.331	241.807714285714	185.882666666667	64.2705	24.484	37.7461666666667	54.1218333333333	62.2287142857143	26.5286666666667	14.2823333333333	24.484	51.0142857142857	43.8671666666667	52.088	35.7	79.5822857142857	78.562	41.8268333333334	60.1968571428572	110.178	47.9478333333333	326.453333333333	67.342	62.1851428571429
116	133.056502697515	133.056502697515	133.056502697515	302.005	302.005	302.005	1	1	18.3651428571428	37.7505714285717	14.284	28.5669999999999	22.4462857142857	25.5071428571428	45.9128571428571	126.604000000001	9.18899999999999	9.18257142857142	8.1554285714286	12.2434285714286	11.2231428571429	14.2840000000001	11.2231428571429	11.215875	9.18257142857142	15.2935714285714	27.5477142857145	13.2748571428572	14.284	17.3570000000001	25.507142857143	12.2434285714287	8.16228571428571	10.2028571428571	11.2310000000001	5.10142857142857	10.2028571428571	8.16228571428571	7.14700000000005	7.14699999999999	10.2114285714286	12.2434285714286	8.1554285714286	7.14100000000002	9.18128571428574	9.18257142857142	11.2137142857143	10.2028571428571	5.10142857142857
117	133.100143864783	133.100143864783	133.100143864783	384.63	384.63	384.63	1	1	18.351	34.6885000000001	31.6083749999999	61.26	23.4657499999999	37.7492499999999	23.4657499999999	55.1002500000001	9.18224999999997	11.215875	14.2846666666667	10.2025	40.8150000000001	58.1542499999998	35.7116666666669	33.6682499999999	37.7492500000002	65.2959999999998	36.756	58.1542499999998	56.1137499999998	63.2555000000003	56.1122222222223	81.6800000000001	55.0935000000002	40.8100000000002	28.5669999999999	58.1613749999997	21.4252499999999	21.4252499999999	33.6682500000001	38.7694999999999	49.9555	38.7695000000002	28.5670000000001	23.4657500000001	20.4074999999999	38.7695000000002	21.4106666666668	33.6682499999999	15.305625
118	133.104293892125	133.104145217851	133.104442566399	121.4225	118.362	124.483	2	1	25.5083333333333	41.7858333333333	43.9173333333333	53.0548571428571	60.2586666666665	64.3335	44.8946666666667	89.7893333333331	52.0285	75.4183333333333	14.2846666666666	64.281	59.1793333333333	60.1406666666667	65.3653333333333	38.7726666666667	81.6266666666667	65.3546666666665	27.5489999999999	73.536	62.2403333333333	18.348	29.5848333333333	84.6046666666665	70.334	21.4445	23.4906666666667	80.5348571428569	18.366	37.7505714285714	78.4886666666667	55.0889999999999	143.9845	69.3826666666665	15.305	24.484	20.4033333333333	126.500666666667	14.2846666666667	67.2822857142857	24.508
119	133.976815710447	133.97632285114	133.980642687098	1069.23	1069.18	1069.27	6	6	491.639999999991	734.399999999987	558.95999999999	627.303333333321	499.799999999991	578.33999999999	617.099999999989	465.119999999992	507.960000000005	487.559999999991	123.419999999998	492.659999999991	501.80199999999	629.340000000012	550.79999999999	627.299999999989	436.559999999992	569.15999999999	564.060000000011	598.739999999989	655.909999999987	432.479999999992	655.859999999988	587.578333333324	458.999999999992	428.399999999992	637.499999999989	433.186666666658	502.859999999991	551.81999999999	422.279999999992	505.919999999991	472.259999999992	424.129999999992	496.946666666659	545.69999999999	483.479999999991	471.239999999992	145.076666666669	527.35199999999	498.573333333324
120	134.045678427942	134.045192871094	134.050119738256	52.032	49.997	53.058	7	7	127.520833333333	165.294	140.921	126.521333333333	3.061	195.904	3.061	6.127	72.4436666666667	136.724666666667	135.704333333333	49.9963333333334	189.596	156.111	177.683	216.487333333333	6.121	80.6853333333333	32.6506666666667	15.32	154.070333333333	70.3915	95.9113333333333	177.538	192.8115	105.089428571429	120.399333333333	112.236666666667	167.334666666667	4.08466666666667	161.344333333333	5.09916666666667	3.0605	176.488833333333	169.367428571428	128.562	400.991	5.10083333333334	840.617333333334	302.9895	101.942857142857
121	135.099929401893	135.099929401893	135.099929401893	175.485	175.485	175.485	1	1	57.1853333333334	71.4816666666668	85.6940000000001	119.172857142857	49.9881666666665	83.6536666666668	55.0954285714285	127.416666666667	6.12200000000001	8.16228571428571	3.06049999999999	7.14116666666668	39.7929999999999	45.8625000000001	39.7864999999999	28.5693333333333	6.12171428571428	13.2643333333333	8.16266666666669	6.12200000000001	29.5751666666667	40.8133333333334	29.5882857142857	66.3758333333334	34.6913333333334	18.366	17.3448571428571	35.7408333333334	23.4638333333333	23.4665714285714	30.6100000000001	28.5693333333333	36.7320000000001	19.3863333333334	15.305	21.427	24.4879999999999	30.6099999999999	6.12085714285714	37.7461666666666	10.2033333333334
122	135.116138394674	135.11493700309	135.126079277306	614.203	606.063	622.416	19	13	83.6634285714279	927.744999999994	481.574857142853	944.172750000004	329.506142857146	723.357250000003	462.189428571425	596.867142857138	308.126285714288	503.000857142861	143.860285714287	347.673857142854	467.290857142853	501.910285714291	487.696571428567	245.888857142859	315.268285714283	86.724285714285	74.4808571428565	159.164571428573	261.418666666665	253.030857142859	82.6431428571422	342.831999999998	101.008285714286	54.0751428571424	74.4808571428565	204.057142857141	43.8722857142853	210.178857142859	48.9737142857139	278.537999999998	1383.572	431.58085714286	56.0685714285712	341.747857142855	255.071428571426	1753.88933333333	158.144285714287	114.255999999999	61.165714285714
123	136.061613318526	136.061613318526	136.061613318526	73.464	73.464	73.464	1	1	18.3651428571429	6.11325000000001	8.16228571428571	13.264875	7.142	7.137375	8.16199999999999	12.243	109.170571428572	145.921285714286	120.3895	123.454571428571	6.1215	6.1215	7.14175000000001	5.10125	13.2637142857143	10.2028571428571	12.2434285714286	12.2434285714286	6.12685714285714	9.18257142857142	6.12225	6.12149999999999	4.08114285714286	2.04057142857143	6.1215	10.19625	3.06075	8.16228571428571	5.10142857142857	1.02028571428571	12.2434285714286	5.10142857142857	6.12171428571428	3.06075	10.2028571428571	10.2028571428571	15.2925	10.2028571428571	6.12171428571429
124	136.062036354449	136.062036354449	136.062036354449	58.154	58.154	58.154	1	1	18.3375	13.2665	13.26325	25.50625	11.22275	17.34425	5.10124999999999	24.486	53.99375	74.4782500000001	83.6604999999999	58.15425	18.3636	15.30375	11.22275	11.22275	33.66825	72.4377499999999	4.087	30.6075	20.405	6.1215	8.16200000000001	15.30375	13.247	2.041	2.0405	31.62775	5.10124999999999	19.4085	20.405	13.26325	35.70875	18.3645	3.06075	4.081	9.18224999999999	35.70875	14.2835	12.225	10.2175
125	136.075377866748	136.075377866748	136.075377866748	110.188	110.188	110.188	1	1	18.3497142857143	37.7505714285715	22.4462857142857	33.6694285714286	24.4868571428571	42.8520000000001	21.426	56.079375	189.640285714286	224.462857142857	200.996285714286	237.726571428572	18.3651428571428	38.741	40.81	11.2231428571429	60.1968571428572	64.278	75.5011428571428	119.373428571429	20.4228571428572	86.7242857142858	94.8251250000001	95.8330000000001	64.278	92.846	62.1895	28.568	31.6561666666667	6.12171428571429	47.9198571428571	29.5882857142857	63.2488571428572	45.883125	34.6897142857143	49.9940000000001	58.1074285714285	9.18257142857142	49.9940000000001	67.2917142857143	42.852
126	137.058495876157	137.057515159624	137.063197135925	292.822	288.713	295.878	6	4	15.2976923076923	32.6498461538462	31.62775	31.62775	27.5490000000001	41.83025	25.5173076923077	42.8335384615384	595.590153846153	1197.0465	572.349461538463	928.427499999999	26.5265	32.6646153846155	38.7687692307693	34.6747692307692	66.3149999999999	68.3623333333332	55.1173846153846	86.7261538461536	24.486	27.5462307692307	23.4564615384616	29.5733076923077	36.729	25.5083333333333	20.4046153846154	24.486	14.2896923076923	16.3249230769231	27.5462307692307	18.3735	37.7343076923076	30.6092307692308	18.3655384615385	25.5057692307692	20.405	24.4979999999999	23.4546923076923	21.4248461538462	20.3969230769231
127	137.965937497805	137.96231765235	137.975434113823	1071.27	1070.22	1072.31	129	129	775.128750000007	995.519999999982	1124.04000000001	997.935714285727	752.759999999987	1111.79999999998	791.519999999986	907.669000000003	1031.94214285714	775.199999999986	1349.46000000001	760.919999999986	1122.20111111112	1093.43999999998	1115.88000000001	1043.46000000001	704.820000000007	1103.64000000001	914.940000000004	748.707142857129	1063.85999999998	810.899999999986	820.973333333318	930.97428571427	1142.39999999998	797.640000000008	772.139999999986	743.580000000007	780.299999999986	758.879999999986	1093.43999999998	739.499999999987	752.792857142843	979.200000000014	768.242222222209	817.909999999985	773.159999999986	706.86000000001	1353.99333333334	869.911111111115	855.779999999985
128	138.053587939683	138.050849259162	138.063039957019	57.1305	54.067	59.186	24	24	9.176625	4.08114285714286	7.141	9.18257142857142	5.10142857142857	7.148	9.18257142857142	7.141	15.2925	6.1215	9.18257142857142	8.15542857142857	8.16228571428572	8.16228571428571	9.18257142857142	7.142	34.6897142857143	11.231	97.0085714285714	44.8925714285714	9.18257142857142	8.162	4.08114285714286	10.2028571428571	9.169875	1.02025	3.06085714285714	8.16228571428572	6.12171428571428	9.198	15.3021428571429	9.18257142857142	34.6897142857143	18.3651428571428	6.1215	5.10071428571428	21.426	79.5822857142857	45.9128571428571	20.4057142857143	20.42
129	138.053444801652	138.053073574634	138.05381602867	202.0185	202.007	202.03	2	2	8.16133333333331	13.2621666666666	16.3253333333333	21.4234999999999	29.5675714285714	43.8671666666665	37.7523333333332	58.1494999999998	25.5083333333333	43.8671666666665	12.244	18.3629999999999	21.408	39.7929999999999	31.6303333333333	34.6913333333332	38.7346666666666	41.8268333333334	24.4839999999999	52.0369999999999	10.1933333333334	29.5848333333332	33.6379999999999	11.2218333333333	13.2773333333333	22.4473333333333	16.3066666666666	76.5249999999998	57.1386666666665	34.6913333333332	21.4269999999999	18.366	310.181333333333	134.662	54.0776666666665	88.7689999999998	201.993	194.851833333334	137.7225	204.066666666666	54.0776666666665
130	138.091949059752	138.090394515442	138.100504979388	120.391	117.342	120.408	11	11	5.10166666666667	13.2525714285714	15.305	15.305	131.7305	169.367428571429	142.84	285.693333333333	3.0605	5.10142857142858	3.0605	3.06085714285714	20.3885714285714	52.0782857142857	19.4021666666667	36.726	81.6114285714286	89.785142857143	61.2171428571429	98.9561666666666	7.14233333333333	5.09666666666667	2.04066666666667	9.17485714285716	17.3286666666667	4.08066666666666	5.10142857142857	14.2706666666667	20.4066666666667	12.242	16.3093333333333	11.2328333333334	160.192333333333	90.8054285714287	33.6694285714286	52.037	101.013	125.624	44.8925714285714	121.300666666667	64.2704999999999
131	138.127661667968	138.125663411283	138.135003741866	363.215	359.128	363.239	20	20	128.556	317.308857142859	320.369714285714	369.343428571428	207.118	319.349428571428	177.5235	590.745428571428	359.140571428571	324.450857142857	67.3388571428576	65.2434285714288	172.422250000001	129.558142857143	228.512000000001	229.556250000001	31.6022857142858	30.6085714285714	11.2231428571429	25.4892857142857	91.8257142857142	10.2028571428571	16.3245714285715	70.3997142857143	69.3697142857139	11.2231428571429	8.16228571428571	168.347142857143	40.78	77.5417142857142	47.9534285714289	58.1562857142857	498.919714285714	176.509428571428	42.8460000000001	52.0345714285714	101.008285714286	237.726571428571	76.5214285714291	71.42	10.2025
132	138.978077212016	138.972205310134	138.987069830194	1070.255	1069.2	1072.36	90	90	1032.90499999998	1506.53999999997	1300.49999999998	1262.78000000002	971.039999999983	1315.79999999998	870.059999999984	995.519999999982	1169.94000000001	815.999999999985	1199.51999999998	1052.63999999998	1282.19166666664	1061.81999999998	1311.71999999998	1078.13999999998	1006.73999999998	1042.43999999998	781.320000000021	987.951666666648	1095.47999999998	933.299999999983	1162.38571428569	999.600000000004	1293.35999999998	1089.36000000002	1137.11499999998	896.580000000024	1083.23999999998	967.979999999983	1226.03999999998	815.999999999985	956.591999999981	1201.55999999998	1165.60888888887	1042.43999999998	1075.07999999998	975.119999999983	1043.46199999998	1221.29	917.999999999984
133	139.002414710499	139.000133472485	139.010643086535	90.813	83.66	93.874	23	21	94.8910000000001	109.163777777778	121.406444444444	110.256	85.7546666666667	121.499	94.8806666666667	48.976	1030.883	1183.58666666667	376.462	813.605333333334	125.487333333333	108.12	124.399333333333	113.257	81.6266666666666	122.506666666667	89.8382222222222	88.7690000000001	238.7268	343.590222222222	274.439777777778	328.296888888889	173.456666666667	179.676444444444	206.219555555556	64.281	66.3216666666666	90.8096666666667	139.770444444444	156.111	173.456666666667	91.88	89.8382222222222	83.6673333333333	438.743333333334	288.722888888889	349.745666666666	424.458666666667	84.6784444444445
134	139.042722853403	139.037367367403	139.046600787014	237.733	235.675	238.725	7	7	282.619142857143	441.783714285714	452.026124999999	400.972285714286	297.673142857143	421.378	284.659714285714	272.416285714286	314.236999999999	269.317714285714	576.461428571428	228.544	412.541714285714	430.560571428571	406.073714285714	430.198857142857	258.934857142857	432.601142857143	335.674	278.538	430.560571428571	358.864	321.39	393.830285714286	438.009	298.173714285714	320.145428571429	307.106	325.471142857143	310.925714285714	422.102571428571	288.498285714286	242.998	424.438857142857	312.207428571428	289.558285714286	271.396	292.781	625.435142857143	305.065428571428	324.450857142857
135	139.988868275843	139.984483406894	139.99776585599	1070.23	1069.16	1083.53	118	115	1230.08666666664	1648.31999999997	1368.83999999998	1312.73999999998	1084.25999999998	1459.61999999997	1201.55999999998	1085.27999999998	1495.31999999997	1245.41999999998	1194.41999999998	1257.65999999998	1373.56799999997	1739.09999999997	1421.87999999997	1448.39999999997	1178.09999999998	1364.75999999998	1081.20000000002	1150.39666666664	1839.05999999997	1089.35999999998	1101.09999999998	1361.51166666664	1336.19999999998	1138.31999999998	1163.82000000001	1189.32000000003	1203.59999999998	1119.95999999998	1242.35999999998	1128.11999999998	1187.17666666664	1198.49999999998	1098.48199999998	1125.05999999998	1260.71999999998	1093.44000000002	1670.42500000003	1275.50285714283	1276.01999999998
136	140.953914822084	140.950249658872	140.963281186751	1072.29	1071.23	1081.4	125	124	1102.12142857144	2103.24000000001	1685.04000000002	2069.56700000001	1361.70000000001	1664.63999999997	1079.15999999998	1506.60714285711	1896.32124999999	1078.14000000002	2154.24000000002	1609.26416666667	1590.36428571431	2596.91999999999	1683.00000000002	1596.49285714288	1431.05999999997	1706.46000000002	1231.13999999998	1198.94749999998	1755.41999999997	1263.77999999998	1563.01181818182	1216.85999999998	1491.23999999997	1773.78000000002	1424.45000000001	1202.58000000001	1247.46000000001	1330.08000000001	1670.76000000001	1127.10000000002	1189.75625000001	1504.50000000002	1098.01999999998	1362.16222222223	1248.18571428573	1327.02000000001	3129.73409090907	1389.20000000001	1227.59374999998
137	140.964674005276	140.961406577223	140.964786634869	42.855	42.844	43.852	3	3	255.041666666666	537.690571428571	476.473428571429	515.244285714286	250.990285714286	340.775428571428	305.022714285714	199.985333333333	881.8675	1158.125625	858.030250000001	516.264571428571	315.268285714286	309.146571428571	365.262285714286	274.469666666667	214.26	278.551	162.225428571429	210.178857142857	356.079714285714	126.515428571429	183.78	224.436666666667	309.146571428571	112.231428571429	180.590571428571	244.868571428572	179.570285714286	257.076	237.931833333333	181.767666666667	170.363857142857	182.639666666667	124.474857142857	135.698	151.002285714286	196.256	319.617714285714	154.063142857143	100.9965
138	140.993541375711	140.989133498733	141.001340978286	1070.1	1069.16	1085.58	81	77	1658.16499999997	2234.81999999996	1292.33999999998	1808.19100000001	1558.55999999997	1749.29999999997	1569.77999999997	1432.07999999997	1335.17999999998	1362.71999999998	2174.63999999996	1501.43999999997	1433.39833333331	2136.89999999996	1754.39999999997	1259.69999999998	1574.87999999997	1483.08000000001	1382.10000000002	1568.75999999997	2146.07999999996	1194.41999999998	1309.67999999998	1173.39428571427	1263.80166666664	1220.93999999998	1542.23999999997	1405.55999999997	1356.59999999998	1421.87999999997	1693.19999999997	1607.51999999997	1447.37999999997	1285.19999999998	1183.30333333331	1263.77999999998	1403.51999999997	1235.21999999998	1358.81666666669	1307.81999999997	1524.89999999997
139	141.017897848205	141.017897848205	141.017897848205	60.2	60.2	60.2	1	1	197.80725	252.00175	298.969875	370.381	80.59975	411.149555555555	111.220875	102.025	205.81275	145.89575	889.633777777777	157.1185	404.019	256.103666666667	324.430666666667	410.19075	147.93625	330.318	228.536	115.302375	210.1715	123.374625	142.846666666667	215.266888888889	237.5435	147.93625	128.562	113.24775	161.1995	120.478	222.44175	113.24775	129.57175	285.67	174.46275	141.81475	134.673	190.78675	1433.56833333333	87.892	155.192
140	141.016509121236	141.016509121236	141.016509121236	70.397	70.397	70.397	1	1	276.497428571428	428.16	457.088	316.244285714285	211.199142857143	370.052571428571	166.450166666667	134.684	250.779428571428	269.355428571428	751.985666666667	224.462857142857	447.853166666666	320.369714285714	440.763428571428	352.977666666666	287.720571428571	450.966285714286	288.740857142857	289.761142857143	433.924999999999	240.787428571428	220.350857142857	245.900333333333	444.844571428571	216.300571428571	318.084	223.411285714286	270.375714285714	246.909142857143	394.850571428571	236.673142857143	155.083428571428	440.454857142857	291.760857142857	234.665714285714	164.243	242.828	1213.205	175.489142857143	256.091714285714
141	141.957575601235	141.95411636945	141.967287658723	1077.36	1072.25	1084.6	158	133	8976.93863636365	12890.1321739131	15138.4261538461	13289.1221739131	8080.31900000003	8586.86636363638	9006.35739130436	4393.14000000003	8035.22952380955	8584.32000000001	7771.78181818183	7581.66000000003	13504.1941666667	12434.8199999999	14622.72	13621.7839130435	8257.0768	13892.4	7880.51999999999	8353.79999999994	12462.3459999999	3677.10000000005	8874.72130434784	15553.74375	8830.14000000001	8192.20909090911	9560.32812499996	9073.92000000002	8694.97041666667	8382.36000000003	14478.6920833333	8126.34000000005	3812.76000000005	14251.3888	7991.69999999994	7972.65695652175	8889.46666666665	8268.12000000001	7827.00695652174	8607.66666666667	8188.56000000002
142	141.958335604241	141.955707034194	141.968200398974	1102.39	1091.71	1110.1	112	84	2793.78	3402.72	2473.50000000003	1989.74285714288	1569.78000000001	2333.76000000002	930.239999999983	1403.52000000001	1525.92000000001	1520.64125000001	1422.90000000001	1374.96000000001	2799.90000000002	1626.49333333336	1973.69999999996	2845.27363636358	1445.06875000001	5171.32058823527	1470.81714285712	1632.00000000001	1895.15999999997	1413.72000000001	1547.34000000002	2080.79999999996	1870.68000000004	1216.86000000002	1767.66000000001	1324.08000000002	1435.14000000001	1523.88000000001	6461.65523809526	1550.40000000002	1225.01999999998	1986.96000000004	788.459999999986	1446.36000000001	1328.64625000001	1394.00625000001	1726.86000000001	1800.30000000001	1480.02000000001
143	141.958897603912	141.955623743315	141.96860907051	1122.26	1111.03	1136.52	164	104	962.880000000019	2131.36615384615	3614.88000000003	1432.07999999997	855.779999999985	1468.80000000002	706.201999999986	1007.16249999998	1103.63999999998	1010.81999999998	4663.94366666665	941.324999999984	1859.46000000002	1516.55625000001	1579.43500000003	1461.66000000001	5220.76138888889	1945.14000000001	626.279999999989	1221.96000000001	1771.73999999997	980.219999999983	1438.20000000001	2317.97222222224	1926.83666666663	2050.20000000002	1277.03999999998	1289.66333333334	5330.71511627908	1132.19999999998	1230.11999999998	1032.23999999998	658.920000000013	1588.3214285714	1142.62333333331	1256.64	919.037777777785	1087.48333333334	1278.43111111112	2281.73999999999	1062.83999999998
144	141.958860225172	141.956251700426	141.96927665815	1149.34	1136.57	1164.12	142	90	799.638750000007	1586.27857142857	1908.42	1276.80700000001	606.900000000009	1186.25999999998	593.640000000008	816.218999999986	786.169999999985	623.219999999989	829.260000000006	740.520000000003	949.619999999983	1007.12857142858	1033.25999999998	800.700000000016	640.559999999989	1696.25999999997	884.340000000004	957.780000000001	2042.03999999999	570.180000000008	2304.18000000001	1708.5	958.799999999983	1697.50714285715	1535.09999999999	1203.5625	829.052000000003	798.659999999986	1039.38000000001	928.200000000004	734.278750000007	1830.9	842.519999999985	1236.02733333333	831.300000000004	6810.4347826087	975.119999999983	840.480000000004	742.559999999987
145	141.958588732304	141.955615918751	141.968569453459	1169.17	1167.15	1169.29	32	32	377.399999999993	0	750.719999999987	545.69999999999	304.704999999994	833.536000000019	0	0	0	356.999999999994	466.139999999992	437.580000000009	647.242499999987	894.77142857144	591.004999999988	763.979999999986	463.836666666675	772.139999999986	0	0	981.24000000001	0	0	1047.54000000001	755.355999999988	366.054999999993	376.474999999994	506.939999999991	384.539999999993	0	597.719999999989	344.759999999994	0	647.699999999988	0	0	391.680000000011	344.759999999994	0	350.717499999993	0
146	142.008488921829	142.006510887461	142.010466956197	133.1295	131.607	134.652	2	2	220.4064	305.0996	290.771250000001	278.937749999999	160.17925	359.706999999999	170.4235	142.835	149.9988	187.725999999999	222.087499999999	121.40975	324.439499999999	303.014249999999	326.559999999999	311.176249999999	138.754	307.095250000001	182.356249999999	189.766499999999	312.196499999999	201.9996	172.42225	354.611999999999	358.195499999999	185.685499999999	186.705749999999	210.171500000001	198.948749999999	178.54375	402.979	199.724	191.384	338.722999999999	170.4235	150.997	129.413	164.260250000001	172.42225	133.65275	143.85525
147	142.963031522494	142.962726371442	142.963336673546	1076.385	1075.37	1077.4	2	2	1296.03500000001	1908.29047619048	1966.56000000001	1824.78000000001	1178.6775	1978.70333333334	1312.33238095237	1213.34619047619	1161.30190476191	1242.36	1119.4885	1143.42000000001	1944.05250000001	1999.19999999999	1920.66000000001	1912.41700000001	1270.49285714286	1869.66000000001	1294.37999999999	1294.38	1944.00714285715	1195.44	1327.02	2043.06000000001	1989.00000000001	1196.026	1197.0465	1227.06000000001	1211.30523809524	1304.58	1876.65571428572	1270.92	1304.16857142858	1905.27350000001	1178.1	1144.97428571429	1127.62619047619	1249.50000000001	1133.74904761904	1199.0875	1193.4
148	142.992329757956	142.991726434053	142.993133763295	1069.21	1069.19	1069.23	5	5	738.479999999987	1163.81999999998	633.419999999989	686.783999999987	640.559999999989	825.179999999985	741.539999999987	595.679999999989	655.859999999988	642.599999999989	899.639999999984	535.49999999999	736.861999999986	1231.13999999998	744.599999999987	625.259999999989	811.919999999986	581.39999999999	688.499999999988	651.779999999988	1124.03999999998	636.479999999989	742.559999999987	771.896666666654	635.459999999989	585.47999999999	577.205999999991	681.359999999988	688.499999999988	623.219999999989	719.099999999987	772.139999999986	613.019999999989	596.847999999988	649.48399999999	618.119999999989	633.419999999989	573.23999999999	760.367999999985	586.627999999989	657.899999999988
149	142.990839639053	142.989107459641	142.995506286621	157.114	154.047	157.131	4	4	123.350857142857	197.935428571428	157.124	181.458285714286	129.576285714286	189.773142857143	120.292571428572	130.688	123.454571428571	129.576285714286	230.584571428572	102.014285714286	198.927857142858	177.529714285714	196.887571428572	189.773142857144	111.307166666667	173.594285714286	159.164571428571	134.583428571429	188.594285714286	147.941428571429	149.982000000001	174.468857142857	184.645857142857	154.063142857143	125.583	104.069142857143	143.860285714286	142.84	182.784571428571	127.535714285714	102.028571428571	194.748375	151.002285714286	137.738571428572	153.042857142857	127.535714285714	219.361428571429	115.276142857143	121.414
150	143.037215980888	143.034260999091	143.040170962685	147.4275	145.886	148.969	2	2	94.8786	160.0144	198.965	149.9645	105.077166666666	146.9376	147.048	90.7978	98.9594	118.339333333333	164.2522	108.1624	174.477	179.5904	180.599	184.680333333333	88.7748000000001	186.690499999999	109.1614	93.8768000000001	161.212666666666	117.323	145.883833333333	137.754	132.652	118.3432	122.424	106.114666666666	117.338333333333	137.61	177.5148	126.521333333333	92.8382	130.6112	117.346	130.581333333333	121.419666666666	106.097333333333	158.131	139.785666666666	125.378
151	143.960208176129	143.95430389526	143.969898598197	1072.27	1069.16	1089.64	212	144	1729.22399999997	2464.31999999996	3389.45999999994	2322.54000000002	1358.64000000003	2169.53999999996	1261.73999999998	1271.45624999998	1909.43999999997	1988.99999999996	1884.96000000003	1865.58666666664	2514.32166666662	2289.90000000003	1683.00000000003	3361.91999999994	1068.95999999998	1693.20000000003	2234.82000000001	1305.68999999997	2552.03999999995	3176.27999999994	1956.49166666663	1656.47999999997	3031.25199999994	1869.66000000004	2703.80799999996	1283.16000000002	1821.71999999997	1534.07999999997	2015.52000000001	1282.13999999998	1535.20714285711	2083.85999999996	1834.0183333333	1923.7983333333	1861.49999999997	1326.00000000003	2248.07999999996	1849.2166666667	1825.87166666664
152	143.959652712784	143.956285093261	143.968476833147	1162.15	1150.84	1169.27	213	134	2389.86000000001	2620.22500000003	1969.61999999996	2028.78000000004	5954.88148148147	1995.31500000004	2544.10545454546	6844.14250000002	5510.65391304348	1706.46000000003	4516.56000000002	1513.67999999997	2607.25125000002	2350.07999999996	1765.62000000005	5724.24000000003	6973.80121212123	8449.67999999998	3725.04000000004	7069.73818181819	2055.30000000004	1782.96000000002	2720.34000000001	3689.34	3968.88461538462	722.159999999987	3112.02	5468.22	2194.01999999996	6717.73750000002	8258.39999999998	6910.51242424244	1481.41666666664	4418.63999999999	2280.72000000002	1356.59999999998	1769.70000000002	6548.39999999998	2855.55833333338	8391.72297297297	1356.19400000003
153	143.959811946777	143.956100693778	143.96939786375	1117.125	1090.66	1133.54	356	136	1956.44888888885	4870.24705882357	2804.79199999999	11674.3853333333	1332.11999999998	13445.4203703703	1290.29999999998	1944.26666666668	1872.72000000002	2162.40000000002	21117.06	6658.15150000003	2317.44000000002	11817.816875	10807.92	2566.31999999995	2064.48000000001	1925.39285714288	8047.63809523808	7003.32	15556.02	2028.77999999996	1809.48000000001	2736.65999999995	2831.23300000001	2195.04	2217.48000000001	1434.42000000003	6795.24	2808.05999999999	2414.34000000002	955.739999999983	2012.21181818182	5221.01263157897	2218.63300000001	1475.93999999997	1222.97999999998	1612.62000000002	2567.34000000005	2028.78000000001	9313.37
154	143.95951956818	143.956089295555	143.969164831631	1140.675	1134.45	1149.83	114	93	1859.46000000002	4828.57687499998	2521.44000000003	2306.38571428574	1386.18000000003	2460.24000000002	1575.90000000002	1812.54000000002	2407.51800000001	2201.81500000002	3668.94000000004	1700.34000000002	2496.95624999996	2194.0285714286	2500.02000000002	3636.20833333333	1817.82500000002	2451.06000000002	1949.22000000002	1802.50625000002	2618.18750000003	1721.76000000002	1605.48000000003	4728.71999999998	2470.44000000002	1738.08000000002	1969.62000000002	2323.79600000001	1457.23500000003	1591.38571428573	2404.02250000002	1780.92000000002	1647.56428571425	2246.04000000003	1744.60000000002	4958.3886363636	1907.40000000002	1934.94000000002	3530.21999999994	1959.42000000002	1502.45999999997
155	144.070273953988	144.068568485281	144.071979422694	265.782	265.269	266.295	2	2	11.2233	11.2222	8.16800000000002	11.2224444444445	12.244	15.3133333333333	17.3451	40.8119999999999	576.1305	702.9178	344.252999999998	798.873545454547	14.2753333333333	10.203	10.2033333333333	12.2364	12.2364	11.2236666666667	16.3248	18.3744	8.16177777777779	11.2222	11.2233	11.2166999999999	13.2639	6.12600000000001	7.14210000000002	6.12199999999999	8.16239999999998	8.16639999999998	6.1254	5.10400000000001	15.3045	10.203	6.1254	15.3045	16.3253333333333	9.18299999999999	12.244	14.2758	16.3344
156	144.977497720609	144.977497720609	144.977497720609	1069.2	1069.2	1069.2	1	1	466.139999999992	818.039999999985	483.479999999991	532.722499999989	435.539999999992	620.159999999989	441.659999999992	413.909999999992	483.479999999991	512.039999999991	741.539999999987	438.599999999992	541.61999999999	758.879999999986	564.05999999999	507.959999999991	438.599999999992	492.659999999991	426.359999999992	440.639999999992	798.659999999986	405.959999999993	446.613999999991	486.364999999992	487.559999999991	450.839999999992	458.892499999993	394.739999999993	421.259999999992	416.159999999993	472.259999999992	370.259999999993	331.499999999994	450.922499999991	496.539999999992	441.659999999992	403.919999999993	380.459999999993	678.299999999988	382.414999999992	462.965999999991
157	145.056413191456	145.048795423595	145.058302031472	113.237	110.176	113.271	5	5	11.2231428571429	18.3651428571428	12.2434285714286	19.3854285714286	24.4868571428571	34.6897142857143	30.5828571428571	55.0954285714285	37.7452857142857	19.3854285714286	11.2215714285714	28.564	12.2417142857143	25.4857142857143	24.4868571428571	19.3854285714286	32.6491428571428	13.2618571428572	18.3651428571428	18.363	17.3448571428571	21.426	9.19028571428571	14.272	15.3025	22.4473333333333	20.3885714285714	56.1628571428571	19.4017142857143	15.3042857142857	17.3302857142857	19.3854285714286	61.2171428571428	14.272	12.242	28.568	50.9714285714285	31.6022857142857	23.4665714285714	29.5882857142857	51.0071428571428
158	145.055000242312	145.052467125689	145.057533358935	57.1275	56.095	58.16	2	2	292.5965	246.909142857143	61.26	9.18257142857143	185.6855	65.3531428571429	192.672	156.103714285714	158.041875	26.5274285714286	420.298857142857	164.128	89.7851428571429	41.8317142857143	56.1157142857143	7.142	51.0142857142857	16.3382857142857	22.4651428571429	39.793	4.08114285714286	119.373428571429	22.4462857142857	41.8434285714286	121.246125	62.2374285714286	47.9534285714286	151.002285714286	20.4057142857143	109.338714285714	61.2171428571428	151.002285714286	66.3185714285715	59.1682857142857	112.231428571429	85.704	49.994	170.387714285714	294.862571428572	33.6411428571429	22.4656666666667
159	145.931146275161	145.930665904607	145.940916183147	1077.36	1072.27	1079.41	9	6	426.174000000011	1236.24000000001	1200.54000000001	1296.81111111112	1152.60000000001	1059.03625000001	987.36000000001	938.528750000008	1054.95125000001	804.780000000008	1140.36000000001	1088.34000000001	1212.78000000001	1229.10000000001	1372.92000000001	1305.60000000001	912.900000000009	1133.22000000001	959.82000000001	1037.34000000001	1183.20000000001	959.82000000001	1015.92000000001	1004.70000000001	1181.58625000001	978.180000000007	1209.72000000001	1094.45999999998	840.488750000007	1031.22000000001	1107.72000000001	876.180000000009	828.240000000008	1289.28000000001	1006.95250000001	1885.76347826087	1045.76000000001	1099.56000000001	941.460000000009	1018.98000000001	934.320000000009
160	145.929546889998	145.929546889998	145.929546889998	1099.86	1099.86	1099.86	2	2	383.520000000007	440.639999999992	493.68000000001	364.14000000001	301.920000000006	277.440000000007	232.559999999996	331.500000000009	411.059999999993	360.766000000009	307.020000000008	444.720000000009	532.44000000001	428.217999999992	483.480000000009	476.340000000013	295.800000000008	326.018000000008	384.539999999993	346.799999999994	311.100000000008	412.079999999993	285.599999999995	346.800000000009	283.560000000008	343.740000000009	410.84400000001	428.218000000011	408.000000000008	302.939999999995	301.920000000008	289.680000000008	193.799999999997	392.700000000011	359.039999999994	314.159999999994	389.38200000001	336.600000000009	466.139999999992	460.020000000009	337.619999999994
161	145.940470523971	145.940470523971	145.940470523971	1090.64	1090.64	1090.64	1	1	337.620000000009	505.920000000014	468.180000000013	509.999999999991	379.44000000001	502.86000000001	421.260000000011	495.72000000001	435.540000000012	420.240000000011	410.039999999993	445.740000000012	437.580000000012	482.384000000012	522.240000000014	432.479999999992	396.406666666674	486.540000000013	377.118000000009	370.26000000001	548.63500000001	417.180000000011	473.280000000009	451.860000000009	473.280000000013	428.217999999992	471.240000000013	452.879999999992	354.96000000001	397.800000000011	411.060000000011	381.48000000001	370.26000000001	468.179999999992	421.260000000011	452.880000000012	406.980000000011	398.819999999993	414.93200000001	389.64000000001	452.746000000011
162	145.953776490455	145.952870253976	145.954972296536	126.524	125.491	128.553	3	3	489.760000000001	659.508666666668	636.186833333333	775.417142857144	490.780333333333	649.462000000001	475.475333333334	462.135500000001	463.231333333332	431.178000000001	968.251142857142	454.048333333334	665.148666666668	632.902500000001	658.115000000002	658.084285714287	468.333000000001	647.525333333333	437.059333333334	459.150000000001	672.399666666667	471.951333333334	538.635428571429	664.605333333335	641.684833333334	527.008000000001	497.308166666667	519.252714285715	582.583142857143	547.893428571429	694.166000000002	582.583142857144	373.808000000001	682.603	525.471666666668	548.836857142858	482.595142857144	470.285857142857	779.407333333334	481.170285714286	473.821333333334
163	145.954550913109	145.941021040965	145.964686601188	1070.1	1069.16	1081.45	83	81	1432.37666666664	2081.81999999996	1579.97999999997	1463.50399999997	1462.67999999997	1500.41999999997	1546.31999999997	1486.13999999997	1610.57999999997	1821.71999999997	1721.75999999997	1551.41999999997	1696.9883333333	876.179999999984	1561.61999999997	1598.33999999997	1553.45999999997	1549.37999999997	1767.66000000002	1415.75999999997	2076.71999999996	1422.89999999997	1681.97999999997	1587.58166666664	1223.95666666664	1521.83999999997	1537.13999999997	1458.59999999997	1584.05999999997	616.079999999989	1605.47999999997	1664.64000000001	1405.55999999997	1505.58571428569	1644.60833333331	1586.09999999997	1528.97999999997	1357.61999999998	1689.36599999997	1568.76999999997	1638.7533333333
164	145.953256325255	145.951402234315	145.962794594517	1146.8	1136.79	1154.88	29	18	923.08444444445	1139.71499999998	1149.54000000001	1167.64666666668	834.359999999985	864.959999999985	864.918749999985	860.843749999986	950.783749999982	943.499999999983	1971.65999999996	785.399999999986	1064.59374999998	1186.25999999998	1118.93999999998	1226.35444444445	872.099999999984	1272.95999999998	798.660000000008	886.379999999984	1129.13999999998	451.723999999991	661.979999999988	794.579999999986	680.339999999988	857.820000000006	863.939999999985	914.940000000006	761.939999999986	682.379999999988	1204.61999999998	826.199999999985	830.279999999985	1251.54000000001	871.079999999984	907.799999999984	885.359999999984	910.860000000006	1824.77999999997	903.719999999984	814.979999999985
165	145.953081145813	145.952206148249	145.959413616474	1164.16	1158.34	1169.2	13	12	945.54000000001	1067.46285714287	1060.24285714287	889.440000000012	962.88000000001	1056.15714285716	750.75000000001	825.314285714296	828.240000000012	689.52000000001	1761.54000000002	938.400000000009	1220.39375000001	901.92142857144	1166.26750000001	1126.08000000002	718.064285714295	1107.72000000001	787.439999999986	718.08000000001	1098.54000000002	832.319999999985	771.120000000011	1467.78000000001	792.003999999987	696.702857142868	912.900000000009	824.292857142868	905.760000000009	753.780000000011	977.507142857155	890.460000000009	800.80000000001	1188.30000000001	797.640000000011	796.620000000011	794.580000000011	825.180000000012	1623.05000000002	812.940000000008	809.764285714298
166	145.953439145636	145.952286336432	145.962651337933	1118.735	1109.01	1123.31	12	9	765.937499999985	1094.46000000001	981.239999999983	1310.69999999998	762.959999999986	906.869999999983	845.580000000006	733.132500000006	975.120000000007	901.679999999984	1820.88874999997	873.068749999985	940.571249999982	1057.74000000001	1110.09874999998	1010.81999999998	842.519999999985	1008.99499999998	954.720000000007	899.640000000006	1147.50000000001	702.779999999987	929.220000000007	1143.41999999998	908.912500000008	680.339999999988	826.199999999985	792.382222222227	672.179999999988	557.940000000011	658.920000000013	837.419999999985	861.900000000006	1081.50374999998	683.123333333337	863.940000000006	830.39444444443	714.874999999986	1890.06000000001	679.319999999988	885.360000000006
167	145.952822161491	145.950274893486	145.962914159151	1131.935	1129.41	1135.53	8	7	725.219999999987	693.711666666679	1010.19285714284	927.179999999983	696.659999999988	832.319999999985	670.140000000009	598.739999999989	710.058333333346	848.639999999985	1515.71999999997	685.439999999988	852.719999999985	966.960000000013	944.519999999983	847.619999999985	605.879999999989	960.839999999983	755.820000000011	597.720000000012	947.579999999983	914.940000000006	377.801666666675	894.979999999983	962.879999999983	732.364285714272	720.119999999987	641.579999999989	693.549999999987	522.239999999991	879.239999999984	831.299999999985	647.700000000013	1012.85999999998	558.960000000011	656.880000000013	734.399999999987	734.399999999987	1579.98000000002	608.771428571417	636.480000000012
168	145.956855057604	145.952759696411	145.961946118192	31.62	24.479	38.78	9	9	2698.62965517241	4039.13562068965	3797.21634482759	3969.67793103448	2952.1694	3593.05475	2469.02740740741	2742.5111	2845.0589	2877.5934	5002.40648275862	2877.61455172414	3840.07662068966	4631.709075	3764.81793103448	3606.67517241379	2855.2599	3878.0336	2915.9484137931	2732.85713793103	3723.35006896552	2683.34782758621	2934.41255172414	3794.37173333333	3740.33131034483	2843.4812	2928.68655172414	2929.806	2918.41731034483	2824.09813333333	3761.75710344828	2827.15893333333	2876.588	3701.9429	2807.34806896552	2788.41393103448	2905.80527586207	2859.83324137931	4700.41089655172	2836.94206896552	2724.13655172414
169	145.953996413413	145.952107401392	145.957275219178	104.048	92.843	111.213	9	8	1004.53583333333	1198.3605	1121.34633333333	921.28575	815.17975	972.377666666667	647.594166666667	612.86975	1107.539	1027.39175	2298.62325	1089.627	1434.4715	1357.95275	1473.241	1390.2615	924.3465	1740.8555	1161.0445	895.413666666667	1427.32975	855.98975	998.416833333333	1328.73425	1508.94975	897.820000000001	1019.22975	612.2	1193.25675	1020.41666666667	1378.81466666667	1061.55975	681.582666666667	889.149333333334	958.01475	947.256	746.168250000001	682.603	2243.52975	612.15	982.500750000001
170	145.9579679947	145.956869528582	145.959066460817	2.549	2.039	3.059	2	2	697.224	802.8974	790.81	777.3924	605.0972	796.9324	0	0	580.6076	633.6684	993.8696	611.0998	756.9884	888.565166666667	912.029	900.071333333333	568.602	0	616.3216	656.987333333333	871.222333333333	610.1992	600.191	769.3816	794.7358	736.560333333333	718.197333333333	0	504.621	585.7096	804.1488	561.11	641.684833333333	0	613.5584	585.5948	624.3624	0	1004.897	614.2808	719.2175
171	146.060953449401	146.060953449401	146.060953449401	92.854	92.854	92.854	1	1	118.349	361.1685	412.484	168.465	414.2215	430.862	361.1685	585.623499999999	331.58125	341.78375	31.631625	474.474375	539.088	728.458499999999	614.833875	493.801	287.7105	587.663999999999	356.329	259.1435	172.443375	34.66725	42.8505	64.283625	257.103	108.1465	67.3860000000001	398.19	380.55325	345.855333333333	389.49675	298.93325	1101.06	873.976000000001	365.47325	593.7855	1154.89155555556	1216.138	149.97675	887.593333333333	388.71525
172	146.062523442438	146.058501429955	146.072492765504	143.845	138.761	144.894	50	50	357.350000000001	651.962571428571	497.882	453.323999999999	315.268285714286	378.526	276.923285714285	603.642666666666	1452.79644444444	1323.31057142857	1386.27707142857	1369.1755	429.540285714286	741.124571428571	408.114285714286	287.720571428571	312.207428571428	327.511714285714	236.706285714286	347.868714285715	278.772	87.7445714285714	85.704	169.367428571428	365.262285714287	139.779142857143	64.224	588.704857142857	249.97	284.420571428571	321.345	106.109714285714	1469.279625	924.346500000001	258.132285714286	460.148857142857	1210.05428571429	1264.335	1118.194	1312.14866666667	1389.75075
173	146.05970967876	146.057883517377	146.068670178611	156.599	154.047	157.131	12	12	23.4468571428571	32.6491428571428	14.284	23.4468571428571	40.81	32.649142857143	30.58875	58.1562857142859	881.526857142857	868.263142857146	334.653714285715	736.646285714288	32.648	58.1562857142857	44.891	25.5071428571428	63.3108571428574	64.3229999999999	54.075142857143	79.5822857142857	25.4857142857143	78.562	76.4718750000001	51.0142857142859	90.8054285714285	52.0345714285714	69.4280000000002	47.9534285714285	116.312571428571	22.4462857142858	104.142	26.5265	180.590571428571	220.227428571429	125.389714285715	168.347142857143	285.67	134.673	117.32875	294.85225	89.7851428571428
174	146.062533837482	146.061270424352	146.072386895226	60.183	59.174	60.205	7	7	30.58	78.5656666666667	142.846666666667	124.480666666667	107.135	182.639666666667	45.915	206.107333333333	77.4114285714285	97.9519999999999	42.847	43.8671666666667	170.395666666667	174.477	175.468666666667	156.111	83.6536666666667	128.436	101.112	143.867	64.281	30.61	26.5286666666667	37.7461666666666	65.2373333333333	14.2828	21.427	214.27	85.708	99.0531666666666	89.7893333333333	85.6939999999999	328.547333333333	273.404666666666	70.4075999999999	182.639666666667	221.412333333333	122.44	31.6303333333333	200.181333333333	48.0058
175	146.063331281635	146.061000315348	146.071432308275	72.448	72.443	74.466	3	3	55.0908	175.2852	153.040909090909	90.8042727272727	188.737	129.447636363636	362.2065	126.5048	86.717	94.9902	84.6826363636364	169.3698	188.7555	436.676727272727	305.061545454545	216.3036	66.3195	197.9382	88.7574	84.6849	52.0659	52.0353	41.8311818181818	36.7298181818182	68.3601	32.6464	26.5152727272727	141.742090909091	52.0302	88.7574	162.223363636364	64.2788999999999	270.3795	235.6893	68.3601	143.8482	237.723545454545	700.552636363636	87.7043636363637	174.4542	86.7255
176	146.063471446504	146.061086969584	146.072101903224	91.8395	82.634	99.996	42	39	204.05	362.18875	427.519666666667	175.5905	417.333375000001	366.539	324.55875	548.8945	360.14825	365.2495	36.729	519.30725	538.758	763.1844	612.794625	509.167125	236.698	598.88675	392.064	216.293	174.46275	30.58875	48.972	66.2756250000001	263.2245	91.8899999999999	58.197	329.54075	409.12025	330.561	398.673375000001	300.97375	1178.331	932.505	419.631	697.907999999999	1041.67525	1262.01488888889	893.281090909091	749.883750000001	353.0065
177	146.165560190087	146.161451268552	146.173898542132	43.876	42.833	46.942	87	87	912.178	1424.3388	1394.7501	1970.1993	1335.47088888889	2322.9954	1916.9558	2375.6343	64.232	86.72125	17.3437777777778	152.013111111111	2077.27527272727	2100.7977	2000.8083	1941.579	881.568	889.633777777778	484.61875	873.3768	1061.03111111111	736.6566	438.982222222222	747.238909090909	1134.54327272727	785.656666666667	575.405333333333	1763.96422222222	1268.2329	991.6344	1182.318	731.977333333333	2085.33422222222	1774.3017	1208.0352	1172.363	977.519250000001	1234.03911111111	719.726666666666	1072.414125	1490.61845454545
178	147.042948207253	147.042939590915	147.04295682359	220.3945	217.334	223.455	2	1	19.3831666666667	56.1091666666668	45.9075000000001	24.4839999999999	26.5286666666666	44.8873333333332	35.7116666666666	24.4879999999999	52.0369999999999	95.9113333333331	59.1793333333332	30.5799999999999	32.6506666666666	34.6913333333334	47.9556666666666	43.8743333333332	28.5693333333333	54.0688333333332	27.5489999999999	26.5286666666667	48.9759999999999	35.7058333333332	19.3831666666666	28.5133333333333	44.8506666666666	33.6709999999999	26.5286666666666	28.5693333333334	31.6251666666666	25.5083333333333	51.9859999999999	30.6049999999999	35.7116666666666	43.8743333333332	24.4639999999999	29.5896666666666	49.9963333333332	24.4839999999999	58.1589999999999	46.8893333333332	35.7058333333334
179	147.043843013693	147.041508679949	147.051789836686	293.318	283.629	296.926	14	14	72.4342	149.998799999999	192.811499999999	220.3632	17.3467999999999	220.406399999999	81.616	15.29	1195.73300000001	1496.75914285714	988.767600000006	1502.88085714287	136.733599999999	186.733199999999	156.0906	161.1916	19.3863333333332	137.727	132.621666666666	51.0166666666668	85.7080000000002	76.5249999999995	63.2524	89.7013333333331	93.8767999999995	75.4948	51.0699999999997	167.307333333334	75.4948	20.4066666666665	128.541	19.3838	12.2320000000001	185.6764	78.5554	111.216333333333	145.907666666667	25.5291666666667	76.5300000000005	143.8482	57.1312
180	147.074790571505	147.069004522585	147.085216122582	52.038	49.98	61.203	117	97	1269.29466666667	1419.05183333333	926.047000000001	900.912285714286	678.521666666667	755.645714285715	607.098333333333	1311.985	3261.8991	3012.55216666667	3862.982	1569.77333333333	1073.60871428571	1319.0755	1266.04	971.357333333333	1774.02842857143	1509.53066666667	2529.27553846154	1585.87183333333	437.723	324.413	308.140666666667	520.345714285715	458.742857142857	248.920666666666	232.636	619.342333333333	763.209333333333	443.2876	553.472333333333	509.146333333333	1323.37233333333	1010.96157142857	624.444	876.466333333333	1685.3704	1047.88233333333	4562.07885714286	1481.45485714286	773.572799999999
181	147.934361478365	147.934318659856	147.934404296875	1041.695	1038.63	1044.76	2	1	90.7799999999984	157.387999999997	131.321999999998	130.559999999998	77.3679999999988	97.9199999999983	129.793999999997	91.7999999999984	67.4519999999987	78.5399999999986	412.079999999993	92.8199999999983	126.479999999998	154.019999999997	122.399999999998	135.659999999998	98.9399999999982	116.279999999998	52.0199999999991	93.8399999999983	137.699999999998	60.1799999999989	50.9999999999991	117.299999999998	142.799999999997	76.3499999999988	74.3139999999988	95.8799999999983	83.6399999999985	81.5999999999985	99.7639999999984	113.219999999998	76.4999999999986	125.459999999998	83.8039999999984	83.6399999999985	95.8799999999983	90.7799999999984	473.369999999992	70.3799999999987	63.115999999999
182	147.933464760722	147.933464760722	147.933464760722	976.4	976.4	976.4	1	1	286.713666666666	398.950333333333	342.832	375.441777777778	230.444666666667	356.883333333334	262.368444444444	260.151	219.347777777778	188.638333333334	1001.85822222222	177.634666666666	366.060333333334	396.866444444445	372.381111111112	391.765333333334	258.995333333334	353.035333333333	173.343333333332	284.673	427.240333333334	162.215333333334	187.741333333335	344.872666666666	350.727111111113	196.924333333333	217.307333333331	306.1	211.186	235.081	369.348599999999	284.300999999998	248.934222222223	365.279333333333	218.351333333333	156.111000000002	219.343	251.138666666666	945.746000000002	193.842222222223	166.205666666667
183	147.933844563565	147.933844563565	147.933844563565	1024.35	1024.35	1024.35	1	1	221.142727272728	311.814000000002	244.019000000001	283.560000000001	135.926	222.360000000001	219.515000000001	203.179000000001	146.880000000001	125.46	814.758000000003	132.600000000001	226.440000000001	312.120000000001	222.142000000001	248.880000000001	160.140000000001	215.220000000001	133.620000000001	188.700000000001	287.640000000001	112.2	130.560000000001	227.683000000001	245.820000000001	136.680000000001	153.150000000001	187.495999999999	141.653636363637	171.360000000001	247.860000000001	212.160000000001	183.420000000001	221.557000000001	137.700000000001	128.520000000001	131.462727272728	140.760000000001	813.737000000003	144.84	136.680000000001
184	147.933510564989	147.933510564989	147.933510564989	985.582	985.582	985.582	1	1	170.3734	255.8192	196.8986	222.142000000001	146.9088	197.9188	135.6866	139.602999999998	136.733599999999	139.648666666669	642.851999999997	94.8972000000016	201.9996	195.8784	247.178799999999	212.2016	149.124400000002	224.253333333337	106.121600000002	162.2118	191.6096	110.203200000002	115.418199999999	210.1612	196.8986	105.204200000002	113.2422	166.2926	102.060000000001	155.0704	222.396333333337	166.325200000003	155.907000000001	206.0804	110.0736	102.02	100.880999999998	151.019200000003	603.9584	102.04	108.162399999999
185	147.933377224466	147.933377224466	147.933377224466	1001.9	1001.9	1001.9	1	1	140.897999999999	188.726428571431	198.955714285713	181.534571428572	125.424857142858	186.816857142856	148.940857142859	130.578285714285	111.18	80.6458333333333	611.151142857138	117.365714285714	203.065285714287	218.432857142857	204.02857142857	221.370999999999	125.512714285715	187.68	122.314285714286	130.633142857143	217.168714285716	95.9202857142861	105.045285714286	174.615428571429	170.316142857143	86.6999999999998	106.183999999999	165.101142857143	106.065142857143	120.292571428573	161.295428571428	152.892857142857	144.84	220.258285714287	93.8925714285715	103.063285714286	87.7937142857138	165.355714285714	600.864142857149	88.8994999999996	101.885714285715
186	147.933697994172	147.933697994172	147.933697994172	1012.11	1012.11	1012.11	1	1	166.260000000002	209.099999999999	179.520000000002	189.720000000002	136.679999999999	196.645555555555	126.634999999999	144.839999999999	108.12	121.247777777777	572.537500000006	109.14	147.899999999999	206.039999999999	188.700000000002	201.960000000002	121.38	183.600000000001	118.175	147.899999999999	174.419999999999	114.24	94.8599999999996	158.099999999999	174.419999999999	88.7400000000009	85.5749999999998	140.932499999999	114.379999999999	104.04	190.532222222221	140.759999999999	134.639999999999	158.293750000001	102	83.6399999999997	122.399999999999	127.500000000001	559.293749999998	91.8000000000006	74.3687499999998
187	148.055384396623	148.055384396623	148.055384396623	53.035	53.035	53.035	1	1	966.176750000001	1315.10225	1273.1005	1229.40125	966.176750000001	1514.051	941.690750000001	1412.026	857.010000000001	600.927249999999	1096.76875	734.580000000001	1316.225	1333.46675	1311.02125	1359.99325	677.446	907.313999999999	620.312	722.377250000001	850.888499999999	479.5175	495.962999999999	720.296499999999	1004.94625	678.466250000001	468.29475	1137.8575	881.496000000001	776.34	1005.9665	796.42475	1396.72225	1430.3905	862.111250000001	1145.74075	1562.3855	1403.864	2237.40825	1782.37675	584.60325
188	148.060303113891	148.056396609064	148.070902592785	53.053	50.994	67.342	105	103	933.4525	1510.86683333333	1519.248	1495.56433333333	1128.3412	1872.514	987.553600000001	2437.37725	856.968000000001	912.058800000001	1096.715	734.688000000001	1493.32333333333	1556.77433333333	1534.58133333333	1559.83483333333	693.826666666667	970.33	620.403200000001	670.0384	1276.33275	641.684833333334	540.812	813.205666666667	1129.42133333333	767.254857142857	521.3222	1513.03075	1067.09433333333	987.790500000001	1138.275625	858.156400000001	1857.7235	1687.63133333333	862.069000000001	1145.9092	1562.13033333333	1556.8252	2399.712	2029.34828571429	643.199333333333
189	149.026372809159	149.026372809159	149.026372809159	750.908	750.908	750.908	1	1	106.109714285715	286.700285714283	209.158571428573	226.503428571427	105.089428571428	246.909142857141	173.44857142857	153.955285714287	327.511714285717	272.406750000001	666.806285714288	351.986250000002	223.630285714286	238.746857142855	299.99025	203.207428571426	118.353142857144	204.028571428574	297.923428571426	136.699142857144	267.314857142855	303.27942857143	302.004571428574	291.801714285712	277.542	325.47114285714	322.410285714283	97.9474285714277	288.740857142859	124.474857142856	228.544000000002	133.65742857143	146.921142857144	303.024857142859	273.436571428573	326.491428571426	305.065428571426	120.393714285715	621.266999999997	339.784875	323.430571428574
190	149.050226576683	149.045749664307	149.054703489059	844.7415	841.695	847.788	2	2	57.1367999999999	117.323	127.5375	106.1008	66.3194999999998	126.4428	51.0111111111112	93.8124	127.625000000001	169.3698	59.1716	107.0685	108.1518	107.193333333333	142.995999999999	108.1412	51.0149999999999	97.9488000000009	76.4775	52.0352999999999	110.376	72.4413000000006	104.1216	90.7533	95.9082000000008	90.8511999999997	74.5183999999998	66.3194999999998	87.6942	70.3938	96.9285000000008	70.3938	59.2115555555555	125.496900000001	105.0806	131.6187	89.7336	67.3397999999998	73.4184	121.4157	130.5216
191	149.953587997915	149.951994614265	149.962663323216	43.87	42.844	44.896	14	14	53.0548571428571	96.92375	38.7695	40.815	47.9534285714286	70.39725	90.80225	66.3185714285715	565.891875	681.582666666667	464.21375	207.11075	48.972	102.025	38.7695	36.7302857142857	48.9737142857143	36.7302857142857	34.6897142857143	57.136	24.486	8.16228571428572	25.525	19.3854285714286	23.468625	12.2434285714286	20.405	49.998375	21.42525	24.486	15.315	10.21	79.5711428571428	61.2171428571429	18.3651428571429	38.7695	102.0375	65.408	142.94	82.6402500000001	36.7302857142857
192	150.057869737413	150.056093436674	150.067563703948	87.742	83.655	88.774	27	27	178.565625	309.13575	416.522666666667	533.576222222222	387.98	416.262	335.653111111111	729.5145	393.591333333333	354.02675	198.965	411.16075	468.281999999999	582.546888888888	470.373666666666	418.291111111111	198.973125	211.347	95.9740000000001	202.0095	189.761333333333	78.5143333333333	82.638	164.273666666667	175.483	76.5749999999999	42.882	288.754333333334	105.098625	183.66	160.174888888889	143.961	920.941999999999	380.55325	111.289	145.913625	445.837111111111	510.111111111111	178.4125	361.198	206.0905
193	151.035154826605	151.034306974493	151.044227069357	45.898	43.859	45.921	13	13	228.544	385.6545	399.987	348.9255	304.045142857143	429.52525	318.318	374.477625	263.233714285714	296.903142857143	311.17625	289.751	351.98625	356.329	396.925875	417.004714285714	294.862571428572	285.67	212.219428571429	244.868571428572	380.566571428572	250.990285714286	262.397	447.14325	344.8445	250.990285714286	265.265	395.857	320.3585	283.6295	385.938	280.814285714286	459.128571428572	454.066875	233.645428571429	282.60925	394.83675	407.67825	399.211	430.59825	200.996285714286
194	151.949055128995	151.948505457592	151.949604800397	43.873	43.87	43.876	2	2	41.8336666666667	77.5453333333333	92.8382	75.4948	55.098	112.236666666667	62.2403333333333	52.0285	317.323666666667	385.686	243.8278	105.094333333333	83.6564	84.7762	90.7948333333334	92.8503333333333	61.21	60.1996666666667	44.8946666666667	55.098	80.6115999999999	53.0486666666667	36.7704	93.8706666666667	77.5453333333333	48.976	47.9588	75.4948	77.5453333333333	53.0573333333333	76.605	34.7196666666667	97.936	89.7746666666667	53.0486666666667	81.6266666666667	77.5352	85.8816	105.2042	94.8786	40.8133333333333
195	153.999138175667	153.999138175667	153.999138175667	59.18	59.18	59.18	1	1	11.2126666666667	77.5453333333333	77.5453333333333	135.698	46.9353333333333	73.4605714285715	40.8133333333333	22.4473333333333	8.15333333333334	11.2236666666667	28.5646666666666	11.2218333333333	51.0166666666667	49.994	39.7911428571429	64.281	7.14116666666667	12.232	9.192	4.08133333333333	161.212666666667	565.172333333334	602.988857142857	377.461666666666	114.165333333333	148.968666666667	162.225428571429	23.4638333333333	21.427	32.6773333333333	74.4843333333333	62.2301666666666	9.183	16.3226666666667	58.159	24.488	10.2016666666667	10.2016666666667	17.3448571428572	22.4462857142857	17.3626666666667
196	153.998822530111	153.998822530111	153.998822530111	67.342	67.342	67.342	1	1	86.7242857142858	66.3185714285714	148.961714285714	243.83975	64.278	139.6715	80.6702857142857	52.0345714285714	13.2525714285714	12.2434285714286	43.8661428571428	9.18128571428572	67.3388571428572	73.458	66.31625	84.7548571428573	11.2231428571429	21.423	10.1942857142857	11.2231428571429	334.653714285714	493.818285714286	653.98025	507.010999999999	158.144285714286	202.016571428572	151.9055	41.8317142857143	35.71	72.4402857142857	138.758857142857	89.7851428571428	17.3448571428572	37.7188571428571	60.1968571428572	38.7708571428571	15.3042857142857	29.5882857142857	34.663	26.546	13.2637142857143
197	154.968493346825	154.965269819512	154.978556829908	1071.28	1071.12	1105.95	112	95	751.771428571414	1239.29999999998	1267.86000000001	1231.62750000001	837.420000000008	1216.85999999998	843.539999999985	826.191249999984	945.539999999983	949.619999999983	1338.24000000002	925.140000000009	1199.96875000001	1571.82	1370.88000000001	1131.18000000002	796.619999999986	1221.96000000001	934.319999999983	813.057142857127	1359.66000000001	869.039999999985	866.923333333317	1031.81285714284	1176.05999999998	857.820000000012	914.018750000008	793.560000000011	1018.97999999998	835.379999999985	1076.09999999998	862.919999999985	848.807142857127	1013.88000000001	973.754285714269	1071.95454545455	1041.42	726.24000000001	1433.06428571426	862.268571428581	898.379999999985
198	155.001529265173	155.000879660832	155.002178869515	1077.375	1075.34	1079.41	2	2	1172.61833333334	1834.90631578948	1755.42000000001	1738.08000000001	1287.94111111112	1598.94269230769	1322.60210526315	1324.98000000001	1351.17684210527	1402.50000000001	1895.17166666668	1262.42722222223	1687.08000000001	1786.01999999999	1693.20000000001	1652.40000000001	1248.13944444445	1669.74000000001	1309.67999999999	1264.80000000001	1599.06000000001	1263.78000000001	1424.94000000001	1970.64	1664.64000000001	1266.50944444445	1327.74277777779	1267.86000000001	1295.08500000001	1338.24000000001	1741.14000000001	1226.04000000001	1315.45842105264	1665.54666666668	1353.21789473685	1300.1505263158	1295.08500000001	1221.96000000001	2022.68315789472	1312.43444444445	1303.56000000001
199	155.031354849196	155.031354849196	155.031354849196	207.131	207.131	207.131	1	1	98.9787999999995	145.8886	144.8684	157.1108	85.7136000000001	145.8886	79.5756	87.7544000000001	125.4846	126.5048	276.4742	123.4442	150.1752	142.855999999999	127.55	160.1714	94.8972000000001	158.131	120.4072	109.182799999999	299.9388	159.182399999999	162.2118	278.8422	240.7672	131.6316	151.0192	108.2684	155.0704	113.2644	223.4676	159.1512	133.6462	157.1416	130.6112	152.0098	146.9088	95.8988	243.8756	136.7336	132.626
200	155.070807153639	155.069183710764	155.079658819705	292.825	285.669	296.915	16	12	14.284	29.5882857142857	38.7708571428571	26.5274285714286	19.3854285714286	36.7302857142857	22.4462857142857	41.7965714285712	1430.44057142857	1789.957	1499.82	1784.41725000001	35.71	30.6085714285714	28.568	17.3448571428571	52.0345714285714	63.2488571428568	92.846	89.7851428571428	17.3448571428571	23.4665714285714	15.2935714285714	29.5634285714284	22.4462857142857	17.3424285714286	16.3382857142858	27.5477142857143	17.3448571428571	14.284	22.4462857142857	15.3042857142857	24.4662857142858	17.3448571428571	21.426	19.3854285714286	18.3651428571428	36.756	12.2434285714286	27.5477142857143	13.2637142857143
201	157.011139638936	157.00879471066	157.01457254161	58.136	57.134	60.212	3	3	172.307571428571	209.15125	268.32575	270.36625	250.990285714286	302.216	239.767142857143	256.08275	160.050285714286	180.590571428571	172.42225	217.1535	161.1995	260.16375	231.59675	195.894857142857	48.9737142857143	110.190857142857	53.092	62.2374285714285	219.380625	679.468	397.8975	255.0625	139.585875	257.112	171.423	249.96125	131.616857142857	168.488571428572	187.726	144.921142857143	326.491428571428	287.720571428572	140.799428571429	181.6045	142.835	335.66225	233.665875	175.483	127.625
202	157.975132528961	157.971653101909	157.985720526463	88.7555	84.675	89.782	88	88	287.720571428571	907.113375	847.430000000001	1050.94333333333	525.815	1156.66711111111	675.460666666666	665.184888888888	329.321571428571	383.627428571428	701.956571428571	421.0535	754.905714285715	870.303714285716	732.539500000001	708.078285714285	737.640750000001	723.888999999999	446.8695	782.510444444445	858.030250000001	722.395999999999	642.757500000001	905.981999999999	842.703555555554	686.037333333334	614.190499999999	785.554	551.940222222222	541.771714285715	707.033250000001	567.278857142857	505.065	795.822857142857	419.689714285715	451.986571428571	368.271571428572	368.323142857143	514.8475	516.264571428572	714.209999999999
203	158.959917831437	158.956264672351	158.970754696396	1078.375	1063.08	1085.54	94	77	9717.55225806448	12116.0469230769	11493.36	5486.5799999999	7155.34411764702	12339.03	9290.60192307691	4640.95000000003	9070.6646666667	8937.23999999999	10283.8312903225	8527.35423076922	11486.4696153846	12031.355	11371.98	6017.99999999989	9215.98518518517	14014.3347368421	8366.04	9477.77645161294	12412.6068965517	8753.63999999999	9158.415483871	11231.2203703704	11362.8	8237.56499999999	8511.89999999999	9638.06866666664	8231.48307692306	9067.79999999999	13078.0222857143	9052.8523076923	8797.8888	6000.04888888892	7873.38000000001	7293.70157894732	8374.29653846153	9023.94	9822.86230769229	8733.66064516126	8580.23999999999
204	158.969989465217	158.961295371832	158.971240179879	1169.155	1163.12	1169.21	4	4	355.979999999994	392.948000000011	430.261999999992	445.739999999992	326.018000000008	480.340000000012	0	329.460000000009	250.920000000007	270.300000000007	376.379999999993	267.240000000007	455.812000000011	408.80000000001	377.118000000009	412.079999999993	318.864000000008	475.319999999992	0	348.38833333334	459.000000000012	264.180000000007	260.100000000007	452.880000000012	443.848000000013	248.345999999995	290.129999999995	311.099999999994	252.959999999995	315.180000000008	471.142000000012	338.640000000009	307.622000000008	423.299999999992	284.580000000008	248.880000000007	230.520000000006	289.679999999995	381.48000000001	244.257999999995	222.360000000006
205	158.961695832367	158.961071196057	158.965704833098	1114.11	1107	1120.26	4	3	1335.18	1617.26400000001	1408.62000000001	1536.12000000001	1264.8	1517.20600000001	1203.60000000001	1184.22000000001	684.419999999988	1097.52	1289.28000000001	1146.47727272728	1676.88	1468.19800000001	1616.7	1506.54000000001	1177.08000000001	1634.62100000001	1017.96	1191.36000000001	1490.22000000001	1027.126	1064.88	1588.62100000001	1516.18500000001	1067.94	1098.54	1262.54100000001	1044.48	1216.86000000001	1506.54000000001	1189.32000000001	1166.88000000001	1583.04000000001	1025.1	1087.32	1054.68	1152.709	1304.58000000001	1108.74	993.480000000004
206	158.963114874832	158.961015584083	158.965214165582	1155.95	1153.94	1157.96	2	2	433.499999999992	461.040000000009	493.679999999991	584.45999999999	388.619999999993	523.259999999991	358.020000000007	373.320000000007	307.019999999995	355.980000000005	500.819999999991	330.479999999994	585.47999999999	474.300000000009	492.328571428562	514.079999999991	310.079999999994	554.87999999999	298.860000000006	389.640000000008	450.840000000009	308.040000000006	323.340000000006	476.339999999992	418.199999999993	342.719999999994	388.619999999993	456.319999999992	294.171428571423	363.120000000007	574.260000000008	420.828571428577	359.040000000007	544.67999999999	279.480000000005	292.740000000006	301.919999999995	395.759999999993	427.380000000008	324.359999999994	292.740000000006
207	159.074061673825	159.072434103413	159.08308757489	54.07	52.02	54.084	4	4	155.0704	171.3936	298.2488	333.5945	194.8582	299.2702	197.9188	205.0602	21.4284	26.5252	34.6936	30.576	401.617333333333	412.147333333334	424.458666666667	558.0494	163.264	168.531	94.8786	168.531	58.1495	34.6936	15.303	29.5916	104.957	30.606	29.5848333333333	107.135	53.0504000000001	77.6264000000001	69.3713333333333	66.3260000000001	139.7674	72.4484000000001	54.0812	38.7676000000001	115.297666666667	99.9926666666667	278.5055	109.033	25.505
208	159.965768642526	159.965768642526	159.965768642526	1114.12	1114.12	1114.12	1	1	177.638181818182	233.788181818182	261.352727272728	194.82	182.58	255.227272727273	150.96	171.36	170.34	162.18	225.420000000001	156.06	221.537272727273	216.240000000001	249.900000000001	238.892727272728	187.68	263.394545454546	156.199090909091	150.96	230.520000000001	138.843636363637	158.1	276.42	241.5425	147.9	141.78	192.608181818182	142.8	192.78	234.809090909091	183.6	157.22	256.020000000001	155.04	156.06	150.96	167.28	223.380000000001	129.54	160.282727272728
209	159.966731039326	159.96540897089	159.96776598336	1077.45	1072.32	1083.55	17	12	1054.305625	1520.67647058823	1482.05999999999	1473.72941176472	976.139999999995	1527.87562499999	1081.82352941176	1031.81470588235	1055.28823529411	1096.5	1108.35882352941	972.518823529408	927.068000000003	1476.95999999999	861.900000000012	896.438000000003	1111.79999999999	1514.69999999999	1082.21999999999	1064.87999999999	1514.69999999999	1069.97999999999	1075.07999999999	1038.36	1884.96	1009.8	1027.769375	1110.78000000001	1009.398125	1022.04	1452.47999999999	1071	1083.86470588235	1554.47999999999	1043.46	1086.92647058823	980.820624999996	1041.42	1093.04999999999	1008.34117647058	1014.31470588235
210	159.96566296175	159.965569373405	159.966619038753	1095.75	1094.7	1098.83	3	3	247.859999999996	284.579999999995	285.999999999995	290.699999999995	241.739999999996	321.749999999994	215.220000000003	201.221428571425	200.939999999996	224.714285714281	257.039999999995	184.619999999997	442.68	292.128571428575	298.859999999995	325.379999999994	244.799999999996	323.339999999994	201.960000000003	205.307142857139	269.279999999995	186.921428571425	200.939999999996	314.599999999994	304.385714285709	219.299999999996	224.714285714281	239.699999999996	184.878571428568	210.119999999996	315.179999999994	220.628571428567	226.439999999996	328.439999999994	211.139999999996	203.999999999996	222.359999999996	211.139999999996	252.29285714286	187.679999999997	192.509999999997
211	159.969466281795	159.967772769719	159.971159793871	85.1935	84.675	85.712	2	2	117.332857142857	351.998571428572	354.039142857143	348.937714285714	160.297	409.134571428571	174.42	233.645428571428	207.817714285714	183.651428571428	347.917428571428	197.935428571428	313.227714285714	300.984285714286	323.430571428571	270.337857142857	210.355428571428	279.793142857143	227.523714285714	238.746857142857	322.410285714286	348.937714285714	322.410285714286	342.816	323.430571428572	335.674	340.775428571428	234.665714285714	255.071428571428	182.631142857143	302.004571428571	171.552	120.393714285714	334.606857142857	232.625142857143	235.686	222.422285714286	132.73	190.633142857143	235.686	309.146571428572
212	160.075595855713	160.068120971527	160.085867184645	272.399	266.289	276.492	51	46	88.7648571428571	159.164571428571	120.478	273.426999999999	883.536499999998	1051.63	822.350285714285	2042.612	2295.37499999999	3262.87371428571	1068.26133333334	2263.09933333334	289.538	447.905428571428	300.973749999999	240.787428571428	1640.3755	1978.26474999999	1618.24866666667	1991.59771428571	278.562375	165.286285714286	99.988	132.637142857143	199.095	130.688	81.6228571428571	264.0505	479.534285714285	230.972	228.544	128.556	1397.184	802.964857142857	303.27942857143	516.264571428571	1174.2502	713.154750000003	395.856999999999	766.538666666665	1000.58000000001
213	160.075354362937	160.073249456337	160.08577088701	236.706	233.658	237.75	41	40	511.163142857143	790.758333333331	565.264666666665	791.649333333335	465.835333333332	713.179714285714	419.357000000001	1054.82771428572	897.459000000001	962.174333333336	428.540000000001	853.879500000001	1317.25033333333	1065.17828571429	1313.06175	1271.22742857143	1678.99885714286	1065.02914285715	813.167714285714	1559.83483333333	1463.08971428571	1677.291	1642.52957142857	2336.45428571428	1352.825	1291.62742857143	1070.3	1490.767875	959.068571428571	1019.625	1291.7065	1052.79916666667	2270.704	1816.10857142857	1120.326	1245.76885714286	1608.04533333333	1625.391	821.234166666668	1764.074	1172.30828571429
214	160.07759812686	160.073788615635	160.08561746398	366.2955	365.244	370.386	12	12	8.16228571428571	19.3854285714286	16.3222857142856	20.4057142857143	15.3042857142857	18.3651428571428	13.2637142857144	60.1884285714287	834.564500000004	1013.10825	538.691999999999	1213.820375	13.2637142857143	25.5071428571428	14.284	14.284	43.8722857142857	38.7708571428571	44.8925714285714	31.6288571428571	23.4665714285714	12.2331428571428	9.18257142857142	17.3448571428571	16.3177142857143	7.142	7.142	13.2618571428572	18.365142857143	23.4665714285714	17.3424285714286	8.16114285714288	49.994	44.8925714285714	9.18257142857142	17.3497142857142	42.852	15.3174999999999	20.422857142857	36.7302857142857	44.8925714285714
215	160.076109688119	160.073447892241	160.083917971691	527.4735	520.315	534.632	12	6	7.14175000000003	12.2430000000001	7.14199999999994	3.06342857142858	5.10142857142853	9.18225000000004	5.09812500000002	17.3442500000001	430.545499999996	656.020750000003	22.4455000000001	921.285750000004	11.22275	9.17662499999992	9.18224999999991	10.2025	35.7087500000002	14.2835000000001	23.4484999999999	38.7695000000002	8.15599999999995	9.18225000000004	8.16200000000003	13.264875	6.126	9.18225000000004	7.14175000000003	6.12171428571433	3.061125	8.16200000000003	9.18337500000001	8.15700000000004	9.18224999999991	13.264875	5.10125000000002	8.16300000000001	7.14699999999993	5.10142857142853	7.14175000000003	5.10124999999995	8.16800000000001
216	160.075867384045	160.07478139389	160.082231281184	392.803	389.754	395.842	3	3	12.2339999999999	13.2648749999999	11.22275	11.22275	12.2430000000001	10.19625	6.12150000000003	16.3119999999999	373.411500000002	340.972249999999	246.030875000001	403.031666666666	17.3437777777777	13.26325	7.14174999999998	8.16299999999995	18.3644999999999	16.314	10.2022222222222	17.34425	14.28525	13.26325	9.18224999999997	11.22275	8.16177777777774	8.16199999999998	6.12149999999998	9.18225000000004	5.10125000000002	8.15699999999998	10.20375	12.243	17.34425	18.3645000000001	7.14174999999998	14.2939999999999	18.3645000000001	13.26325	3.06112499999998	16.324	25.5055555555554
217	160.076863493188	160.074051856393	160.079675129984	257.118	257.118	257.118	2	2	38.7726666666668	79.5730000000001	65.3013333333335	86.7283333333335	76.5214285714288	59.1793333333335	43.8743333333332	187.741333333333	1580.49633333333	2151.53149999999	318.343999999999	3163.03333333333	66.3216666666668	81.6266666666669	40.8066666666667	59.1793333333335	166.314333333334	158.151666666666	27.5445	123.460333333333	70.3915000000001	32.6453333333334	22.4473333333334	66.3758333333331	77.5453333333335	29.5848333333334	24.4879999999999	79.5860000000002	22.4473333333333	38.7663333333332	49.9963333333335	44.8066666666668	90.8096666666669	69.3826666666665	21.427	32.6506666666666	70.3997142857145	59.1793333333332	7.14816666666668	35.7116666666666	23.4676666666667
218	160.077649895126	160.07733569502	160.077964095231	121.4045	121.388	121.421	2	2	28.568	81.5600000000001	77.5417142857142	105.089428571429	145.002285714286	147.941428571429	126.515428571429	188.752857142857	132.637142857143	191.813714285715	65.2982857142858	174.468857142857	113.156571428571	155.213714285714	151.129142857143	111.211142857143	159.142285714286	159.164571428572	113.251714285714	148.961714285714	63.2577142857144	27.5284285714286	19.3854285714286	25.4857142857143	78.496	36.7302857142857	43.8722857142857	203.885714285714	119.373428571429	113.251714285714	123.350857142857	67.3860000000001	549.298	318.329142857143	126.515428571429	211.199142857143	441.783714285714	332.892571428571	218.341142857143	324.178285714286	152.022571428571
219	160.086144947544	160.085962173419	160.08632772167	273.425	273.419	273.431	2	2	88.7648571428571	159.164571428571	118.358666666667	270.388333333334	880.547666666669	1053.83216666666	821.368333333335	2048.73371428571	4105.62971428571	4005.17433333336	1826.81600000001	4285.40000000001	287.451999999999	448.925714285714	297.888666666666	238.758000000001	1640.26057142858	1951.89766666667	1335.554	1995.67885714286	276.510333333334	142.84	88.7648571428571	135.698	198.106333333334	111.307166666667	79.5711428571431	259.929999999999	418.336666666668	231.961571428572	228.544	127.541666666667	1419.38857142857	807.046	266.481	437.702571428571	936.666000000002	711.056166666671	162.233	657.064	822.173333333339
220	161.058193736161	161.05528846542	161.067941924022	207.119	204.064	208.14	11	11	17.3448571428571	43.8722857142857	35.705	33.6694285714286	25.4906249999999	34.6897142857143	23.4632857142857	31.6288571428571	315.268285714286	295.069	128.556	143.860285714286	29.6186666666667	35.71	28.568	32.6491428571428	45.9128571428571	37.7505714285714	23.4665714285714	45.9128571428571	33.6694285714286	29.5882857142857	33.6476249999999	44.9239999999999	32.6491428571428	23.4665714285714	22.4462857142857	22.462	20.4028571428571	26.5274285714286	26.5274285714286	18.3651428571428	28.568	26.5274285714286	17.3448571428571	12.2417142857143	26.5274285714286	17.3448571428571	7.142	17.34425	9.18257142857142
221	161.081261346596	161.077120069834	161.090074975084	269.367	256.087	272.423	21	20	16.3240000000001	32.6480000000001	29.609	38.7694999999999	126.5265	130.688	90.8022500000004	277.507999999999	1616.2245	1849.86433333334	1296.86875	2153.67235714286	44.8635000000002	65.2960000000003	58.1542500000002	44.8946666666666	217.180125	255.062500000001	206.090500000001	252.187	48.9719999999999	26.5265000000001	27.5467499999999	39.7897500000002	25.525	34.7097500000001	23.4657499999999	45.9112499999999	52.0327500000002	34.714	31.6471250000001	17.3442500000001	148.045	103.04525	45.9787499999999	66.3162499999998	161.1995	104.07825	58.1542499999998	102.986333333333	151.108
222	161.094482454272	161.093338382508	161.095723594677	384.63	381.609	384.737	7	7	45.8775	87.7414999999998	101.9625	129.667	67.3364999999998	116.3085	67.3364999999998	152.017250000001	83.6582222222219	106.041	43.8707499999999	112.2275	71.4262500000001	103.04525	73.4580000000003	43.8707499999999	73.4160000000002	113.24775	60.239	116.318	146.916	196.902888888889	160.179250000001	179.696	90.8022500000004	97.9440000000004	78.5742222222224	125.506124999999	45.9112499999999	71.4155555555557	88.7617500000004	79.5794999999998	96.8683333333336	68.3567500000003	60.1947499999998	45.9112499999999	66.3243749999996	87.7415000000004	23.4485	68.3623333333333	15.305625
223	161.953795536229	161.953795536229	161.953795536229	297.912	297.912	297.912	1	1	14.2835000000001	16.3239999999998	23.4657499999998	16.3240000000001	9.18225000000004	19.3847500000001	6.12149999999994	10.2024999999999	24.4860000000001	17.3442500000001	54.0864999999999	23.4657499999998	18.3645000000001	17.36975	8.16200000000003	15.3037500000001	21.4252499999998	22.4454999999998	40.8099999999996	10.2024999999999	17.3442500000001	14.2834999999999	19.3847499999998	19.3847499999998	22.4455000000001	25.5062499999998	20.3799999999998	6.12150000000003	22.4124999999999	7.14175000000003	19.3847499999998	10.2024999999999	8.16199999999992	13.2632500000001	17.3442499999998	35.7174999999999	43.8814999999999	8.17399999999998	63.2554999999994	49.9922500000002	80.5010000000004
224	162.043326604934	162.039368230646	162.051251493902	187.7	183.652	188.771	9	9	248.961333333334	664.128500000001	570.339714285714	714.099999999999	33.6694285714286	679.542000000002	390.769428571428	1040.69142857143	248.949714285714	297.923428571428	133.657428571429	248.103	370.363714285714	480.577000000001	550.491428571428	409.134571428571	28.588	867.242857142857	421.378	609.139000000001	89.7851428571428	38.7708571428571	46.9725714285714	48.9737142857143	115.292285714286	40.8114285714286	37.7505714285714	787.660571428571	205.077428571428	37.7505714285714	232.636000000001	132.748571428571	1378.213	880.909714285714	231.604857142857	323.430571428571	621.266999999999	331.592857142857	458.108285714286	597.887428571428	79.5822857142857
225	162.053417597591	162.053172323784	162.053662871399	256.0755	255.089	257.062	2	2	17.3428333333334	32.6506666666667	17.3433999999999	30.6059999999998	14.2827999999999	35.7139999999998	19.3838	69.3713333333331	114.277333333333	94.8971999999995	43.8772	123.4442	37.7474	49.988166666667	51.0099999999997	24.4895999999999	127.541666666667	33.6666	35.7116666666666	82.6335000000001	109.182799999999	90.8096666666664	66.3216666666668	93.9626666666669	80.6115999999996	47.9493999999997	29.5896666666666	100.999799999999	61.284	31.6303333333334	81.6133333333338	60.1328	117.319166666667	98.9561666666664	40.8133333333334	56.1091666666668	88.7573999999995	31.6262	34.6868	80.5958	48.9680000000003
226	162.072780103288	162.072779773109	162.072780433468	58.145	58.143	58.147	2	2	49.9653	88.7661	65.3312	87.7458	79.5834	129.6543	49.9947	188.7555	354.8556	639.7281	355.0296	392.5845	142.842	161.2074	158.1465	126.5172	39.7878	29.5887	28.5852	35.728	119.3751	64.2852	63.2586	114.296	171.2088	71.421	40.812	396.8967	137.7405	158.317	199.9788	143.8482	348.9426	283.6156	133.6593	188.7555	205.0803	437.7087	289.7652	296.9073	57.1704
227	163.067244585823	163.06271040098	163.069247730276	58.159	56.095	58.16	3	3	142.74	186.70575	129.558142857143	129.57175	101.008285714286	90.869	88.7648571428571	89.782	114.176	168.347142857143	267.3055	107.0475	71.4175	86.7242857142857	82.6431428571428	71.42	37.7505714285714	45.9128571428572	20.42	27.5477142857143	128.556	54.0751428571428	35.70875	95.9035	118.1895	44.8925714285714	30.6085714285714	115.292285714286	32.6491428571428	59.2373333333333	91.8128571428571	76.5428571428571	72.4402857142857	67.3388571428572	51.0142857142857	37.74925	44.8925714285714	132.637142857143	164.266	62.23525	14.294
228	163.074320956366	163.07179479561	163.084023275089	196.877	193.85	197.949	21	21	18.3651428571429	19.3854285714286	17.3594285714286	27.5477142857143	13.2748571428571	24.4868571428571	17.3424285714285	51.0571428571428	3310.54514285714	3668.94742857143	2653.88700000001	2230.885	21.426	31.6288571428573	27.5708571428571	15.3042857142857	220.227428571429	125.495142857143	204.905142857143	252.222285714287	29.5882857142857	28.546	17.3448571428571	26.5274285714286	19.3827142857143	22.4651428571428	16.3382857142857	44.8925714285714	10.2014285714286	19.3691428571428	27.5477142857143	16.336	72.440285714286	25.5071428571428	14.284	45.9064285714287	28.568	54.0751428571428	36.7302857142857	44.8925714285714	22.4462857142857
229	163.076430066214	163.076204560182	163.076655572247	209.166	209.16	209.172	2	2	13.2637142857143	12.2434285714286	18.3651428571428	26.5274285714287	11.2231428571429	18.3651428571429	17.3448571428572	22.4462857142858	227.523714285714	294.089142857144	84.6837142857146	99.9880000000003	15.315	15.3021428571428	19.3854285714286	14.284	22.4431428571429	12.2434285714286	9.18257142857146	17.3448571428571	14.2835	12.2537142857143	14.284	16.3382857142858	12.2434285714286	10.2028571428571	16.3245714285715	18.3805714285714	6.11657142857145	17.3302857142857	10.2028571428571	15.3042857142857	20.4057142857143	16.3245714285715	9.18257142857142	9.19028571428571	7.148	21.426	24.4868571428572	8.16228571428574	11.2137142857143
230	163.075545654297	163.075545654297	163.075545654297	228.545	228.545	228.545	1	1	12.2434285714286	23.4665714285714	14.284	24.4834285714285	23.5027142857143	28.588	21.42525	34.714	173.302857142858	331.592857142857	145.900857142857	121.414	21.426	19.3990000000001	19.4021666666666	22.4462857142857	22.4462857142857	23.4665714285714	23.4665714285714	18.3497142857143	19.3854285714286	29.5882857142857	17.3181428571429	18.3651428571428	17.3448571428571	21.444	11.2231428571429	24.4868571428571	8.16228571428571	19.38	19.4017142857143	14.284	30.6085714285715	23.4665714285714	18.3651428571428	21.426	21.426	15.32	37.7505714285714	21.426	19.3854285714286
231	163.110486932703	163.109481962601	163.111679126851	384.63	384.624	384.681	3	3	27.5265	54.0732499999999	82.5929999999997	79.6380000000001	52.0327499999999	49.9922499999999	47.9517499999999	80.5997500000003	38.7694999999999	39.7653749999999	52.0327499999999	37.7492499999999	44.8965000000001	58.1542499999998	46.9315000000002	35.7087499999999	43.8438749999999	46.9314999999999	55.134	65.2959999999998	98.9642499999997	133.65275	103.04525	99.0370000000001	76.5187500000003	62.2352500000003	63.2710000000003	74.4873749999996	24.4859999999999	30.6075000000001	58.1542500000002	52.0327499999999	77.4915000000004	38.7695000000002	34.6884999999999	34.6884999999999	37.7538749999998	76.5187500000003	27.5265	30.6074999999999	17.346375
232	163.982943893761	163.982323964437	163.983563823085	157.6415	156.106	159.177	2	2	93.7786666666665	123.460333333334	102.02	82.5659999999998	43.8743333333332	52.0284999999998	28.5693333333333	97.010833333333	463.155666666667	496.902333333332	85.7079999999998	460.095166666665	55.0979999999999	74.4113333333332	73.4639999999998	53.0573333333332	25.5041666666666	28.5926666666666	28.5693333333333	26.5026666666667	36.684	38.7663333333334	26.5243333333333	28.5646666666666	42.8470000000001	33.6709999999999	17.3598333333333	155.090666666666	61.2199999999998	31.6251666666666	58.2159999999999	33.6654999999999	242.839333333334	178.383333333333	41.8336666666666	80.6063333333331	238.718999999999	169.347666666666	48.9679999999998	128.562	103.053666666666
233	164.078566155711	164.077121788347	164.08108663064	195.891	194.864	196.911	4	4	7.14233333333335	6.12200000000001	6.12700000000001	8.16133333333331	5.10583333333332	6.12171428571428	3.06042857142857	11.2346666666667	498.329333333334	496.821166666665	328.532	282.586166666666	7.14233333333332	12.244	5.10666666666665	6.12199999999999	25.4833333333333	16.3226666666666	20.3885714285714	42.8890000000001	5.10166666666665	9.17400000000002	5.10166666666665	5.10166666666668	5.1007142857143	3.06099999999999	3.06349999999999	2.04033333333334	6.12085714285714	7.136	4.08133333333334	4.08466666666665	18.363	11.2236666666667	2.04066666666667	6.12100000000001	8.16133333333331	13.2621666666666	7.14233333333332	8.16266666666665	4.08114285714286
234	165.053646378251	165.051956912588	165.062994808381	114.26	110.188	114.286	10	10	73.464	110.196	86.7242857142858	106.109714285714	67.342	111.198166666667	56.1183333333333	185.518666666667	394.850571428571	430.580666666667	300.984285714286	446.906	131.616857142857	121.312	119.373428571429	87.7445714285714	266.294571428571	222.432666666667	170.395666666667	296.917	160.184857142857	236.706285714286	250.145	307.867428571428	205.087	139.785666666667	144.758857142857	154.192571428572	75.5011428571428	69.3794285714285	166.287166666667	117.453333333333	279.525666666666	130.486857142857	63.2606666666667	122.434285714286	140.681142857143	141.700571428572	55.098	140.799428571429	76.5124999999999
235	166.016790044875	166.016790044875	166.016790044875	252.006	252.006	252.006	1	1	17.3448571428572	30.6085714285715	30.6042857142857	26.5274285714286	22.4462857142857	29.5848333333334	16.3222857142858	14.284	14.284	16.3245714285714	35.7100000000001	15.3042857142857	29.5882857142857	31.6288571428573	32.6491428571428	20.4057142857143	22.4462857142857	23.4638333333334	20.3885714285715	20.4057142857144	23.4665714285714	16.3245714285715	17.3448571428571	27.5477142857144	25.5071428571428	22.4462857142857	17.3448571428571	16.3245714285714	24.4765714285715	25.4857142857143	32.6445714285714	15.3042857142857	13.2525714285714	25.5071428571428	13.2637142857143	22.4431428571429	15.3042857142857	14.306	34.6897142857143	13.2618571428572	21.4260000000001
236	166.083480773961	166.079710289842	166.093338180374	154.076	151.979	157.086	43	43	1134.518	2032.504	1678.44833333334	2264.95866666666	1259.03257142857	1838.55485714286	1252.87771428571	2569.73933333333	1380.44657142857	1075.43133333333	201.005666666666	1317.25033333333	1362.03375	1541.96166666666	1373.30457142857	1218.278	1482.976	1583.3504	903.867666666664	1785.29166666666	1308.824	891.625666666664	1174.38171428571	1511.04314285714	1420.304	720.237666666664	686.684333333332	1506.962	1020.16666666666	904.887833333331	1368.4905	967.118000000002	1941.69433333333	1253.89714285714	628.928666666665	1251.949	1266.17457142857	1488.4718	135.704333333333	1469.28	583.630666666665
237	167.060958716048	167.055463446429	167.066453985667	844.7415	841.695	847.788	2	2	7.14155555555557	34.6875555555556	64.2809999999999	47.9504444444445	10.2022222222221	77.4946666666668	7.14155555555557	36.7039999999997	129.667000000001	114.277333333333	4.0808888888889	69.3373333333335	40.8133333333333	44.9191111111111	60.2717777777775	66.3144444444438	12.244	18.366	36.7040000000002	11.2224444444445	22.488888888889	39.793	88.8173333333332	43.8456666666668	27.549	60.2324444444444	16.3342222222222	8.16266666666666	73.4159999999993	19.3842222222223	12.244	24.4853333333334	10.2088888888889	82.6469999999999	67.3346666666668	130.588444444445	73.4159999999993	24.488	10.1966666666667	126.507555555556	80.5536666666658
238	167.087846406977	167.087846406977	167.087846406977	154.026	154.026	154.026	1	1	146.736	287.6964	254.0796	322.0672	141.8078	253.0096	169.1872	439.189	48.9696	139.7948	27.5508	207.1006	175.5088	207.3442	181.6312	140.7876	229.815	239.747	128.5452	241.7874	160.0144	120.3836	112.112	193.838	193.838	100.9998	96.8999999999999	227.5492	75.5096000000001	126.5048	174.5226	119.3634	312.2424	173.434	72.3632	141.8356	104.0604	243.8278	26.5252	154.0804	77.5504000000001
239	169.034622555664	169.034560360583	169.034684750746	83.666	82.64	84.692	2	2	284.64975	569.2995	620.362666666666	692.730888888889	325.499625	416.262	260.156666666667	434.662	558.3435	715.477777777778	399.970666666667	324.4395	227.509555555556	322.214666666667	188.74625	236.691555555556	55.134	71.4622222222221	32.648	48.972	195.888	127.53125	92.8402222222222	185.700666666667	238.7385	92.785875	76.5250000000001	113.257	68.3548888888889	122.43	215.149666666667	162.321333333333	131.5155	123.45025	82.6402500000001	45.915	44.891	89.7820000000001	65.2586666666667	35.70875	76.5187500000001
240	171.13790447944	171.136226654053	171.138443333762	364.247	354.004	370.369	7	3	15.303	34.6868	32.6527999999998	36.7320000000001	13.2626	40.8066666666665	8.1616	14.2855999999999	13.2626	18.3636	19.3876000000001	9.1818	17.3434	19.3838	29.5858	23.4646	4.0808	26.5252	7.1414	8.16319999999996	28.5656	14.2828	12.2424	16.3263999999999	34.6935999999998	19.3875999999999	18.3671999999999	10.204	15.303	8.1616	13.2652000000001	8.16320000000005	12.2447999999999	28.5656	21.4242	2.0404	14.2855999999999	19.3875999999999	8.1616	13.2626	2.04080000000001
241	171.99021762443	171.988310231103	172.001276468786	115.284	111.208	116.321	29	29	145.907666666667	292.787833333333	276.458714285715	325.471142857143	414.187666666667	610.130857142857	396.909666666667	441.371333333333	329.552285714286	318.292	250.990285714286	229.575	180.590571428571	180.464142857143	182.631142857143	176.509428571428	92.846	40.8133333333333	64.2705000000001	72.4436666666667	128.556	148.836571428571	209.305	128.541	94.891	123.460333333333	151.894857142857	306.3	165.286285714286	143.860285714286	178.558333333333	132.751666666667	453.603333333333	421.024000000001	180.599	309.103285714286	407.828571428571	407.828571428571	260.1425	440.763428571428	105.094333333333
242	172.096299974192	172.093541559547	172.106536314917	248.956	247.93	252.998	8	8	39.7878	98.9723333333331	108.155333333333	185.6764	116.3256	318.0286	135.6866	224.444	1514.91214285715	1645.72085714286	924.3012	2867.7822	201.993	223.4676	230.6104	171.3936	152.0098	357.07	241.582000000001	368.340333333332	128.562	167.471333333334	126.5048	138.742666666667	184.6562	186.7332	122.448	230.557666666666	267.2924	209.982666666667	261.205333333333	113.2644	1258.21725	565.1908	251.001999999999	408.08	774.3318	312.9156	422.4456	741.812625000001	714.280000000001
243	172.977402687073	172.975968351895	172.980643585122	59.156	58.143	60.2	5	5	39.7577142857143	190.793428571429	131.623	183.63	88.7648571428572	136.702333333333	102.028571428571	71.4233333333333	73.3988571428572	90.8054285714286	95.9113333333333	51.0142857142857	146.904	101.013	136.724666666667	184.671714285714	33.6694285714286	80.5348571428571	66.3742857142857	27.5477142857143	246.920666666667	956.007714285715	1590.52644444444	290.795	306.848	861.091	935.569250000001	96.9158333333333	277.517714285714	112.328333333333	170.395666666667	162.202714285714	59.1765714285714	121.414	336.694285714286	171.408	63.2503333333333	36.726	85.708	133.641833333333	218.524571428572
244	173.141657226964	173.141657226964	173.141657226964	107.103	107.103	107.103	1	1	35.68	21.444	12.2434285714286	69.3794285714285	8.16228571428571	34.6848571428571	5.10142857142857	10.1942857142857	8.15542857142858	10.2028571428571	7.142	14.284	17.3448571428571	14.284	4.08114285714286	9.18257142857142	113.251714285714	38.7708571428571	74.4808571428571	74.4808571428572	83.7337142857142	648.878999999999	447.591857142857	357.1	34.6897142857143	70.3997142857144	118.353142857143	6.12171428571428	4.084	9.18257142857142	18.3651428571428	8.15542857142857	8.16228571428571	10.2028571428571	4.08114285714286	5.10499999999999	9.18257142857142	6.12171428571428	3.06085714285714	6.11657142857143	26.5274285714286
245	173.986368237625	173.986368237625	173.986368237625	115.301	115.301	115.301	1	1	64.287	117.316428571429	113.235857142857	121.397	157.124	268.335142857143	177.529714285715	185.562	129.576285714286	133.657428571429	43.8722857142857	95.9068571428573	72.4402857142858	67.3105714285714	61.2171428571428	74.4808571428572	30.6085714285715	18.3651428571428	19.3854285714286	25.5071428571428	70.3997142857144	43.8354285714286	62.2897142857144	45.9128571428572	43.8722857142857	47.9534285714285	50.9785714285714	134.794	64.2780000000001	45.9128571428571	63.2577142857144	63.302	198.788571428571	212.219428571428	97.9474285714287	115.292285714286	173.33625	151.98	125.495142857143	125.495142857143	38.7708571428571
246	174.030862718438	174.030862718438	174.030862718438	144.877	144.877	144.877	1	1	15.3037500000001	25.5062500000001	13.2665	8.17399999999998	6.12149999999998	8.16399999999999	10.2175	15.28125	17.3442500000001	58.1514	7.1414	20.4050000000001	6.1212	33.6682500000001	13.2626	7.14174999999998	4.08100000000002	3.06074999999999	1.02025	2.04050000000001	4.08599999999998	5.10125000000002	4.08099999999999	5.10249999999999	5.10125000000002	4.08100000000002	3.0576	5.10249999999999	4.08099999999999	3.057	7.14175000000003	5.10124999999999	133.652750000001	37.7492499999999	1.0205	13.26325	44.8909999999999	117.15625	3.06075000000001	54.0732499999999	87.7544000000001
247	175.038979442637	175.035602105512	175.050657870879	295.8885	292.782	302.027	106	58	896.873000000002	1601.84857142857	1641.63971428571	1969.15142857143	1306.986	1722.24228571428	1318.20914285714	1791.98800000001	34.6856666666666	34.6868	31.6251666666666	26.5286666666667	1537.51675000001	1766.57714285713	1575.13733333333	1578.32675000001	673.388571428571	888.637749999998	249.961249999998	652.982857142857	1019.26542857143	466.322799999998	658.115000000002	1017.58575	1012.17066666666	726.524800000005	353.6624	1382.48714285714	357.7392	865.202285714285	1029.34816666666	809.124333333335	1721.81485714286	1583.55733333334	424.4032	496.934800000003	598.8574	1419.42166666667	656.987333333331	723.298166666671	309.8368
248	175.11594314941	175.113394341253	175.126892089844	51.0205	49.975	58.16	14	12	71.4116666666667	109.175666666667	62.2403333333333	72.4402857142857	68.3511666666667	71.4116666666667	48.968	225.714666666667	640.769333333333	711.056166666667	368.323142857143	164.273666666667	184.516571428571	197.935428571429	207.330666666667	132.621666666667	4394.878	3057.30171428571	2462.96971428571	3411.71783333333	216.275333333333	119.379	74.4808571428572	199.1275	222.396333333333	56.1183333333333	55.0877142857143	129.582333333333	148.944333333333	82.6335	170.534833333333	105.094333333333	394.869	131.623	134.684	176.517666666667	376.503	235.697	717.160428571429	321.39	121.300666666667
249	175.119485971879	175.119485971879	175.119485971879	75.488	75.488	75.488	1	1	5.101	12.22	11.2244	13.2652	10.204	12.2448	15.303	16.3264	27.5454	52.0914	11.2222	11.2222	6.1212	11.2222	11.2222	10.202	374.4134	165.2724	263.2632	223.4676	7.1414	16.3232	9.18360000000001	12.2424	10.2016666666667	6.121	4.0808	5.096	11.2244	8.1616	7.14280000000001	7.1414	17.3434	7.1414	10.204	11.2244	24.4896	14.2828	18.3636	25.505	17.3468
250	176.075741702563	176.075741702563	176.075741702563	432.594	432.594	432.594	1	1	8.16177777777779	5.10111111111112	6.11066666666666	3.06300000000001	3.06266666666666	3.06075000000001	5.10166666666666	7.14233333333337	289.774666666666	438.695555555556	6.12225000000001	663.434100000002	8.16200000000003	8.1573333333333	7.14155555555557	6.12225000000001	4.0808888888889	6.12199999999999	7.14262500000001	8.16088888888893	7.14155555555557	3.061	2.04049999999999	3.06066666666667	4.0808888888889	3.057	4.08088888888887	5.10166666666666	5.10166666666666	5.10111111111112	2.04075	5.10166666666666	4.08088888888887	7.14174999999998	3.06066666666667	6.12200000000003	8.16177777777779	0	3.06066666666667	7.14155555555557	3.061125
251	176.101873634835	176.100938790903	176.111824312459	54.067	53.04	54.084	5	5	149.8665	169.367428571429	272.645142857143	249.97	188.74625	276.691	195.744	194.874571428571	41.804625	64.27575	43.8722857142857	26.507	313.984	371.384	389.749142857143	511.14525	608.1435	240.989714285714	204.228571428571	533.983	47.9534285714286	12.2468571428571	15.3042857142857	36.7302857142857	80.48125	28.567	15.3042857142857	114.272	76.5214285714286	69.4862857142858	55.0954285714286	51.0142857142857	154.05775	80.6025714285715	51.01875	38.7708571428572	108.150285714286	109.170571428571	164.266	113.156571428571	30.63
252	176.151654144084	176.151654144084	176.151654144084	343.853	343.853	343.853	1	1	13.2643333333332	16.3253333333332	22.4436666666666	20.4066666666667	4.08066666666669	7.14116666666664	3.06349999999998	15.3025	31.5683333333334	34.6913333333331	8.16133333333331	10.2016666666666	5.10166666666668	5.10166666666668	8.16266666666669	8.16133333333331	8.16133333333331	5.1066666666667	2.04233333333332	6.11599999999999	6.12199999999996	7.14233333333328	4.0813333333333	6.11599999999999	7.14233333333335	3.06049999999999	0	6.12199999999996	5.10166666666663	0	8.16133333333331	3.06049999999999	15.32	9.18300000000002	3.06049999999999	2.04033333333333	4.08133333333334	7.14233333333335	2.04066666666665	7.13533333333332	3.06399999999999
253	176.970770747651	176.967862129211	176.981386029279	231.566	228.494	240.783	19	15	38.7708571428571	103.981714285714	87.8060000000002	81.6228571428571	226.852285714286	320.638857142857	253.030857142857	419.983285714285	51.0571428571428	63.2503333333331	67.3309999999998	46.9331428571428	137.738571428571	168.347142857143	213.418857142857	108.150285714286	468.311142857143	422.398285714286	328.532	447.905428571428	93.8662857142857	85.704	60.10625	82.6431428571428	105.094333333333	40.8466666666665	44.8862857142857	188.726428571429	112.231428571429	82.6431428571428	104.142	69.3794285714285	465.250285714285	275.477142857143	130.596571428571	162.202714285714	434.641714285716	300.984285714287	363.221714285714	288.707166666666	180.590571428571
254	177.040536461521	177.040536461521	177.040536461521	60.2	60.2	60.2	1	1	30.585	179.586	306.075	360.138444444444	23.46575	392.785555555556	26.5265	29.590875	23.43125	15.30375	429.52525	18.3645	324.4395	125.49075	182.62475	296.89275	10.2025	135.610125	18.378	18.3645	163.24	89.7160000000001	96.9211111111111	80.59975	54.040125	48.978	31.62775	32.648	26.5265	22.45925	85.701	31.62775	37.74925	173.4425	26.5265	26.52975	22.4455	122.43	1971.06933333333	28.567	15.315
255	177.040671181658	177.040671181658	177.040671181658	70.397	70.397	70.397	1	1	23.4651111111111	233.351	445.837111111111	418.336666666666	23.4651111111111	545.5395	22.462	28.5662222222222	21.4106666666666	25.5083333333333	271.379111111111	21.427	404.0685	191.801777777778	270.358888888888	343.014	23.4676666666666	162.233	23.4523333333333	29.5864444444444	154.171	38.7937777777777	53.0573333333333	49.9908888888889	52.0313333333333	24.4853333333333	26.5084444444444	42.854	17.3437777777778	30.6066666666667	129.568222222222	24.488	23.4676666666666	220.248	16.3253333333333	19.3842222222222	24.488	214.27	1852.7949	24.4853333333333	13.2628888888889
256	177.052001953125	177.046380533216	177.060143838717	268.346	265.269	272.423	15	15	39.7911428571428	36.7320000000001	36.7679999999999	46.9331428571428	51.0142857142857	57.1839999999997	39.7911428571428	101.008285714286	1050.21375	1446.74672727273	692.289	1617.09625	51.9908571428573	53.0548571428571	51.007142857143	56.1157142857143	62.1677142857139	88.7648571428571	89.7893333333335	69.4506666666672	47.9534285714285	87.7486666666669	62.2374285714285	44.8946666666668	44.9302857142855	47.9869999999999	38.7663333333332	28.5693333333334	37.7505714285714	29.6138333333334	37.7831666666667	34.6897142857143	56.1641666666668	45.9128571428571	31.6871666666666	29.5848333333332	48.9737142857143	31.6288571428571	37.7505714285714	54.0372857142857	37.7822857142855
257	177.05364425564	177.05362079018	177.057518251481	285.675	285.669	289.755	3	3	27.5477142857145	45.9128571428571	47.9534285714285	61.1742857142857	38.7708571428571	51.0142857142857	52.0782857142855	104.069142857143	107.04	121.414	38.7708571428571	161.1995	43.8722857142857	45.9128571428575	82.5896250000004	72.4402857142857	40.8057142857144	29.5882857142857	23.4862857142858	37.7188571428573	53.0919999999999	75.4905714285716	30.5828571428572	40.8114285714286	39.7911428571428	36.7302857142857	33.6694285714286	56.1157142857143	24.4859999999999	32.6491428571431	41.8317142857143	33.6694285714286	106.109714285714	64.278	51.0142857142857	79.5711428571431	80.6025714285714	74.4808571428571	68.3065000000001	96.9271428571436	47.9534285714285
258	177.056329172795	177.053070523091	177.066016293522	297.411	295.871	304.033	6	6	48.9737142857143	89.7851428571428	91.8150000000006	95.8934285714281	123.454571428571	172.428285714286	107.115	144.880571428571	91.8257142857142	91.8257142857142	37.7505714285714	73.4605714285714	59.1765714285714	74.5329999999999	63.2577142857143	104.069142857143	40.8114285714286	37.7505714285714	21.426	51.0142857142857	49.9963333333335	57.136	31.6288571428571	52.0345714285714	62.2374285714285	36.7260000000002	33.6694285714286	122.42	87.6831428571429	68.3591428571428	92.846	79.6491428571425	196.915142857143	108.150285714286	106.094857142857	127.535714285714	157.131333333334	158.280833333334	138.642285714286	283.639428571428	39.7632857142857
259	178.022772533873	178.022772533873	178.022772533873	298.933	298.933	298.933	1	1	45.9112500000002	75.4985000000003	29.5872500000001	12.2429999999999	8.16200000000003	17.3442500000001	3.06075000000001	2.04050000000001	244.859999999998	190.786750000001	66.3162500000003	265.264999999997	20.4050000000001	20.4400000000002	22.4454999999998	8.16200000000003	12.2430000000001	30.615	359.128000000002	56.1137499999995	13.2632500000001	20.4050000000001	52.0327500000002	35.7087500000002	89.7820000000004	150.0135	14.2625	14.2834999999999	536.782999999999	23.4657500000001	279.548500000001	2.04349999999999	43.8707499999996	327.500250000001	132.632500000001	353.006500000001	1013.10825	5.10124999999995	576.753999999997	858.030250000004	1050.7952
260	178.03483799184	178.030769570952	178.046185877703	303.019	298.91	307.087	49	49	278.538	338.73485714286	207.118	196.924333333334	65.3013333333335	119.3595	39.7911428571428	169.486000000001	122.52	92.8503333333336	13.2525714285715	127.535714285714	187.710666666668	406.073714285717	255.071428571428	205.924571428572	149.982	212.070857142857	159.164571428573	479.937142857145	234.665714285714	11.2310000000001	35.7100000000003	66.3185714285719	546.809333333337	79.5859999999994	13.2730000000001	722.337000000003	273.436571428571	320.369714285714	566.655000000004	7.14816666666661	911.880571428575	651.962571428571	72.3794285714288	186.686142857143	1093.74628571429	944.784571428578	86.6514285714289	883.536500000004	1064.28342857142
261	178.426325368238	178.426325368238	178.426325368238	302.991	302.991	302.991	1	1	2.04079999999999	5.10200000000003	5.10199999999998	6.1212	5.10200000000003	4.0808	3.06119999999999	1.02140000000001	0	0	2.0404	0	2.0404	3.0606	3.0606	9.17100000000005	1.0202	4.0768	0	3.0606	4.0808	1.02139999999999	1.02040000000001	3.0606	4.0808	2.04079999999999	0	3.06120000000002	0	2.04079999999999	6.12840000000003	0	4.08560000000002	7.14279999999997	0	1.0202	2.0404	2.04080000000001	1.01899999999999	2.0404	3.06119999999999
262	179.047901580693	179.046001879642	179.059898580217	88.768	81.615	90.814	29	25	92.846	203.036857142857	204.2	593.806285714287	30.6342857142858	398.245714285715	17.3424285714286	24.4868571428571	20.3914285714286	96.927142857143	85.704	26.5274285714286	675.334571428572	941.690750000001	700.911750000001	715.220285714285	44.8925714285715	869.891999999999	161.205142857143	41.8317142857143	362.201428571429	37.7241428571428	24.4868571428572	253.030857142857	324.450857142857	79.6491428571428	43.9091428571429	90.8054285714285	153.042857142857	43.87075	475.453142857143	40.8114285714286	748.889714285714	912.177999999999	36.7611428571429	27.5477142857143	32.648	18.36675	102.962285714286	78.5592500000001	43.8722857142857
263	179.039212631725	179.037855143971	179.05229831684	303.011	298.933	304.028	4	4	58.1514	96.919	88.7689999999994	81.6266666666669	60.1996666666668	84.6738333333331	64.2809999999996	41.8773999999998	62.3054000000003	76.5250000000002	156.0906	90.809666666666	106.097333333334	96.9316666666669	103.036833333333	92.759333333334	75.4948	95.8173333333331	52.0403999999997	82.6523999999996	99.976333333333	69.4551999999996	73.4544	90.7978	121.399833333334	76.5249999999995	65.3695999999996	98.9723333333336	93.870666666666	68.3534	117.460999999999	69.4393333333328	72.5194000000004	111.2018	82.5552000000001	75.4948	130.581333333333	102.033333333334	159.016	72.4342	58.1514
264	179.069855497915	179.066680951368	179.079640674441	293.814	292.805	296.915	16	16	23.4676666666665	65.3013333333335	47.9478333333332	44.8888	39.7955999999998	35.7139999999998	36.7320000000001	62.1793333333332	1783.39700000001	2234.42571428571	1490.58525000001	2259.93285714286	53.0607999999997	67.3419999999995	57.1293333333332	38.7676	134.683999999999	129.582333333334	158.125833333333	176.517666666667	47.9556666666668	38.7726666666664	46.9353333333334	49.9473333333332	44.8975999999998	24.4848	38.8043333333334	53.048666666667	34.6913333333334	42.8539999999997	60.1898333333331	49.9881666666665	58.1020000000004	64.2810000000001	33.6710000000001	33.6709999999998	29.5896666666667	46.9736666666667	33.6710000000001	27.5444999999999	36.7320000000001
265	179.105217473424	179.10401549113	179.106333481638	384.63	381.609	384.737	7	7	53.014	86.7212499999998	108.08025	126.604	65.2959999999998	98.9642499999997	69.3769999999998	126.511000000001	466.270571428571	485.341499999999	242.819499999999	505.023749999999	85.7115000000001	88.7617499999998	82.6402500000003	64.2757499999998	110.190857142857	106.106	96.9950000000001	126.497714285714	135.69325	107.13	149.976750000001	163.36	90.8022500000004	88.7617500000004	72.4402857142857	110.200499999999	53.0529999999999	73.4605714285714	86.7212500000004	84.6807499999998	119.273142857143	72.4377500000003	39.7897499999999	49.9922499999999	67.3447499999996	72.4377500000003	35.6825	55.087714285714	30.61125
266	180.034044912575	180.030047825405	180.045119706761	300.962	297.912	304.028	4	4	36.7334999999998	77.5390000000003	52.0391250000001	48.9719999999999	21.4252500000001	42.8505000000002	18.36675	22.4651428571429	31.6554285714284	35.7087500000002	52.0327499999999	28.5669999999999	41.8302499999999	62.2733749999998	46.9314999999999	41.7995	29.5882857142857	48.9420000000002	52.0345714285714	53.0474285714283	40.8100000000002	15.3171428571429	25.5071428571428	24.4868571428571	68.3567499999998	35.713125	14.28	89.7930000000001	61.2225000000001	44.8925714285714	77.6068571428574	16.336	75.5539999999999	94.8948750000001	28.5439999999999	49.994	132.632500000001	97.9560000000001	84.6184999999995	117.32875	124.39425
267	180.053750377177	180.047791396261	180.060690844334	187.207	183.652	188.755	8	8	302.004571428571	867.121428571427	151.009333333334	29.5841428571428	558.031166666668	844.796571428571	526.467428571428	1973.61371428571	295.882857142857	329.552285714286	74.4808571428571	241.977	386.643166666665	280.578571428571	139.661714285714	15.305	725.028333333331	385.686000000001	497.899428571428	912.178000000002	47.9556666666666	3.06085714285714	4.08533333333332	7.142	48.9737142857143	12.2434285714286	10.2016666666666	1247.66383333334	255.071428571428	242.828	66.3185714285714	151.132666666667	2798.25185714285	108.074571428571	253.030857142857	343.836285714286	823.274500000001	1700.89566666667	474.377499999999	756.066999999998	40.8114285714286
268	181.06090949047	181.055355998756	181.066048063605	185.682	183.652	186.714	4	4	32.6491428571428	85.704	79.5822857142857	62.2374285714285	51.0142857142857	35.71	68.3591428571428	210.002285714286	48.9737142857145	33.6694285714286	17.3302857142857	44.8925714285714	41.8317142857143	55.0954285714285	58.1155714285714	19.3854285714286	53.0573333333332	114.272	42.852	94.8865714285718	11.2231428571429	9.18257142857142	3.06349999999999	4.08114285714286	12.2434285714286	5.10142857142857	3.06085714285714	120.393714285714	34.6897142857143	26.5051428571428	27.5477142857143	11.2231428571429	305.06542857143	81.5542857142857	14.284	32.6445714285714	108.150285714286	182.631142857143	75.5011428571428	68.3591428571428	8.16228571428571
269	182.033417466671	182.029744142742	182.040564134977	79.574	74.455	79.591	3	3	44.8925714285714	73.4605714285714	82.6334999999999	69.3826666666667	117.332857142857	125.407285714286	117.338333333333	235.6585	95.8262857142859	92.0849999999999	96.9158333333333	147.941428571429	142.846666666667	234.446666666667	129.561166666667	88.7980000000001	186.8735	217.2955	142.84	191.813714285714	32.6491428571428	22.4462857142857	15.305	19.3831666666667	65.2982857142858	31.6022857142858	17.3428333333333	124.358666666667	64.281	68.3511666666666	70.334	56.1183333333333	380.246857142857	221.402	79.5822857142857	163.226666666667	273.449333333333	396.909666666667	319.312166666666	290.7475	66.3185714285714
270	182.031598573239	182.0298706659	182.033326480578	59.6845	59.163	60.206	2	2	23.4446666666666	183.63	205.0535	228.554666666667	203.013166666667	217.331	230.595333333334	348.897	29.5316666666666	27.549	57.1386666666667	44.8946666666666	267.327333333333	463.155666666667	353.997833333334	312.171	265.286666666666	397.54	20.4066666666667	240.798666666666	111.216333333333	30.61	39.793	53.0573333333334	139.625833333333	31.6251666666666	34.6856666666667	323.445666666667	17.3428333333333	174.5625	170.367833333333	148.968666666667	567.305333333333	392.828333333334	29.5896666666666	52.0285	55.098	693.826666666667	242.799666666667	65.3653333333334	14.2963333333333
271	182.043103745404	182.043103745404	182.043103745404	166.302	166.302	166.302	1	1	3.0606	12.2424	8.16320000000001	7.14280000000001	10.204	9.18359999999996	6.1212	11.2244	4.0816	11.2218333333334	9.18150000000001	7.1498	6.1212	10.204	11.2222	7.13440000000001	6.1212	14.266	9.18359999999996	4.0808	8.1616	4.0816	8.1616	7.14140000000004	6.12240000000001	5.101	5.102	5.107	4.0808	2.0428	2.04040000000001	6.12240000000001	9.171	4.0768	5.10100000000003	5.09500000000003	4.0808	5.101	3.0612	6.12100000000001	5.101
272	182.054262244785	182.049246848167	182.059548274198	185.1715	182.632	186.714	4	4	23.4665714285714	23.4665714285714	21.42525	10.2025	49.99225	9.18225000000001	63.2555	247.721142857143	42.8520000000001	41.83025	15.2925	25.50625	14.2835	9.18257142857142	19.372875	6.12225000000001	80.6590000000001	5.10125	13.26325	113.251714285715	6.1215	6.12171428571428	6.126	5.10142857142857	5.10125	6.12225000000001	6.1215	61.215	1.02025	30.58875	13.2637142857143	17.34425	300.984285714287	12.2331428571429	19.3854285714286	53.0474285714285	10.2025	165.2805	83.6605000000001	24.486	12.2445
273	182.079761390348	182.077215787312	182.091809642138	114.251	110.188	115.301	33	33	148.961714285714	271.396	178.54375	311.17625	151.002285714286	228.544	158.033571428571	520.928	1031.47275	1131.49685714286	663.162499999999	1135.578	235.67775	307.867428571428	291.801714285714	176.50325	580.542571428571	471.372	416.276571428571	691.753714285714	336.6825	588.684249999999	507.436999999999	633.109499999999	421.378	422.398285714286	320.100571428571	356.329	219.361428571428	158.158125	390.441142857143	235.884	587.684571428571	290.537142857143	163.245714285714	309.13575	377.215	400.6635	167.326857142857	405.088875	208.109142857143
274	182.185965481633	182.185965481633	182.185965481633	296.869	296.869	296.869	1	1	35.71	55.0954285714285	73.4605714285714	53.0548571428571	16.3222857142858	86.7242857142864	21.4260000000002	19.3718571428571	53.0548571428571	61.2085714285716	242.828	95.9068571428578	45.9128571428571	52.0782857142855	56.1157142857143	59.1765714285714	15.3042857142857	54.0751428571428	53.0548571428571	20.4057142857143	51.0142857142861	69.3794285714285	58.1562857142857	62.2374285714285	77.5417142857142	55.095428571429	68.3591428571428	25.5071428571428	64.2780000000005	24.4868571428571	56.1157142857143	20.4057142857144	40.8114285714286	57.1360000000004	49.994	54.0751428571428	64.278	10.21	186.712285714286	69.3794285714285	54.0297142857145
275	182.960394187821	182.960225935851	182.960562439792	1070.24	1070.23	1070.25	2	2	912.645999999982	1359.65999999998	1181.15999999998	1255.61999999998	821.099999999985	1282.13999999998	851.699999999985	783.359999999986	803.759999999986	1028.15999999998	1027.13999999998	937.379999999983	1177.34399999998	1312.73999999998	1213.79999999998	1263.77999999998	887.399999999984	1238.27999999998	802.739999999986	818.039999999985	1361.69999999998	787.439999999986	793.559999999986	1234.83399999998	1183.47599999998	981.239999999983	878.919999999983	907.800000000024	1002.65999999998	825.179999999985	1216.85999999998	902.699999999984	857.819999999985	1176.05999999998	772.282499999988	803.759999999986	963.899999999983	820.079999999985	931.497499999981	928.76799999998	806.819999999986
276	182.962766437141	182.957495221394	182.974322267388	44.879	42.832	45.922	139	139	809.05825	1156.9635	1343.779	1402.80555555556	1214.06444444444	1556.9015	1202.87475	1524.2037	1321.434	1340.718	1039.63475	1253.98966666667	1113.18366666667	1431.64228571429	1364.18566666667	1428.494625	1400.974875	1072.28275	807.046	1199.814	1138.568	1053.9699	955.4688	1451.704	1147.78125	882.51625	806.995777777777	1732.3845	1036.574	1077.384	1234.03911111111	1151.688	2214.96275	1941.60371428572	1039.67114285714	1426.3095	1935.41425	2100.718	2065.01973333333	2044.52533333333	643.830333333333
277	182.966305499445	182.961701668349	182.978805541992	1071.24	1070.18	1086.59	149	137	1137.51777777778	1359.65999999998	1181.15999999998	1063.85999999998	821.099999999985	1082.21999999998	851.699999999985	783.359999999986	936.360000000009	923.099999999984	1027.13999999998	1123.02000000001	1254.31428571426	1312.73999999998	1214.81999999998	1263.77999999998	888.419999999984	1237.25999999998	745.620000000014	819.376666666651	1364.62857142855	934.319999999983	777.239999999986	1164.58999999998	1181.15999999998	844.559999999985	852.719999999985	761.940000000015	1002.65999999998	825.179999999985	1217.87999999998	902.699999999984	707.879999999987	1337.22000000002	900.574999999985	861.899999999985	963.899999999983	939.420000000013	1107.48666666665	1128.288	819.376666666651
278	183.964239631315	183.960089028569	183.976867243929	44.885	42.85	45.921	47	47	245.888857142857	341.795714285714	422.398285714286	433.621428571429	356.079714285714	519.30725	363.221714285714	473.412571428572	421.378	358.137	350.978285714286	419.337428571429	338.734857142857	481.979428571429	429.540285714286	416.276571428571	456.067714285714	363.221714285714	274.456857142857	387.708571428571	335.689666666667	292.787833333333	299.194857142857	410.154857142857	346.897142857143	268.335142857143	248.949714285714	583.603428571428	309.146571428572	395.870857142857	421.673	347.14	788.65325	628.496	313.191166666667	450.966285714286	592.76525	707.861	642.209	732.519555555556	188.752857142857
279	184.07264108544	184.070164364707	184.084808186588	52.032	49.98	53.064	46	46	402.011333333333	439.691833333334	266.5245	230.595333333333	161.212666666667	237.7532	242.839333333333	241.7874	1693.698	1363.96283333333	2034.54466666667	576.942666666667	226.292	235.697	210.360333333333	199.985333333333	192.8115	210.4084	202.026	167.471333333333	268.347666666667	164.246833333333	192.843	296.917	245.682285714286	215.255166666666	214.27	268.347666666667	201.005666666667	166.4882	255.291666666667	232.636	257.124	304.009666666667	203.046333333333	255.083333333333	363.238666666667	269.324	854.019	263.203	239.543333333333
280	184.115605581716	184.113315877316	184.126052842661	203.035	199.984	204.041	14	14	30.6100000000001	60.1996666666668	38.7663333333334	71.4233333333335	135.584	154.070333333334	109.157833333333	282.632333333334	107.1175	95.8956666666668	32.6506666666666	46.9276666666667	75.4377142857143	135.704333333334	90.8096666666669	90.7948333333335	181.441333333334	113.235857142857	88.7690000000002	141.826333333334	21.4059999999999	25.5083333333334	21.408	17.3456666666667	67.3970000000001	31.6303333333334	19.3691428571428	380.522166666667	162.2065	87.7486666666669	112.236666666667	79.5860000000002	1221.388875	553.020666666668	184.680333333334	371.340666666667	792.762	784.489857142856	236.717333333334	871.324	181.589666666667
281	184.962530934186	184.958854044812	184.974152131219	44.8845	42.849	45.921	58	58	318.318	509.1796	526.4232	538.6656	420.4048	543.837666666667	461.1304	484.595	363.1912	483.5748	516.2212	516.288666666667	458.0698	543.260666666667	532.5444	471.471	407.0598	443.80875	243.8756	483.5748	425.5068	296.8782	323.7838	490.7162	457.0496	265.252	276.5284	684.611714285714	392.854	455.0092	528.0638	369.8735	891.6985	644.7664	339.7266	558.1588	666.168833333334	693.029	736.381333333333	756.067	163.24
282	184.985169211587	184.979238939924	184.997058416193	1070.23	1069.16	1077.37	141	139	1940.11111111112	2803.97999999995	1755.41999999997	1868.63999999997	1587.11999999997	1850.27999999997	1288.25999999998	1575.89999999997	1772.75999999997	2187.89999999996	1878.84000000001	1725.83999999997	1984.72399999996	2858.03999999995	1794.17999999997	1731.95999999997	1763.57999999997	1701.35999999997	1790.10000000003	1550.39999999997	2718.29999999995	1640.15999999997	1738.07999999997	1719.40199999997	1705.71799999997	1759.49999999997	1746.23999999997	1260.52333333333	1638.11999999997	1497.35999999997	1779.89999999997	1864.56	1696.9883333333	1732.97999999997	1769.8633333333	1682.99999999997	1699.31999999997	1526.93999999997	2002.4666666667	1806.1833333333	1768.50499999997
283	184.985510502762	184.982853701956	184.997815392234	1125.32	1116.11	1136.52	87	64	690.365000000006	885.359999999984	5329.09525423729	845.595000000008	866.75181818182	775.200000000011	671.982499999987	651.155555555559	828.121111111116	975.119999999983	2357.21999999999	581.39999999999	772.199999999985	874.190000000008	1106.7	900.660000000009	684.420000000005	872.100000000009	736.439999999987	610.980000000006	961.860000000007	709.919999999987	4327.85999999999	969.000000000007	2406.18	465.120000000012	708.900000000007	651.557500000006	661.980000000007	628.319999999989	1161.78	715.020000000005	627.300000000006	785.399999999986	619.140000000009	695.640000000007	772.317777777784	619.140000000006	1138.89285714284	780.300000000005	699.720000000007
284	184.984986612619	184.981324565443	184.996307737436	1107.02	1093.67	1115.21	79	60	648.405555555543	533.46000000001	867.944444444428	913.89444444445	457.231666666659	724.200000000005	679.320000000005	650.759999999988	1355.3411764706	736.439999999987	1012.85999999998	552.065714285705	631.380000000009	867.850000000003	911.752999999983	896.535555555539	647.384444444432	597.719999999989	744.600000000005	670.140000000005	668.099999999988	688.322499999987	728.280000000005	910.831111111094	608.963333333323	717.060000000005	543.400000000007	648.013333333338	726.239999999987	649.740000000005	905.627000000003	656.879999999988	639.540000000005	621.180000000012	440.639999999992	671.160000000005	720.119999999987	618.793333333322	2552.04000000001	545.700000000008	716.040000000005
285	184.985439658206	184.982042866368	184.996475299199	1161.06	1150.85	1169.28	74	54	564.060000000008	795.599999999986	751.74000000001	1181.16	520.199999999991	683.399999999988	496.739999999991	512.039999999991	609.959999999989	516.119999999991	4194.59033333332	593.639999999989	1095.533	404.939999999993	778.259999999986	754.800000000011	517.139999999991	781.320000000011	487.559999999991	523.259999999991	627.299999999989	584.45999999999	730.320000000005	787.439999999986	869.039999999985	477.273999999991	554.635714285704	588.540000000008	586.500000000008	537.53999999999	793.559999999986	543.65999999999	490.619999999991	586.500000000011	542.63999999999	513.059999999991	592.619999999989	497.760000000007	1293.92375000001	1069.76615384615	556.009999999991
286	184.985589130108	184.982934242222	184.996925516331	1143.71	1136.61	1149.9	47	37	638.519999999989	1205.60416666667	852.719999999985	847.619999999985	581.39999999999	877.199999999984	614.306250000007	710.940000000005	706.860000000007	927.168888888894	1207.67999999998	567.120000000008	1408.65285714286	835.382500000007	960.840000000004	818.021249999985	655.860000000005	822.119999999985	664.020000000007	623.220000000006	917.000000000007	521.04999999999	690.540000000007	858.840000000006	861.900000000006	549.780000000008	629.339999999989	642.366249999988	669.318749999989	588.540000000006	751.739999999987	597.719999999989	624.240000000006	783.359999999986	568.140000000008	676.260000000007	970.8125	575.27999999999	1479.42900000001	735.419999999987	629.090000000006
287	184.984575514896	184.979974872101	184.995743800649	1083.505	1079.39	1090.62	42	38	621.179999999989	676.185714285701	865.979999999985	766.019999999986	646.679999999988	798.617499999985	632.153750000006	838.440000000001	1105.49307692308	1152.60000000001	1424.29500000001	956.760000000002	849.659999999985	820.080000000008	842.519999999985	839.459999999985	581.39999999999	1016.94	629.340000000006	623.219999999989	846.599999999985	1158.72	688.499999999988	1120.98	1411.63461538462	532.439999999991	664.019999999988	553.860000000008	642.366249999988	580.380000000006	836.399999999985	656.879999999988	564.05999999999	839.459999999985	702.620000000006	653.819999999988	626.280000000004	592.619999999989	1477.98	535.500000000008	605.879999999989
288	184.989804780096	184.98598307144	184.99716752144	37.2435	22.45	40.798	14	12	882.588333333333	1259.97444444444	1222.22622222222	1343.779	975.332444444445	1213.04422222222	908.591111111111	1027.3536	960.421333333334	942.788	1526.25244444444	981.453777777778	1254.87333333333	1289.9205	1248.888	1222.22622222222	870.795333333333	1244.67111111111	986.554888888889	906.977555555555	1120.037	879.972333333333	942.685333333333	1272.35566666667	1229.50166666667	902.306666666666	974.418333333333	937.686333333333	962.069555555556	903.916888888889	1219.29833333333	970.231333333334	937.686333333333	1285.8417	900.954333333333	957.988666666667	642.81	958.093	1624.5414	1013.08066666667	889.633777777777
289	185.032729022339	185.030894415719	185.043044947736	52.018	49.974	60.195	10	8	754.923333333334	1434.6824	974.415600000001	817.180200000001	1097.87866666667	875.331600000001	610.079600000001	1506.565	1163.18	1274.2298	328.5688	1560.1916	1190.4256	1040.808	1359.4834	1050.8148	768.1855	1253.0512	631.586333333333	907.817166666666	410.120400000001	95.8956666666667	79.5756000000001	321.426	602.9382	119.379	94.8786000000001	650.8876	860.028600000001	372.373000000001	692.509200000001	379.5144	1884.24783333333	1239.543	756.963666666667	1242.8472	2019.996	1482.3506	1165.0684	2293.4096	611.6
290	185.122217932289	185.121001212828	185.133166598291	203.0325	199.984	203.044	4	4	8.16228571428571	32.6491428571428	23.4665714285714	39.7911428571428	74.4326250000001	94.8865714285714	47.9534285714285	156.103714285714	51.0142857142857	43.8661428571428	24.4868571428571	25.5035714285714	36.702	49.994	56.11375	48.972	92.768	63.2555	42.852	70.3997142857143	14.272	16.3245714285714	7.13650000000001	9.18257142857142	37.7822857142857	20.4057142857143	17.333625	136.718285714286	76.5214285714285	55.0954285714285	45.9128571428571	39.791142857143	538.710857142857	273.436571428571	89.7851428571428	224.462857142857	451.005750000001	371.371	226.4955	378.51275	91.8257142857142
291	185.984176300503	185.984176300503	185.984176300503	1074.32	1074.32	1074.32	1	1	733.77944444444	1165.47444444444	1230.11999999999	1105.26166666667	608.939999999997	1391.01722222221	687.85444444444	597.024999999996	548.03833333333	633.419999999997	484.763888888886	549.779999999997	1313.45499999999	1303.55999999999	1249.49999999999	1205.63999999999	578.339999999997	1294.37999999999	530.399999999997	624.239999999997	1236.23999999999	506.939999999997	479.661111111108	2469.16526315788	1301.51999999999	554.879999999997	567.428888888885	724.200000000005	490.887222222219	593.639999999997	1392.29999999999	631.379999999997	618.456666666663	1299.47999999999	535.499999999997	519.462777777775	524.582352941174	602.819999999997	485.784444444442	513.618888888886	500.54722222222
292	186.07818979421	186.077554371731	186.083473827946	515.27	510.134	518.302	5	3	4.08160000000003	17.3324444444445	8.16266666666666	11.2236666666667	7.14155555555557	10.2155555555556	8.1576	10.2088888888889	449.191111111111	1112.16333333333	14.2828	2038.73730000001	13.2626	6.12533333333333	12.252	10.2022222222222	57.1324444444446	15.305	36.7280000000001	41.8336666666666	9.18200000000002	9.18299999999999	6.1253333333334	6.12133333333334	12.244	7.14155555555548	7.14233333333333	5.10111111111106	7.14233333333333	9.18299999999999	14.2758	9.18299999999999	10.1966666666666	8.16239999999998	3.06266666666666	11.2224444444445	12.2426666666667	5.10166666666666	6.12199999999999	8.16266666666666	11.2233
293	186.143010549834	186.143010549834	186.143010549834	363.216	363.216	363.216	1	1	38.7694999999999	65.2960000000003	67.3365000000003	95.9152500000001	43.8707500000002	79.5794999999998	55.1002500000001	163.24	88.7726250000001	72.4377500000003	34.6885000000001	34.6884999999999	45.9100000000001	31.6277499999999	55.0934999999998	65.2942222222223	8.15700000000004	14.2835000000001	11.2241249999999	9.17662500000004	28.5705	7.14175000000003	7.14175000000003	28.5669999999999	32.6479999999999	7.14262500000001	8.16200000000003	49.9922499999999	12.236	24.4859999999999	21.4252500000001	17.346375	128.5515	43.8707499999999	17.34425	10.20375	32.6479999999999	57.1339999999998	16.336	21.4252499999999	10.2022222222222
294	186.959182361634	186.95331489961	186.971240426383	1076.37	1072.23	1083.51	49	36	3235.02083333333	4098.64583333333	3129.36000000001	4018.8	1581.00000000002	4055.77083333333	3184.44	2774.83090909091	2894.0625	4361.52	3127.83333333333	1099.79999999998	3907.75	4097.34	3779.1	3954.54	3078.36	4137.12	2387.82000000001	3065.5625	3976.98	3066.12	3680.15999999998	3691.38	3844.45833333333	2871.3	2877.72916666667	3260.94	2799.125	3132.42	3330.30000000001	3219.12	3292.1875	2718.30000000003	2985.54	3293.69133333332	5356.57931034481	3159.96	3131.91666666667	2737.875	3012.65666666667
295	186.958365826411	186.955107369301	186.973042647662	1100.83	1091.64	1116.09	44	28	947.580000000013	1036.32000000002	883.007999999983	1206.66000000002	927.180000000013	997.560000000019	785.399999999986	1181.42555555556	825.180000000016	1669.18636363637	1103.64000000002	1021.02000000001	1091.40000000002	989.994999999981	1068.96000000001	1067.94000000001	742.560000000014	1616.70000000001	1693.2	800.700000000016	1068.96000000002	898.620000000017	755.819999999987	1129.14000000002	1068.4142857143	1036.32000000001	1043.90000000001	930.52142857144	1048.56000000001	813.959999999985	961.164285714298	929.220000000013	804.780000000016	1192.38000000002	859.859999999985	1405.56000000001	944.821428571441	923.37142857144	976.139999999983	1000.62000000001	875.160000000017
296	187.090337785026	187.090337785026	187.090337785026	518.301	518.301	518.301	1	1	17.3437777777778	15.2924999999999	15.305625	20.4050000000001	8.16199999999992	15.32625	12.236	6.126	170.486125000001	461.153000000002	15.3033333333334	836.107999999999	14.2835000000001	15.315	15.3149999999998	12.2430000000001	21.4252500000001	19.387125	17.3442499999998	20.4050000000001	14.2834999999999	18.36675	11.229625	19.3847500000001	15.3037499999999	8.16199999999992	12.2430000000001	10.2024999999999	14.2835000000001	15.3037500000001	15.295	13.264875	6.12149999999994	17.3437777777778	9.18900000000001	16.3239999999998	9.18224999999991	6.12149999999994	6.12150000000003	14.2852499999998	8.16266666666666
297	187.090497594548	187.090497594548	187.090497594548	510.134	510.134	510.134	1	1	8.15999999999995	19.3875999999999	8.1616	16.3232	5.10099999999994	9.1817999999999	7.13440000000001	10.2040000000001	170.3734	295.916000000002	7.14280000000004	650.972666666668	10.204	12.2447999999999	10.202	12.2447999999999	8.16320000000005	9.1818	13.2625999999998	6.12120000000007	9.1817999999999	6.1212	6.12119999999993	9.18360000000006	12.2423999999999	12.2304000000001	5.101	13.2626000000001	6.1212	3.06060000000003	8.15466666666672	7.13440000000001	6.11520000000007	9.1818000000001	3.0606	11.2243999999999	4.08159999999998	7.14979999999996	9.1818	8.16159999999991	9.18360000000006
298	187.984136286838	187.984136286838	187.984136286838	82.628	82.628	82.628	1	1	234.651111111111	440.736	318.552	398.91775	161.1995	241.79925	147.93625	189.7665	189.51075	253.394	516.309750000001	251.01225	157.1185	236.553	139.77425	160.17925	229.725	63.26325	84.6784444444445	118.349	320.3585	157.1185	250.9815	255.09375	192.843	185.579333333333	155.097	229.55625	111.20725	178.54375	201.88575	105.150125	134.581333333333	198.943333333333	110.184	185.6855	96.9237500000001	137.73375	174.46275	109.16675	130.592
299	188.072994151221	188.067724111129	188.080385185477	193.847	190.777	194.858	10	10	160.1714	366.3236	310.156000000001	438.814999999999	267.698499999999	393.816499999999	274.447249999999	1028.90225	85.7010000000004	370.350749999999	34.6884999999999	519.307249999999	277.507999999999	359.1104	322.872999999999	220.373999999999	423.403749999999	415.241750000002	145.89575	608.963000000003	332.601499999999	32.6000000000001	144.8755	447.889749999999	348.925499999999	84.6807499999998	87.7414999999998	414.221500000002	95.9034999999997	236.349999999999	333.6054	222.687000000001	859.176800000001	515.201	88.7617499999998	108.0352	210.223	464.213750000002	25.5062499999999	233.637249999999	143.679
300	188.109489263017	188.107847385123	188.120387913193	172.4215	169.381	172.447	12	12	53.1006666666665	123.541	96.9158333333335	139.762833333334	132.621666666667	193.831666666667	193.863333333334	423.438333333334	120.393714285714	129.582333333334	35.7408333333334	74.4721666666668	53.1006666666668	118.358666666666	70.4029999999998	55.08	260.185000000001	129.582333333334	106.114666666667	165.286285714286	43.9101666666667	123.454571428571	73.4640000000002	30.6350000000001	51.0166666666665	91.8299999999998	63.2503333333334	290.011333333334	197.944666666667	107.135	101.008285714286	47.9478333333334	1018.29266666667	555.061333333335	214.269999999999	362.218333333332	990.743666666669	625.464333333335	346.856666666667	781.320000000002	195.904
301	188.11374941784	188.108814373351	188.120245517829	290.2745	286.694	290.77	4	4	43.8313333333336	101.013	60.1898333333337	56.1183333333335	54.0776666666663	38.7726666666664	49.0239999999999	188.576666666668	61.1599999999999	121.419666666666	20.4066666666667	72.4436666666668	9.18300000000002	38.7726666666668	14.2823333333333	18.366	18.366	22.4473333333332	9.19050000000001	18.3630000000001	18.3659999999999	23.4676666666667	12.232	12.2320000000001	20.4066666666667	27.5444999999999	11.2218333333334	42.8469999999999	5.11083333333332	25.5083333333334	23.4638333333335	17.3428333333334	436.274666666666	113.257	9.18300000000002	14.2846666666667	142.846666666667	245.900333333334	19.3863333333334	30.6100000000001	33.6655000000002
302	189.068457369875	189.068457369875	189.068457369875	193.867	193.867	193.867	1	1	28.5669999999999	60.2094999999999	31.6277499999999	62.2504999999999	28.6089999999999	73.4579999999998	28.5669999999999	151.145	39.7897499999999	62.2352499999998	11.22275	60.1947499999998	37.7492499999999	59.1744999999998	43.9352499999999	37.7492499999999	72.4377499999998	71.4175000000003	24.4859999999999	73.5659999999998	44.8888	24.456	16.324	75.4984999999998	39.7897499999999	9.18224999999997	15.30375	58.1542499999998	13.26325	20.3749999999999	38.7694999999999	24.5160000000001	120.3895	54.0732499999999	10.2025	28.5249999999999	31.6355	67.3365000000003	5.10124999999999	38.7694999999999	20.38
303	189.089528618133	189.088303254458	189.090753981807	384.6525	384.624	384.681	2	2	24.468	55.0934999999998	55.0568571428571	80.670285714286	31.6277499999999	44.8909999999999	32.6479999999999	90.8022500000004	10.2025	10.19625	13.26325	9.18224999999997	29.590875	42.8504999999999	34.6885000000001	32.6479999999999	37.7261249999999	71.4174999999998	27.567	54.0732499999999	86.7242857142857	86.7212499999998	65.2960000000003	99.0370000000001	69.3770000000003	56.1137500000002	51.0250000000003	53.0548571428571	14.2835	29.5872500000001	46.9315000000002	46.9314999999999	44.8635000000002	27.5467500000001	29.5872499999999	21.4252499999999	30.6112499999998	36.7302857142857	13.2535	30.6074999999999	9.18337500000001
304	190.914782637328	190.90842850649	190.921136768165	49.481	48.96	50.002	2	2	199.9984	311.161	334.642	329.6215	310.1408	440.7264	323.4668	199.24125	197.9188	213.2636	206.0905	191.7976	344.8445	335.66225	288.1335	335.6458	45.9090000000001	30.606	17.3434	19.3838	373.4115	136.7068	155.078	283.02475	327.50025	246.8884	239.75875	193.8475	247.9086	319.3852	309.59025	200.9794	156.1212	359.1104	209.141	160.1714	146.916	156.09825	154.05775	127.53125	396.4688
305	191.100640817394	191.100279162265	191.101002472522	56.111	56.108	56.114	2	2	45.8742857142857	67.342	75.5663333333334	96.9316666666667	79.5822857142857	83.7356666666667	53.0102857142857	112.236666666667	84.6244285714286	118.353142857143	67.331	101.942857142857	44.8873333333334	60.1996666666667	54.0776666666667	51.0142857142857	138.758857142857	71.4933333333333	61.28	118.436	14.2846666666667	15.3085714285714	24.488	18.372	23.4271428571429	8.16228571428572	5.10166666666667	25.5083333333333	17.3456666666667	30.665	17.3456666666667	16.3226666666667	53.0548571428572	22.4436666666667	16.3245714285714	18.366	43.8743333333333	36.732	41.8336666666667	34.6573333333333	20.4228571428572
306	191.141313900899	191.140412782666	191.144384047564	384.607	375.441	384.737	11	9	23.4523333333334	54.0717777777775	65.2586666666664	123.527555555555	8.16266666666666	88.7593333333335	27.5459999999999	19.3847500000001	9.18224999999997	13.2556666666667	8.16177777777774	13.2628888888888	80.6063333333333	195.882666666666	92.8402222222224	76.5166666666663	6.11774999999999	219.347777777778	95.9635555555554	16.324	211.186	172.42225	123.460333333333	203.179	140.806	103.042444444445	83.6810000000005	135.704333333333	58.1526666666664	13.2632500000001	70.3953333333335	5.10111111111112	28.5495000000001	135.704333333333	52.0327499999999	47.9504444444442	59.1793333333333	9.18200000000002	50.9833333333331	103.04525	16.3253333333333
307	191.141118556996	191.140349925759	191.142436335297	351.967	345.881	352.033	8	7	21.4269999999999	35.7116666666664	37.7523333333334	54.1218333333334	5.10083333333336	56.1183333333335	6.11599999999999	11.2231428571429	6.11600000000004	9.19050000000001	2.04033333333333	8.16133333333338	36.7679999999999	64.2810000000001	47.9086666666666	45.9599999999999	10.2028571428571	131.623	99.9926666666669	6.11657142857145	151.009333333334	102.033333333334	90.809666666666	110.190857142857	100.996500000001	89.7746666666672	56.1091666666665	103.154666666666	53.0053333333332	6.12171428571428	56.1091666666665	12.242	5.10142857142857	42.8960000000003	38.7654285714287	6.12599999999999	40.8533333333332	7.14116666666671	6.12199999999996	65.2982857142857	2.04066666666665
308	191.141200675051	191.141200675051	191.141200675051	249.954	249.954	249.954	1	1	18.366	26.5257777777778	23.4676666666667	32.6471111111111	9.18300000000002	28.6035555555555	13.2628888888889	21.427875	30.61	31.6268888888888	18.364	33.671	19.3863333333333	30.6100000000001	20.4066666666667	23.4651111111111	14.2831111111111	19.3863333333333	13.2542222222222	34.6913333333333	32.6471111111111	47.9504444444445	29.5864444444444	29.5864444444444	17.3437777777778	19.3863333333334	19.3842222222222	23.4651111111111	11.22	27.5309999999999	23.4676666666666	13.2643333333333	21.413	18.36675	10.2022222222222	28.5693333333332	19.3842222222222	12.2586666666667	17.3456666666667	20.4044444444445	18.366
309	191.142870352391	191.142870352391	191.142870352391	321.367	321.367	321.367	1	1	16.3382857142858	35.7466666666669	38.7708571428571	62.2374285714285	5.10142857142857	52.0345714285714	5.09714285714287	12.2417142857143	9.18257142857142	12.2434285714286	12.2434285714286	15.2914285714286	73.4605714285714	84.6837142857142	58.148142857143	57.1840000000002	6.12085714285716	113.251714285714	101.008285714286	4.08066666666665	62.2374285714285	60.1462857142859	28.568	53.0994285714288	53.0548571428571	48.9325714285716	25.4875	66.3185714285714	33.6694285714286	5.10142857142857	34.6672499999999	6.12171428571428	10.2028571428571	36.7302857142857	17.3448571428571	15.3042857142857	40.8114285714286	6.11657142857145	22.4462857142859	39.7911428571428	8.16228571428571
310	191.14175706038	191.14175706038	191.14175706038	398.914	398.914	398.914	1	1	26.5162857142856	53.0520000000001	56.1169230769231	73.4621538461539	19.3858461538462	65.2701538461538	13.27	34.6747692307692	14.2843076923077	15.3103846153846	12.249	12.2436923076923	23.4653076923077	55.0966153846154	49.9904999999999	33.6701538461537	15.3034615384616	40.7938461538461	21.4264615384615	15.3046153846154	55.0924615384614	82.6386923076925	48.9747692307693	81.6184615384617	39.774	69.3756923076922	86.7261538461539	31.6271538461538	30.6230769230769	12.2381538461538	46.9134285714286	18.3655384615385	38.754153846154	36.7310769230769	44.8935384615385	22.4552307692308	55.0924615384614	16.3249230769231	23.4759230769231	48.9747692307693	10.2023076923077
311	191.143884186247	191.143884186247	191.143884186247	309.129	309.129	309.129	1	1	81.6218181818183	148.959818181818	164.263909090909	166.393363636363	9.18245454545451	106.108363636363	24.4865454545455	43.8492500000001	14.2838181818181	22.4459999999999	9.18225	19.3851818181818	38.7323636363638	31.6284545454546	25.5090909090909	37.7332727272728	22.4459999999999	104.123454545454	88.8032727272728	31.6425454545455	28.5676363636363	41.8311818181819	55.0947272727273	52.0617272727272	33.669	34.6892727272728	24.5016	34.6892727272726	21.4257272727273	19.3851818181817	26.5265	10.2027272727273	27.5473636363635	27.54675	14.2838181818181	21.4257272727272	35.7095454545453	21.4142727272727	16.3170909090909	38.7703636363637	5.10363636363637
312	191.178511670693	191.175491120094	191.192132558732	614.237	600.911	624.4	34	24	109.17057142857	1138.70171428571	655.023428571423	1343.86575000001	438.661428571433	995.736888888891	685.631999999994	1137.6345	427.499714285717	1657.93333333333	156.117375	482.282625000002	624.414857142852	716.140285714293	707.058000000005	368.355375	409.134571428568	121.413999999999	76.5214285714279	193.854285714287	455.365999999996	319.349428571431	91.8128571428567	504.021142857139	124.470500000001	57.1360000000004	75.5011428571422	270.375714285712	41.8317142857139	244.868571428573	85.7040000000006	383.627428571425	1561.03714285715	625.413250000003	81.5657142857137	435.661999999996	358.120285714283	1250.92866666667	185.692000000001	177.504857142859	107.060625000001
313	191.97512159765	191.97512159765	191.97512159765	252.006	252.006	252.006	1	1	7.1414	15.306	36.7272	46.9314999999999	8.1616	42.8484	12.2424	17.3434	3.0606	9.18224999999997	18.3636	7.1414	57.1312	81.616	73.4544	64.2726	5.101	8.16199999999998	8.15360000000001	5.101	29.5916	12.2448	6.1212	19.3876	57.1312	53.0504	21.4242	133.6462	51.01	29.5916	78.5554	25.5062499999999	8.1616	129.5654	62.2322	66.313	108.162399999999	11.2486	12.2448	100.9998	2.0404
314	192.048917732658	192.048917732658	192.048917732658	657.054	657.054	657.054	1	1	7.14218750000002	21.4186874999999	23.4743750000001	16.325	9.18281250000003	16.3249999999999	13.2543125	9.18843750000002	13.2640625	7.14175000000003	12.243	11.2220625	18.3644999999999	20.4050000000001	17.3453125	20.4049999999999	9.18281250000003	17.3389375	10.203125	13.26325	21.4252499999999	7.14218749999997	9.18281250000003	15.298125	18.3644999999999	16.325	5.10312500000001	9.18281250000003	11.2234375	12.24375	19.391875	10.2025	19.3859375000001	17.3453125	11.2193125000001	9.18281250000003	9.18224999999997	11.226875	13.2681249999999	10.199375	5.10125000000002
315	192.051086528647	192.046156448924	192.063127104621	356.0505	350.961	356.074	6	6	21.4480000000001	29.5896666666667	27.5477142857143	26.5274285714286	16.3245714285714	14.284	6.11657142857145	40.8066666666665	22.4462857142857	56.1549999999999	11.2218333333334	34.6856666666666	12.256	29.5896666666667	27.5444999999999	27.5477142857143	20.3885714285713	47.9534285714285	23.4676666666667	74.4182857142854	84.7429999999999	8.16228571428571	10.2033333333334	10.2033333333334	101.008285714286	28.568	7.14116666666671	89.7851428571428	51.0142857142857	58.1590000000001	68.3511666666671	10.2028571428571	104.074	74.4843333333335	6.12099999999998	14.2963333333334	82.7125714285717	43.8722857142857	7.14233333333335	23.4676666666667	126.515428571429
316	192.138247446175	192.136565370453	192.150009505289	172.425	170.344	173.444	14	14	196.064	253.249333333334	167.307333333334	235.6585	5.10083333333334	179.549333333334	42.8470000000001	13.2621666666666	1131.54966666667	837.693666666665	200.1944	440.784000000001	179.555200000001	217.2955	192.843	96.9316666666669	10.2016666666667	141.826333333334	58.1495000000001	4.08133333333334	432.974666666667	156.0855	134.662	219.550833333333	479.478333333334	159.172	112.236666666667	909.859500000002	410.174000000001	11.2236666666666	542.817333333332	187.710666666667	12.244	847.758499999997	192.843	379.563999999999	810.144666666669	8.16266666666669	159.172	519.9944	466.292333333334
317	192.14281509355	192.139031832893	192.149671097463	342.807	339.709	343.853	4	4	32.6528000000002	75.4948	72.5028333333335	87.7372	3.06120000000002	23.4921999999999	7.1582	7.1414	425.444250000002	221.3834	101.0196	140.7876	11.2222	5.101	29.5858	8.16319999999996	3.0606	10.2139999999999	6.13200000000002	8.15200000000004	19.3831666666666	12.2424	7.1414	10.192	10.202	1.02040000000001	3.06119999999999	49.988166666667	2.0404	4.08560000000002	18.3636	5.10199999999998	4.08560000000002	13.2651999999999	6.12240000000004	3.0606	7.1414	13.2626	5.101	7.1414	4.0808
318	193.051436574221	193.04794153162	193.052116384446	335.6685	334.647	336.688	4	4	12.2331428571429	14.284	15.3042857142857	15.3042857142857	11.2231428571429	13.2637142857143	10.2028571428571	16.3131428571429	56.1157142857143	51.9908571428569	29.5882857142857	26.5274285714286	14.2840000000001	12.2434285714287	13.2637142857144	14.272	11.2231428571429	10.2028571428571	11.2231428571429	12.2417142857143	15.3042857142857	12.2434285714286	11.2325714285715	8.1554285714286	11.2231428571429	8.16228571428571	12.2434285714287	21.426	7.142	14.284	11.2310000000001	8.16228571428571	35.71	16.3245714285714	11.2231428571429	17.3448571428571	14.2819999999999	20.4057142857143	17.3448571428571	24.4662857142858	9.1825714285715
319	193.049127828664	193.043944513173	193.060370577075	253.026	249.96	254.068	33	33	398.950333333334	776.437428571428	1262.09342857143	1326.21666666666	1141.65975	1564.89914285715	1205.97771428572	1999.85333333334	171.407999999999	176.517666666666	166.287166666667	37.7523333333332	2235.36775000001	2784.35971428571	2591.435	2444.60457142857	343.796166666666	164.273666666666	239.565714285714	306.085714285713	1255.92775000001	362.201428571428	35.7050000000001	522.386285714285	1715.04025000001	1153.8085	720.321714285711	3341.31874999999	1960.98914285714	2026.28742857142	2127.22125	1632.45714285715	3859.74085714286	3280.10375000001	2278.21825	2668.04714285714	3149.51175	3287.62	2004.86142857143	3181.1395	162.233
320	193.04843070152	193.044563187217	193.060646454275	214.2495	210.174	215.264	26	26	11.2328333333334	32.6453333333334	19.3863333333334	34.6856666666667	16.3226666666666	37.7461666666667	16.3456	83.6536666666668	3025.04125	2999.698	1902.83285714286	348.612000000001	51.0083333333332	113.257	80.6025714285714	16.3245714285714	94.8910000000002	19.3863333333333	29.5848333333334	132.643333333334	130.709333333333	51.0583333333334	37.7461666666667	36.6960000000001	213.239714285714	98.9677142857142	109.155285714286	761.168666666669	139.785666666667	120.281333333334	240.798666666667	152.029666666666	354.055666666667	373.381000000001	161.212666666667	289.037333333334	84.7706666666665	298.957666666666	63.2488571428571	333.353142857143	13.2513333333334
321	193.051342083156	193.046779377568	193.060483425924	358.114	351.987	359.128	18	18	8.16914285714289	11.2231428571429	12.2445	10.2025	9.18225000000004	10.2025	7.13737499999998	22.4462857142857	30.6075000000001	28.588	16.3245714285714	7.137	8.16300000000001	10.1942857142857	9.1825714285715	11.22275	10.18875	8.16300000000001	15.3042857142857	19.3728750000001	14.294	12.2430000000001	8.16228571428577	16.3222857142858	14.2835000000001	11.22275	7.142	12.2445	5.09812499999999	9.18257142857142	8.16228571428571	6.12149999999998	20.4049999999999	11.2231428571429	5.10125000000002	8.16228571428571	8.16700000000003	24.4860000000001	7.14200000000005	9.18257142857142	8.16199999999998
322	193.08514475793	193.08082984791	193.0954026552	207.091	204.058	208.14	13	13	11.2231428571429	7.14116666666668	10.2014285714286	13.2637142857143	25.4892857142857	12.2417142857143	23.4665714285714	22.4473333333334	2408.89457142857	594.826571428571	568.299142857143	410.154857142857	9.19028571428575	19.3854285714286	27.5477142857144	7.14200000000002	53.0177142857143	20.4057142857143	27.5477142857144	69.3794285714285	27.5477142857143	72.4402857142857	25.4857142857143	56.1550000000002	19.3854285714286	42.8520000000001	23.4665714285715	27.567	12.2434285714286	21.4260000000001	13.2643333333334	22.4462857142857	78.562	12.244	29.5882857142858	64.2705000000001	24.4868571428571	51.0142857142857	46.933142857143	22.4462857142857	10.2028571428572
323	193.089868130434	193.089868130434	193.089868130434	219.362	219.362	219.362	1	1	11.2231428571429	14.284	15.3042857142857	20.4057142857143	8.16200000000001	17.3302857142857	8.16200000000001	28.568	140.799428571429	91.8257142857142	36.725142857143	32.6217142857143	13.2637142857143	18.3651428571428	17.3448571428571	9.18257142857142	19.3854285714286	7.14175000000001	5.10142857142857	22.4462857142857	15.3042857142857	20.4057142857143	10.2028571428571	13.2525714285714	14.272	7.137	11.2137142857143	180.565285714285	4.08114285714286	32.6491428571428	14.274	44.8925714285714	95.9068571428571	7.142	11.2058571428571	23.4632857142857	32.6491428571428	167.321	8.16228571428571	20.3925	8.16228571428571
324	193.090088335056	193.090088335056	193.090088335056	230.585	230.585	230.585	1	1	15.3033333333333	15.295	35.7116666666666	27.549	24.5173333333333	33.6893333333333	24.4871999999999	50.029	90.7503333333333	68.3548888888888	44.8897777777777	31.6303333333333	23.4676666666667	23.4804444444444	20.42	20.4044444444444	27.549	20.4059999999999	65.3013333333333	23.4497777777777	15.305	73.4639999999999	55.026	21.4246666666666	8.16266666666666	49.0026666666666	30.6066666666666	24.4853333333333	30.61	16.3235555555555	23.4804444444444	25.5055555555555	61.2133333333332	26.5286666666666	36.732	44.8897777777777	52.0313333333333	37.7728888888888	36.732	69.375111111111	25.5083333333333
325	194.047792414473	194.047792414473	194.047792414473	351.987	351.987	351.987	1	1	3.06085714285714	10.2028571428571	8.16228571428571	5.10499999999999	5.10142857142857	5.10142857142857	7.13600000000002	10.2028571428571	4.0777142857143	10.2100000000001	4.08114285714286	10.2028571428571	10.2114285714285	7.14174999999998	8.15600000000001	5.10571428571426	5.10142857142857	9.18257142857142	6.12171428571428	8.1554285714286	6.12171428571433	3.06085714285714	4.08114285714286	8.16228571428571	12.2417142857143	3.06085714285717	4.08114285714286	6.12685714285711	4.0777142857143	4.08114285714286	14.284	5.10142857142857	6.12171428571428	11.2325714285715	6.12085714285716	7.14699999999999	6.12685714285711	5.1007142857143	6.12171428571428	8.16228571428571	7.142
326	194.053019684681	194.053019684681	194.053019684681	211.212	211.212	211.212	1	1	5.107	1.0204	8.16320000000001	8.16320000000001	4.0808	3.0612	6.1284	14.2828	400.938600000002	372.811	194.8582	52.0404	8.1616	5.101	6.1212	8.1616	15.303	2.0408	3.0606	20.404	9.1926	7.14980000000004	6.12240000000001	9.18360000000001	16.3232	16.3232	13.2626	75.4948	15.306	13.247	21.4242	24.4896	34.6868000000002	46.9292	20.404	36.7704	13.2782	28.5712	2.0404	16.3232	3.05759999999998
327	194.063564063384	194.062102030339	194.065026096428	253.5135	253.009	254.018	2	2	31.6288571428571	82.6431428571428	139.779142857143	61.2171428571428	140.799428571429	212.189714285715	153.042857142858	276.49742857143	23.4665714285713	17.3448571428572	21.423	12.2434285714286	313.227714285715	369.343428571428	354.039142857143	306.085714285714	45.9128571428571	16.3245714285715	20.3885714285714	36.7302857142855	83.6517142857145	39.7911428571428	12.2417142857143	53.0548571428571	173.424285714286	147.941428571429	79.5822857142853	528.508	236.706285714287	275.477142857142	254.051142857143	200.996285714286	629.494249999998	465.250285714287	261.193142857143	355.059428571427	450.966285714286	472.789142857144	141.819714285715	475.453142857144	20.4057142857143
328	194.072424524726	194.066190120429	194.078107810882	228.023	226.481	230.592	4	4	45.9149999999999	125.501	91.8149999999997	133.641833333333	74.6181666666664	86.7283333333331	62.2403333333332	226.476999999999	38.7346666666668	68.3623333333332	16.3253333333333	26.5286666666666	62.2301666666665	81.6933333333335	97.010833333333	73.4639999999998	29.5848333333332	57.1386666666665	15.3025	45.8700000000001	33.6709999999999	7.14233333333332	3.05799999999999	21.4269999999999	34.6913333333332	8.16266666666665	8.16266666666665	98.9723333333331	16.3253333333333	31.6303333333333	40.8533333333332	12.244	193.863333333334	89.7746666666664	19.3863333333333	17.3456666666666	44.8946666666666	116.432	27.5444999999999	21.4269999999999	10.2033333333333
329	196.039703706311	196.037911203421	196.04082565183	91.8365	91.811	97.927	8	8	1120.2345	1447.73475	1464.114	403.295	26.52975	1159.856	17.3497142857143	22.4462857142857	2274.13725	2952.6035	25.5071428571429	905.982000000001	2660.117625	4522.76825	3364.7625	2827.459125	27.54675	3044.53257142858	2349.321	4.081	480.554571428572	44.8635	103.034428571429	130.512	958.014749999999	256.271	71.48	389.749142857143	1941.53575	16.3245714285715	1624.262625	17.3448571428572	73.4579999999999	5496.043	2442.232	3109.722	7066.49885714287	48.9737142857143	128.56725	4519.86571428572	7.14174999999999
330	196.039986747378	196.039986747378	196.039986747378	59.174	59.174	59.174	1	1	9.17279999999999	376.5276	681.4936	1508.8758	11.2244	2198.531	7.1414	2.0404	366.84	308.1004	9.18359999999999	7.1414	1337.4822	1106.1136	1624.4768	1207.976	57.1312	30.606	1.02175	27.54675	316.262	11.2222	29.5858	43.8772	532.0224	31.6324	71.414	2891.2468	783.5136	9.1926	611.0998	4.0808	32.6464	3469.87025	402.979	6.1212	2371.965	7.1414	13.2626	2266.8844	14.2996
331	196.047049802099	196.041101216161	196.067956968795	92.831	79.574	106.106	119	96	349.958	1478.34225	1479.429	1871.80077777778	2768.277375	2726.42325	3240.32411111111	4771.70925	2558.945	3261.65044444444	2416.97225	4031.91822222222	2690.619	4567.012	3425.06033333333	2840.724	2610.81975	3045.44625	2638.99777777778	267.327333333333	487.73925	59.1382500000001	109.16675	130.512	968.190888888889	252.010571428571	104.142	4087.87269230769	2024.34133333333	1497.68622222222	1622.1975	978.419750000001	1934.6784	5760.55177777778	2173.709	4611.53	9774.70200000001	8546.68749999999	128.56725	10485.1877777778	2341.346
332	196.054347488196	196.041173831103	196.070409473779	59.157	55.082	62.245	72	71	15.288	4.08133333333333	8.1616	5.10083333333334	935.706799999999	9.1815	97.952	2836.52666666667	59.102	24.4848	9.183	39.7878	1634.3604	1311.12833333333	1702.7138	1269.3776	5306.75366666667	5260.9995	1029.5712	4983.677	6.1212	12.2424	11.2218333333333	7.14233333333333	4.0768	8.16319999999999	15.305	3160.47633333333	21.427	1017.3144	1.0202	574.353833333334	2319.7074	6.1212	0	1437.64966666667	83.6564	1080.33128571428	12.244	2310.82866666667	150.1458
333	196.050400571095	196.043284296814	196.06182181735	71.417	68.35	74.489	22	22	18.3655384615385	470.991230769231	494.849230769231	367.302857142857	873.383384615384	430.379714285714	1095.3184	305.072	163.175384615385	464.24	99.9826153846153	832.508307692308	713.141307692308	1509.97	1028.448	1010.38235294118	1817.031	1255.90407692308	646.582461538461	1301.91261538462	137.793461538462	27.5462307692308	29.5882857142857	36.7283076923077	236.711384615385	47.9544615384616	45.8935714285714	387.545714285714	145.904	254.056615384615	500.971076923077	203.025923076923	984.522692307693	1082.99492307692	189.762923076923	380.574769230769	811.083461538461	5003.71466666667	58.1318571428571	706.319076923077	155.086769230769
334	196.072157869685	196.071352302616	196.07269802987	60.7045	60.195	62.229	4	4	6.11500000000001	32.6464	3.0606	2.0404	1132.385	4.0816	224.656666666667	1015.099	100.914	56.1183333333334	5.102	135.704333333333	6.1224	2.0404	2.0404	3.0605	2454.80742857143	1878.63133333333	525.385833333334	2518.7915	5.10100000000001	1.01933333333333	3.0606	10.204	3.061	9.183	1.0202	257.0904	34.6856666666667	883.4932	2.0404	516.288666666667	2651.84633333334	5.10166666666667	1.02033333333333	249.949	80.5958	688.635	6.12120000000001	0	61.2100000000001
335	196.073758577046	196.073758577046	196.073758577046	81.614	81.614	81.614	1	1	1.02016666666667	51.0083333333333	24.484	4.08133333333333	197.912333333333	13.2544285714286	714.233333333333	110.178	53.0053333333333	0	184.650166666667	623.394571428571	1.02033333333333	1.01933333333333	0	0	430.862	110.190857142857	251.981166666666	365.262285714286	7.14233333333333	3.061	2.04066666666667	3.0605	42.854	4.07733333333333	7.14116666666666	98.8753333333333	26.5274285714286	62.2301666666666	15.29	67.3388571428571	498.500571428571	0	8.16266666666667	349.909	1.02033333333333	2299.83133333333	1.02016666666667	0	99.988
336	197.045650565468	197.045165811183	197.045829993452	91.823	91.811	92.854	3	3	14.2846666666667	80.5931666666666	119.4765	32.6848	18.363	94.984	19.3838	28.5656	18.363	169.347666666667	8.16319999999998	20.4066666666667	224.436666666666	460.964666666667	270.123333333333	272.3934	20.4066666666667	305.0398	95.9896666666668	16.3253333333333	53.0573333333333	18.348	14.2828	28.5413333333333	49.9963333333333	26.5286666666667	14.2996	35.707	89.7893333333333	29.5896666666667	101.0196	17.3468	55.044	523.858500000001	203.212166666667	22.4473333333333	525.385833333334	36.7272	26.5243333333333	263.246	30.605
337	197.046731336956	197.046313786911	197.047148887001	71.9165	71.412	72.421	2	2	18.3636	47.8977	42.8526	37.7474	27.5454	31.6107	18.3744	27.5481	21.4137	28.5684	39.7917	24.4872	56.1165	77.5428	61.218	61.23	17.3451	42.8526	15.2955	20.404	26.5408	17.3536	21.4242	27.5481	38.7714	19.3857	12.2364	29.5858	13.2626	17.3451	29.5887	13.2639	21.4263	85.6548	16.3248	22.4466	37.7474	25.5075	52.0047	37.7511	22.4444
338	197.050593489307	197.046021397019	197.062667543776	92.855	82.652	98.976	33	32	63.2555	157.1185	167.444	71.46125	296.903142857143	125.600571428572	122.475	486.65925	242.8195	249.97	16.324	356.079714285715	263.233714285714	474.366428571429	331.378125	280.578571428571	84.6837142857144	330.561	210.355428571429	89.7851428571428	59.18175	24.471	17.34425	37.7261250000001	82.6402500000001	41.83025	20.4228571428572	119.36925	197.935428571429	193.8475	148.86525	95.9035000000001	1115.10288888889	573.802	237.893	420.357714285715	1142.21925	1148.77022222222	28.568	1113.46176470588	170.387714285714
339	197.07569872137	197.064052806181	197.079803840787	57.1365	55.076	58.159	10	10	5.09666666666667	20.4066666666667	6.12085714285714	47.9534285714285	74.4721666666666	22.4656666666666	3.0605	368.271571428571	56.0633333333333	9.183	4.08114285714286	2.03866666666667	3.061	24.4868571428571	14.284	18.363	1027.42771428571	767.165333333334	329.836833333333	999.9675	20.4057142857143	6.122	1.02028571428571	9.18257142857142	28.518	5.10166666666667	6.12171428571428	384.647714285714	15.3025	92.9413333333333	56.1078571428571	63.2813333333333	559.142666666667	49.9963333333333	44.8946666666667	154.045166666667	266.294571428572	27.5477142857143	6.12171428571428	247.929428571428	89.8626666666667
340	198.040542313626	198.038978645393	198.042105981859	72.4345	72.421	72.448	2	2	23.46575	58.1049230769231	70.4012307692308	54.0722307692308	39.78975	61.1861538461538	76.5519230769231	33.6701538461539	21.4165	45.91125	40.8123076923077	46.9315	81.6184615384616	190.797538461539	149.985230769231	88.79075	25.50625	71.4215384615385	25.4942307692308	21.42525	55.1173846153846	56.11375	81.6184615384615	52.0356923076923	34.6913333333333	52.037	35.6946153846154	71.4161538461538	37.7485384615385	25.5076923076923	66.32	24.4873846153846	32.648	134.619692307692	34.6885	48.9747692307692	95.9016923076923	48.9710769230769	37.7343076923077	84.7174615384615	27.54675
341	198.043360207298	198.038486581408	198.056364339193	92.854	82.651	98.976	41	40	38.7695	149.97675	156.213	68.398625	27.550125	132.73	30.61875	551.955249999999	238.7385	351.98625	18.3645	385.6545	288.766125	511.14525	395.6145	298.969875	15.30375	334.642	240.956	45.91125	47.957625	29.569125	23.46575	47.9223750000001	85.7010000000001	52.03275	23.483	132.6325	225.47525	13.26325	157.02225	15.30375	1219.322	654.817111111111	242.998	575.420999999999	1249.398	1316.08666666666	21.427875	1235.06428571429	137.73375
342	198.04085734848	198.039157091281	198.058015559691	59.16	57.139	59.185	6	6	11.2112	55.1016	74.4892000000001	195.8784	6.1224	271.3732	21.4284	10.204	39.741	41.8336666666667	23.4646	10.202	162.2118	138.7744	221.3834	144.8968	15.303	123.4684	65.3696	17.3468	51.02	39.7865	35.707	15.303	62.1711999999999	35.714	33.6732	390.7366	64.2852	16.3424	77.5504000000001	13.2626	28.5656	469.292	44.8888	121.4276	76.515	8.1616	20.408	82.7334	22.4708
343	198.071528320629	198.070809068909	198.072247572348	58.148	58.148	58.148	2	2	17.3327142857143	30.61	21.4235	23.4638333333333	126.515428571429	23.4868333333333	18.363	383.582666666667	54.0297142857143	83.6536666666667	83.6673333333333	44.8548571428571	14.2846666666667	7.14233333333333	3.061	9.1815	789.701142857142	474.3775	210.360333333333	632.503333333334	12.242	9.183	2.04033333333333	14.2846666666667	12.2245714285714	8.16266666666667	2.04033333333333	26.5243333333333	6.121	105.197333333333	6.121	68.3846666666666	690.733428571428	18.366	6.121	9.18149999999999	6.121	36.732	28.5646666666667	8.16266666666667	86.7991666666667
344	198.938758923718	198.933414645902	198.950528211761	44.884	42.838	45.922	125	125	3170.937	4594.561	4959.84033333333	5384.8795	3669.83925	4990.92711111111	3615.766	4103.399	1127.488	1114.022	1048.85371428571	1592.666	4942.3332	4853.834	5044.528	4955.3775	29.5848333333333	2365.95975	1470.1082	1790.53875	5566.484	4809.85133333333	4370.0448	6192.712	5334.742	4294.11533333333	3942.246	3716.66955555556	3256.638	3806.55275	5040.677	3942.67288888889	3271.94175	4223.332125	3572.9155	2979.23428571428	2059.11675	2938.8832	2158.696	2679.27028571429	3159.081
345	198.951328231108	198.95125278269	198.951635507437	44.8845	44.884	44.885	4	4	7.142	8.16266666666667	13.2621666666667	1.02033333333333	1397.85666666667	8.16266666666667	13.2643333333333	979.36	4.08066666666667	4.08133333333333	4.08066666666667	2.04066666666667	6.121	3.0635	10.2016666666667	8.15657142857143	1829.37228571429	4.08133333333333	2.04066666666667	10.2016666666667	13.2643333333333	5.10166666666667	4.08533333333333	10.2033333333333	6.122	5.10083333333334	6.122	4.08133333333333	2.04066666666667	914.218666666667	2.04233333333333	4.0856	1191.69371428571	4.08066666666667	4.08133333333333	7.14233333333333	7.14233333333333	407.8445	5.10583333333333	1.02016666666667	3.06085714285714
346	199.942393556887	199.937488474974	199.955626104591	44.89	42.844	45.922	84	84	676.449428571429	989.677142857142	1090.780875	1117.17375	770.315714285715	1029.43225	767.254857142857	911.753	188.761666666667	216.300571428572	198.955714285714	255.071428571429	1081.465	1069.24910344828	1081.5975	1080.41533333333	17.3428333333333	466.292333333333	276.510333333333	12.244	1248.786	1035.63833333333	913.795	1296.52888888889	1157.98375	935.56925	849.86825	829.46325	691.753714285714	870.27325	1152.709	844.485142857142	23.4638333333333	905.982000000001	760.112857142857	638.698857142857	393.830285714286	604.523076923077	412.541714285714	569.319428571429	647.938125
347	200.018615612093	200.01786902904	200.019362195146	301.472	299.953	302.991	2	2	7.14116666666671	18.3651428571428	16.3226666666666	10.2016666666667	6.12200000000001	13.2643333333334	5.10083333333332	7.14233333333335	14.2959999999999	14.2846666666667	17.3456666666667	8.16133333333331	6.12200000000001	18.381	8.16266666666669	15.2900000000001	9.18257142857142	13.2513333333333	12.2434285714286	19.3827142857142	16.3253333333334	9.19028571428575	6.12171428571428	11.2231428571429	27.5490000000001	10.2016666666666	9.17999999999998	15.3025	18.3629999999999	12.2434285714286	28.5973333333335	4.08533333333336	27.567	29.5848333333332	8.15542857142853	12.2434285714286	19.3863333333332	11.2218333333333	30.5799999999999	25.5083333333334	27.5175
348	200.163615325883	200.163615325883	200.163615325883	965.148	965.148	965.148	1	1	9.18257142857135	38.743714285714	99.9879999999991	47.9534285714282	70.3997142857137	51.0142857142853	37.7505714285717	321.389999999997	15.3042857142858	15.3171428571429	47.9937142857145	25.507142857143	117.332857142856	89.7851428571421	114.271999999999	82.7125714285704	21.4260000000002	90.7927142857138	24.4868571428573	45.8742857142862	113.330999999999	46.9725714285716	25.5062500000001	105.163000000001	138.739428571428	17.344857142857	58.1562857142861	39.7911428571425	23.4632857142856	62.237428571429	86.724285714285	59.1765714285719	19.3691428571431	74.4808571428577	18.3625714285716	17.3570000000001	28.5680000000002	173.448571428573	15.2935714285713	51.057142857143	18.3497142857142
349	200.939161350416	200.93426369721	200.954083075551	44.89	42.843	45.922	78	78	668.287142857143	1079.4245	1090.780875	1271.2315	868.263142857143	1165.1255	859.0505	953.967142857142	141.826333333333	131.616857142857	212.219428571429	246.920666666667	1120.11685714286	1274.208	1112.11142857143	1180.66371428571	89.7746666666667	467.312666666667	303.039	143.860285714286	1228.34755555556	1134.5736	1077.9648	1401.661375	1285.56	963.089777777778	900.88075	831.532857142857	723.382571428571	875.3745	1265.70733333333	830.073	624.414857142857	871.324	834.593714285715	609.139	387.708571428572	533.571	383.958666666667	507.105666666667	693.77
350	200.971615387863	200.968431841317	200.98475350029	44.879	42.832	45.917	30	30	103.053666666667	66.3185714285715	210.188666666667	183.63	869.324	186.712285714286	514.224	954.876	417.316333333333	458.0698	285.693333333333	415.256285714286	72.4436666666667	79.664	113.251714285714	178.558333333333	361.139	294.876333333333	252.022333333333	374.462333333333	121.419666666667	48.968	20.4233333333333	163.245714285714	89.7746666666666	55.098	92.8503333333333	423.369166666667	188.752857142857	875.405142857143	119.4765	699.499166666667	577.4615	423.369166666667	10.2016666666667	361.181142857143	550.954285714286	583.562	460.621333333333	603.017	47.9556666666667
351	201.048104982836	201.044012655759	201.051840591431	428.516	427.464	432.61	6	6	35.707	34.7071999999999	63.194909090909	55.1487272727275	19.3955454545454	71.414	25.5068181818182	28.5683999999999	19.3857000000001	27.5643	22.4576000000001	23.4432727272728	60.1976999999999	56.1165000000002	39.7722000000001	39.7916999999999	19.3838	64.2771818181816	25.4931818181819	23.4668999999999	41.8088181818181	126.5916	829.46325	61.254	113.2533	105.994909090909	1025.37409090909	42.8514545454544	51.0136363636364	30.606	139.7811	21.4257272727273	24.4871999999999	63.2586000000002	16.3232	20.4159999999999	28.5829090909091	22.436	29.5858	47.9775999999999	22.4466000000001
352	202.124740860877	202.11869862792	202.137963800482	204.024	199.984	215.264	68	67	164.266	369.343428571428	238.746857142857	450.987333333334	807.387428571428	1233.583	844.796571428571	1547.77342857143	777.430500000001	652.906666666668	240.798666666666	480.498500000001	547.433142857143	818.269142857142	807.083666666669	689.632666666668	1140.634	899.765999999999	587.602285714285	827.451714285714	191.652571428571	172.428285714286	132.525714285714	82.6470000000002	500.371666666667	246.920666666667	178.4	2061.68742857143	1206.998	771.372000000002	969.271428571432	641.759714285714	4343.559	3220.02171428573	1394.79566666666	2408.81025	4034.0685	3760.64149999999	1753.953	3289.1248	1148.70766666667
353	202.124938700622	202.12071298983	202.138036583652	343.814	339.738	345.887	43	43	84.6837142857142	213.239714285714	99.0369999999999	121.414	197.935428571428	115.389142857143	156.344142857143	381.533428571427	954.318857142857	922.338285714285	494.838571428571	972.332285714293	43.8722857142857	131.616857142857	105.089428571429	43.8722857142857	83.6517142857139	63.3108571428569	43.9091428571427	65.2434285714288	29.5841428571429	96.9271428571428	46.9331428571428	38.7457499999999	70.3997142857143	92.846	59.1765714285714	186.712285714286	116.312571428571	162.361714285715	134.677714285714	32.6491428571428	2086.92399999999	715.195249999998	112.231428571429	207.088999999999	1379.378	1549.75975000001	1335.554	1355.91225	901.932571428571
354	202.125208928035	202.124382047617	202.137207310715	363.216	360.166	364.259	7	7	93.8629999999997	248.941000000001	253.022000000001	309.173625	171.402000000001	271.386499999999	134.6895	294.852249999999	224.4825	192.827250000001	38.7695000000002	87.7414999999998	147.936250000001	141.81475	202.009499999999	202.009500000001	35.6868750000002	51.0125000000002	23.4686249999999	39.7653750000002	82.6503750000001	14.2835000000001	23.4657500000001	98.9642499999997	91.8257142857142	19.3854285714286	14.2835000000001	138.754	43.8438749999999	62.2352499999998	85.7010000000004	52.0345714285714	276.487749999999	194.867749999999	46.9314999999999	41.8353750000001	149.97675	161.1995	57.176	106.106	22.4455000000001
355	202.967772168338	202.967772168338	202.967772168338	45.917	45.917	45.917	1	1	54.07325	131.628375	154.05775	127.527777777778	116.3085	146.916	128.5515	142.94	151.0155	155.078	107.12625	150.997	93.8706666666667	117.415	150.997	134.673	168.34125	128.56725	84.68075	134.6895	99.9817777777778	66.31625	108.226	153.15	114.268	73.467	64.274	193.842222222222	65.296	116.3085	73.566	124.562	271.3865	194.86775	90.80225	180.58425	191.801777777778	232.9305	183.7575	258.12325	63.2555
356	203.049239943688	203.048944491242	203.05105345801	53.0465	52.032	53.07	4	4	25.5055555555556	81.6177777777778	63.2951111111111	46.9302222222222	18.3645	56.1488888888889	31.6268888888889	99.0262222222222	62.242875	77.539	89.7893333333333	39.767	31.6096666666667	33.6673333333333	39.819	28.5662222222222	12.243	35.7311111111111	38.7695	10.21	59.1728888888889	115.28825	93.8604444444445	83.7128888888889	50.9777777777778	89.782	76.5166666666667	85.6986666666666	24.4853333333333	34.7102222222222	30.6266666666666	25.5083333333333	58.15425	53.0573333333333	31.62775	31.6268888888889	40.8088888888889	22.4448888888889	29.5864444444444	55.062	43.8408888888889
357	203.130738214426	203.126520073309	203.144188605621	203.044	199.984	204.07	21	21	16.3245714285714	59.1765714285714	33.6694285714286	74.4808571428571	113.156571428571	183.651428571428	114.258666666667	236.706285714287	113.235857142857	101.008285714286	53.0573333333332	78.5509999999999	86.6514285714285	132.637142857143	132.637142857143	92.846	172.2955	136.699142857143	96.9271428571432	124.474857142857	38.7382857142857	33.6694285714286	10.1942857142857	16.3245714285715	70.4605000000001	46.9331428571428	34.6605714285714	356.079714285714	169.347666666667	108.150285714286	162.225428571429	105.089428571429	870.303714285714	558.096285714288	216.300571428572	376.485428571428	797.863428571428	641.759714285714	501.980571428571	779.498285714285	177.504857142857
358	203.129254499485	203.127126706391	203.144671830975	344.827	343.859	344.856	5	5	20.4066666666665	25.5083333333332	19.3854285714286	14.2846666666667	27.5445000000002	17.3428333333333	29.6138333333331	47.9478333333332	60.0957142857143	39.7929999999997	16.3226666666666	44.8873333333332	13.2643333333334	22.4473333333334	17.3456666666667	12.242	6.12099999999998	11.2346666666667	4.08466666666664	10.1933333333333	10.2033333333333	9.18257142857142	9.18299999999994	11.2126666666666	8.16266666666669	5.10083333333332	6.12099999999998	21.427	9.18299999999994	17.3598333333334	18.3629999999999	13.2621666666666	297.207999999999	101.013	11.2218333333333	10.2016666666666	52.0370000000001	201.005666666667	33.6709999999998	77.4693333333332	36.7679999999999
359	203.149157209315	203.149157209315	203.149157209315	167.311	167.311	167.311	1	1	452.954000000001	924.271000000001	666.277666666668	845.856333333335	435.682333333334	403.031666666666	375.482666666666	1702.85685714286	27.5490000000001	29.5848333333334	13.2621666666667	40.8466666666665	19.4021666666666	27.5489999999999	13.2621666666666	32.6186666666666	6.12199999999999	3.05800000000001	8.16266666666665	5.10166666666668	3.0605	6.12200000000001	5.10166666666665	5.10083333333334	6.12199999999999	6.12099999999998	7.14233333333332	6.12700000000001	3.0605	6.12700000000001	6.12100000000001	4.08133333333334	9.17400000000002	6.11657142857143	2.04028571428571	6.11600000000001	6.12200000000001	5.10166666666668	4.08133333333332	11.2218333333334	7.14116666666664
360	204.094104741511	204.087560891205	204.09888474851	317.804	315.262	319.35	4	4	116.410285714286	272.645142857142	310.166857142857	368.323142857143	157.124	241.807714285714	142.719999999999	356.079714285714	111.211142857143	120.393714285714	37.777	28.5439999999999	95.826285714286	74.4808571428571	108.150285714286	106.198857142857	45.9128571428571	26.5348571428572	17.3448571428571	37.7505714285714	89.7851428571428	18.3651428571428	28.568	89.9234285714281	76.5214285714285	13.2637142857143	9.18257142857142	121.414	30.6085714285714	63.2577142857143	67.3388571428571	54.0751428571428	206.097714285714	117.332857142857	32.6491428571428	38.7708571428571	82.6431428571428	103.048857142857	75.5011428571428	43.9029999999999	8.16228571428571
361	204.122567952474	204.121933073332	204.122724953111	203.033	203.021	203.044	3	3	16.3253333333334	32.6506666666667	22.4436666666667	34.6897142857143	53.0053333333332	108.155333333334	42.8470000000001	136.724666666667	39.7865000000001	45.9075000000001	11.2236666666666	37.7452857142857	51.9908571428571	51.0166666666668	57.136	68.3591428571428	76.4571428571428	65.2906666666668	42.8540000000001	40.8133333333334	14.2706666666666	19.3863333333334	20.3885714285714	14.2846666666667	39.8255000000001	18.3651428571428	16.3108571428571	160.166166666667	74.4721666666668	48.9760000000001	58.1590000000001	47.9556666666668	399.905333333334	253.042666666667	95.9113333333336	197.912333333334	299.929	307.070166666667	238.746857142857	314.262666666666	80.5931666666668
362	204.137200969302	204.137200969302	204.137200969302	344.827	344.827	344.827	1	1	12.2434285714286	16.3245714285714	12.2434285714286	12.2434285714286	17.3448571428573	12.252	11.242	24.4834285714284	24.4457142857143	46.9331428571428	22.4462857142857	44.8862857142855	9.18257142857142	19.3854285714286	10.2028571428571	9.18257142857142	6.12085714285711	13.2748571428572	10.2142857142857	10.1942857142857	7.142	13.2637142857143	7.142	8.15657142857143	10.2028571428571	12.2434285714286	8.16228571428571	11.2231428571429	12.2434285714286	11.2325714285715	16.3222857142858	5.10142857142857	139.922666666666	54.0751428571428	12.2434285714286	22.4431428571427	47.9534285714289	105.089428571429	43.8722857142857	66.2628571428574	46.9725714285712
363	205.044666141659	205.040321898932	205.055392339509	269.345	265.269	272.428	19	19	14.2823333333334	13.2643333333334	14.2986666666666	21.426	10.2028571428571	51.0571428571426	16.3245714285714	13.2621666666666	1493.81166666666	1791.59890909091	1065.50812500001	2037.40084615384	22.4274285714286	17.3428333333334	11.2215714285715	24.4868571428571	4.07599999999998	87.7445714285714	75.5046666666669	4.08533333333336	13.2637142857143	15.305	13.2643333333334	24.4880000000001	20.422857142857	10.21	13.2621666666666	6.12200000000001	20.4057142857143	11.2328333333334	17.3598333333334	16.3245714285714	12.254	32.6453333333332	14.3103333333333	12.242	46.9331428571428	8.16228571428571	20.4057142857143	27.5220000000002	37.7831666666667
364	205.095398528235	205.090849291808	205.106085466796	193.81	190.766	194.876	19	19	86.7283333333331	226.513999999999	184.680333333334	286.713666666666	157.285333333333	247.940999999999	157.105666666666	705.511000000001	532.589142857143	642.704999999998	189.782	846.547166666664	183.66	207.127666666666	185.852333333333	149.9645	286.666833333332	285.646666666667	179.549333333333	376.810499999999	203.046333333333	318.031999999999	253.001333333333	286.713666666666	217.295499999999	189.750999999999	130.602666666666	282.632333333334	177.508999999999	151.880666666666	205.087	134.794	734.519999999998	298.957666666666	153.05	251.775333333333	358.136999999999	326.453333333334	133.663666666666	340.791333333332	301.722666666666
365	205.989613577485	205.988680754552	205.990546400418	301.492	299.953	303.031	2	2	13.2643333333332	8.16266666666669	14.2828	7.1414	3.06119999999999	7.14279999999997	7.14233333333335	3.06399999999999	6.12799999999999	7.14279999999997	5.10166666666668	1.02033333333334	9.18359999999996	11.2218333333333	16.3226666666666	10.1933333333333	4.0813333333333	5.0966666666667	6.12099999999998	7.14116666666664	9.18359999999996	5.10666666666665	8.16266666666669	16.3226666666666	18.3671999999999	3.0606	7.14583333333333	12.2424	5.10166666666668	10.2033333333333	16.3386666666667	2.04280000000001	16.3386666666667	12.244	8.15466666666665	8.16266666666661	20.404	16.3232	5.09666666666666	10.2033333333334	27.5219999999999
366	206.052181711085	206.047763681229	206.063132807894	269.345	265.269	272.428	19	19	17.3448571428571	20.4066666666667	18.384	30.6085714285714	19.3854285714286	28.5919999999999	23.4665714285714	77.5417142857142	1520.3727	1731.2794	1017.58575	1987.447	20.3885714285715	18.3651428571428	18.3625714285715	21.426	33.6317142857141	53.0548571428571	56.1183333333335	66.3866666666671	6.12199999999996	11.2236666666667	7.142	15.305	11.2325714285714	13.273	7.14116666666664	7.14233333333335	13.2637142857143	6.12700000000001	17.3598333333334	8.16228571428571	29.6138333333334	25.5071428571428	15.3325	10.2016666666666	38.7708571428571	6.12200000000001	17.3448571428571	20.3914285714286	28.5919999999999
367	206.064927059081	206.064547165339	206.080509306451	406.044	403.006	408.085	3	3	5.10124999999999	8.16199999999998	17.346375	13.26325	3.061125	10.2025	9.18225000000004	19.3871249999999	21.4252500000001	27.5467499999999	5.10124999999999	15.315	8.16200000000003	9.18224999999997	13.26325	14.2835	12.2430000000001	12.2445	16.324	21.4252500000001	8.16199999999998	10.18875	5.105	9.18225000000004	17.34425	8.17899999999997	6.12149999999998	19.3847499999999	20.4050000000001	12.2430000000001	21.441	6.12524999999998	29.5872500000001	24.4860000000001	8.16299999999995	4.07849999999999	36.7289999999999	6.12150000000003	7.14262500000001	22.4455000000001	27.5467500000001
368	206.495683389476	206.495683389476	206.495683389476	299.953	299.953	299.953	1	1	8.16228571428571	23.4632857142858	24.4868571428571	23.4665714285714	24.4697142857143	21.4229999999999	22.4462857142857	17.3448571428571	0	4.08114285714286	1.02028571428571	3.06085714285714	18.3625714285713	22.462	24.4868571428571	22.4274285714285	11.2231428571429	10.2028571428571	6.12171428571428	13.2637142857143	24.4834285714284	9.18899999999999	9.18257142857142	12.2434285714286	11.2215714285714	13.2637142857143	5.09714285714287	17.3448571428573	7.13600000000002	16.3222857142858	8.16914285714289	16.336	25.5250000000002	23.4665714285714	11.2152857142857	8.16228571428571	14.284	22.4651428571429	3.05887499999999	18.3651428571428	10.195
369	206.887206450177	206.878948142067	206.896572007386	48.9655	46.913	50.002	46	46	2903.6315	3761.1944	3994.08300000001	3472.931	3193.3825	4071.396	3183.648	2278.7434	2562.868	2968.782	2422.975	3606.407	3625.9685	4057.53425	3839.20075	3951.42825	2744.4725	5214.24220000001	3267.7006	3006.0984	2757.73575	293.832	388.056	1626.0688	3135.0746	1803.802	1638.5215	3293.8512	3366.2996	2981.6088	3413.66675	2614.7726	3204.60525	5109.16160000001	3176.03825	3656.0932	3461.5386	3921.3972	3194.40275	3483.983	2892.941
370	206.997028903054	206.989803134901	207.004254671208	301.9905	299.953	304.028	2	2	46.935333333333	84.6876666666669	101.013	58.1494999999998	92.8503333333336	70.4030000000002	57.1386666666668	65.3653333333332	5.10666666666665	5.10166666666668	9.18300000000002	11.2236666666667	59.1793333333329	36.7259999999999	58.1494999999998	94.7979999999998	31.6303333333331	60.1406666666671	13.2621666666666	31.6251666666666	52.0370000000001	8.17066666666665	16.3253333333334	23.4638333333333	59.1793333333329	24.4880000000001	11.2291666666667	82.6470000000002	25.5083333333334	38.7726666666664	37.7831666666667	49.0160000000001	73.5240000000001	58.1590000000001	12.232	17.3456666666665	28.5646666666668	88.7690000000002	15.29	17.3456666666667	39.7539999999999
371	207.063326816903	207.053739086331	207.077923850597	298.42	287.697	306.052	146	110	8995.85914285714	1909.04366666665	10764.0142857143	1865.88483333333	7722.54257142857	10958.3745714285	1641.44816666666	3153.70314285714	111.307166666667	309.181200000002	81.6133333333331	104.074	9804.59299999995	13780.8506666668	10537.5108571429	10990.21	4705.55771428571	6561.28687499999	5586.98863636363	4766.60799999999	10085.3676666666	7654.72733333335	7083.15400000004	8305.52799999998	8073.23824999998	2269.99444444445	1392.644	1538.41133333334	2293.4096	6018.84285714287	7937.25400000001	5572.37657142859	7255.6624	9892.69028571428	1169.17533333333	1514.17466666666	2090.32150000001	2062.77700000001	5792.799	7439.25033333335	4390.67885714284
372	207.065017407881	207.057791171099	207.078666291864	231.606	227.519	249.971	109	70	81.6228571428571	271.168	216.487333333334	316.288571428571	1343.824	1928.669	1412.026	2731.82525	227.757333333334	399.952	266.257285714285	331.592857142857	694.79025	994.778571428571	976.212571428571	676.449428571428	2930.0144	2651.62975	1811.165625	2984.23124999999	412.214666666666	283.652666666667	186.398571428571	336.694285714286	410.154857142857	193.99	129.558142857143	1085.546	691.753714285714	307.106	509.478999999999	263.233714285714	3490.41911111111	1323.26425	629.516285714285	811.01357142857	2584.29325	1997.71942857143	1479.41428571428	1836.45	1034.449
373	207.057893604552	207.05375217662	207.071754053406	205.085	201.983	206.195	69	69	1306.08	2293.60228571429	2241.56771428571	3134.46399999999	1961.19733333334	2955.66425	1912.96875	4499.85375000001	730.558666666668	810.144666666665	253.030857142857	750.930285714285	2040.979	2965.97057142857	2520.32625	1915.00925	1426.38042857143	1687.55257142857	1118.194	1408.85016666667	1623.798	1625.25825	1330.35428571428	1635.518	1243.72828571429	1311.06714285714	961.321142857142	2303.376	980.380166666668	1118.23314285715	1244.80666666667	793.819333333335	2655.80371428571	1920.97383333334	1114.152	976.459000000002	2074.24085714286	1762.992	693.794285714285	1771.216	716.240571428571
374	207.069357987773	207.063469359593	207.078525219261	327.517	315.251	336.689	15	14	89.7725714285717	189.773142857143	310.166857142857	253.030857142857	319.349428571428	439.743142857143	393.830285714286	768.248249999998	33.6694285714288	31.6288571428571	26.5274285714286	32.6491428571428	313.227714285714	345.876857142857	280.382142857143	270.337857142856	382.607142857143	294.862571428571	218.341142857143	381.586857142857	111.1255	210.002285714285	135.698	83.6634285714285	117.332857142857	213.239714285714	122.434285714286	459.168750000001	242.998	126.515428571429	131.506285714286	110.190857142857	818.269142857149	449.967	289.761142857143	414.236	947.712714285709	373.137	117.332857142857	1040.655	161.205142857143
375	207.066744856618	207.062637315367	207.078055201499	358.1225	355.047	359.146	8	8	30.63	84.6807500000004	101.008285714286	97.9474285714285	81.6228571428571	116.312571428571	77.5389999999998	198.973124999999	14.2835000000001	28.568	14.2835	24.4709999999999	95.9035000000004	118.262	98.9642500000004	96.9237500000004	106.981875	76.5214285714285	111.20725	105.021375000001	38.798	57.1340000000002	46.9315000000002	51.0124999999999	41.8317142857143	47.9517499999999	23.4657499999999	85.704	48.9719999999999	32.6479999999999	48.9780000000001	32.652	203.029749999999	102.025	68.3567500000003	64.2600000000002	141.799857142858	78.562	25.5062500000001	172.42225	29.5872500000001
376	207.073320537594	207.062905927594	207.077359943721	347.854	343.842	347.911	5	5	40.8114285714286	95.9068571428571	136.73025	130.688	120.393714285714	275.467499999999	160.184857142857	388.728857142857	28.5074999999999	29.5882857142857	13.2637142857143	15.3042857142857	132.637142857143	137.738571428571	110.190857142857	97.0085714285718	625.435142857143	323.430571428571	207.118	569.319428571428	55.1002500000001	65.2982857142857	66.3185714285714	61.1657142857145	64.278	69.3794285714285	31.6288571428571	232.787999999999	109.170571428571	45.9514285714284	78.562	32.6491428571428	526.393714285716	191.974857142858	101.008285714286	121.414	370.363714285714	142.84	44.8925714285714	313.983999999999	58.1969999999999
377	207.07034346203	207.06629531978	207.075041029188	373.937	372.386	375.462	4	4	78.5620000000006	112.137142857143	152.022571428571	153.042857142857	210.355428571429	192.671999999999	220.381714285714	503.000857142857	15.3042857142857	20.4057142857143	10.2028571428571	18.3805714285715	108.150285714286	154.063142857143	130.596571428571	113.251714285714	320.638857142858	139.779142857143	177.529714285714	344.808285714284	65.2982857142857	123.454571428571	88.7648571428571	40.8114285714289	75.4694285714287	129.576285714286	63.160285714286	277.517714285714	154.063142857143	107.130000000001	62.289714285714	123.558285714285	509.122571428571	154.063142857143	127.535714285714	217.320857142859	342.816	172.428285714286	28.5440000000001	365.667142857146	87.7445714285714
378	207.075439746276	207.073649554782	207.07722993777	390.2555	389.748	390.763	2	2	14.294	49.9922499999999	49.9555	72.4377499999998	46.9314999999999	49.9555	40.8150000000001	83.5990000000001	18.3644999999999	29.5908749999998	8.16800000000001	14.2835	22.4454999999999	38.7694999999999	25.5062500000001	31.6277499999999	21.427875	25.5062499999999	23.4657500000001	31.6277499999999	39.7897499999999	32.652	18.3644999999999	40.84	36.704	11.224125	14.2835	61.2150000000003	31.631625	20.4050000000001	26.5265000000001	35.7087499999999	50.9812499999999	32.6479999999999	13.264875	23.483	36.7289999999999	58.1613750000001	16.324	36.7289999999999	8.16199999999998
379	207.099680060582	207.099033992526	207.100532157964	384.63	384.624	384.681	3	3	25.4857142857144	49.994	69.3344999999998	95.9874285714289	53.0548571428571	65.2982857142857	59.1765714285714	136.718285714286	20.4057142857143	30.5871428571429	12.2434285714286	25.5071428571428	45.9128571428571	53.0474285714283	63.2577142857143	54.0751428571428	61.2171428571428	41.8258571428573	39.8245714285712	75.490571428571	58.1562857142857	66.3185714285714	74.4808571428571	77.5959999999999	59.1268571428573	36.725142857143	29.5882857142857	107.13	28.568	35.71	45.9128571428571	38.7708571428571	109.078857142858	49.994	19.3854285714286	31.6288571428571	49.994	68.3591428571434	20.3885714285713	48.9668571428569	13.2637142857143
380	207.13554250598	207.134846288374	207.137102283554	241.7885	232.626	242.11	6	5	232.636000000001	354.055666666667	422.043428571428	487.096500000001	380.566571428571	550.980000000001	439.373714285714	780.555000000002	43.8722857142857	63.3123333333334	23.4638333333334	46.9353333333334	372.404285714286	429.560333333334	395.870857142857	249.736666666667	854.899666666668	944.784571428571	464.251666666668	1066.07416666667	527.487714285714	674.294285714285	444.792666666667	641.789666666668	342.776000000001	336.694285714286	236.485333333334	463.144857142857	118.358666666667	164.273666666667	289.443333333334	310.166857142857	1018.29266666667	290.011333333334	116.318	127.395833333334	373.424571428571	451.986571428571	52.0370000000001	174.4485	78.5656666666669
381	207.135970340501	207.133756079408	207.138193031119	272.6615	263.655	274.457	6	5	82.6470000000002	121.399833333333	146.928	217.331000000001	68.3623333333335	167.307333333333	109.175666666667	85.7080000000002	105.094333333334	98.9561666666673	27.5220000000002	86.7283333333335	155.958	185.700666666667	148.944333333333	148.968666666667	72.3726666666672	480.577000000001	342.832000000001	507.022833333336	262.225666666667	502.942166666665	354.055666666667	368.340333333334	174.6195	189.937	190.771166666668	184.499333333333	121.419666666667	82.7955000000005	147.948333333334	75.5046666666669	55.1519999999999	129.582333333334	120.497666666667	141.826333333334	129.582333333334	91.8150000000006	60.1996666666668	164.246833333334	36.7680000000003
382	207.301047599753	207.301047599753	207.301047599753	295.843	295.843	295.843	1	1	82.6402499999992	10.2025	17.3442500000001	17.3442499999998	217.313249999998	10.2024999999999	253.022000000001	657.040999999994	0	4.08099999999996	1.02025	3.06075000000001	13.2632499999999	12.2429999999999	14.2835000000001	22.4454999999998	34.6884999999997	11.22275	11.2227499999999	33.6764999999999	14.2834999999999	25.5062500000001	19.3847500000001	12.2429999999999	11.2227499999999	20.4050000000001	20.4349999999999	295.872500000001	26.4940000000001	68.3567499999993	6.12149999999994	46.9314999999995	584.5746	18.3645000000001	20.4050000000001	32.6479999999997	103.04525	333.090500000004	23.4657500000001	94.8832500000004	18.369
383	207.428459244235	207.428459244235	207.428459244235	295.854	295.854	295.854	1	1	606.028499999994	360.148250000002	496.861750000002	506.043999999995	1169.20649999999	532.570499999995	1206.95575000001	2091.51249999998	2.04050000000001	2.04049999999998	1.02025	7.14175000000003	367.289999999996	431.565749999996	391.776000000002	369.330499999996	281.5752	85.7010000000004	40.8099999999996	258.1865	142.834999999999	128.551500000001	97.9440000000004	104.065499999999	153.037499999999	176.503250000001	89.9139999999998	1327.34525000001	183.420000000001	507.0394	132.632499999999	400.958249999996	2037.43925000001	398.917750000002	224.455000000001	342.7872	680.506750000003	1475.40700000002	135.693250000001	850.888500000004	61.2299999999999
384	207.486698303756	207.486096013201	207.48730059431	294.8485	294.829	294.868	2	2	319.338249999997	929.447750000004	1097.78899999999	1222.25950000001	771.309000000003	1201.7956	800.896250000003	1541.59774999999	1.02025	1.02025	2.04050000000001	3.06150000000004	839.665750000004	1024.33099999999	969.237500000004	875.374500000004	126.510999999999	128.551499999999	19.3847499999998	120.419	238.738500000001	51.0124999999995	47.9517500000002	185.685499999998	272.406750000001	140.794500000001	32.6959999999999	864.151750000004	204.050000000001	257.102999999998	280.568749999997	179.564000000001	1484.46375000001	896.799750000004	82.6402500000003	168.341249999998	652.959999999994	1008.2205	191.807000000001	452.991000000002	46.9315000000002
385	207.983127017236	207.983127017236	207.983127017236	294.863	294.863	294.863	1	1	62.2403333333335	566.285000000001	680.562333333335	814.188	98.9723333333326	684.643666666662	74.4843333333335	118.242666666667	8.16133333333331	12.2439999999999	18.3629999999999	24.4880000000001	534.629714285714	596.458666666665	620.362666666668	582.501571428573	60.1898333333337	165.293999999999	44.8946666666668	40.8133333333334	183.659999999999	68.3511666666671	59.1793333333335	185.700666666667	298.943714285714	78.5656666666669	54.0776666666668	93.8706666666669	43.8743333333334	66.3216666666668	233.656333333334	53.0573333333335	136.702333333333	509.146333333335	77.5453333333335	78.5528333333338	124.460333333334	92.941333333334	61.2099999999998	99.976333333333	60.1996666666668
386	208.062589205228	208.059401451169	208.070073049445	205.079	201.983	205.085	3	3	181.610857142857	367.302857142857	337.714571428571	529.528285714286	296.653714285714	460.148857142857	277.517714285714	750.930285714285	152.022571428571	197.935428571428	63.2577142857143	208.138285714286	299.153	428.52	367.302857142857	275.477142857143	210.002285714286	233.645428571428	168.347142857143	215.250142857143	235.521	212.219428571428	208.982857142857	258.132285714286	166.306571428571	177.529714285714	125.495142857143	357.4	119.373428571429	154.041571428571	200.996285714286	110.196	447.905428571428	295.882857142857	180.590571428571	164.266	307.106	263.233714285714	101.008285714286	288.740857142857	104.069142857143
387	208.07183117123	208.065931034474	208.085839077645	295.877	291.796	301.999	158	94	1969.15142857143	3585.284	3706.698	3673.19999999997	2483.08566666668	4002.58085714286	2645.60085714286	3278.17600000002	48.9679999999998	93.8584	31.6251666666666	49.9963333333335	3182.41966666664	3910.97714285712	3603.64914285714	3293.48228571428	1421.09216666668	2081.30999999999	663.13	1459.00857142857	2134.53733333332	1271.33533333334	932.645599999996	1999.09942857142	2368.19366666665	1116.31759999999	970.278400000001	2777.21771428571	1103.93800000001	1775.38	2318.83883333333	1732.44514285714	3178.5782857143	3512.84371428571	1167.26133333334	1375.49920000001	1655.7846	2653.95028571429	947.951599999995	1797.53366666668	757.265600000001
388	208.070687332018	208.067283128909	208.084617460497	231.569	228.494	240.76	22	16	16.3245714285714	40.7771428571428	32.6773333333334	36.7302857142857	204.233333333334	288.983428571428	242.794	442.237333333334	27.5760000000001	58.1562857142857	32.6445714285714	58.1562857142857	85.704	152.022571428571	149.086857142857	85.704	541.771714285714	447.905428571428	264.254	489.760000000001	63.2606666666665	39.7930000000001	27.5014285714286	45.9128571428571	48.9737142857143	30.63	18.3625714285714	168.3275	84.6837142857142	42.852	70.4605000000001	23.4676666666666	614.728	211.199142857143	73.4640000000002	97.9337142857142	401.945666666667	323.392833333334	191.813714285714	254.051142857143	144.880571428571
389	208.086434170249	208.086434170249	208.086434170249	300.961	300.961	300.961	1	1	959.034999999991	2087.3292	1912.96875000001	2271.07649999998	1487.73999999999	2045.60124999998	1478.34225000001	2101.00359999999	8.17200000000003	12.2429999999999	5.10125000000002	8.16200000000003	1661.98724999998	2045.60125000001	1818.08549999998	1760.83199999998	613.170250000003	780.491250000003	161.1916	602.967750000003	1192.67224999999	122.58	246.8884	1071.21	1188.59124999999	283.629500000001	163.240000000001	1493.64600000001	306.075000000001	882.516250000004	1073.5965	913.221000000003	1873.88950000002	1643.62275000001	300.664	178.543750000001	460.132750000002	1593.63050000001	76.4250000000004	548.008499999999	172.16875
390	208.086359876267	208.086359876267	208.086359876267	270.347	270.347	270.347	1	1	4.08099999999996	9.18224999999991	36.7829999999999	21.4252499999998	3.06075000000001	21.4567500000002	8.16200000000003	14.2835000000001	35.7087500000002	35.7087500000002	15.28125	71.4175000000003	7.13124999999998	7.14174999999993	9.18224999999991	6.12150000000003	11.20625	12.2430000000001	52.0454999999999	8.16200000000003	4.08199999999999	37.7584999999999	38.7789999999999	9.18224999999991	6.12149999999994	20.4349999999999	32.6480000000001	3.06075000000001	11.22275	5.10874999999999	4.08199999999999	4.08100000000002	25.5437500000003	19.3847500000001	21.4567499999999	7.14175000000003	23.4657500000001	3.06075000000001	15.3037499999999	20.3749999999999	6.13049999999998
391	208.88088879401	208.88088879401	208.88088879401	48.96	48.96	48.96	1	1	814.1196	1079.5832	1199.7552	1028.5632	878.564399999999	1139.7868	908.156000000001	653.696000000001	862.069	709.178000000001	649.867400000001	996.930800000001	961.0284	1271.1692	1137.8396	1067.3384	730.4632	1495.6132	959.175999999999	811.165	767.340800000001	69.3736000000001	87.8232	348.2974	864.1094	455.068666666667	459.18	873.2912	942.849600000001	830.605600000001	982.586800000001	762.089400000001	920.2204	1428.28	916.109666666667	1091.828	947.7658	1135.7968	912.237600000001	1015.099	827.698666666667
392	208.889857938261	208.882076997935	208.898040887816	48.9705	46.919	50.002	32	32	814.159500000001	1076.36375	1199.7552	1028.5632	878.435250000001	1136.5585	908.245	652.898250000001	752.944500000001	707.033250000001	649.867400000001	995.7152	961.0284	1271.1692	1137.8396	1067.1815	728.399	1490.5122	957.9678	805.958	767.340800000001	68.35675	87.8232	347.395	864.1094	455.0315	459.18	873.2912	937.609750000001	828.646	982.586800000001	762.126750000001	920.265500000001	1424.269	916.184500000001	1086.56625	947.7658	1132.644	912.237600000001	1015.099	827.428
393	209.042126891434	209.042126891434	209.042126891434	144.871	144.871	144.871	1	1	72.5011428571428	236.507428571428	226.503428571428	276.729714285715	11.2231428571429	249.96125	15.3278571428572	18.3497142857143	142.84	267.314857142858	165.286285714286	19.38475	165.286285714286	197.80725	217.320857142857	149.982	21.42525	93.866285714286	27.54675	11.2231428571429	414.584000000001	368.323142857143	417.296857142859	454.027142857143	255.071428571428	286.660142857142	230.407	249.97	123.454571428572	15.2914285714286	190.793428571428	11.2231428571429	16.3245714285714	236.706285714287	175.483	42.8520000000001	144.880571428572	13.2544285714286	130.592	264.254000000001	17.3448571428571
394	209.043457889389	209.043457889389	209.043457889389	221.397	221.397	221.397	1	1	9.18150000000001	11.2218333333334	13.2621666666666	21.4235	12.244	18.348	12.248	13.2643333333334	612.199999999999	597.887428571428	242.828	14.2963333333334	5.10083333333334	12.244	14.2846666666667	14.2846666666667	18.366	7.14233333333332	5.10166666666668	9.18299999999998	2.04066666666666	11.2218333333334	8.16228571428571	10.1933333333334	4.0777142857143	3.05828571428572	10.1942857142857	2.04066666666666	11.2231428571429	17.3456666666667	8.15466666666669	17.3456666666666	15.3025	5.10166666666668	9.17250000000001	9.18300000000002	9.18299999999998	9.18299999999998	4.08066666666667	7.142	9.18150000000001
395	209.072033585829	209.070326478331	209.089857268752	295.367	294.829	300.99	14	10	301.017999999999	628.566400000004	659.178399999997	617.272857142857	410.173999999997	692.774	387.752000000002	541.1952	15.303	24.4879999999998	11.2222	20.4080000000001	587.711999999996	655.573714285711	669.307428571428	616.180666666665	221.3834	357.116666666668	232.6056	218.365600000001	405.072333333331	298.9186	240.814400000002	375.4336	404.051999999997	404.052000000001	273.735200000001	427.519666666668	341.834000000002	259.181599999999	464.191	257.0904	466.898285714287	570.403600000004	305.099600000002	365.2316	571.293333333337	431.00266666667	261.1712	503.9788	212.243200000001
396	209.133535964925	209.127522359869	209.14105661117	116.825	115.271	119.37	4	4	3.06075	8.15600000000001	5.10142857142857	5.10142857142857	6.12149999999999	5.10124999999999	6.1215	7.13649999999999	4.0815	4.081	4.08114285714286	2.0405	2.03885714285715	4.08457142857143	6.12171428571429	4.08114285714286	1.02028571428571	4.081	3.06075	4.07850000000001	1.02028571428571	0	2.04228571428571	11.22275	6.1215	1.020375	3.06075	2.04228571428571	2.04057142857143	3.06042857142857	3.06075	2.04228571428571	7.13737500000001	3.06075	3.06075	1.02028571428571	1.02028571428571	2.04057142857143	6.1215	2.04028571428571	1.020375
397	209.151907799559	209.151255495635	209.152356868959	250.484	249.92	250.991	4	4	18.3645	18.36675	11.2231428571429	10.2025	11.22275	5.10875	10.2025	38.7695	2.0405	2.0405	3.06075	3.06075	14.2835	28.567	11.224125	13.26325	42.8505	15.30375	34.66725	53.053	23.4665714285714	43.903	8.16200000000001	27.54675	22.4455	10.20375	3.06075	13.2637142857143	4.081	11.215875	4.081	11.224125	8.15600000000001	10.2025	6.1215	4.081	7.14175000000001	15.3278571428572	2.04075	3.06075	3.06075
398	209.151411798113	209.150513694629	209.153385422637	345.856	343.853	346.874	4	4	19.3854285714286	24.4868571428571	28.568	46.9331428571428	19.3854285714286	23.4632857142856	21.441	51.0166666666668	14.26	12.2434285714286	15.3042857142857	12.2434285714286	26.5274285714286	55.0954285714285	42.852	17.3424285714285	90.8096666666669	68.4165714285717	72.4909999999999	108.137666666666	47.9534285714285	98.9677142857142	60.1968571428571	60.1462857142854	29.5882857142857	51.0142857142857	33.6710000000001	45.9128571428571	29.5882857142857	25.5291666666667	34.6897142857143	26.5274285714286	63.2606666666668	46.9331428571428	30.6100000000001	21.427	49.994	44.8925714285714	11.2231428571429	50.9714285714283	10.2114285714286
399	209.150679110723	209.149885594568	209.152834716507	381.563	381.546	381.591	3	3	12.2352	26.5278000000001	21.4270000000001	30.6266666666668	23.4651111111112	41.8336666666666	21.4242	52.0352999999999	16.3342222222222	16.3235555555556	18.3654000000001	14.2842	28.5684000000001	47.9259	31.6292999999999	24.4752000000001	56.0835	50.0290000000001	28.5823999999999	46.9338000000001	37.7523333333333	28.5662222222223	43.8729000000001	44.8931999999999	40.836	31.6292999999999	17.3434	39.793	27.5454	28.5516	31.6292999999999	26.5252	52.0352999999999	40.8120000000001	29.6031999999999	24.4848	36.732	51.0111111111112	32.6304	45.9135000000001	11.2233
400	209.151893464468	209.151642956045	209.152143972891	239.249	238.747	239.751	2	2	44.8946666666666	113.244666666667	135.615666666667	84.7337777777777	50.9833333333333	31.6268888888888	53.0168888888888	172.436333333334	2.04066666666666	4.08355555555555	2.04044444444444	1.02033333333333	13.2643333333333	23.4676666666666	23.4676666666666	14.2753333333334	54.0423333333333	11.2163333333333	25.5055555555556	36.732	17.3437777777778	32.608	17.3437777777778	15.3033333333334	16.336	6.12533333333334	12.228	24.4853333333333	12.244	4.07866666666666	4.07866666666666	10.2033333333333	15.3033333333333	8.16711111111113	6.12133333333333	8.15733333333333	9.18199999999999	6.12133333333333	4.08133333333333	6.12133333333333	6.12199999999999
401	209.152746358049	209.152746358049	209.152746358049	321.367	321.367	321.367	1	1	7.14800000000002	13.2773333333334	13.2637142857143	20.4057142857143	26.5274285714286	16.3245714285714	19.3691428571429	27.5438571428572	3.06085714285714	5.10142857142857	5.10142857142857	2.03885714285715	14.284	25.5071428571428	16.3222857142858	21.4440000000001	30.6042857142858	23.4665714285714	4.08114285714286	33.6654999999999	33.6694285714286	47.913142857143	12.2434285714286	29.613142857143	17.3448571428571	8.1554285714286	10.195	27.5477142857143	11.2231428571429	6.12171428571428	8.15699999999998	10.2028571428571	25.5071428571428	13.2637142857143	6.12171428571428	13.2637142857143	17.3448571428571	11.2137142857143	3.06085714285717	11.2231428571429	8.16228571428571
402	210.061158900287	210.058005458197	210.075014634566	121.388	118.349	121.433	17	17	66.3185714285714	149.856	147.948333333333	187.741333333333	232.826	230.584571428572	261.193142857143	415.256285714286	198.9325	271.396	146.904	246.909142857143	202.847333333333	311.506666666667	272.6515	204.033333333333	261.156571428572	274.456857142858	224.462857142857	180.565285714285	97.952	32.6186666666667	48.976	59.1268571428572	148.836571428571	88.7524285714285	69.3794285714285	294.587333333333	181.619333333333	191.791333333334	222.266571428571	92.9261666666668	1052.984	507.082000000001	229.564285714286	334.669333333333	1144.814	698.592	437.702571428571	594.271333333333	306.085714285714
403	210.07233209864	210.07233209864	210.07233209864	143.863	143.863	143.863	1	1	85.7136000000001	164.2844	107.142	147.0816	113.2422	179.590399999999	79.6692	358.758399999998	961.216800000001	1175.2704	430.5244	881.4528	84.6766	127.55	103.0402	88.7689999999998	604.9786	330.6096	165.304799999999	483.6696	359.5328	319.3852	307.070166666667	345.915599999998	337.6862	329.5246	317.2822	267.3448	175.468666666667	175.296666666667	308.1004	217.3452	522.3424	270.353	235.712399999999	206.073666666667	340.8136	315.993333333334	160.1714	353.997833333334	145.8886
404	210.991618541321	210.987705698321	211.003993644295	294.8605	292.805	296.903	8	8	11.2231428571429	28.568	27.5467499999999	31.6288571428571	16.3245714285714	27.5477142857143	17.3448571428571	18.3497142857143	514.224	557.083800000002	846.807500000004	564.18288888889	39.7911428571428	33.6977142857141	26.5274285714286	32.6445714285715	33.6694285714286	38.7708571428571	30.6085714285714	40.8114285714286	33.6682500000001	18.3651428571428	13.2637142857143	20.3914285714286	27.5477142857143	10.2028571428571	14.284	14.2835000000001	15.3042857142857	14.284	27.5477142857143	12.2434285714286	20.3885714285715	25.5071428571428	16.3245714285714	15.3042857142857	13.264875	12.252	14.284	17.3424285714285	11.2231428571429
405	211.093593422545	211.093593422545	211.093593422545	207.091	207.091	207.091	1	1	13.2643333333333	19.3831666666667	16.3226666666667	20.4033333333334	14.2706666666667	12.242	22.4436666666667	22.4488	49.9881666666667	59.1696666666668	22.4473333333334	35.7058333333334	16.3413333333334	24.4879999999999	16.3253333333334	13.2643333333334	14.2846666666667	14.2823333333334	8.16266666666669	15.305	17.3428333333334	17.3456666666666	7.14116666666668	11.2328333333334	11.2236666666667	8.16266666666669	2.04066666666667	21.4445	9.18150000000001	9.18300000000002	8.16320000000001	8.16133333333335	17.3428333333334	13.2652	5.10166666666668	5.10083333333334	10.2016666666667	19.3831666666667	8.16266666666669	5.10166666666668	4.08133333333334
406	212.059019297629	212.054800232969	212.072812075114	59.174	56.096	61.198	23	23	2.03866666666667	7.14233333333333	7.14280000000001	6.1212	1.02033333333333	8.1616	3.061	12.244	5.09583333333333	2.0408	8.16133333333333	8.16133333333334	1.02033333333333	9.18359999999999	5.101	5.10166666666667	692.693166666667	669.702	241.034666666667	479.556666666667	6.1224	3.0606	1.0202	2.04033333333333	6.116	2.04066666666667	0	1.0202	2.04066666666667	1.0214	8.16320000000001	3.0605	5.10166666666667	8.16133333333333	2.04066666666667	4.08133333333333	4.0808	7.1414	4.0816	4.0856	2.04266666666667
407	212.058936124043	212.055050739297	212.071609385692	78.553	69.387	79.586	24	23	3.06075	4.07850000000001	3.06075	5.10125	5.10125	5.0975	4.081	8.16199999999999	3.06075	2.04475	4.081	2.0405	3.06075	4.07850000000001	6.1215	2.0405	1255.338	812.118999999999	347.90525	759.066000000001	4.081	2.04075	1.02025	7.14174999999999	4.081	3.058875	3.06075	3.0585	1.02025	2.0405	3.059	1.020375	6.1155	6.1215	4.08150000000001	2.0405	6.12171428571428	3.05828571428571	4.081	3.06075	4.081
408	212.849768216493	212.844753624028	212.859111116644	49.981	48.965	50.265	5	5	245.860166666667	484.658333333333	399.341333333333	362.159166666667	321.3525	448.873333333334	350.937333333333	262.482666666667	381.604666666667	514.164	136.724666666667	700.969	264.007333333333	372.421666666667	351.338666666667	341.755833333333	1652.94	1730.48533333333	1114.022	1908.5605	207.089	10.2033333333333	10.2016666666667	94.9685	318.292	136.724666666667	82.6335	406.073714285714	406.026333333334	272.3845	346.232	311.201666666667	749.945	767.290666666667	353.035333333333	436.702666666667	943.764285714285	787.660571428571	331.554166666667	612.2	336.38
409	213.918331153664	213.915708171079	213.920954136249	42.838	42.832	42.844	2	2	59.1793333333333	95.8956666666666	128.562	112.236666666667	42.847	78.5528333333333	48.968	49.9963333333333	560.685714285714	664.206	376.503	291.767666666666	23.4676666666667	55.098	36.732	38.7663333333333	52.037	74.4843333333333	38.7663333333333	44.8888	44.8873333333333	48.976	36.732	45.915	46.9353333333333	38.7676	34.6856666666666	26.5286666666667	24.484	30.605	26.5546666666667	20.4233333333333	19.3863333333333	37.7523333333333	32.6506666666667	19.3831666666667	21.427	31.6561666666667	23.4868333333333	21.427	19.3863333333333
410	213.964272353903	213.959078844413	213.97866041345	102.0305	93.858	107.133	110	107	2861.47246153846	4354.252875	4900.47264705882	4212.66657894737	3230.19944444444	4064.61741176471	2390.48933333333	3716.02559090909	93.8258461538461	208.142769230769	57.1372307692307	116.315076923077	2511.97785714286	3038.3045	2907.81428571429	2800.595	307.089461538462	645.562615384615	581.575384615384	359.978538461539	2743.51336363637	2198.19795454546	2301.684	2890.764	2100.8234375	2041.52025	1905.87027272727	2339.47714285714	1538.57127272727	2021.11525	2491.19372727273	1865.24745454546	1804.77311111111	3659.63675	2165.01872727273	2339.47714285714	1411.66581818182	2663.966	2870.90533333333	1147.75	1089.16581818182
411	214.05716031751	214.05716031751	214.05716031751	53.047	53.047	53.047	1	1	72.4377499999999	173.4425	262.58975	277.508	178.54375	355.047	210.1715	271.3865	20.405	22.4455	5.10124999999999	35.665	235.33125	284.64975	290.77125	331.58125	107.12625	100.188666666667	66.3162499999999	147.132	27.54675	4.081	4.08199999999999	13.26325	49.9408	17.34425	6.12149999999999	96.9475	74.4782500000001	51.075	32.648	28.5506666666667	182.62475	45.915	41.8404999999999	65.296	175.526	114.268	30.6075	255.0625	38.7695
412	214.910481092665	214.90989537021	214.910775782179	45.91	44.885	45.922	5	5	4485.019	6710.73233333333	6973.97833333333	7736.34511111111	4401.3585	5710.18377777778	4337.98488888889	4657.802	441.822375	482.57825	429.560333333333	967.170666666667	7197.86375	6496.623	6647.47166666667	6363.126	1173.2875	1779.534	1227.36075	1351.996875	8841.4865	7091.75775	7045.5616	9186.17920000001	8312.77066666666	6309.999	6436.582	3138.289	3903.37022222222	5125.59644444445	7065.32	4896.716	2069.067	3550.47	4250.3615	2412.82555555556	769.2685	1635.99328571429	849.379555555556	1241.74566666667	5270.6115
413	214.916645734022	214.911035167777	214.931805027953	44.884	42.838	45.921	108	108	4481.95825	6709.164	6969.897	7708.25857142857	3280.9632	5680.752	4302.39425	4634.83555555556	410.154857142857	482.595142857143	421.378	730.439333333333	7190.722	6238.16171428572	6645.431	6360.46114285714	898.950375	1779.316	997.839428571428	1034.618	8841.796	7312.729	7018.31485714286	9080.54285714286	8271.16675	6586.55466666667	6409.036	3127.06625	3860.626	5106.21222222222	7069.16444444445	4857.918	1927.19977777778	3493.336	4284.17971428571	2314.008	766.234571428572	1551.17914285714	848.569714285714	1236.543	5467.96633333333
414	215.019941503381	215.01609186785	215.023791138912	53.055	52.026	54.084	2	2	3.06085714285714	9.18128571428572	10.2116666666667	11.2236666666667	5.10142857142857	19.4053333333333	6.12171428571429	6.12085714285714	168.347142857143	227.523714285714	55.089	121.329	14.272	8.16133333333334	18.381	13.2637142857143	73.4605714285715	86.785	83.6634285714286	50.029	6.122	23.4665714285714	11.2236666666667	7.14116666666667	11.2137142857143	16.3222857142857	16.3253333333333	10.2033333333333	15.3042857142857	3.064	12.242	6.12171428571429	29.5882857142857	22.4462857142857	13.2637142857143	19.3854285714286	33.671	14.2846666666667	21.427	32.6217142857143	27.5245714285714
415	215.922729327162	215.922486285179	215.922972369145	45.4005	44.891	45.91	2	2	240.787428571429	468.311142857143	451.00575	452.991	236.706285714286	359.140571428571	229.564285714286	229.564285714286	105.089428571429	143.860285714286	91.8225	82.6431428571428	440.748	391.043	394.850571428572	387.437142857143	48.9737142857143	110.190857142857	42.852	71.42	605.00825	418.317142857143	464.62	616.616888888889	527.46925	393.830285714286	393.8165	163.24	213.239714285714	253.030857142857	484.021714285714	259.370285714286	96.9271428571429	200.996285714286	248.949714285714	130.596571428571	35.70875	75.6174285714285	55.134	61.2225	315.268285714286
416	215.959029479597	215.954615396612	215.974685293449	102.031	93.858	114.28	85	82	1428.9375882353	2020.06425	2461.93027777778	940.593666666666	1537.51675	1938.50666666667	1273.89078571429	912.564375	61.1907692307692	102.025	44.8946666666667	55.098	1257.46133333333	1390.63172727273	1396.50445454546	1244.19266666667	138.754	326.346666666667	253.022	145.82425	1376.3847	918.18	1029.4827	1450.77458823529	948.853636363636	1078.4571	909.596727272727	1075.40430769231	816.266666666667	939.65025	1116.389	898.494142857142	881.496000000001	1796.37333333333	1063.18733333333	1170.80025	670.594846153846	1306.94025	1343.63266666667	649.887	521.09225
417	215.979810598995	215.976068344116	215.994281069061	115.277	111.208	116.321	49	49	307.120333333333	486.6195	554.957714285715	598.907714285715	619.241166666668	1043.75228571429	659.027666666668	694.166	536.670285714285	564.2812	322.410285714286	333.649	288.740857142857	288.538714285714	278.538	291.801714285714	136.718285714286	61.22	92.8351666666668	104.074	249.97	249.76	368.581	216.275333333334	167.334666666667	204.066666666667	288.498285714286	584.012	356.079714285715	252.010571428572	277.530666666667	235.8895	718.697142857142	638.770399999999	336.71	504.970714285715	745.202285714285	688.210714285714	383.582666666666	751.950571428571	173.456666666667
418	216.941155334679	216.936942710105	216.945367959253	45.904	45.898	45.91	2	2	255.083333333333	365.219666666666	360.177666666667	541.797	167.334666666667	388.747	243.859666666667	213.249666666667	55.089	53.0573333333333	161.186333333333	47.9478333333333	445.812833333333	460.095166666666	547.919	424.112	76.525	187.710666666667	103.053666666667	91.815	609.139	355.076	418.678333333333	658.637142857143	504.044666666667	289.727333333333	372.360833333333	86.7283333333333	169.375333333333	143.867	438.152	223.672	58.159	230.595333333333	226.514	24.484	126.521333333333	68.4851666666667	155.217333333333	78.5656666666667	203.046333333333
419	217.97151857243	217.966515477498	217.984125834577	115.2775	111.208	115.311	20	20	189.7944	309.1206	314.211333333334	371.401333333333	428.484	697.9365	383.6704	431.121599999999	335.6458	324.4236	198.965	210.2024	183.66	104.991333333333	189.782	155.090666666667	88.769	32.6527999999999	60.1918	78.5708000000001	136.724666666667	159.1512	208.318	106.1008	128.5704	153.06	170.228666666667	355.366000000001	211.209	177.538	132.626	162.4026	397.878	493.357333333333	213.2636	289.727333333333	410.791333333333	374.034166666667	200.9794	402.011333333333	129.5654
420	217.98769346946	217.987237568454	217.988149370466	115.7845	115.283	116.286	2	2	189.782	314.211333333334	311.201666666667	353.997833333333	438.743333333333	628.525333333333	413.167500000001	452.584	211.209	196.924333333333	23.4638333333333	137.7225	186.6905	102.083333333333	186.721	160.166166666667	87.7486666666667	36.726	39.793	82.647	132.643333333333	84.6046666666667	118.474666666667	108.155333333333	129.561166666667	80.6063333333333	78.5656666666667	353.323666666666	93.8706666666667	176.488833333333	140.806	166.450166666667	414.868666666667	467.236333333333	129.561166666667	130.602666666667	159.172	399.84	76.525	186.6905	70.403
421	218.105564246628	218.105564246628	218.105564246628	248.945	248.945	248.945	1	1	14.2823333333334	38.7726666666668	37.7338333333333	41.8336666666668	5.10083333333334	93.0566000000005	72.4318333333334	127.520833333333	918.150000000001	1013.191	357.116666666666	2317.76457142857	54.1218333333334	120.399333333334	57.1293333333334	36.7272	75.4923333333334	95.8956666666668	72.3726666666665	123.440166666667	23.4676666666666	69.4506666666668	57.1386666666665	67.3419999999998	46.9353333333332	93.8553333333335	38.7726666666668	34.6913333333334	111.195571428571	39.7540000000001	90.7948333333335	7.14116666666668	333.322000000001	290.747499999999	107.135	212.194666666667	459.150000000001	23.5136666666667	121.399833333334	372.360833333334	329.567666666667
422	218.104412231445	218.100390699962	218.11865482362	363.226	359.128	364.253	29	29	270.366249999999	444.8072	637.656249999998	676.425749999998	352.96942857143	592.786	380.599875000001	769.268500000003	589.776750000001	487.628285714287	192.827250000001	139.77425	362.188750000002	305.054749999999	434.626499999999	466.254250000002	79.5307500000004	70.3997142857143	31.6316249999998	58.1186250000003	204.075	16.3240000000001	42.8505000000002	196.908249999999	187.732571428571	39.7911428571428	13.2632500000001	332.601499999999	105.021375	186.705749999999	188.746250000001	168.347142857143	673.365000000003	412.180999999999	102.025	140.81175	239.767142857143	437.702571428571	198.074	197.928499999999	28.5670000000001
423	218.910429588834	218.909245098982	218.916500607052	45.91	44.872	45.922	5	5	342.816	504.0035	502.0245	527.46925	289.761142857143	423.40375	276.48775	320.369714285714	38.7708571428572	44.8925714285714	141.81475	89.782	487.6795	450.261	458.148375	456.768	80.6025714285715	167.326857142857	89.7851428571429	92.846	711.11425	597.915333333333	578.907	699.308888888889	637.65625	467.290857142857	515.22625	194.874571428571	257.103	367.29	569.718	357.4	115.292285714286	227.523714285714	283.639428571429	189.7665	72.4402857142857	110.394	112.31	98.976375	380.566571428572
424	219.025520930825	219.023476406873	219.038525292004	54.061	51.012	55.093	23	23	177.5235	281.589	259.30225	228.536	98.96425	227.683	139.77425	320.55475	236.727	228.536	128.56725	220.239	129.492375	174.46275	170.507	124.474857142857	171.402	199.095	194.86775	232.788	122.43	155.078	166.30075	124.48575	129.4765	141.799857142857	137.73375	540.7325	138.754	111.289	105.150125	94.8832500000001	366.26975	339.74325	137.73375	240.779	379.533	309.13575	110.187	367.02	115.2035
425	219.100645972444	219.09788746861	219.11004603687	282.591	279.552	282.637	7	7	26.5243333333333	42.8890000000001	51.0166666666668	98.875333333334	36.7260000000002	76.5250000000002	49.9473333333337	139.762833333333	510.166666666668	696.435666666668	414.593666666667	265.243333333333	88.7545000000005	94.8754999999997	97.9360000000006	77.6213333333332	61.165714285714	60.1898333333331	59.1268571428573	72.3794285714282	146.928	230.821333333333	125.500999999999	176.661833333334	116.318	103.036833333333	87.6708571428567	69.4393333333335	49.9881666666665	69.3308571428571	66.3216666666668	93.8706666666669	80.5931666666672	44.8873333333332	41.8336666666668	25.4833333333333	43.9173333333332	51.0083333333332	31.6251666666669	47.9556666666663	111.216333333334
426	220.084311929698	220.079983486218	220.097307086813	172.4215	169.369	173.449	24	24	129.688166666667	211.3815	191.791333333334	256.061833333334	221.376166666667	235.6585	287.687	415.207833333332	154.045166666667	130.602666666666	22.4708	82.6470000000002	137.727000000001	205.0535	145.907666666667	115.297666666667	363.179333333334	246.8884	129.561166666667	251.002000000001	79.6510000000001	137.7225	97.9360000000001	67.3969999999998	115.278833333334	97.9520000000002	90.8096666666669	374.768166666667	295.896666666667	193.863333333333	194.883666666666	158.125833333334	809.086571428574	717.177166666664	243.859666666666	352.014999999999	778.478	683.651250000001	196.924333333334	476.0656	196.924333333334
427	220.094207811959	220.078843492312	220.094741950198	461.144	460.119	461.15	3	3	2.04280000000001	5.101	18.366	1.02033333333334	2.04033333333333	5.10083333333332	1.02033333333334	14.2706666666666	7.14116666666664	16.3413333333333	1.02216666666666	8.16266666666669	2.04266666666666	6.12100000000004	3.06120000000002	4.08533333333332	13.2621666666666	11.2236666666667	6.11599999999999	29.5896666666665	7.14116666666664	2.04	1.01933333333333	3.06049999999999	30.6100000000001	3.05799999999999	1.01933333333333	48.9759999999997	13.2643333333334	26.5286666666667	41.8336666666668	1.02033333333333	35.7058333333332	17.3598333333332	3.05800000000002	2.04266666666666	10.2016666666667	9.18150000000006	2.03866666666666	5.10583333333334	5.10166666666663
428	220.079346263766	220.077738608225	220.083107659431	451.985	451.968	455.017	3	3	2.04057142857143	4.08114285714286	13.264875	5.10437499999998	1.020875	8.16228571428571	4.08099999999999	8.16799999999999	77.5389999999998	91.8257142857142	6.12171428571428	77.5199999999999	7.142	3.06074999999999	4.07828571428571	4.08114285714286	9.18225000000004	10.2025	35.71	26.507	5.10124999999999	6.12150000000003	8.16228571428571	5.10142857142857	9.18899999999999	11.22275	5.105	20.42	89.7819999999998	17.3442500000001	27.5438571428572	3.06074999999999	29.5872500000001	20.3885714285713	9.19028571428575	11.2231428571429	108.1465	4.08099999999999	7.142	103.04525	19.3854285714286
429	221.085918625263	221.085918625263	221.085918625263	452.988	452.988	452.988	1	1	13.2637142857143	26.5274285714286	20.4066666666665	19.4021666666665	17.3598333333334	26.5274285714286	14.2823333333333	16.3386666666667	16.3226666666666	20.4033333333333	17.3448571428571	30.6042857142858	19.3831666666666	23.4676666666665	25.4833333333335	16.3226666666666	10.2016666666667	24.4839999999999	21.4234999999999	14.2706666666666	29.5848333333332	23.4638333333335	14.2846666666666	21.427	23.4868333333334	14.2823333333333	13.2751666666667	20.4033333333335	34.6856666666666	17.3456666666667	19.3863333333332	21.4269999999999	18.366	31.6022857142858	11.2346666666667	22.4431428571429	19.3863333333332	15.3049999999999	19.3854285714286	23.4676666666667	15.3025000000001
430	222.079199168823	222.079199168823	222.079199168823	451.968	451.968	451.968	1	1	5.10166666666668	7.14233333333335	9.1818	4.08559999999998	6.12239999999997	10.2033333333334	6.1212	4.0808	12.2424	11.2222	7.14233333333335	18.36	12.2424	8.16319999999996	8.15466666666672	7.1414	6.1212	7.1414	6.1212	3.06120000000002	5.101	2.04040000000002	5.10199999999998	8.1616	8.17119999999995	4.0808	4.0808	7.1414	10.202	7.1414	5.101	3.0606	6.12239999999997	8.15333333333334	5.10700000000003	3.06050000000002	10.204	3.06119999999999	3.06100000000001	7.1414	12.2424
431	222.099863915817	222.093699537778	222.108756096808	319.343	315.262	320.381	9	9	268.523	748.392999999999	834.593714285714	999.88	408.057142857144	569.319428571428	353.809874999999	1153.94314285714	349.958	329.506142857144	40.8114285714286	60.1578749999999	192.806999999999	204.057142857143	203.029750000001	199.095	88.7648571428571	82.6431428571428	22.4462857142857	80.6025714285714	207.118	22.4462857142857	47.9534285714285	187.864	142.84	31.6288571428571	11.2137142857143	270.375714285714	65.3040000000001	96.9271428571428	124.474857142857	101.008285714286	770.315714285714	257.112	72.4402857142857	60.1968571428571	190.793428571428	296.86157142857	100.994142857143	118.452571428571	18.3651428571428
432	223.05164402508	223.049928090607	223.066699372961	156.111	156.105	157.126	5	5	30.5759999999999	55.0908	41.8282	63.1986666666668	44.8873333333334	44.8888	32.6528	44.9416	98.9594	156.1212	21.4284	64.2726	38.7676	39.7487999999998	57.1312	62.2301666666668	47.9494	75.5786666666668	30.612	59.1716	52.988	41.8282	26.5252	63.2524	58.1514	23.4691999999999	29.6206	58.1590000000001	24.4896	32.6464	45.963	27.5445	92.8564000000001	63.1904	23.4646	54.0776666666668	70.4030000000002	60.1996666666668	26.5252	69.3713333333334	36.7343999999998
433	223.06509692596	223.06509692596	223.06509692596	975.362	975.362	975.362	1	1	10.2033333333335	14.2846666666666	12.2439999999999	11.2236666666666	10.1933333333333	16.3226666666666	17.3598333333332	10.2016666666666	15.2975000000001	7.13533333333345	22.4436666666666	11.2236666666668	14.2706666666666	16.3226666666666	17.3456666666665	9.18149999999997	9.18300000000011	8.16266666666676	14.2706666666666	13.2643333333335	14.2706666666666	16.3226666666669	16.3253333333335	17.3456666666665	12.232	16.3253333333335	15.3049999999999	16.3253333333332	13.2643333333335	12.2080000000001	17.3456666666669	23.4216666666667	21.4270000000002	38.7726666666671	23.4676666666669	14.2846666666668	12.242	9.1905000000001	24.4839999999999	8.16266666666661	14.2706666666666
434	223.063746516317	223.062918913084	223.076932123437	844.283	838.668	847.788	6	6	36.732	98.9615555555557	170.488444444444	108.143555555556	41.8336666666666	164.1717	44.8897777777779	110.111999999999	232.788000000002	213.249666666666	32.6471111111112	125.419	111.204222222222	148.028888888889	184.901555555555	159.154666666667	33.671	79.5859999999999	112.151111111112	52.0313333333334	133.911111111112	122.44	199.073333333333	147.851666666667	99.9926666666666	121.485777777778	42.8773333333333	69.3751111111112	163.12888888889	53.0515555555557	114.277333333333	80.5975555555557	51.0444444444444	185.700666666667	131.608666666667	253.015111111112	139.679111111112	64.2809999999999	37.7276666666667	195.882666666667	179.461333333332
435	223.071102272498	223.063908323028	223.078296221967	920.239	918.221	922.257	2	2	23.4657499999998	34.6885000000001	81.6199999999992	35.735	29.5872499999997	61.2150000000003	29.5872500000001	83.7220000000001	61.2525000000002	28.5460000000002	20.3899999999999	30.6112499999996	54.0732500000002	35.713125	64.2757499999994	65.2560000000003	30.61125	37.7723750000001	42.8557500000001	26.546	52.0391250000001	33.6682500000001	38.7695000000002	77.5485000000001	34.7097500000001	32.6480000000001	17.3548750000001	29.609	48.9360000000004	39.7897500000002	63.2090000000005	79.5794999999992	31.651	102.025	57.0990000000003	60.1947500000003	35.7087499999997	26.5265000000001	15.3037499999999	38.7694999999996	39.819
436	223.078277545149	223.078277545149	223.078277545149	755.964	755.964	755.964	1	1	34.6892727272726	115.290818181818	114.270545454545	115.229181818182	55.0947272727276	105.08809090909	38.7904000000003	64.2428181818187	60.1918	89.7840000000006	33.6840000000002	117.331363636363	71.4190909090906	124.473272727274	91.8245454545451	98.9135454545453	34.6892727272729	58.1555454545452	49.993363636364	52.0339090909089	92.8944545454539	62.264363636364	49.993363636364	96.9259090909097	67.3379999999997	54.0744545454543	44.8920000000003	54.0744545454549	66.323636363636	40.7927272727271	75.5001818181823	44.8919999999998	63.2569090909088	87.7434545454551	62.2366363636368	85.7029090909087	80.6015454545451	146.919272727272	24.4865454545454	70.3988181818179	72.4393636363641
437	223.112412191651	223.10213097557	223.115459449814	319.343	315.262	319.35	3	3	54.1218333333334	133.772833333332	155.090666666667	146.928	82.6334999999997	104.057	75.4306666666665	190.802333333334	74.4721666666664	55.0889999999998	24.4879999999998	40.7733333333332	52.0284999999998	65.3013333333335	62.2322	75.5835999999996	36.7320000000001	34.6868	40.813333333333	31.6303333333331	51.0083333333332	43.8671666666665	24.4839999999999	69.4393333333335	62.2301666666665	20.4066666666667	23.4638333333333	45.9149999999997	31.6251666666666	47.9478333333332	41.8336666666664	37.7461666666669	151.009333333332	59.1696666666665	28.5646666666666	31.6303333333334	61.2200000000001	49.9881666666665	29.5848333333332	37.7831666666667	41.8336666666668
438	223.985515054753	223.984647707308	223.985767473493	44.879	43.864	45.917	5	5	519.325428571428	816.228571428572	1014.164	947.734833333334	763.173714285715	1246.78914285714	827.451714285715	1002.94085714286	899.892	828.510666666667	826.431428571429	853.979142857143	792.799	1048.90933333333	924.378857142858	1024.36685714286	983.555428571429	822.350285714286	498.919714285714	806.063333333333	762.189	628.422666666667	626.996333333333	1021.306	899.892	627.505	565.264666666667	1272.14783333333	702.976857142857	698.895714285715	930.131000000001	778.002000000001	1619.98685714286	1428.4	649.846166666667	964.17	1293.57133333333	1462.7205	1574.896	1445.74485714286	401.992571428571
439	223.989528794904	223.986025596643	224.003744125366	44.884	42.832	46.93	118	118	519.325428571428	814.1595	1014.25275	1095.78685714286	751.950571428572	1246.7455	822.3215	1037.61736363636	896.250375	854.9695	837.62525	856.094625	671.269666666666	1060.819	924.45975	1006.00171428571	974.259166666667	820.281000000001	504.021142857143	808.038	810.0785	661.1544	638	1016.7915	913.098888888888	641.759714285714	565.264666666667	1329.38575	701.956571428571	692.774	975.9326	778.938222222222	1608.99057142857	1422.40275	663.185714285714	968.335875	1362.08142857143	1484.25704761905	1576.424	1443.70428571429	401.992571428571
440	224.066079666162	224.064887074377	224.066406454816	230.6055	230.546	239.728	4	3	20.4057142857143	69.3211428571428	78.6170000000001	60.1968571428571	178.7	242.010857142857	145.880428571428	241.158285714285	9.18899999999998	14.284	26.5237142857143	14.284	102.028571428571	131.616857142857	148.065714285714	97.9474285714285	287.720571428571	349.958	207.118	291.801714285714	62.2374285714285	60.1968571428571	29.5385714285714	68.3591428571428	90.8054285714285	41.8609999999999	26.5237142857143	117.32875	96.9271428571428	53.0548571428571	98.0159999999999	53.0548571428571	294.862571428571	158.144285714286	99.988	118.336571428571	233.645428571428	188.752857142857	151.002285714286	158.144285714286	128.556
441	224.080189410905	224.080189410905	224.080189410905	291.802	291.802	291.802	1	1	60.1462857142854	72.4402857142857	77.5417142857142	80.5997499999998	56.1157142857143	79.5822857142857	58.1969999999999	77.4874285714286	14.274	17.3448571428571	8.16114285714288	16.3245714285714	76.5214285714285	61.2171428571428	55.0954285714285	59.1765714285714	88.7648571428571	114.272	75.5645714285717	96.9271428571428	56.1157142857143	69.3794285714285	54.0297142857145	71.3600000000002	68.3591428571428	81.6228571428577	59.2179999999999	72.4402857142857	81.748571428571	42.852	84.6837142857142	30.6085714285714	73.3988571428574	96.9271428571428	65.2982857142857	76.5107142857139	83.6517142857139	60.1968571428571	62.2287142857145	86.7242857142857	62.2374285714285
442	224.079271252321	224.079271252321	224.079271252321	847.788	847.788	847.788	1	1	8.16239999999998	24.4871999999999	43.8686	25.4925	8.16239999999998	46.9061999999995	12.2432727272728	25.4925	42.8735999999999	45.909	12.2436	29.5713	35.7104999999999	20.404	36.7487999999999	38.7713999999999	12.2436000000001	25.505	23.4531	12.2436	23.5060000000001	33.6666	33.6896999999998	37.7289	13.2704	28.5852000000002	17.3536	14.2912	27.5319	15.3045	17.3451	29.5886999999999	12.2496	40.808	31.6292999999999	53.0244	30.591	27.5454	11.2167	46.9062	39.7683
443	224.106495713334	224.104452694164	224.108538732504	318.836	318.329	319.343	2	2	26.5564000000001	79.6691999999995	100.9998	99.9992000000006	47.9494	60.1918	36.6912	139.794799999999	30.606	37.7474	8.16319999999996	15.288	26.5252	33.6666	36.7290000000002	31.6742499999999	22.4488000000001	18.3636	7.14279999999997	15.3059999999999	28.5656	20.404	13.2626	36.7704000000002	20.404	12.2424	7.1414	38.7676	19.3838	16.3232	22.4487999999999	21.4242	123.4442	44.8888	9.1818	9.18360000000006	28.5712000000002	34.6868	11.2222	21.4242	12.2424
444	224.121927395673	224.121927395673	224.121927395673	344.827	344.827	344.827	1	1	11.2236666666666	16.3253333333332	13.2643333333334	19.3863333333334	23.4638333333335	24.4839999999999	22.4656666666665	32.6453333333332	12.22	14.2846666666666	7.14116666666664	11.2218333333333	19.3863333333334	18.366	11.2236666666667	15.3025	90.7948333333331	45.9600000000003	36.7619999999997	82.5659999999998	10.2033333333333	12.244	11.2236666666666	17.3286666666666	9.18300000000002	8.16133333333331	8.16133333333331	26.5286666666667	14.2846666666666	15.3175	13.2621666666666	15.3025	74.4892000000005	30.6100000000001	17.3428333333333	17.3428333333333	37.7523333333334	38.7726666666668	17.3456666666665	41.7926666666666	13.2773333333333
445	224.133418791173	224.126257060646	224.13993341218	165.7975	164.25	167.329	4	4	11.2231428571429	24.4868571428571	23.4676666666666	9.18300000000002	20.4057142857143	24.4868571428571	12.2434285714286	34.6897142857144	8.16228571428571	9.18257142857142	9.18257142857142	11.2325714285714	17.3456666666667	18.3651428571428	15.3042857142857	16.3108571428571	9.18257142857142	22.4305714285714	13.2637142857143	12.2331428571429	24.4880000000001	16.3245714285714	8.16228571428571	14.284	10.2028571428571	8.16114285714285	10.2028571428571	12.256	10.2028571428571	14.294	17.3448571428572	11.2231428571429	12.2331428571429	12.2348571428571	9.18257142857146	13.2414285714286	16.3245714285714	14.284	15.3042857142857	22.4274285714286	11.2231428571429
446	224.989394411601	224.986472457699	225.005607457695	44.89	42.85	51	25	24	161.212666666667	281.598857142857	330.588	293.808	232.636	361.181142857143	246.909142857143	306.085714285714	287.734	292.835666666667	286.713666666667	318.329142857143	294.876333333333	394.234666666667	366.282571428572	329.567666666667	331.554166666667	268.335142857143	191.822666666667	264.266333333333	235.697	227.497166666667	170.534833333333	381.586857142857	283.639428571428	215.290333333333	178.558333333333	410.107	215.280285714286	241.807714285714	336.985	245.08	712.1345	451.986571428572	228.517333333333	295.882857142857	467.236333333334	516.194166666667	488.197333333333	483.638	149.989
447	225.075416314955	225.071550029117	225.090485845978	231.612	228.494	240.782	76	53	31.6303333333334	81.5542857142857	75.5645714285714	104.074	571.946666666665	775.960000000001	589.725142857145	1460.50666666667	1227.242	1807.084125	770.225833333335	1661.98725	211.209000000001	330.588000000001	373.747000000001	202.026	1808.71328571429	1188.63285714286	675.460666666668	1529.40828571429	129.576285714286	141.819714285714	61.1000000000001	111.198166666667	145.907666666667	53.1006666666668	39.7865000000001	444.844571428571	158.151666666667	103.053666666667	181.767666666667	72.4436666666665	2195.45714285714	504.044666666668	189.773142857143	225.456833333334	1413.09571428571	933.604999999998	192.843	592.813666666668	307.120333333334
448	225.076116045183	225.072478607071	225.091727176286	295.854	288.74	301.981	51	34	527.487714285714	886.628285714285	1301.839	1057.06533333334	648.931999999995	1222.30228571429	692.774	1193.75085714286	35.7058333333332	59.1793333333329	30.6049999999999	55.0980000000001	918.225000000004	1115.08799999999	1168.329375	938.630000000004	362.159166666669	411.194333333334	369.360666666668	309.161000000001	538.735999999996	484.57916666667	465.878857142859	388.747000000001	492.820999999997	729.538333333335	448.946666666668	844.796571428571	595.742714285711	477.437999999999	601.968571428571	375.421333333332	1168.26514285715	930.500571428571	574.447666666668	791.630857142853	1135.578	891.333000000001	777.367000000005	1131.49685714286	420.357714285714
449	225.146997284471	225.144766144705	225.147527607715	274.451	271.408	274.48	5	5	33.6694285714286	57.136	69.3794285714285	107.13	13.2637142857144	66.3185714285714	18.3644999999999	23.4665714285714	23.4665714285714	17.3448571428571	14.2719999999999	19.3854285714286	49.959	64.278	68.3591428571428	57.1293333333332	23.4501428571429	206.097714285714	122.434285714286	15.3042857142857	96.9271428571428	31.6288571428571	76.5214285714285	156.103714285714	83.7337142857146	86.7849999999999	39.7911428571428	19.3691428571428	26.5274285714286	17.3715714285713	67.3388571428571	17.34425	21.426	54.0751428571428	57.1679999999997	21.426	45.9128571428575	19.3827142857143	16.3245714285714	49.994	17.357
450	225.986630275332	225.983732140583	226.002375024949	44.89	42.855	45.917	29	29	186.721	281.598857142857	360.160857142857	355.059428571429	290.795	421.378	278.538	382.607142857143	290.795	333.649	284.659714285714	312.207428571429	305.065428571429	336.977142857143	342.816	362.218333333333	342.776	270.375714285714	172.436333333333	298.957666666667	282.632333333333	235.6585	201.165142857143	379.546285714286	310.166857142857	183.66	199.976	465.250285714286	266.294571428572	261.193142857143	321.615	260.3975	566.251363636364	495.858857142857	234.638333333333	366.282571428572	555.035428571429	510.928571428571	582.575727272727	569.2995	115.297666666667
451	226.0687872921	226.063834011058	226.082983161791	144.8685	141.816	145.92	44	44	740.466666666665	1318.375125	1235.52275	1606.55733333334	1029.51633333334	1473.36133333333	905.774833333335	2354.0255	1220.26171428571	1551.6735	744.746	1612.12666666667	1049.7515	1195.78971428571	1138.506	931.564333333331	1220.31866666666	582.610333333335	235.696999999999	1016.252	2131.848	2349.321	1826.39666666666	2390.64099999999	1607.97028571428	1540.45166666666	1390.50057142857	1627.35571428571	890.605500000001	981.457500000001	1364.122	1073.39066666667	2037.43924999999	1351.94166666667	1005.069375	1007.92466666667	1214.19666666667	1083.55133333334	541.708499999998	1540.5775	675.429142857143
452	226.093852244508	226.093852244508	226.093852244508	231.6	231.6	231.6	1	1	10.2033333333333	17.3258333333333	11.2346666666666	18.3651428571429	78.6426666666665	139.899833333334	69.3713333333334	225.677833333334	179.754666666666	224.462857142858	131.616857142858	216.300571428572	34.6913333333334	46.9276666666665	45.9525000000001	26.5286666666667	251.981166666667	172.436333333333	41.8268333333334	244.879999999999	18.363	14.2846666666666	16.2994285714286	20.4066666666666	22.4473333333333	9.1926	12.244	61.2199999999998	27.5477142857144	22.4473333333333	20.4266666666666	7.14233333333332	318.655999999999	74.4721666666668	10.2016666666666	19.3863333333333	127.541666666666	129.582333333333	32.649142857143	105.089428571429	15.3025
453	226.093441894531	226.093441894531	226.093441894531	239.762	239.762	239.762	1	1	9.18257142857142	12.2434285714286	13.2525714285714	26.5274285714286	25.4857142857143	38.7708571428571	15.2925	52.0345714285714	28.568	105.089428571429	22.44	104.0655	17.3594285714286	16.3245714285714	22.4462857142857	12.234	55.0491428571428	41.7965714285714	36.7302857142857	38.7708571428571	22.4462857142857	8.15657142857143	14.284	15.3042857142857	14.2986666666667	8.16800000000002	9.16714285714285	16.3245714285714	6.12149999999998	16.3108571428571	17.3302857142857	12.2434285714286	61.2171428571428	21.426	8.16114285714285	12.2331428571429	45.9128571428571	25.5071428571428	10.2028571428571	34.6884999999999	12.2434285714286
454	226.194626886488	226.191931235954	226.195576748001	447.87	442.773	447.92	5	3	24.4879999999998	67.3309999999998	36.7620000000001	37.7461666666669	365.577666666667	34.6913333333331	134.662	559.507999999999	9.18300000000002	48.9680000000003	12.232	14.2846666666666	36.7259999999999	65.2982857142857	44.8873333333332	38.7663333333332	196.924333333334	29.5896666666667	15.3025000000001	132.383333333334	29.5606666666666	18.366	39.7930000000001	45.9150000000001	30.6349999999998	21.427	9.19050000000001	181.619333333334	17.3428333333333	197.935428571428	37.7831666666667	187.741333333334	640.739428571428	34.6573333333333	21.448	30.6049999999999	14.2846666666667	510.142857142857	12.232	24.4868571428571	17.3428333333333
455	227.12696711993	227.12696711993	227.12696711993	823.353	823.353	823.353	1	1	3.06300000000003	8.16266666666666	7.14155555555557	8.16266666666676	3.06066666666667	10.2022222222222	3.05900000000001	4.08120000000004	193.863333333333	673.102600000004	5.1044444444445	469.353333333333	10.2088888888889	7.14233333333333	9.1818	12.2506666666667	4.0808888888889	8.1576	3.061	4.08133333333333	11.2236666666667	9.1880000000001	9.18200000000002	7.14155555555557	10.197	5.10111111111112	3.061	2.04044444444445	6.12599999999998	6.12133333333334	7.1414	4.0808888888889	3.061	1.0197	3.0606	12.244	6.12133333333334	5.10111111111112	8.16266666666666	12.244	3.0591
456	228.062733397312	228.062733397312	228.062733397312	167.329	167.329	167.329	1	1	5.10166666666665	5.10166666666665	7.14233333333332	0	2.04066666666667	2.04066666666666	4.08133333333332	5.10166666666668	5.10166666666665	5.10083333333334	2.04033333333334	3.06349999999999	2.04233333333333	4.08133333333332	2.04033333333333	2.03885714285714	6.12199999999999	8.15657142857143	1.02033333333333	11.2126666666666	2.04066666666667	4.08133333333332	5.10166666666665	5.10166666666668	3.06099999999999	3.06049999999999	4.08133333333332	2.04266666666666	1.02016666666667	2.04233333333334	1.02016666666667	2.04066666666667	7.13533333333332	1.01933333333334	1.02016666666667	1.01933333333334	4.08133333333334	3.06100000000001	3.06099999999999	3.0605	3.06049999999999
457	228.195383004049	228.195383004049	228.195383004049	963.107	963.107	963.107	1	1	115.28825	168.114375000001	178.543750000001	166.178500000001	107.12625	174.462750000001	115.28825	257.103000000001	91.8225000000004	100.058	204.2	92.8427499999991	245.729625000001	144.875500000001	198.973125	168.444375000001	107.126249999999	229.556250000001	131.612249999999	125.501	199.969000000001	159.154666666667	130.592000000001	212.368	276.487750000001	101.00475	142.8525	101.00475	109.16675	144.792666666667	189.78975	123.465375	106.045333333334	202.158	129.582333333333	115.285111111111	92.7744999999994	187.610999999998	77.4820000000006	125.583	90.8133750000001
458	228.19380891118	228.191753308129	228.207018538546	1024.34	1017.21	1025.41	23	23	99.9600000000014	205.751428571425	275.785714285718	184.620000000003	125.81142857143	271.320000000004	110.314285714287	112.357142857144	155.039999999997	194.820000000003	943.500000000007	160.140000000002	503.880000000007	183.600000000003	277.440000000004	362.100000000005	141.780000000002	563.040000000008	374.339999999993	173.400000000002	572.220000000004	132.600000000002	363.120000000005	355.457142857147	710.068750000008	225.420000000003	219.607142857146	268.902857142857	375.852857142863	302.342857142861	647.700000000009	224.400000000004	99.9600000000014	436.150000000006	155.040000000002	156.060000000002	167.075000000002	289.680000000004	40.7999999999993	158.100000000002	142.800000000002
459	228.208278982856	228.198529052734	228.210599405257	499.405	495.873	500.974	8	7	188.823333333333	218.3335	200.992533333333	204.133333333333	843.429733333333	244.785	711.913466666666	1880.95683333333	653.777266666668	875.674799999998	269.3504	311.176249999999	181.678666666667	214.088	235.67775	207.114133333334	850.5688	183.648	363.209	365.255466666667	217.1668125	551.16	592.8015625	239.846875	225.47525	387.433750000001	288.735466666666	609.099199999999	411.328666666667	750.670933333335	188.749333333333	814.172800000002	3283.51995652173	184.740666666666	318.323199999999	610.333749999999	383.770666666667	631.556857142857	314.02525	524.601249999999	213.3054
460	228.965628846754	228.962848454085	228.967084825039	102.031	97.938	107.138	21	19	876.047846153847	1022.7915	1361.04381818182	532.589142857143	805.982307692307	1266.13025	648.629142857142	927.050142857142	57.1113846153846	79.5779999999999	20.4057142857143	48.9747692307692	680.801769230769	780.535384615384	799.848	768.581307692308	161.208615384615	236.606857142857	148.953692307692	185.612	777.457714285714	431.557615384616	616.036857142857	837.015	652.996923076924	539.74276923077	525.226428571429	719.553214285714	392.966538461538	540.751428571428	734.297142857142	500.749857142857	718.242461538462	1068.24794117647	462.199384615384	462.373615384615	342.936	702.976857142857	75.497076923077	320.369714285714	244.763076923077
461	230.094300379519	230.094300379519	230.094300379519	344.827	344.827	344.827	1	1	2.0404	6.1212	4.08160000000003	7.14279999999997	5.101	3.0606	2.04079999999999	3.0606	3.05399999999998	6.12239999999997	3.0606	0	3.0606	3.0606	1.0202	4.0808	2.0404	2.04080000000001	3.0606	0	0	3.0606	1.0204	2.0384	1.02040000000001	1.0202	3.0606	0	4.08159999999998	2.04280000000001	0	2.0404	24.4896000000002	6.1212	5.101	1.0202	1.0202	10.204	5.101	4.0768	3.06419999999998
462	230.996091206868	230.993001191512	230.996749899573	88.756	83.66	88.778	3	3	22.4455	42.85575	42.882	45.916875	29.609	33.693	34.6885	57.1339999999999	391.536	520.39125	45.91125	544.442666666667	19.38475	33.66825	36.729	23.468625	43.87075	21.441	16.324	17.34425	46.9315	233.494125	66.324375	65.2959999999999	34.6885	132.73	41.861	35.70875	17.34425	36.729	39.78975	30.6075	69.3769999999999	53.0595	20.42	51.0125	372.39125	46.93725	21.4095	312.1965	48.978
463	231.0927547348	231.0927547348	231.0927547348	344.827	344.827	344.827	1	1	3.06075000000001	18.3645000000001	15.3037500000001	17.3442499999998	10.2024999999999	6.12150000000003	9.18225000000004	36.7290000000002	20.35	19.3847500000001	8.16200000000003	17.3442500000001	8.16200000000003	11.22275	9.18225000000004	2.04050000000001	8.1616	6.12299999999999	5.10125000000002	12.2430000000001	4.08100000000002	29.5872499999997	13.2665	10.1875	6.12150000000003	7.14175000000003	1.02025	4.08099999999996	5.10249999999999	5.10875000000006	8.16200000000003	3.06075000000001	14.2835000000001	7.14175000000003	5.101	5.101	3.06074999999997	8.16199999999992	3.06075000000001	4.08100000000002	4.08100000000002
464	231.975902599191	231.968865848282	231.99082753707	295.877	291.761	301.993	155	105	923.326250000004	2323.134	1015.099	2164.97049999999	1598.8296875	2151.76583333333	1659.37578947368	718.630000000005	19.3831666666666	53.0548571428571	20.4033333333333	28.568	2302.76694444445	2325.89942105263	1027.47566666667	1198.69583333333	772.356285714285	1311.06714285714	503.9788	797.900666666669	1308.87383333334	857.04	623.423666666668	1177.43999999999	1218.27799999999	976.413428571428	699.262666666665	1637.54583333333	767.629714285717	888.710333333335	1219.24142857143	941.767666666669	1312.77218181818	1056.86799999999	747.904333333335	1728.9	1006.90450000001	1682.93468421052	1787.62175	1218.14533333334	641.160666666665
465	231.97345049037	231.971426412773	231.989375344883	68.359	58.154	72.443	56	36	1000.838	1218.3025	1238.5835	1364.07425	932.483111111111	1308.23233333333	848.450999999999	671.324500000001	383.352888888888	394.869	644.797999999999	277.530666666666	1077.516	1793.28557142857	1034.5335	1199.528125	229.575	294.876333333334	191.697333333333	200.983777777778	1693.65466666667	873.077142857142	841.706249999999	1935.45736363636	1520.13111111111	1518.83514814815	820.697499999999	772.329250000001	497.868444444444	1024.30311111111	1271.2315	1102.98033333333	554.040999999999	1070.65	631.586333333333	623.355777777778	462.17325	443.863125000001	2244	466.25425	318.309333333333
466	231.97594846074	231.971430023648	231.990298457622	98.975	86.709	105.081	25	25	404.019	480.77325	476.45675	388.90575	390.748384615384	479.508461538461	255.981384615385	417.274384615385	273.427	386.667461538461	51.0153846153846	362.209230769231	349.103076923077	424.448	415.077384615384	361.325076923077	441.759923076923	212.128	388.883769230769	392.640769230769	371.219333333333	390.75575	437.679	470.361846153846	320.384666666667	308.140666666667	303.914153846154	178.63125	303.008538461538	242.8195	330.430153846154	270.259230769231	345.86475	409.451846153846	302.011076923077	370.511307692307	205.17075	296.89275	269.361230769231	194.96325	267.179538461539
467	231.987058975968	231.985791102996	231.988326848939	253.5135	253.009	254.018	2	2	83.6634285714285	206.097714285714	268.335142857143	298.943714285714	263.233714285714	302.982428571429	241.807714285715	375.465142857144	20.4057142857142	21.4260000000001	14.282	13.2637142857143	469.33142857143	563.197714285714	540.751428571428	479.534285714285	73.4605714285714	36.7302857142858	47.9131428571428	59.1765714285712	258.096142857144	87.7445714285714	22.4431428571429	140.799428571429	394.795285714287	261.193142857143	138.758857142856	595.846857142857	408.114285714287	356.079714285713	439.743142857143	349.958000000001	603.987999999998	580.542571428573	437.702571428571	459.128571428569	556.055714285714	538.142285714288	262.213428571429	541.771714285716	37.7505714285714
468	233.03881878236	233.038594510751	233.043745265939	59.174	58.142	60.177	3	3	23.4485	94.8806666666667	119.36925	117.32875	49.99225	118.436	59.1728888888889	39.78975	63.17025	51.0125	145.89575	49.9636666666666	129.582333333333	88.7617500000001	86.7212500000001	117.32875	15.305625	58.121	30.63	19.38475	105.08575	179.586	183.645	139.77425	112.09	120.3895	77.5390000000001	40.81	83.6582222222222	43.903	105.08575	75.4985000000001	43.87075	114.282	80.59975	76.5166666666667	85.701	31.631625	216.293	97.956	55.134
469	233.03955121374	233.039411605181	233.039690822299	75.4875	74.473	76.502	2	2	64.2757499999999	54.000375	76.5214285714285	105.089428571429	51.0142857142857	102.962285714286	64.278	56.1157142857143	27.5438571428571	26.5503333333333	43.8722857142857	20.4057142857143	96.9271428571428	69.3794285714285	73.4605714285714	78.562	23.4632857142857	25.5071428571429	9.18257142857142	21.426	118.353142857143	55.0954285714285	60.1968571428571	101.008285714286	72.4402857142857	45.91125	47.9534285714285	56.0685714285714	20.4057142857143	56.1157142857143	83.6634285714285	49.994	47.9534285714285	45.9128571428571	23.46575	41.8317142857143	43.8722857142857	32.6491428571428	103.048857142857	55.0954285714285	24.4868571428571
470	233.970401384574	233.968051468907	233.972091797155	297.9125	294.839	300.985	16	11	611.12975	987.618133333335	931.509000000001	907.017066666665	656.762909090907	807.035727272724	650.9195	511.956333333333	26.5389090909091	23.4662727272726	21.427	19.38475	535.674999999996	975.704222222224	852.95885714286	986.279562500001	530.541818181819	555.015999999998	525.42875	588.697363636364	785.609999999997	507.301454545455	600.92725	498.453999999999	552.994857142857	612.163636363637	531.562090909092	643.792090909092	585.6235	688.684090909092	818.641500000002	578.752363636364	622.643636363637	924.3465	628.217333333333	561.150000000001	624.40690909091	680.88572727273	570.086833333333	661.122	533.329250000001
471	233.969835574128	233.969835574128	233.969835574128	204.076	204.076	204.076	1	1	24.4879999999999	23.4676666666666	33.6709999999999	35.7116666666666	23.4446666666667	66.3216666666665	27.5489999999999	19.3863333333334	67.3309999999998	94.8909999999998	82.6335000000001	144.887333333333	68.3511666666665	62.2403333333332	68.3511666666665	61.2099999999998	60.1406666666665	62.2403333333335	24.4880000000001	49.9881666666665	187.557333333333	148.968666666666	149.842	208.148000000001	176.488833333333	124.460333333333	145.907666666666	113.2644	98.9723333333331	76.5125000000001	173.428333333334	151.009333333334	68.3623333333332	199.985333333334	84.6738333333335	92.8503333333331	32.6506666666667	94.8910000000002	43.8743333333332	100.914	54.0688333333332
472	233.974262414161	233.968840381179	233.984642883181	98.4545	94.9	102.043	6	6	174.459461538462	248.028230769231	244.86	235.79325	186.702230769231	262.199307692308	138.699076923077	186.70575	142.832307692308	159.156	34.6885	158.147692307692	192.92175	184.680333333333	182.550166666667	193.9425	224.450769230769	121.361692307692	164.331461538461	182.552461538462	189.689	196.904538461539	204.05	202.0095	157.127384615385	182.635076923077	138.686	119.42775	142.832307692308	114.268	177.453230769231	158.076153846154	169.358307692308	201.169833333333	169.371076923077	165.3615	141.88425	149.97675	134.680615384615	166.38225	156.024692307692
473	233.981295315128	233.981295315128	233.981295315128	82.628	82.628	82.628	1	1	115.28825	258.12325	191.813714285715	258.132285714286	93.8630000000001	161.1995	105.089428571429	139.779142857143	89.7222857142857	105.266	121.414	182.631142857143	84.6837142857142	121.312	67.3388571428571	111.211142857143	125.600571428571	42.852	104.0655	86.7242857142857	179.570285714286	104.069142857143	208.138285714286	225.483142857143	134.673	118.2765	132.637142857143	131.616857142857	68.3591428571428	107.13	107.04	98.0160000000001	70.3454999999999	143.85525	62.2352499999999	99.988	69.3794285714287	75.501142857143	37.7505714285714	72.4402857142858	38.7708571428571
474	234.018033854167	234.011480486942	234.032616620131	57.128	55.076	58.154	31	31	21.408	125.495142857143	86.7141666666666	89.7893333333333	62.2301666666666	151.157333333333	57.136	93.8553333333332	116.214857142857	78.5656666666667	172.408166666667	58.1074285714286	164.266	64.2705	90.7948333333334	148.961714285714	5972.01099999999	4241.853	4159.554	5460.026625	107.135	132.643333333333	133.663666666667	114.258666666667	178.275	131.623	86.7283333333333	102.033333333333	145.900857142857	56.2191666666666	59.1696666666666	84.6837142857142	142.84	226.503428571428	172.436333333333	184.645857142857	196.924333333333	22.4473333333333	190.802333333333	204.886	113.3495
475	234.095337420999	234.094952678884	234.095775683391	203.037	202.018	204.064	5	5	167.326857142857	314.248	245.888857142857	225.475249999999	378.2345	513.203714285714	424.475999999999	227.523714285715	490.688714285714	423.418571428571	390.75575	345.864749999999	437.365499999999	497.899428571428	458.092249999999	520.327499999999	678.986999999998	764.167250000001	540.75142857143	564.218	211.021714285714	126.515428571429	141.727875	95.9068571428575	495.184999999999	236.697999999999	195.743999999999	598.907714285714	745.894124999998	538.710857142859	764.194000000003	537.690571428571	712.159428571428	1194.75457142858	682.571142857145	699.916	717.235750000001	882.516250000001	1022.2905	802.444874999998	769.187714285713
476	234.098490385182	234.091281875638	234.110792714899	505.0165	497.875	511.138	30	15	5.10166666666666	11.2236666666667	37.7482222222223	4.08099999999999	2.04049999999999	4.0808888888889	3.06266666666666	43.8707500000002	207.110750000001	313.208222222221	1.02033333333333	320.384666666666	16.3146666666667	11.215875	8.16200000000003	4.0808888888889	73.4040000000001	54.0717777777775	165.294	283.629500000001	26.5286666666666	5.10124999999999	11.2224444444445	9.18199999999996	157.028666666667	61.14	5.10124999999999	304.034500000001	518.95022222222	167.321000000001	297.742666666667	9.18337500000001	193.847499999999	96.9316666666666	32.6479999999999	28.5475555555557	352.790249999999	15.3037500000001	6.11325000000001	535.616666666668	13.2715555555555
477	234.099931615859	234.095958293568	234.113381659411	202.0265	199.96	204.07	38	38	166.287166666666	305.029833333332	235.696999999999	215.255166666666	354.810857142857	489.679999999999	408.133333333332	189.750999999999	492.820999999999	429.490166666665	386.706333333332	332.574333333332	425.101714285714	482.617666666666	438.743333333332	506.085333333332	642.179999999998	742.768000000003	525.385833333332	540.776666666665	208.982857142857	122.42	139.661714285714	93.855333333333	482.069333333332	230.595333333333	190.633142857143	540.776666666665	713.212999999998	517.308999999999	742.802666666665	524.426857142859	592.813666666665	1145.74075	718.314666666665	884.587714285717	746.883999999998	813.139250000001	1333.43044444445	793.689666666664	803.002333333331
478	234.966062620807	234.966062620807	234.966062620807	302.991	302.991	302.991	1	1	39.7929999999997	55.0980000000001	64.2810000000001	59.1696666666665	34.6913333333334	52.0370000000001	29.5896666666667	46.9813333333332	12.254	10.2033333333334	7.14233333333335	12.244	66.3216666666662	64.2704999999998	61.2099999999998	48.9279999999999	35.7116666666664	48.9280000000003	14.2823333333333	38.7663333333332	30.6100000000001	11.2328333333334	14.2846666666667	59.1696666666665	64.2809999999996	21.427	21.4375	51.0166666666668	36.7320000000001	41.8336666666664	55.1430000000001	28.5926666666667	65.3653333333338	62.2403333333335	16.3093333333333	31.6303333333331	45.9075000000003	49.9963333333335	16.3093333333333	35.7116666666668	24.4639999999999
479	235.024601035543	235.023686074803	235.030925750732	55.087	55.076	55.11	3	3	43.8385	45.9128571428572	38.798	55.0954285714286	61.215	49.0148571428572	45.8742857142857	39.7911428571428	49.961625	41.8317142857143	60.1884285714286	58.118625	30.6085714285714	55.0954285714286	52.0345714285714	44.891	532.5705	444.197142857143	420.710857142857	577.81525	38.7708571428572	47.9534285714286	56.1157142857143	38.7817142857143	30.56625	37.753875	33.6694285714286	57.136	40.8114285714286	19.4152857142857	32.6491428571428	31.6288571428572	77.5390000000001	65.2891428571428	54.07325	41.8317142857143	58.1562857142857	62.2374285714285	103.048857142857	49.952	38.798
480	235.098963175213	235.096331704629	235.115879204825	505.0165	497.874	511.138	6	3	4.08533333333332	6.12171428571428	5.10083333333332	4.08066666666669	4.08133333333334	5.10166666666663	1.02033333333334	7.13533333333338	24.4639999999999	38.7726666666668	4.08133333333334	41.8268333333336	8.15466666666665	8.15466666666672	3.06100000000001	3.06100000000001	6.11600000000004	6.12100000000004	17.3456666666665	21.4234999999999	6.12171428571428	2.04233333333334	0	1.02016666666667	16.3108571428572	5.09166666666668	2.04066666666667	15.305	66.4516666666668	10.2016666666666	27.5490000000001	3.06100000000001	20.4066666666667	5.10166666666668	4.08066666666669	9.18257142857142	36.7260000000002	3.06100000000001	2.03833333333334	53.057333333333	4.08466666666664
481	235.173696084166	235.169755198953	235.19009650433	257.112	254.028	261.16	80	80	2963.93000000001	5183.05142857145	5135.09800000002	5225.4644	4036.43866666666	5867.66314285714	4105.82133333334	5741.14771428571	3804.51225	4175.76955555555	3449.46525	4413.12187500001	5362.43399999999	5215.70057142859	5508.32975	5382.00714285716	4537.21057142859	5241.02424999999	3285.61828571428	4117.52719999998	5432.26071428571	1704.6985	2820.06971428572	5560.36599999999	5176.674	2911.01099999999	3690.24425	1261.9874	3744.44857142858	3953.60714285714	5233.88250000002	3747.25799999998	1667.41119999998	5605.44971428571	2638.45885714287	2644.58057142857	3995.29899999999	3859.4166	2851.59875	1237.7452	2903.73314285715
482	235.191800063205	235.191086675717	235.193385284097	260.675	258.109	261.2	4	4	612.149999999994	1147.78125	671.324500000003	1197.77349999999	1558.3035	931.488249999991	1265.11000000001	1398.877	199.969000000001	273.426999999997	62.1437499999998	379.625999999999	759.066000000003	982.741499999998	855.989750000004	888.349999999998	1611.99499999998	762.126750000003	162.219750000001	1425.28925000001	1099.82949999999	244.860000000001	182.624749999998	793.754499999992	771.308999999992	240.779000000001	300.973750000001	1262.04924999999	189.766500000001	1468.13974999999	749.883749999993	1133.86875	2887.30749999997	885.577000000004	132.632500000001	154.057750000001	192.827249999998	2021.11524999998	58.2254999999994	261.883000000001	213.2845
483	235.968350538567	235.968350538567	235.968350538567	302.991	302.991	302.991	1	1	61.2149999999998	86.7212500000004	75.4985000000003	78.5592499999998	48.9719999999999	86.7318750000001	68.3567500000003	47.987	12.252	13.26325	8.15700000000004	7.14175000000003	82.6503750000001	91.8225000000004	76.5187499999998	79.5307499999998	36.7334999999998	49.9616250000002	17.3442500000001	64.3230000000001	77.5389999999998	12.2505	29.5872500000001	58.1542500000002	71.4262500000001	23.4657500000001	22.4592500000001	88.7617499999998	27.5467500000001	65.2959999999998	79.6282500000003	42.8767500000002	92.9110000000001	96.9237500000004	29.5655	40.8099999999999	45.9112500000002	110.187	32.6280000000002	71.4262500000001	39.7605
484	236.015276987664	236.015070753177	236.015483222151	57.128	57.117	57.139	2	2	20.3885714285714	18.363	25.5041666666666	19.3863333333333	23.4638333333333	39.832	13.2513333333333	28.5646666666666	28.544	22.4473333333333	39.7865	24.4662857142857	29.5896666666667	29.5848333333333	26.5243333333333	49.994	856.019714285715	706.647333333333	594.4548	908.054285714286	20.4066666666667	106.114666666667	83.6673333333333	25.5041666666666	48.8982857142857	145.907666666667	109.175666666667	24.488	41.8336666666667	17.3768333333333	24.484	12.244	41.8317142857143	40.8066666666666	71.4233333333333	44.8873333333334	38.7726666666667	20.4066666666667	59.1793333333333	45.87	63.3123333333334
485	236.025819157035	236.017020549518	236.035012167774	56.108	55.076	57.14	11	11	14.2706666666667	18.363	25.5041666666666	19.3863333333333	17.3456666666667	39.832	13.2513333333333	28.5646666666666	23.4446666666667	23.4665714285714	39.7865	21.4025	29.5896666666667	29.5848333333333	26.5243333333333	35.7116666666667	939.65025	706.647333333333	652.632	905.908	20.4066666666667	106.109714285714	83.6673333333333	25.5041666666666	35.6416666666667	127.520833333333	109.175666666667	24.488	41.8336666666667	17.3768333333333	24.484	12.244	36.732	40.8066666666666	56.1183333333333	44.8873333333334	38.7726666666667	20.4066666666667	59.1793333333333	45.87	51.0583333333334
486	236.095939525331	236.092200807027	236.112476911366	505.0165	497.874	511.138	6	3	2.0422857142857	7.14175000000003	6.12171428571428	5.1007142857143	2.04057142857143	3.06085714285714	3.06085714285714	7.137	23.446857142857	22.4462857142859	2.04057142857144	27.5438571428572	4.0777142857143	3.05828571428572	4.08114285714286	2.04057142857143	4.07828571428571	4.08114285714286	13.2637142857143	19.3827142857143	8.16200000000003	1.021	6.12171428571428	2.04057142857144	12.234	7.13	3.06085714285714	18.3651428571428	47.0120000000003	12.2417142857142	31.6288571428574	4.08114285714286	23.4665714285714	5.10142857142861	4.08114285714286	5.10142857142857	26.5274285714286	2.04057142857143	2.03750000000001	38.7708571428571	3.06085714285714
487	236.11159732643	236.106966701396	236.127331021466	363.224	359.128	365.272	38	38	680.530571428571	1700.81628571428	1866.03725000001	2142.52499999999	1227.23185714286	1855.89971428571	995.682666666664	3377.02749999999	2255.85171428571	1957.92828571428	467.290857142861	407.77142857143	975.359000000004	799.792000000002	1305.92	1464.05875000001	140.681142857143	147.941428571429	48.9737142857143	123.368142857143	508.042999999998	28.568	97.9474285714293	460.148857142857	457.088	75.5011428571428	29.5882857142857	897.893333333335	274.226285714284	393.830285714286	440.763428571432	440.763428571428	2795.48500000001	1065.17828571429	275.438571428572	344.856571428571	624.444000000001	1427.358	516.264571428575	557.076	51.0142857142861
488	236.182491827427	236.176455588129	236.195694948246	257.0955	253.002	258.161	94	94	637.678571428574	1326.37142857143	1331.42625	1631.2465	1051.91457142857	1676.476125	1075.3435	1753.87114285714	857.04	992.703250000001	840.597714285713	1073.4345	1396.77114285714	1394.68175000001	1405.9045	1384.52771428572	1207.87733333334	1341.62875	640.649714285716	1258.9885	1409.83742857143	1289.596	971.176000000003	1319.132	1398.1915	1227.40371428571	800.924285714288	1292.65675	948.865714285714	994.778571428571	1366.16257142858	1111.592625	1793.66228571429	1382.43875	1012.088	632.577142857143	1148.8015	1109.05057142857	337.039999999999	1214.14	744.843333333332
489	236.196981620648	236.196073470577	236.19779699269	258.116	258.099	258.149	10	10	657.064	1335.55399999999	1331.47285714286	1652.94	1091.70571428572	1662.123	1056.045	1776.31742857143	570.339714285712	689.632666666665	190.802333333333	862.181666666665	1411.05514285714	1417.17685714286	1413.951	1384.59233333334	1254.9075	1333.57566666666	319.349428571427	1259.03257142857	1410.85757142857	380.56657142857	350.978285714286	1353.846	1408.06	362.159166666667	282.619142857142	1292.702	309.160999999999	1008.04228571429	1374.32485714286	1099.8	1838.55485714286	1391.66971428572	325.471142857143	302.00457142857	882.547142857146	1172.26725	116.413	562.203666666665	372.404285714286
490	236.955637201533	236.955637201533	236.955637201533	67.336	67.336	67.336	1	1	671.16	964.694761904762	969.271428571429	743.753571428571	607.07	907.8	551.097	465.2568	445.511095238095	348.937714285714	819.3009	347.917428571429	842.716666666667	599.928	763.173714285715	874.588904761905	372.404285714286	394.74	390.769428571429	411.175142857143	999.09280952381	807.046	721.308333333333	1190.6901	1048.56	651.962571428572	773.16	586.636904761905	570.339714285714	737.85765	1015.18428571429	784.563095238095	372.386904761905	847.62	611.122619047619	608.090285714286	450.945238095238	341.795714285714	1068.96	387.809	343.932571428572
491	236.990385292774	236.990385292774	236.990385292774	230.574	230.574	230.574	1	1	25.5071428571428	50.9714285714285	37.7822857142857	62.2374285714285	183.805714285714	247.082000000001	183.625714285714	304.300571428572	71.48	58.1562857142857	71.4099999999999	60.1968571428571	103.048857142857	140.799428571429	121.516	85.704	348.888857142858	315.268285714286	174.468857142858	323.430571428571	66.3185714285714	52.0345714285714	35.6606249999999	58.1562857142857	68.3591428571428	26.5503333333334	36.7302857142857	148.961714285714	95.9068571428571	47.9534285714285	63.3108571428571	41.8317142857143	342.082857142857	177.529714285715	94.8865714285714	94.8865714285714	271.396	212.219428571428	186.712285714286	187.732571428571	136.718285714286
492	237.066241082344	237.062246745798	237.0795950746	270.348	264.249	272.422	21	21	12.243	34.6885000000001	38.798	63.2554999999998	182.647125	246.061	137.733750000001	768.248250000003	10788.7145454546	12081.3723	6908.97900000003	15119.82	50.9812500000002	71.4262499999996	65.2960000000003	45.9112500000002	465.9115	633.575250000003	486.676285714289	694.377142857145	60.1947499999998	34.6885000000001	36.7289999999999	42.8520000000003	36.756	21.4383750000001	26.5274285714286	49.9922499999999	84.6807500000004	33.693	38.7980000000003	17.3442500000001	392.064	157.118500000001	49.049142857143	82.6315714285716	329.540749999999	144.89325	86.7212499999998	153.963375	197.053
493	237.057486601767	237.056040104251	237.070523071289	112.2365	110.17	113.26	6	6	1.02033333333333	3.0605	6.122	4.08066666666666	5.10166666666667	6.122	5.09666666666667	7.14116666666666	11.2126666666667	11.2236666666667	2.04033333333333	6.121	6.121	5.09666666666667	6.121	8.16133333333333	9.183	4.08066666666666	2.04066666666667	3.061	0	3.061	4.08533333333333	6.11499999999999	6.122	3.061	5.09583333333333	6.12700000000001	7.14933333333333	0	1.01933333333333	1.02016666666667	13.2643333333333	5.09666666666667	5.10166666666667	9.183	10.1933333333333	9.174	4.08066666666666	17.3456666666667	2.04066666666667
494	237.067394287678	237.066834756174	237.069323934519	234.655	233.658	236.684	3	3	138.7744	250.9692	179.7664	268.3126	82.5552000000001	217.3026	77.5352	438.686	598.5404	740.810400000001	198.978	675.3724	422.3628	350.9488	439.7062	407.0598	827.590400000001	364.2828	268.3126	754.075600000001	520.302	872.271	899.992800000001	1239.543	447.889750000002	544.4062	377.104	607.138	351.969	352.6432	482.6492	339.3936	1364.5904	876.323166666668	360.1306	503.0572	873.2912	652.928	392.764166666665	903.054000000001	471.3324
495	237.075024477332	237.073950877159	237.076098077505	412.6815	411.157	414.206	2	2	19.3852777777778	32.6475294117648	22.4461111111111	25.4986111111112	29.5880555555556	35.6980555555556	26.5272222222222	50.0001764705882	21.4261764705882	52.0030000000001	24.4866666666667	27.5565	21.4258333333333	25.4985294117648	22.4534444444445	29.5880555555556	35.7102941176471	21.4258333333333	20.4111111111111	23.465411764706	18.365	19.3665882352941	17.3494444444445	22.4387058823529	15.2991666666667	21.4456666666667	13.2638235294118	34.6781111111111	20.4055555555556	20.4188235294118	19.3978823529412	15.3091666666667	67.3588235294119	24.4933333333333	14.2791764705882	28.5584444444445	52.0341666666667	29.5880555555556	11.2230555555556	37.7487058823531	21.4258333333333
496	237.117782658529	237.111681528308	237.129939292794	362.705	359.128	364.241	18	18	103.048857142857	277.517714285716	304.045142857143	330.572571428571	171.408	256.091714285714	143.860285714286	515.244285714285	322.410285714286	316.288571428571	56.1157142857147	56.0685714285716	134.677714285714	138.739428571429	191.786857142858	211.199142857143	18.3497142857143	25.5071428571428	10.2028571428571	13.2544285714286	73.4605714285714	8.16228571428571	15.3042857142858	72.4402857142857	68.3495714285711	11.2231428571429	5.10142857142857	156.103714285714	38.741	51.0142857142857	55.095428571429	61.2171428571428	461.169142857143	163.245714285714	42.8460000000001	42.852	86.7242857142857	191.813714285714	73.460571428572	74.4808571428571	8.16228571428571
497	238.036609777234	238.033017400685	238.049941326266	292.813	285.663	296.915	20	12	20.4028571428572	17.3448571428571	19.3854285714286	21.426	11.2231428571429	24.4868571428571	17.357	20.3899999999999	1075.3435	1109.2835	1258.98850000001	2092.606	28.568	16.3245714285714	25.507142857143	19.3854285714286	29.5872499999999	57.1279999999997	55.1339999999997	68.3651250000001	27.5477142857143	26.5264999999999	22.4274285714285	30.5849999999998	30.6085714285714	25.5035714285715	19.4017142857142	14.284	18.378	18.3644999999999	26.5264999999999	17.3448571428571	20.3925000000001	26.5237142857141	23.4665714285714	22.4454999999999	27.5477142857143	11.231	46.9331428571432	23.4665714285714	23.4665714285714
498	238.062705302593	238.056403753107	238.069006852079	111.718	110.176	113.26	2	2	3.06085714285715	5.10142857142857	2.04033333333333	5.10166666666667	7.142	4.08114285714286	2.04057142857143	6.11657142857143	3.05828571428571	6.12171428571428	2.04066666666667	5.10142857142857	4.08133333333333	4.07828571428571	2.04028571428572	4.08133333333333	4.08114285714286	2.04057142857143	5.10142857142857	4.08114285714286	3.0605	2.04057142857143	3.061	6.11657142857143	6.12171428571429	0	2.03885714285714	7.14116666666666	4.08466666666666	1.02033333333333	5.09714285714285	2.04028571428571	8.16228571428573	7.136	2.04057142857143	3.0605	4.07733333333333	3.0605	3.06042857142857	5.10166666666667	5.10142857142858
499	238.07315882341	238.066900870986	238.083359271826	268.341	265.269	271.414	17	17	5.10125000000002	10.20375	11.231	11.22275	22.4448888888889	29.609	19.3847499999999	105.08575	1983.25166666666	2448.65454545455	1259.23687500001	2920.97575	10.1955555555555	17.3442500000001	11.22275	11.22275	42.8085	90.8022499999998	72.4377499999998	88.8270000000001	8.16299999999995	18.36675	7.14175000000003	14.2835	5.105	9.18900000000001	7.14174999999998	8.16200000000003	21.4252499999999	7.14700000000001	9.18900000000001	6.126	36.756	26.5264999999999	12.261	12.243	53.0515555555557	7.14174999999998	9.18225000000004	37.7261250000002	20.42
500	238.081494685887	238.081309931329	238.081679440446	411.154	409.122	413.186	2	2	4.08088888888887	16.3253333333333	12.2426666666667	10.1966666666666	14.2831111111111	14.283111111111	21.4246666666666	40.8088888888887	5.10111111111112	14.2846666666667	7.14155555555552	6.12133333333331	8.16177777777774	13.2643333333333	14.3017777777778	15.3033333333334	23.4651111111112	10.2022222222222	7.14155555555557	20.4066666666666	13.2643333333333	12.22	8.1671111111111	11.2163333333334	8.15199999999999	16.3235555555556	11.2224444444444	23.4497777777779	11.2224444444444	6.12333333333333	10.2088888888889	8.1671111111111	44.9191111111111	16.3235555555555	8.16177777777779	16.3128888888889	36.732	9.18299999999999	5.10111111111109	27.549	10.2033333333333
501	238.103975191622	238.089726650668	238.10575531684	172.9225	169.381	173.449	8	8	119.4765	219.550833333334	176.4946	245.8682	238.7268	300.949166666667	297.898400000002	622.301666666665	143.8435	149.9988	16.3424	91.8300000000002	96.9190000000005	190.771166666667	129.5908	90.7800000000004	368.292200000002	205.0602	109.157833333333	237.737666666667	56.177	138.742666666667	82.6362000000004	52.0794999999998	79.5730000000001	58.1590000000001	65.2928000000004	447.3732	210.2024	159.1824	142.846666666666	104.0604	2079.43933333334	838.576999999997	224.473333333333	428.539999999999	2139.63899999999	1147.6875	177.514800000001	839.755200000001	235.697000000001
502	238.086645150637	238.086606375968	238.086683925306	271.397	271.391	271.403	2	2	7.142	11.2231428571429	9.19028571428567	14.2835	30.6085714285714	32.6773333333334	26.5274285714286	134.677714285714	537.690571428571	592.703000000002	160.072714285714	572.380285714285	9.17550000000001	18.3651428571428	13.26325	12.2434285714286	73.3988571428574	108.150285714286	73.4605714285714	120.376857142857	9.18257142857142	15.3042857142857	7.142	12.2434285714286	5.10499999999999	7.14799999999997	6.12171428571428	12.2434285714286	17.3448571428571	5.11	9.18257142857142	5.10142857142857	59.2262857142859	28.568	13.2748571428572	13.2637142857143	51.0142857142857	26.5274285714288	8.16199999999998	36.725142857143	18.3805714285715
503	238.115066897533	238.10730156641	238.126159492075	363.215	359.128	364.241	16	16	73.4605714285714	184.671714285716	237.726571428571	237.726571428571	119.373428571429	218.341142857143	126.511	390.769428571428	254.051142857143	215.280285714286	32.6491428571431	45.8742857142859	85.704	82.6315714285716	164.243	133.657428571429	15.2914285714286	20.4057142857143	6.12171428571428	17.3327142857143	57.136	12.2434285714286	11.2231428571429	54.0751428571428	56.1078571428569	8.16228571428571	4.08114285714286	118.353142857143	25.4875	40.8114285714286	48.9737142857146	51.0142857142857	340.775428571428	107.13	33.6647142857144	35.71	79.5822857142857	159.164571428571	59.1765714285719	63.2577142857143	7.142
504	238.886044254604	238.886044254604	238.886044254604	42.85	42.85	42.85	1	1	91.818	128.541	82.6362000000001	86.7340000000001	40.808	103.036833333333	75.4923333333333	68.3668	294.587333333333	321.363	247.9086	166.287166666667	48.9696	62.2322	73.464	41.8282	21.4284	52.0404	76.5150000000001	40.808	33.6666	33.6732	30.61	31.6262	25.5083333333333	23.4646	14.2828	24.4896	44.8873333333333	20.4033333333333	24.486	8.1712	47.9494	70.4075999999999	36.7344	79.5729999999999	65.3056000000001	29.63075	100.0972	82.6524000000001	61.212
505	239.031917533489	239.031917533489	239.031917533489	288.736	288.736	288.736	1	1	10.1933333333333	12.242	11.2236666666666	23.4676666666667	10.2016666666667	13.2621666666667	10.2116666666666	25.5041666666666	244.640000000002	300.949166666668	269.368000000001	238.713428571427	9.18150000000006	16.3226666666666	11.2231428571429	12.244	24.4879999999998	12.244	21.4444999999998	25.5041666666666	21.4445	12.2439999999999	14.2706666666666	21.4059999999999	16.3226666666668	16.3253333333334	8.16266666666661	9.18300000000002	5.10583333333329	11.2218333333333	11.2236666666666	10.2033333333333	15.2900000000001	13.2621666666666	9.18149999999997	8.16266666666661	8.16266666666669	8.16133333333331	15.3042857142857	4.08133333333334	7.14116666666664
506	239.06997015259	239.062058847847	239.081854519577	268.837	265.269	271.414	14	14	7.14116666666671	12.244	13.2751666666666	18.366	13.2621666666666	31.6613333333333	12.2439999999999	56.1091666666665	1036.0152	1106.94111111111	635.226375000003	1403.864	11.2108333333333	19.3831666666668	11.2218333333334	12.242	36.6839999999999	56.1091666666665	59.1793333333335	37.7893333333336	6.12200000000001	25.5083333333334	23.4676666666667	6.12200000000001	12.256	13.2751666666667	14.2823333333333	10.2033333333334	9.18149999999997	7.14816666666668	4.08466666666667	6.12199999999996	34.7196666666667	13.2621666666666	9.19949999999997	10.2016666666666	34.6913333333334	7.14116666666664	12.2420000000001	15.2900000000001	24.508
507	239.088295129373	239.088295129373	239.088295129373	410.142	410.142	410.142	1	1	11.2224444444445	15.3033333333334	15.305	11.2236666666667	16.3253333333333	23.4676666666666	10.2033333333333	26.5286666666666	51.0166666666666	67.3346666666668	20.4050000000001	66.3650000000001	14.283111111111	13.2643333333333	12.261	16.324	7.14155555555552	7.14233333333333	4.08150000000001	10.2033333333333	8.16177777777779	15.2749999999999	11.22275	13.2556666666667	10.1955555555555	19.4095555555556	8.16266666666666	15.295	20.4066666666666	9.18299999999999	4.08699999999999	9.18899999999996	21.4386666666666	12.2445	12.2426666666667	11.2163333333334	22.4448888888889	16.3235555555555	8.16177777777779	22.4473333333333	9.18199999999996
508	239.085684847926	239.080256069198	239.099743980803	295.877	292.811	296.915	17	16	56.1157142857143	84.6837142857142	89.7893333333327	83.6673333333335	53.048666666667	61.2100000000004	55.0980000000001	109.094142857143	4940.22342857143	1321.33166666667	2935.362	2071.006	105.077166666667	139.922666666666	103.053666666667	91.8150000000006	643.800285714285	661.175999999995	734.605714285714	857.04	66.3108333333337	74.4808571428571	58.1562857142857	101.008285714286	102.016666666667	65.3013333333335	49.994	87.7486666666669	44.8946666666668	44.8925714285714	69.3794285714285	52.0370000000001	86.7121428571424	101.008285714286	49.994	54.0751428571428	46.935333333333	62.2911666666668	38.7663333333332	62.2374285714285	26.5051428571429
509	239.094883668189	239.090697823319	239.099069513059	383.6265	383.621	383.632	2	2	8.16177777777779	11.2224444444445	20.3925	12.252	8.16199999999998	11.22275	8.16177777777779	8.16266666666671	602.951333333331	652.586666666664	236.717333333333	672.3118	14.2846666666667	12.244	7.14233333333337	8.16177777777779	17.3343333333334	17.34425	26.5431111111112	29.5896666666666	14.2835	21.4246666666667	10.2022222222222	9.18900000000002	8.16177777777779	13.2632500000001	8.16355555555558	11.2241249999999	8.16177777777779	8.16177777777779	7.14155555555557	7.14174999999998	6.11800000000001	8.16177777777779	7.14155555555557	10.2022222222222	18.3667499999999	7.14175000000003	6.11733333333336	17.3456666666667	4.08133333333333
510	239.14535190686	239.14535190686	239.14535190686	181.612	181.612	181.612	1	1	19.3673333333333	15.305	283.652666666666	703.405714285714	4.08133333333334	536.695333333332	5.10166666666665	9.17399999999998	8.16266666666665	6.11599999999999	10.1933333333334	4.08133333333332	137.738571428571	64.2809999999998	44.8506666666666	44.8873333333332	6.12199999999999	32.6506666666667	14.2846666666666	6.12099999999998	64.3019999999999	6.12199999999999	428.539999999999	28.5693333333333	24.4879999999999	13.2643333333333	852.998666666665	31.6303333333333	38.7346666666666	4.07733333333332	32.6453333333332	11.2126666666667	7.14233333333332	65.2373333333332	17.3428333333333	4.08066666666665	27.5490000000001	9.18300000000002	4.08133333333332	7.14116666666668	1.02016666666666
511	239.965770659818	239.961066597814	239.973234183833	44.895	43.858	45.922	33	33	451.986571428572	664.237	746.9145	797.8355	493.818285714286	720.2965	484.61875	528.508	107.13	123.454571428571	119.373428571429	170.38175	727.43825	766.771	703.038375	732.565142857143	215.280285714286	293.842285714286	171.408	188.752857142857	821.30125	716.274	697.2064	1004.541	754.985	724.357777777778	675.4055	503.000857142857	525.42875	565.2185	780.153142857142	492.190857142857	373.424571428572	547.941375	535.65	385.6545	275.477142857143	364.9135	272.645142857143	344.856571428572	480.554571428572
512	239.982288583732	239.982108278898	239.982468888566	63.771	60.2	67.342	2	1	12.2331428571429	30.6085714285714	22.4462857142857	33.66825	16.3245714285714	29.58725	15.3042857142857	10.2028571428571	20.3714285714286	10.2028571428571	21.426	9.18257142857142	18.3651428571428	27.54675	21.42525	15.3042857142857	14.284	19.3718571428572	12.2537142857143	10.2028571428571	73.4605714285715	680.530571428571	843.746750000001	89.7851428571429	54.0297142857143	259.152571428571	240.779	9.18257142857142	16.3245714285714	20.42	31.6288571428571	34.6897142857143	10.2028571428571	17.3448571428572	46.9331428571428	16.3245714285714	10.2028571428571	11.2231428571429	29.58725	12.243	17.3594285714286
513	240.047165164983	240.042956315472	240.060264450018	154.053	151.99	156.111	16	16	235.465999999999	533.634333333332	611.179666666668	594.804000000002	434.591000000001	862.141428571428	477.048000000001	742.074666666665	23.4638333333333	31.6303333333334	14.2846666666667	26.5243333333334	419.357000000001	448.3946	470.373666666668	431.530500000001	812.848666666668	1152.97666666667	631.483166666665	992.622166666664	1322.07533333334	1661.02514285714	1788.60163636364	2544.71133333333	961.153999999998	999.926666666669	947.580000000001	1980.56466666667	1032.57733333334	887.524285714285	1296.035	888.637750000001	3364.03899999999	2516.96914285714	1250.83885714286	1884.55566666667	3007.45133333334	2739.46714285714	1708.41183333334	2809.99800000001	549.959666666668
514	240.074765114012	240.067228058667	240.081597987229	270.88	269.327	272.423	4	4	127.520833333333	249.981666666665	250.185833333334	351.957499999999	143.867	209.373333333335	175.468666666668	381.542333333336	67.3419999999995	35.7116666666668	17.3286666666668	66.3108333333337	9.17400000000006	7.14233333333328	12.244	7.14116666666671	14.2683333333334	7.14116666666671	15.305	18.366	4.08133333333334	10.2033333333333	8.16266666666669	7.14233333333335	4.08466666666667	5.10583333333334	3.06100000000001	7.14116666666664	2.04033333333335	3.06399999999999	3.06100000000001	6.12200000000001	13.2751666666667	9.18150000000006	6.12700000000001	6.12100000000004	10.2016666666666	6.12200000000001	6.12099999999998	6.11599999999999	8.16933333333335
515	240.094727431182	240.087335205078	240.108615234878	293.822	292.81	296.915	12	12	6.12171428571428	11.2231428571429	16.3226666666666	25.5071428571428	12.244	12.244	8.16228571428571	12.2331428571428	1322.29028571429	1690.9685	1117.21285714286	1703.81750000001	24.4868571428571	20.4057142857143	18.3651428571428	17.3448571428571	87.7445714285714	89.7851428571428	121.414	127.535714285714	20.4066666666667	16.3245714285714	11.2152857142857	21.4079999999999	14.284	14.2823333333333	8.16914285714289	14.2823333333334	4.08114285714286	10.2028571428571	9.18257142857142	8.16228571428571	9.17485714285717	17.3448571428571	10.2028571428571	12.2434285714286	9.18300000000002	8.16933333333335	8.16228571428571	8.16228571428571	8.16228571428571
516	242.9570829894	242.9570829894	242.9570829894	755.012	755.012	755.012	1	1	7.14190909090906	18.3649090909091	12.2432727272727	19.3808636363636	7.14381818181818	13.2635454545455	9.18450000000001	12.24	167.324727272727	285.676363636364	15.3075	231.663818181818	16.3243636363636	22.446	13.2635454545454	18.36	16.3330909090909	20.3999999999999	14.28	11.223	10.2054545454545	6.12300000000001	8.16218181818183	15.3040909090909	27.5473636363635	6.12163636363637	16.3243636363637	9.18245454545456	16.3243636363637	10.1977272727272	17.3492727272727	11.223	9.17999999999998	12.2432727272727	9.18245454545456	16.3243636363637	6.11999999999998	10.2027272727273	11.22	29.5799999999999	6.12163636363637
517	243.01630546866	243.012958271266	243.016885864023	45.899	44.878	45.917	3	3	59.1765714285714	133.657428571429	180.590571428572	161.205142857143	86.7242857142857	223.442571428572	120.393714285714	141.819714285714	99.988	105.094333333333	59.1765714285714	113.251714285714	161.205142857143	172.573142857143	224.462857142857	195.894857142857	116.312571428571	154.063142857143	55.0954285714286	96.9271428571428	141.819714285714	68.3511666666667	84.7548571428572	187.732571428572	174.468857142857	75.5011428571428	55.0954285714286	178.55	96.9271428571429	84.6837142857143	197.053	94.9530000000001	238.713428571428	264.254	77.5417142857143	122.434285714286	156.103714285714	201.334	160.319428571429	185.692	56.1157142857143
518	243.883300526319	243.882295812451	243.884305240186	887.6415	885.607	889.676	2	2	425.479000000005	371.401333333338	495.881999999997	394.234666666669	215.290333333336	616.281333333329	300.222999999998	281.612000000003	235.697000000003	205.086999999999	218.351333333336	198.964999999999	538.736000000006	408.066666666673	442.824666666664	413.234999999997	286.713666666665	692.806333333328	242.839333333332	302.01866666667	399.970666666671	229.575000000003	263.246000000003	694.846999999995	559.142666666673	241.819000000003	281.611999999998	385.685999999997	189.781999999999	259.376333333336	624.341999999998	332.574333333332	298.908833333332	622.403333333329	238.719000000004	249.981666666665	229.575000000003	293.855999999998	240.798666666669	243.819833333333	231.615666666665
519	243.88354574947	243.88354574947	243.88354574947	956.011	956.011	956.011	1	1	451.606857142855	387.382857142855	577.53	476.873714285716	296.903142857145	681.997714285711	343.258571428571	269.543999999998	226.503428571427	225.293714285713	326.480000000001	277.517714285716	565.238285714281	471.372000000003	519.307250000002	475.453142857146	299.964000000002	651.962571428566	237.926285714287	368.580999999997	425.459142857139	213.06057142857	281.598857142855	713.599999999997	574.903428571421	264.476000000001	264.217000000003	437.702571428575	257.111999999998	294.821285714284	595.763428571425	385.654500000002	267.314857142855	671.347999999994	250.955142857142	246.736285714284	219.36142857143	313.227714285712	268.335142857145	247.92942857143	254.015571428574
520	243.883013000488	243.883013000488	243.883013000488	920.296	920.296	920.296	1	1	933.503333333335	885.649333333332	1038.244	891.332999999997	544.798666666661	1361.12466666667	713.135333333335	611.512444444444	493.089333333333	436.36977777778	488.420333333328	487.719333333333	1129.509	889.730666666666	907.002249999991	969.703000000002	644.850666666666	1442.516	483.638	745.248888888888	861.161333333333	406.092666666666	562.203666666666	1428.37900000001	1188.31466666667	520.313333333334	527.799555555561	878.985333333343	473.125333333334	605.057666666666	1346.97966666667	720.355333333333	581.906666666666	1353.69866666667	502.695666666668	489.76	505.065	595.809777777779	510.166666666666	494.807777777779	503.298222222228
521	243.881112890728	243.881112890728	243.881112890728	929.479	929.479	929.479	1	1	656.043714285719	572.38028571429	817.248857142863	697.28914285714	453.006857142853	1022.32628571429	445.864857142853	488.306285714283	357.100000000003	333.866999999997	388.728857142854	339.75514285714	816.914285714289	626.455428571423	783.551999999992	680.435285714282	428.519999999996	1120.27371428572	346.897142857145	543.81228571429	668.287142857148	348.209714285716	354.039142857145	1002.94085714285	876.425428571435	369.343428571425	392.809999999997	610.637714285711	310.166857142859	448.925714285718	921.318000000007	569.299499999995	434.641714285717	959.068571428578	380.300142857146	360.715571428572	312.207428571426	439.743142857146	435.661999999996	332.61314285714	335.673999999997
522	243.881165217104	243.881165217104	243.881165217104	964.161	964.161	964.161	1	1	409.170375000001	407.550000000003	489.780000000001	419.014500000003	296.892750000001	620.312000000003	322.4385	284.649750000001	227.515750000001	190.953714285715	257.1345	238.738500000001	563.783500000004	438.707500000002	437.687250000002	432.904	300.973749999997	640.717000000003	210.171499999998	324.439500000001	449.930250000002	184.665250000001	239.758750000001	670.797	520.327500000002	253.022000000001	244.859999999998	424.736	232.617000000001	286.514625000001	582.634125000001	346.884999999997	244.680000000002	552.361000000004	242.84925	239.758750000001	229.425000000001	320.123000000002	266.122125000001	205.221	227.543625
523	243.883719969897	243.883719969897	243.883719969897	945.808	945.808	945.808	1	1	1107.0390625	1042.759375	1385.584375	1121.3234375	707.293124999997	1802.78175000001	859.366249999996	804.252499999996	615.248437499997	647.886764705883	748.85270588235	652.762352941179	1452.391	1129.4859375	1223.27975000001	1188.59125	725.175562499998	1844.72500000001	681.568750000002	879.455499999998	1101.9375	599.907000000003	666.468125000002	1786.45775000001	1459.5305625	633.575249999998	645.035000000002	1044.736	609.089250000003	734.579999999998	1584.01	973.641176470589	755.031250000002	1690.6578125	641.737249999998	619.291750000003	662.961764705884	729.746875000002	734.849999999997	617.251249999998	634.595499999998
524	243.882820040601	243.882820040601	243.882820040601	803.979	803.979	803.979	1	1	1733.45784375	1515.07125	1937.15803125	1592.95171875	1136.97625	2376.23503125	1242.892875	1196.9731875	949.852750000001	951.04775	765.351562499999	883.878709677422	2018.4871875	1633.7204375	1783.451625	1677.650625	1111.9021875	2481.324	1020.28125	1441.61325	1652.551875	928.598125	1115.16740625	2475.76753125	2071.81040625	1026.4029375	1079.622875	1629.68859375	909.923625000001	1095.9834375	2149.73259375	1288.83038709677	1108.195125	2267.412125	984.752343750003	892.609375	942.422249999998	1106.15425	815.054906249998	1033.16503125	948.015468750002
525	243.88231871558	243.88231871558	243.88231871558	760.102	760.102	760.102	1	1	370.320499999999	318.343999999998	368.280166666672	293.568000000005	225.456833333333	490.78033333333	261.418666666665	223.452999999998	159.146	182.639666666669	139.785666666666	153.050000000002	379.563999999997	310.029333333335	318.344000000004	372.091428571427	192.010666666668	483.638000000006	187.710666666666	267.327333333336	286.947833333331	173.428333333336	199.985333333332	500.901833333332	368.340333333338	192.833999999998	216.275333333333	317.32366666667	194.883666666665	218.941666666663	376.441499999999	248.920666666666	219.335833333333	444.865333333338	196.892166666666	174.448499999999	156.110999999999	212.19466666667	184.499333333333	207.127666666669	207.127666666669
526	244.085719226049	244.085719226049	244.085719226049	57.116	57.116	57.116	1	1	485.248	1031.50885714286	849.472	865.202285714286	690.733428571429	970.085714285715	619.812571428572	1015.18428571429	3092.36014285714	4308.51575	3999.98014285714	3483.38742857143	411.175142857143	539.731142857143	383.627428571429	320.369714285714	157.124	285.92	130.706285714286	189.906	383.627428571429	224.462857142857	212.219428571429	279.636571428571	316.775714285714	142.84	81.6228571428572	147.941428571429	282.619142857143	207.437	325.471142857143	239.767142857143	465.250285714286	453.963571428571	170.387714285714	285.68	277.517714285714	650.942285714285	917.236857142858	323.158857142857	340.040571428572
527	244.09326409905	244.087726089241	244.107683964881	59.168	56.096	60.183	33	33	748.260571428571	1142.77333333333	950.906285714286	949.753000000001	800.961666666667	1053.672	742.802666666667	1159.04457142857	3091.34057142857	4549.454	3997.3395	3609.4725	437.6515	598.907714285715	411.175142857143	344.872666666667	186.712285714286	319.349428571429	137.8575	218.351333333333	413.215714285714	236.706285714286	222.391142857143	304.045142857143	346.605714285714	140.799428571429	87.7445714285715	162.202714285714	292.835666666667	237.926285714286	350.978285714286	258.102166666667	558.031166666667	505.065	192.834	294.876333333333	309.103285714286	743.788285714285	936.5895	354.039142857143	299.201833333333
528	245.098306400985	245.098306400985	245.098306400985	57.139	57.139	57.139	1	1	70.3405714285715	159.164571428571	98.016	132.6325	123.454571428571	157.256	93.8662857142857	179.545142857143	529.083428571429	691.753714285715	709.07375	509.714285714286	67.3388571428572	90.8054285714286	53.0548571428572	42.852	32.6491428571429	34.714	21.444	32.6491428571429	58.1562857142857	36.7302857142857	31.62775	65.2982857142857	59.0854285714286	27.5477142857143	17.34425	33.6694285714286	55.0954285714285	41.9088333333333	68.3591428571428	39.7911428571428	73.4605714285715	70.3997142857143	33.6694285714286	41.8258571428571	53.0548571428571	94.8865714285714	152.01725	43.87075	52.071
529	246.058987694456	246.057618332531	246.076859891058	57.139	57.117	58.166	7	7	24.464	51.0166666666667	61.2085714285714	46.9276666666667	65.2906666666666	68.4181666666666	72.4318333333333	63.2503333333334	182.460666666667	276.497428571428	255.083333333333	132.513333333333	46.9353333333333	68.3623333333333	39.793	45.9075	15.305	29.5848333333333	21.4445	16.3226666666667	46.9331428571428	48.9737142857143	20.4033333333333	86.7283333333333	42.777	18.366	20.4033333333333	82.6431428571429	16.3226666666667	29.6186666666667	32.6445714285714	26.5373333333333	126.521333333333	101.013	22.4473333333333	48.968	78.562	146.921142857143	211.1745	74.4843333333333	20.4233333333333
530	246.861275702819	246.857389166	246.87558299694	1077.41	1076.25	1079.39	63	63	1441.18133333333	2027.84388888888	1966.56	1745.625	1256.64	2015.125	1380.90562499999	1264.55437499999	1067.57375	1084.26	681.359999999997	1060.15	2164.74562499999	2167.21241379311	2074.68000000001	1355.888	1284.18	2567.33999999998	1195.44	1229.00615384615	1777.86	1056.72	1211.3647368421	1918.62	2309.28000000001	1144.44	1241.13066666666	1563.66000000001	1096.196	1333.13999999999	2094.06	1459.61999999999	1285.98749999999	2626.5096	1111.8	1107.378125	1110.44	1249.5	674.633124999997	1068.638	1155.97125
531	246.87805267563	246.876211780854	246.880442027465	1077.36	1075.35	1078.4	20	20	1508.54533333333	1920.89466666666	2120.57999999999	1982.87999999999	1304.27000000001	2393.36562499999	1090.38	1199.23437499999	1023.72866666666	1053.66	668.099999999998	1033.604	2164.83399999999	1882.91999999999	1972.67999999999	2099.51133333333	1094.46	2372.51999999999	1160.76	1411.582	2070.59999999999	1022.04	1278.05999999999	2389.85999999999	2181.77999999999	1108.74	1241.13066666666	1476.96000000002	1096.196	888.420000000006	2342.93999999999	1477.97999999999	1342.91818181818	2278.67999999999	1083.24	1071.7	1080.886	1236.24	637.916666666664	1068.638	1155.97125
532	246.987623388117	246.987623388117	246.987623388117	180.586	180.586	180.586	1	1	66.2566666666668	126.521333333334	143.867	182.460666666666	102.033333333333	180.599	117.338333333333	242.839333333334	9.18150000000001	30.5828571428571	8.15466666666665	12.244	125.4805	187.741333333334	131.623	133.663666666666	64.2704999999998	72.4318333333331	17.3428333333334	73.4520000000001	91.8299999999998	33.6655000000001	44.8873333333332	96.9316666666669	89.7746666666668	24.484	38.7663333333332	201.993	58.1019999999999	83.6048571428571	90.8096666666669	67.3309999999998	328.493666666667	178.529166666667	27.5490000000001	37.7523333333334	146.904	235.658499999999	25.5041666666666	166.314333333333	13.2621666666667
533	247.040391722513	247.039073021913	247.040789400945	58.16	57.139	60.195	5	5	319.1035	478.49725	508.0845	723.3927	10.2025	886.597250000001	8.16200000000001	23.46575	354.5685	623.37275	85.7115	370.396125	338.723	713.15475	482.565111111112	429.52525	14.28525	59.13825	51.05	16.324	408.1	1318.3245	1097.82742857143	502.0245	264.0505	569.2995	579.486222222223	295.8725	314.237	16.336	296.89275	14.2835	14.2835	788.749875	347.90525	166.30075	575.421	18.36675	150.992888888889	449.93025	617.705
534	247.053880452621	247.041254477205	247.060986552107	57.1305	52.038	59.185	20	20	55.05975	29.5882857142857	4.08114285714286	3.06042857142857	1033.4626	837.22	1210.9774	1237.6239	113.1645	8.163	107.13	1014.74692307692	28.568	13.2637142857143	33.6694285714286	23.4665714285714	78.562	59.1765714285714	20.42	75.5011428571428	16.3245714285714	1384.8185	3.06042857142857	19.3854285714286	21.396375	5.10125	4.08114285714286	321.345	3.06085714285714	452.366285714286	22.4462857142857	300.048	1117.2285	678.49	34.69275	238.746857142857	111.195571428571	850.907454545454	765.187500000001	109.170571428571	842.442857142858
535	247.987439004998	247.986159586107	248.005080066451	143.874	139.776	144.883	7	7	84.7706666666665	184.680333333333	127.535714285714	105.177714285715	65.3013333333335	71.4233333333332	58.2065000000001	102.952666666666	191.813714285714	177.509	61.2100000000001	194.883666666666	81.6133333333331	164.112666666666	80.5931666666664	74.4843333333332	19.3863333333333	42.8540000000001	26.5286666666666	38.7726666666666	41.8668571428573	5.10166666666665	7.14116666666668	14.2846666666666	68.3623333333332	15.3025	8.15466666666665	113.251714285714	33.6655000000001	75.4183333333334	54.0688333333332	19.3863333333334	234.638333333333	195.904	31.6303333333333	58.1495000000001	126.521333333334	241.582000000001	90.7948333333331	118.339333333334	210.188666666666
536	249.035872329128	249.035872329128	249.035872329128	52.033	52.033	52.033	1	1	104.0808	159.146	229.815	152.0396	44.8888	173.4425	57.1312	6.1212	58.1514	58.1628	20.404	33.627	81.5466666666667	73.4544	74.5622	89.7776	2.0404	88.8922499999999	63.2524	28.5992	106.1216	87.7372	92.8563999999999	113.2422	100.914	78.5554	91.8359999999999	155.1008	76.515	11.2365	85.6968	60.2036	3.0612	156.0906	73.4687999999999	112.222	170.4068	6.1212	34.6936	204.04	69.3736
537	249.034962671043	249.034962671043	249.034962671043	59.175	59.175	59.175	1	1	26.5026666666667	81.6266666666667	145.907666666667	110.178	24.488	118.339333333333	46.9353333333333	7.14233333333333	71.3416666666667	82.647	47.9556666666667	130.581333333333	89.7851428571429	93.8706666666667	75.5046666666667	103.053666666667	18.363	83.5931428571428	90.8986666666667	53.0573333333333	181.619333333333	262.182833333333	268.303833333333	159.172	143.726	120.399333333333	136.724666666667	95.8956666666666	85.708	46.9736666666667	116.318	65.2906666666666	6.122	114.258666666667	79.586	110.196	229.5375	92.8351666666666	95.9113333333333	247.9005	58.216
538	249.083508333532	249.082610760652	249.084405906412	210.242	210.185	210.299	2	2	29.5858	43.8686	37.7474	53.0504000000003	24.4896	38.7676000000002	25.5050000000001	70.3938	19.3876	22.4708000000001	10.204	22.4444000000001	88.8618000000005	102.02	127.55	49.9996	123.444200000001	74.4746	33.6666	95.9176000000001	364.211400000002	99.0758	98.9594000000005	204.28	204.08	84.6932000000001	54.0706000000003	249.949	113.109000000001	93.7663999999995	152.039599999999	110.1816	460.1102	188.737	51.0199999999998	84.7762	112.354	204.04	16.3232000000001	154.231400000001	21.4032
539	250.015504050818	250.011261853464	250.029420637968	58.6555	57.116	61.198	12	12	13.2513333333333	28.5693333333333	37.7523333333333	40.8066666666667	27.549	47.9478333333334	14.2846666666667	7.14233333333333	18.345	19.3863333333333	20.4066666666667	8.16133333333334	59.1696666666667	39.793	23.4676666666667	36.732	550.89	469.353333333333	414.6884	446.906	60.1996666666667	134.662	122.42	118.358666666667	47.9086666666667	53.0573333333333	59.1793333333333	12.242	23.4676666666667	22.4656666666667	40.8133333333333	26.5243333333333	7.14233333333333	33.671	21.427	19.3863333333333	20.4033333333333	13.2621666666667	22.4473333333333	24.484	9.192
540	250.015297075882	250.012133526948	250.030005441585	76.502	69.36	78.565	11	10	21.427	29.551	33.6673333333333	32.6471111111111	22.4473333333333	30.59	39.793	32.6471111111111	20.4066666666666	16.346	17.3456666666667	21.427	18.3645	30.61	33.671	27.54675	357.077777777777	256.114125	311.201666666666	253.015111111111	39.8146666666666	27.546	28.5662222222222	51.0166666666666	21.427	22.4326666666666	17.346375	25.4888888888889	17.34425	14.2846666666667	30.6066666666667	15.30375	23.4651111111111	32.6471111111111	25.5055555555555	26.5265	42.8493333333333	34.6648888888889	32.652	48.976	17.3437777777778
541	250.14428714993	250.14428714993	250.14428714993	214.266	214.266	214.266	1	1	3.06349999999999	5.10166666666665	8.16133333333331	8.16266666666665	6.12200000000001	2.04066666666666	4.08333333333333	6.12199999999999	8.16133333333331	8.16133333333335	3.06100000000001	5.09666666666666	4.08133333333332	6.12199999999999	6.12199999999999	1.02016666666666	3.06099999999999	6.12100000000001	2.04066666666666	5.10166666666665	26.5546666666667	9.18149999999997	10.2016666666667	9.17399999999998	1.02033333333333	3.06099999999999	4.08133333333332	19.3863333333333	2.04033333333334	9.18149999999997	4.08133333333332	9.18128571428574	22.4436666666666	5.10166666666665	2.03866666666666	3.06299999999999	7.14116666666668	10.2016666666667	2.04066666666666	6.11600000000001	1.02033333333333
542	250.86351627271	250.862383425236	250.868686959763	1069.195	1069.16	1069.22	6	6	842.519999999985	1170.95999999998	1433.09999999997	1310.20399999997	1101.59999999998	1396.37999999998	980.219999999983	1145.66199999998	1038.35999999998	812.939999999986	1868.63999999997	892.499999999984	1330.64399999997	1128.11999999998	1363.73999999998	1398.41999999998	823.139999999985	1509.59999999997	1101.60000000002	1211.75999999998	1116.89999999998	1066.91999999998	1091.49599999998	1415.01999999998	1474.91999999997	899.639999999984	1006.80199999998	783.359999999986	776.219999999986	1191.35999999998	1481.03999999997	834.359999999985	1123.01999999998	1456.34999999997	1058.04833333332	1084.25999999998	913.919999999984	1107.71999999998	1496.20799999997	936.151999999982	1038.35199999998
543	250.971900721569	250.971794874148	250.97200656899	63.771	60.2	67.342	2	1	28.5413333333333	132.621666666667	108.155333333333	147.941428571429	67.331	174.468857142857	45.915	49.9881666666667	36.66	39.793	371.384	36.732	149.989	108.150285714286	123.437285714286	134.662	62.2403333333333	66.2566666666667	39.793	44.8946666666666	118.358666666667	46.9353333333333	84.6837142857143	151.002285714286	82.5524999999999	42.847	48.9737142857143	47.9556666666667	41.8268333333334	43.9101666666666	95.9113333333333	52.0370000000001	34.6913333333333	132.643333333333	34.6913333333333	42.847	39.793	51.0166666666667	696.855142857143	48.0026666666667	19.4021666666667
544	251.028517679886	251.028517679886	251.028517679886	49.992	49.992	49.992	1	1	41.8282	60.1918	70.3938	57.1424	25.505	53.0504	44.891	42.9135	185.6764	265.252	121.4038	78.5554	73.4544	92.8382	89.8832	63.2524	1976.5148	1404.88425	933.483	1466.3148	108.1412	29.58	33.6732	81.72	102.04	36.7272	39.7878	68.3668	98.9594	68.3567499999999	84.7762	75.4984999999999	16.3264	76.5187499999999	65.3056	88.7574	143.8764	102.04	173.434	97.9583999999999	50.95
545	251.068244786516	251.067295167203	251.06919440583	89.2655	88.767	89.764	2	2	62.234076923077	208.127076923077	71.4484615384616	113.296846153846	130.648615384615	184.745307692308	94.8886153846153	167.317846153846	321.106153846154	279.543230769231	176.513230769231	183.655384615385	198.96	158.147692307692	124.421230769231	110.184923076923	29.6000769230769	46.9518461538462	27.5586923076923	42.8496923076923	141.822769230769	18.3572307692308	7.14161538461538	36.7144615384615	163.249230769231	51.0384615384616	32.6621538461538	410.132769230769	89.7803076923076	188.756923076923	125.497846153846	85.7446153846154	648.86676923077	596.084307692307	189.863076923077	229.551923076923	208.127076923077	567.504923076923	126.460923076923	210.183384615385	32.6473846153846
546	251.091458184812	251.085331938769	251.098186553185	228.0405	225.478	235.681	6	5	6.12171428571428	10.2028571428571	7.142	8.16228571428571	9.19050000000001	9.18257142857142	8.16228571428571	17.3448571428571	13.2525714285714	18.3651428571428	9.18257142857142	11.2231428571429	8.16228571428571	13.273	10.21	8.16228571428571	5.10142857142857	12.2434285714286	2.04057142857143	7.136	4.08114285714286	7.142	7.136	5.10142857142857	4.08114285714286	4.08114285714286	5.10142857142857	6.12171428571428	3.06085714285714	3.06085714285714	6.12685714285714	5.10124999999999	20.4057142857143	8.16228571428571	3.06085714285714	5.10142857142857	9.18224999999997	11.2325714285714	5.10142857142857	11.2231428571429	7.142
547	251.97789228879	251.97700429896	251.97878027862	205.6035	204.076	207.131	2	2	16.3226666666667	15.305	17.3448571428571	14.2846666666666	13.2513333333333	19.3831666666667	20.4066666666666	40.8066666666667	33.6710000000001	46.9353333333332	22.4473333333333	68.3623333333332	24.508	24.484	26.5286666666667	22.4473333333334	29.5606666666666	19.3863333333333	4.08066666666667	33.6655000000001	170.395666666666	114.258666666667	96.8366666666664	172.408166666667	139.785666666667	115.297666666667	112.218333333334	80.6702857142857	67.3419999999998	54.0688333333334	104.074	83.6673333333331	131.623	103.036833333333	52.0370000000001	62.2403333333335	17.3456666666666	111.216333333333	18.363	69.3826666666665	32.6506666666667
548	252.103042437282	252.095442511819	252.109518172228	227.5045	225.478	228.551	4	4	7.142	8.16200000000001	12.243	14.2835	9.19574999999998	11.2231428571429	7.14262499999998	22.4462857142857	16.312	27.54675	9.18337499999998	12.2434285714286	7.14175000000001	11.231	9.18900000000001	9.18225000000001	12.2434285714286	6.12149999999998	9.18257142857142	8.15600000000001	8.16299999999998	14.2835	8.15600000000001	4.081	4.08114285714286	8.16228571428571	8.16228571428571	16.324	28.567	3.06	7.14700000000001	4.08099999999999	54.07325	24.489	25.50625	34.6897142857143	115.28825	22.4619999999999	14.2835	85.7010000000001	17.3448571428571
549	252.105864027822	252.098004377665	252.124253515166	203.537	199.984	208.134	52	48	305.079666666667	773.412666666669	542.728666666668	935.645666666669	1493.32333333333	2505.93866666667	1655.7305	3834.41266666668	1397.62833333334	1293.57133333334	433.641666666666	815.113166666668	1089.76914285714	1661.10266666667	1552.94733333334	1215.0185	2284.32600000001	1720.001	1222.35933333334	1723.343	372.056666666666	372.421666666668	259.954285714286	213.249666666667	850.631833333335	531.593666666668	369.033142857143	4282.67314285714	2459.90885714286	1420.304	1686.611	1131.54966666667	9846.43275000001	6711.75266666668	2865.98257142857	4583.60883333334	9027.90933333331	7111.8142	3029.36966666667	7795.3482	2538.17466666667
550	253.112520440044	253.106633691634	253.129094349254	203.032	199.984	205.079	25	25	53.0573333333335	117.338333333334	62.2301666666668	130.581333333333	233.427333333333	367.320000000001	255.05	673.464000000001	205.0535	226.477	63.2647999999997	158.125833333333	149.842	295.896666666667	254.062999999999	167.334666666666	371.072	244.84	185.700666666667	247.941000000001	50.9666666666665	64.2810000000001	42.8119999999999	35.7116666666668	125.6322	65.3013333333332	59.1116666666665	755.943500000001	389.7164	224.473333333334	262.225666666667	171.416	2462.96971428571	1236.644	448.946666666668	822.254333333335	2055.80375	1677.154	1023.22716666666	1903.58657142857	427.449833333334
551	253.214783018211	253.21059773763	253.233018788041	614.1855	600.921	624.36	60	27	198.955714285713	1136.74249999999	756.005249999993	1151.15662500001	445.802428571433	983.521000000004	403.012857142854	1062.1323	338.73485714286	539.731142857147	203.036857142859	597.468857142852	391.789714285711	1063.1005	612.171428571423	394.850571428574	271.395999999998	153.042857142856	95.9068571428563	364.242000000003	362.454999999997	343.836285714288	196.915142857141	724.377500000003	181.610857142858	98.9677142857134	104.069142857142	333.633428571426	105.089428571428	191.813714285716	112.231428571428	263.233714285712	2069.1684	463.209714285718	118.276499999999	425.444249999996	414.235999999996	2070.14812000001	155.08342857143	324.405428571427	175.341714285713
552	254.082192580624	254.078695168582	254.099389536642	303.022	298.943	304.022	12	12	787.660571428571	1064.15800000001	1432.48114285714	1672.24828571428	844.836000000002	1294.74257142857	969.271428571428	2431.72425000001	52.0709999999999	72.4436666666668	29.5634285714287	51.0142857142857	19.3831666666668	31.6288571428574	29.5882857142857	24.4662857142858	11.2231428571429	15.2935714285714	11.2231428571429	8.16914285714289	4.08066666666665	14.2940000000001	7.14200000000005	10.2028571428572	3.06050000000002	6.12199999999996	6.12600000000004	4.08133333333334	7.142	5.10142857142857	6.12600000000004	2.042	12.2537142857143	8.16228571428571	10.1942857142857	3.06042857142858	7.14116666666664	8.16266666666669	5.09714285714287	9.18257142857142	6.12171428571428
553	254.106738886107	254.100980257826	254.120864802916	203.0295	199.984	204.058	18	18	44.8925714285714	64.278	64.278	106.097333333333	171.248	272.384499999999	201.005666666666	515.244285714285	161.205142857143	149.9645	61.2199999999998	96.915833333333	111.107333333333	194.874571428571	179.578666666666	145.907666666666	294.587333333333	211.1745	128.556	200.996285714286	58.1074285714285	68.3591428571428	45.8699999999999	22.4462857142857	120.517333333333	51.0166666666665	41.7858333333332	552.994857142857	312.221999999999	162.225428571428	197.935428571428	146.928	1791.62171428571	981.560666666669	358.120285714286	661.145142857143	1580.42257142857	1235.42183333334	840.617333333331	1469.28	295.896666666666
554	254.12175564343	254.121231558628	254.122279728231	203.5255	203.004	204.047	2	2	44.8925714285714	65.2982857142857	63.2606666666665	106.114666666667	181.441333333334	276.510333333334	205.0535	518.329333333335	114.258666666666	150.984666666667	54.0776666666665	99.9763333333335	112.126666666667	195.894857142857	180.599	145.883833333334	302.742000000001	214.234999999999	126.521333333334	203.036857142857	56.0633333333335	54.0776666666665	46.8816666666667	21.427	119.4765	49.9963333333335	42.8120000000001	562.203666666665	308.090333333334	162.233	199.952666666667	148.944333333334	1806.926	997.886000000002	355.076000000001	623.394571428571	881.567999999998	1262.96633333333	479.556666666668	1002.98766666666	298.908833333334
555	254.161205618644	254.155657124662	254.166754112627	135.1785	134.668	135.689	2	2	11.2218333333334	21.4235	13.2637142857143	24.504	14.284	31.6022857142857	21.4235	36.7319999999999	806.951833333335	1010.98516666667	728.484	1366.11475	44.8925714285714	6.12171428571428	43.8722857142857	22.4462857142857	178.425	178.55	129.467428571429	238.719	128.556	129.561166666667	84.6837142857142	152.9	129.561166666667	72.4402857142857	79.5711428571428	67.3954285714285	65.2982857142857	66.3185714285714	79.5859999999998	83.5931428571428	90.6464999999999	38.7654285714285	51.0083333333334	57.136	25.4892857142857	56.1157142857143	18.3651428571428	52.0345714285714	52.0345714285714
556	254.944151058518	254.940633166676	254.947668950361	43.858	43.852	43.864	2	2	51.01	113.2422	126.5296	135.6866	14.2828	87.7372	10.202	7.14279999999999	556.608	724.342	387.752	111.2018	38.7752	43.9288	63.2648000000001	43.8686	16.3264	86.7339999999999	61.2120000000001	13.2626	36.7272	61.2240000000001	38.7752	49.9898	51.01	31.6262	47.9494	21.4242	35.707	8.1616	37.7918	19.4066	7.1414	49.9996	28.5712	13.2626	24.4848	11.2354	45.963	39.7956	12.2424
557	254.99019312227	254.984024954314	255.005875955416	102.031	93.858	115.289	105	99	2748.61472727273	4272.42858823529	4825.99117647059	4059.71685714286	3070.13021052632	2467.8638	2524.335	3062.7905	82.64025	169.365272727273	36.729	89.784	2477.30509090909	2857.82028571428	2687.558	2646.58866666667	343.831909090909	634.2534	532.582363636364	351.81375	2615.97927272728	2113.958	2359.83825	2875.98407142857	1984.4835	2053.76325	1800.7902	2268.144	1718.1852	1828.32872727273	2513.62772727273	1792.8084	1599.752	3569.80329411765	2070.13336363636	2205.98809090909	1405.54145454545	2614.90075	2470.02525	1247.76575	1043.1531
558	255.006141036076	255.005969092959	255.006692837943	102.538	98.964	105.086	8	8	2775.98633333333	4030.94175	4561.53775	3525.25166666667	2832.214	3660.657	2190.423	3430.26	79.547	170.38175	19.3863333333333	83.6605000000001	2513.0865	2797.754	2721.00675	2690.697	344.8445	652.693333333333	537.67175	354.906461538462	2657.75125	2087.4315	2362.76075	2847.8925	2033.52433333333	2031.48366666667	1909.128	2148.67875	1751.76925	1868.07775	2571.03	1831.62066666667	1089.538	3421.554	1840.68133333333	2110.911	1447.4235	2460.843	485.629846153846	1289.596	1091.23538461539
559	255.099025294686	255.088715335622	255.102819937247	301.999	298.943	302.005	3	3	133.65275	175.483000000001	217.313249999999	261.184000000001	121.409750000001	234.657500000001	161.195111111111	398.19	11.231	25.5062500000001	12.2355000000001	21.4246666666667	12.2430000000001	12.2430000000001	13.26325	7.13737500000003	9.18337499999995	9.17700000000002	5.10125000000002	15.315	14.2835000000001	10.21	9.18225000000004	12.2430000000001	9.18225000000004	7.14174999999998	6.12525000000002	3.06074999999999	6.12133333333334	8.16199999999998	12.2505	8.16800000000001	10.21	12.2430000000001	6.117	9.18224999999997	5.10124999999999	13.26325	6.11800000000001	8.16300000000001	4.07822222222222
560	256.078733237624	256.074535340814	256.093513930377	59.162	56.096	59.185	17	17	35.6766666666667	136.7336	124.460333333333	139.762833333333	172.436333333333	265.252	139.7674	172.408166666667	670.721333333333	790.629166666667	666.277666666667	811.165	85.6968000000001	137.745	76.525	129.582333333333	139.785666666667	295.848333333333	157.2956	182.639666666667	247.9005	67.342	85.694	248.961333333333	140.668	78.5656666666667	40.8066666666667	95.8956666666667	124.4644	128.688	260.1425	133.6462	288.707166666667	326.528	109.157833333333	199.9592	177.509	254.063	236.678666666667	192.843	245.08
561	256.08152462917	256.077521207439	256.097139808221	74.4785	67.341	76.525	18	18	23.46575	26.49075	23.4665714285714	19.3854285714286	62.2352499999999	87.68775	45.9128571428571	74.4808571428571	186.70575	234.97375	137.738571428571	228.564	32.6491428571428	40.8114285714286	36.7302857142857	24.4868571428571	39.78975	116.32275	48.972	83.6604999999999	43.8722857142857	24.486	23.4665714285714	47.9534285714285	42.85575	31.62775	23.4665714285714	26.5051428571428	57.1339999999999	26.5274285714286	56.1157142857143	30.6075	161.1995	117.32875	40.81	70.3972499999999	70.3997142857143	65.2982857142857	47.9534285714285	79.5822857142857	111.20725
562	256.096635777008	256.094263140554	256.099008413462	302.512	302.005	303.019	2	2	47.9534285714285	72.4402857142862	104.073999999999	111.216333333334	70.4030000000002	83.6536666666664	81.6228571428571	191.948000000001	8.16799999999999	9.18300000000002	11.2137142857143	11.2231428571429	3.06050000000002	7.14200000000005	2.04057142857143	4.0777142857143	5.10142857142857	4.07828571428571	4.08114285714289	10.2114285714286	5.10083333333332	7.14700000000005	12.2434285714287	8.16228571428577	6.12100000000004	3.06099999999998	4.08400000000003	3.06100000000001	2.04057142857143	4.08114285714286	4.08400000000003	4.08466666666664	14.296	4.08114285714286	8.1554285714286	4.08057142857144	6.12099999999998	7.14233333333335	10.1942857142857	6.12171428571428	4.08114285714286
563	256.262137188175	256.258413393863	256.278893805169	879.491	871.311	881.514	51	51	294.844222222223	657.023111111112	752.276000000004	488.686444444445	496.151999999999	590.322666666662	340.791333333333	1820.08639999999	313.208222222223	333.649	2472.69166666664	260.185000000003	819.300899999998	639.076444444444	783.021777777777	589.752666666666	371.36088888889	668.755000000001	306.1	446.906	666.223250000003	212.206222222223	317.496444444444	774.432999999999	688.702499999998	348.954	313.242333333333	526.492	375.482666666666	573.052666666668	592.180000000001	559.508000000005	484.922222222222	663.194999999998	308.908500000002	273.449333333336	335.689666666666	440.784000000005	1466.1711	314.262666666666	268.347666666666
564	256.978073278393	256.971335910976	256.993444114293	102.031	93.858	107.138	100	98	2000.87366666667	2976.56307692308	3682.1825	1422.27828571428	2206.89617647059	2939.42027777778	1701.92481818182	2509.2	77.539	144.8755	16.3243636363636	74.4843333333333	1774.98392307692	2145.761	2055.765	1875.98533333333	249.96125	504.8175	410.1405	266.15475	2029.32245454546	1619.11341176471	1743.06606666667	2067.99345454545	762.189	1580.42257142857	1394.904	1793.31133333333	1334.487	1333.6628	1679.3315	1233.958	1722.182	2762.837	1550.81454545455	1591.25930769231	952.423363636364	1697.75542857143	1400.76511111111	902.90423076923	728.942500000001
565	257.103208360304	257.098000948962	257.117314361468	292.8395	285.635	296.915	18	15	8.16266666666661	18.366	14.284	16.3253333333332	17.3456666666665	18.3659999999999	12.244	21.4059999999999	2082.33025000001	2771.678	1568.25233333334	2664.98628571431	36.7319999999997	34.6913333333331	20.4033333333333	26.5243333333333	232.635999999998	252.022333333334	287.686999999999	257.124000000001	23.4665714285714	33.6694285714286	17.3456666666667	25.4833333333333	23.4676666666665	19.3863333333334	23.4868333333334	18.365142857143	13.2643333333334	17.3456666666665	18.3629999999999	11.2218333333333	17.3302857142858	12.244	9.18300000000002	16.3253333333332	8.16133333333338	7.14800000000002	7.14233333333335	7.14116666666664	13.2643333333334
566	258.108495141129	258.105108619193	258.12544686606	52.037	50.995	53.064	28	28	37.7523333333333	36.726	31.6634	30.612	13.2643333333333	19.3876	20.4066666666667	57.1293333333334	520.285	344.8952	593.737	163.093333333333	88.682	85.6968	63.3268	59.1793333333333	1640.61942857143	984.404666666667	1075.25566666667	1392.644	60.2036	93.8584	72.4483999999999	100.9965	66.2566666666667	49.9881666666666	47.9588	60.2036	53.0573333333333	34.7276	104.0604	57.1386666666667	111.216333333333	53.0486666666667	41.8336666666667	57.1386666666667	170.4068	59.1716	364.2828	67.3332	173.286666666667
567	258.873623974964	258.871741849459	258.875881077529	1071.275	1070.31	1072.35	12	12	486.70999999999	679.319999999988	760.919999999986	534.767499999989	414.119999999993	780.299999999986	449.819999999992	423.299999999992	360.059999999994	365.159999999993	449.819999999992	417.179999999993	714.727499999986	641.579999999989	699.719999999988	649.739999999988	455.939999999992	767.039999999986	373.319999999993	453.899999999992	680.339999999988	355.979999999994	395.759999999993	727.089999999988	668.714999999987	312.119999999994	440.697499999991	385.559999999993	432.479999999992	415.139999999993	806.819999999986	505.919999999991	402.899999999993	587.51999999999	359.177499999994	397.799999999993	370.259999999993	445.739999999992	377.302499999992	333.334999999993	356.999999999994
568	258.88786448207	258.877131130496	258.899723432108	1077.38	1071.22	1085.58	30	24	1264.13555555556	1700.34000000001	1831.92000000001	1687.08000000001	1063.86000000001	1926.83666666668	1343.34	1174.27777777778	1142.39727272727	915.960000000009	828.240000000006	1056.72000000001	1850.28000000001	1790.10000000001	1712.58000000001	1730.94000000001	1151.58000000001	1966.56000000001	1214.82	1177.34111111112	1749.30000000001	1014.90000000001	1141.60222222223	1896.18000000001	1643.22000000002	988.380000000007	1203.89000000001	1265.82000000001	945.677500000008	647.700000000013	1571.82000000002	1136.28000000001	1125.26444444445	1885.98000000001	1085.44111111112	964.950000000006	904.827500000008	1164.84000000001	908.820000000006	1106.88444444445	1073.9088888889
569	259.106657791138	259.106657791138	259.106657791138	100.002	100.002	100.002	1	1	10.203	15.3135	15.3045	22.4466	10.203	17.3451	10.197	33.6699	21.4263	17.3451	5.101	16.3232	10.208	15.3045	18.3654	10.209	28.5684	7.13789999999999	10.203	17.3349	10.1972727272727	8.1624	7.1421	11.2288	14.2828	12.2424	11.2167	13.2717	10.203	4.0808	11.2167	8.1576	31.6293	17.3536	8.1616	14.2926	17.3551111111111	19.3857	6.1218	21.4386666666667	15.2955
570	259.858204420718	259.858204420718	259.858204420718	1095.77	1095.77	1095.77	1	1	164.219999999997	172.379999999997	231.084999999995	171.359999999997	147.899999999997	179.959999999996	168.299999999997	143.149999999997	132.924999999997	98.9399999999982	253.979999999995	125.767499999997	171.359999999997	188.699999999997	200.939999999996	161.159999999997	141.779999999997	272.339999999995	111.924999999998	146.217499999997	214.199999999996	128.834999999997	147.899999999997	183.027499999996	210.634999999996	78.5399999999986	156.442499999997	160.139999999997	144.101999999997	154.019999999997	234.599999999996	118.319999999998	123.419999999998	256.019999999995	128.519999999998	136.679999999998	114.239999999998	137.699999999998	247.859999999996	149.939999999997	155.677499999998
571	259.854864273479	259.854864273479	259.854864273479	1088.62	1088.62	1088.62	1	1	383.520000000005	451.860000000006	534.480000000007	476.340000000007	342.178571428576	522.240000000007	315.621428571433	350.880000000005	328.440000000005	310.080000000004	574.260000000008	336.600000000005	565.080000000008	346.26428571429	432.480000000006	343.740000000005	338.640000000005	630.360000000006	308.471428571433	369.741428571434	521.220000000007	312.120000000004	316.200000000004	486.540000000007	615.325000000007	345.242857142862	364.140000000005	384.540000000005	378.420000000004	321.300000000005	504.585714285721	351.900000000005	363.120000000005	486.540000000007	179.520000000003	299.880000000004	321.300000000005	366.180000000005	512.757142857149	290.700000000004	317.220000000004
572	259.855699051258	259.855699051258	259.855699051258	1079.44	1079.44	1079.44	1	1	672.180000000003	914.816000000003	906.780000000004	811.695000000003	660.960000000003	1022.021	669.120000000003	577.886000000002	641.188000000002	631.380000000001	902.564000000003	639.540000000003	889.440000000004	960.840000000004	858.840000000004	949.620000000004	547.740000000002	1041.42	613.020000000003	557.940000000002	912.774000000003	603.840000000003	633.420000000003	850.680000000004	1001.64	627.300000000003	600.780000000003	693.599999999988	538.019090909092	591.600000000003	938.400000000004	695.640000000002	643.620000000003	933.194000000003	565.634000000002	610.558000000002	593.201000000002	636.480000000003	872.100000000004	538.560000000002	567.120000000003
573	261.221390440229	261.221390440229	261.221390440229	755.012	755.012	755.012	1	1	6.12174999999999	18.3652500000001	26.5265	16.3206666666667	22.4519166666666	29.58725	19.3895	16.3206666666667	157.1185	162.21975	17.3485	175.526000000001	20.4096	20.4058333333333	18.36525	21.42525	20.4149999999999	20.4	14.2805833333333	16.3246666666666	20.4100000000001	14.287	14.2835	22.4464166666666	27.547875	17.34425	16.3246666666666	14.2835000000001	24.486	14.2770833333333	23.4715	12.2430000000001	13.2605416666667	23.4667083333333	14.2840833333333	15.304375	11.2204583333333	23.46575	18.36075	22.4409166666667	24.486
574	263.014191832723	263.011418095341	263.015670335825	80.588	74.472	84.691	5	5	143.867	418.967076923077	580.555076923077	627.441923076923	554.041	864.829538461538	528.479538461539	1725.34030769231	762.787384615384	940.955	107.132307692308	1038.10275	317.291769230769	604.768769230769	412.204307692308	368.303307692307	357.2625	385.6545	653.980250000001	440.784	198.945	257.098153846154	262.199307692308	192.838153846154	167.321	450.738	203.041230769231	955.595846153847	732.580923076923	403.021538461538	292.695846153846	252.111	1457.34183333333	807.017750000001	1490.60447368421	1069.28246153846	1728.40123076923	759.051692307693	155.086769230769	1765.13230769231	695.8105
575	263.015685360578	263.007499283734	263.030793288658	58.1565	56.096	68.362	110	107	2204.51933333333	2707.6108	3310.549	3486.3651	4255.55754545455	3934.5486	5148.29618181818	7346.05714285715	4284.7794	5323.4036	329.5569	7911.867	1817.1543	4244.032	2802.55044444445	2220.1728	1007.0361	1309.252	2227.57955555556	1869.2125	1127.37625	1818.432	1767.02488888889	1114.1676	1151.32875	2647.765	2307.994	4484.09863636364	3880.32766666667	2281.68666666667	1588.52925	1547.078	9555.1095	4579.1064	3984.988	5470.70236363637	8195.95514285714	7039.0497	1027.36377777778	7418.403	3770.553
576	263.032366785771	263.031025602502	263.032857015063	60.199	59.145	61.209	5	5	2368.42755555556	2836.434	3310.62111111111	3670.6796	4254.32666666667	4112.8032	5147.9292	6119.7594	3740.749	4743.01311111112	325.4757	7723.2078	1889.5956	4244.12444444445	2824.99533333334	2308.76288888889	1105.021	1400.0481	2488.92711111111	1418.10888888889	1267.116	1798.692	1999.592	1155.9999	1355.536	2661.02933333333	2446.49288888889	4233.92222222222	4238.931	2282.70755555556	1688.46777777778	1716.01377777778	7140.53533333334	4794.3897	3787.06488888889	5642.259	6482.492	6738.28133333333	1050.806	7084.17433333334	3574.132
577	263.932097920769	263.929201651311	263.945741384621	43.867	42.832	44.89	8	8	43.8671666666666	58.1514	81.6319999999999	56.111	37.7548	81.616	46.9276666666667	42.854	595.290666666667	715.220285714285	462.2412	240.7672	41.8364	89.9008000000001	52.0404	27.549	29.5858	38.7726666666667	44.8976	26.5304	15.303	18.3636	24.4896	24.484	22.4444	17.3468	19.3838	46.9292	32.6464	7.14116666666667	18.3852	11.2354	30.605	82.647	13.2626	44.8888	132.626	34.7276	173.638	132.652	23.4638333333333
578	264.020285810766	264.017430164136	264.028655818635	56.618	55.098	60.177	6	6	200.8809	223.453	297.078666666667	305.046444444444	398.950333333333	361.394666666667	453.028	530.573333333333	495.504	577.508666666667	58.1526666666667	848.413090909091	165.276	367.32	241.819	206.1006	107.121	125.583	205.221	101.013	123.460333333333	175.478222222222	152.013111111111	123.487222222222	116.1774	284.642	229.575	331.572222222222	379.564	182.858444444444	156.111	150.992888888889	687.6822	424.412444444445	394.869	520.37	710.074666666666	692.730888888889	106.114666666667	823.319333333333	416.522666666667
579	264.037140634325	264.037140634325	264.037140634325	59.185	59.185	59.185	1	1	205.939	238.7385	331.572222222222	341.78375	421.36325	398.91775	515.22625	623.37275	384.115875	439.72775	47.957625	705.079125	172.42225	411.16075	259.1435	207.11075	117.343125	147.845625	212.368	115.28825	130.592	153.05625	146.916	134.6895	119.2815	230.5765	210.1715	373.401333333333	323.41925	215.404625	173.437777777778	175.483	736.6205	460.189125	332.6015	438.7075	733.539777777778	736.680666666667	88.7617500000001	655.0005	334.888
580	265.017155553698	265.012493854775	265.032073370301	57.128	55.098	60.177	10	10	238.6098	350.9488	369.320444444444	373.4298	514.2312	462.4677	568.3071	727.4026	555.4095	722.3724	156.1059	875.798222222222	200.9991	521.3222	296.8782	236.7096	106.1112	138.7608	307.2909	132.639	132.643333333333	236.7096	223.4457	166.3089	131.4639	369.3124	330.5772	472.414333333333	507.0891	245.173333333333	171.397333333333	214.263	914.164363636364	526.4748	509.1297	640.6856	1151.84880952381	835.653	214.263	904.981909090909	479.776
581	265.92910033498	265.928132095957	265.93319164763	43.87	43.852	43.876	4	4	53.0504	83.6727999999999	72.4436666666667	78.5528333333334	38.7752	61.224	56.111	32.6464	462.2412	556.081666666667	324.466	186.7332	44.8946666666667	69.4552	57.1312	26.5304	16.3232	39.7956	23.4692	32.6528	36.732	14.2828	19.4066	26.5252	40.8066666666666	13.2652	23.4676666666667	45.9075	14.2856	23.4646	28.5992	14.2996	66.313	66.313	18.3636	24.4896	99.9763333333334	53.1648	121.5466	85.708	17.3434
582	267.124339766914	267.119571256852	267.140108163976	552.969	547.856	555.009	11	11	185.6764	708.0188	618.61581818182	719.292272727277	711.130090909095	692.102399999998	398.937299999999	1843.10509090909	270.516818181816	340.7468	239.770499999999	216.2824	286.6762	731.861454545451	592.122000000003	550.638	282.5954	218.344200000002	132.626	152.0247	503.9788	235.683000000001	270.061500000001	516.683700000002	230.587799999999	199.8612	102.03	584.61627272727	236.703272727274	325.475699999999	285.683999999999	446.089600000004	1820.16654545454	508.0596	164.268300000001	213.2218	271.392545454544	669.316800000006	162.1323	392.815499999999	338.739600000003
583	267.123028942971	267.12066280065	267.137195598683	543.801	538.691	544.813	8	8	126.542	410.140500000002	386.674750000002	459.112499999996	329.540750000001	540.798750000001	244.860000000001	669.284000000003	349.958000000003	514.269000000001	607.048750000003	385.701750000001	233.665875	422.753142857144	393.526999999998	358.107750000001	149.982000000001	158.138749999998	212.081999999998	86.7242857142864	264.277125	317.308857142854	367.290000000002	358.151625	172.422250000001	281.589000000001	150.997000000001	358.107750000001	262.364875000001	152.022571428573	175.375500000001	264.277125	640.739428571433	391.776000000002	243.839749999998	339.784875	353.006500000001	351.986249999997	423.403750000002	519.307250000002	530.529999999995
[truncated: 3,581 more rows]
[truncated: 103 more columns]
