# Supplementary material for: iMet-Q: A User-Friendly Tool for Label-Free Metabolomics Quantitation Using Dynamic Peak-Width Determination
Source: PLoS One. 2016 Jan 19;11(1):e0146112. doi: 10.1371/journal.pone.0146112 (PMC4718670; doi:10.1371/journal.pone.0146112)
Supplement: S3 File — (ZIP) [file pone.0146112.s003.zip › XCMS_Arabidopsis_Data_Positive/XCMS-AraPos-fp-pw_5_20-ppm30-sn10.csv]

mz	mzmin	mzmax	rt	rtmin	rtmax	npeaks	Arabidopsis_Positive_mzXML	ATME01_1_2_POS	ATME01_2_POS	ATME01_3_POS	ATME01_4_POS	ATME07_1_2_POS	ATME07_2_POS	ATME07_3_2_POS	ATME07_4_2_POS	ATME09_1_2_POS	ATME09_2_2_POS	ATME09_3_POS	ATME09_4_2_POS	ATME10_1_POS	ATME10_2_POS	ATME10_3_POS	ATME10_4_POS	ATME101_1_2_POS	ATME101_2_POS	ATME101_3_2_POS	ATME101_4_2_POS	ATME12_1_POS	ATME12_2_2_POS	ATME12_3_2_POS	ATME12_4_POS	ATME13_1_POS	ATME13_2_2_POS	ATME13_3_2_POS	ATME13_4_2_POS	ATME14_1_2_POS	ATME14_2_2_POS	ATME14_3_POS	ATME14_4_2_POS	ATME15_1_2_POS	ATME15_2_POS	ATME15_3_2_POS	ATME15_4_2_POS	ATME16_1_2_POS	ATME16_2_2_POS	ATME16_3_POS	ATME16_4_2_POS	ATME19_1_2_POS	ATME19_2_2_POS
1	100.012148036697	100.010808684609	100.015482111016	1070.26	1069.26	1071.34	42	42	431.143333333325	767.039999999986	689.519999999988	723.340000000013	455.939999999992	653.819999999988	416.159999999993	466.139999999992	513.059999999991	750.719999999987	671.159999999988	571.19999999999	700.86333333332	674.219999999988	725.219999999987	726.239999999987	420.239999999993	717.059999999987	467.159999999992	405.733999999992	613.019999999989	519.179999999991	421.063999999992	635.43999999999	672.179999999988	639.540000000006	529.223333333323	357.00000000001	524.279999999991	434.519999999992	746.639999999987	389.639999999993	449.679999999991	651.779999999988	631.624999999989	507.959999999991	547.73999999999	441.659999999992	725.087500000006	581.253333333321	486.603999999992
2	100.50575045374	100.50575045374	100.50575045374	844.733	844.733	844.733	1	1	1368.20314285715	1873.24457142859	1943.6442857143	1804.88542857144	1262.09342857142	1896.13714285713	1345.56842857142	1232.48914285714	1036.65333333334	1161.08514285715	1837.53457142858	1202.92571428573	1877.32571428573	1718.16114285713	1873.79714285715	1722.24228571427	1254.95142857142	1895.69085714287	1060.20571428571	1303.92514285715	1858.27185714285	1259.03257142858	1154.75100000001	1988.1642857143	1887.52857142859	1183.33899999999	1111.86899999999	1374.32485714285	1097.05885714285	1118.23314285715	1965.70000000001	1290.66142857142	1250.9	1820.18971428573	1159.90242857144	1255.97171428572	1117.29371428571	1213.11971428572	1839.04914285716	1097.82742857142	1115.25485714285
3	100.505423458909	100.505423458909	100.505423458909	581.526	581.526	581.526	1	1	1321.11583333333	1937.61299999999	1919.24700000002	2007.68799999999	1416.22266666666	1837.858	1371.32800000002	1424.38533333332	1425.40566666668	1413.16166666668	2376.35633333332	1512.13400000002	1913.12499999999	1879.45400000002	1959.74016666666	1903.09533333333	1238.5228	1910.06399999999	1374.1645	1268.27433333332	2049.51483333333	1498.62483333333	1378.24516666666	1626.51759999999	1911.08433333336	1414.18200000002	1382.55166666666	1331.53499999999	1328.257	1347.86033333335	1753.95299999999	1428.23333333333	1335.61633333332	1877.41333333336	1385.61266666666	1389.35133333333	1376.42966666666	1355.00266666666	2429.75200000002	1342.75866666666	1315.20966666666
4	100.505629259701	100.505629259701	100.505629259701	636.603	636.603	636.603	1	1	1482.47514285713	2202.79685714287	2276.25742857141	2018.12514285713	1488.38842857142	2138.51885714287	1496.75914285715	1606.95000000001	1851.75374999998	1523.28657142856	2762.93371428573	1577.3617142857	2148.72171428573	2342.81099999999	2210.95914285712	2093.62628571427	1516.14457142858	2372.16428571427	1579.70800000001	1600.72714285716	2234.42571428573	1595.72685714287	1553.89514285715	2068.42057142856	2120.61699999998	1527.3677142857	1670.84342857145	1693.05485714286	1693.67428571427	1710.95924999998	2203.81714285712	1498.76999999999	1449.82599999999	2058.93657142855	1636.53828571427	1645.49042857145	1551.85457142858	1480.43457142858	2793.54228571426	1654.67171428571	1611.36342857141
5	100.505496575707	100.505496575707	100.505496575707	877.382	877.382	877.382	1	1	2294.87499999999	3056.58577777776	3331.27466666666	3143.31111111109	2038.16038888889	3414.77400000001	2257.87472222222	2057.90027777778	1956.78622222223	1965.055	2827.18972222222	1960.59394444444	3176.12472222222	3112.86388888889	3157.59888888889	3048.59	2065.71688888889	3667.87666666667	1812.01333333333	2157.8875	3120.18	2025.1411111111	1819.65055555556	3472.00527777778	3569.75755555554	1710.54422222222	1648.67911111111	2304.8075	1803.85111111111	2044.63666666667	3507.84038888891	2062.54277777778	2172.88105555555	3418.95083333334	1854.36	1910.98027777778	1874.25027777778	2150.62844444445	2976.10763157895	1762.01972222222	2019.78938888889
6	100.5083482456	100.504556113687	100.515168265874	1070.24	1069.16	1070.33	144	144	2336.61999999996	3546.53999999994	3278.27999999994	3563.5733333334	2693.81999999995	3301.73999999994	2401.07999999996	2558.15999999995	3345.59999999994	3255.83999999994	3610.79999999994	3319.07999999994	3441.99499999993	3704.63999999993	3496.55999999994	3312.95999999994	2545.91999999995	3292.55999999994	3054.90000000004	2372.30999999995	3409.95374999994	2944.73999999995	2884.51428571423	3264.07499999995	3368.03999999994	2892.72000000004	2830.49999999995	2587.84750000002	2865.17999999995	2384.75999999996	3379.25999999994	2165.45999999996	2570.51333333328	3290.51999999994	3018.02714285709	2986.55999999995	3006.95999999995	2475.53999999996	3667.95000000005	3052.20571428565	3079.37999999995
7	100.508219929812	100.506476096534	100.514876190028	198.968	190.807	206.093	39	37	1142.77333333333	1657.02133333333	1571.319	1585.598	1268.65381818182	1408.1175	1123.387	909.611999999999	898.382222222221	938.706666666666	2188.43625	1012.17066666667	1631.46666666667	1040.57	1592.58666666666	1661.942	1162.679	1661.10266666667	1158.34133333333	1068.87066666667	1631.46666666667	1092.063	1139.98733333333	1653.96033333333	1508.87377777778	1175.04311111111	1143.79366666667	1164.20033333333	1089.716	1223.6	1702.75088888889	1236.50933333334	732.539500000001	1174.30775	996.906375000001	882.588333333333	1702.77270588235	998.906333333332	2464.85688888889	1555.9765625	1105.62266666667
8	100.50794242287	100.506453185655	100.514695764107	290.781	281.588	303.019	41	37	1069.38057142857	1610.01085714286	1466.15057142857	1359.02057142857	1186.55075	1225.22016666666	1099.617	986.806857142861	962.340571428567	1053.91825	2930.39733333333	1103.9105	1808.90325	5034.06152	1486.55628571428	1678.31125	1119.25342857143	1474.31285714286	1131.42628571428	1233.52542857143	1786.52028571428	979.474285714285	1111.17714285714	2154.6261	1999.63555555556	1141.69971428571	1088.64485714286	1123.29525	1069.012	1128.436	1414.116	1137.61857142858	2369.46	1460.02885714287	1040.69142857143	930.500571428571	2707.51915	1192.714	2146.68114285716	1350.92133333333	1042.732
9	100.507530158674	100.505729236191	100.515325639907	1082.5	1079.44	1101.96	35	33	1947.18	1391.18571428569	2548.98000000001	2643.83999999995	1975.74	2387.90636363637	2127.28307692307	2049.98545454546	1829.46909090909	1926.78	3575.10000000001	1929.84	2729.52000000001	2844.78000000001	2712.18000000001	2616.30000000001	1795.2	2439.84000000001	1974.72	1844.16	2523.48000000001	1841.1	1939.02	2428.62000000001	2419.44000000001	1952.27999999997	1982.88	349.219999999993	1716.30100000001	1870.68	2508.18000000001	1902.3	1848.24	2618.34000000001	1858.05454545455	1927.8	1820.28090909091	1970.64	3967.8	2102.22000000001	1855.38
10	100.507328068289	100.505921286404	100.514837682387	912.1275	891.688	941.676	68	47	2354.67288888889	2279.3182857143	3339.18733333334	2730.22100000002	3222.18	3845.1338	1653.88314285713	1464.11000000001	1479.41428571427	1760.95150000001	1535.53000000001	1493.723	2864.86199999997	2271.15599999998	2717.94599999997	2297.68342857141	1478.61485714286	3056.34799999998	1338.50971428571	1639.59914285715	2489.49714285716	1404.93342857144	1391.76942857143	1723.20225000001	2604.69825000001	1500.971625	1383.45900000001	11550.3305555556	1556.071875	1337.59457142858	2566.13833333332	1940.51549999998	1536.33514285716	3041.47171428574	1287.60057142858	1433.50142857144	1588.38099999999	1847.56050000001	1514.10399999999	1372.09214285714	1496.75914285713
11	100.508519219694	100.506283669723	100.515128010772	209.154	207.102	212.243	17	17	1144.41644444444	1543.59622222222	1527.27266666667	1704.9213	941.806125000001	1438.67	880.475750000001	868.303666666666	1170.19488888889	1050.49466666667	1965.86116666666	1176.31622222222	1326.279	1450.914	1413.219375	1302.85925	1114.204	1437.53225	1290.72166666667	1032.57733333333	1427.32975	1179.12666666667	1241.61044444444	1619.12977777778	1431.41075	1221.388875	1162.06475	946.364000000002	1254.19	1139.98733333333	1519.27633333333	1028.412	916.159555555557	1508.05266666667	1209.095	1260.79777777778	1129.226	812.119000000001	2578.17175	1150.983	1347.85244444444
12	100.508307297037	100.506221728949	100.514460176755	267.315	259.147	280.574	31	23	1421.16955555556	2089.57440000001	2267.19680000001	2049.84966666666	1422.18977777778	2021.28033333333	1358.936	1390.56288888889	819.8388	672.399666666666	3302.97024999999	1034.50533333334	2020.04	2008.81755555556	2047.586	1686.13485714286	1404.999	2116.96111111112	1568.25233333334	1352.825	2303.83739999999	1572.2823	1500.91033333333	2000.586	2094.18	1504.82777777778	1475.24133333334	1482.4959	1489.52444444445	1586.5665	1710.95925	1518.06177777779	1472.4468	1955.766	1656.96720000001	1477.28177777778	1559.06933333333	1480.3102	3174.93155555556	1450.037	1537.47488888889
13	100.509554554692	100.506316694339	100.51449292605	737.656	728.535	746.849	25	18	2013.11766666666	2494.00274999998	2442.47850000001	2286.01900000002	3540.42058823528	5263.005	1590.61500000001	1657.91025000001	1771.15399999998	1888.48275000001	3099.43511111112	1701.77700000001	2404.27575000001	2356.36874999999	2494.51125000001	2270.1357142857	1680.557625	2602.529	1822.16649999998	1797.981	2399.90299999998	1672.18975000001	1791.55900000001	2479.20749999998	2410.85075000001	1687.713	1800.74124999998	1479.48333333335	1584.50371428573	1745.861625	2482.26825000001	1657.90625000001	1779.603	2461.86325000001	1700.52600000001	1755.30625	1564.09799999999	1608.99057142858	2938.68	1729.32375000001	1750.74900000001
14	100.508299364068	100.506417260779	100.514435242408	520.338	512.158	532.541	23	19	2356.83000000001	1888.63699999999	2148.48457142858	2099.45399999999	1852.77399999998	2061.08585714286	1555.64799999999	1367.24666666666	1369.60800000001	1525.06514285714	3265.82025000001	1437.58257142858	2111.99142857141	2672.32350000002	1747.21616666669	2234.11285714288	1422.11233333333	2345.56514285711	1496.75914285715	1386.97066666668	2240.54742857144	1526.34742857142	1597.76742857144	1801.90866666669	2059.95685714287	1726.32342857144	1434.35433333333	1655.92371428573	1564.89914285713	1324.39266666668	2231.52914285717	1507.98228571427	1486.62566666668	2090.2727142857	1404.33333333332	1408.85016666666	1608.99057142858	1493.6982857143	2496.34783333333	1575.32114285715	1707.95828571427
15	100.508539434065	100.506922629526	100.514156248295	358.102	350.978	366.305	17	14	1488.618	1859.72042857143	1897.73142857143	1880.38657142857	1311.06714285714	2159.86924999999	1313.208	1108.08199999999	1233.583	1253.96342857142	2817.00885714286	1426.18057142858	1854.87942857143	1933.85599999999	2003.84114285714	1891.34485714286	1251.73650000001	1934.46171428571	1463.08971428571	1191.60066666667	1938.12914285713	1233.38150000001	1429.42028571429	1639.40783333333	2207.82100000001	1540.63142857143	1171.34266666667	1322.2902857143	1496.73085714286	1238.48233333333	1929.36028571428	1431.46085714286	1175.232	1813.04771428571	1253.98966666667	1247.86766666667	1472.282	1354.93942857143	2745.58885714286	1262.96633333333	1430.44057142857
16	100.507914705738	100.50660963523	100.514497266396	500.941	494.814	508.116	18	17	1462.31066666667	2087.50457142857	2416.97224999999	2160.73828571429	1279.289	2123.93742857142	1335.32666666666	1268.05066666666	1415.854	1402.06183333334	2507.97933333334	1650.82228571428	1750.56533333333	1743.06	1903.94199999999	2124.23485714286	1250.722	1777.13033333333	1572.26028571428	1445.81233333334	2211.97942857143	1401.04066666667	1582.46314285714	2244.47200000001	2149.742	1504.64099999999	1373.36866666667	1316.01500000001	1376.53266666667	1334.59599999999	1788.64433333334	1374.389	1659.44914285714	1840.68133333334	2308.93890000001	1617.49028571429	1456.42133333334	1367.24666666667	2756.64085714287	1539.668	1323.311
17	100.507399993151	100.506754357312	100.514597319835	484.628	480.569	489.683	13	12	1263.9865	1991.59771428571	1905.98266666667	1848.54199999999	1290.75466666667	2092.606	1335.39816666667	1491.65771428571	1586.634	1439.29866666666	2656.94800000001	1375.40933333334	1819.25433333332	2129.88471428571	2185.452	1826.09833333333	1488.36571428572	1896.61600000001	1567.15885714286	1450.02285714286	2120.66571428571	1543.69228571428	1621.234	2106.89	2036.49028571428	1328.47399999999	1549.814	1395.58800000001	1368.0435	1542.45599999999	1853.64283333333	1351.72083333333	1488.59685714286	1851.60250000001	1618.17314285714	1669.43857142857	1464.17833333334	1287.66066666667	2853.73914285714	1604.90942857143	1387.65333333334
18	100.507245583968	100.50630604819	100.513952187686	772.362	765.146	783.584	21	17	2053.70733333331	2830.4046666667	2879.92755555559	2904.1056	1892.56375000001	2751.29555555555	1988.99999999999	1848.82977777778	1819.05622222223	2082.27355555556	3440.45159999999	1905.98266666666	2645.72433333333	3381.1838181818	2785.20666666667	2780.40833333333	1880.47433333333	2471.04550000001	1881.49466666666	2020.26	2728.07422222223	2063.90955555556	1879.24933333334	2692.65966666666	2657.67888888889	1965.21111111111	1807.99422222222	1574.30085714284	2048.82933333333	2056.768	2746.43822222223	1989.43333333331	1711.099	2682.45633333333	1917.22933333333	1959.04000000002	1966.72266666665	2023.321	2883.14800000001	1978.526	2014.93888888889
19	100.507429531201	100.50636748493	100.514113666855	544.8155	535.635	552.991	20	18	1529.40828571427	2211.97942857144	2155.86371428573	2085.46399999998	1473.29257142858	1866.18966666665	1471.25200000001	1422.27828571427	1691.63371428573	1499.82000000001	3408.93366666666	1629.3962857143	1836.60000000002	2202.60514285715	2160.16914285717	4283.07946666666	1293.72228571427	1946.79599999999	1577.05599999999	1600.82828571427	2160.96514285712	1461.04914285713	1700.75674999998	1950.7862857143	2018.12514285716	1601.84857142858	1695.71485714284	1463.08971428572	1432.28057142859	1660.00485714284	1903.09533333336	1564.09800000001	1328.31542857144	2678.08333333334	1709.99885714284	1565.1182857143	1565.1182857143	1359.17283333332	2643.56028571426	1597.76742857144	1591.6457142857
20	100.507346637913	100.505714620286	100.514531522833	476.449	474.43	478.489	9	9	1748.27999999999	2300.66374999999	2158.13028571429	2566.24312499999	1878.226	2273.11699999999	1553.30971428572	1660.96700000001	1750.749	1478.394	3994.083	1766.33	2111.99142857143	2515.93649999999	2450.878	2091.58571428571	1777.561	1993.63828571428	1787.40262500001	1698.924375	2039.55114285714	1774.21475	1807.795125	2754.90000000002	2223.12474999999	1562.05742857143	1755.85025	1622.1975	1603.56114285714	1747.68825	2077.30171428571	1520.48171428571	1780.33625	2113.01171428571	1846.65249999999	1877.25999999999	1613.07171428571	1636.53828571428	3262.75949999999	1853.79424999999	1689.534
21	100.507519630033	100.50640659048	100.514628211078	754.982	746.878	762.125	17	17	1674.28885714284	2484.30875000001	2409.83050000001	2487.36950000001	1823.18675000001	2550.9375	1977.46177777778	1464.91885714285	1751.76924999998	1613.52342857143	2821.023	1548.7937142857	2893.35022222223	2437.37725000001	2246.66914285712	2438.94300000001	1534.50971428573	2650.60949999997	1661.98725000001	1847.67274999998	2514.41512500001	1776.54	1767.28949999998	2354.73700000001	2211.97942857141	1644.64300000001	1834.40950000001	1848.69300000001	1741.78012499998	1699.50650000001	3608.91900000001	1696.883625	1637.50124999998	2229.32428571427	2785.23000000001	1754.83000000001	1782.37675000001	1645.66325000001	2829.15325000001	1605.9297142857	1602.86885714284
22	100.508026519967	100.506635618447	100.514513918537	221.406	216.268	233.669	16	16	1860.02092307692	2447.71815384615	2438.53538461538	2372.275	2661.464	2342.58661538462	1536.4965	1576.37538461539	1794.92923076923	1650.7645	4942.09099999999	1649.39733333333	2378.397	2557.85492307692	2412.89125	2416.97225	1740.5465	2277.198	1787.57907692308	1783.71092307692	2497.71323076923	1865.12246153846	1719.26166666667	2470.06738461539	2305.65475	1778.444	1712.30016666667	1761.93853846154	1773.33933333333	1728.27092307692	2488.42461538461	1723.20225	2856.75384615385	2420.16984615385	1888.91969230769	1793.56569230769	1440.593	1566.85125	3615.041	1515.07125	1761.05107692307
23	100.507327697165	100.506363910177	100.514775844476	723.395	716.241	727.435	13	11	2383.42079999999	2880.30690000003	2869.08359999999	2960.91059999999	1965.16200000002	2644.704	2134.2321	1884.55566666667	2267.8128	1998.61533333334	4730.81007692309	1954.74577777778	2731.43233333333	3076.20449999999	2847.75033333333	2718.89222222223	2166.0969	2828.24711111112	2045.70150000002	2128.1372	2824.9338	2280.37049999999	2270.16749999999	3037.43310000003	2573.63866666667	1959.04	2251.80210000002	2277.30959999999	2232.1976	2115.0819	2325.23114285712	2179.432	2041.6203	2946.933	1945.56377777778	2213.834	2168.13749999999	1922.54299999999	3677.16119999999	1910.064	2092.63529999999
24	100.507244040749	100.506759782587	100.513858871972	814.182	809.075	820.298	13	12	1916.99755555556	2272.09675000001	2601.85	2537.92977777777	1863.12866666666	2618.91044444445	1587.50900000001	1764.096	1642.789	1926.17955555556	4691.81312500001	1862.10833333333	2506.959	2385.63675	2372.76433333334	2677.06311111112	1813.95511111111	2898.3882	1681.37200000001	1591.58999999998	2227.478625	1625.457375	1600.61500000001	5216.60552631579	2619.60088888889	1724.17555555556	1585.66275	2064.46199999999	1751.78733333334	1783.687	2643.39577777778	1946.58399999998	1680.566	2718.62711111111	1831.47466666666	1538.59085714287	1724.17555555556	1889.65733333336	2470.02525000001	1795.78666666667	1812.07777777778
25	100.507541008104	100.506265305381	100.514586573544	709.094	705.018	714.173	11	11	1545.73285714287	2232.38514285712	2141.57971428573	2352.77885714287	1570.93942857142	2141.81942857142	1507.94614285713	1471.25200000001	1526.34742857144	1662.04542857144	2329.42099999998	1606.95000000001	2486.34924999998	2112.25600000002	2279.44228571427	2244.62857142855	1546.75314285715	2171.16799999998	1628.37599999999	1690.61342857144	2204.83742857141	1589.60514285715	1621.23400000001	2194.63457142855	2228.30400000002	1545.73285714284	1551.85457142856	1518.43942857143	1549.81400000001	1452.88685714287	2157.9042857143	1567.88114285714	1466.15057142858	2325.23114285716	1592.44300000002	1567.15885714284	1588.58485714284	1615.1122857143	2554.79542857141	1640.61942857144	1606.95000000001
26	100.507058589689	100.506802018958	100.514950302612	253.026	249.965	254.058	9	9	1485.44355555555	2004.73666666666	1799.672	1900.881	1366.22633333333	1512.84537500001	1255.89355555556	1165.09377777778	1372.34833333334	1202.842	3003.86133333334	1307.92488888889	1828.43733333334	1932.30088888889	1781.308	1815.173	1321.33166666667	1861.088	1481.57566666667	1325.413	1892.51222222223	1488.50422222222	1424.38533333333	1847.80888888889	1793.55066666667	1364.03711111111	1370.15844444445	1169.302	1383.42133333334	1301.97244444445	1749.68111111111	1551.9834	957.466999999999	1691.52844444445	1371.17866666666	1391.58311111111	1225.42033333333	1208.50022222222	3164.6604	1143.66911111111	1424.23022222222
27	100.509643809152	100.506704443604	100.514794309696	669.321	665.221	681.512	15	12	3045.33964285715	2327.27171428573	1819.97733333333	1994.33849999998	1965.7031111111	3517.08900000001	1568.17914285715	1540.63142857142	1588.58485714284	1573.28057142856	2720.08171428573	1572.70057142857	2242.58799999998	2060.97714285716	2119.85685714285	2154.84342857144	1472.27228571427	2064.13433333332	1515.12428571427	1696.11828571429	2281.35885714287	1615.9062857143	1522.76428571428	2123.21457142859	2277.27771428573	1568.25599999999	1638.57885714284	1530.49999999999	1353.98233333332	1634.4977142857	2239.52714285712	1709.58171428571	1502.39285714286	2197.69542857144	1533.48942857142	1591.32799999999	1434.58866666668	1370.08383333333	2684.37171428573	1505.9417142857	1585.52399999999
28	100.507234726082	100.50659619419	100.515240208529	623.3595	617.229	628.486	12	12	1733.40474999998	2283.59925	2366.97999999998	2503.69349999998	1782.37675000001	2313.190125	1801.76149999998	1885.42200000001	1675.25049999998	1923.09133333334	2745.58885714283	1736.721	2296.58275000001	2393.224	2618.58	2648.80533333335	1813.296	2400.64824999998	1847.899125	1772.17425000001	2400.942375	1752.78950000001	1747.68824999998	2444.51900000001	2622.58266666667	1952.70533333331	1789.51850000001	1696.883625	1735.44524999998	1647.70374999998	2692.36644444442	1768.372	1595.67100000001	2482.26825000001	1764.288	1749.72875000001	1842.57150000001	1661.98725000001	3086.25625000001	2010.85799999998	1914.95711111111
29	100.507673432379	100.50648333604	100.513030237431	696.83	688.694	699.934	12	11	1351.94166666666	1990.67033333336	1799.86799999999	1941.37716666666	1329.55899999999	2250.7502857143	1367.24666666668	1672.24828571427	1470.30033333332	1481.45485714287	2345.74633333332	1563.07771428573	2251.77057142859	1953.93833333332	2066.79314285715	2218.10114285716	1337.94666666668	2206.35257142859	1367.02333333335	1425.40566666666	1900.03733333336	1453.97499999999	1422.98933333333	1886.78600000003	2126.27542857144	1557.97628571427	1345.59983333335	1453.97499999999	1316.22999999999	1307.04699999999	2184.4317142857	1500.8402857143	1343.48133333333	2294.62257142855	1336.70716666668	1364.18566666668	1448.87333333335	1375.40933333332	2286.3646666667	1613.0717142857	1376.20483333333
30	100.50713808933	100.506318157923	100.514363531578	659.112	657.031	663.187	9	9	2085.33422222223	2381.26349999998	2166.06657142859	2066.07857142855	1294.80299999999	2506.75425000001	1796.57925000001	1663.209	1812.98425000001	1801.76150000001	3255.52911111108	1786.38300000001	2378.20275000001	2259.85375000001	2274.13724999998	2465.226	1605.87350000001	2401.21687500001	1764.01225000001	1765.03249999998	2481.552	1776.25525000001	1889.50300000001	2589.39450000001	2383.596	1891.54350000001	1946.63700000001	1750.8102857143	1566.13857142858	1821.14625000001	1847.82366666665	1622.59600000001	1734.42499999998	2549.60474999998	1800.74125000001	1682.39225000001	1538.59085714287	1445.73600000001	3087.504	1882.36125000001	1847.67275000001
31	100.50969912693	100.506231853894	100.514230175553	570.394	567.275	576.475	11	10	1656.29371428572	2236.46628571427	2210.95914285716	2176.26942857141	1433.33416666669	2226.26342857144	1572.26028571427	1557.9762857143	1593.36685714285	1582.46314285713	2797.31200000003	1513.0837142857	2113.01171428573	2204.83742857141	2068.69828571429	2203.5085714286	1678.37000000001	2074.24085714287	1503.90114285715	1638.57885714287	2256.87200000002	1633.47742857144	1447.78542857142	2167.82400000003	2160.96514285712	1604.90942857141	1586.5442857143	1528.38800000001	1509.00257142856	1462.87999999999	2102.80885714284	1443.50214285714	1500.84028571427	2215.04028571427	1553.89514285715	1654.90342857141	1581.75028571429	1648.78171428573	2823.13057142859	1548.7937142857	1597.44457142859
32	100.507438178877	100.506756674135	100.515194014428	309.129	305.048	317.286	11	10	1618.24866666667	2246.774	2078.419	2058.112	1404.846	2065.95	1382.55166666667	1290.58111111111	1755.9363	1542.576	2359.01066666667	1583.55733333333	3009.84285714286	2155.96433333333	2282.2371111111	2201.46033333332	1661.9058	2112.21911111111	1688.55022222222	1504.79022222222	2250.61022222223	1749.81450000001	1577.43533333333	2251.63044444445	2142.46666666667	1603.964	1649.81222222223	1571.31333333333	1649.879	1643.7033	2202.65977777777	1612.97133333333	1556.9778	2278.40433333333	1553.84075	1911.8548	1708.87222222223	1450.98566666667	3346.54600000001	1630.3151111111	1684.64999999999
33	100.507989729383	100.505231676489	100.512609164573	444.8425	441.77	453.005	10	10	1579.40228571428	2214.02	2358.50999999999	2457.78224999999	1659.94275000001	2700.07733333334	1839.661	1463.08971428571	1584.50371428571	1808.81475	2915.5657142857	1579.40228571428	2461.86324999999	2266.93714285715	2066.504	2294.54224999999	1397.79142857143	2392.48624999999	1749.72875000001	1401.71428571429	2374.4155	1602.86885714286	1511.08	2004.86142857143	2099.00342857142	1741.56675000001	1478.394	1777.27550000001	1687.4935	1511.04314285714	2943.56549999999	1762.24599999999	1477.37371428571	2471.34825	1604.90942857143	1540.63142857143	1529.40828571429	1666.06825	2686.19428571427	1555.93571428571	1604.90942857143
34	100.507293034943	100.506876898646	100.514553718157	825.39	823.324	829.508	8	8	1480.43457142858	2019.88285714288	2024.24685714287	2018.12514285716	1405.9537142857	2081.38285714287	1477.15199999999	1414.11599999999	1348.62885714285	1276.24999999999	2013.02371428573	1384.52771428572	2041.99999999998	2426.80666666667	1924.25885714284	2036.49028571427	1411.05514285713	2734.8354	1238.62685714287	1439.62314285715	2071.17999999998	1443.89599999998	1312.08742857142	1931.40085714287	1954.24457142856	1322.2902857143	1301.88457142858	1524.30685714287	1330.54914285713	1352.89885714285	2126.27542857141	1416.15657142858	1371.26399999999	1991.96342857142	1288.62085714285	1450.8462857143	1394.73057142856	1423.29857142858	1952.55342857142	1317.18885714287	1273.26628571428
35	100.509668563807	100.505605113411	100.515081464327	395.357	390.746	407.081	12	10	1805.82966666667	2579.12177777778	2040.57142857143	2361.87874999999	1584.642375	2337.84000000001	1540.50037500001	1527.501375	1660.967	1570.298	3241.675	1591.59000000001	2275.15750000001	2564.83866666667	2491.92533333334	2263.93475000001	1714.02	2060.4095	1650.7645	1599.752	2191.49699999999	1786.45775	1831.49833333334	2422.00755555556	2232.30700000001	1610.97475	1686.47325	1667.08850000001	1715.07000000001	1573.0885	2131.30224999999	1627.29875	1592.61025	2225.16525000001	1725.24275	1930.5008888889	1721.16175	1679.3315	3423.86577777778	1639.54175	1727.28325000001
36	100.507325767533	100.506736932285	100.513633165558	559.118	558.059	563.217	9	9	1687.49350000001	2143.6202857143	2135.20971428572	2150.7622857143	1519.20542857144	2044.65257142855	1605.9297142857	1477.59371428572	1553.15828571429	1653.88314285713	3584.04066666667	1542.67199999999	2089.82857142859	2228.78314285716	2131.37685714287	2453.93649999998	1528.38799999999	2177.2897142857	1639.59914285715	1611.36342857141	2149.74199999998	1620.2137142857	1594.70657142858	2444.76099999998	2104.84942857144	1634.49771428573	1592.76000000001	1623.27457142858	1676.32942857144	1550.61714285713	2107.9102857143	1564.09799999999	1441.85371428572	2462.09249999998	1506.96200000001	1596.74714285715	1627.35571428573	1556.95599999999	2817.00885714283	1711.62057142856	1701.77700000001
37	100.508386146629	100.506469538182	100.514381704659	646.834	640.684	652.978	15	15	1847.67274999998	2454.72150000001	2519.70874999998	2641.42724999997	1675.45574999998	2590.732125	1567.15885714284	1654.85137500001	1836.67499999998	1786.08787499999	6094.88564705884	1605.9297142857	2206.87800000002	2530.21999999998	2156.88399999998	2228.84300000001	1682.598375	2425.13424999998	1647.76142857141	1773.12787500001	2337.39275000001	1790.53875000001	1711.97950000001	2495.53150000001	2131.37685714287	1561.83871428571	1827.93937500002	1806.06375	1814.00449999998	1848.91949999998	2452.91699999998	1789.44187499998	1760.95150000001	2070.1597142857	1584.28185714285	1793.59950000001	2030.24222222223	1692.59475000001	3009.73750000001	1569.19942857142	1838.73375
38	100.507338083504	100.506313240988	100.514536938225	592.791	579.576	605.031	24	19	2000.87366666666	2513.89600000001	5513.8497	1848.84400000002	1502.91199999999	2483.072	1831.24649999998	1782.37675000001	1737.742	1845.29499999999	2838.43485714288	1762.99199999998	2492.47075000001	2472.06574999998	2373.234875	2302.70425000001	1738.50600000001	2431.001	1816.04500000001	1775.23500000001	2485.32900000001	1877.12962500001	1737.48575000001	2524.09849999998	2334.006	1897.018	1801.98225	1515.89028571428	1851.073	1692.57750000001	2403.70900000001	1912.96874999998	1821.464	2368.00024999998	1676.482	1787.40262500001	1789.51850000001	1761.16725	3130.12700000001	1711.168875	1799.63812500001
39	100.507320771314	100.506861321987	100.51380938728	634.619	629.524	639.743	10	10	2657.96833333331	2246.66914285712	2219.12142857144	2336.37250000001	1445.74485714287	2081.38285714284	1516.14457142858	1649.80199999999	1636.5382857143	1526.34742857144	2422.27133333332	1531.18171428573	2178.51885714285	2077.30171428573	2169.12742857141	1989.55714285716	1636.53828571427	2333.39342857145	1604.21542857143	1484.7417142857	2204.83742857141	1610.01085714284	1562.78399999999	2089.82857142856	2126.01942857144	1529.4082857143	1671.22799999999	1737.74200000001	1683.23571428573	1531.44885714287	2670.21233333333	1546.47314285716	1492.70200000001	2137.49857142859	1581.52900000001	1701.83657142856	1562.05742857144	1503.90114285713	2829.25228571426	1597.76742857144	1632.57900000001
40	100.508220707546	100.506703690484	100.515589436687	422.918	413.242	427.492	12	11	1553.89514285714	2095.38514285715	1766.92866666666	2397.58749999999	1305.00633333332	4699.47470588235	1528.388	1349.838	1544.71257142857	1490.40457142856	5162.66169230769	1587.56457142857	2017.10485714286	2118.37257142856	2050.77428571428	2152.56914285715	1591.64571428571	2021.186	1707.54285714285	1564.098	2226.43199999999	1576.64457142858	1456.968	2062.42	2073.95042857143	1548.79371428571	1488.36571428572	1657.96428571428	1553.89514285714	1492.678	2119.13342857143	1578.32675	1445.74485714286	2143.37885714285	1616.81371428572	1558.26400000001	1704.89742857143	1770.069	2832.31314285714	1543.69228571428	1578.07542857142
41	101.023299775249	101.020537971456	101.029041174686	115.2805	111.208	116.31	28	28	197.944666666667	307.0802	308.090333333334	359.157333333333	425.4234	664.128499999999	461.2208	579.924799999999	375.482666666667	352.9892	279.571333333333	286.7324	211.209	219.156666666667	198.965	208.148	108.155333333333	65.3055999999999	83.6564	99.9992000000001	172.436333333333	183.63	206.275666666666	196.8986	151.0192	151.0192	166.151333333333	395.191500000001	215.290333333333	174.477	214.242	182.8306	650.395428571428	517.821333333333	196.9372	327.4735	483.164	462.701666666667	214.242	566.258571428571	149.9694
42	101.047785143348	101.047785143348	101.047785143348	144.876	144.876	144.876	1	1	107.135	135.571333333334	126.521333333334	137.88	87.7486666666669	133.663666666666	103.137833333334	77.4693333333332	109.175666666667	120.379666666667	238.719	108.137666666667	132.621666666666	158.151666666667	130.581333333333	134.684	76.5125000000001	114.277333333334	81.6266666666665	98.9723333333336	133.772833333334	94.8910000000002	106.097333333333	114.277333333333	121.399833333334	73.4544	103.981714285714	96.9316666666669	108.137666666667	88.6675000000001	146.928	86.7283333333335	170.395666666667	146.9088	85.7079999999998	88.7545000000001	125.501	141.687333333334	171.388	141.803166666667	134.684
43	101.072353260567	101.071724367525	101.075467950666	1000.852	989.606	1008.99	6	4	1412.13600000001	1971.48857142856	1910.99514285716	1876.53714285715	1371.51571428572	1827.59000000001	1414.11599999999	1369.03171428573	1348.77771428571	1600.48000000002	1058.18442857143	1708.40999999999	1904.11971428572	1986.58799999999	1871.20400000001	1823.25057142858	1360.23128571427	1873.74000000003	1340.28	1402.30357142857	1902.52028571427	1380.83314285714	1358.44971428572	1948.34057142855	1870.68000000003	1408.62	1323.58914285715	1404.50285714285	1555.50000000002	1404.93342857142	1797.98100000001	1395.44285714288	1407.6	1983.62214285715	1385.10928571428	1341.03085714286	1423.27400000001	1418.99142857142	1088.64485714285	1380.33600000001	1395.94628571427
44	101.073439919924	101.072386212455	101.075510639526	1053.92	1048.78	1054.98	3	3	856.712222222206	1102.80000000001	1136.06111111109	1127.90999999998	890.408888888872	1027.14000000001	817.020000000006	912.128000000006	827.220000000006	1031.22	607.257777777768	758.879999999986	1111.79999999998	1056.58777777779	1146.47999999998	1068.95999999998	812.940000000006	1110.9688888889	810.900000000006	817.020000000006	1133.22000000001	803.760000000006	845.480000000005	1085.28	1239.30000000001	882.239999999984	827.219999999985	792.539999999986	853.740000000004	788.297777777782	1171.98000000001	849.660000000004	795.600000000006	1074.05999999998	796.466666666671	808.997777777784	893.663000000005	915.959999999984	555.484444444448	846.599999999985	839.244444444449
45	101.072526767647	101.072445062246	101.075698673812	959.0175	949.816	963.079	4	2	742.996800000001	1078.3136	1081.3712	1119.37880000002	729.586000000013	1103.7936	759.0288	720.402399999997	780.605999999996	874.482799999996	672.3118	777.544799999996	1065.29759999999	1137.74600000002	1071.21000000002	1088.55340000002	745.912399999996	1074.2706	797.713399999995	629.494250000003	1051.8262	799.052800000001	758.157199999996	1073.2504	1053.8666	808.156799999996	799.8368	792.606399999995	900.8366	826.679333333331	1063.0484	772.2914	769.2308	1067.1292	783.5136	756.9884	738.775000000004	811.283200000001	677.4128	749.993999999996	776.263999999995
46	101.074188715766	101.073313536467	101.075063895064	1022.825	1021.31	1024.34	2	2	1001.02166666669	1549.37999999997	1286.27833333336	1382.10000000003	984.886666666684	1451.45999999997	1119.48571428569	1062.28571428573	1152.59999999998	1355.58000000002	768.060000000015	1191.35999999998	1283.16000000002	1537.24999999997	1359.83833333336	1360.86000000002	1134.23999999998	1277.04000000002	1176.05999999998	1130.15999999998	1523.97142857145	1101.59999999998	1153.19285714284	1584.23571428573	1542.11714285717	1013.88000000002	958.32333333335	972.508333333335	1300.71571428573	1118.46428571426	1560.74285714288	1076.58571428573	1141.81857142855	1393.32000000003	1108.73999999998	1150.55999999998	1154.64000000002	1022.04000000002	821.228571428569	1174.02000000002	1121.44714285712
47	101.071946959306	101.071946959306	101.071946959306	981.444	981.444	981.444	1	1	1022.2404	1466.0274	1441.5426	1388.4922	987.5536	1419.7456	1022.2404	1015.29800000002	995.7152	1147.94999999999	907.135599999996	1041.82799999999	1401.7548	1443.86599999999	1389.5124	1436.72320000002	979.258999999984	1379.9968	990.467999999983	971.2304	1422.1588	988.5738	1021.42040000002	1459.9062	1391.82559999999	997.7556	984.493	996.7354	1145.6846	1187.52333333333	1421.1386	994.889999999995	1005.094	1404.8154	1071.21	1022.44080000002	1023.46120000002	1028.5632	1041.76033333333	1036.5232	991.6344
48	101.073175730986	101.073175730986	101.073175730986	928.384	928.384	928.384	1	1	596.867142857147	933.561428571421	863.161714285721	978.651428571424	647.881428571433	934.581714285706	644.820571428566	636.65828571428	652.982857142852	707.125142857145	577.481714285719	684.515857142865	916.857999999992	896.831142857135	894.790571428578	862.744999999992	598.823857142854	904.993428571421	655.023428571433	684.611714285708	916.088285714281	680.081142857145	695.834857142851	909.711000000006	858.060285714278	685.631999999994	627.475714285719	689.23028571428	723.382571428565	618.293142857138	936.622285714278	628.496000000005	675.429142857148	950.550999999991	670.783999999997	667.827428571431	660.124857142862	655.023428571433	595.846857142861	672.368285714291	651.962571428576
49	101.072386514749	101.072386514749	101.072386514749	940.633	940.633	940.633	1	1	820.194857142853	1212.09942857142	1153.94314285715	1202.91685714287	852.958857142863	1091.7057142857	849.59085714286	852.958857142863	865.444571428572	939.68314285715	761.133142857148	880.506571428578	1092.72599999999	1318.37512500001	1184.55171428572	1204.95742857142	835.614000000006	1159.04457142856	854.999428571421	827.451714285707	1220.2617142857	898.871714285721	893.770285714278	1138.63885714287	1159.04457142856	886.628285714278	853.979142857149	823.370571428577	990.419999999998	884.587714285707	1139.65914285713	885.608000000007	860.10085714285	1155.9837142857	897.851428571421	833.45671428571	878.870571428579	835.177999999992	751.950571428577	837.654571428578	864.182000000006
50	101.075617862881	101.070993172782	101.077521471473	1067.175	1066.14	1067.21	4	4	486.010000000004	695.640000000003	671.160000000005	647.384444444448	494.700000000003	644.640000000003	499.800000000002	505.920000000002	451.860000000002	547.740000000004	392.700000000003	547.25181818182	695.640000000005	737.460000000003	591.974444444449	661.258888888894	447.780000000002	638.520000000004	466.140000000002	506.940000000002	758.603000000003	467.160000000002	422.694000000002	639.540000000003	605.880000000004	432.480000000003	454.920000000003	439.07777777777	459.000000000003	496.740000000002	688.500000000003	440.098888888891	508.980000000002	598.371111111115	497.760000000002	472.260000000002	474.300000000002	486.048888888892	415.140000000002	431.930000000003	471.702000000002
51	101.076399051823	101.076399051823	101.076399051823	920.267	920.267	920.267	1	1	2443.93567567567	3751.10962162162	3511.308	3676.46962162161	2495.25054054054	3508.8024054054	2512.30464864865	2465.99324324324	2647.00172972974	2800.93864864865	2229.95632432433	2556.18324324324	3535.79837837838	3649.50675675676	3551.10486486486	3598.49324324324	2340.89955555556	3483.75632432432	2600.25556756757	2474.54864864865	3580.73955555557	2639.8587027027	2681.69643243243	3622.53513513513	3501.10367567567	2537.41216216216	2477.74118918919	2475.17567567568	2691.70867567568	2467.01351351351	3455.1977027027	2442.52702702703	2540.87675675675	3594.98345945946	2580.82073684211	2523.86359459459	2438.44594594595	2561.49145945946	2227.604	2451.7275	2412.265
52	101.507189491243	101.506549350286	101.511444197394	1070.21	1069.26	1070.32	5	5	372.007999999993	682.379999999988	593.639999999989	594.659999999989	472.259999999992	544.67999999999	438.599999999992	443.699999999992	518.159999999991	526.319999999991	732.359999999987	530.399999999991	622.397999999988	781.320000000008	582.41999999999	581.39999999999	452.879999999992	553.85999999999	486.539999999991	381.479999999993	622.199999999989	536.51999999999	491.639999999991	564.989999999991	536.549999999989	501.839999999991	480.339999999991	395.760000000011	503.879999999991	439.619999999992	617.099999999989	387.599999999993	400.859999999993	555.89999999999	587.578333333324	486.539999999991	530.399999999991	451.859999999992	570.275999999989	550.911999999988	565.07999999999
53	101.9665195125	101.96225783705	101.973917773792	1070.21	1069.16	1081.48	123	120	1188.29999999998	1127.1	1178.09999999998	1162.79999999998	1031.21999999998	1206.65999999998	1260.71999999998	1005.71999999998	1060.80000000001	891.479999999984	1361.70000000002	1053.65999999998	1190.62999999998	1678.91999999997	1123.01999999998	1175.03999999998	1070.99999999998	1101.59999999998	1086.30000000002	1093.43999999998	2002.25999999996	966.959999999983	1148.51999999998	1087.22399999998	1093.53999999998	1059.77999999998	1155.65999999998	1099.55999999998	1052.63999999998	962.879999999983	1033.25999999998	1185.23999999998	1055.69999999998	1058.75999999998	1087.57999999998	1020.00000000001	1067.93999999998	959.819999999983	982.260000000026	1031.51999999998	1064.57666666665
54	101.964663682161	101.963929640139	101.966654873033	1167.225	1162.14	1169.29	12	12	349.859999999994	465.226000000013	458.877999999991	487.559999999991	354.634000000009	458.878000000011	350.546000000009	341.700000000009	382.50000000001	258.060000000007	766.019999999986	345.780000000009	469.098000000012	445.592000000011	450.702000000011	449.819999999992	345.436000000009	433.499999999992	351.900000000009	344.760000000009	405.960000000015	371.28000000001	348.840000000009	504.90000000001	471.334000000013	352.589999999993	383.785999999994	340.679999999994	360.059999999994	409.020000000011	437.416000000011	333.540000000009	318.864000000008	468.179999999992	342.720000000009	335.580000000009	346.800000000009	340.679999999994	818.040000000022	350.545999999993	358.02000000001
55	101.965244093904	101.964135775909	101.967686514676	1145.25	1130.47	1161.04	32	18	336.599999999994	552.721666666656	390.659999999993	547.863333333324	381.479999999993	562.020000000008	323.829999999995	358.019999999994	401.879999999993	303.959999999995	1002.66000000002	401.879999999993	470.469999999992	522.239999999991	746.640000000005	453.767999999991	407.999999999993	431.459999999992	369.240000000007	407.999999999993	896.800000000003	426.034999999992	390.659999999993	585.47999999999	497.759999999991	395.759999999993	339.659999999994	419.219999999993	403.919999999993	339.659999999994	509.999999999991	411.059999999993	378.419999999993	412.079999999993	356.999999999994	377.399999999993	400.859999999993	376.379999999993	933.299999999983	334.559999999994	411.059999999993
56	101.965263514236	101.964721285989	101.971274934966	1116.635	1107.01	1129.43	20	17	546.720000000001	842.250000000001	645.660000000002	721.140000000002	509.433636363637	529.380000000007	556.354166666667	533.935454545455	510.000000000001	417.180000000001	832.320000000016	511.583636363638	674.82090909091	794.208333333333	706.230000000002	733.380000000002	482.460000000001	681.967272727274	510.454545454546	558.960000000001	657.899999999988	509.433636363637	506.940000000001	398.168333333342	660.528181818183	490.620000000001	485.520000000001	511.019999999991	512.040000000001	568.14	668.100000000002	538.560000000001	562.020000000001	710.940000000002	515.559090909092	525.300000000001	537.540000000001	519.642727272728	1535.33333333333	542.640000000001	511.020000000001
57	102.053510192715	102.052746176212	102.056537505995	52.049	51.006	53.063	9	9	211.199142857143	267.314857142857	229.725	250.990285714286	197.935428571428	303.279428571429	220.381714285714	328.762	355.059428571428	394.850571428572	537.690571428572	318.061714285714	257.951571428571	315.268285714286	268.523	300.998333333333	208.109142857143	169.509714285714	149.982	139.899833333333	163.245714285714	117.332857142857	113.251714285714	136.718285714286	189.613714285714	123.437285714286	87.7445714285715	265.274285714286	202.016571428571	175.636571428572	241.977	159.164571428571	364.242	309.103285714286	206.097714285714	259.152571428572	414.236	369.343428571429	913.12375	390.769428571429	159.042
58	102.128498400175	102.128498400175	102.128498400175	1055.89	1055.89	1055.89	1	1	370.259999999993	495.306250000004	514.468749999991	488.999999999992	356.416249999993	533.460000000005	346.800000000003	344.932499999995	371.280000000004	433.499999999992	719.237499999988	384.539999999993	548.75999999999	542.048888888893	470.219999999992	479.399999999991	329.460000000003	525.94374999999	434.520000000003	354.960000000004	497.760000000005	361.080000000004	376.841250000003	514.079999999991	539.57999999999	350.288749999993	395.759999999993	394.739999999993	378.419999999993	354.373750000003	529.379999999991	358.019999999994	334.560000000003	538.55999999999	354.373750000003	392.218750000004	379.993749999994	353.939999999994	786.25555555556	364.139999999994	330.267500000003
59	102.129923352123	102.129923352123	102.129923352123	1023.26	1023.26	1023.26	1	1	140.760000000003	208.079999999996	176.748333333336	180.540000000003	149.163333333336	138.719999999998	137.924999999997	133.838333333336	174.419999999997	177.480000000003	204.000000000004	178.500000000003	150.960000000003	207.059999999996	190.740000000004	171.360000000003	122.399999999998	140.760000000003	141.779999999997	129.539999999998	193.095000000003	145.859999999997	168.299999999997	160.40166666667	184.318333333337	144.840000000003	136.903333333336	107.943333333334	135.438333333336	165.509999999997	173.683333333336	131.795000000002	127.291666666665	145.076666666669	142.799999999997	165.239999999997	155.040000000003	137.700000000003	231.864285714281	126.480000000002	136.456666666664
60	104.071130921973	104.06849319961	104.075909517728	52.5395	52.015	53.047	4	4	1780.598	2660.6816	2256.2726	2698.429	2201.5916	2931.418	1903.6932	2139.3594	1456.8456	989.594000000001	1189.5532	785.015	2750.8208	3214.6502	3039.1758	3106.509	1219.139	1940.66	708.0188	1099.0264	2247.5006	1521.1182	1219.378	2457.6618	2362.5056	1337.4822	1333.4014	2566.306	1405.8356	1737.4014	2757.6006	1630.5992	2656.1012	3446.2356	1592.8444	1636.4008	1920.3928	2871.4056	1922.0568	1969.372	1156.9068
61	104.105469547371	104.101440059004	104.113403725413	53.041	48.953	71.418	127	114	1890.52325	2846.4975	2438.870375	2825.17114285714	1286.53525	2930.68	2021.186	2352.6965	1140.6395	860.197199999999	1698.5775	2336.85771428571	3010.056	3391.975	3296.809	3250.428	1233.48225	2096.113	1080.48257142857	1064.05566666667	2407.79	1680.2145	1658.9265	2538.47085714286	2558.06488888889	1601.84857142857	1713.05971428571	2572.26033333333	1980.37457142857	1888.29125	3053.437125	1753.80975	1320.31133333333	2152.7275	826.523999999999	2426.35266666667	2780.40833333333	2358.818	1425.17283333333	1509.00257142857	1326.27657142857
62	105.034149129538	105.033832268878	105.034465990198	253.522	252.006	255.038	2	2	14.284	16.3226666666667	15.3042857142857	15.3042857142857	12.2434285714286	13.2618571428572	10.2028571428572	13.2637142857143	14.2846666666666	10.2028571428572	19.3827142857143	20.4057142857144	12.2434285714286	24.4868571428571	13.2637142857143	15.3042857142857	13.2637142857143	14.284	18.3497142857143	22.4473333333333	17.3424285714286	17.3428333333334	12.2417142857143	14.2823333333334	25.5035714285715	15.3042857142857	6.12199999999999	27.5477142857143	15.3042857142858	12.242	19.3863333333334	14.284	19.3863333333334	22.4462857142858	4.08133333333334	10.2033333333333	28.568	18.3805714285715	23.4665714285715	26.5274285714287	16.3245714285714
63	105.034914024446	105.032461650064	105.039427244897	300.95	299.941	303.025	5	5	140.799428571429	261.193142857143	242.799666666666	310.123428571429	86.7283333333335	221.412333333334	198.955714285714	298.173714285715	15.32	18.366	22.4462857142857	26.5274285714286	9.18300000000002	19.399	18.3651428571428	15.2914285714286	10.2028571428571	15.2914285714286	11.2231428571429	7.14099999999996	6.12200000000001	11.2346666666666	10.2028571428571	12.2434285714286	13.2643333333334	9.18149999999997	8.15999999999998	7.14116666666664	6.12171428571428	13.2637142857143	13.2748571428572	11.2325714285715	5.10583333333334	14.284	5.09714285714283	11.2231428571429	10.2033333333333	5.10083333333332	12.2331428571428	12.2434285714286	7.13599999999997
64	105.070050190271	105.068167691084	105.076827426609	552.9885	547.851	555.073	62	62	284.6358	1003.89866666667	1485.952	1036.62480000001	1705.896	1118.7170909091	659.135333333333	1926.24960000002	372.628499999998	438.695555555556	353.023799999999	329.531777777778	481.5344	1153.504	936.165300000005	1366.50869565218	445.871099999999	376.490700000003	156.105900000001	249.973499999999	710.128800000006	295.887000000003	335.4813	1018.40914285715	320.384666666666	278.3781	124.4644	839.6246	314.252399999999	503.9788	485.678666666666	728.851200000006	1791.6468	1386.53763157895	265.278000000002	353.023799999999	397.916999999999	997.853399999998	167.2308	1009.06257142857	516.271800000005
65	105.071860938439	105.067988101402	105.077372363233	543.815	535.625	545.849	51	50	230.584571428569	841.706250000004	627.453750000003	730.479111111103	584.603250000003	933.561428571421	429.540285714289	1312.20224999998	621.332250000003	734.60571428572	1294.71104347826	554.015142857147	354.070125	755.540000000001	636.167999999996	577.461500000002	304.045142857145	259.143499999998	333.399857142855	139.779142857144	467.290857142853	535.631249999995	533.609428571433	621.354000000005	222.422285714287	426.479428571432	201.988285714285	743.853375000001	438.976250000002	303.024857142859	341.508571428575	440.802000000001	1210.29487500001	621.353999999995	362.201428571425	530.548571428575	567.259000000002	609.089250000003	576.380714285711	567.199428571435	705.017428571423
66	105.110798331348	105.110655730625	105.119628354728	52.031	52.026	52.032	3	3	143.8435	268.347666666667	209.339166666667	231.615666666667	238.758	272.429	190.802333333334	211.3815	345.8365	359.157333333333	348.954	330.294857142857	268.084666666667	330.588	284.9055	306.12	108.135142857143	161.370666666667	88.769	80.6906	206.107333333333	180.5695	122.44	253.042666666667	196.892166666667	134.662	134.684	284.673	179.578666666667	153.175	273.672666666667	125.4395	328.493666666667	422.349	210.188666666667	326.506666666667	433.641666666667	412.147333333334	578.529	429.490166666667	113.156571428571
67	108.962194995345	108.961156008272	108.96286734281	1072.27	1071.28	1072.36	9	9	551.340000000002	838.440000000004	729.300000000003	760.645000000003	537.540000000002	705.840000000003	578.33999999999	588.096000000002	587.520000000003	588.540000000003	827.220000000004	570.180000000002	733.078000000003	827.219999999985	744.600000000003	778.260000000003	610.980000000003	717.060000000003	569.15999999999	609.537000000002	796.620000000004	562.020000000002	681.007000000002	720.120000000003	755.622222222227	595.680000000003	625.873000000002	564.060000000002	558.960000000004	597.720000000003	778.260000000003	559.980000000002	633.020000000002	706.860000000003	606.305000000003	589.117000000002	622.810000000002	530.400000000002	866.828999999984	597.870000000002	551.279000000003
68	110.005082850431	110.000987403949	110.013704218093	44.879	42.838	45.922	136	136	2924.0365	4003.788	4467.01933333333	4636.09173333333	3465.9591	4730.89925	3052.83733333333	3947.186	2677.5296	2707.6108	2921.21433333333	2589.2676	4427.0817	4671.59755555555	4495.2215	4685.176875	3018.67316666667	3608.62425	2345.74633333333	2840.47542857143	4626.607	3877.03636363636	3576.8832	5156.15263636364	4607.6748	3449.37133333333	3311.64133333333	3579.76483333333	3233.568375	2911.011	4607.9865	3423.413	4042.372	4708.61857142857	2936.51933333333	2634.1564	3377.30333333333	2906.2292	2936.525	3025.486	2948.76333333333
69	111.011670661695	111.008559334871	111.018930395026	44.879	42.832	45.922	137	137	705.993777777777	1136.65133333333	1237.714875	1315.06644444444	962.09575	1416.06844444444	962.069555555556	1166.8887	1020.448	977.51925	878.507	868.23275	1231.5021	1301.775	1307.100375	1287.52044444444	883.64475	925.399142857143	649.922	830.4835	1038.6145	1021.3203	986.178666666666	1338.38533333333	1178.35666666667	876.39475	811.076666666666	1194.68022222222	878.507	921.28575	1230.97444444444	907.669	1334.45066666667	1405.056375	846.849	997.8045	1108.12725	1272.85822222222	1156.95485714286	1245.72525	706.0995
70	111.018566555447	111.016693463231	111.026159302489	1070.25	1069.16	1078.48	123	116	547.613333333323	1528.98	1281.11999999998	1352.37142857145	890.459999999984	831.299999999985	738.479999999987	834.359999999985	839.459999999985	1325.99999999998	3295.61999999994	899.640000000006	1520.13363636364	1624.85999999997	978.179999999983	1168.91999999998	1021.01999999998	787.439999999986	647.700000000013	899.354166666667	1159.85599999998	906.779999999984	520.028333333323	1060.08499999998	1066.96799999998	981.24000000001	517.98499999999	752.76000000002	922.079999999984	773.159999999986	1659.54000000002	483.479999999991	980.57142857141	1036.74999999998	859.674285714271	1101.47916666667	944.519999999983	900.660000000002	3499.41428571433	857.553333333316	1036.31999999998
71	111.018387184786	111.016487363785	111.025375177831	1082.515	1079.39	1097.83	36	32	288.659999999995	328.842500000003	495.720000000003	334.559999999994	109.292857142859	334.924444444446	232.845000000002	287.640000000002	243.057500000002	339.659999999994	1571.31900000001	216.239999999996	375.359999999993	448.800000000005	466.139999999992	523.259999999991	252.960000000002	467.159999999992	252.960000000003	249.677272727274	228.479999999996	223.379999999996	327.420000000002	541.61999999999	301.919999999995	257.039999999995	231.539999999996	301.920000000003	270.631249999995	456.959999999999	406.979999999993	318.239999999994	282.539999999995	298.859999999995	156.251250000001	283.559999999995	296.819999999995	284.579999999995	1946.16000000002	327.419999999994	287.640000000003
72	111.02511516571	111.023199226487	111.025197552511	719.313	718.253	720.31	3	3	557.466	838.241000000001	735.690375000001	750.903999999993	670.304250000003	908.133750000001	561.206249999993	660.182625000001	620.951625000003	443.824285714289	3180.508875	513.185750000002	866.298375000001	743.762250000003	1171.247	865.171999999992	566.223333333334	999.845000000004	509.104750000002	462.173250000002	445.849249999996	643.777750000003	535.631249999995	953.933750000004	706.099500000001	491.760500000002	653.980250000003	519.307249999995	612.150000000003	682.547249999993	873.441000000001	552.022875000001	486.659250000002	805.075875000001	360.148250000002	453.268500000002	373.411499999996	534.629714285718	3297.44799999997	444.829000000002	552.022875000001
73	111.024886342024	111.023221926948	111.025247118114	790.698	777.435	793.759	5	3	359.098666666666	593.29783333334	705.955333333331	712.076333333331	527.426166666665	635.563833333331	454.419166666663	313.242333333331	332.302666666666	538.735999999996	2650.39299999999	390.723833333332	739.741666666662	665.257333333329	715.136833333331	700.854499999998	357.058333333332	888.565166666664	450.98733333333	376.503000000004	807.972000000012	459.149999999997	379.546285714282	473.434666666663	900.954333333344	331.554166666666	515.268333333339	454.048333333339	568.325666666663	557.075999999995	683.511666666665	471.394000000005	532.526999999998	794.839666666661	387.726666666664	491.800666666672	443.845000000005	460.170333333339	2721.87428571427	343.459166666667	570.273166666665
74	111.025103875655	111.025087529963	111.025428515326	695.807	687.639	695.847	3	2	360.177666666671	731.578999999995	514.163999999998	625.362166666665	309.161000000004	603.016999999996	260.184999999998	562.203666666673	434.591000000007	346.913333333337	2585.52466666665	465.272000000005	718.197333333331	949.930333333344	479.478333333332	658.114999999995	375.728000000003	539.227333333332	498.942999999997	397.930000000005	570.826666666665	482.617666666672	406.092666666664	727.803999999998	601.996666666662	357.058333333332	274.469666666665	470.296833333332	501.84	304.059333333337	546.898666666673	416.635999999997	354.670000000001	757.364666666665	288.707166666666	245.860166666666	527.426166666665	536.025000000004	2808.51883333332	342.776000000005	506.085333333339
75	111.025313794606	111.024644178866	111.025983410347	702.4585	701.968	702.949	2	2	358.078499999999	625.464333333341	415.61483333333	857.079999999994	404.675333333332	671.379333333341	467.236333333341	287.733999999998	296.868499999999	432.62133333333	2488.59299999998	582.610333333329	501.921999999998	748.924666666661	784.256000000008	592.813666666673	379.579500000001	737.701000000009	325.486333333337	316.303333333331	425.409500000007	315.282999999998	254.021499999999	688.725000000008	527.008000000004	344.189333333336	372.421666666671	384.602833333332	429.56033333333	348.953999999998	726.477333333328	332.030999999999	309.413499999998	372.056666666666	343.167999999996	255.041666666666	356.038166666666	386.706333333331	2519.20300000003	322.372666666666	331.608333333331
76	111.024989471436	111.023464130905	111.025637286642	735.62	726.455	744.78	5	3	403.012857142854	644.278857142864	877.445714285707	851.938571428564	491.777714285718	807.611000000005	337.714571428569	364.139999999999	497.899428571424	455.047428571425	2901.69257142859	336.694285714283	801.270857142853	754.482857142851	789.701142857136	1049.83725	400.972285714282	997.517000000007	439.743142857146	598.907714285709	1018.55185714287	248.949714285712	458.044142857141	830.512571428578	778.477999999993	404.372571428573	544.832571428575	576.461428571433	465.18514285714	434.641714285711	584.623714285709	294.089142857144	510.571428571422	767.147428571425	361.18114285714	370.812000000004	392.810000000003	490.08	3094.52657142859	335.673999999997	330.572571428569
77	111.025364002496	111.025289832514	111.025438172477	710.1105	709.11	711.111	2	2	269.323999999999	753.005999999995	507.105666666663	814.225999999994	300.703333333333	546.362666666665	239.543333333333	394.869000000005	341.755833333339	387.726666666671	2496.75566666665	379.564000000004	600.878166666665	508.647333333342	663.585999999998	556.081666666663	481.574857142853	462.210999999997	507.105666666663	380.584333333338	682.491499999998	373.442000000004	547.829499999998	493.84133333333	786.676999999994	348.953999999998	316.303333333331	352.302499999997	385.685999999997	314.26266666667	541.797000000006	344.534666666666	322.425333333337	902.99500000001	346.856666666672	279.525666666666	439.691833333332	434.641714285717	2479.40999999998	553.020666666673	425.479000000005
78	111.525003111596	111.525003111596	111.525003111596	1069.26	1069.26	1069.26	1	1	66.4299999999987	128.519999999998	154.019999999997	129.793999999997	114.239999999998	96.8999999999983	72.4199999999987	107.099999999998	92.8199999999983	142.799999999997	601.799999999989	114.239999999998	174.761999999997	223.379999999996	109.139999999998	147.899999999997	136.679999999998	91.7999999999984	71.3999999999987	73.4399999999987	132.599999999998	89.7599999999984	46.9199999999992	121.141999999998	121.617999999998	89.7599999999984	59.2759999999988	90.7799999999984	127.499999999998	94.8599999999983	196.859999999996	52.0199999999991	110.159999999998	134.639999999998	110.961999999998	105.059999999998	95.8799999999983	59.1599999999989	528.37399999999	107.519999999998	98.9399999999982
79	112.007622627958	112.004410517473	112.014964387283	44.879	42.838	45.922	132	132	699.872444444444	1069.30933333333	1188.736875	1249.77222222222	924.378857142858	1346.69333333333	984.54125	1058.6733	867.700875	961.109142857142	915.196285714286	840.686	1083.476	1224.179	1200.981375	1173.25555555556	927.520875	819.26075	639.719142857143	776.41025	1066.13222222222	967.2444	892.195090909091	1257.6256	1120.204	888.6813	811.076666666666	1107.01	865.242666666667	853.94925	1166.61644444444	813.737	1314.04622222222	1356.023	888.710333333333	976.37925	1097.9235	1226.00263636364	1182.18933333333	1192.67225	691.81425
80	112.017452731271	112.015761393697	112.018326022614	1069.75	1069.16	1070.27	6	6	291.269999999994	521.219999999991	580.37999999999	517.139999999991	397.799999999993	403.919999999993	346.799999999994	438.599999999992	418.199999999993	496.739999999991	1847.21999999997	327.419999999994	662.255999999987	802.739999999986	478.379999999991	492.659999999991	403.919999999993	387.599999999993	350.879999999994	354.518333333326	461.039999999992	384.539999999993	234.599999999996	481.513999999992	552.901999999989	380.459999999993	241.191999999995	383.52000000001	430.439999999992	324.359999999994	671.159999999988	215.219999999996	421.948333333325	551.81999999999	400.204999999993	403.919999999993	351.899999999994	260.099999999995	1820.18571428574	378.879999999992	432.79166666666
81	112.957728392846	112.956092786789	112.966065146706	1076.39	1072.28	1080.48	65	61	658.975000000012	2208.48222222221	1105.68000000001	2204.22000000001	1765.38636363637	2218.68777777776	1289.28	1821.05230769231	1344.07166666666	1189.32000000001	1173.6388888889	1276.34444444445	2294.14315789475	2241.95999999999	2167.50000000001	474.207999999991	1567.57333333332	2535.71999999999	1186.25999999999	1614.65999999999	2294.20888888888	1310.69999999999	1337.21999999999	1885.97999999999	2187.90000000001	1290.30000000001	1255.28333333334	1635.06000000001	1365.50333333333	1574.87999999999	2492.76481481481	1614.66000000001	1521.64833333332	2316.308	1221.95999999999	1223.6461111111	1213.44055555556	941.460000000007	1106.28222222222	1339.98944444445	1268.87999999999
82	112.998915822882	112.998915822882	112.998915822882	54.056	54.056	54.056	1	1	29.5896666666667	49.9881666666667	43.9101666666666	64.2705	44.8873333333334	41.8678333333333	26.5243333333333	23.4638333333333	108.155333333333	98.9561666666667	179.578666666667	115.184666666667	42.812	84.6738333333334	34.6913333333333	84.6738333333334	42.854	84.7568333333333	41.8268333333334	43.9101666666667	65.2906666666667	61.22	29.5896666666667	114.277333333333	113.146	44.8873333333334	59.1696666666667	49.9963333333333	27.5445	43.9101666666667	94.8754999999999	71.4233333333333	82.647	98.9723333333333	52.037	63.2503333333334	51.0166666666667	85.708	129.561166666667	42.812	35.7058333333334
83	113.026330954759	113.023026638166	113.030323403781	115.292	113.237	116.332	4	4	29.5896666666667	47.9478333333334	53.0486666666666	40.8066666666667	31.6303333333333	46.9353333333333	20.4033333333334	36.696	19.3863333333333	26.5286666666667	33.6694285714286	24.484	36.7302857142858	38.7916666666667	39.793	43.8722857142858	28.5693333333333	68.3511666666666	14.2846666666667	31.6303333333333	34.6856666666667	24.464	26.5546666666667	59.1793333333333	41.8268333333333	26.5286666666667	26.5286666666667	29.6138333333333	20.4057142857143	31.6303333333333	33.671	24.508	40.7733333333333	38.7663333333333	26.5243333333334	19.3854285714286	14.2706666666667	60.1504999999999	25.5083333333333	16.3253333333333	25.5083333333333
84	113.962267023392	113.959257023361	113.969429345763	1076.35	1072.22	1080.49	147	141	7694.3904761905	10082.0909090908	10513.14	10633.0134482758	6938.37950000003	10877.025	7151.49714285709	7803.56296296295	6315.72714285709	5713.02000000001	6536.49259259258	6916.2712	11267.4408333333	10543.7399999999	10890.54	1920.65999999997	7531.69541666667	10608	6946.2	7609.20000000001	10132.5444999999	6675.90000000001	6706.72599999995	11068.1854545455	11202.66	6967.405	7432.5936	7980.48	6896.09826086957	6932.93999999995	11194.8084	7565.34000000002	7222.50916666667	11005.6022727273	6970.68	6828.41384615384	6482.82217391305	6863.58000000003	2730.45111111106	6825.53391304348	4737.9
85	114.036398553229	114.034328768533	114.043386550177	303.0195	298.91	306.052	36	36	347.917428571428	423.418571428575	343.852333333331	278.551000000001	188.761666666667	294.828166666666	240.787428571428	275.670000000002	233.809	233.656333333334	206.944000000001	195.894857142857	325.433166666669	389.749142857146	345.836499999999	301.722666666669	230.584571428571	403.750285714286	262.21342857143	419.689714285716	314.211333333332	193.990000000001	269.355428571431	421.378000000003	520.285000000003	199.985333333332	286.901000000002	488.739666666668	295.882857142857	308.126285714286	607.495000000004	217.508499999998	609.622285714288	570.339714285714	226.313142857144	238.713428571429	664.206	538.736000000001	225.293714285715	430.560571428571	395.870857142857
86	114.041164485073	114.03729473692	114.044373540847	185.682	183.652	186.714	4	4	206.097714285714	306.085714285714	285.68	255.071428571428	200.996285714286	311.187142857143	190.793428571428	308.886857142857	129.576285714286	144.880571428571	178.4	133.657428571429	280.578571428571	246.909142857143	261.010285714286	242.828000000001	178.7	373.424571428571	174.468857142857	257.112000000001	266.294571428571	158.144285714286	173.594285714286	278.538	312.207428571428	175.489142857143	209.158571428571	258.132285714286	154.063142857143	164.128	306.085714285714	165.286285714286	485.656000000002	357.819428571428	199.976	166.283285714286	224.462857142857	309.146571428571	230.584571428571	188.752857142857	187.732571428571
87	114.101968303427	114.101101471497	114.10965650784	45.905	44.89	45.921	12	12	10.2033333333333	30.6085714285714	17.3448571428572	21.426	36.726	61.2171428571429	44.8925714285714	41.8668571428572	53.0573333333333	60.1968571428572	115.292285714286	57.128	18.3651428571428	30.6085714285714	18.3651428571428	19.3831666666667	675.4386	746.849142857143	462.1355	532.589142857143	15.3042857142857	36.7302857142857	20.42	22.4651428571429	20.4057142857143	6.12171428571428	4.08057142857143	5.10142857142857	12.2434285714286	14.284	14.308	5.10583333333333	56.1183333333333	70.3997142857143	18.3651428571429	31.6244285714286	115.292285714286	31.6775714285715	114.352	28.568	35.68
88	114.295316768509	114.295316768509	114.295316768509	299.953	299.953	299.953	1	1	1.02025	4.08100000000002	5.10125000000002	6.12149999999994	2.04050000000001	7.14175000000003	1.02025	3.06075000000001	1.02024999999999	0	1.02025	2.04049999999998	4.08100000000002	2.04400000000002	5.10124999999995	5.10125000000002	1.02025	4.08199999999999	2.04050000000001	1.02024999999999	2.04050000000001	1.02025	0	6.12150000000003	5.10125000000002	1.0205	1.01875	1.02024999999999	1.0205	3.06075000000001	5.10125000000002	3.06524999999999	0	3.06075000000001	1.02025	1.02025	3.06075000000001	2.04049999999998	3.05699999999998	3.06075000000001	5.096
89	114.971184178998	114.966490133485	114.977281362387	1077.345	1072.25	1082.5	30	26	1735.96500000001	2405.38052631577	2053.26000000002	2383.74000000001	1794.0852631579	2477.83789473686	2066.25	1702.23789473685	718.08000000001	1442.28000000001	1617.53421052632	1598.53473684212	2285.0238888889	2386.79999999999	2405.16000000001	2407.42157894738	1751.22315789475	2246.04000000002	1565.69999999999	1733.99999999999	2314.55368421051	1601.39999999999	1603.44000000001	2252.16000000001	2318.46000000002	1560.60000000001	1589.00500000001	1875.78000000001	1567.57333333334	1831.91999999999	2398.02000000001	1696.26000000001	1692.03263157894	2425.79105263159	1565.69999999999	1543.03578947367	1957.456	1759.50000000001	1564.46684210525	1604.26736842106	1585.08000000001
90	114.966835557713	114.966728496552	114.966942618875	1105.465	1104.99	1105.94	2	2	190.030000000003	284.580000000005	244.799999999996	257.459999999995	209.099999999996	262.140000000005	179.520000000003	194.820000000004	170.340000000003	175.440000000003	346.799999999994	179.519999999997	271.763333333338	257.460000000005	303.959999999995	268.259999999995	207.398333333337	259.080000000005	187.680000000004	182.580000000004	317.220000000003	184.620000000004	179.520000000003	224.400000000004	282.540000000005	220.319999999996	216.593333333329	206.039999999996	186.660000000004	201.960000000004	238.048333333338	210.120000000004	206.040000000004	236.639999999996	173.400000000003	170.340000000003	187.680000000004	233.961666666662	351.900000000007	193.799999999997	208.080000000004
91	114.989063346371	114.988722145436	114.989404547306	45.4005	44.89	45.911	2	2	212.219428571429	268.32575	325.471142857143	387.708571428572	272.416285714286	335.66225	272.40675	319.349428571428	305.065428571429	324.450857142857	255.071428571429	297.913	285.68	333.913714285714	342.846	293.636571428571	273.436571428572	257.112	192.834	275.477142857143	343.836285714286	364.242	262.433714285714	337.714571428572	287.7105	253.030857142857	248.949714285714	367.302857142857	196.90825	257.103	336.93	245.074285714286	394.850571428572	293.842285714286	286.700285714286	300.97375	355.059428571429	399.667166666667	266.518285714286	386.688285714286	228.544
92	115.038274213441	115.038274213441	115.038274213441	298.933	298.933	298.933	1	1	88.7617500000004	89.7819999999998	92.8427499999997	83.6604999999998	65.2559999999999	75.4984999999998	66.3162499999998	39.7897499999999	124.54675	117.32875	167.3415	92.8427499999997	123.45025	125.583	91.8224999999997	112.15875	98.9642499999997	163.24	79.5794999999998	88.7617499999998	125.49075	100.04575	98.9642499999997	133.65275	148.9565	82.6402499999998	92.7858749999998	59.1745000000003	86.6575000000001	94.8832500000004	143.961	96.9831249999997	73.5120000000001	135.69325	110.1195	108.15975	79.5892500000001	40.84	190.677666666666	113.24775	136.620444444445
93	115.964537248584	115.959884485878	115.973582359569	1070.27	1069.16	1087.63	126	121	1363.60714285716	1521.83999999997	2342.93999999996	2139.95999999996	1173.00000000002	2445.95999999996	1227.05999999998	1775.81999999997	2121.60000000002	1935.95999999997	1333.13999999998	2079.77999999996	2388.65666666662	2420.45999999996	2408.21999999996	1522.95000000002	1455.54000000001	1509.60000000003	2223.60000000003	1153.46166666664	2369.46000000001	1879.85999999997	1485.5033333333	2367.62499999996	1786.01999999997	1946.15999999997	2320.49999999996	1202.58000000002	1845.17999999997	1880.87999999997	2214.41999999996	1334.15999999998	1756.81799999997	2344.97999999996	2334.97499999996	1921.67999999997	2049.17999999996	1094.46000000002	1166.74333333335	2178.68571428567	2103.23999999996
94	116.035272899094	116.034704048112	116.035841750076	301.472	299.953	302.991	2	2	829.395500000005	1239.64714285714	1012.00533333333	911.008833333339	755.046666666668	959.113333333336	798.790499999998	444.894399999998	1003.97066666666	976.459000000002	1349.901	977.319666666664	1043.801	1021.16666666667	1155.01733333334	1168.15600000001	929.52366666666	1087.62866666666	993.64233333333	984.46083333333	1271.33533333334	937.583999999998	1084.56371428571	1199.716	1161.13933333334	1014.04566666666	1104.66	718.197333333331	962.017166666664	812.185333333328	952.966200000005	952.904000000007	648.440833333334	1002.82383333333	1094.86628571428	939.726999999993	850.957999999994	680.451166666665	1290.476	852.998666666669	985.534166666668
95	116.069170870844	116.064809785743	116.076352184445	57.2935	55.093	62.24	86	85	761.619857142857	937.686333333333	1082.39683333333	1425.28925	915.196285714285	1119.016	939.573499999999	1353.87175	763.552	518.244666666667	847.897	452.626285714285	1196.75325	1514.2365	1157.10525	1121.25475	1862.02142857143	1894.976	1468.198	1520.04833333333	507.022833333334	498.943	323.392833333333	634.647333333333	621.285	179.578666666667	244.84	1140.54633333333	503.962333333333	568.882666666667	642.705	518.498666666666	1376.31725	1127.37625	311.150833333333	796.750166666666	1009.965	1442.684	1292.55116666667	1086.655	178.704166666667
96	117.077977636824	117.070161151222	117.078147613573	58.142	57.122	58.154	3	3	58.102	86.7283333333333	91.815	115.278833333333	80.5931666666666	97.0108333333333	82.6334999999999	113.2385	66.2628571428571	44.8873333333334	73.464	41.7926666666667	109.175666666667	137.745	92.8503333333333	103.036833333333	197.944666666667	155.065333333333	171.556	147.924166666667	36.726	46.9353333333333	23.4638333333333	45.915	50.925	21.427	15.3025	118.339333333333	31.6251666666666	41.8746666666667	53.0486666666667	31.6406666666666	132.643333333333	99.9926666666667	55.0954285714285	63.2503333333333	80.5931666666667	161.212666666667	133.641833333333	101.013	32.6773333333333
97	117.933766420401	117.933556042581	117.933976798222	1077.9	1075.35	1080.45	2	1	496.739999999991	562.938333333322	578.33999999999	545.69999999999	480.419999999991	532.288333333323	482.460000000009	490.619999999991	374.951666666659	490.619999999991	444.424999999991	436.559999999992	570.17999999999	524.28000000001	534.47999999999	578.33999999999	449.533333333325	574.25999999999	372.300000000007	439.619999999992	594.609999999989	431.459999999992	386.579999999993	468.179999999992	620.30999999999	389.639999999993	426.359999999992	474.299999999992	453.619999999991	441.659999999992	498.779999999991	549.77999999999	428.399999999992	546.591666666656	433.186666666658	404.939999999993	464.099999999992	514.079999999991	414.120000000008	391.679999999993	387.599999999993
98	117.961388970814	117.958405020768	117.969301034433	1070.24	1069.18	1070.33	137	137	980.799999999981	1347.41999999998	1152.59999999998	1190.24166666669	975.119999999983	1271.93999999998	1061.81999999998	827.219999999985	1118.93999999998	804.779999999986	614.039999999989	1016.93999999998	1136.09333333331	1286.21999999998	1182.17999999998	1120.97999999998	796.619999999986	1137.29999999998	1084.26000000001	1062.53333333331	1237.23833333331	987.359999999982	1151.14999999998	1216.90833333331	1037.33999999998	1004.70000000001	1133.21999999998	920.040000000018	1039.37999999998	975.119999999983	1086.29999999998	1046.51999999998	907.239999999983	1149.54000000001	1175.63749999998	1073.03999999998	1024.07999999998	930.239999999983	524.28599999999	1056.61142857141	1017.95999999998
99	118.036401773466	118.031024333193	118.038190863964	272.405	269.355	272.423	3	3	437.723000000001	584.555499999998	606.077999999996	568.325666666668	460.170333333334	585.128500000001	429.56033333333	527.512333333335	321.405000000001	320.332333333332	624.851333333338	251.001999999998	564.710666666665	563.224000000001	595.874666666668	596.894999999996	414.86866666667	542.81733333333	380.584333333334	433.570833333336	593.736999999998	408.066666666665	461.190666666668	567.305333333335	615.763500000001	460.621333333332	442.752333333336	470.373666666668	430.580666666664	440.553833333336	540.776666666668	475.47533333333	373.807999999999	553.020666666668	405.403166666667	421.397666666668	363.238666666668	492.821000000001	525.471666666668	385.623000000002	342.236
100	118.085559068877	118.083442476898	118.094303842318	78.5535	70.398	81.625	86	85	255.0625	384.398625	410.1405	491.777714285715	456.05175	529.149333333333	400.95825	626.416444444445	704.992749999999	766.874999999999	582.56275	787.660571428571	525.42875	620.951625000001	559.097	573.427333333334	446.122375	476.45675	238.7385	463.1935	374.43175	194.891625	192.850875	345.86475	368.31025	196.787625	173.437777777778	481.263	282.601555555556	362.18875	423.0925	327.540375	943.153125	514.206	234.68625	364.219333333333	601.9475	824.361999999999	739.771875	540.7325	246.9005
101	118.085587986537	118.083694918998	118.093807536326	62.2235	54.073	69.383	86	84	9.17485714285716	349.958	396.891142857143	633.652875	385.668	642.78	240.995333333333	646.861142857143	650.867142857143	727.43825	838.674857142857	647.881428571429	412.195428571429	852.929	488.716857142857	525.815	419.337428571429	355.8055	234.632857142857	457.088000000001	278.538	282.421285714286	208.138285714286	295.882857142857	314.248	186.712285714286	105.089428571429	598.907714285714	252.995428571428	250.11	256.091714285714	268.335142857143	1096.80714285714	626.4335	239.767142857143	427.499714285714	628.496	843.776285714286	914.71575	591.765714285714	216.300571428572
102	119.051925928165	119.051885744579	119.06052918097	302.991	299.953	304.028	3	3	34.6913333333334	25.5083333333334	19.3863333333332	11.2236666666667	22.4473333333334	13.2621666666666	35.7116666666664	36.7620000000001	23.4868333333334	17.3456666666667	9.18149999999997	14.2846666666666	25.5041666666668	17.3456666666667	17.3428333333333	28.5413333333335	18.3630000000001	17.3286666666666	20.4066666666667	41.8336666666668	14.2823333333333	10.2116666666667	9.18300000000002	12.2420000000001	44.8873333333336	10.2033333333333	9.19050000000001	54.0776666666668	15.3049999999999	19.3863333333334	52.0795000000001	20.4233333333332	76.5875000000001	39.7929999999997	6.11600000000004	14.2823333333334	30.6049999999999	67.3420000000002	12.232	25.5041666666666	32.6506666666667
103	120.064986227412	120.062110958416	120.074123526519	53.04	51.006	53.063	15	15	156.111	185.670333333333	180.7465	193.863333333333	127.525	164.434666666667	129.582333333333	132.621666666667	563.132	468.333	766.145166666667	573.884666666667	273.181333333333	268.303833333333	279.799666666667	338.750666666667	111.198166666667	133.772833333333	83.6564	116.4396	111.216333333333	91.83	72.4436666666667	92.8351666666667	175.325333333333	70.3938	77.5453333333333	242.839333333333	239.778333333333	170.562666666667	214.235	168.355	254.063	225.456833333333	140.8152	242.839333333333	282.632333333333	213.249666666667	657.094666666667	302.018666666667	187.557333333333
104	120.078775995341	120.076982260357	120.086895942688	155.0595	152.001	155.097	28	28	596.309999999999	989.723333333331	836.634285714289	1190.69257142857	664.236999999998	900.954333333331	674.798666666665	1599.334	188.737	542.817333333332	111.216333333333	707.090999999998	686.684333333332	779.150166666664	710.151999999998	600.976333333332	827.144999999997	836.536666666668	482.538833333332	1000.7835	584.077999999999	470.296833333332	396.520666666666	808.103999999998	664.236999999998	370.320499999999	308.140666666666	838.714000000002	345.892999999999	507.022833333332	740.882999999999	486.698999999999	1126.39542857143	642.179999999998	323.128666666666	462.210999999999	367.260000000001	872.344285714285	84.6876666666665	518.329333333332	280.591666666666
105	121.061843675899	121.060948639668	121.069572969993	120.385	116.309	121.405	20	20	9.18257142857142	50.9714285714285	51.0166666666667	63.2606666666667	389.064500000001	557.102	407.0465	706.070666666667	10.2028571428571	2.04066666666667	13.2621666666667	7.14116666666666	73.392	155.242666666667	99.0531666666666	84.6738333333333	263.203	290.7475	199.985333333333	263.196857142857	19.3863333333333	8.15542857142857	7.14233333333333	12.244	38.7382857142857	20.4028571428571	16.3253333333333	46.8893333333333	92.8503333333333	45.9075000000001	63.2134285714286	39.8255000000001	485.316	275.445	75.4923333333333	159.172	285.693333333333	303.336	181.619333333333	305.8	341.795714285714
106	121.065343724691	121.062125669495	121.073266862922	547.8705	535.625	555.073	218	124	567.286799999999	1298.74288888889	1847.36357142857	1194.71274999999	1167.166	2252.83769230769	862.111250000004	2312.07533333333	1445.1696	2702.16268965517	1965.00149999999	1991.12486956522	489.719999999995	1167.003	1060.20571428571	1027.39175	555.016000000002	634.626599999998	747.4401	411.194333333333	943.808333333332	1066.14115384616	1954.02523076923	965.235333333333	702.986699999998	1090.68542857143	460.1102	1223.37966666667	1006.02338461539	627.530625000001	980.082714285716	787.729500000001	1927.09125000001	1675.30914285714	891.2178	1291.742	1170.29292307692	1239.705	1714.68465384615	1728.27092307693	1568.15918181819
107	122.926050729275	122.921145710617	122.932270671272	48.966	46.914	50.003	79	79	1634.574	2298.9612	2501.5304	2459.164	2004.6275	2675.314	2038.7592	1669.989	1715.2924	1383.6624	1511.9364	2069.13942857143	2351.561	2594.3686	2361.4768	2401.0012	1603.702	2773.9238	1750.6632	1886.59633333333	1870.0266	590.695800000001	599.4444	1264.4932	1917.976	1237.56325	1239.786	1911.8548	1879.5768	1815.2916	2171.4964	1535.401	2037.60566666667	2993.169	1737.4006	2067.9454	2078.1474	2219.225	1720.3944	2011.8344	1872.067
108	123.043563842773	123.043075646768	123.049259351647	237.733	237.698	237.75	3	3	5.10142857142857	11.2231428571429	9.18257142857142	11.2231428571429	8.15699999999998	10.2028571428571	11.2231428571429	6.12171428571428	30.6042857142857	44.8862857142857	24.4868571428571	34.6897142857143	11.2236666666666	7.142	7.142	6.11657142857143	5.09714285714285	10.2028571428571	7.142	13.2637142857143	8.16228571428574	7.142	6.12171428571428	7.142	10.21	7.148	7.137	6.12171428571428	11.2231428571429	5.09714285714285	5.09785714285714	6.117	5.10499999999999	7.142	8.16228571428571	6.11742857142857	6.12171428571428	5.10071428571428	10.2028571428571	8.16228571428571	9.18257142857142
109	124.037782007334	124.037782007334	124.037782007334	109.162	109.162	109.162	1	1	14.27475	31.62775	24.4868571428572	28.568	23.4665714285714	66.3185714285714	46.90275	33.6411428571429	93.7874285714285	145.900857142857	21.426	190.810125	19.3854285714286	35.6825	32.6491428571428	23.4632857142857	12.2434285714286	46.9331428571429	29.5882857142857	31.62775	29.6131428571428	21.426	23.4468571428571	30.5871428571429	33.672375	30.6075	36.7065	56.1157142857144	38.8034285714286	32.6491428571429	36.702	20.4057142857143	200.98925	92.7680000000001	35.713125	72.4402857142857	131.616857142857	169.367428571429	19.38475	180.438857142857	84.6807499999999
110	124.037187119401	124.035067785768	124.044788238025	132.634	130.575	133.67	15	15	21.426	31.6288571428571	91.8257142857146	63.3108571428571	69.3794285714285	124.30275	90.8054285714285	58.1562857142857	63.2577142857145	68.3591428571428	43.8385	63.2577142857143	39.7911428571428	53.0548571428571	26.5274285714286	44.8925714285714	107.115	132.637142857143	85.6485000000001	188.752857142857	85.704	38.7708571428571	48.9737142857143	99.904	55.1417142857143	41.8258571428571	66.3185714285714	45.9128571428573	58.1562857142857	39.7577142857143	59.1268571428571	23.4501428571429	186.398571428571	117.32875	56.1157142857143	89.7851428571428	128.37825	77.5417142857145	56.1157142857143	80.6025714285714	114.389333333333
111	124.038098388504	124.036544219268	124.045701731547	59.174	56.096	59.185	13	13	8.15466666666667	61.2171428571428	82.6335	60.1884285714286	83.6673333333333	132.73	88.7648571428571	78.562	352.689333333333	452.954	464.23	439.373714285714	51.0142857142857	67.342	52.037	65.3013333333333	32.6506666666667	152.022571428571	73.524	99.9926666666667	137.7225	46.9353333333333	65.2891428571429	140.799428571429	90.6655714285713	27.549	28.5646666666667	43.8671666666667	72.4402857142857	64.344	147.924166666667	73.452	118.339333333333	186.721	59.1696666666667	102.028571428571	86.7141666666667	132.643333333333	174.4485	84.6837142857143	137.8575
112	124.039204132863	124.037468882076	124.047180387709	76.525	72.437	90.814	19	11	13.2643333333333	16.2994285714286	14.2846666666667	24.4868571428571	9.183	57.088	29.5882857142857	27.5477142857143	116.299	92.9261666666666	130.596571428571	77.5326666666666	11.2231428571429	18.3651428571428	19.3854285714286	23.4665714285714	21.423	54.0751428571429	21.427	27.5477142857143	28.5646666666666	25.5041666666666	20.4057142857143	36.7302857142857	23.4638333333333	11.2218333333333	16.3245714285714	17.3302857142857	30.6085714285714	10.2033333333333	36.732	19.3854285714286	87.7445714285714	54.0776666666667	26.5286666666667	43.8722857142857	38.7726666666667	44.8873333333334	69.3794285714285	35.7116666666667	75.5011428571428
113	124.115383962532	124.111128226279	124.118088150502	317.804	315.262	319.35	4	4	54.1205714285716	166.446285714285	173.448571428571	228.544	82.6431428571428	108.150285714286	87.6708571428567	284.659714285714	72.4402857142857	68.3591428571428	17.357	14.2719999999999	41.7965714285716	47.9534285714285	42.852	41.866857142857	15.3042857142857	22.4525714285714	9.18257142857142	18.3651428571428	25.5071428571428	7.142	7.142	48.0272857142855	31.6288571428571	4.08114285714286	3.06085714285714	55.0954285714285	11.2231428571429	26.5274285714286	38.7708571428571	24.4868571428571	154.063142857143	64.278	15.3042857142857	11.2231428571429	49.994	66.3185714285714	38.7708571428571	17.357	3.06085714285714
114	124.922777542861	124.921054067929	124.93027479824	48.96	46.937	50.002	12	12	305.0398	428.568	452.968800000001	442.8536	394.8948	477.5472	364.2828	276.7994	291.7772	293.8752	280.555	314.2832	360.1306	438.686	435.1164	420.4048	257.0904	530.504000000001	307.1404	321.426	339.7932	86.7170000000001	94.9716	197.1302	333.6054	224.488	187.7536	351.969	351.0176	311.222	388.132	261.1712	329.5246	533.547166666667	323.4034	341.834	323.4034	367.704	365.3032	343.8074	292.5104
115	125.022494511092	125.020430192066	125.029614117271	166.3	163.23	167.329	18	18	48.9737142857143	74.4808571428571	56.1183333333332	54.0776666666668	49.9963333333332	60.1968571428571	30.605	44.8925714285716	36.7319999999999	37.7523333333332	73.4639999999998	37.7822857142857	52.0370000000001	60.1968571428571	46.9353333333334	47.9086666666668	86.7141666666668	113.146	84.6837142857142	90.7291428571428	49.9963333333335	31.6303333333333	21.4235	66.3185714285717	55.0890000000001	48.9668571428571	35.7116666666668	35.7466666666666	31.6303333333333	45.9525000000001	53.0548571428573	39.7929999999999	41.7965714285714	73.4091428571429	39.791142857143	57.0400000000002	41.8268333333332	24.4839999999999	62.2403333333335	35.6766666666666	42.852
116	125.030571563755	125.030497679672	125.030645447838	148.964	148.964	148.964	2	2	37.7505714285714	58.1074285714285	61.2171428571428	42.816	41.825125	70.3997142857143	43.8722857142857	32.6491428571428	38.7708571428571	33.6694285714286	70.3997142857143	35.71	58.1562857142857	52.0345714285714	61.2171428571428	62.2352499999998	36.7302857142857	45.9128571428573	47.9534285714285	47.9534285714285	56.1157142857143	34.6897142857143	57.0919999999998	51.0142857142857	63.2577142857143	33.6694285714286	36.7302857142857	44.8548571428571	46.9331428571428	36.6994285714286	59.1765714285714	41.8317142857144	44.8925714285714	56.1157142857145	41.8317142857143	34.6884999999999	34.6897142857144	42.8520000000001	69.4279999999999	49.994	39.7577142857143
117	125.03076810169	125.03076810169	125.03076810169	223.444	223.444	223.444	1	1	65.3013333333335	67.3420000000002	55.0979999999999	43.8743333333334	37.7831666666667	71.3533333333335	48.9737142857143	37.7153333333334	47.9086666666668	25.5083333333334	83.6673333333335	52.0795000000001	78.562	64.3335000000001	43.8671666666667	64.2810000000001	52.0285000000001	62.2403333333335	35.7058333333334	33.6380000000001	71.4116666666664	44.8946666666668	46.9353333333334	62.2301666666668	74.4843333333335	49.9473333333334	43.8313333333334	46.9353333333332	34.6913333333334	46.9353333333334	63.2606666666668	47.9534285714285	24.4880000000001	67.3310000000001	57.0826666666668	34.6913333333334	32.6491428571428	37.7893333333334	71.4116666666668	49.9963333333335	48.9760000000001
118	125.965115810896	125.961913214789	125.967815231491	1071.29	1070.25	1072.35	52	52	609.934999999988	1152.6	966.960000000004	651.780000000013	606.899999999989	658.919999999988	580.37999999999	584.393333333322	547.73999999999	573.23999999999	1352.52	524.441666666658	709.036666666653	688.499999999988	921.060000000009	735.600000000013	610.979999999989	749.700000000011	539.57999999999	574.176666666656	890.459999999984	573.23999999999	587.51999999999	927.188888888896	808.859999999986	610.980000000012	589.501666666655	646.680000000013	526.319999999991	569.15999999999	688.50000000001	589.559999999989	602.783333333322	757.860000000015	551.936666666658	546.591666666656	555.89999999999	552.840000000011	981.592857142839	608.913333333344	542.771666666658
119	125.986389002116	125.983220363727	125.995117528479	44.884	42.833	45.922	128	128	2010.57161538462	3078.09425	3265.2	3570.77777777778	2039.42422222222	2938.176	1975.15022222222	2177.5797	530.53	570.339714285715	581.562857142857	788.65325	3286.49366666667	2975.194	3099.77266666667	3034.14088888889	816.3	1356.9325	843.850125	850.8885	3754.41777777778	3003.7632	3062.4	3970.912	3693.20444444444	2892.33	2735.29025	1758.911	1977.2445	2401.7862	3344.57288888889	2280.66577777778	1323.26425	2082.585375	2118.212	1503.97133333333	878.542875	1205.57604761905	756.684499999999	1107.9915	2415.0501
120	127.038447728233	127.038447728233	127.038447728233	295.855	295.855	295.855	1	1	47.9534285714285	61.2171428571428	56.1157142857143	63.2577142857143	45.9128571428571	47.9534285714285	30.6085714285714	41.7965714285716	391.789714285714	558.096285714286	433.621428571428	554.015142857143	46.9331428571428	62.289714285714	71.42	59.1682857142859	45.9128571428571	74.4808571428571	52.0345714285714	76.5187499999998	52.0345714285714	45.9128571428571	47.9534285714285	70.3504285714286	60.1968571428571	52.0345714285714	48.9719999999999	46.9331428571428	48.9737142857143	45.9128571428571	70.3997142857143	43.8722857142857	32.6445714285713	67.3388571428571	41.8317142857143	36.7302857142857	30.6085714285714	37.7822857142858	95.9068571428571	26.5237142857141	37.7505714285714
121	127.038356311378	127.037092438971	127.046111721463	58.16	53.058	59.18	15	13	374.202375	492.798	462.124714285714	423.418571428571	247.929428571428	290.004571428571	281.598857142857	275.438571428571	202.8805	295.8725	448.925714285714	206.944	255.071428571429	248.949714285714	219.361428571428	185.692	69.3794285714286	133.751	65.3531428571428	90.8054285714286	359.140571428571	223.43475	249.97	345.876857142857	285.285	174.46275	175.489142857143	196.915142857143	105.089428571429	142.058	236.673142857143	228.544	89.7851428571429	183.651428571428	136.7135	131.598428571429	87.7445714285715	255.071428571429	312.207428571428	112.231428571429	50.029
122	127.046258287712	127.03935974283	127.046893498669	158.129	153.045	161.207	3	2	36.7302857142857	65.2982857142857	69.3826666666665	58.1590000000001	45.9150000000001	68.3591428571428	38.7663333333334	46.9725714285714	53.0548571428571	59.1696666666668	95.9113333333336	44.8548571428571	59.1793333333335	68.3017142857143	55.0980000000001	69.3826666666668	47.9556666666668	59.2276666666668	46.9331428571428	47.9131428571428	73.4640000000002	68.3591428571428	55.0890000000001	83.5931428571428	85.776	44.8925714285714	49.0240000000001	36.7260000000001	55.0980000000001	59.1765714285714	72.4909999999999	42.8540000000001	42.8819999999999	68.3017142857145	47.9534285714285	34.6856666666667	36.7320000000001	52.0285000000001	92.8503333333336	35.7116666666668	51.0071428571428
123	128.020080512297	128.018486780065	128.029534618927	44.884	42.844	45.917	41	41	306.075	463.209714285714	491.777714285714	498.919714285714	401.9785	526.467428571429	388.728857142857	408.114285714286	444.429333333333	436.682285714286	451.986571428572	440.763428571429	458.108285714286	525.888571428572	512.183428571429	513.891	435.700125	455.047428571429	323.41925	420.357714285714	450.966285714286	353.018857142857	320.638857142857	518.305142857143	466.270571428571	292.822	292.822	533.609428571429	356.079714285714	340.775428571429	529.899	398.19	616.231	582.634125	296.903142857143	424.438857142857	531.615375	551.6775	625.960571428571	531.593666666667	267.3055
124	128.052715494281	128.050893576103	128.054817663372	91.8365	91.811	92.855	6	6	47.95175	36.729	26.546	11.231	133.669125	34.714	16.3291428571429	168.347142857143	82.6402500000001	70.3972500000001	6.12171428571429	123.45025	102.0375	164.26025	125.413875	46.93725	37.74925	22.4462857142857	54.113	25.50625	12.2434285714286	5.098125	4.08057142857143	9.17662500000001	23.46575	8.16799999999999	3.06342857142857	31.6288571428572	39.78975	70.3997142857144	25.490625	23.4665714285715	391.776	218.494	75.5540000000001	164.26025	266.294571428572	403.012857142857	8.163	154.063142857143	54.0732499999999
125	128.052175353174	128.052175353174	128.052175353174	351.987	351.987	351.987	1	1	1.02016666666667	5.10166666666668	9.18300000000002	5.10583333333334	2.04033333333335	5.10166666666668	4.07733333333332	4.0813333333333	2.03866666666668	6.12700000000001	0	7.142	4.08533333333332	7.142	8.1554285714286	4.08533333333332	14.2846666666667	4.08133333333334	12.242	10.1933333333334	8.16266666666669	6.12200000000001	2.04066666666667	4.0813333333333	5.10083333333336	4.08066666666669	4.08133333333334	1.02133333333333	7.13533333333332	9.18299999999994	7.14233333333335	3.06049999999999	5.10166666666668	10.2116666666667	2.04033333333335	5.10583333333334	16.3413333333333	6.12100000000004	6.12100000000004	6.12199999999996	23.4676666666665
126	128.951893837079	128.949786998607	128.959473334418	1114.095	1108.96	1120.2	12	12	267.240000000004	356.478571428576	372.756250000003	156.060000000003	213.180000000003	295.800000000004	195.839999999997	247.860000000003	176.460000000003	112.200000000002	329.460000000006	216.240000000003	269.280000000004	257.039999999995	269.280000000004	113.220000000002	240.720000000003	292.128571428575	151.979999999997	227.460000000004	336.600000000005	161.423333333336	188.700000000004	360.637500000004	286.620000000004	123.420000000002	122.400000000002	216.905000000005	146.880000000002	222.360000000004	350.880000000005	207.060000000003	179.520000000003	183.600000000004	182.580000000004	178.500000000003	205.020000000003	205.020000000004	346.799999999994	230.520000000003	184.620000000004
127	128.952049759516	128.950119253305	128.959090499191	1097.83	1094.75	1102.92	7	6	591.6	710.939999999987	520.76666666667	586.500000000004	426.360000000003	584.075555555545	512.039999999991	444.183333333325	468.638999999991	245.066666666668	706.860000000005	396.191111111113	528.360000000004	455.365999999991	477.360000000003	767.040000000001	485.519999999991	584.075555555559	541.620000000001	546.23499999999	414.119999999993	483.953999999991	398.819999999993	504.428888888879	514.640000000003	447.780000000003	438.533333333335	468.690000000003	446.225555555558	530.399999999991	436.559999999992	456.436666666669	476.339999999992	520.200000000004	486.539999999991	472.259999999992	434.993333333336	456.960000000003	728.279999999987	284.580000000002	476.339999999992
128	128.952065980447	128.951209620426	128.959674398408	1130.45	1125.26	1137.62	6	5	205.271250000002	249.185000000002	278.460000000003	174.419999999997	176.460000000002	267.240000000003	226.686666666668	211.140000000002	195.058750000002	68.3400000000007	302.568749999995	198.122500000002	190.740000000002	206.040000000001	187.680000000002	118.319999999998	212.160000000002	264.180000000003	178.500000000002	211.140000000002	241.740000000002	177.480000000002	123.268750000001	262.461249999995	282.540000000003	122.549999999998	181.560000000002	217.259999999996	150.123750000001	213.180000000001	185.640000000002	191.995000000002	220.320000000002	288.659999999995	139.740000000001	192.780000000002	184.620000000002	203.999999999996	387.001111111113	151.145000000001	192.780000000002
129	128.952391903199	128.948974136845	128.962013845733	1078.38	1072.15	1090.63	95	71	1991.8208	2879.44785714287	3321.91414634148	2190.96238095239	1841.95952380953	1607.52	1790.97749999999	881.492857142868	1741.99349999999	1219.92	3517.74363636364	1921.2138235294	3302.54925000001	1532.04000000001	2401.08000000001	1363.93454545455	2352.76055555556	2578.56000000001	1667.69999999999	1922.69999999999	2912.2216	1776.83999999999	1622.55714285715	1219.92000000001	2465.34000000001	1707.25666666667	2176.28735294117	1853.34000000001	2341.94318181819	1826.81999999999	2416.38000000001	1842.12000000001	744.600000000014	1363.74000000001	904.95272727273	1759.30095238094	972.097777777783	1764.60000000001	3260.16142857142	1762.36238095239	1675.86000000001
130	129.018761382015	129.016081414829	129.027866220568	91.816	83.66	94.884	31	29	86.731875	87.7414999999999	97.9440000000001	110.268	130.672	127.625	129.568222222222	213.249666666667	1265.40633333333	1423.365	143.851333333333	1105.19822222222	119.36925	175.44	165.186	123.465375	64.2757499999999	118.3635	108.226	72.446625	197.9285	413.917	313.208222222222	319.120888888889	141.81475	189.906	160.297	103.053666666667	85.7115	79.58925	148.952444444444	162.233	420.3945	183.78	102.1	173.4425	691.7295	501.963	94.8832499999999	560.185875	103.04525
131	129.036185493374	129.035410379735	129.037784408473	45.511	44.878	45.917	8	8	162.233	269.368	418.268333333333	417.316333333333	174.468857142857	492.821	189.782	227.497166666667	185.692	149.989	143.8435	194.883666666667	333.5945	302.265333333333	400.9255	345.634714285714	169.347666666667	284.673	102.028571428571	164.246833333333	266.307	159.172	133.794666666667	392.828333333333	344.872666666667	135.682166666667	108.155333333333	298.957666666667	154.070333333333	176.517666666667	378.852833333333	223.6355	304.009666666667	454.994333333334	131.623	212.229333333333	177.538	299.494833333333	258.355166666667	249.940833333333	119.379
132	129.035995914923	129.035189879852	129.045155947509	143.848	141.805	144.877	4	4	86.819	126.521333333333	107.135	104.159	90.8096666666669	125.501	106.305333333333	130.505142857143	158.151666666666	201.005666666667	168.355	220.392000000001	71.4233333333335	153.919333333334	116.318	76.5250000000002	77.5453333333335	96.9158333333335	61.2100000000001	62.2322	89.8773333333335	58.1589999999999	77.5453333333335	85.7079999999998	95.9176000000001	62.2301666666668	77.4693333333335	107.135	93.8706666666669	73.3920000000002	81.6133333333331	79.5860000000002	257.081999999999	191.822666666667	91.8300000000002	87.7486666666669	196.892166666667	237.504666666666	218.351333333334	207.127666666667	237.737666666667
133	130.032467536207	130.032467536207	130.032467536207	92.854	92.854	92.854	1	1	67.3365000000001	62.2352500000001	74.5877499999998	28.5693333333333	72.4377499999998	76.6125	20.4049999999999	79.5795000000001	69.3770000000001	321.378749999999	25.5062499999999	131.61225	95.9035000000001	174.46275	89.6500000000001	115.28825	9.18224999999997	106.106	336.682499999999	12.243	39.78975	22.4125	24.4859999999999	22.4124999999999	48.972	29.5945000000001	14.301	33.66825	92.8427499999997	53.0529999999999	67.3364999999998	39.7897499999999	355.54375	167.567	92.8427500000001	75.4984999999998	384.6154	306.06	25.50625	319.338249999999	13.26325
134	130.049009562504	130.043930192478	130.056908914317	53.047	50.994	62.229	113	105	1518.256	1917.11685714286	1585.613	1685.453	1218.22114285714	1514.35485714286	1156.9635	2045.43416666666	1823.03783333333	2336.45428571429	751.8874	1262.15233333333	1805.23933333333	2088.23242857143	1893.955	1672.32633333333	1755.91171428571	1756.36571428572	1584.57766666667	1648.915	998.824750000001	648.826	561.183333333333	926.419428571429	1020.35266666667	568.299142857143	494.861666666667	1344.73657142857	1074.36085714286	962.937714285715	1143.52	981.514857142858	1976.29342857143	1801.7615	974.372857142857	1209.03857142857	1882.42714285714	1642.66	3030.39	1832.21933333333	1106.996
135	130.04946484612	130.044688840373	130.057922564717	99.996	89.765	114.28	85	72	344.8614	608.4564	523.399909090909	781.5498	720.2965	562.170272727273	517.001727272727	1617.13227272727	966.198272727273	1179.43527272727	44.892	948.909999999999	380.731272727273	678.481363636364	435.462363636364	361.369636363636	1786.52028571429	436.443272727273	995.8128	1280.77745454546	212.103272727273	384.6531	262.210090909091	159.233454545454	176.4946	318.3024	163.156363636364	544.096090909091	489.730909090909	374.440090909091	208.024363636364	312.064363636364	1460.097	528.7744	331.565	616.574181818182	1378.10454545455	857.9882	99.9894	1453.64509090909	743.3613
136	130.065146289294	130.06265280624	130.073509663828	206.077	202.993	207.125	113	113	1504.92142857143	2270.13571428572	2228.226	2658.7715	1892.424	2554.706	1779.37828571428	2813.9874	990.662750000001	1036.48933333333	207.118	945.771750000001	2127.764	2535.63187499999	2377.1825	2010.91275	1258.21725	1720.1415	1273.272	1414.116	1901.3675	1737.48575	1548.87366666667	1916.417	1536.4965	1468.198	1269.2775	1860.262	1134.657	1358.936	1526.294	1088.64485714286	1746.62044444444	1791.7785	1334.53371428572	1255.97171428571	1533.43575	1444.851	508.043000000001	1441.74975	981.377428571427
137	130.065032861763	130.062379659733	130.072333396282	269.8465	264.249	272.428	20	20	17.3424285714286	47.9534285714285	28.5919999999999	44.8925714285714	57.136	103.135428571428	74.4782500000003	292.781000000001	3386.4237	4024.97590909091	2312.111	4694.17025	30.5828571428572	39.7911428571428	35.7050000000001	24.4860000000001	145.778285714286	174.468857142857	191.813714285716	255.285714285715	38.7708571428571	17.3448571428571	12.2434285714286	20.4057142857144	27.570857142857	19.399	12.2434285714286	37.7505714285714	39.7897500000002	19.4017142857142	27.5670000000002	16.3240000000001	142.94	70.3898571428573	23.5027142857144	57.1280000000002	118.353142857143	44.8925714285714	52.0345714285714	85.6484999999998	86.7850000000006
138	130.064315524312	130.063582195622	130.074125046384	287.7005	286.712	291.768	8	8	384.665666666668	658.061249999998	343.836285714286	241.818999999998	110.195999999999	198.932499999999	71.4933333333332	585.671333333335	99.8946666666673	132.643333333332	21.427	122.44	38.7726666666664	104.074	59.1213333333332	43.8671666666665	21.4234999999999	29.5896666666667	52.0795000000001	106.010666666667	103.121	10.2016666666666	15.3025000000001	46.9353333333334	64.2704999999998	20.4066666666667	5.10083333333332	123.454571428571	42.8540000000001	37.7523333333334	74.4721666666664	22.4436666666666	157.131333333334	57.1386666666668	18.366	19.3831666666666	74.4721666666664	111.211142857143	24.4639999999999	43.8671666666669	78.5656666666669
139	130.085950072383	130.0835021669	130.093937277492	61.214	57.139	71.429	61	47	268.109714285714	334.614666666667	34.6856666666667	242.839333333334	521.293	640.769333333334	399.970666666667	1008.94483333333	570.4	544.832571428571	509.146333333334	929.480285714286	519.325428571429	913.155714285715	652.982857142858	267.277428571429	671.348	12.232	191.822666666667	639.719142857143	256.103666666667	180.422	141.826333333333	215.290333333334	703.405714285714	140.799428571429	177.509	1684.49171428572	578.4345	419.5625	1213.07725	809.086571428572	1383.50742857143	1949.69775	395.889333333334	857.08	731.459499999999	1165.22066666667	919.170166666668	1026.40742857143	455.366
140	130.084658827037	130.082722465266	130.094084240141	80.5965	72.438	90.802	44	42	287.720571428571	237.693285714285	141.799857142857	245.888857142857	266.2635	708.602142857143	160.184857142857	616.166285714286	580.054857142857	668.018999999999	527.487714285714	958.048285714285	680.530571428572	1107.09942857143	860.047333333333	459.257142857143	222.578	91.8257142857142	130.581333333333	197.935428571428	249.97	171.408	145.900857142857	170.387714285714	685.552000000001	192.672	198.955714285714	1434.336	698.895714285714	389.749142857143	1188.65371428571	776.981000000001	1479.475875	1767.073	617.272857142857	1035.59	1146.77973333333	1694.69457142857	1150.88228571429	1300.81875	614.212
141	130.968844760288	130.965169842783	130.975664343538	1080.47	1073.26	1091.6	53	41	1836.90000000001	1228.77857142855	2437.80000000001	2420.46000000001	1820.57200000001	2719.63250000001	1158.72	1813.42850000001	695.754999999987	1575.90000000001	1355.22400000001	1317.84000000001	1773.78	2493.89999999998	2450.04000000001	2333.88350000001	2116.04054054054	2583.66000000001	585.480000000011	1856.40000000001	2666.56650000001	1466.76000000001	1536.12000000001	2474.52000000001	1288.71874999998	1366.44950000001	896.291666666667	1947.18	1488.90950000001	2412.30000000001	2763.44952380953	2110.1872	1135.26	2666.56650000001	1533.06000000001	1313.38350000001	1469.48571428572	2065.5	1416.45399999999	1407.26950000001	1422.90000000001
142	130.97213698347	130.965084668272	130.975101456104	1098.3	1092.7	1102.88	8	8	286.619999999995	432.479999999992	354.96000000001	353.940000000009	258.060000000007	465.879999999991	250.919999999996	326.933333333327	362.099999999994	199.289999999996	201.960000000005	160.140000000004	367.199999999993	463.836666666658	352.920000000009	355.98000000001	272.339999999995	385.293999999992	188.699999999997	282.539999999995	395.759999999993	241.113333333329	233.579999999996	456.959999999992	376.095999999993	225.420000000006	186.660000000005	288.204000000007	201.959999999996	273.359999999995	434.519999999992	246.839999999996	292.739999999995	385.56000000001	250.919999999996	251.939999999996	235.059999999995	354.373750000003	227.459999999996	195.840000000005	234.599999999996
143	130.966579222879	130.96483956951	130.975314331055	1109.525	1104.91	1118.33	10	9	220.628571428567	361.079999999994	305.407142857137	351.310000000003	210.844285714282	307.019999999995	273.359999999995	226.439999999996	211.139999999996	148.919999999997	147.899999999997	160.934285714283	275.785714285709	301.919999999995	289.679999999995	336.049999999994	214.199999999996	320.279999999994	166.492857142859	288.659999999995	292.739999999995	157.299999999997	199.919999999996	348.794285714279	358.537142857137	196.860000000002	155.25714285714	263.856250000003	152.999999999997	226.439999999996	370.778571428564	228.479999999996	203.999999999996	302.939999999995	193.799999999997	158.099999999997	195.839999999997	270.299999999995	191.759999999997	175.439999999997	193.799999999997
144	130.996711654408	130.995934495369	130.999486955083	68.339	67.342	68.357	3	3	117.332857142857	112.231428571429	191.807	264.24475	89.7851428571428	178.4125	109.262285714286	77.5417142857142	42.8242500000001	38.7695	188.726428571428	36.7251428571429	98.9677142857144	123.45025	123.45025	116.410285714286	30.6085714285715	77.530857142857	23.4468571428571	38.7708571428572	363.476	734.64	821.30125	562.098714285714	187.732571428572	259.152571428572	222.251	72.43775	46.9331428571428	113.24775	145.89575	118.353142857143	46.9331428571429	126.409142857143	85.7040000000001	58.1562857142857	37.74925	49.99225	213.0755	46.96025	35.7100000000001
145	130.99672537139	130.996555242908	131.000251991903	58.154	58.136	59.18	3	3	29.569125	102.025	121.414	139.759571428572	57.134	129.667	82.64025	36.7302857142857	29.5655	44.8965	197.935428571429	23.4485	105.089428571429	85.704	91.8257142857143	104.0655	13.26325	81.56	23.483	21.42525	204.057142857143	727.43825	849.898	343.836285714286	136.52925	262.20425	194.874571428571	66.3092857142857	41.83025	62.2897142857143	87.7445714285715	85.7219999999999	35.713125	121.40975	80.609625	59.1745	37.7452857142857	26.5274285714286	222.422285714286	46.9331428571429	40.84
146	131.046458612814	131.043844264467	131.053302849843	196.916	194.83	197.949	15	15	90.8096666666664	115.297666666666	126.645333333333	137.738571428571	81.7066666666668	157.131333333333	88.7648571428571	88.8414999999997	2139.34416666667	2322.91949999999	1307.82314285715	1371.104	141.826333333334	125.4805	131.7305	158.144285714286	82.5737142857142	204.057142857144	155.958	67.3969999999998	118.358666666667	63.1986666666665	61.2100000000001	148.968666666666	117.338333333333	71.4816666666664	98.0480000000002	90.8096666666664	69.3794285714285	83.5853333333331	138.742666666666	103.036833333333	72.4436666666665	179.578666666666	68.3511666666665	60.1996666666665	46.933142857143	107.13	36.7302857142857	52.0345714285716	57.1946666666665
147	131.054515717522	131.053509211956	131.056504610326	52.038	49.992	53.063	5	5	122.434285714286	182.631142857143	94.9530000000001	42.852	158.144285714286	188.911428571429	133.657428571429	350.203	165.286285714286	211.209	311.187142857143	139.661714285714	142.74	117.332857142857	169.486	126.521333333333	624.327428571428	416.626285714286	242.828	460.546166666666	62.2374285714286	40.8066666666667	51.0142857142857	76.5214285714286	90.7291428571428	28.5646666666666	39.7911428571429	115.292285714286	74.4808571428572	67.3954285714286	82.7010000000001	81.6228571428572	271.396	176.484714285714	72.4436666666667	96.9271428571429	218.341142857143	204.057142857143	417.296857142857	179.570285714286	112.137142857143
148	131.052465859106	131.052465859106	131.052465859106	97.951	97.951	97.951	1	1	9.18245454545455	34.7078181818182	14.2838181818182	47.9741818181818	35.7095454545455	40.8109090909091	36.7101818181818	129.574636363636	70.3988181818183	47.9528181818182	7.14190909090909	80.6015454545454	28.5803636363636	24.4865454545455	31.6148333333333	22.458	104.067818181818	19.3748181818182	55.1241818181818	85.6570909090909	10.1981818181818	20.4054545454545	18.3645	7.14509090909091	4.08109090909091	18.3649090909091	12.237	28.5852	27.5473636363636	25.5068181818182	12.2367272727273	21.4161818181818	81.6218181818182	27.5743636363636	16.3243636363636	45.9368181818182	124.528727272727	91.8245454545454	11.223	74.5197272727273	43.8482727272727
149	131.128810876284	131.1263099835	131.13771870343	45.905	44.874	50.995	51	50	29.58725	67.3365	37.74925	36.7302857142857	166.321125	238.76775	107.139375	221.557	313.21675	403.012857142857	540.7325	316.2775	36.7302857142857	75.5011428571428	31.6288571428571	57.141	1386.55063636364	1702.75088888889	1154.9796	930.392	18.3651428571429	173.448571428571	85.7535	55.134	40.81	22.4455	24.4834285714286	11.2231428571429	123.465375	10.20375	25.55	17.357	174.46275	253.022	87.7445714285715	158.13875	433.621428571429	148.169285714286	415.547	163.24	161.10075
150	132.04728303436	132.046251641775	132.050651421948	92.3465	91.817	92.855	4	4	25.50625	74.4782499999999	64.3230000000001	30.63	19.387125	88.8270000000001	51.0285714285715	25.5071428571429	13.26325	91.8225000000001	20.4057142857143	37.74925	83.67075	149.97675	137.649375	92.854125	42.8505	95.9068571428573	65.3440000000001	37.74925	35.7100000000001	19.372875	16.3222857142857	60.1578750000001	68.3567499999999	18.378	22.4651428571428	51.0142857142858	70.3972500000001	38.7708571428572	66.2756250000001	45.9128571428572	26.5265	187.864	66.3650000000001	45.91125	152.022571428572	12.2434285714286	34.69275	151.002285714286	37.74925
151	132.046582099067	132.046582099067	132.046582099067	220.377	220.377	220.377	1	1	19.3854285714286	26.5274285714286	22.4462857142857	17.34425	15.3042857142858	28.548	18.3625714285715	8.16228571428571	10.2028571428571	18.3645	17.34425	12.243	18.3651428571428	20.4057142857143	14.284	16.3245714285714	20.4028571428571	20.4057142857144	16.3245714285714	14.284	21.4260000000001	15.3042857142857	16.324	22.4305714285714	21.4095	23.451375	17.333625	15.3042857142857	17.34425	15.3042857142857	26.5051428571428	9.18257142857146	16.3245714285714	26.5274285714286	13.2414285714286	17.3448571428571	18.3651428571429	14.284	10.2025	16.314	15.3042857142857
152	132.047944143392	132.044519311792	132.056444127952	303.014	298.943	304.045	9	9	226.503428571428	472.392285714289	739.707142857142	911.157666666669	11.2231428571429	689.713142857143	15.3037500000001	1335.468	24.504	21.426	17.3302857142858	18.3645000000001	19.3854285714286	26.5265000000001	26.5237142857141	17.3327142857143	12.2434285714286	31.6083750000002	11.2231428571429	13.2748571428572	20.4057142857143	14.2940000000001	14.2840000000001	20.4057142857144	25.5071428571428	12.2434285714286	15.3150000000001	19.3854285714286	25.5062500000001	10.2028571428571	27.5670000000002	16.336	15.3171428571429	22.4462857142857	10.1942857142857	12.2417142857143	11.2215714285715	14.284	13.2551250000001	20.4057142857143	16.312
153	132.051307328177	132.046763128774	132.054594212994	185.682	183.652	186.714	4	4	3.06085714285714	62.2374285714285	5.10125	4.081	150.997	5.10125	160.17925	549.472	69.3794285714288	10.2025	34.663	45.91125	5.10125	8.16228571428571	16.314	7.14262500000001	192.969	9.18225000000001	3.06075	227.523714285715	13.26325	5.10142857142857	8.16800000000001	7.142	6.1215	5.10187500000001	5.10125	217.31325	10.2025	72.3933750000001	10.2028571428571	33.66825	807.046000000003	1.01942857142857	67.3388571428571	73.4502857142856	8.16200000000001	435.64675	174.46275	4.081	8.16300000000001
154	132.054933898781	132.054583062066	132.055284735497	194.882	194.876	194.888	2	2	2.04066666666667	6.12100000000001	11.2291666666667	6.12099999999998	5.10583333333332	3.06049999999999	10.2016666666666	13.2773333333333	318.604	397.864999999999	314.262666666666	217.295499999999	6.12199999999999	12.244	10.2133333333333	8.16266666666665	16.3093333333333	17.3428333333333	17.3286666666666	23.4676666666667	8.16266666666669	3.05800000000001	2.04066666666666	7.14116666666664	6.12100000000001	2.04066666666666	2.04233333333333	5.10083333333334	2.04033333333333	4.07733333333332	5.10166666666665	4.08466666666665	12.244	11.2236666666666	4.08133333333332	3.0605	8.16133333333331	11.2218333333333	8.16266666666665	1.02033333333333	4.07733333333332
155	132.10024044224	132.096809389948	132.109623605331	119.889	115.278	125.502	128	66	282.5954	500.4272	463.170800000001	478.4738	433.60625	583.583	445.8274	776.732	1741.62771428571	1872.95271428571	1056.979	1727.34371428572	589.85625	770.399500000001	666.22325	487.6795	548.8945	598.935666666667	629.49425	787.687	453.989	1027.3536	627.45375	601.918	769.2308	805.958	546.873142857144	905.035666666667	564.19825	481.6288	753.055200000001	406.557000000001	1568.90057142857	960.088857142857	578.4534	775.390000000001	1061.96871428571	1105.08266666667	633.627	1145.83771428571	626.525600000001
156	133.061138144334	133.058879267836	133.070168094359	51.018	49.98	59.175	22	19	76.5107142857143	75.5011428571429	60.2586666666667	43.8722857142857	48.9737142857143	39.7911428571429	29.5882857142857	62.2897142857143	206.097714285714	182.609833333333	376.485428571428	118.353142857143	88.6902857142857	77.5417142857142	74.5434285714285	74.4808571428572	265.274285714286	238.947428571428	241.807714285714	185.882666666667	64.2705	24.484	39.7911428571428	57.176	62.2287142857143	26.5286666666667	15.3042857142857	24.484	51.0142857142857	45.945	52.088	35.7	79.5822857142857	78.562	41.8268333333334	60.1968571428572	110.178	47.9478333333333	333.633428571428	85.704	62.1851428571429
157	133.056502697515	133.056502697515	133.056502697515	302.005	302.005	302.005	1	1	18.3651428571428	37.7505714285717	14.284	28.5669999999999	22.4462857142857	25.5071428571428	45.9128571428571	126.604000000001	9.18899999999999	9.18257142857142	8.1554285714286	12.2434285714286	11.2231428571429	14.2840000000001	11.2231428571429	11.215875	9.18257142857142	15.2935714285714	27.5477142857145	13.2748571428572	14.284	17.3570000000001	25.507142857143	12.2434285714287	8.16228571428571	10.2028571428571	11.2310000000001	5.10142857142857	10.2028571428571	8.16228571428571	7.14700000000005	7.14699999999999	10.2114285714286	12.2434285714286	8.1554285714286	7.14100000000002	9.18128571428574	9.18257142857142	11.2137142857143	10.2028571428571	5.10142857142857
158	133.100143864783	133.100143864783	133.100143864783	384.63	384.63	384.63	1	1	18.351	34.6885000000001	31.6083749999999	61.26	23.4657499999999	37.7492499999999	23.4657499999999	55.1002500000001	9.18224999999997	11.215875	14.2846666666667	10.2025	40.8150000000001	58.1542499999998	35.7116666666669	33.6682499999999	37.7492500000002	65.2959999999998	36.756	58.1542499999998	56.1137499999998	63.2555000000003	56.1122222222223	81.6800000000001	55.0935000000002	40.8100000000002	28.5669999999999	58.1613749999997	21.4252499999999	21.4252499999999	33.6682500000001	38.7694999999999	49.9555	38.7695000000002	28.5670000000001	23.4657500000001	20.4074999999999	38.7695000000002	21.4106666666668	33.6682499999999	15.305625
159	133.104293892125	133.104145217851	133.104442566399	121.4225	118.362	124.483	2	1	25.5083333333333	41.7858333333333	43.9173333333333	53.0548571428571	60.2586666666665	64.3335	44.8946666666667	89.7893333333331	52.0285	75.4183333333333	14.2846666666666	64.281	59.1793333333333	60.1406666666667	65.3653333333333	38.7726666666667	81.6266666666667	65.3546666666665	27.5489999999999	73.536	62.2403333333333	18.348	29.5848333333333	84.6046666666665	70.334	21.4445	23.4906666666667	80.5348571428569	18.366	37.7505714285714	78.4886666666667	55.0889999999999	143.9845	69.3826666666665	15.305	24.484	20.4033333333333	126.500666666667	14.2846666666667	67.2822857142857	24.508
160	133.976815710447	133.97632285114	133.980642687098	1069.23	1069.18	1069.27	6	6	491.639999999991	734.399999999987	558.95999999999	627.303333333321	499.799999999991	578.33999999999	617.099999999989	465.119999999992	507.960000000005	487.559999999991	123.419999999998	492.659999999991	501.80199999999	629.340000000012	550.79999999999	627.299999999989	436.559999999992	569.15999999999	564.060000000011	598.739999999989	655.909999999987	432.479999999992	655.859999999988	587.578333333324	458.999999999992	428.399999999992	637.499999999989	433.186666666658	502.859999999991	551.81999999999	422.279999999992	505.919999999991	472.259999999992	424.129999999992	496.946666666659	545.69999999999	483.479999999991	471.239999999992	145.076666666669	527.35199999999	498.573333333324
161	134.045955460748	134.045111212932	134.050119738256	52.037	49.997	62.23	10	9	128.556	172.428285714286	140.921	126.521333333333	4.08114285714286	195.904	3.06085714285714	6.127	72.4402857142857	136.724666666667	135.704333333333	71.36	189.596	156.111	177.683	228.554666666667	8.16114285714285	80.6853333333333	40.8114285714286	14.2963333333333	154.070333333333	70.3915	95.9113333333333	177.538	203.885714285714	103.036833333333	120.399333333333	112.236666666667	184.671714285714	4.08466666666667	161.344333333333	6.12171428571429	3.06085714285714	196.887571428572	164.273666666667	163.245714285714	400.991	5.10083333333334	840.617333333334	302.9895	101.942857142857
162	135.099929401893	135.099929401893	135.099929401893	175.485	175.485	175.485	1	1	57.1853333333334	71.4816666666668	85.6940000000001	119.172857142857	49.9881666666665	83.6536666666668	55.0954285714285	127.416666666667	6.12200000000001	8.16228571428571	3.06049999999999	7.14116666666668	39.7929999999999	45.8625000000001	39.7864999999999	28.5693333333333	6.12171428571428	13.2643333333333	8.16266666666669	6.12200000000001	29.5751666666667	40.8133333333334	29.5882857142857	66.3758333333334	34.6913333333334	18.366	17.3448571428571	35.7408333333334	23.4638333333333	23.4665714285714	30.6100000000001	28.5693333333333	36.7320000000001	19.3863333333334	15.305	21.427	24.4879999999999	30.6099999999999	6.12085714285714	37.7461666666666	10.2033333333334
163	135.116457432269	135.11493700309	135.126079277306	614.1975	606.063	621.373	20	14	83.6634285714279	927.744999999994	481.574857142853	944.172750000004	329.506142857146	723.357250000003	462.189428571425	596.867142857138	351.009	503.000857142861	143.860285714287	347.673857142854	467.290857142853	537.671750000002	487.696571428567	245.888857142859	336.682500000001	86.724285714285	74.4808571428565	165.280500000001	325.699	282.609250000001	82.6431428571422	399.938000000002	101.008285714286	54.0751428571424	77.5390000000003	204.057142857141	43.8722857142853	226.495500000001	48.9737142857139	278.537999999998	1383.572	431.58085714286	62.1971249999994	361.168499999996	255.071428571426	1753.88933333333	184.687875	114.255999999999	61.165714285714
164	136.060652389793	136.060652389793	136.060652389793	118.339	118.339	118.339	1	1	29.5882857142857	65.256	31.6288571428572	70.3997142857143	38.7708571428571	35.705	41.8317142857143	90.7291428571428	51.0142857142858	67.3388571428571	72.4402857142857	71.42	45.8742857142857	60.2474285714285	44.8925714285714	35.71	94.8865714285714	73.4605714285714	14.284	113.1645	48.9737142857143	15.2914285714286	14.294	104.069142857143	66.3162500000001	13.26325	17.3448571428571	40.8457142857144	7.142	37.7505714285714	56.1078571428571	45.9835714285715	100.942875	29.5882857142857	8.16228571428571	12.2434285714286	19.3854285714286	83.6634285714287	26.5274285714286	17.3448571428571	2.0405
165	136.061613318526	136.061613318526	136.061613318526	73.464	73.464	73.464	1	1	18.3651428571429	6.11325000000001	8.16228571428571	13.264875	7.142	7.137375	8.16199999999999	12.243	109.170571428572	145.921285714286	120.3895	123.454571428571	6.1215	6.1215	7.14175000000001	5.10125	13.2637142857143	10.2028571428571	12.2434285714286	12.2434285714286	6.12685714285714	9.18257142857142	6.12225	6.12149999999999	4.08114285714286	2.04057142857143	6.1215	10.19625	3.06075	8.16228571428571	5.10142857142857	1.02028571428571	12.2434285714286	5.10142857142857	6.12171428571428	3.06075	10.2028571428571	10.2028571428571	15.2925	10.2028571428571	6.12171428571429
166	136.062036354449	136.062036354449	136.062036354449	58.154	58.154	58.154	1	1	18.3375	13.2665	13.26325	25.50625	11.22275	17.34425	5.10124999999999	24.486	53.99375	74.4782500000001	83.6604999999999	58.15425	18.3636	15.30375	11.22275	11.22275	33.66825	72.4377499999999	4.087	30.6075	20.405	6.1215	8.16200000000001	15.30375	13.247	2.041	2.0405	31.62775	5.10124999999999	19.4085	20.405	13.26325	35.70875	18.3645	3.06075	4.081	9.18224999999999	35.70875	14.2835	12.225	10.2175
167	136.075377866748	136.075377866748	136.075377866748	110.188	110.188	110.188	1	1	18.3497142857143	37.7505714285715	22.4462857142857	33.6694285714286	24.4868571428571	42.8520000000001	21.426	56.079375	189.640285714286	224.462857142857	200.996285714286	237.726571428572	18.3651428571428	38.741	40.81	11.2231428571429	60.1968571428572	64.278	75.5011428571428	119.373428571429	20.4228571428572	86.7242857142858	94.8251250000001	95.8330000000001	64.278	92.846	62.1895	28.568	31.6561666666667	6.12171428571429	47.9198571428571	29.5882857142857	63.2488571428572	45.883125	34.6897142857143	49.9940000000001	58.1074285714285	9.18257142857142	49.9940000000001	67.2917142857143	42.852
168	137.059183798392	137.057515159624	137.063197135925	290.776	278.556	295.878	10	5	15.3046153846154	33.6701538461539	28.567	35.7107692307691	25.5076923076922	38.7687692307692	27.5607692307692	45.8930769230769	757.674250000001	1223.5795	734.621538461539	928.427499999999	35.7107692307691	28.5686153846154	37.7343076923076	29.5866923076923	69.3756923076922	68.3606153846154	69.4109999999998	86.6869230769233	25.5173076923076	40.81	20.3969230769231	30.5953846153846	34.6878461538461	28.5686153846154	19.3931538461539	26.528	11.2233846153846	18.3645	31.6271538461538	22.4450769230769	35.6941666666667	34.6904615384616	18.3655384615385	23.4653076923077	25.5057692307693	24.4984615384616	25.4961538461538	24.4855384615385	22.4467692307692
169	137.966197501361	137.96231765235	137.975434113823	1071.27	1070.22	1072.31	135	135	775.128750000007	1155.65999999998	1125.06000000001	997.935714285727	752.759999999987	1111.79999999998	791.519999999986	1060.57923076923	1031.94214285714	775.199999999986	1390.26000000001	760.919999999986	1122.20111111112	1093.43999999998	1115.88000000001	1043.46000000001	704.820000000007	1103.64000000001	914.940000000004	748.707142857129	1063.85999999998	810.899999999986	820.973333333318	930.97428571427	1142.39999999998	797.640000000008	772.139999999986	743.580000000007	780.299999999986	758.879999999986	1093.43999999998	739.499999999987	752.792857142843	979.200000000014	768.242222222209	817.909999999985	773.159999999986	941.460000000002	1353.99333333334	869.911111111115	855.779999999985
170	138.053666971024	138.050849259162	138.063039957019	56.1185	54.067	59.168	26	26	8.15542857142857	4.08114285714286	7.146125	10.2025	5.10142857142857	7.148	9.18257142857142	7.141	14.272	5.10142857142857	9.18225	8.15542857142857	8.16228571428572	9.183375	9.183375	7.142	34.6897142857143	11.231	97.0085714285714	44.8925714285714	10.2025	8.16228571428572	4.081	10.2028571428571	9.16842857142857	1.02028571428571	3.06075	8.162	6.12171428571428	9.198	15.30375	9.18257142857142	34.6897142857143	18.3651428571428	6.12171428571429	5.10071428571428	27.54675	79.5795	49.99225	22.4455	20.42
171	138.053444801652	138.053073574634	138.05381602867	202.0185	202.007	202.03	2	2	8.16133333333331	13.2621666666666	16.3253333333333	21.4234999999999	29.5675714285714	43.8671666666665	37.7523333333332	58.1494999999998	25.5083333333333	43.8671666666665	12.244	18.3629999999999	21.408	39.7929999999999	31.6303333333333	34.6913333333332	38.7346666666666	41.8268333333334	24.4839999999999	52.0369999999999	10.1933333333334	29.5848333333332	33.6379999999999	11.2218333333333	13.2773333333333	22.4473333333333	16.3066666666666	76.5249999999998	57.1386666666665	34.6913333333332	21.4269999999999	18.366	310.181333333333	134.662	54.0776666666665	88.7689999999998	201.993	194.851833333334	137.7225	204.066666666666	54.0776666666665
172	138.091462003478	138.089996035237	138.100504979388	120.391	117.342	120.412	13	13	5.10166666666667	13.2525714285714	15.305	15.305	131.7305	169.367428571429	142.84	285.693333333333	3.0605	5.10142857142858	3.0605	3.06085714285714	20.3885714285714	52.0782857142857	19.4021666666667	36.726	81.6114285714286	89.785142857143	61.2171428571429	98.9561666666666	7.14233333333333	5.09666666666667	2.04066666666667	9.17485714285716	17.3286666666667	4.08066666666666	5.10142857142857	14.2706666666667	20.4066666666667	12.242	16.3093333333333	11.2328333333334	160.192333333333	90.8054285714287	33.6694285714286	52.037	101.013	125.624	44.8925714285714	121.300666666667	64.2704999999999
173	138.127781393828	138.125663411283	138.13689119596	363.215	359.128	364.218	21	21	128.556	317.308857142859	320.369714285714	369.343428571428	207.118	319.349428571428	177.5235	592.786	359.140571428571	324.450857142857	67.3388571428576	65.2434285714288	172.422250000001	129.558142857143	228.512000000001	229.556250000001	31.6022857142858	30.6085714285714	11.2231428571429	25.4892857142857	91.8257142857142	10.2028571428571	16.3245714285715	70.3997142857143	69.3697142857139	11.2231428571429	8.16228571428571	168.347142857143	40.78	77.5417142857142	47.9534285714289	58.1562857142857	498.919714285714	176.509428571428	42.8460000000001	52.0345714285714	101.008285714286	237.726571428571	76.5214285714291	71.42	10.2025
174	138.978553210963	138.972308453844	138.987069830194	1070.25	1069.2	1072.35	120	120	1032.90499999998	1506.53999999997	1300.49999999998	1262.78000000002	971.039999999983	1316.81999999998	1092.41999999998	1082.21999999998	1360.68	815.999999999985	1089.35999999998	1052.63999999998	1282.19166666664	1346.39999999998	1311.71999999998	1346.39999999998	1006.73999999998	1252.55999999998	1095.48000000002	987.951666666648	1095.47999999998	1086.29999999998	1162.38571428569	999.600000000004	1293.35999999998	1089.36000000002	1137.11499999998	974.100000000019	1083.23999999998	851.699999999985	1325.99999999998	989.399999999982	956.279999999982	1287.24000000002	1165.60888888887	1042.43999999998	1075.07999999998	975.119999999983	1282.37599999998	1221.29	1161.77999999998
175	139.002414710499	139.000133472485	139.010643086535	90.813	83.66	93.874	23	21	94.8910000000001	109.163777777778	121.406444444444	110.256	85.7546666666667	121.499	94.8806666666667	48.976	1030.883	1183.58666666667	376.462	813.605333333334	125.487333333333	108.12	124.399333333333	113.257	81.6266666666666	122.506666666667	89.8382222222222	88.7690000000001	238.7268	343.590222222222	274.439777777778	328.296888888889	173.456666666667	179.676444444444	206.219555555556	64.281	66.3216666666666	90.8096666666667	139.770444444444	156.111	173.456666666667	91.88	89.8382222222222	83.6673333333333	438.743333333334	288.722888888889	349.745666666666	424.458666666667	84.6784444444445
176	139.002058241102	139.002058241102	139.002058241102	106.117	106.117	106.117	1	1	122.381538461538	181.683230769231	140.791846153846	171.398769230769	118.355692307692	159.168	117.229230769231	84.6855384615384	252.016	266.300307692308	506.034461538462	248.936307692308	161.269384615385	173.439230769231	176.513230769231	151.062461538462	106.112	191.731076923077	130.599384615385	120.341846153846	225.386	220.386461538461	157.056307692308	179.641846153846	198.945	161.196461538461	190.711230769231	109.222307692308	139.782153846154	140.791846153846	196.830307692308	127.480769230769	115.294769230769	152.083153846154	136.710923076923	121.471538461539	132.6975	112.233846153846	390.777846153846	158.135769230769	117.282307692308
177	139.042722853403	139.037367367403	139.046600787014	237.733	235.675	238.725	7	7	282.619142857143	441.783714285714	452.026124999999	400.972285714286	297.673142857143	421.378	284.659714285714	272.416285714286	314.236999999999	269.317714285714	576.461428571428	228.544	412.541714285714	430.560571428571	406.073714285714	430.198857142857	258.934857142857	432.601142857143	335.674	278.538	430.560571428571	358.864	321.39	393.830285714286	438.009	298.173714285714	320.145428571429	307.106	325.471142857143	310.925714285714	422.102571428571	288.498285714286	242.998	424.438857142857	312.207428571428	289.558285714286	271.396	292.781	625.435142857143	305.065428571428	324.450857142857
178	139.988932025658	139.984483406894	139.99776585599	1070.23	1069.16	1083.53	127	123	1230.08666666664	1648.31999999997	1368.83999999998	1312.73999999998	966.959999999983	1459.61999999997	1201.55999999998	1085.27999999998	1495.31999999997	1245.41999999998	2038.97999999996	1257.65999999998	1373.56799999997	1739.09999999997	1421.87999999997	1448.39999999997	1178.09999999998	1364.75999999998	1416.78000000001	1150.39666666664	1839.05999999997	1089.35999999998	1101.09999999998	1361.51166666664	1336.19999999998	1138.31999999998	1244.39999999998	1189.32000000003	1203.59999999998	1063.85999999998	1242.35999999998	1018.97999999998	1187.17666666664	1198.49999999998	1278.30714285712	1125.05999999998	1260.71999999998	1093.44000000002	1670.42500000003	1275.50285714283	1276.01999999998
179	140.954231021857	140.950249658872	140.963281186751	1072.29	1071.22	1080.45	141	140	1218.35125000001	2103.24000000001	1685.04000000002	2069.56700000001	1361.70000000001	1664.63999999997	1079.15999999998	1427.35800000001	1896.32124999999	1078.14000000002	2154.24000000002	1609.26416666667	1590.36428571431	2596.91999999999	1683.00000000002	1596.49285714288	1010.81999999998	1706.46000000002	1231.13999999998	1198.94749999998	1755.41999999997	1311.71999999998	1563.01181818182	1216.85999999998	1491.23999999997	1773.78000000002	1424.45000000001	1202.58000000001	1247.46000000001	1330.08000000001	1670.76000000001	1127.10000000002	1189.75625000001	1504.50000000002	1098.01999999998	1362.16222222223	1498.69454545455	1406.58000000001	3129.73409090907	1389.20000000001	1227.59374999998
180	140.964674005276	140.961406577223	140.964786634869	42.855	42.844	43.852	3	3	255.041666666666	537.690571428571	476.473428571429	515.244285714286	250.990285714286	340.775428571428	305.022714285714	199.985333333333	881.8675	1159.146	858.030250000001	516.264571428571	315.268285714286	309.146571428571	365.262285714286	274.469666666667	214.26	278.551	162.225428571429	210.178857142857	356.079714285714	126.515428571429	183.78	224.436666666667	309.146571428571	112.231428571429	180.590571428571	244.868571428572	179.570285714286	257.076	237.931833333333	181.767666666667	170.363857142857	182.639666666667	124.474857142857	135.698	151.002285714286	196.256	319.617714285714	154.063142857143	100.9965
181	140.993511282135	140.989133498733	141.003214023517	1070.18	1069.16	1079.44	100	97	1481.63222222223	2234.81999999996	1292.33999999998	1808.19100000001	1558.55999999997	1693.19999999997	1569.77999999997	1432.07999999997	1335.17999999998	1362.71999999998	1943.09999999997	1216.85999999998	1962.57555555557	2227.68	1510.61999999997	1259.69999999998	1574.87999999997	1483.08000000001	1382.10000000002	1568.75999999997	2146.07999999996	1194.41999999998	1309.67999999998	1173.39428571427	1263.80166666664	1220.93999999998	1229.09999999998	1405.55999999997	1356.59999999998	1421.87999999997	1253.57999999998	1607.51999999997	1447.37999999997	1285.19999999998	1183.30333333331	1263.77999999998	1309.67999999998	1235.21999999998	1358.81666666669	1307.81999999997	1290.86000000001
182	140.99120972919	140.989230020764	140.992598250106	1083.015	1081.49	1087.62	10	10	652.799999999988	743.773333333319	886.379999999984	863.940000000012	628.319999999989	685.53833333332	547.613333333323	551.81999999999	531.266666666656	533.45999999999	908.049999999983	569.15999999999	823.139999999985	686.459999999988	890.459999999984	1347.42	483.479999999991	783.359999999986	525.299999999991	540.59999999999	742.559999999987	483.479999999991	517.139999999991	498.779999999991	944.215714285699	1002.29466666666	622.199999999989	620.160000000009	615.059999999989	560.99999999999	670.139999999988	541.61999999999	517.139999999991	510.714285714292	511.85499999999	527.339999999991	485.519999999991	677.279999999988	800.699999999986	622.199999999989	477.359999999991
183	140.994011579379	140.989844782599	140.995742287334	1101.91	1090.66	1112.13	20	17	312.120000000004	421.260000000006	499.800000000007	461.040000000006	294.780000000004	460.664285714292	303.959999999995	280.500000000004	351.900000000005	315.179999999994	553.860000000008	358.020000000005	526.320000000007	466.792857142848	502.860000000007	430.440000000006	280.500000000004	409.592857142862	391.679999999993	277.440000000004	446.760000000006	314.160000000004	366.180000000005	604.579999999989	478.028571428578	473.279999999992	311.608333333339	319.707142857147	336.050000000004	269.279999999995	486.540000000007	292.740000000004	284.580000000004	542.640000000004	383.519999999993	331.500000000005	356.478571428576	293.760000000004	625.259999999989	400.860000000006	323.340000000005
184	140.995479447942	140.993882102528	140.998368696733	1139.65	1135.6	1151.86	11	8	341.700000000007	533.460000000007	517.14000000001	499.59499999999	336.600000000007	542.640000000008	408.000000000006	388.07571428572	693.145833333333	442.680000000009	741.540000000014	322.320000000006	450.840000000009	608.771428571436	483.480000000009	535.50000000001	390.185714285719	495.72000000001	460.020000000006	395.292857142862	558.177142857151	405.960000000006	492.660000000007	785.400000000002	577.320000000008	354.960000000005	348.840000000007	353.49666666666	393.720000000008	383.035714285719	499.595000000009	322.320000000006	376.380000000005	481.440000000009	439.620000000006	395.760000000006	411.060000000006	346.800000000007	886.600000000011	397.800000000008	411.63571428572
185	141.017897848205	141.017897848205	141.017897848205	60.2	60.2	60.2	1	1	197.80725	252.00175	298.969875	370.381	80.59975	411.149555555555	111.220875	102.025	205.81275	145.89575	889.633777777777	157.1185	404.019	256.103666666667	324.430666666667	410.19075	147.93625	330.318	228.536	115.302375	210.1715	123.374625	142.846666666667	215.266888888889	237.5435	147.93625	128.562	113.24775	161.1995	120.478	222.44175	113.24775	129.57175	285.67	174.46275	141.81475	134.673	190.78675	1433.56833333333	87.892	155.192
186	141.016509121236	141.016509121236	141.016509121236	70.397	70.397	70.397	1	1	276.497428571428	428.16	457.088	316.244285714285	211.199142857143	370.052571428571	166.450166666667	134.684	250.779428571428	269.355428571428	751.985666666667	224.462857142857	447.853166666666	320.369714285714	440.763428571428	352.977666666666	287.720571428571	450.966285714286	288.740857142857	289.761142857143	433.924999999999	240.787428571428	220.350857142857	245.900333333333	444.844571428571	216.300571428571	318.084	223.411285714286	270.375714285714	246.909142857143	394.850571428571	236.673142857143	155.083428571428	440.454857142857	291.760857142857	234.665714285714	164.243	242.828	1213.205	175.489142857143	256.091714285714
187	141.957710262702	141.95411636945	141.967287658723	1077.36	1072.25	1084.6	170	141	8976.93863636365	12890.1321739131	15138.4261538461	13289.1221739131	8080.31900000003	8586.86636363638	9006.35739130436	4393.14000000003	8035.05909090911	8584.32000000001	7771.78181818183	7581.66000000003	13504.1941666667	12434.8199999999	14622.72	13621.7839130435	8257.0768	13892.4	8348.69999999999	8353.79999999994	12462.3459999999	3677.10000000005	8874.72130434784	15553.74375	8830.14000000001	8192.20909090911	9560.32812499996	9073.92000000002	8694.97041666667	5234.64	14478.6920833333	8126.34000000005	3812.76000000005	14251.3888	7991.69999999994	7972.65695652175	8889.46666666665	8268.12000000001	7827.00695652174	8607.66666666667	8785.12888888888
188	141.958410606867	141.955707034194	141.968200398974	1101.935	1091.71	1110.1	132	98	2793.78	3402.72	2755.02000000002	1989.74285714288	1569.78000000001	2333.76000000002	930.239999999983	1403.52000000001	1971.55100000001	1686.87555555557	1583.04000000001	1374.96000000001	2799.90000000002	1626.49333333336	1973.69999999996	2845.27363636358	1634.7988888889	5171.32058823527	1470.81714285712	1700.34000000001	1895.15999999997	1595.28000000001	1729.92000000001	2080.79999999996	1870.68000000004	1216.86000000002	1767.66000000001	1324.08000000002	1622.82000000001	1651.38000000002	6461.65523809526	1451.46000000002	1225.01999999998	1986.96000000004	1483.08000000001	1489.20000000001	1492.86444444445	1584.76444444445	1560.60000000002	1800.30000000001	1380.05999999998
189	141.959009746123	141.955623743315	141.96860907051	1120.25	1111.03	1131.49	165	113	962.880000000019	2131.36615384615	3614.88000000003	1432.07999999997	855.779999999985	2377.90900000001	706.201999999986	1043.97249999998	1595.28	1171.97999999998	4663.94366666665	941.324999999984	1859.46000000002	1516.55625000001	1579.43500000003	1417.80000000003	5220.76138888889	1945.14000000001	826.200000000016	1221.96000000001	1633.01999999997	907.799999999984	1438.20000000001	2317.97222222224	1926.83666666663	2050.20000000002	1277.03999999998	1180.56500000001	5330.71511627908	951.660000000013	1230.11999999998	940.439999999983	658.920000000013	1588.3214285714	1063.12125000001	1256.64	1055.56888888887	999.803749999981	1191.36000000001	2281.73999999999	994.499999999982
190	141.959758302085	141.956287323268	141.96927665815	1142.655	1132.41	1151.91	146	107	655.860000000013	1035.05000000001	1908.42	1276.80700000001	972.060000000002	1319.88000000001	656.880000000009	700.740000000007	616.080000000009	623.219999999989	769.079999999986	687.479999999988	949.619999999983	1007.12857142858	1129.14000000002	800.700000000016	640.559999999989	1696.25999999997	546.71999999999	630.360000000009	2042.03999999999	570.180000000008	994.500000000002	1708.5	1278.06000000001	629.477142857153	1535.09999999999	1203.5625	722.293750000008	944.425000000003	1742.15999999997	785.400000000008	734.278750000007	1830.9	682.38000000001	1236.02733333333	1540.20000000001	657.899999999988	753.814285714295	706.859999999987	696.321999999987
191	141.959194368929	141.956251700426	141.969780575913	1158.93	1152.86	1164.12	79	74	823.139999999985	1586.27857142857	1160.75999999998	970.019999999983	606.900000000006	1186.25999999998	671.160000000005	685.439999999988	654.839999999988	584.460000000008	555.786666666656	607.919999999989	1029.18000000001	1702.38	800.699999999986	1112.81999999998	632.399999999989	1425.95999999997	728.280000000005	957.780000000001	757.859999999986	624.239999999989	936.360000000002	1261.73999999998	958.799999999983	767.22333333332	782.339999999986	747.660000000005	779.279999999986	651.780000000005	1009.79999999998	3797.11136363637	664.019999999988	1005.72000000001	400.859999999993	512.040000000005	528.359999999991	6810.4347826087	854.760000000006	762.959999999986	634.439999999989
192	141.959157104519	141.955615918751	141.968569453459	1169.16	1164.49	1169.29	48	48	377.399999999993	0	750.719999999987	545.69999999999	319.019999999994	833.536000000019	0	0	0	356.999999999994	742.448750000007	437.580000000009	647.242499999987	0	591.004999999988	763.979999999986	463.836666666675	772.139999999986	0	0	0	0	0	1047.54000000001	755.355999999988	366.054999999993	376.474999999994	506.939999999991	384.539999999993	0	597.719999999989	344.759999999994	0	647.699999999988	569.160000000008	0	391.680000000011	344.759999999994	0	350.717499999993	0
193	142.008488921829	142.006510887461	142.010466956197	133.1295	131.607	134.652	2	2	220.4064	305.0996	290.771250000001	278.937749999999	160.17925	359.706999999999	170.4235	142.835	149.9988	187.725999999999	222.087499999999	121.40975	324.439499999999	303.014249999999	326.559999999999	311.176249999999	138.754	307.095250000001	182.356249999999	189.766499999999	312.196499999999	201.9996	172.42225	354.611999999999	358.195499999999	185.685499999999	186.705749999999	210.171500000001	198.948749999999	178.54375	402.979	199.724	191.384	338.722999999999	170.4235	150.997	129.413	164.260250000001	172.42225	133.65275	143.85525
194	142.962961722511	142.960460380039	142.96403122748	1076.43	1073.18	1088.57	15	13	1274.63736842106	1649.17052631578	1932.90000000001	1782.96000000001	1156.25631578948	1799.14149999999	1114.4147368421	1010.32105263158	1060.32684210526	1226.04000000001	1096.0452631579	1112.24578947369	1902.26105263159	1690.13999999999	1887.00000000001	1875.72736842106	1237.86650000001	1554.47999999999	1158.71999999999	1085.27999999999	1896.08900000001	1049.57999999999	1303.56000000001	2000.22000000001	1951.26000000001	1167.90000000001	1159.31789473685	1198.50000000001	1192.9645	1106.69999999999	1830.90000000001	1241.34000000001	1098.08631578947	1871.6452631579	1089.35999999999	1026.6494736842	1100.099	1226.04000000001	1031.75210526315	1174.62578947369	1155.66000000001
195	142.96313626342	142.963036614495	142.964993665845	1100.86	1096.8	1103.94	3	2	148.920000000003	201.960000000004	195.840000000005	172.379999999997	145.860000000004	220.320000000004	133.620000000003	138.720000000003	147.120000000003	169.320000000003	213.180000000006	127.500000000003	197.880000000004	226.810000000004	213.180000000006	159.120000000004	145.076666666669	264.180000000005	164.488333333336	146.880000000003	200.940000000004	162.180000000003	194.820000000004	217.260000000004	222.360000000004	143.819999999997	109.140000000003	117.299999999998	161.160000000003	137.700000000003	221.340000000004	137.700000000003	129.540000000003	176.460000000005	141.780000000003	178.500000000003	134.640000000003	116.508000000003	220.320000000004	135.660000000004	146.880000000003
196	142.99269139115	142.991726434053	142.995663946878	1069.215	1069.19	1069.23	8	8	738.479999999987	1163.81999999998	633.419999999989	686.783999999987	640.559999999989	825.179999999985	741.539999999987	595.679999999989	655.859999999988	642.599999999989	899.639999999984	535.49999999999	736.861999999986	1231.13999999998	744.599999999987	625.259999999989	811.919999999986	581.39999999999	688.499999999988	651.779999999988	1124.03999999998	606.899999999989	742.559999999987	771.896666666654	635.459999999989	585.47999999999	577.205999999991	681.359999999988	607.919999999989	623.219999999989	719.099999999987	706.859999999987	613.019999999989	596.847999999988	649.48399999999	618.119999999989	633.419999999989	573.23999999999	760.367999999985	586.627999999989	657.899999999988
197	142.990442033511	142.989107459641	142.991237244595	157.125	157.103	157.131	3	3	123.350857142857	197.935428571428	157.124	181.458285714286	129.576285714286	189.773142857143	134.574	130.688	123.454571428571	126.515428571429	235.686	102.014285714286	191.813714285714	177.529714285714	197.935428571428	189.773142857144	129.667	173.594285714286	159.164571428571	134.583428571429	188.594285714286	147.941428571429	166.306571428571	174.468857142857	184.645857142857	154.063142857143	132.73	104.069142857143	143.860285714286	142.84	182.784571428571	138.754	102.028571428571	177.380571428571	151.002285714286	137.738571428572	180.58425	147.93625	218.310571428571	115.276142857143	126.550857142857
198	143.037215980888	143.034260999091	143.040170962685	147.4275	145.886	148.969	2	2	94.8786	160.0144	198.965	149.9645	105.077166666666	146.9376	147.048	90.7978	98.9594	118.339333333333	164.2522	108.1624	174.477	179.5904	180.599	184.680333333333	88.7748000000001	186.690499999999	109.1614	93.8768000000001	161.212666666666	117.323	145.883833333333	137.754	132.652	118.3432	122.424	106.114666666666	117.338333333333	137.61	177.5148	126.521333333333	92.8382	130.6112	117.346	130.581333333333	121.419666666666	106.097333333333	158.131	139.785666666666	125.378
199	143.95946332738	143.953830922773	143.969898598197	1071.25	1069.16	1078.39	150	144	1729.22399999997	2464.31999999996	3389.45999999994	2322.54000000002	1358.64000000003	3200.75999999994	2599.97999999995	1271.45624999998	1909.43999999997	1578.95999999997	2220.53999999996	3133.43999999994	3577.8766666666	2289.90000000003	1683.00000000003	3361.91999999994	1669.73999999997	3450.65999999994	3190.56000000006	1831.42399999996	2552.03999999995	3176.27999999994	1956.49166666663	3049.60285714281	3031.25199999994	3163.01999999994	3215.03999999994	1729.92000000005	3140.57999999994	1534.07999999997	3177.29999999994	1697.27999999997	1535.20714285711	3083.38999999994	1834.0183333333	3100.79999999994	3199.73999999994	1326.00000000003	2248.07999999996	1849.2166666667	3153.88499999994
200	143.95974947422	143.956285093261	143.968834098487	1162.075	1150.84	1169.27	206	130	2389.86000000001	2620.22500000003	1969.61999999996	2028.78000000004	5954.88148148147	1995.31500000004	2525.72909090909	6844.14250000002	5510.65391304348	6713.63999999999	4516.56000000002	1513.67999999997	2607.25125000002	2350.07999999996	1765.62000000005	5724.24000000003	1897.19999999997	2045.09999999996	1733.99999999997	2334.78000000001	2055.30000000004	1782.96000000002	4458.42000000003	2889.66000000002	3398.66818181819	722.159999999987	1782.39285714288	2342.94000000001	2403.12000000001	6717.73750000002	2233.86428571431	1465.73999999997	1481.41666666664	2239.91999999996	2280.72000000002	1792.14000000003	1769.70000000002	6548.39999999998	2855.55833333338	8391.72297297297	1356.19400000003
201	143.959952457642	143.956100693778	143.96939786375	1117.205	1090.66	1133.54	344	138	1956.44888888885	4870.24705882357	2804.79199999999	11674.3853333333	1332.11999999998	13740.1292857143	1347.57833333336	1944.26666666668	1872.72000000002	2162.40000000002	21306.78	7096.70090909093	2317.44000000002	11817.816875	10807.92	2566.31999999995	2064.48000000001	1925.39285714288	9374.6178	7632.35976744184	15556.02	2028.77999999996	1809.48000000001	2903.13100000002	2831.23300000001	2195.04	7945.03319148937	1434.42000000003	7568.87190476189	2808.05999999999	2414.34000000002	1333.27500000002	2012.21181818182	5221.01263157897	2218.63300000001	1475.93999999997	1222.97999999998	1612.62000000002	2567.34000000005	2028.78000000001	9644.54074074076
202	143.959601514815	143.956089295555	143.969164831631	1140.68	1134.45	1149.85	118	94	1859.46000000002	4828.57687499998	2521.44000000003	2607.25125000002	1386.18000000003	2460.24000000002	1575.90000000002	1812.54000000002	2407.51800000001	2201.81500000002	3668.94000000004	1700.34000000002	2496.95624999996	2194.0285714286	2500.02000000002	3636.20833333333	1411.94333333336	2451.06000000002	1657.50000000002	1596.49285714288	2317.25000000004	1721.76000000002	1605.48000000003	4728.71999999998	2470.44000000002	1960.44000000002	1969.62000000002	2323.79600000001	1457.23500000003	1591.38571428573	5162.99055555559	2188.92000000001	1647.56428571425	2246.04000000003	1744.60000000002	4958.3886363636	1686.06000000002	1934.94000000002	3530.21999999994	1959.42000000002	1502.45999999997
203	143.962606449421	143.956945947176	143.969315818504	1081.42	1079.39	1089.64	54	52	1355.57999999998	2097.36222222223	1752.35999999997	2070.59999999996	1320.89999999998	1838.25000000002	1479.00000000001	1316.82000000001	1545.96222222223	1548.36000000002	2688.72000000001	1328.03999999998	2994.72000000004	2623.44000000001	1449.41999999997	2075.69999999996	1318.86000000001	1789.07999999997	1568.76000000001	1645.26000000001	2124.93222222223	1214.81999999998	1399.44000000001	1808.46000000002	1815.78250000002	1631.99999999997	1738.08000000001	1521.83999999997	1355.19875000001	1258.68000000001	1905.36000000002	1299.48000000001	1254.60000000001	1735.10374999997	1537.79333333334	2175.39583333333	1414.43125000001	1480.01999999997	2576.77454545455	1433.09999999997	1494.30000000001
204	143.958921865828	143.957343057948	143.968701567244	96.924	94.382	98.965	15	15	1427.32975	2321.1825	1700.965125	2003.202	1213.17633333333	1674.23025	1352.078	695.791555555556	1545.67875	1488.54475	3539.15088888889	1291.60133333333	1905.186	1830.478	2044.43166666667	2142.7	1433.41222222222	2265.91355555556	1676.482	1293.7455	2236.388	1374.27675	1528.52175	2358.489	2176.19325	1502.82825	1982.016	1126.163	1635.41622222222	1364.07425	2259.58133333333	1574.20288888889	545.83375	1269.879875	1325.30475	1198.76111111111	514.269	553.99575	2782.562625	519.689	1234.6145
205	143.958975074405	143.95736434387	143.967837685033	107.149	105.086	116.309	13	12	2446.58016666667	2960.175	3009.68076923077	2451.61453846154	1951.73825	2310.03466666667	1653.14983333333	1527.71033333333	2275.24816666667	2084.37075	4468.695	2192.51725	3329.07575	3134.7115	3321.934	3330.096	2147.80166666667	3464.769	2603.678	2132.49666666667	3536.11984615385	2000.71025	2431.28266666667	3232.6075	3454.5665	2116.17133333333	2317.89175	1691.54261538461	2543.709	2474.24615384615	3444.997	2381.11625	1729.32375	2664.8245	2291.4815	2135.409	1766.24030769231	2012.91530769231	4347.28525	1587.90046153846	2204.94033333333
206	143.959143108827	143.957594509108	143.967651595214	85.7015	83.638	85.718	8	8	1679.2492	2366.0757	2312.112	2130.3864	1457.7024	2303.8374	1505.9628	1065.0888	1117.9527	950.826400000001	2844.5964	918.245454545455	2553.8109	2381.2635	2361.9945	2391.5832	1538.3456	2413.1712	1430.1408	1641.6627	2596.6635	1517.1861	1672.2717	2427.2937	2575.2372	1577.136	2069.1684	1489.492	1566.007	1794.7077	2414.1033	1837.62	895.8234	2017.1331	1428.2391	1113.0382	885.6204	911.3958	2159.7246	947.858699999999	1554.9372
207	143.963707038213	143.960886077591	143.967896665975	198.951	198.946	199.966	3	3	1006.98675	1325.30475	1412.043	1260.00875	977.399500000001	1166.14575	987.602000000001	747.005999999999	798.422000000001	720.384750000001	1420.188	840.686000000001	1333.6695	1223.27975	1186.59228571429	1363.054	979.258999999999	1332.4465	892.171875000001	901.901000000001	1378.364	809.058250000001	986.581750000001	1315.10225	1265.196	911.880571428571	993.845249999998	908.133750000001	848.848000000001	979.440000000001	1311.02125	1029.43225	639.696750000001	1171.247	761.106500000001	702.018000000001	485.639	847.827750000001	1107.106875	598.88675	857.535
208	144.070273953988	144.068568485281	144.071979422694	265.782	265.269	266.295	2	2	11.2233	11.2222	8.16800000000002	11.2224444444445	12.244	15.3133333333333	17.3451	40.8119999999999	576.1305	729.443	344.252999999998	798.873545454547	14.2753333333333	10.203	10.2033333333333	12.2364	12.2364	11.2236666666667	16.3248	18.3744	8.16177777777779	11.2222	11.2233	11.2166999999999	13.2639	6.12600000000001	7.14210000000002	6.12199999999999	8.16239999999998	8.16639999999998	6.1254	5.10400000000001	15.3045	10.203	6.1254	15.3045	16.3253333333333	9.18299999999999	12.244	14.2758	16.3344
209	144.977497720609	144.977497720609	144.977497720609	1069.2	1069.2	1069.2	1	1	466.139999999992	818.039999999985	483.479999999991	532.722499999989	435.539999999992	620.159999999989	441.659999999992	413.909999999992	483.479999999991	512.039999999991	741.539999999987	438.599999999992	541.61999999999	758.879999999986	564.05999999999	507.959999999991	438.599999999992	492.659999999991	426.359999999992	440.639999999992	798.659999999986	405.959999999993	446.613999999991	486.364999999992	487.559999999991	450.839999999992	458.892499999993	394.739999999993	421.259999999992	416.159999999993	472.259999999992	370.259999999993	331.499999999994	450.922499999991	496.539999999992	441.659999999992	403.919999999993	380.459999999993	678.299999999988	382.414999999992	462.965999999991
210	145.053416373962	145.048531102338	145.058302031472	112.741	110.176	113.271	6	6	10.2016666666667	12.244	12.2434285714286	19.3854285714286	21.427	32.6506666666667	27.522	53.0573333333333	29.5751666666667	14.2846666666667	11.2215714285714	25.5041666666666	12.2417142857143	22.4253333333333	20.4066666666667	19.3854285714286	28.5646666666666	11.2218333333334	13.2643333333333	18.363	17.3448571428571	17.3456666666667	8.16933333333333	14.272	15.3025	22.4473333333333	18.348	56.1628571428571	13.2643333333333	15.3042857142857	15.29	17.3456666666667	52.037	14.272	12.242	28.568	50.9714285714285	31.6022857142857	17.3456666666667	29.5882857142857	40.8066666666666
211	145.052085668401	145.048286672461	145.057533358935	57.119	55.099	58.16	4	4	295.671111111111	346.885	343.056	257.103	188.741111111111	185.822	196.7635	158.13875	166.205666666667	224.448888888889	427.48475	165.159	195.768	174.46275	172.42225	129.57175	52.039125	95.974	56.155	46.966	206.0905	139.785666666667	132.6325	229.55625	213.99	102.033333333333	85.7010000000001	157.1185	66.3162500000001	112.37875	179.564	153.05625	70.39725	166.30075	122.44	95.9035000000001	85.701	170.38175	319.33825	69.3260000000001	31.651
212	145.930665904607	145.9300176345	145.940708352507	1076.39	1072.27	1080.43	13	10	426.174000000011	1556.88636363637	1395.36	1689.12	1367.82	1530.34272727273	1299.48	1031.22	1358.83	1076.1	1272.96	1231.14	1497.67363636364	1557.54	1640.16	1559.58	912.900000000009	1593.24	1148.52	1316.97272727273	1642.64272727273	1277.04	1338.24	1460.64	1887.66090909091	1059.78	1390.47818181818	1457.58	1034.18090909091	1277.04	1626.9	1387.2	1110.74909090909	1558.56	1229.17454545455	1392.18933333333	1419.97916666667	1239.3	1093.39363636364	1082.16363636364	1156.66818181819
213	145.935868211972	145.929124785633	145.940470523971	1090.6	1085.57	1091.64	5	5	337.620000000009	588.540000000011	1023.77642857143	509.999999999991	379.44000000001	502.86000000001	497.76000000001	495.72000000001	521.22000000001	420.240000000011	410.039999999993	445.740000000012	437.580000000012	482.384000000012	522.240000000014	432.479999999992	396.406666666674	486.540000000013	377.118000000009	431.460000000008	548.63500000001	503.88000000001	473.280000000009	451.860000000009	473.280000000013	428.217999999992	471.240000000013	452.879999999992	354.96000000001	470.220000000009	411.060000000011	381.48000000001	424.320000000008	468.179999999992	502.86000000001	561.000000000008	406.980000000011	398.819999999993	414.93200000001	389.64000000001	512.876666666676
214	145.929546889998	145.929546889998	145.933505071118	1099.86	1099.86	1108.98	3	3	383.520000000007	440.639999999992	493.68000000001	364.14000000001	301.920000000006	277.440000000007	232.559999999996	331.500000000009	411.059999999993	360.766000000009	307.020000000008	444.720000000009	532.44000000001	428.217999999992	483.480000000009	476.340000000013	295.800000000008	326.018000000008	384.539999999993	346.799999999994	311.100000000008	412.079999999993	285.599999999995	346.800000000009	283.560000000008	343.740000000009	410.84400000001	428.218000000011	408.000000000008	302.939999999995	301.920000000008	289.680000000008	193.799999999997	392.700000000011	359.039999999994	269.279999999995	389.38200000001	336.600000000009	466.139999999992	460.020000000009	337.619999999994
215	145.954553202446	145.940916183147	145.964686601188	1070.22	1069.16	1084.47	105	101	1432.37666666664	2081.81999999996	1579.97999999997	1463.50399999997	1462.67999999997	1500.41999999997	1545.29999999997	1486.13999999997	1610.57999999997	1821.71999999997	1721.75999999997	1551.41999999997	1600.45199999997	876.179999999984	1561.61999999997	1598.33999999997	1806.41999999997	1548.35999999997	1767.66000000002	1415.75999999997	2076.71999999996	1422.89999999997	1681.97999999997	1585.02599999997	1223.33399999998	1600.37999999997	1537.13999999997	1458.59999999997	1584.05999999997	616.079999999989	1604.45999999997	1664.64000000001	1405.55999999997	1505.58571428569	1644.60833333331	1586.09999999997	1528.97999999997	1357.61999999998	1689.36599999997	1568.76999999997	1638.7533333333
216	145.954212848115	145.949450133854	145.963438836698	1147.27	1140.69	1154.88	32	23	751.771428571438	996.914285714267	924.120000000013	873.934285714299	717.059999999987	873.119999999984	798.559999999987	844.543749999986	838.592857142841	952.679999999983	1572.83999999997	702.779999999987	929.955714285699	1080.17999999998	1227.06000000001	1023.47142857144	866.999999999985	1061.81999999998	676.259999999988	760.919999999986	987.72142857141	648.720000000009	543.65999999999	794.579999999986	680.339999999988	750.72000000001	786.419999999986	762.960000000011	669.035714285702	682.379999999988	1156.67999999998	806.819999999986	833.339999999985	1003.68000000001	771.119999999986	780.299999999986	873.168749999983	720.12000000001	1627.91999999997	676.259999999988	819.059999999985
217	145.953682350113	145.950274893486	145.963089762745	1131.965	1125.36	1138.85	24	18	725.219999999987	839.460000000012	1010.19285714284	927.179999999983	696.659999999988	960.839999999983	670.140000000009	685.439999999988	807.95000000001	986.339999999982	1515.71999999997	685.439999999988	852.719999999985	966.960000000013	941.460000000013	847.619999999985	605.879999999989	960.839999999983	755.820000000011	715.02000000001	1051.61999999998	914.940000000006	487.895714285722	894.979999999983	962.879999999983	732.364285714272	720.119999999987	641.579999999989	693.549999999987	522.239999999991	370.259999999993	831.299999999985	730.321428571438	1012.85999999998	650.760000000009	745.62000000001	1309.78214285714	734.399999999987	1579.98000000002	608.771428571417	720.12000000001
218	145.95399826666	145.952070269297	145.962815571879	1119.28	1106.95	1123.36	21	15	889.387777777761	1233.18000000001	1210.73999999998	1433.10000000001	838.439999999985	1028.25888888887	908.820000000004	810.622222222226	1071	995.519999999982	2163.49899999996	983.227777777761	1098.71555555554	1153.73	1110.96888888887	1137.29999999998	842.519999999985	1129.34888888887	954.720000000004	973.080000000004	1238.28000000001	702.779999999987	1006.74	1143.41999999998	908.912500000008	922.079999999984	1010.81999999998	881.280000000004	779.279999999986	557.940000000011	1013.88000000001	942.479999999983	987.360000000004	1303.81699999998	769.834000000003	948.600000000004	796.620000000006	865.807999999984	2097.12000000001	781.319999999986	967.980000000004
219	145.953510665894	145.951986064082	145.96177189665	1163.08	1158.34	1169.22	17	16	941.460000000009	1081.72285714287	1205.07500000001	1038.36000000001	647.948000000016	1212.22375000001	745.619999999987	863.107142857154	823.140000000011	902.700000000009	1789.23000000002	911.880000000009	1219.92000000001	911.114285714297	1143.42000000001	1255.62000000001	835.382500000007	1105.68000000001	771.119999999986	759.900000000011	1099.56000000002	1146.48000000001	767.040000000011	1467.78000000001	792.003999999987	807.868750000009	908.820000000009	941.592500000008	898.620000000009	756.839999999987	1140.73625000001	881.280000000009	792.540000000011	1197.48000000001	778.259999999986	794.580000000011	915.960000000009	907.800000000009	1631.22142857145	801.681250000007	697.721428571439
220	145.959629750868	145.956244182587	145.963621095169	105.0775	95.904	109.168	4	3	864.677333333334	991.283111111111	900.856222222221	650.901777777778	693.736	862.1535	555.7365	544.519799999999	838.166000000001	868.1902	1817.21366666666	838.622666666667	1181.546	1190.5734	1288.5126	1091.33022222222	822.3618	1499.9787	997.7556	721.375666666667	1129.386	688.65	872.8632	1188.533	1211.00377777778	736.680666666667	851.9505	472.362888888888	946.364	781.575333333333	1208.3445	914.670899999999	580.569666666667	864.222333333333	812.096888888889	767.708444444445	622.335555555555	521.333555555555	1900.6326	526.148	776.473666666667
221	146.062560091314	146.058214246392	146.072492765504	143.85	138.761	144.894	53	53	357.350000000001	669.365999999999	497.882	453.323999999999	315.268285714286	378.526	276.923285714285	612.819666666666	1452.79644444444	1323.31057142857	1404.63835714286	1369.1755	429.540285714286	741.124571428571	408.114285714286	287.720571428571	312.207428571428	327.511714285714	236.706285714286	347.868714285715	278.772	87.7445714285714	85.704	169.367428571428	365.262285714287	139.779142857143	64.224	612.15	249.97	284.420571428571	321.345	106.109714285714	1527.39825	968.217250000001	258.132285714286	460.148857142857	1293.607	1219.23657142857	1118.194	1312.14866666667	1414.23975
222	146.063404187403	146.060953449401	146.07280079011	92.851	80.6	99.996	44	41	205.064666666667	370.340666666667	412.484	175.5905	428.54	446.128444444445	381.687777777778	591.728888888889	367.28	370.340666666667	37.7523333333334	525.471666666666	551.34	763.1844	629.134333333333	515.268333333333	296.884666666667	610.092888888889	399.167555555556	262.197111111111	175.497333333333	38.7473333333334	49.9908888888889	67.3420000000001	267.298222222222	109.235111111111	69.4204444444445	415.501777777778	415.230444444445	345.855333333333	401.748666666667	306.066666666667	1178.331	954.975	425.710666666667	697.907999999999	1391.20361538462	1262.01488888889	893.281090909091	887.593333333333	399.927111111111
223	146.060551166534	146.057883517377	146.070724140514	156.117	154.019	157.131	19	19	25.4874999999999	32.6491428571428	14.284	23.4468571428571	40.81	34.6885	30.58875	65.296	588.704857142859	884.665125000001	465.291000000001	453.046499999999	32.648	62.2352499999998	44.891	25.5071428571428	66.3650000000001	64.3229999999999	57.134	81.6199999999998	25.4857142857143	78.562	76.4718750000001	56.11375	93.8629999999997	53.0529999999999	70.4490000000001	47.9534285714285	116.312571428571	26.5265	104.142	26.5265	180.590571428571	223.297875	128.457	168.347142857143	285.67	134.673	117.32875	294.85225	99.9967499999998
224	146.063000374036	146.061270424352	146.072386895226	60.1825	57.145	60.205	12	12	30.58	78.5656666666667	142.846666666667	124.480666666667	107.135	182.639666666667	45.915	206.107333333333	77.4114285714285	97.9519999999999	42.847	43.8671666666667	170.395666666667	174.477	175.468666666667	156.111	83.6536666666667	128.436	101.112	143.867	64.281	30.61	26.5286666666667	37.7461666666666	65.2373333333333	14.2828	21.427	214.27	85.708	99.0531666666666	89.7893333333333	85.6939999999999	328.547333333333	273.404666666666	70.4075999999999	182.639666666667	221.412333333333	122.44	31.6303333333333	200.181333333333	48.0058
225	146.062404706598	146.061000315348	146.063331281635	72.4435	72.437	72.448	4	4	70.3997142857143	242.641	192.838153846154	132.637142857143	258.132285714286	180.438857142857	465.413142857143	181.610857142857	116.263714285714	151.182	116.312571428571	252.010571428572	270.356785714286	510.948428571429	343.836285714286	273.436571428571	105.089428571429	278.538	114.272	122.434285714286	73.4898461538462	68.3591428571429	44.8925714285714	53.0548571428572	96.9271428571428	40.7942857142857	30.5957142857143	174.395571428571	77.5417142857143	114.274461538462	196.832428571429	85.698	382.446428571428	318.217714285715	95.9001428571429	212.219428571429	283.624153846154	816.905571428572	219.269285714286	234.670769230769	124.474857142857
226	146.165560190087	146.161451268552	146.173898542132	43.876	42.833	46.942	87	87	912.178	1424.3388	1428.42	1970.1993	1335.47088888889	2322.9954	1916.9558	2375.6343	64.232	86.72125	17.3437777777778	152.013111111111	2077.27527272727	2100.7977	2000.8083	1941.579	881.568	913.079	484.61875	873.3768	1061.03111111111	736.6566	438.982222222222	748.259727272728	1134.54327272727	796.880333333333	575.405333333333	1763.96422222222	1268.2329	991.6344	1182.318	731.977333333333	2114.8746	1791.6468	1208.0352	1177.46466666667	981.60075	1234.03911111111	719.726666666666	1072.414125	1490.61845454545
227	147.042948207253	147.042939590915	147.04295682359	220.3945	217.334	223.455	2	1	19.3831666666667	56.1091666666668	45.9075000000001	24.4839999999999	26.5286666666666	44.8873333333332	35.7116666666666	24.4879999999999	52.0369999999999	95.9113333333331	59.1793333333332	30.5799999999999	32.6506666666666	34.6913333333334	47.9556666666666	43.8743333333332	28.5693333333333	54.0688333333332	27.5489999999999	26.5286666666667	48.9759999999999	35.7058333333332	19.3831666666666	28.5133333333333	44.8506666666666	33.6709999999999	26.5286666666666	28.5693333333334	31.6251666666666	25.5083333333333	51.9859999999999	30.6049999999999	35.7116666666666	43.8743333333332	24.4639999999999	29.5896666666666	49.9963333333332	24.4839999999999	58.1589999999999	46.8893333333332	35.7058333333334
228	147.043909862383	147.041679059522	147.053073943607	293.791	283.629	296.926	15	14	78.562	162.225428571428	192.811499999999	227.497166666668	19.3863333333334	227.534333333334	89.7851428571428	20.3885714285713	1188.59125	1506.258	1027.42771428571	1593.63050000001	138.765333333334	198.955714285714	165.286285714286	172.436333333334	22.4462857142857	145.900857142857	143.860285714286	59.1765714285714	85.7080000000002	78.562	77.4874285714286	92.7679999999996	97.9520000000002	79.5729999999998	62.2897142857145	167.307333333334	95.9068571428571	24.4868571428571	132.637142857143	26.5274285714286	16.3108571428572	207.118	95.9068571428571	129.576285714286	145.907666666667	25.5291666666667	112.231428571429	173.448571428571	77.5417142857142
229	147.074970557803	147.068871917102	147.085133856469	52.038	49.98	62.229	131	104	1269.29466666667	1419.05183333333	926.047000000001	900.912285714286	678.521666666667	755.645714285715	590.773000000001	1311.985	3261.8991	3012.55216666667	3924.202	1740.571	1040.73933333333	1319.0755	1266.04	982.202	1803.61257142857	1509.53066666667	2529.27553846154	1585.87183333333	437.723	324.413	308.140666666667	503.024333333333	458.742857142857	248.920666666666	232.636	619.342333333333	719.335000000001	447.271	553.472333333333	496.658833333334	1323.37233333333	1010.96157142857	624.444	876.466333333333	1702.65816666667	1047.88233333333	4562.07885714286	1481.45485714286	773.572799999999
230	147.933890987087	147.933890987087	147.933890987087	1065.18	1065.18	1065.18	1	1	80.5800000000016	153.000000000003	136.903333333336	148.920000000003	94.8600000000018	116.280000000002	96.9000000000019	95.8800000000019	83.6400000000016	61.2000000000012	385.560000000005	72.3185714285725	123.420000000002	157.080000000003	166.027142857145	154.020000000003	103.020000000002	118.320000000002	75.4800000000015	106.080000000002	149.163333333336	49.980000000001	69.3600000000013	114.426666666669	126.480000000002	70.3800000000014	52.9533333333344	109.318333333331	90.7800000000018	87.7200000000017	119.340000000002	108.296666666669	106.080000000002	115.448333333335	68.3400000000013	49.980000000001	59.1600000000011	79.6900000000014	405.960000000008	68.3400000000013	68.4516666666679
231	147.934672006021	147.934672006021	147.934672006021	1025.39	1025.39	1025.39	1	1	327.241666666665	476.340000000001	403.919999999998	419.46176470588	232.694117647058	368.219999999998	335.580000000001	309.238235294116	233.58	187.679999999999	1311.41388888888	243.779999999999	360.059999999998	452.120588235295	379.439999999998	413.324999999998	254.999999999999	330.289411764704	210.12	305.15588235294	454.919999999998	180.539999999999	217.385294117647	366.391176470586	372.299999999998	218.40588235294	237.797058823528	291.720000000002	229.367647058823	271.476470588236	367.41176470588	326.588235294116	292.740000000001	386.579999999998	217.259999999999	212.159999999999	194.819999999999	241.739999999999	1267.86	232.559999999999	210.12
232	147.935717326839	147.935717326839	147.935717326839	1051.93	1051.93	1051.93	1	1	202.14	302.940000000001	255.000000000001	286.620000000001	170.34	216.240000000001	222.360000000001	188.7	144.969090909091	134.52	909.096666666668	164.366363636364	226.440000000001	274.909090909092	282.791818181819	253.980000000001	181.721818181818	237.448181818183	135.539090909091	181.56	274.380000000001	122.4	135.780909090909	205.02	223.380000000001	158.978181818182	139.74	216.240000000001	159.997272727273	162.18	186.66	175.283636363637	160.14	228.480000000001	147.768181818182	128.405454545455	142.672727272728	183.763636363637	888.647272727276	113.22	148.031818181818
233	147.93431672227	147.93431672227	147.93431672227	1002.96	1002.96	1002.96	1	1	202.0986	256.045100000001	270.353	254.975000000002	182.5263	261.273599999998	186.6783	174.437099999998	159.119999999999	128.456999999999	878.376545454544	139.794800000001	245.8682	287.780999999998	306.027272727273	320.308545454546	170.2231	238.656600000002	150.885999999999	174.488399999999	282.7339	130.5984	151.965099999999	219.471999999999	232.537199999999	114.24	129.6289	201.841199999999	127.575	153.9596	207.998399999998	195.743999999999	200.939999999999	247.811400000002	131.631599999999	126.5172	121.451399999999	204.919500000001	814.039800000002	126.6164	128.4192
234	147.935223661774	147.935223661774	147.935223661774	982.543	982.543	982.543	1	1	627.300000000002	873.935952380951	752.970857142859	764.999999999999	528.360000000001	727.260000000002	499.939999999998	496.740000000002	445.740000000002	414.004	2266.02572727273	362.285952380951	740.520000000003	768.275142857144	820.522200000002	821.330000000002	521.341666666666	711.139142857141	377.188571428572	592.924333333331	838.98971428571	372.404285714284	425.339999999999	710.085714285713	727.463714285712	387.799047619046	422.496857142858	587.849142857143	422.398285714284	510.900714285713	696.464857142857	583.276571428571	565.080000000002	739.672619047618	432.479999999999	353.018857142856	395.66761904762	557.232	2155.86371428571	401.992571428572	376.379999999999
235	147.936036580404	147.936036580404	147.936036580404	1013.15	1013.15	1013.15	1	1	121.38	160.14	124.44	134.64	85.6800000000001	120.163333333334	98.0799999999999	102	70.3800000000001	87.7200000000001	464.099999999999	88.8849999999999	119.145	154.786666666667	156.06	170.34	91.9499999999999	119.34	99.7966666666669	115.26	124.44	89.7600000000001	64.1550000000001	131.58	109.318333333333	70.4949999999999	78.43	115.26	88.8849999999999	93.8400000000001	137.7	98.9400000000001	91.8000000000001	140.99	80.5800000000001	73.3200000000002	87.7200000000001	102.166666666667	404.94	65.28	58.0450000000001
236	148.060292419894	148.054771211292	148.069912287743	53.053	50.994	72.438	116	111	933.4525	1510.86683333333	1519.248	1495.56433333333	1128.3412	1872.514	987.553600000001	2437.37725	856.968000000001	912.058800000001	1096.715	734.688000000001	1493.32333333333	1556.77433333333	1534.58133333333	1559.83483333333	693.826666666667	970.33	620.403200000001	670.0384	1276.33275	641.684833333334	540.812	813.205666666667	1129.42133333333	767.254857142857	521.3222	1513.03075	902.995000000001	987.790500000001	1138.275625	926.462666666667	1857.7235	1687.63133333333	992.784333333333	1145.9092	1562.13033333333	1556.8252	2399.824	2029.34828571429	643.199333333333
237	148.070902592785	148.070902592785	148.070902592785	54.067	54.067	54.067	1	1	1162.99	1510.9162	1488.1798	1495.6132	1337.657	1871.2048	1113.0382	1934.2992	705.050333333333	566.211000000001	616.321600000001	713.533333333334	1493.128	1556.8252	1534.6816	1559.8858	812.185333333333	965.223	522.3424	761.8152	950.826400000001	361.2924	471.332400000001	813.258800000001	1129.052	423.466	424.403200000001	1421.1386	783.513600000001	932.538200000001	1136.5028	926.523200000001	1953.61916666667	1687.7416	580.493800000001	1041.6242	1314.0176	1706.7946	1669.0472	1597.792	340.8136
238	149.026372809159	149.026372809159	149.026372809159	750.908	750.908	750.908	1	1	106.109714285715	286.700285714283	209.158571428573	226.503428571427	105.089428571428	246.909142857141	173.44857142857	153.955285714287	327.511714285717	272.406750000001	666.806285714288	351.986250000002	223.630285714286	238.746857142855	299.99025	203.207428571426	118.353142857144	204.028571428574	297.923428571426	136.699142857144	267.314857142855	303.27942857143	302.004571428574	291.801714285712	277.542	325.47114285714	322.410285714283	97.9474285714277	288.740857142859	124.474857142856	228.544000000002	133.65742857143	146.921142857144	303.024857142859	273.436571428573	326.491428571426	305.065428571426	120.393714285715	621.266999999997	339.784875	323.430571428574
239	149.050226576683	149.045749664307	149.054703489059	844.7415	841.695	847.788	2	2	57.1367999999999	117.323	127.5375	106.1008	66.3194999999998	126.4428	51.0111111111112	93.8124	127.625000000001	169.3698	59.1716	107.0685	108.1518	107.193333333333	142.995999999999	108.1412	51.0149999999999	97.9488000000009	76.4775	52.0352999999999	110.376	72.4413000000006	104.1216	90.7533	95.9082000000008	90.8511999999997	74.5183999999998	66.3194999999998	87.6942	70.3938	96.9285000000008	70.3938	59.2115555555555	125.496900000001	105.0806	131.6187	89.7336	67.3397999999998	73.4184	121.4157	130.5216
240	149.953623219903	149.951994614265	149.962663323216	43.87	42.844	44.896	14	14	53.0548571428571	96.92375	38.7695	40.815	47.9534285714286	70.39725	90.80225	66.3185714285715	569.993666666667	681.582666666667	464.21375	207.11075	48.972	102.025	38.7695	36.7302857142857	48.9737142857143	36.7302857142857	34.6897142857143	57.136	24.486	8.16228571428572	25.525	19.3854285714286	23.468625	12.2434285714286	20.405	49.998375	21.42525	24.486	15.315	10.21	79.5711428571428	61.2171428571429	18.3651428571429	38.7695	102.0375	65.408	142.94	82.6402500000001	36.7302857142857
241	150.057869737413	150.056093436674	150.067563703948	87.742	83.655	88.774	27	27	179.578666666666	312.222	416.522666666667	533.576222222222	387.98	416.262	335.653111111111	729.5145	393.591333333333	354.02675	198.965	411.16075	462.17325	579.501999999999	470.373666666666	417.28225	198.973125	211.347	95.9740000000001	202.0095	189.761333333333	78.5143333333333	82.638	164.273666666667	179.559111111111	76.5666666666666	42.882	288.754333333334	105.098625	183.66	160.174888888889	143.961	920.941999999999	380.55325	111.289	145.913625	445.837111111111	510.111111111111	178.4125	361.198	206.0905
242	151.035154826605	151.034306974493	151.044227069357	45.898	43.859	45.921	13	13	228.544	385.6545	399.987	348.9255	304.045142857143	429.52525	318.318	374.477625	263.233714285714	296.903142857143	311.17625	289.751	351.98625	356.329	396.925875	417.004714285714	294.862571428572	285.67	212.219428571429	244.868571428572	380.566571428572	250.990285714286	262.397	447.14325	344.8445	250.990285714286	265.265	395.857	320.3585	283.6295	385.938	280.814285714286	459.128571428572	454.066875	233.645428571429	282.60925	394.83675	407.67825	399.211	430.59825	200.996285714286
243	151.949055128995	151.948505457592	151.949604800397	43.873	43.87	43.876	2	2	41.8336666666667	77.5453333333333	92.8382	75.4948	55.098	112.236666666667	62.2403333333333	52.0285	317.323666666667	385.686	243.8278	105.094333333333	83.6564	84.7762	90.7948333333334	92.8503333333333	61.21	60.1996666666667	44.8946666666667	55.098	80.6115999999999	53.0486666666667	36.7704	93.8706666666667	77.5453333333333	48.976	47.9588	75.4948	77.5453333333333	53.0573333333333	76.605	34.7196666666667	97.936	89.7746666666667	53.0486666666667	81.6266666666667	77.5352	85.8816	105.2042	94.8786	40.8133333333333
244	153.999138175667	153.999138175667	153.999138175667	59.18	59.18	59.18	1	1	11.2126666666667	77.5453333333333	77.5453333333333	135.698	46.9353333333333	73.4605714285715	40.8133333333333	22.4473333333333	8.15333333333334	11.2236666666667	28.5646666666666	11.2218333333333	51.0166666666667	49.994	39.7911428571429	64.281	7.14116666666667	12.232	9.192	4.08133333333333	161.212666666667	565.172333333334	602.988857142857	377.461666666666	114.165333333333	148.968666666667	162.225428571429	23.4638333333333	21.427	32.6773333333333	74.4843333333333	62.2301666666666	9.183	16.3226666666667	58.159	24.488	10.2016666666667	10.2016666666667	17.3448571428572	22.4462857142857	17.3626666666667
245	153.998822530111	153.998822530111	153.998822530111	67.342	67.342	67.342	1	1	86.7242857142858	66.3185714285714	148.961714285714	243.83975	64.278	139.6715	80.6702857142857	52.0345714285714	13.2525714285714	12.2434285714286	43.8661428571428	9.18128571428572	67.3388571428572	73.458	66.31625	84.7548571428573	11.2231428571429	21.423	10.1942857142857	11.2231428571429	334.653714285714	493.818285714286	653.98025	507.010999999999	158.144285714286	202.016571428572	151.9055	41.8317142857143	35.71	72.4402857142857	138.758857142857	89.7851428571428	17.3448571428572	37.7188571428571	60.1968571428572	38.7708571428571	15.3042857142857	29.5882857142857	34.663	26.546	13.2637142857143
246	154.969009113849	154.965269819512	154.979212141715	1071.28	1071.12	1087.64	132	122	751.771428571414	1239.29999999998	1267.86000000001	1231.62750000001	837.420000000008	1192.37999999998	843.539999999985	826.191249999984	945.539999999983	949.619999999983	1476.96000000001	811.919999999986	1079.64999999998	1571.82	1370.88000000001	1131.18000000002	796.619999999986	1221.96000000001	854.760000000009	813.057142857127	1359.66000000001	873.119999999984	1383.00333333333	1031.81285714284	1176.05999999998	884.340000000009	914.018750000008	793.560000000011	1018.97999999998	835.379999999985	1076.09999999998	862.919999999985	848.658749999984	1013.88000000001	973.754285714269	1071.95454545455	1041.42	726.24000000001	1433.06428571426	862.268571428581	911.879999999984
247	154.96938265287	154.965549397019	154.977568483638	1096.74	1088.61	1106.98	13	13	224.399999999996	270.299999999995	317.738333333327	319.259999999994	216.239999999996	299.348333333328	215.219999999996	182.937999999996	230.519999999996	247.243333333329	394.739999999993	221.701666666662	285.599999999995	287.639999999995	304.979999999995	287.639999999995	231.539999999996	300.899999999995	241.344999999996	208.419999999996	270.299999999995	209.509999999996	168.299999999997	305.478333333327	303.434999999994	227.459999999996	224.766666666662	225.420000000004	251.329999999995	193.799999999997	393.720000000004	151.979999999997	219.299999999996	298.859999999995	226.439999999996	226.439999999996	196.859999999996	238.679999999996	373.319999999993	221.339999999996	225.051666666663
248	155.001529265173	155.000879660832	155.002178869515	1077.375	1075.34	1079.41	2	2	1172.61833333334	1834.90631578948	1755.42000000001	1738.08000000001	1287.94111111112	1598.94269230769	1322.60210526315	1324.98000000001	1351.17684210527	1402.50000000001	1895.17166666668	1262.42722222223	1687.08000000001	1786.01999999999	1693.20000000001	1652.40000000001	1248.13944444445	1669.74000000001	1309.67999999999	1264.80000000001	1599.06000000001	1263.78000000001	1424.94000000001	1970.64	1664.64000000001	1266.50944444445	1327.74277777779	1267.86000000001	1295.08500000001	1338.24000000001	1741.14000000001	1226.04000000001	1315.45842105264	1665.54666666668	1353.21789473685	1300.1505263158	1295.08500000001	1221.96000000001	2022.68315789472	1312.43444444445	1303.56000000001
249	155.031354849196	155.031354849196	155.031354849196	207.131	207.131	207.131	1	1	98.9787999999995	145.8886	144.8684	157.1108	85.7136000000001	145.8886	79.5756	87.7544000000001	125.4846	126.5048	276.4742	123.4442	150.1752	142.855999999999	127.55	160.1714	94.8972000000001	158.131	120.4072	109.182799999999	299.9388	159.182399999999	162.2118	278.8422	240.7672	131.6316	151.0192	108.2684	155.0704	113.2644	223.4676	159.1512	133.6462	157.1416	130.6112	152.0098	146.9088	95.8988	243.8756	136.7336	132.626
250	155.070211232633	155.068402761914	155.079658819705	292.825	285.669	296.915	18	13	14.284	29.5882857142857	38.7708571428571	26.5274285714286	19.3854285714286	36.7302857142857	22.4462857142857	41.7965714285712	1430.44057142857	1789.957	1499.82	1784.41725000001	35.71	30.6085714285714	28.568	17.3448571428571	52.0345714285714	68.3567499999998	92.846	89.7851428571428	17.3448571428571	23.4665714285714	15.2935714285714	29.5634285714284	22.4462857142857	17.3424285714286	16.3382857142858	27.5477142857143	17.3448571428571	14.284	22.4462857142857	15.3042857142857	24.4662857142858	17.3448571428571	21.426	19.3854285714286	18.3651428571428	36.756	12.2434285714286	27.5477142857143	13.2637142857143
251	157.011139638936	157.00879471066	157.01457254161	58.136	57.134	60.212	3	3	172.307571428571	209.15125	268.32575	270.36625	250.990285714286	302.216	239.767142857143	256.08275	160.050285714286	180.590571428571	172.42225	217.1535	161.1995	260.16375	231.59675	195.894857142857	48.9737142857143	110.190857142857	53.092	62.2374285714285	219.380625	679.468	397.8975	255.0625	139.585875	257.112	171.423	249.96125	131.616857142857	168.488571428572	187.726	144.921142857143	326.491428571428	287.720571428572	140.799428571429	181.6045	142.835	335.66225	233.665875	175.483	127.625
252	157.975144538836	157.971653101909	157.985720526463	88.755	84.675	89.782	89	89	289.751	907.113375	847.430000000001	1050.94333333333	541.13	1156.66711111111	675.460666666666	665.184888888888	329.321571428571	403.048125	701.956571428571	421.0535	779.389142857143	870.303714285716	732.539500000001	708.078285714285	748.843111111111	723.888999999999	446.8695	783.530666666667	858.030250000001	722.395999999999	642.757500000001	905.981999999999	842.703555555554	686.037333333334	614.190499999999	785.554	557.041333333333	541.771714285715	707.033250000001	567.278857142857	505.065	848.917333333334	512.542	456.05175	368.271571428572	368.323142857143	514.8475	516.264571428572	714.209999999999
253	158.959952893788	158.956358021254	158.970754696396	1078.38	1072.27	1086.6	136	119	9717.55225806448	12116.0469230769	11493.36	5486.5799999999	2319.48000000003	12427.66	9870.60064516132	4640.95000000003	9107.21677419358	9600.23999999997	10283.8312903225	7997.82000000001	11980.0132142857	12031.355	11371.98	6017.99999999989	9632.86548387093	14014.3347368421	8366.04	9477.77645161294	12503.1666666667	8753.63999999999	9158.415483871	5051.04000000005	11679	8641.20299999997	8253.84	9638.06866666664	8878.59225806448	7742.81999999995	13078.0222857143	9052.8523076923	8797.8888	6000.04888888892	7873.38000000001	7468.86523809518	8374.29653846153	1713.60000000005	4601.23727272728	8774.48645161287	8587.38000000004
254	158.963378256826	158.96239827474	158.964690322176	1063.09	1062.07	1063.13	6	6	230.268888888891	310.41777777778	264.180000000002	280.500000000002	200.940000000001	268.260000000002	173.400000000001	212.947777777779	236.640000000002	227.460000000002	172.380000000001	209.891111111113	316.200000000003	277.440000000002	307.020000000002	289.995555555557	223.380000000002	273.695000000002	209.100000000001	196.860000000001	325.734444444446	232.560000000002	208.080000000001	284.890000000002	295.800000000002	205.020000000001	181.782500000002	221.581111111112	205.020000000001	199.116666666668	301.920000000002	189.926666666668	220.320000000002	262.397000000001	218.517777777779	218.280000000002	237.660000000002	182.77888888889	190.740000000001	171.360000000002	216.475555555557
255	158.962655716583	158.960891474655	158.971240179879	1169.14	1153.94	1169.24	7	6	396.780000000008	468.433333333343	484.270000000009	524.279999999991	378.016666666673	554.76500000001	0	383.520000000007	295.800000000006	315.180000000006	431.460000000008	297.840000000006	524.115000000009	475.075000000009	425.013333333341	479.399999999991	365.756666666673	547.740000000011	0	348.38833333334	527.34000000001	303.960000000006	297.840000000006	519.18000000001	506.111666666677	296.283333333328	318.73833333334	368.219999999993	296.820000000006	376.380000000007	547.613333333343	384.540000000007	364.735000000006	704.820000000005	321.300000000006	288.660000000006	276.420000000005	351.899999999994	449.533333333341	284.023333333338	259.675000000005
256	158.961425733115	158.961270402304	158.962091074203	1107	1103.94	1107.99	3	3	1558.21555555556	1930.86000000001	1902.30000000001	1948.27999999996	1675.86000000001	1971.66000000001	1483.08000000001	1511.64000000001	1393.32000000001	1463.70000000001	1701.36000000001	1456.56000000001	1906.41444444446	1872.71777777779	2136.90000000001	1963.59666666668	1453.04111111112	1856.40000000001	1318.25444444445	1481.04000000001	1896.18000000001	1371.90000000001	1360.68000000001	1981.97666666668	1882.90666666668	1421.87999999997	1419.34444444445	1617.71999999997	1331.10000000001	1527.96000000001	1972.78666666668	1534.08000000001	1447.38000000001	1990.02000000001	1218.90000000001	1417.80000000001	1388.22000000001	1501.03333333334	1657.50000000001	1502.46000000001	1332.12000000001
257	158.961454738625	158.961071196057	158.961789928499	1117.71	1115.13	1122.27	4	3	1088.34000000001	1284.73250000001	1097.52000000001	1205.63999999998	1017.02666666667	1340.7188888889	950.64000000001	948.600000000009	911.880000000009	965.940000000007	1024.08000000001	907.800000000006	1387.20000000001	1165.24625000001	1292.34000000001	1199.52000000001	1058.76000000001	1476.52666666668	811.893750000007	936.360000000009	1174.02000000001	806.820000000008	830.280000000008	1429.50111111112	1345.82444444445	849.659999999985	849.660000000008	1005.71999999998	940.440000000007	965.94000000001	1367.82000000001	1071.00000000001	923.210000000008	1275.00000000001	832.320000000008	878.220000000009	924.120000000006	929.337500000008	1042.44000000001	882.300000000006	794.532500000007
258	159.074061673825	159.072927996546	159.08308757489	54.07	52.02	54.084	4	4	155.0704	171.3936	298.2488	333.5945	194.8582	299.2702	197.9188	205.0602	21.4284	26.5252	34.6936	30.576	401.617333333333	412.147333333334	424.458666666667	558.0494	163.264	168.531	94.8786	168.531	58.1495	34.6936	15.303	29.5916	104.957	30.606	29.5848333333333	107.135	53.0504000000001	77.6264000000001	69.3713333333333	66.3260000000001	139.7674	72.4484000000001	54.0812	38.7676000000001	115.297666666667	99.9926666666667	278.5055	109.033	25.505
259	159.965768642526	159.965768642526	159.965768642526	1114.12	1114.12	1114.12	1	1	177.638181818182	233.788181818182	261.352727272728	194.82	182.58	255.227272727273	150.96	171.36	170.34	162.18	225.420000000001	156.06	221.537272727273	216.240000000001	249.900000000001	238.892727272728	187.68	263.394545454546	156.199090909091	150.96	230.520000000001	138.843636363637	158.1	276.42	241.5425	147.9	141.78	192.608181818182	142.8	192.78	234.809090909091	183.6	157.22	256.020000000001	155.04	156.06	150.96	167.28	223.380000000001	129.54	160.282727272728
260	159.966376145941	159.964030953341	159.967684659091	1078.415	1072.31	1098.89	34	21	1089.95333333333	1520.67647058823	1540.19999999999	921.059999999984	1025.65833333333	1582.88166666666	1081.82352941176	1031.81470588235	1055.28823529411	1151.57999999999	1155.2688888889	1012.30833333333	927.068000000003	931.260000000001	1573.85999999999	1565.53222222223	1113.83999999999	1570.79999999999	1082.21999999999	1064.87999999999	1518.77999999999	1069.97999999999	1075.07999999999	1038.36	1629.95999999999	1049.58000000001	1077.70666666666	1110.78000000001	1064.43944444444	1022.04	1054.68	1119.95999999999	1083.86470588235	1893.52692307692	1043.46	1086.92647058823	1022.59666666666	1079.16000000001	1093.04999999999	1053.21333333333	1020.46388888888
261	159.967148913328	159.966525056936	159.971159793871	87.24	84.675	88.768	4	4	168.361875	460.13275	428.88	465.250285714286	247.082	530.53	276.497428571429	316.288571428571	213.0755	180.58425	356.079714285715	196.90825	385.6545	423.40375	388.728857142857	346.885	329.581125	322.636	246.061	408.1	395.870857142857	380.55325	330.572571428572	412.195428571429	415.24175	361.434	353.018857142857	336.694285714286	265.2975	286.700285714286	354.039142857143	279.793142857143	237.893	375.452	249.124	225.502875	227.523714285714	186.66	235.5045	258.132285714286	344.8445
262	160.075933946617	160.073249456337	160.08577088701	236.7065	233.641	237.75	46	46	511.163142857143	790.758333333331	565.264666666665	798.883714285714	465.835333333332	709.131666666665	419.357000000001	1054.82771428572	906.648000000001	974.372857142861	430.560571428573	855.899857142859	1317.25033333333	1065.17828571429	1321.22375	1271.22742857143	1678.99885714286	1065.02914285715	813.167714285714	1579.5405	1463.08971428571	1677.291	1642.52957142857	2336.45428571428	1352.825	1291.62742857143	1073.45828571429	1507.093875	959.068571428571	1019.625	1291.7065	1052.79916666667	2270.704	1816.10857142857	1120.326	1248.82971428571	1608.04533333333	1678.135	1133.53742857143	1764.074	1172.30828571429
263	160.075567222281	160.068032327363	160.085297734388	271.3935	257.118	273.454	50	47	88.7617499999998	159.159	122.506666666667	273.426999999999	883.536499999998	1051.63	822.321500000003	2044.58100000001	2295.37499999999	10927.35	8376.25686666669	13690.9928076923	290.573333333333	448.909999999999	300.973749999999	240.779000000001	1640.3755	1978.26474999999	1626.27850000001	1995.60899999999	278.551	170.395666666667	101.017125	134.6895	201.112374999999	130.688	81.6200000000003	265.113333333334	481.558000000002	232.959000000001	229.584375	128.56725	1421.07733333333	802.964857142857	306.3	519.307250000002	1202.7765	715.175777777779	395.856999999999	766.538666666665	1000.58000000001
264	160.076443481445	160.073788615635	160.08561746398	366.292	360.165	370.386	13	12	8.16228571428571	19.3854285714286	16.3222857142856	20.4057142857143	15.3042857142857	18.3651428571428	13.2637142857144	60.1884285714287	834.564500000004	1013.10825	543.793249999998	1213.820375	13.2637142857143	25.5071428571428	14.284	14.284	43.8722857142857	38.7708571428571	44.8925714285714	31.6288571428571	23.4665714285714	12.2331428571428	9.18257142857142	17.3448571428571	16.3177142857143	7.142	7.142	13.2618571428572	18.365142857143	23.4665714285714	17.3424285714286	8.16114285714288	49.994	44.8925714285714	9.18257142857142	17.3497142857142	42.852	15.3174999999999	20.422857142857	36.7302857142857	44.8925714285714
265	160.076434352707	160.073447892241	160.084153633893	527.4735	520.315	534.632	10	5	7.14175000000003	12.2430000000001	7.14199999999994	3.06342857142858	5.10142857142853	9.18225000000004	5.09812500000002	16.3245714285715	388.728857142854	656.020750000003	21.4260000000002	921.285750000004	8.16228571428577	8.15771428571419	9.18224999999991	9.1825714285715	30.604285714286	13.2637142857144	23.4484999999999	33.6694285714288	8.15599999999995	8.16228571428577	8.16200000000003	13.264875	6.126	9.18225000000004	7.14100000000008	6.12171428571433	3.06085714285717	6.12171428571433	9.18337500000001	7.14200000000005	8.16228571428564	11.2231428571429	5.10125000000002	8.16300000000001	7.14699999999993	5.10142857142853	7.14200000000005	5.10124999999995	8.16800000000005
266	160.076237842612	160.07478139389	160.08289194724	393.319	386.693	396.895	6	4	12.2339999999999	13.2648749999999	12.243	11.22275	11.22275	12.234	6.126	16.3119999999999	373.411500000002	343.018666666666	246.030875000001	386.722124999998	16.324	13.26325	7.14174999999998	8.16299999999995	18.3644999999999	16.312	7.14174999999998	17.34425	10.2025	13.26325	9.18224999999997	11.22275	7.14174999999998	7.14174999999998	6.12149999999998	10.2025	6.126	8.15699999999998	10.20375	12.2430000000001	17.34425	18.3645000000001	7.14174999999998	14.2939999999999	19.3847499999999	14.28525	3.06112499999998	16.324	24.4859999999999
267	160.077964095231	160.07733569502	160.084092914486	121.388	119.37	121.421	3	3	30.6085714285714	80.5348571428571	77.5417142857142	105.089428571429	145.002285714286	147.941428571429	126.515428571429	192.834	132.637142857143	191.813714285715	65.2982857142858	174.468857142857	113.156571428571	155.213714285714	151.129142857143	111.211142857143	159.142285714286	159.164571428572	113.251714285714	153.021428571428	63.2577142857144	27.5284285714286	19.3854285714286	25.4857142857143	79.5154285714285	51.0071428571428	43.8722857142857	203.885714285714	119.373428571429	113.251714285714	124.387714285714	67.3860000000001	599.508	318.329142857143	126.515428571429	211.199142857143	441.783714285714	332.892571428571	218.341142857143	324.178285714286	177.529714285714
268	160.085962173419	160.085867184645	160.08632772167	273.419	273.403	273.431	3	3	88.7690000000002	159.164571428571	119.373428571429	272.416285714286	881.526857142857	1056.735	822.350285714285	2050.70249999999	4105.62971428571	4942.59214285716	1826.81600000001	5261.61342857143	288.498285714284	446.906000000001	298.943714285714	238.758000000001	1640.26057142858	1952.82685714286	1335.554	1995.67885714286	277.517714285714	142.84	87.7486666666669	135.698	199.095	129.685142857143	79.5711428571431	260.973714285715	479.534285714285	231.961571428572	228.544	128.556	1397.184	807.046	266.481	437.702571428571	1210.05885714286	713.179714285714	349.958	653.926833333337	822.173333333339
269	161.058097506326	161.05528846542	161.067941924022	207.114	204.058	208.14	13	13	17.3448571428571	43.8722857142857	35.705	33.6694285714286	23.4501428571429	34.6897142857143	23.4632857142857	31.6288571428571	315.268285714286	295.069	128.556	143.860285714286	29.6186666666667	35.71	28.568	32.6491428571428	45.9128571428571	34.6856666666667	23.4665714285714	45.9128571428571	33.6694285714286	29.5882857142857	33.6476249999999	44.9239999999999	32.6491428571428	23.4665714285714	22.4462857142857	22.462	20.4028571428571	26.5274285714286	26.5274285714286	18.3651428571428	28.568	26.5274285714286	17.3448571428571	12.2417142857143	25.5041666666667	16.3226666666667	7.142	17.3448571428571	9.18257142857142
270	161.081261346596	161.077120069834	161.090074975084	269.367	256.087	272.423	21	20	16.3240000000001	32.6480000000001	29.609	38.7694999999999	126.5265	130.688	90.8022500000004	277.507999999999	1616.2245	1849.86433333334	1450.34399999999	2153.67235714286	44.8635000000002	65.2960000000003	58.1542500000002	44.8946666666666	217.180125	255.062500000001	206.090500000001	252.187	48.9719999999999	26.5265000000001	27.5467499999999	39.7897500000002	25.525	34.7097500000001	23.4657499999999	45.9112499999999	52.0327500000002	34.714	31.6471250000001	17.3442500000001	148.045	103.04525	45.9787499999999	66.3162499999998	161.1995	104.07825	58.1542499999998	102.986333333333	151.108
271	161.094482454272	161.093338382508	161.095723594677	384.63	381.609	384.737	7	7	45.8775	87.7414999999998	101.9625	129.667	67.3364999999998	116.3085	67.3364999999998	152.017250000001	83.6582222222219	106.041	43.8707499999999	112.2275	71.4262500000001	103.04525	73.4580000000003	43.8707499999999	73.4160000000002	113.24775	60.239	116.318	146.916	196.902888888889	160.179250000001	179.696	90.8022500000004	97.9440000000004	78.5742222222224	125.506124999999	45.9112499999999	71.4155555555557	88.7617500000004	79.5794999999998	96.8683333333336	68.3567500000003	60.1947499999998	45.9112499999999	66.3243749999996	87.7415000000004	23.4485	68.3623333333333	15.305625
272	161.953795536229	161.953795536229	161.953795536229	297.912	297.912	297.912	1	1	14.2835000000001	16.3239999999998	23.4657499999998	16.3240000000001	9.18225000000004	19.3847500000001	6.12149999999994	10.2024999999999	24.4860000000001	17.3442500000001	54.0864999999999	23.4657499999998	18.3645000000001	17.36975	8.16200000000003	15.3037500000001	21.4252499999998	22.4454999999998	40.8099999999996	10.2024999999999	17.3442500000001	14.2834999999999	19.3847499999998	19.3847499999998	22.4455000000001	25.5062499999998	20.3799999999998	6.12150000000003	22.4124999999999	7.14175000000003	19.3847499999998	10.2024999999999	8.16199999999992	13.2632500000001	17.3442499999998	35.7174999999999	43.8814999999999	8.17399999999998	63.2554999999994	49.9922500000002	80.5010000000004
273	162.043186886451	162.039368230646	162.051251493902	187.7055	183.652	188.771	10	10	248.961333333334	664.128500000001	570.339714285714	714.099999999999	33.6694285714286	679.542000000002	390.769428571428	1040.69142857143	243.819833333334	274.424833333334	133.657428571429	234.868333333334	370.363714285714	480.577000000001	550.491428571428	409.134571428571	28.588	860.100857142857	376.441500000001	609.139000000001	89.7851428571428	35.7058333333334	46.9725714285714	41.8336666666668	108.137666666667	38.7663333333334	37.7505714285714	787.660571428571	205.077428571428	34.6913333333334	232.636000000001	132.748571428571	1378.213	880.909714285714	213.249666666667	294.876333333334	621.266999999999	331.592857142857	458.108285714286	597.887428571428	75.5046666666669
274	162.053522481031	162.053172323784	162.053872638279	256.0755	255.089	257.062	2	2	17.3428333333334	32.6506666666667	19.3854285714286	39.791142857143	27.5438571428572	45.9128571428573	29.5882857142857	69.3713333333331	114.277333333333	103.048857142857	56.1157142857143	136.718285714286	46.9331428571428	55.0877142857144	63.2577142857143	31.6288571428573	127.541666666667	37.7505714285714	35.7116666666666	82.6335000000001	124.474857142858	90.8096666666664	66.3216666666668	93.9626666666669	84.6837142857146	49.994	29.5896666666666	125.495142857143	64.278	31.6303333333334	81.6133333333338	67.2822857142857	117.319166666667	98.9561666666664	40.8133333333334	56.1091666666668	93.866285714286	69.3794285714288	35.7100000000001	85.704	48.9668571428573
275	162.072780103288	162.072779773109	162.072780433468	58.145	58.143	58.147	2	2	49.9653	88.7661	65.3312	87.7458	79.5834	129.6543	49.9947	188.7555	354.8556	639.7281	355.0296	392.5845	142.842	161.2074	158.1465	126.5172	39.7878	29.5887	28.5852	35.728	119.3751	64.2852	63.2586	114.296	171.2088	71.421	40.812	396.8967	137.7405	158.317	199.9788	143.8482	348.9426	283.6156	133.6593	188.7555	205.0803	437.7087	289.7652	296.9073	57.1704
276	163.067244585823	163.06271040098	163.069247730276	58.159	56.095	58.16	3	3	142.74	186.70575	129.558142857143	129.57175	101.008285714286	90.869	88.7648571428571	89.782	114.176	168.347142857143	267.3055	107.0475	71.4175	86.7242857142857	82.6431428571428	71.42	37.7505714285714	45.9128571428572	20.42	27.5477142857143	128.556	54.0751428571428	35.70875	95.9035	118.1895	44.8925714285714	30.6085714285714	115.292285714286	32.6491428571428	59.2373333333333	91.8128571428571	76.5428571428571	72.4402857142857	67.3388571428572	51.0142857142857	37.74925	44.8925714285714	132.637142857143	164.266	62.23525	14.294
277	163.074320956366	163.07179479561	163.084023275089	196.877	193.85	197.949	21	21	18.3651428571429	19.3854285714286	17.3594285714286	27.5477142857143	13.2748571428571	24.4868571428571	17.3424285714285	51.0571428571428	3310.54514285714	3668.94742857143	2653.88700000001	2230.885	21.426	31.6288571428573	27.5708571428571	15.3042857142857	220.227428571429	125.495142857143	204.905142857143	252.222285714287	29.5882857142857	28.546	17.3448571428571	26.5274285714286	19.3827142857143	22.4651428571428	16.3382857142857	44.8925714285714	10.2014285714286	19.3691428571428	27.5477142857143	16.336	72.440285714286	25.5071428571428	14.284	45.9064285714287	28.568	54.0751428571428	36.7302857142857	44.8925714285714	22.4462857142857
278	163.076430066214	163.07336735652	163.078628404204	209.171	209.16	211.195	4	4	13.2637142857143	12.2434285714286	18.3651428571428	26.5274285714287	11.2231428571429	18.3651428571429	17.3448571428572	22.4462857142858	227.523714285714	294.089142857144	84.6837142857146	99.9880000000003	15.315	15.3021428571428	19.3854285714286	14.284	22.4431428571429	12.2434285714286	9.18257142857146	17.3448571428571	12.2434285714286	12.2537142857143	14.284	16.3382857142858	12.2434285714286	10.2028571428571	16.3245714285715	18.3805714285714	6.11657142857145	17.3302857142857	10.2028571428571	15.3042857142857	20.4057142857143	16.3245714285715	9.18257142857142	9.19028571428571	7.148	21.426	24.4868571428572	8.16228571428574	11.2137142857143
279	163.076243001079	163.075545654297	163.07694034786	228.551	228.545	228.557	2	2	12.2434285714286	23.4665714285714	16.326	24.4834285714285	26.5682857142857	28.588	20.4057142857143	34.714	173.302857142858	331.592857142857	145.900857142857	121.414	21.426	19.3990000000001	21.444	22.4462857142857	22.4462857142857	23.4665714285714	23.4665714285714	18.3497142857143	19.38475	29.5882857142857	17.3181428571429	18.3651428571428	17.3448571428571	21.444	11.2231428571429	25.50625	8.16228571428571	19.38	19.4017142857143	13.2637142857143	30.6085714285715	23.4665714285714	18.3651428571428	21.426	22.4462857142857	17.3594285714286	37.7505714285714	21.426	19.3854285714286
280	163.110486932703	163.109481962601	163.111679126851	384.63	384.624	384.681	3	3	27.5265	54.0732499999999	82.5929999999997	79.6380000000001	52.0327499999999	49.9922499999999	47.9517499999999	80.5997500000003	38.7694999999999	39.7653749999999	52.0327499999999	37.7492499999999	44.8965000000001	58.1542499999998	46.9315000000002	35.7087499999999	43.8438749999999	46.9314999999999	55.134	65.2959999999998	98.9642499999997	133.65275	103.04525	99.0370000000001	76.5187500000003	62.2352500000003	63.2710000000003	74.4873749999996	24.4859999999999	30.6075000000001	58.1542500000002	52.0327499999999	77.4915000000004	38.7695000000002	34.6884999999999	34.6884999999999	37.7538749999998	76.5187500000003	27.5265	30.6074999999999	17.346375
281	163.987730842541	163.982323964437	163.993137720645	159.169	159.161	159.177	2	2	95.9068571428571	127.535714285714	112.231428571429	86.7242857142857	44.8925714285716	53.0548571428571	37.7505714285714	101.093142857143	334.653714285714	369.291714285715	45.9128571428573	332.333714285714	56.1157142857143	84.6125714285714	75.5011428571428	49.994	29.5882857142857	29.6090000000001	26.5274285714286	42.816	52.0345714285714	28.568	27.5477142857143	33.6411428571428	44.9302857142857	29.5882857142857	20.4228571428571	164.243	56.1157142857145	35.71	63.3019999999999	39.791142857143	272.607	181.458285714286	31.6288571428571	65.2434285714285	167.326857142858	188.752857142858	38.7708571428571	101.008285714286	69.3697142857142
282	164.014012688918	164.014012688918	164.014012688918	255.038	255.038	255.038	1	1	28.568	39.7855714285714	31.6377142857142	25.5071428571427	16.3245714285714	26.5274285714284	18.3651428571428	15.3042857142857	24.486	17.3448571428571	34.6897142857143	19.3854285714286	25.5071428571428	34.6897142857143	34.6897142857141	31.6288571428571	25.5071428571428	30.6085714285714	49.9940000000002	83.6634285714289	35.71	18.3645	22.4462857142857	29.6090000000001	54.0751428571428	23.4665714285713	17.3448571428572	60.1968571428569	59.1765714285714	36.7290000000002	49.994	11.2152857142857	47.9517500000002	44.8925714285714	33.6694285714286	26.5274285714287	67.3388571428568	49.9869999999999	53.0548571428571	53.0548571428571	52.0345714285714
283	164.079623432279	164.077121788347	164.08108663064	194.888	194.864	196.911	5	5	6.12200000000001	8.16133333333335	5.10499999999999	8.16133333333331	5.10583333333332	6.12099999999998	2.04033333333333	10.216	492.3148	496.821166666665	327.526999999999	282.586166666666	7.14233333333332	13.2643333333334	5.10666666666665	6.12199999999999	25.4833333333333	16.3226666666666	20.3866666666666	38.7676	5.10166666666665	8.15360000000001	5.10166666666665	9.18149999999997	5.10083333333334	3.06099999999999	3.06349999999999	2.0404	6.12099999999998	7.13533333333332	4.0816	4.08466666666665	16.3232	8.16320000000001	2.04066666666666	7.14116666666668	8.16133333333331	13.2621666666666	7.14233333333332	8.16266666666665	4.07733333333332
284	165.053646378251	165.051956912588	165.064814857099	114.266	110.188	115.277	14	14	74.4808571428571	110.196	86.7242857142858	106.109714285714	67.342	111.198166666667	56.1183333333333	185.518666666667	394.850571428571	430.580666666667	300.984285714286	446.906	131.616857142857	121.312	119.373428571429	87.7445714285714	266.294571428571	222.432666666667	170.395666666667	296.917	160.184857142857	236.706285714286	250.145	307.867428571428	205.087	139.785666666667	144.758857142857	154.192571428572	75.5011428571428	69.3794285714285	166.287166666667	117.453333333333	284.420571428571	130.486857142857	63.2606666666667	122.434285714286	140.681142857143	141.700571428572	55.098	140.799428571429	76.5124999999999
285	166.016790044875	166.016790044875	166.016790044875	252.006	252.006	252.006	1	1	17.3448571428572	30.6085714285715	30.6042857142857	26.5274285714286	22.4462857142857	29.5848333333334	16.3222857142858	14.284	14.284	16.3245714285714	35.7100000000001	15.3042857142857	29.5882857142857	31.6288571428573	32.6491428571428	20.4057142857143	22.4462857142857	23.4638333333334	20.3885714285715	20.4057142857144	23.4665714285714	16.3245714285715	17.3448571428571	27.5477142857144	25.5071428571428	22.4462857142857	17.3448571428571	16.3245714285714	24.4765714285715	25.4857142857143	32.6445714285714	15.3042857142857	13.2525714285714	25.5071428571428	13.2637142857143	22.4431428571429	15.3042857142857	14.306	34.6897142857143	13.2618571428572	21.4260000000001
286	166.083736590012	166.079710289842	166.094152492126	154.065	151.979	157.086	65	65	1134.518	2032.504	1705.91771428572	2264.95866666666	1259.03257142857	1838.55485714286	1252.87771428571	2569.73933333333	1380.44657142857	1531.44885714286	564.218	1794.61975	1362.03375	1541.96166666666	1373.30457142857	1218.278	1516.39714285714	1584.57766666667	1246.7455	1785.29166666666	1308.824	891.625666666664	1174.38171428571	1535.53	1418.32125	720.237666666664	686.684333333332	1506.962	1020.16666666666	904.887833333331	1368.4905	967.118000000002	1961.7805	1253.89714285714	628.928666666665	1251.949	1266.17457142857	1572.33366666666	135.704333333333	1494.66625	583.630666666665
287	167.060958716048	167.055463446429	167.066453985667	844.7415	841.695	847.788	2	2	7.14155555555557	34.6875555555556	64.2809999999999	47.9504444444445	10.2022222222221	77.4946666666668	7.14155555555557	36.7039999999997	129.667000000001	114.277333333333	4.0808888888889	69.3373333333335	40.8133333333333	44.9191111111111	60.2717777777775	66.3144444444438	12.244	18.366	36.7040000000002	11.2224444444445	22.488888888889	39.793	88.8173333333332	43.8456666666668	27.549	60.2324444444444	16.3342222222222	8.16266666666666	73.4159999999993	19.3842222222223	12.244	24.4853333333334	10.2088888888889	82.6469999999999	67.3346666666668	130.588444444445	73.4159999999993	24.488	10.1966666666667	126.507555555556	80.5536666666658
288	167.087846406977	167.087846406977	167.087846406977	154.026	154.026	154.026	1	1	146.736	287.6964	254.0796	322.0672	141.8078	253.0096	169.1872	439.189	48.9696	139.7948	27.5508	207.1006	175.5088	207.3442	181.6312	140.7876	229.815	239.747	128.5452	241.7874	160.0144	120.3836	112.112	193.838	193.838	100.9998	96.8999999999999	227.5492	75.5096000000001	126.5048	174.5226	119.3634	312.2424	173.434	72.3632	141.8356	104.0604	243.8278	26.5252	154.0804	77.5504000000001
289	169.034622555664	169.034560360583	169.034684750746	83.666	82.64	84.692	2	2	284.64975	569.2995	620.362666666666	692.730888888889	325.499625	416.262	260.156666666667	434.662	558.3435	715.477777777778	399.970666666667	324.4395	227.509555555556	322.214666666667	188.74625	236.691555555556	55.134	71.4622222222221	32.648	48.972	195.888	127.53125	92.8402222222222	185.700666666667	238.7385	92.785875	76.5250000000001	113.257	68.3548888888889	122.43	215.149666666667	162.321333333333	131.5155	123.45025	82.6402500000001	45.915	44.891	89.7820000000001	65.2586666666667	35.70875	76.5187500000001
290	171.137739599142	171.135559136722	171.138443333762	363.7425	354.004	370.369	10	4	17.3456666666667	42.8540000000001	39.7929999999997	43.8671666666665	14.2823333333334	36.7320000000001	11.2218333333333	15.305	17.3428333333333	23.4638333333335	22.4473333333334	11.2236666666667	19.3863333333334	21.4235000000001	30.6050000000002	27.5490000000001	4.08066666666665	27.5490000000001	13.2621666666667	9.18299999999994	30.6049999999999	15.3049999999999	13.2643333333334	17.3456666666667	35.7116666666668	25.5083333333334	21.4269999999999	10.2033333333334	18.3629999999999	9.18300000000002	14.2846666666667	8.16266666666669	12.244	33.6710000000001	22.4436666666668	3.06049999999999	17.3456666666667	19.3863333333334	14.2823333333334	15.305	6.12200000000001
291	171.9906371792	171.988310231103	172.001382898401	115.2865	111.208	116.321	32	32	146.941714285714	294.821285714286	276.458714285715	325.471142857143	415.256285714286	610.130857142857	400.972285714286	447.591857142857	329.552285714286	318.292	250.990285714286	231.604857142857	180.590571428571	180.464142857143	182.631142857143	176.509428571428	92.846	40.8133333333333	64.2705000000001	74.4808571428571	128.556	148.836571428571	209.305	128.541	98.9677142857142	126.515428571429	153.963375	306.3	165.286285714286	143.860285714286	182.631142857143	132.751666666667	462.820571428571	421.024000000001	184.671714285715	309.103285714286	407.828571428571	407.828571428571	264.254	440.763428571428	109.170571428571
292	172.096405626009	172.093541559547	172.106536314917	248.962	247.93	252.998	9	9	47.9556666666666	98.9723333333331	108.155333333333	185.6764	116.3256	318.0286	208.148000000001	375.482666666668	1514.91214285715	1645.72085714286	930.392000000001	2904.88900000001	199.9592	271.408666666666	230.6104	210.154333333334	273.404666666667	357.07	241.582000000001	368.340333333332	128.562	167.471333333334	128.541	138.742666666667	203.013166666667	186.7332	122.44	230.557666666666	270.123333333334	209.982666666667	261.205333333333	113.2644	1259.236875	641.789666666668	251.001999999999	410.173999999999	774.3318	312.9156	423.438333333334	745.894125000001	720.355333333332
293	172.977402687073	172.975968351895	172.980643585122	59.156	58.143	60.2	5	5	39.7577142857143	190.793428571429	131.623	183.63	88.7648571428572	136.702333333333	102.028571428571	71.4233333333333	73.3988571428572	90.8054285714286	95.9113333333333	51.0142857142857	146.904	101.013	136.724666666667	184.671714285714	33.6694285714286	80.5348571428571	66.3742857142857	27.5477142857143	246.920666666667	956.007714285715	1590.52644444444	290.795	306.848	861.091	935.569250000001	96.9158333333333	277.517714285714	112.328333333333	170.395666666667	162.202714285714	59.1765714285714	121.414	336.694285714286	171.408	63.2503333333333	36.726	85.708	133.641833333333	218.524571428572
294	172.976210007116	172.975788993631	172.9766310206	69.884	69.382	70.386	2	2	187.730181818182	439.332666666667	392.805	507.075545454545	209.155909090909	411.969818181818	247.038	325.467	118.298909090909	104.067818181818	194.872090909091	79.5812727272727	392.805	319.345363636364	332.608909090909	368.5449	159.162545454545	241.804636363636	117.27125	148.959818181818	617.595	1031.02636363636	1510.05538461538	743.778818181818	536.663454545455	957.015818181818	637.386363636363	267.311454545455	337.710272727273	328.527818181818	500.953909090909	307.102090909091	152.020636363636	282.47075	364.237363636364	220.378909090909	145.899	91.8245454545454	161.116909090909	214.352727272727	225.480272727273
295	172.978540889552	172.978540889552	172.978540889552	85.707	85.707	85.707	1	1	85.7052	187.7352	170.3901	238.743818181818	109.2363	279.5348	144.878727272727	136.7202	67.2672	46.9614	83.6564000000001	49.9898	224.466	181.527636363636	232.622181818182	178.5525	109.2256	217.4304	102.03	146.9232	171.3936	262.1914	258.129	262.1914	224.444	220.3848	192.8178	155.0856	137.7405	102.03	236.576727272728	151.0784	65.2992	221.4051	125.4969	97.9488	65.2992	52.0302000000001	61.182	75.5022	136.7202
296	173.141657226964	173.141657226964	173.141657226964	107.103	107.103	107.103	1	1	35.68	21.444	12.2434285714286	69.3794285714285	8.16228571428571	34.6848571428571	5.10142857142857	10.1942857142857	8.15542857142858	10.2028571428571	7.142	14.284	17.3448571428571	14.284	4.08114285714286	9.18257142857142	113.251714285714	38.7708571428571	74.4808571428571	74.4808571428572	83.7337142857142	648.878999999999	447.591857142857	357.1	34.6897142857143	70.3997142857144	118.353142857143	6.12171428571428	4.084	9.18257142857142	18.3651428571428	8.15542857142857	8.16228571428571	10.2028571428571	4.08114285714286	5.10499999999999	9.18257142857142	6.12171428571428	3.06085714285714	6.11657142857143	26.5274285714286
297	173.986368237625	173.986368237625	173.986368237625	115.301	115.301	115.301	1	1	64.287	117.316428571429	113.235857142857	121.397	157.124	268.335142857143	177.529714285715	185.562	129.576285714286	133.657428571429	43.8722857142857	95.9068571428573	72.4402857142858	67.3105714285714	61.2171428571428	74.4808571428572	30.6085714285715	18.3651428571428	19.3854285714286	25.5071428571428	70.3997142857144	43.8354285714286	62.2897142857144	45.9128571428572	43.8722857142857	47.9534285714285	50.9785714285714	134.794	64.2780000000001	45.9128571428571	63.2577142857144	63.302	198.788571428571	212.219428571428	97.9474285714287	115.292285714286	173.33625	151.98	125.495142857143	125.495142857143	38.7708571428571
298	175.038971394956	175.035831804318	175.050657870879	295.889	291.796	302.027	113	61	896.873000000002	1601.84857142857	1641.63971428571	1969.15142857143	1306.986	1722.24228571428	1318.20914285714	1800.31085714286	34.6856666666666	39.7929999999997	31.6251666666666	26.5286666666667	1537.51675000001	1766.57714285713	1575.13733333333	1578.32675000001	673.388571428571	888.637749999998	249.961249999998	654.003142857143	1019.26542857143	484.658333333334	658.115000000002	1017.58575	1012.17066666666	921.361000000002	360.7968	1385.548	370.9888	865.202285714285	1029.34816666666	809.124333333335	1721.81485714286	1583.55733333334	424.4032	496.934800000003	621.3018	1419.42166666667	391.833599999998	723.298166666671	309.8368
299	175.116766800164	175.111859074759	175.128807055302	51.023	49.975	62.229	19	14	71.4116666666667	111.211142857143	62.2403333333333	72.4402857142857	68.3511666666667	71.4100000000001	48.968	225.714666666667	640.769333333333	711.056166666667	368.323142857143	166.306571428571	184.516571428571	197.935428571429	209.334285714286	132.621666666667	4403.75866666667	3129.365	2462.96971428571	3559.704	216.275333333333	119.379	74.4808571428572	199.1275	225.483142857143	56.1183333333333	55.0877142857143	129.582333333333	148.940857142857	82.6335	170.534833333333	105.094333333333	394.869	131.623	134.684	177.529714285714	376.503	235.697	717.160428571429	321.39	121.300666666667
300	175.116617287134	175.116617287134	175.116617287134	73.452	73.452	73.452	1	1	11.22275	16.304	16.324	17.346375	19.3842222222222	24.456	18.3645	25.50625	54.07325	75.5539999999999	12.243	18.364	13.26325	19.38475	17.34425	15.30375	667.225333333333	261.184	445.837111111111	425.479	10.21	24.486	15.305625	16.324	15.30375	11.22275	7.14175000000001	9.176625	18.3645	13.26325	15.30375	13.26325	25.5083333333334	12.2445	17.346375	19.38475	42.85575	20.405	26.507	37.74925	21.427
301	175.115902987393	175.115902987393	175.115902987393	97.922	97.922	97.922	1	1	6.122	8.16266666666667	5.10166666666667	11.2328333333333	3.0605	12.244	4.07733333333333	13.2643333333333	7.14233333333333	28.5693333333333	2.04066666666667	13.2643333333333	7.14816666666666	16.3226666666667	8.15600000000001	4.08066666666666	169.375333333333	48.976	94.9684999999999	101.013	6.121	17.3456666666667	6.122	4.08066666666666	11.2236666666667	7.14233333333333	3.058	8.17066666666667	10.2033333333333	5.10166666666667	6.11499999999999	7.14233333333333	14.2846666666667	9.19949999999999	5.10166666666667	14.2846666666667	16.3253333333333	10.2016666666667	6.121	9.192	12.232
302	176.075741702563	176.075741702563	176.075741702563	432.594	432.594	432.594	1	1	8.16177777777779	5.10111111111112	6.11066666666666	3.06300000000001	3.06266666666666	3.06075000000001	5.10166666666666	7.14233333333337	289.774666666666	438.695555555556	6.12225000000001	664.453200000002	8.16200000000003	8.1573333333333	7.14155555555557	6.12225000000001	4.0808888888889	6.12199999999999	7.14262500000001	8.16088888888893	7.14155555555557	3.061	2.04049999999999	3.06066666666667	4.0808888888889	3.057	4.08088888888887	5.10166666666666	5.10166666666666	5.10111111111112	2.04075	5.10166666666666	4.08088888888887	7.14174999999998	3.06066666666667	6.12200000000003	8.16177777777779	0	3.06066666666667	7.14155555555557	3.061125
303	176.101873634835	176.100938790903	176.111824312459	54.067	53.04	54.084	5	5	149.8665	182.62475	272.645142857143	249.97	188.74625	276.691	195.744	194.874571428571	41.804625	64.27575	43.8722857142857	26.507	323.221125	371.384	389.749142857143	511.14525	608.1435	240.989714285714	217.473	533.983	65.296	17.346375	15.3042857142857	36.7302857142857	80.48125	28.567	15.3042857142857	114.272	76.5187500000001	69.4862857142858	61.215	52.039125	154.05775	83.6605	51.01875	39.78975	108.150285714286	109.170571428571	164.266	120.301	30.63
304	176.151654144084	176.151654144084	176.151654144084	343.853	343.853	343.853	1	1	13.2643333333332	16.3253333333332	22.4436666666666	20.4066666666667	4.08066666666669	7.14116666666664	3.06349999999998	15.3025	31.5683333333334	34.6913333333331	8.16133333333331	10.2016666666666	5.10166666666668	5.10166666666668	8.16266666666669	8.16133333333331	8.16133333333331	5.1066666666667	2.04233333333332	6.11599999999999	6.12199999999996	7.14233333333328	4.0813333333333	6.11599999999999	7.14233333333335	3.06049999999999	0	6.12199999999996	5.10166666666663	0	8.16133333333331	3.06049999999999	15.32	9.18300000000002	3.06049999999999	2.04033333333333	4.08133333333334	7.14233333333335	2.04066666666665	7.13533333333332	3.06399999999999
305	176.969996322003	176.967620336317	176.981311738491	231.588	228.494	241.769	25	17	41.8302499999999	120.301	93.9320000000001	88.7617500000001	232.959	327.741	261.184	428.060875	67.3859999999998	67.3388571428571	98.953857142857	57.134	142.835	176.50325	219.515	113.261625	484.61875	433.60625	344.8445	462.173249999999	97.9440000000001	87.7414999999998	65.216	86.7318749999998	115.28825	42.8819999999999	48.9719999999999	190.78675	115.28825	85.7009999999998	109.247	74.4782500000001	474.764999999999	284.64975	134.673	168.34125	436.720500000001	314.2755	366.26975	294.862571428571	186.705749999999
306	177.040536461521	177.040536461521	177.040536461521	60.2	60.2	60.2	1	1	30.585	179.586	306.075	360.138444444444	23.46575	392.785555555556	26.5265	29.590875	23.43125	15.30375	429.52525	18.3645	324.4395	125.49075	182.62475	296.89275	10.2025	135.610125	18.378	18.3645	163.24	89.7160000000001	96.9211111111111	80.59975	54.040125	48.978	31.62775	32.648	26.5265	22.45925	85.701	31.62775	37.74925	173.4425	26.5265	26.52975	22.4455	122.43	1971.06933333333	28.567	15.315
307	177.040671181658	177.040671181658	177.040671181658	70.397	70.397	70.397	1	1	23.4651111111111	233.351	445.837111111111	418.336666666666	23.4651111111111	545.5395	22.462	28.5662222222222	21.4106666666666	25.5083333333333	271.379111111111	21.427	404.0685	191.801777777778	270.358888888888	343.014	23.4676666666666	162.233	23.4523333333333	29.5864444444444	154.171	38.7937777777777	53.0573333333333	49.9908888888889	52.0313333333333	24.4853333333333	26.5084444444444	42.854	17.3437777777778	30.6066666666667	129.568222222222	24.488	23.4676666666666	220.248	16.3253333333333	19.3842222222222	24.488	214.27	1852.7949	24.4853333333333	13.2628888888889
308	177.050166868552	177.046380533216	177.060143838717	270.348	265.269	272.423	17	17	41.8258571428573	51.0125000000002	58.197	57.1339999999998	54.0798750000001	75.5540000000001	46.9315000000002	119.356714285715	1050.21375	1446.74672727273	692.289	1617.09625	62.1971250000003	59.1765714285714	57.1340000000002	57.1280000000002	76.4571428571431	98.9642500000004	92.8460000000007	92.9240000000003	59.1744999999998	93.8630000000004	62.2374285714285	72.4402857142862	51.05	51.0437500000002	40.8114285714286	46.9314999999999	39.7897500000002	40.84	46.9660000000003	38.7695000000002	79.6380000000001	54.0675714285716	33.7212857142858	30.6042857142858	52.0327499999999	37.7538750000001	39.7897499999999	48.9325714285716	36.7560000000002
309	177.05364425564	177.05362079018	177.057730796553	285.675	285.669	289.755	3	3	27.5467500000001	48.9719999999999	49.9922499999999	63.2167499999999	43.8707499999999	58.1542499999998	54.113	110.187	126.418	140.7945	38.7694999999999	185.680444444445	46.9314999999999	49.9922500000002	84.6323333333335	78.5592499999998	46.9315000000002	33.6682499999999	29.609	44.8634999999999	55.134	79.5795000000003	30.585	45.9112499999999	42.8504999999999	38.7695000000002	34.69275	57.1339999999998	28.5662222222223	34.6885000000001	42.8504999999999	34.69275	111.20725	68.3567499999998	51.0124999999999	81.6200000000003	82.7009999999995	77.5389999999998	69.3297777777777	97.9560000000001	52.0327499999999
310	177.056329172795	177.053070523091	177.066016293522	297.411	295.871	304.033	6	6	48.9737142857143	89.7851428571428	91.8150000000006	95.8934285714281	123.454571428571	172.428285714286	107.115	144.880571428571	91.8257142857142	91.8257142857142	37.7505714285714	73.4605714285714	59.1765714285714	74.5329999999999	63.2577142857143	104.069142857143	40.8114285714286	37.7505714285714	21.426	51.0142857142857	49.9963333333335	57.136	31.6288571428571	52.0345714285714	62.2374285714285	36.7260000000002	33.6694285714286	122.42	87.6831428571429	68.3591428571428	92.846	79.6491428571425	196.915142857143	108.150285714286	106.094857142857	127.535714285714	157.131333333334	158.280833333334	138.642285714286	283.639428571428	39.7632857142857
311	178.022980906487	178.022772533873	178.0231892791	300.962	298.933	302.991	2	2	170.381749999998	194.867750000001	166.300750000001	143.855249999999	25.4749999999998	93.8629999999991	20.4050000000001	70.3972499999993	202.306499999999	158.138749999998	33.6682500000001	218.333500000001	144.875499999999	244.860000000001	183.644999999998	144.697999999999	72.4377499999993	167.321000000001	311.176250000001	224.455000000001	170.381749999998	18.369	51.0125000000002	57.1340000000002	451.970749999996	137.733750000001	12.2430000000001	379.533000000002	482.578250000002	124.470499999999	466.825500000001	1.0215	265.265000000001	532.570500000002	115.11875	301.993999999997	870.273250000004	294.852250000001	244.560000000001	754.149499999999	839.449999999998
312	178.034970629346	178.030769570952	178.046856158713	303.019	298.91	307.087	53	53	278.538	338.73485714286	207.118	196.924333333334	65.3013333333335	119.3595	39.7911428571428	169.486000000001	122.52	92.8503333333336	13.2525714285715	127.535714285714	187.710666666668	406.073714285717	251.981166666666	205.905333333335	149.982	212.070857142857	159.164571428573	479.937142857145	234.665714285714	11.2310000000001	35.7100000000003	66.3185714285719	546.809333333337	79.5859999999994	13.2730000000001	722.337000000003	273.436571428571	320.369714285714	566.655000000004	7.14816666666661	911.880571428575	651.962571428571	72.3794285714288	186.686142857143	1093.74628571429	944.784571428578	86.6514285714289	883.536500000004	1064.28342857142
313	178.426325368238	178.426325368238	178.426325368238	302.991	302.991	302.991	1	1	2.04079999999999	5.10200000000003	5.10199999999998	6.1212	5.10200000000003	4.0808	3.06119999999999	1.02140000000001	0	0	2.0404	0	2.0404	3.0606	3.0606	9.17100000000005	1.0202	4.0768	0	3.0606	4.0808	1.02139999999999	1.02040000000001	3.0606	4.0808	2.04079999999999	0	3.06120000000002	0	2.04079999999999	6.12840000000003	0	4.08560000000002	7.14279999999997	0	1.0202	2.0404	2.04080000000001	1.01899999999999	2.0404	3.06119999999999
314	179.047901580693	179.046001879642	179.059898580217	88.768	81.615	90.814	29	25	92.846	203.036857142857	204.2	593.806285714287	30.6342857142858	398.245714285715	17.3424285714286	24.4868571428571	20.3914285714286	96.927142857143	85.704	26.5274285714286	675.334571428572	969.908117647059	700.911750000001	715.220285714285	44.8925714285715	869.891999999999	161.205142857143	41.8317142857143	362.201428571429	37.7241428571428	24.4868571428572	253.030857142857	324.450857142857	79.6491428571428	43.9091428571429	90.8054285714285	153.042857142857	43.87075	475.453142857143	40.8114285714286	748.889714285714	912.177999999999	36.7611428571429	27.5477142857143	32.648	18.36675	102.962285714286	78.5592500000001	43.8722857142857
315	179.039982896986	179.038442366464	179.052053088362	302.991	298.933	304.028	3	3	85.704	116.312571428571	95.9068571428571	95.9068571428571	69.3794285714285	93.8662857142857	70.3997142857143	52.0782857142855	87.8059999999999	84.6837142857142	199.976	97.9474285714285	115.292285714286	109.170571428571	109.155285714285	106.035428571429	90.8054285714285	117.234285714286	76.5214285714285	101.008285714286	110.190857142857	93.9320000000006	91.8257142857142	123.437285714286	129.576285714286	87.7445714285714	88.8269999999999	103.048857142857	117.332857142857	80.6025714285714	138.856	82.7009999999999	89.8605714285717	134.677714285714	112.137142857143	103.048857142857	174.444428571429	106.109714285714	185.562	130.596571428571	128.448
316	179.069855497915	179.066680951368	179.079640674441	293.814	292.805	296.915	16	16	23.4646	58.1627999999997	47.9478333333332	44.8888	39.7955999999998	35.7139999999998	32.6464	49.9408	1783.39700000001	2194.73700000001	1506.90925000001	2259.93285714286	53.0607999999997	60.2035999999997	51.01	38.7676	134.683999999999	123.4442	157.1108	145.8886	47.9556666666668	38.7726666666664	35.707	45.864	44.8975999999998	24.4848	33.7061999999998	53.048666666667	31.6262	42.8539999999997	53.0504	45.909	58.1020000000004	61.212	29.5858	33.6709999999998	29.5896666666667	46.9736666666667	33.6732000000002	26.5252	35.707
317	179.10572470051	179.10572470051	179.10572470051	398.971	398.971	398.971	1	1	38.7684444444445	48.976	62.2335555555553	61.2133333333335	36.7280000000001	62.2335555555557	46.9608888888891	58.14	90.7997777777779	128.562	55.0920000000001	135.689555555556	60.1931111111112	48.976	47.9243333333331	56.1122222222223	35.7077777777778	45.9200000000001	31.6268888888889	43.8743333333333	89.7893333333332	67.3346666666668	53.0862222222222	91.8300000000005	47.9191111111111	45.9399999999999	33.6673333333332	43.8695555555554	33.6893333333335	39.793	48.9440000000001	45.9100000000001	35.6883333333332	43.8695555555556	34.6875555555556	32.6471111111112	32.6506666666666	43.8743333333333	32.6684444444446	34.6913333333333	42.8540000000002
318	179.105217473424	179.10401549113	179.106333481638	384.63	381.609	384.737	7	7	53.014	86.7212499999998	108.08025	126.604	65.2959999999998	98.9642499999997	69.3769999999998	126.511000000001	466.270571428571	485.341499999999	242.819499999999	505.023749999999	85.7115000000001	88.7617499999998	82.6402500000003	64.2757499999998	110.190857142857	106.106	96.9950000000001	126.497714285714	135.69325	107.13	149.976750000001	163.36	90.8022500000004	88.7617500000004	72.4402857142857	110.200499999999	53.0529999999999	73.4605714285714	86.7212500000004	84.6807499999998	119.273142857143	72.4377500000003	39.7897499999999	49.9922499999999	67.3447499999996	72.4377500000003	35.6825	55.087714285714	30.61125
319	180.034044912575	180.030047825405	180.045119706761	300.962	297.912	304.028	4	4	36.7334999999998	77.5390000000003	52.0391250000001	48.9719999999999	21.4252500000001	42.8505000000002	18.36675	22.4651428571429	31.6554285714284	35.7087500000002	52.0327499999999	28.5669999999999	41.8302499999999	62.2733749999998	46.9314999999999	41.7995	29.5882857142857	48.9420000000002	52.0345714285714	53.0474285714283	40.8100000000002	15.3171428571429	25.5071428571428	24.4868571428571	68.3567499999998	35.713125	14.28	89.7930000000001	61.2225000000001	44.8925714285714	77.6068571428574	16.336	75.5539999999999	94.8948750000001	28.5439999999999	49.994	132.632500000001	97.9560000000001	84.6184999999995	117.32875	124.39425
320	180.053750377177	180.047791396261	180.06067736683	187.207	183.652	188.755	8	8	302.004571428571	867.121428571427	151.009333333334	29.5841428571428	558.031166666668	844.796571428571	526.467428571428	1973.61371428571	295.882857142857	329.552285714286	74.4808571428571	241.977	386.643166666665	280.578571428571	139.661714285714	15.305	725.028333333331	385.686000000001	497.899428571428	912.178000000002	47.9556666666666	3.06085714285714	4.08533333333332	7.142	48.9737142857143	12.2434285714286	10.2016666666666	1247.66383333334	255.071428571428	242.828	66.3185714285714	151.132666666667	2807.72799999999	108.074571428571	253.030857142857	343.836285714286	823.274500000001	1700.89566666667	474.377499999999	756.066999999998	40.8114285714286
321	181.06090949047	181.055355998756	181.066048063605	185.682	183.652	186.714	4	4	32.6491428571428	85.704	79.5822857142857	62.2374285714285	51.0142857142857	35.71	68.3591428571428	210.002285714286	48.9737142857145	33.6694285714286	17.3302857142857	44.8925714285714	41.8317142857143	55.0954285714285	58.1155714285714	19.3854285714286	53.0573333333332	114.272	42.852	94.8865714285718	11.2231428571429	9.18257142857142	3.06349999999999	4.08114285714286	12.2434285714286	5.10142857142857	3.06085714285714	120.393714285714	34.6897142857143	26.5051428571428	27.5477142857143	11.2231428571429	305.06542857143	81.5542857142857	14.284	32.6445714285714	108.150285714286	182.631142857143	75.5011428571428	68.3591428571428	8.16228571428571
322	182.029654716304	182.028455261331	182.040564134977	79.591	74.455	80.594	5	5	44.8925714285714	73.4605714285714	88.7617500000001	72.4377499999999	117.332857142857	127.453125	119.36925	241.79925	95.8262857142859	93.0669999999999	103.04525	147.941428571429	146.916	242.67075	135.709875	92.8427500000001	187.864	222.4145	142.84	191.813714285714	32.6491428571428	22.4462857142857	18.3645	23.46575	65.2982857142858	31.6022857142858	23.46575	129.4765	67.3364999999999	71.42625	74.432625	57.1339999999999	380.246857142857	221.402	79.5822857142857	167.321	284.64975	405.03925	361.21275	301.010625	66.3185714285714
323	182.02957715678	182.029159648306	182.033326480578	59.182	59.163	60.206	4	4	18.3456	173.468	206.0804	242.799666666667	191.8352	337.675166666667	220.4064	381.604666666667	57.064	61.212	148.968666666667	112.222	267.2924	447.926333333333	349.974333333333	302.0384	257.0904	387.726666666667	68.4338	248.9776	108.1412	31.6262	57.1293333333334	51.0166666666667	137.592	23.4692	60.1996666666667	360.1306	30.612	161.3812	162.2118	145.8886	544.7868	462.1506	46.9292	105.1012	263.2116	628.4432	599.956	276.465166666667	22.4708
324	182.043103745404	182.043103745404	182.043103745404	166.302	166.302	166.302	1	1	3.0606	12.2424	8.16320000000001	7.14280000000001	10.204	9.18359999999996	6.1212	11.2244	4.0816	11.2218333333334	9.18150000000001	7.1498	6.1212	10.204	11.2222	7.13440000000001	6.1212	14.266	9.18359999999996	4.0808	8.1616	4.0816	8.1616	7.14140000000004	6.12240000000001	5.101	5.102	5.107	4.0808	2.0428	2.04040000000001	6.12240000000001	9.171	4.0768	5.10100000000003	5.09500000000003	4.0808	5.101	3.0612	6.12100000000001	5.101
325	182.054262244785	182.049246848167	182.059548274198	185.1715	182.632	186.714	4	4	23.4665714285714	23.4665714285714	21.42525	10.2025	49.99225	9.18225000000001	63.2555	247.721142857143	42.8520000000001	41.83025	15.2925	25.50625	14.2835	9.18257142857142	19.372875	6.12225000000001	80.6590000000001	5.10125	13.26325	113.251714285715	6.1215	6.12171428571428	6.126	5.10142857142857	5.10125	6.12225000000001	6.1215	61.215	1.02025	30.58875	13.2637142857143	17.34425	300.984285714287	12.2331428571429	19.3854285714286	53.0474285714285	10.2025	165.2805	83.6605000000001	24.486	12.2445
326	182.079761390348	182.076823065206	182.091809642138	114.246	110.188	115.301	41	41	148.961714285714	271.396	178.54375	311.17625	151.002285714286	228.544	158.033571428571	520.928	1019.14285714286	1131.49685714286	663.162499999999	1135.578	235.67775	308.9085	291.7915	176.50325	580.542571428571	471.372	416.276571428571	691.753714285714	336.6825	588.684249999999	507.436999999999	633.109499999999	421.378	422.398285714286	322.162	356.329	219.361428571428	158.158125	390.441142857143	235.884	587.684571428571	290.593125	163.245714285714	309.13575	377.215	400.6635	167.326857142857	405.088875	208.109142857143
327	182.185965481633	182.185965481633	182.185965481633	296.869	296.869	296.869	1	1	35.71	55.0954285714285	73.4605714285714	53.0548571428571	16.3222857142858	86.7242857142864	21.4260000000002	19.3718571428571	53.0548571428571	61.2085714285716	242.828	95.9068571428578	45.9128571428571	52.0782857142855	56.1157142857143	59.1765714285714	15.3042857142857	54.0751428571428	53.0548571428571	20.4057142857143	51.0142857142861	69.3794285714285	58.1562857142857	62.2374285714285	77.5417142857142	55.095428571429	68.3591428571428	25.5071428571428	64.2780000000005	24.4868571428571	56.1157142857143	20.4057142857144	40.8114285714286	57.1360000000004	49.994	54.0751428571428	64.278	10.21	186.712285714286	69.3794285714285	54.0297142857145
328	182.960394187821	182.960225935851	182.960562439792	1070.24	1070.23	1070.25	2	2	1242.86125000001	1820.69999999997	1592.22000000002	1685.06250000002	1144.44000000001	1777.85999999997	1208.69999999998	1134.80714285712	1090.37999999998	1409.63999999997	1348.44000000001	1226.04000000001	1590.08625000001	1799.27999999997	1644.24000000002	1711.56000000002	1196.45999999998	1698.30000000002	1134.23999999998	1140.93571428569	1839.05999999997	1084.25999999998	1090.88571428569	1585.17499999997	1604.45999999997	1290.30000000001	1200.99000000001	1184.22000000001	1283.15999999998	1145.45999999998	1713.59999999997	1205.63999999998	1164.42857142855	1643.22000000002	1063.38857142855	1095.99285714284	1272.95999999998	1131.18000000001	1329.89999999997	1234.15750000001	1128.57714285712
329	182.962766437141	182.957495221394	182.974322267388	44.879	42.832	45.922	139	139	833.54425	1156.9635	1343.779	1402.80555555556	1214.06444444444	1556.9015	1202.87475	1509.9111	1321.434	1340.718	1039.63475	1253.98966666667	1113.18366666667	1431.64228571429	1364.18566666667	1428.494625	1400.974875	1072.28275	817.320375	1199.814	1138.568	1053.9699	955.4688	1451.704	1196.72066666667	882.51625	806.995777777777	1732.3845	1036.574	1110.00177777778	1263.66422222222	1151.688	2221.02377777778	1941.60371428572	1042.6955	1426.3095	1935.41425	2100.718	2065.01973333333	2050.64666666667	643.830333333333
330	182.965988145923	182.961786348823	182.978805541992	1071.24	1070.18	1086.59	147	137	1137.51777777778	1359.65999999998	1343.33999999998	1392.20714285716	941.459999999983	1623.83999999997	1098.53999999998	783.359999999986	1148.52	1174.01999999998	1121.99999999998	1123.02000000001	1254.31428571426	1312.73999999998	1501.44000000001	1263.77999999998	1092.41999999998	1422.89999999997	995.52000000001	819.376666666651	1538.81444444442	934.319999999983	915.199999999983	1164.58999999998	1334.15999999998	981.240000000014	852.719999999985	761.940000000015	1002.65999999998	825.179999999985	1405.55999999997	902.699999999984	949.928571428553	1337.22000000002	900.574999999985	861.899999999985	963.899999999983	939.420000000013	1226.73571428569	1128.288	1054.67999999998
331	183.964484838656	183.960089028569	183.976867243929	44.885	42.85	45.921	49	49	245.888857142857	341.795714285714	422.398285714286	433.621428571429	356.079714285714	537.657111111111	363.221714285714	473.412571428572	421.378	358.137	350.978285714286	419.337428571429	338.734857142857	481.979428571429	429.540285714286	416.276571428571	456.067714285714	363.221714285714	274.456857142857	387.708571428571	335.689666666667	292.787833333333	299.194857142857	410.154857142857	346.897142857143	268.335142857143	248.949714285714	588.68425	309.146571428572	395.870857142857	421.673	347.14	788.65325	628.496	313.191166666667	450.966285714286	592.76525	707.861	643.23	732.519555555556	188.752857142857
332	184.072612486406	184.070164364707	184.084808186588	52.032	49.98	60.182	48	46	401.992571428571	439.743142857143	266.5245	230.595333333333	161.212666666667	238.758	242.828	242.0165	1693.698	1363.96283333333	2034.54466666667	593.307428571429	226.292	235.697	210.360333333333	199.985333333333	193.827142857143	212.437333333333	202.026	167.471333333333	268.347666666667	164.246833333333	192.843	296.917	245.682285714286	215.255166666666	214.27	268.347666666667	204.057142857143	166.450166666667	255.291666666667	232.625142857143	257.112	304.002571428572	203.046333333333	264.254	363.238666666667	269.324	854.019	263.203	240.585142857143
333	184.115873650533	184.113315877316	184.12709687784	203.033	199.984	204.053	15	15	30.6100000000001	60.1996666666668	38.7663333333334	71.42	135.584	154.070333333334	109.157833333333	282.632333333334	107.1175	95.8956666666668	32.6506666666666	48.9668571428571	75.4377142857143	135.704333333334	91.8257142857142	90.8054285714285	181.458285714286	113.235857142857	88.7690000000002	141.826333333334	21.4059999999999	25.5083333333334	21.408	17.3456666666667	67.3970000000001	33.6694285714286	19.3691428571428	380.522166666667	162.2065	87.7486666666669	112.236666666667	79.5860000000002	1221.388875	553.020666666668	184.680333333334	371.340666666667	792.762	784.489857142856	463.209714285714	871.324	181.589666666667
334	184.963513049164	184.958854044812	184.985165331647	44.879	30.606	45.921	66	63	318.318	509.1796	526.4232	538.6656	420.4048	543.837666666667	461.1304	484.595	363.1912	483.5748	516.2212	516.288666666667	458.0698	543.260666666667	532.5444	471.471	407.0598	426.5272	243.8756	483.5748	425.5068	296.8782	323.7838	490.7162	457.0496	265.252	276.5284	684.611714285714	392.854	455.0092	528.0638	369.8735	891.6985	693.713333333334	339.7266	510.1	666.168833333334	693.029	736.381333333333	756.067	163.24
335	184.985416629243	184.979238939924	184.997944612167	1070.22	1069.16	1078.41	145	143	1940.11111111112	2803.97999999995	1755.41999999997	1868.63999999997	1587.11999999997	1850.27999999997	1642.19999999997	1575.89999999997	1772.75999999997	2187.89999999996	1878.84000000001	1725.83999999997	1984.72399999996	2861.09999999999	1794.17999999997	1731.95999999997	1762.55999999997	1701.35999999997	1790.10000000003	1550.39999999997	2718.29999999995	1640.15999999997	1738.07999999997	1719.40199999997	1705.71799999997	1759.49999999997	1746.23999999997	1945.58615384615	1638.11999999997	1579.97999999997	1779.89999999997	1917.60000000001	1696.9883333333	1736.42857142854	1769.8633333333	1682.99999999997	1699.31999999997	1526.93999999997	2002.4666666667	1806.1833333333	1768.50499999997
336	184.985958018808	184.982853701956	184.998299371629	1124.29	1116.11	1133.52	112	88	690.365000000006	885.359999999984	5329.09525423729	552.902000000014	866.75181818182	775.200000000011	671.982499999987	512.757142857149	828.121111111116	975.119999999983	2357.21999999999	581.39999999999	772.199999999985	874.190000000008	1106.7	900.660000000009	618.120000000006	872.100000000009	736.439999999987	610.980000000006	961.860000000007	735.420000000007	4327.85999999999	863.940000000009	2406.18	633.420000000006	708.900000000007	651.557500000006	661.980000000007	628.319999999989	1161.78	715.020000000005	627.300000000006	785.399999999986	619.140000000009	756.840000000005	772.317777777784	2532.91282051282	1138.89285714284	780.300000000005	699.720000000007
337	184.986346765841	184.982042866368	184.998592128695	1161.025	1150.85	1169.28	120	87	481.439999999991	795.599999999986	658.919999999988	998.580000000007	444.719999999992	683.399999999988	496.739999999991	441.659999999992	609.959999999989	516.119999999991	1778.29166666667	507.959999999991	1095.533	404.939999999993	681.359999999988	624.239999999989	517.139999999991	669.119999999988	487.559999999991	590.579999999989	724.199999999987	584.45999999999	730.320000000005	787.439999999986	869.039999999985	477.273999999991	554.635714285704	501.84000000001	514.079999999991	609.959999999989	793.559999999986	544.67999999999	554.87999999999	586.500000000011	622.199999999989	670.140000000009	592.619999999989	360.059999999994	1293.92375000001	1069.76615384615	626.421428571418
338	184.985347216538	184.981324565443	184.997284279407	1106.49	1092.67	1115.21	122	89	578.027499999989	533.46000000001	782.277499999985	653.820000000013	457.231666666659	724.200000000005	608.940000000006	562.020000000006	1355.3411764706	736.439999999987	1012.85999999998	552.065714285705	631.380000000009	683.399999999988	911.752999999983	781.256249999985	583.133749999989	597.719999999989	655.642500000006	602.820000000006	668.099999999988	688.322499999987	644.640000000006	826.191249999984	608.963333333323	632.399999999989	543.400000000007	568.13999999999	1279.08000000001	581.400000000006	905.627000000003	976.139999999999	1266.50944444445	621.180000000012	541.620000000008	605.880000000006	646.679999999988	552.49624999999	2552.04000000001	545.700000000008	644.408750000006
339	184.986190592448	184.982934242222	184.998141672419	1141.68	1134.49	1149.9	91	68	637.500000000006	1205.60416666667	828.240000000008	1905.35999999999	506.94000000001	687.48000000001	616.343750000007	767.040000000003	717.060000000007	927.168888888894	1193.40000000001	567.120000000008	1408.65285714286	819.042500000007	960.840000000004	631.389999999988	577.320000000006	823.140000000008	679.320000000007	605.601250000005	917.000000000007	521.04999999999	677.280000000007	881.280000000006	841.500000000006	465.120000000012	626.280000000006	631.132499999988	454.028000000013	595.388750000005	751.739999999987	600.780000000006	678.299999999988	816.000000000008	568.140000000008	686.280000000006	970.8125	647.700000000007	1479.42900000001	730.320000000007	644.408750000006
340	184.984957554029	184.981335154482	184.996548310169	1083.49	1079.39	1091.75	53	48	783.360000000003	676.185714285701	1102.62	1209.6875	833.340000000004	1140.35545454546	854.50090909091	719.883333333338	1105.49307692308	1152.60000000001	888.420000000012	956.760000000002	1107.72	1184.22	1152.59999999998	1221.96	797.640000000002	1016.94	897.600000000002	881.280000000002	1196.46	1158.72	963.900000000002	1120.98	1411.63461538462	532.439999999991	871.080000000004	889.440000000002	849.472000000003	814.980000000002	1183.2	539.580000000005	771.120000000002	1351.5	971.905454545456	921.060000000002	626.280000000004	1248.48000000001	1477.98	535.500000000008	425.340000000006
341	184.98938378548	184.98598307144	184.997210927986	37.748	28.559	40.798	13	12	882.588333333333	1362.9872	1222.22622222222	1343.779	975.332444444445	1213.04422222222	908.591111111111	1027.3536	960.421333333334	942.788	1526.25244444444	981.453777777778	1254.87333333333	1289.9205	1372.3035	1222.22622222222	965.6559	1244.67111111111	986.554888888889	906.977555555555	1250.384	879.972333333333	1046.7252	1272.35566666667	1363.1208	902.306666666666	974.418333333333	937.686333333333	962.069555555556	903.916888888889	1219.29833333333	970.231333333334	937.686333333333	1285.8417	900.954333333333	957.988666666667	642.81	958.093	1624.5414	1013.08066666667	889.633777777777
342	185.032928479872	185.030894415719	185.043044947736	52.021	49.975	60.195	9	7	754.923333333334	1443.77166666667	974.415600000001	817.180200000001	1097.87866666667	882.588333333334	625.464333333334	1506.565	1163.18	972.250600000001	328.5688	1587.63866666667	1196.69733333333	1040.808	1359.4834	1057.92866666667	768.1855	1253.0512	631.586333333333	907.817166666666	410.120400000001	93.8584000000001	79.5756000000001	321.426	606.999166666667	119.379	94.8786000000001	650.8876	868.303666666668	372.373000000001	692.509200000001	382.4375	1884.24783333333	1249.70416666667	756.963666666667	1250.92866666667	2019.996	1482.3506	1165.0684	2293.4096	611.6
343	185.12212963174	185.120465497065	185.133166598291	203.0325	199.984	203.05	6	6	8.16228571428571	32.6491428571428	23.4665714285714	39.7911428571428	74.4326250000001	94.8865714285714	47.9534285714285	156.103714285714	51.0142857142857	43.8661428571428	24.4868571428571	25.5035714285714	36.702	49.994	56.11375	48.972	92.768	63.2555	42.852	70.3997142857143	14.272	16.3245714285714	7.13650000000001	9.18257142857142	37.7822857142857	20.4057142857143	17.333625	136.718285714286	76.5214285714285	55.0954285714285	45.9128571428571	39.791142857143	538.710857142857	273.436571428571	89.7851428571428	224.462857142857	451.005750000001	371.371	226.4955	378.51275	91.8257142857142
344	186.07818979421	186.077554371731	186.083473827946	515.27	510.134	518.302	5	3	4.08160000000003	17.3324444444445	8.16266666666666	11.2236666666667	7.14155555555557	10.2155555555556	8.1576	10.2088888888889	449.191111111111	1112.16333333333	14.2828	2038.73730000001	13.2626	6.12533333333333	12.252	10.2022222222222	57.1324444444446	15.305	36.7280000000001	41.8336666666666	9.18200000000002	9.18299999999999	6.1253333333334	6.12133333333334	12.244	7.14155555555548	7.14233333333333	5.10111111111106	7.14233333333333	9.18299999999999	14.2758	9.18299999999999	10.1966666666666	8.16239999999998	3.06266666666666	11.2224444444445	12.2426666666667	5.10166666666666	6.12199999999999	8.16266666666666	11.2233
345	186.143010549834	186.143010549834	186.143010549834	363.216	363.216	363.216	1	1	38.7694999999999	65.2960000000003	67.3365000000003	95.9152500000001	43.8707500000002	79.5794999999998	55.1002500000001	163.24	88.7726250000001	72.4377500000003	34.6885000000001	34.6884999999999	45.9100000000001	31.6277499999999	55.0934999999998	65.2942222222223	8.15700000000004	14.2835000000001	11.2241249999999	9.17662500000004	28.5705	7.14175000000003	7.14175000000003	28.5669999999999	32.6479999999999	7.14262500000001	8.16200000000003	49.9922499999999	12.236	24.4859999999999	21.4252500000001	17.346375	128.5515	43.8707499999999	17.34425	10.20375	32.6479999999999	57.1339999999998	16.336	21.4252499999999	10.2022222222222
346	186.958983922337	186.954454810218	186.9709742326	1076.345	1071.23	1083.51	50	39	3571.47928571428	4521.76428571427	4305.41999999999	4686.89999999999	1581.00000000002	4438.0657142857	3539.39999999999	3609.2457142857	3250.97499999999	4361.52	3829.07999999999	3653.29066666666	4320.68357142856	4582.85999999999	5290.74000000002	5180.1915789474	3459.20071428571	2172.59999999996	2387.82000000001	3402.04071428571	5178.15052631576	3453.71999999999	3680.15999999998	4096.31999999999	4220.75999999999	3279.29999999999	3246.89214285713	3753.59999999999	3111.13714285713	3521.03999999999	3330.30000000001	3372.11999999999	3643.94999999999	2838.66000000003	3562.87352941175	3342.83928571428	5356.57931034481	3638.33999999999	3544.9407142857	3097.86785714285	3409.51071428571
347	186.95826647233	186.955107369301	186.969801999548	1096.74	1087.6	1103.93	33	25	1052.63999999998	1393.31999999998	1298.23571428569	1325.99999999998	1157.69999999998	1018.60166666665	1011.84000000001	873.524999999983	977.159999999983	1669.18636363637	1299.47999999998	1148.51999999998	1232.15999999998	1195.07142857144	1311.72000000001	1443.29999999997	923.099999999984	1616.70000000001	1769.48	1040.83571428569	1101.59999999998	1126.63571428569	1461.66000000001	1077.85833333331	1052.31666666665	1137.29999999998	1184.85714285712	1100.57999999998	1076.58571428569	1043.45999999998	1290.30000000002	1595.99666666668	1045.49999999998	1189.31999999998	1068.95999999998	1113.83999999998	1001.63999999998	1109.75999999998	1186.90000000002	1106.69999999998	1026.71999999998
348	186.960401673248	186.956273517093	186.971144271321	1110.06	1104.96	1123.31	25	21	1349.64181818182	1583.42999999997	1520.13363636364	1571.17909090909	1288.26	1373.94	1240.32	1167.89999999998	1178.09999999998	1536.12	1536.12	595.679999999989	1534.42636363637	1523.88	991.243750000011	738.905999999986	1153.62727272727	766.020000000015	1234.27909090909	1252.55999999998	1496.33999999997	1266.94818181816	792.539999999986	1473.9	1536.90333333334	1378.02	1407.6	1198.45090909091	1395.36	1275	961.164285714298	1457.58	1219.98636363634	1527.96	870.060000000012	1266.83999999998	1322.94	1133.20909090909	1507.56	1254.6	1272.0527272727
349	187.090337785026	187.090337785026	187.090337785026	518.301	518.301	518.301	1	1	17.3437777777778	15.2924999999999	15.305625	20.4050000000001	8.16199999999992	15.32625	12.236	6.126	170.486125000001	461.153000000002	15.3033333333334	836.107999999999	14.2835000000001	15.315	15.3149999999998	12.2430000000001	21.4252500000001	19.387125	17.3442499999998	20.4050000000001	14.2834999999999	18.36675	11.229625	19.3847500000001	15.3037499999999	8.16199999999992	12.2430000000001	10.2024999999999	14.2835000000001	15.3037500000001	15.295	13.264875	6.12149999999994	17.3437777777778	9.18900000000001	16.3239999999998	9.18224999999991	6.12149999999994	6.12150000000003	14.2852499999998	8.16266666666666
350	187.09084000126	187.09084000126	187.09084000126	510.134	510.134	510.134	1	1	12.24	22.4462857142855	10.2028571428571	21.426	9.18257142857135	13.2637142857142	8.1554285714286	14.284	181.610857142857	300.984285714286	12.2434285714286	703.038375000001	12.2434285714286	19.3854285714284	12.2417142857142	15.3042857142857	10.2028571428571	11.2231428571429	14.2839999999999	10.2028571428572	14.2839999999999	9.18257142857142	8.16228571428564	11.2231428571429	14.2839999999999	15.2914285714286	8.16114285714288	14.2840000000001	7.14099999999996	4.08114285714289	14.273	8.15542857142853	10.1942857142857	14.282	5.10142857142857	13.2637142857142	6.11742857142852	8.16799999999992	11.2231428571429	11.2231428571428	10.2028571428572
351	187.984136286838	187.984136286838	187.984136286838	82.628	82.628	82.628	1	1	234.651111111111	440.736	318.552	398.91775	161.1995	241.79925	147.93625	189.7665	189.51075	253.394	516.309750000001	251.01225	157.1185	236.553	139.77425	160.17925	229.725	63.26325	84.6784444444445	118.349	320.3585	157.1185	250.9815	255.09375	192.843	185.579333333333	155.097	229.55625	111.20725	178.54375	201.88575	105.150125	134.581333333333	198.943333333333	110.184	185.6855	96.9237500000001	137.73375	174.46275	109.16675	130.592
352	188.070162648168	188.062799779216	188.079594916486	193.85	190.76	194.858	15	15	160.1714	366.3236	311.161	441.8332	267.698499999999	399.9184	281.6304	1033.6568	278.5692	372.446	34.6868	525.506	280.61	359.1104	324.8052	222.4036	424.4032	415.241750000002	146.9376	612.84	333.6054	129.4384	321.363	453.989	351.0176	86.7340000000001	88.7574	414.2824	95.9176000000001	239.465	333.6054	222.687000000001	889.788800000001	515.201	90.7978	108.0352	210.223	464.213750000002	27.5454	457.0496	144.7264
353	188.113938058699	188.108814373351	188.120245517829	290.2745	286.694	290.77	4	4	43.8415714285714	101.013	60.1898333333337	59.1765714285714	54.0776666666663	38.7726666666664	51.0571428571426	188.576666666668	61.1599999999999	121.419666666666	20.4066666666667	172.428285714286	10.2028571428571	38.7726666666668	15.3042857142857	20.4057142857143	18.366	22.4462857142857	9.19050000000001	18.3630000000001	18.3659999999999	23.4676666666667	12.232	12.2320000000001	21.426	27.5444999999999	11.2218333333334	42.8469999999999	11.2404285714285	25.5083333333334	23.4638333333335	18.3651428571428	436.274666666666	113.257	9.18300000000002	14.2846666666667	142.846666666667	245.900333333334	37.7505714285714	30.6100000000001	90.7927142857145
354	188.109833061325	188.107847385123	188.120850169673	172.4075	169.381	173.445	18	18	53.1006666666665	122.42	98.953857142857	139.661714285714	132.621666666667	193.831666666667	193.863333333334	423.438333333334	119.379	129.582333333334	35.7408333333334	74.4721666666668	53.1006666666668	118.358666666666	70.4029999999998	55.08	260.185000000001	129.582333333334	106.114666666667	165.294	45.9450000000001	123.460333333333	73.4640000000002	30.6350000000001	51.0166666666665	91.8299999999998	63.2503333333334	290.011333333334	197.944666666667	107.135	99.9926666666664	47.9478333333334	1018.29266666667	555.061333333335	214.269999999999	362.218333333332	1030.48857142857	625.464333333335	346.856666666667	779.022999999999	195.904
355	189.068859050616	189.068859050616	189.068859050616	193.81	193.81	193.81	1	1	30.6100000000001	65.3013333333335	33.6984999999999	70.4030000000002	31.6613333333333	74.4843333333335	30.6100000000001	158.280833333334	39.7956	128.562	17.3428333333334	139.922666666667	39.7930000000001	62.2403333333335	45.9674999999999	39.7865000000001	75.5046666666669	71.4233333333332	54.0776666666668	76.5875000000001	47.9478333333334	56.0633333333335	44.8873333333334	77.5453333333335	42.8540000000001	26.5286666666667	33.6710000000001	64.2809999999998	31.6303333333334	21.406	41.8268333333334	27.5759999999999	128.562	56.1183333333335	24.484	51.9860000000001	70.4029999999998	70.4029999999998	22.4473333333334	84.6738333333335	43.8313333333334
356	189.089528618133	189.088303254458	189.090753981807	384.6525	384.624	384.681	2	2	24.468	55.0934999999998	55.0568571428571	80.670285714286	31.6277499999999	44.8909999999999	32.6479999999999	90.8022500000004	10.2025	10.19625	13.26325	9.18224999999997	29.590875	42.8504999999999	34.6885000000001	32.6479999999999	37.7261249999999	71.4174999999998	27.567	54.0732499999999	86.7242857142857	86.7212499999998	65.2960000000003	99.0370000000001	69.3770000000003	56.1137500000002	51.0250000000003	53.0548571428571	14.2835	29.5872500000001	46.9315000000002	46.9314999999999	44.8635000000002	27.5467500000001	29.5872499999999	21.4252499999999	30.6112499999998	36.7302857142857	13.2535	30.6074999999999	9.18337500000001
357	190.914782637328	190.90842850649	190.921136768165	49.481	48.96	50.002	2	2	199.9984	311.161	334.642	329.6215	310.1408	440.7264	323.4668	199.24125	197.9188	213.2636	206.0905	191.7976	344.8445	335.66225	288.1335	335.6458	45.9090000000001	30.606	17.3434	19.3838	373.4115	136.7068	155.078	283.02475	327.50025	246.8884	239.75875	193.8475	247.9086	319.3852	309.59025	200.9794	156.1212	359.1104	209.141	160.1714	146.916	156.09825	154.05775	127.53125	396.4688
358	191.101002472522	191.100279162265	191.101986437704	56.114	56.108	56.124	3	3	45.8742857142857	72.4402857142857	75.5663333333334	96.9316666666667	79.5822857142857	83.7356666666667	53.0102857142857	112.236666666667	84.6244285714286	118.353142857143	67.331	101.942857142857	46.9331428571429	60.1996666666667	54.0776666666667	51.0142857142857	138.758857142857	71.4933333333333	61.2685714285715	118.436	14.284	15.3085714285714	24.488	18.372	23.4271428571429	8.16228571428572	5.10166666666667	25.5071428571429	19.3854285714286	30.665	18.3651428571429	16.3245714285714	53.0548571428572	25.5035714285714	16.3245714285714	18.3651428571429	44.8925714285714	36.7302857142857	41.8336666666667	35.68	20.4228571428572
359	191.14133961737	191.140412782666	191.144384047564	384.6155	375.441	384.737	10	9	23.4523333333334	54.0717777777775	65.2586666666664	123.527555555555	8.16266666666666	88.7593333333335	27.5459999999999	19.3847500000001	9.18224999999997	13.2556666666667	8.16177777777774	13.2628888888888	80.6063333333333	195.882666666666	92.8402222222224	76.5166666666663	6.11774999999999	219.347777777778	95.9635555555554	16.324	211.186	172.42225	123.460333333333	203.179	140.806	103.042444444445	83.6810000000005	135.704333333333	58.1526666666664	13.2632500000001	70.3953333333335	5.10111111111112	28.5495000000001	135.704333333333	52.0327499999999	47.9504444444442	59.1793333333333	9.18200000000002	50.9833333333331	103.04525	16.3253333333333
360	191.141174894205	191.140349925759	191.142436335297	351.9295	342.833	352.033	10	7	21.4269999999999	35.7116666666664	37.7523333333334	54.1218333333334	5.10083333333336	56.1183333333335	6.11599999999999	11.2231428571429	6.11600000000004	9.19050000000001	2.04033333333333	8.16133333333338	36.7679999999999	64.2810000000001	47.9086666666666	45.9599999999999	10.2028571428571	131.623	99.9926666666669	6.11657142857145	151.009333333334	102.033333333334	90.809666666666	110.190857142857	100.996500000001	89.7746666666672	56.1091666666665	103.154666666666	53.0053333333332	6.12171428571428	56.1091666666665	12.242	5.10142857142857	42.8960000000003	38.7654285714287	6.12599999999999	40.8533333333332	7.14116666666671	6.12199999999996	65.2982857142857	2.04066666666665
361	191.14175706038	191.14080472506	191.141929144608	398.914	398.907	399.906	3	3	26.5162857142856	54.0751428571428	60.1968571428571	77.5417142857142	22.4462857142857	67.3105714285713	14.29	38.7545714285713	15.3042857142857	17.3509285714286	14.289	13.2637142857143	25.5071428571428	58.1562857142857	49.9904999999999	34.6897142857143	15.3034615384616	42.8339999999999	22.4462857142857	15.3046153846154	57.1319999999998	83.6575714285715	49.994	82.6373571428572	40.7942857142858	70.3947857142855	86.7261538461539	32.6491428571428	30.6214285714285	12.2381538461538	46.9134285714286	21.426	38.754153846154	38.7708571428571	44.8925714285714	22.4557142857142	57.136	19.3854285714286	25.5178571428571	48.9747692307693	10.2028571428571
362	191.142112580512	191.14172979798	191.142495363043	365.741	365.222	366.26	2	2	19.3858461538462	45.9138461538462	37.7513846153846	49.9913076923076	20.4046153846154	53.0319999999999	15.3046153846154	24.4855384615384	22.4455	28.5664615384615	15.3034615384616	17.3517692307692	37.7513846153846	44.8901538461538	37.7485384615384	17.3452307692308	26.5394999999999	53.0559999999998	29.588923076923	21.42525	58.1531538461537	113.2015	80.6043076923077	65.2947692307691	29.5755384615384	54.0722307692307	30.5930769230769	30.6092307692308	15.2976923076923	12.2436923076923	27.5462307692308	15.3103846153846	15.3034615384615	21.4264615384615	22.4450769230769	20.4061538461539	18.3641538461539	13.269	11.2284615384616	34.6747692307692	8.16184615384617
363	191.141200675051	191.141200675051	191.141200675051	249.954	249.954	249.954	1	1	18.366	26.5257777777778	23.4676666666667	32.6471111111111	9.18300000000002	28.6035555555555	13.2628888888889	21.427875	30.61	31.6268888888888	18.364	33.671	19.3863333333333	30.6100000000001	20.4066666666667	23.4651111111111	14.2831111111111	19.3863333333333	13.2542222222222	34.6913333333333	32.6471111111111	47.9504444444445	29.5864444444444	29.5864444444444	17.3437777777778	19.3863333333334	19.3842222222222	23.4651111111111	11.22	27.5309999999999	23.4676666666666	13.2643333333333	21.413	18.36675	10.2022222222222	28.5693333333332	19.3842222222222	12.2586666666667	17.3456666666667	20.4044444444445	18.366
364	191.142870352391	191.142870352391	191.142870352391	321.367	321.367	321.367	1	1	16.3382857142858	35.7466666666669	38.7708571428571	62.2374285714285	5.10142857142857	52.0345714285714	5.09714285714287	12.2417142857143	9.18257142857142	12.2434285714286	12.2434285714286	15.2914285714286	73.4605714285714	84.6837142857142	58.148142857143	57.1840000000002	6.12085714285716	113.251714285714	101.008285714286	4.08066666666665	62.2374285714285	60.1462857142859	28.568	53.0994285714288	53.0548571428571	48.9325714285716	25.4875	66.3185714285714	33.6694285714286	5.10142857142857	34.6672499999999	6.12171428571428	10.2028571428571	36.7302857142857	17.3448571428571	15.3042857142857	40.8114285714286	6.11657142857145	22.4462857142859	39.7911428571428	8.16228571428571
365	191.143884186247	191.143884186247	191.143884186247	309.129	309.129	309.129	1	1	81.6218181818183	148.959818181818	164.263909090909	166.393363636363	9.18245454545451	106.108363636363	24.4865454545455	43.8492500000001	14.2838181818181	22.4459999999999	9.18225	19.3851818181818	38.7323636363638	31.6284545454546	25.5090909090909	37.7332727272728	22.4459999999999	104.123454545454	88.8032727272728	31.6425454545455	28.5676363636363	41.8311818181819	55.0947272727273	52.0617272727272	33.669	34.6892727272728	24.5016	34.6892727272726	21.4257272727273	19.3851818181817	26.5265	10.2027272727273	27.5473636363635	27.54675	14.2838181818181	21.4257272727272	35.7095454545453	21.4142727272727	16.3170909090909	38.7703636363637	5.10363636363637
366	191.178612486319	191.175491120094	191.192132558732	614.237	600.911	624.4	40	27	109.17057142857	1138.70171428571	655.023428571423	1343.86575000001	438.661428571433	995.736888888891	685.631999999994	1137.6345	427.499714285717	1657.93333333333	143.860285714287	482.282625000002	624.414857142852	716.140285714293	650.919499999994	368.355375	409.134571428568	121.413999999999	76.5214285714279	193.854285714287	455.365999999996	319.349428571431	91.8128571428567	504.021142857139	124.470500000001	57.1360000000004	75.5011428571422	270.375714285712	41.8317142857139	244.868571428573	89.7820000000004	383.627428571425	1346.83999999999	625.413250000003	81.5657142857137	435.661999999996	358.120285714283	1250.92866666667	185.692000000001	204.050000000001	107.060625000001
367	191.97512159765	191.97512159765	191.97512159765	252.006	252.006	252.006	1	1	7.1414	15.306	36.7272	46.9314999999999	8.1616	42.8484	12.2424	17.3434	3.0606	9.18224999999997	18.3636	7.1414	57.1312	81.616	73.4544	64.2726	5.101	8.16199999999998	8.15360000000001	5.101	29.5916	12.2448	6.1212	19.3876	57.1312	53.0504	21.4242	133.6462	51.01	29.5916	78.5554	25.5062499999999	8.1616	129.5654	62.2322	66.313	108.162399999999	11.2486	12.2448	100.9998	2.0404
368	192.048917732658	192.048917732658	192.048917732658	657.054	657.054	657.054	1	1	7.14218750000002	21.4186874999999	23.4743750000001	16.325	9.18281250000003	16.3249999999999	13.2543125	9.18843750000002	13.2640625	7.14175000000003	12.243	11.2220625	18.3644999999999	20.4050000000001	17.3453125	20.4049999999999	9.18281250000003	17.3389375	10.203125	13.26325	21.4252499999999	7.14218749999997	9.18281250000003	15.298125	18.3644999999999	16.325	5.10312500000001	9.18281250000003	11.2234375	12.24375	19.391875	10.2025	19.3859375000001	17.3453125	11.2193125000001	9.18281250000003	9.18224999999997	11.226875	13.2681249999999	10.199375	5.10125000000002
369	192.051086528647	192.045867043932	192.063127104621	356.0505	350.961	356.074	6	6	21.4480000000001	29.5896666666667	27.5477142857143	26.5274285714286	16.3245714285714	14.284	6.11657142857145	40.8066666666665	22.4462857142857	56.1549999999999	11.2218333333334	34.6856666666666	12.256	29.5896666666667	27.5444999999999	27.5477142857143	20.3885714285713	47.9534285714285	23.4676666666667	74.4182857142854	84.7429999999999	8.16228571428571	10.2033333333334	10.2033333333334	101.008285714286	28.568	7.14116666666671	89.7851428571428	51.0142857142857	58.1590000000001	68.3511666666671	10.2028571428571	104.074	74.4843333333335	6.12099999999998	14.2963333333334	82.7125714285717	43.8722857142857	7.14233333333335	23.4676666666667	126.515428571429
370	192.138429500329	192.136565370453	192.150009505289	172.425	170.344	173.451	22	22	196.064	253.249333333334	167.307333333334	235.6585	5.10083333333334	179.549333333334	42.8470000000001	13.2621666666666	1131.54966666667	837.693666666665	200.1944	440.784000000001	179.555200000001	217.2955	192.843	96.9316666666669	10.2016666666667	139.7674	58.1495000000001	4.08133333333334	432.974666666667	156.0855	134.662	219.550833333333	479.478333333334	159.172	112.236666666667	909.859500000002	410.174000000001	11.2236666666666	542.817333333332	187.710666666667	12.244	847.758499999997	192.843	379.563999999999	590.6958	6.1212	159.172	519.9944	466.292333333334
371	192.142864295575	192.139031832893	192.149671097463	342.807	339.709	343.853	4	4	32.6528000000002	75.4948	72.5028333333335	87.7372	3.06120000000002	23.4921999999999	7.1582	7.1414	411.194333333334	221.3834	101.0196	140.7876	11.2222	5.101	29.5858	8.16319999999996	3.0606	10.2139999999999	6.13200000000002	8.15200000000004	19.3831666666666	12.2424	7.1414	10.192	10.202	1.02040000000001	3.06119999999999	49.988166666667	2.0404	4.08560000000002	18.3636	5.10199999999998	4.08560000000002	13.2651999999999	6.12240000000004	3.0606	7.1414	13.2626	5.101	7.1414	4.0808
372	193.051436574221	193.04794153162	193.052116384446	335.6685	334.647	336.688	4	4	12.2331428571429	14.284	15.3042857142857	15.3042857142857	11.2231428571429	13.2637142857143	10.2028571428571	16.3131428571429	56.1157142857143	51.9908571428569	29.5882857142857	26.5274285714286	14.2840000000001	12.2434285714287	13.2637142857144	14.272	11.2231428571429	10.2028571428571	11.2231428571429	12.2417142857143	15.3042857142857	12.2434285714286	11.2325714285715	8.1554285714286	11.2231428571429	8.16228571428571	12.2434285714287	21.426	7.142	14.284	11.2310000000001	8.16228571428571	35.71	16.3245714285714	11.2231428571429	17.3448571428571	14.2819999999999	20.4057142857143	17.3448571428571	24.4662857142858	9.1825714285715
373	193.048942069489	193.043944513173	193.060370577075	253.026	249.96	254.068	36	36	398.950333333334	776.437428571428	1268.17075	1384.648875	1113.13171428571	1568.95225000001	1205.97771428572	2015.06428571429	171.407999999999	176.517666666666	166.287166666667	37.7523333333332	2235.36775000001	2784.35971428571	2591.435	2444.60457142857	343.796166666666	164.273666666666	239.565714285714	306.085714285713	1255.92775000001	362.201428571428	35.7050000000001	522.386285714285	1715.04025000001	1153.8085	720.321714285711	3341.31874999999	1960.98914285714	2026.28742857142	2127.22125	1632.45714285715	3880.01074999999	3280.10375000001	2278.21825	2668.04714285714	3149.51175	3287.62	2010.91275	3181.1395	162.233
374	193.04843070152	193.044563187217	193.060681467471	214.2495	210.174	215.264	26	26	11.2328333333334	32.6453333333334	19.3863333333334	33.6709999999999	16.3226666666666	37.7461666666667	20.4266666666666	83.6536666666668	3025.04125	2999.698	1902.83285714286	408.848142857143	51.0083333333332	113.257	76.5124999999998	15.305	96.9271428571428	19.3863333333333	29.5848333333334	132.643333333334	130.709333333333	51.0583333333334	40.8133333333332	36.6960000000001	211.208999999999	96.915833333333	108.137666666666	761.168666666669	155.090666666666	120.281333333334	240.798666666667	152.029666666666	354.055666666667	373.381000000001	161.212666666667	289.037333333334	84.7706666666665	298.957666666666	61.2099999999998	331.554166666666	16.3108571428571
375	193.051464792388	193.046779377568	193.060483425924	358.114	351.987	359.128	18	18	8.16914285714289	12.2430000000001	12.2445	10.2025	9.18225000000004	10.2025	7.13737499999998	23.4686249999999	30.6075000000001	28.588	19.3847499999999	11.215875	8.16300000000001	11.2145	12.2430000000001	11.22275	10.18875	8.16300000000001	15.3042857142857	19.3728750000001	14.294	12.2430000000001	8.16200000000003	16.324	14.2835000000001	11.22275	8.16199999999998	12.2445	5.09812499999999	10.2025	8.16300000000001	6.12149999999998	20.4049999999999	11.2231428571429	5.10125000000002	11.22	8.16700000000003	24.4860000000001	9.18225000000004	9.18224999999997	8.16199999999998
376	193.08514475793	193.08082984791	193.0954026552	207.091	204.058	208.14	13	13	11.2231428571429	7.14116666666668	10.2014285714286	13.2637142857143	25.4892857142857	12.2417142857143	23.4665714285714	22.4473333333334	2408.89457142857	594.826571428571	568.299142857143	410.154857142857	9.19028571428575	19.3854285714286	27.5477142857144	7.14200000000002	53.0177142857143	20.4057142857143	27.5477142857144	69.3794285714285	27.5477142857143	72.4402857142857	25.4857142857143	56.1550000000002	19.3854285714286	42.8520000000001	23.4665714285715	27.567	12.2434285714286	21.4260000000001	13.2643333333334	22.4462857142857	78.562	12.244	29.5882857142858	64.2705000000001	24.4868571428571	51.0142857142857	46.933142857143	22.4462857142857	10.2028571428572
377	194.047792414473	194.047792414473	194.047792414473	351.987	351.987	351.987	1	1	3.06085714285714	10.2028571428571	8.16228571428571	5.10499999999999	5.10142857142857	5.10142857142857	7.13600000000002	10.2028571428571	4.0777142857143	10.2100000000001	4.08114285714286	10.2028571428571	10.2114285714285	7.14174999999998	8.15600000000001	5.10571428571426	5.10142857142857	9.18257142857142	6.12171428571428	8.1554285714286	6.12171428571433	3.06085714285714	4.08114285714286	8.16228571428571	12.2417142857143	3.06085714285717	4.08114285714286	6.12685714285711	4.0777142857143	4.08114285714286	14.284	5.10142857142857	6.12171428571428	11.2325714285715	6.12085714285716	7.14699999999999	6.12685714285711	5.1007142857143	6.12171428571428	8.16228571428571	7.142
378	194.053019684681	194.053019684681	194.053019684681	211.212	211.212	211.212	1	1	5.107	1.0204	8.16320000000001	8.16320000000001	4.0808	3.0612	6.1284	14.2828	400.938600000002	372.811	194.8582	52.0404	8.1616	5.101	6.1212	8.1616	15.303	2.0408	3.0606	20.404	9.1926	7.14980000000004	6.12240000000001	9.18360000000001	16.3232	16.3232	13.2626	75.4948	15.306	13.247	21.4242	24.4896	34.6868000000002	46.9292	20.404	36.7704	13.2782	28.5712	2.0404	16.3232	3.05759999999998
379	194.063564063384	194.062102030339	194.065026096428	253.5135	253.009	254.018	2	2	31.6288571428571	82.6431428571428	139.779142857143	61.2171428571428	140.799428571429	212.189714285715	153.042857142858	276.49742857143	23.4665714285713	17.3448571428572	21.423	12.2434285714286	313.227714285715	369.343428571428	354.039142857143	306.085714285714	45.9128571428571	16.3245714285715	20.3885714285714	36.7302857142855	83.6517142857145	39.7911428571428	12.2417142857143	53.0548571428571	173.424285714286	147.941428571429	79.5822857142853	528.508	236.706285714287	275.477142857142	254.051142857143	200.996285714286	629.494249999998	465.250285714287	261.193142857143	355.059428571427	450.966285714286	472.789142857144	141.819714285715	475.453142857144	20.4057142857143
380	194.072424524726	194.066190120429	194.078107810882	228.023	226.481	230.592	4	4	45.9149999999999	125.501	91.8149999999997	133.641833333333	74.6181666666664	86.7283333333331	62.2403333333332	226.476999999999	38.7346666666668	68.3623333333332	16.3253333333333	26.5286666666666	62.2301666666665	81.6933333333335	97.010833333333	73.4639999999998	29.5848333333332	57.1386666666665	15.3025	45.8700000000001	33.6709999999999	7.14233333333332	3.05799999999999	21.4269999999999	34.6913333333332	8.16266666666665	8.16266666666665	98.9723333333331	16.3253333333333	31.6303333333333	40.8533333333332	12.244	193.863333333334	89.7746666666664	19.3863333333333	17.3456666666666	44.8946666666666	116.432	27.5444999999999	21.4269999999999	10.2033333333333
381	195.120066630046	195.120066630046	195.120066630046	160.158	160.158	160.158	1	1	36.7319999999999	71.42	169.347666666667	338.695333333332	56.1183333333335	268.347666666666	36.7319999999999	76.5999999999998	26.5286666666667	60.1898333333334	53.0486666666667	80.5273333333331	85.6939999999997	56.0633333333332	65.2906666666665	36.7319999999999	18.366	40.8466666666667	23.4676666666666	33.6379999999999	62.2301666666665	30.6100000000001	251.001999999999	57.0826666666665	25.5333333333333	25.5083333333333	609.835499999999	38.7663333333334	35.7058333333334	22.4473333333333	36.7619999999999	16.3253333333334	54.1218333333334	61.1600000000001	28.5646666666666	16.3093333333333	28.5693333333334	64.2810000000001	34.6913333333332	33.6655000000001	16.3226666666666
382	196.039722384331	196.03845471828	196.040804784751	91.839	91.811	97.927	7	7	1120.2345	1447.73475	1484.46375	403.295	25.5071428571429	870.013714285714	17.3497142857143	22.4462857142857	2274.13725	2935.97114285714	25.5071428571429	905.982000000001	2623.15457142857	4420.68	3341.68685714286	2803.11728571429	24.4868571428571	3044.53257142858	2348.3	4.081	482.57825	44.8635	103.034428571429	127.428571428572	958.014749999999	256.271	71.48	389.749142857143	1924.25885714286	16.3245714285715	1613.07171428572	17.3448571428572	73.4579999999999	5028.10742857144	2442.232	3102.68885714286	7066.49885714287	48.9737142857143	128.56725	4519.86571428572	7.14174999999999
383	196.039986747378	196.039986747378	196.039986747378	59.174	59.174	59.174	1	1	9.17279999999999	376.5276	681.4936	1508.8758	11.2244	2198.531	7.1414	2.0404	366.84	308.1004	9.18359999999999	7.1414	1337.4822	1106.1136	1624.4768	1207.976	57.1312	30.606	1.02175	27.54675	316.262	11.2222	29.5858	43.8772	532.0224	31.6324	71.414	2891.2468	783.5136	9.1926	611.0998	4.0808	32.6464	3469.87025	402.979	6.1212	2371.965	7.1414	13.2626	2266.8844	14.2996
384	196.05349657911	196.041173831103	196.069838064583	58.16	55.076	66.311	90	89	15.29	430.580666666667	9.1815	5.10083333333334	1073.21533333333	2231.1045	97.952	2836.52666666667	59.1213333333333	786.627576923077	9.183	39.793	1634.3604	1311.12833333333	1702.7138	1269.3776	6788.7435	5260.9995	1935.11083333333	4983.677	7.14116666666667	57.1386666666667	11.2218333333333	7.14233333333333	5.09666666666667	8.16266666666667	15.303	3160.47633333333	21.427	1072.05	639.790800000001	601.898333333333	4520.5062	6.122	2.04033333333333	1437.64966666667	2622.25666666667	204.04	10.202	2310.82866666667	150.1115
385	196.046651117482	196.04082565183	196.069992659928	92.826	79.574	109.172	127	100	1122.24444444444	1478.34225	1479.429	1871.80077777778	2768.277375	2726.42325	3240.32411111111	4771.70925	2558.945	3261.65044444444	2416.97225	4031.91822222222	2690.619	4567.012	3425.06033333333	2840.724	2698.56125	3133.44366666667	2638.99777777778	2439.49828571429	487.73925	59.1382500000001	109.16675	130.512	968.190888888889	306.075	104.142	4087.87269230769	2024.34133333333	1497.68622222222	1622.1975	978.419750000001	8778.821	5760.55177777778	2186.71425	4611.53	9774.70200000001	9472.76333333332	130.602666666667	10485.1877777778	2341.346
386	196.046160380046	196.042682420768	196.062541373971	71.422	68.35	74.489	29	29	19.3854285714286	520.981533333333	511.163142857143	367.302857142857	873.383384615384	430.379714285714	1095.3184	305.072	189.693428571429	496.032428571429	99.9826153846153	832.508307692308	713.141307692308	1911.97973333333	1028.448	1010.38235294118	1817.031	1255.90407692308	646.582461538461	1301.91261538462	142.89	32.6468571428571	29.5882857142857	36.7283076923077	242.828	51.0142857142857	45.8935714285714	387.545714285714	145.904	266.294571428571	516.264571428571	203.025923076923	1283.53	1258.50371428571	212.219428571429	380.574769230769	870.303714285714	5003.71466666667	58.1318571428571	750.1725	155.086769230769
387	196.073156389697	196.073156389697	196.073156389697	61.215	61.215	61.215	1	1	4.08133333333334	32.6491428571429	4.08133333333333	4.08066666666667	828.510666666667	4.08133333333333	274.738666666667	1036.65866666667	115.184666666667	56.1091666666667	5.10166666666667	191.822666666667	7.142	3.061	2.04066666666667	2.041	2454.521	1986.86628571428	580.461285714286	1779.46133333334	6.121	2.03866666666667	4.08066666666667	10.2033333333333	1.02033333333333	9.18300000000001	1.02033333333333	286.666833333333	34.6897142857143	907.076333333333	2.04066666666667	241.7795	1075.25566666667	80.6063333333333	1.02016666666667	298.943714285714	130.581333333333	873.262666666666	7.14116666666667	0	61.2200000000001
388	197.045165811183	197.045165811183	197.045165811183	92.854	92.854	92.854	1	1	16.324	83.6605000000001	130.688	60.239	19.38475	125.583	23.46575	35.70875	21.42525	175.483	16.326	22.44825	228.704	465.234	271.22025	282.60925	26.5265	320.3585	98.0160000000001	18.3645	59.18175	24.471	16.324	29.590875	52.03275	38.7695	18.378	39.819	92.8427500000001	32.6471111111111	106.041	20.405	58.1115	588.096	205.195875	23.46575	677.427555555556	42.8505	30.6075	553.980666666667	35.70875
389	197.047270791597	197.046222057157	197.048199873107	59.171	59.157	59.19	4	4	10.1933333333333	42.854	73.4688000000001	121.4038	10.2033333333333	238.7268	13.2643333333333	18.3672	17.3258333333333	29.5916	24.4848	12.242	162.233	111.2236	172.4138	139.785666666667	32.6453333333333	47.9086666666667	19.4053333333333	25.5083333333333	20.408	8.1616	9.1818	10.202	34.6573333333333	12.244	14.2856	13.2626	29.5896666666667	8.1712	13.2652	10.2016666666667	33.671	383.582666666666	14.2846666666667	11.2236666666667	59.1716	16.3232	28.5712	68.4338	16.3413333333333
390	197.050593489307	197.045829993452	197.062667543776	92.831	82.651	98.976	37	35	142.835	169.3615	167.444	71.46125	302.031	128.646	122.475	486.65925	242.8195	300.97375	16.324	400.95825	272.440125	482.57825	331.378125	287.74575	89.7820000000001	330.561	237.893	97.9439999999999	59.18175	24.471	17.34425	37.7261250000001	88.7617499999999	36.7302857142857	24.504	119.36925	214.2525	193.8475	148.86525	95.9035000000001	1115.10288888889	586.054	237.893	469.315	1142.21925	1163.05333333333	34.69275	1165.51176470588	174.46275
391	197.047000374745	197.046313786911	197.061856919441	72.4375	71.412	73.468	4	4	24.4873846153846	60.1482307692308	48.9747692307692	46.9306153846154	29.5889230769231	43.8500769230769	24.498	32.6498461538462	29.5755384615385	42.8529230769231	54.0763076923077	27.5462307692308	62.2352500000001	95.9089230769231	81.6246153846154	71.4408333333333	21.4248461538462	55.0924615384615	20.3969230769231	27.5483076923077	34.7035384615385	22.4450769230769	26.526	35.7107692307692	45.9138461538462	28.5686153846154	17.3373846153846	37.7485384615385	15.30375	20.4061538461539	37.7513846153846	20.4046153846154	30.6069230769231	109.115307692308	22.4450769230769	27.549	48.9710769230769	550.98	66.29	42.8690769230769	29.5889230769231
392	197.07569872137	197.064052806181	197.079803840787	57.139	55.076	62.245	10	10	6.11742857142857	20.4066666666667	6.12085714285714	47.9534285714285	86.7242857142857	22.4656666666666	3.0605	368.271571428571	58.1074285714285	9.18257142857142	4.08114285714286	3.05828571428571	3.061	24.4868571428571	14.284	18.363	1027.42771428571	767.165333333334	329.836833333333	999.9675	20.4057142857143	6.12171428571428	1.02028571428571	9.18257142857142	28.524	7.142	6.12171428571428	384.647714285714	15.3025	92.9413333333333	56.1078571428571	63.2813333333333	569.319428571428	49.9963333333333	44.8925714285714	154.045166666667	266.294571428572	115.278833333333	6.12171428571428	247.929428571428	91.89
393	198.043573498967	198.038486581408	198.056364339193	92.851	81.632	98.976	42	40	42.8493333333333	155.073777777778	156.213	68.398625	27.550125	132.73	30.61875	551.955249999999	238.7385	351.98625	18.3645	385.6545	288.766125	511.14525	395.6145	298.969875	15.30375	334.642	240.956	45.91125	47.957625	29.569125	23.46575	47.9223750000001	87.7391111111111	52.03275	23.483	132.6325	225.47525	13.26325	157.02225	15.30375	1219.322	716.582454545454	273.628	575.420999999999	1249.398	1316.08666666666	21.427875	1259.56142857143	137.73375
394	198.041189689167	198.039157091281	198.058015559691	59.1685	57.139	61.203	10	10	12.232	55.1016	74.4892000000001	195.8784	6.1224	271.3732	21.4284	10.204	42.805	36.7344	23.4646	10.202	162.2118	138.7744	221.3834	144.8968	15.303	123.4684	65.3696	17.3468	51.02	36.7272	35.707	15.303	66.2566666666667	42.854	33.6732	390.7366	64.2852	16.3424	77.5504000000001	13.2626	28.5656	469.292	49.9963333333333	121.4276	76.515	8.1616	20.408	82.7334	22.4708
395	198.041988609479	198.038978645393	198.053080722425	72.4235	71.417	72.448	6	6	24.4873846153846	56.0703846153846	66.3216666666667	49.99225	42.8529230769231	64.2503076923077	72.4691538461538	35.7107692307692	23.4564615384616	48.9747692307693	40.8092307692307	47.9508461538462	81.6184615384616	182.639666666667	129.582333333333	91.8623076923077	27.5462307692308	59.1733846153846	28.5556923076923	23.4670769230769	48.996	58.1531538461539	76.51875	49.9913076923077	35.7107692307693	55.0966153846154	31.6152307692308	69.3495384615384	37.7513846153846	20.4066666666667	58.159	23.4653076923077	34.6878461538462	127.471153846154	37.7485384615385	46.9341538461538	91.8225	45.91125	36.7144615384615	77.577	28.5686153846154
396	198.072247572348	198.070809068909	198.073162549808	58.148	58.148	58.159	3	3	17.3327142857143	30.61	21.4235	23.4638333333333	126.515428571429	23.4868333333333	18.363	383.582666666667	54.0297142857143	83.6536666666667	83.6673333333333	44.8548571428571	14.2846666666667	7.14233333333333	3.061	9.1815	789.701142857142	474.3775	210.360333333333	632.503333333334	12.242	9.183	2.04033333333333	14.2846666666667	12.2245714285714	8.16266666666667	2.04033333333333	26.5243333333333	6.121	105.197333333333	6.121	68.3846666666666	690.733428571428	18.366	6.121	9.18149999999999	6.121	36.732	28.5646666666667	8.16266666666667	86.7991666666667
397	198.938758923718	198.933414645902	198.950528211761	44.884	42.838	45.922	125	125	3170.937	4594.561	4959.84033333333	5402.07666666667	3669.83925	4990.92711111111	3625.86977777778	4114.227	1127.488	1143.74028571429	1048.85371428571	1592.666	4942.3332	4853.834	5044.528	4955.3775	29.5848333333333	2366.98	1492.50383333333	1790.53875	5566.484	4809.85133333333	4370.0448	6192.712	5337.80266666666	4294.11533333333	3942.246	3716.66955555556	3256.638	3808.48955555556	5040.677	3942.67288888889	3271.94175	4223.332125	3572.9155	2979.23428571428	2059.11675	2938.8832	2158.696	2679.27028571429	3159.081
398	198.951328231108	198.95125278269	198.951635507437	44.8845	44.884	44.885	4	4	7.142	8.16266666666667	13.2621666666667	1.02033333333333	1397.85666666667	8.16266666666667	13.2643333333333	979.36	4.08066666666667	4.08133333333333	4.08066666666667	2.04066666666667	6.121	3.0635	10.2016666666667	8.15657142857143	1829.37228571429	4.08133333333333	2.04066666666667	10.2016666666667	13.2643333333333	5.10166666666667	4.08533333333333	10.2033333333333	6.122	5.10083333333334	6.122	4.08133333333333	2.04066666666667	914.218666666667	2.04233333333333	4.0856	1191.69371428571	4.08066666666667	4.08133333333333	7.14233333333333	7.14233333333333	407.8445	5.10583333333333	1.02016666666667	3.06085714285714
399	199.942393556887	199.937488474974	199.955626104591	44.89	42.844	45.922	84	84	676.449428571429	989.677142857142	1090.780875	1143.66911111111	770.315714285715	1029.43225	767.254857142857	911.753	188.761666666667	216.300571428572	198.955714285714	255.071428571429	1081.465	1069.24910344828	1081.5975	1080.41533333333	17.3428333333333	466.292333333333	276.510333333333	12.2434285714286	1248.786	1035.63833333333	927.9072	1296.52888888889	1157.98375	935.56925	849.86825	829.46325	691.753714285714	870.27325	1152.709	844.485142857142	23.4638333333333	905.982000000001	766.20775	639.775125	393.830285714286	604.523076923077	412.541714285714	571.324444444445	647.938125
400	200.018615612093	200.01786902904	200.019362195146	301.472	299.953	302.991	2	2	8.16228571428571	18.3651428571428	16.3245714285714	11.2215714285715	6.12171428571433	14.2840000000001	5.10142857142857	7.14800000000002	14.2959999999999	14.2840000000001	20.4057142857143	12.2434285714286	8.16228571428571	20.42	9.18257142857142	16.3108571428572	9.18257142857142	14.272	12.2434285714286	19.3827142857142	17.3448571428573	9.19028571428575	6.12171428571428	11.2231428571429	30.6085714285714	13.2637142857143	9.17999999999998	20.4057142857143	19.3854285714286	12.2434285714286	30.6342857142858	5.1057142857143	27.567	32.6491428571428	8.15542857142853	12.2434285714286	21.426	18.3651428571428	31.6022857142856	26.5274285714286	27.5245714285713
401	200.163615325883	200.163615325883	200.163615325883	965.148	965.148	965.148	1	1	9.18257142857135	38.743714285714	99.9879999999991	47.9534285714282	70.3997142857137	51.0142857142853	37.7505714285717	321.389999999997	15.3042857142858	15.3171428571429	47.9937142857145	25.507142857143	117.332857142856	89.7851428571421	114.271999999999	82.7125714285704	21.4260000000002	90.7927142857138	24.4868571428573	45.8742857142862	113.330999999999	46.9725714285716	25.5062500000001	105.163000000001	138.739428571428	17.344857142857	58.1562857142861	39.7911428571425	23.4632857142856	62.237428571429	86.724285714285	59.1765714285719	19.3691428571431	74.4808571428577	18.3625714285716	17.3570000000001	28.5680000000002	173.448571428573	15.2935714285713	51.057142857143	18.3497142857142
402	200.939110723035	200.93426369721	200.954083075551	44.89	42.843	45.922	80	80	668.287142857143	1079.4245	1090.780875	1271.2315	868.263142857143	1165.1255	859.0505	953.967142857142	141.826333333333	131.616857142857	212.219428571429	249.97	1120.11685714286	1274.208	1112.11142857143	1190.922	89.7746666666667	463.209714285714	303.039	143.860285714286	1228.34755555556	1134.5736	1077.9648	1401.661375	1320.2035	963.089777777778	900.88075	831.532857142857	723.382571428571	875.3745	1265.70733333333	830.073	624.414857142857	875.48175	834.593714285715	609.139	387.708571428572	533.571	390.076571428572	507.105666666667	693.77
403	200.971910009954	200.968431841317	200.98475350029	44.878	42.832	45.917	33	33	103.053666666667	66.3185714285715	210.188666666667	183.63	869.324	186.712285714286	514.224	954.876	417.316333333333	458.0698	285.693333333333	415.256285714286	72.4436666666667	79.664	113.251714285714	178.558333333333	361.139	294.876333333333	252.022333333333	374.462333333333	121.419666666667	48.968	20.4233333333333	163.245714285714	89.7746666666666	55.098	92.8503333333333	423.369166666667	188.752857142857	875.405142857143	119.4765	699.499166666667	577.4615	423.369166666667	10.2016666666667	361.181142857143	550.954285714286	583.562	444.309	603.017	47.9556666666667
404	201.048104982836	201.044012655759	201.051840591431	428.516	427.464	432.61	6	6	39.7906363636364	37.7669090909089	63.194909090909	55.1487272727275	19.3955454545454	79.5812727272724	25.5068181818182	31.6284545454544	19.3851818181818	27.5643	26.5389090909091	25.4833333333334	69.3785454545452	62.2366363636364	47.9314545454546	43.8717272727271	24.4865454545454	64.2771818181816	27.5332500000001	23.4662727272726	41.8088181818181	128.623090909091	849.852230769229	66.3531818181817	124.473272727273	105.994909090909	1025.37409090909	42.8514545454544	51.0136363636364	30.6081818181819	148.959818181818	21.4257272727273	25.5068181818181	69.3785454545455	17.3446363636364	23.4767272727272	28.5829090909091	22.436	31.6256363636363	48.9992727272727	22.446
405	202.124809700273	202.11869862792	202.137963800482	203.05	199.984	216.296	81	79	164.266	369.343428571428	238.746857142857	450.966285714286	807.387428571428	1233.52542857143	844.796571428571	1566.13857142857	777.430500000001	649.846166666665	262.213428571428	483.547714285714	547.433142857143	818.269142857142	807.046	690.733428571428	1140.74057142857	899.765999999999	587.602285714285	827.451714285714	191.652571428571	172.428285714286	132.525714285714	82.6470000000002	500.36	249.97	178.4	2061.68742857143	1206.998	771.372000000002	969.271428571432	641.759714285714	4343.559	3220.02171428573	1394.79566666666	2408.81025	4034.0685	3760.64149999999	2819.04942857143	3923.88149999999	1143.68
406	202.124941334513	202.119345271409	202.138036583652	343.808	339.738	345.864	48	48	84.6837142857142	213.239714285714	99.0369999999999	121.414	197.935428571428	115.389142857143	156.344142857143	370.320499999999	954.318857142857	922.338285714285	494.838571428571	972.332285714293	43.8722857142857	131.616857142857	105.089428571429	43.8722857142857	77.5326666666664	63.3108571428569	43.9091428571427	62.1938571428571	29.5841428571429	96.9271428571428	46.9331428571428	38.7382857142855	70.3997142857143	92.846	73.4605714285714	186.712285714286	116.312571428571	158.306666666668	134.677714285714	32.6491428571428	2086.92399999999	715.195249999998	111.216333333334	205.053499999999	1379.378	1560.98250000001	1352.89885714286	1355.91225	925.366750000004
407	202.125208928035	202.124382047617	202.137207310715	363.216	360.166	364.259	7	7	93.8629999999997	248.941000000001	253.022000000001	309.173625	171.402000000001	271.386499999999	134.6895	294.852249999999	224.4825	192.827250000001	38.7695000000002	87.7414999999998	147.932222222222	141.81475	202.009499999999	203.024222222223	35.6868750000002	51.0125000000002	23.4686249999999	39.7653750000002	82.6503750000001	14.2835000000001	23.4657500000001	98.9642499999997	91.8224999999997	20.4075	14.2835000000001	138.754	49.9636666666668	62.2352499999998	85.7010000000004	52.0391250000001	276.487749999999	194.867749999999	46.9314999999999	41.8353750000001	149.97675	161.1995	57.176	106.106	25.5055555555556
408	202.481652246307	202.481652246307	202.481652246307	344.827	344.827	344.827	1	1	1.02025	4.08100000000002	2.04050000000001	1.02024999999999	2.04049999999998	2.04050000000001	3.06075000000001	1.02025	1.0175	1.02025	0	3.06075000000001	1.02025	2.04050000000001	0	2.04050000000001	1.0202	2.041	1.02025	4.08100000000002	3.06075000000001	1.02024999999999	0	1.01875	2.04050000000001	0	2.04050000000001	1.02024999999999	0	5.10875000000006	2.04050000000001	0	4.08100000000002	3.06075000000001	1.0202	2.0404	0	7.14174999999993	3.06075000000001	2.04050000000001	1.02025
409	202.967772168338	202.967772168338	202.967772168338	45.917	45.917	45.917	1	1	54.07325	131.628375	154.05775	127.527777777778	116.3085	146.916	128.5515	142.94	151.0155	155.078	107.12625	150.997	93.8706666666667	117.415	150.997	134.673	168.34125	128.56725	84.68075	134.6895	99.9817777777778	66.31625	108.226	153.15	114.268	73.467	64.274	193.842222222222	65.296	116.3085	73.566	124.562	271.3865	194.86775	90.80225	180.58425	191.801777777778	232.9305	183.7575	258.12325	63.2555
410	203.049239943688	203.048944491242	203.05105345801	53.0465	52.032	53.07	4	4	23.46575	76.51875	52.071	42.8505	16.3245714285714	44.924	27.54675	94.953	60.1968571428571	77.539	84.68075	37.7215	26.51025	30.6075	31.651	24.486	11.2215714285714	16.336	33.6694285714286	9.19028571428571	54.07325	115.28825	73.458	77.5865	43.8385	89.782	52.03275	82.64025	21.42525	32.672	23.483	23.468625	54.0751428571428	47.95175	31.62775	26.5265	37.74925	19.38475	26.5265	45.916875	43.8408888888889
411	203.133533129989	203.126520073309	203.144188605621	203.05	199.984	205.079	25	25	14.2846666666667	58.1590000000001	33.6694285714286	74.4808571428571	113.156571428571	181.619333333334	114.272	232.636000000001	113.235857142857	97.9360000000001	55.0954285714285	78.5509999999999	86.6514285714285	131.623	132.637142857143	92.846	166.166857142857	136.699142857143	96.9316666666669	121.419666666667	38.7382857142857	33.6694285714286	10.1942857142857	16.3253333333334	70.4605000000001	46.9331428571428	34.6605714285714	356.079714285714	169.367428571428	105.094333333334	161.212666666667	105.089428571429	870.303714285714	553.020666666668	215.290333333334	374.401166666667	797.863428571428	641.759714285714	501.980571428571	779.498285714285	177.509
412	203.129254499485	203.127126706391	203.144609123498	344.827	343.859	344.856	5	5	20.4066666666665	25.5083333333332	19.3854285714286	14.2846666666667	27.5445000000002	17.3428333333333	29.6138333333331	47.9478333333332	60.0957142857143	39.7929999999997	16.3226666666666	44.8873333333332	13.2643333333334	22.4473333333334	17.3456666666667	12.242	6.12099999999998	11.2346666666667	4.08466666666664	10.1933333333333	10.2033333333333	9.18257142857142	9.18299999999994	11.2126666666666	8.16266666666669	5.10083333333332	6.12099999999998	21.427	9.18299999999994	17.3598333333334	18.3629999999999	13.2621666666666	297.207999999999	101.013	11.2218333333333	10.2016666666666	52.0370000000001	201.005666666667	33.6709999999998	77.4693333333332	36.7679999999999
413	203.149157209315	203.149157209315	203.149157209315	167.311	167.311	167.311	1	1	452.954000000001	924.271000000001	666.277666666668	845.856333333335	435.682333333334	403.031666666666	375.482666666666	1702.85685714286	27.5490000000001	29.5848333333334	13.2621666666667	40.8466666666665	19.4021666666666	27.5489999999999	13.2621666666666	32.6186666666666	6.12199999999999	3.05800000000001	8.16266666666665	5.10166666666668	3.0605	6.12200000000001	5.10166666666665	5.10083333333334	6.12199999999999	6.12099999999998	7.14233333333332	6.12700000000001	3.0605	6.12700000000001	6.12100000000001	4.08133333333334	9.17400000000002	6.11657142857143	2.04028571428571	6.11600000000001	6.12200000000001	5.10166666666668	4.08133333333332	11.2218333333334	7.14116666666664
414	204.094104741511	204.087560891205	204.09888474851	317.804	315.262	319.35	4	4	116.410285714286	272.645142857142	310.166857142857	368.323142857143	157.124	241.807714285714	142.719999999999	356.079714285714	111.211142857143	120.393714285714	37.777	28.5439999999999	95.826285714286	74.4808571428571	108.150285714286	106.198857142857	45.9128571428571	26.5348571428572	17.3448571428571	37.7505714285714	89.7851428571428	18.3651428571428	28.568	89.9234285714281	76.5214285714285	13.2637142857143	9.18257142857142	121.414	30.6085714285714	63.2577142857143	67.3388571428571	54.0751428571428	206.097714285714	117.332857142857	32.6491428571428	38.7708571428571	82.6431428571428	103.048857142857	75.5011428571428	43.9029999999999	8.16228571428571
415	204.122567952474	204.121933073332	204.122724953111	203.033	203.021	203.044	3	3	16.3253333333334	32.6506666666667	22.4436666666667	34.6897142857143	53.0053333333332	108.155333333334	42.8470000000001	136.724666666667	39.7865000000001	45.9075000000001	11.2236666666666	37.7452857142857	51.9908571428571	51.0166666666668	57.136	68.3591428571428	76.4571428571428	65.2906666666668	42.8540000000001	40.8133333333334	14.2706666666666	19.3863333333334	20.3885714285714	14.2846666666667	39.8255000000001	18.3651428571428	16.3108571428571	160.166166666667	74.4721666666668	48.9760000000001	58.1590000000001	47.9556666666668	399.905333333334	253.042666666667	95.9113333333336	197.912333333334	299.929	307.070166666667	238.746857142857	314.262666666666	80.5931666666668
416	204.137200969302	204.137200969302	204.137200969302	344.827	344.827	344.827	1	1	12.2434285714286	16.3245714285714	12.2434285714286	12.2434285714286	17.3448571428573	12.252	11.242	24.4834285714284	24.4457142857143	46.9331428571428	22.4462857142857	44.8862857142855	9.18257142857142	19.3854285714286	10.2028571428571	9.18257142857142	6.12085714285711	13.2748571428572	10.2142857142857	10.1942857142857	7.142	13.2637142857143	7.142	8.15657142857143	10.2028571428571	12.2434285714286	8.16228571428571	11.2231428571429	12.2434285714286	11.2325714285715	16.3222857142858	5.10142857142857	139.922666666666	54.0751428571428	12.2434285714286	22.4431428571427	47.9534285714289	105.089428571429	43.8722857142857	66.2628571428574	46.9725714285712
417	205.044666141659	205.040321898932	205.055392339509	269.345	265.269	272.428	19	19	16.3245714285714	13.2643333333334	14.2986666666666	21.426	10.2028571428571	51.0571428571426	16.3245714285714	15.3042857142857	1493.81166666666	1791.59890909091	1065.50812500001	2037.40084615384	22.4274285714286	18.3651428571428	11.2215714285715	24.4868571428571	7.13399999999996	87.7445714285714	75.5046666666669	4.08533333333336	13.2637142857143	15.305	19.3854285714286	24.4880000000001	20.422857142857	10.21	13.2621666666666	6.12200000000001	20.4057142857143	11.2328333333334	17.3598333333334	16.3245714285714	12.254	34.6897142857143	14.3103333333333	12.242	46.9331428571428	8.16228571428571	20.4057142857143	29.5675714285714	38.8034285714284
418	205.09589666567	205.090849291808	205.107025707845	193.8155	190.766	194.876	22	22	90.8054285714285	229.564285714286	187.890285714286	290.781428571428	159.298285714286	253.030857142857	158.144285714286	720.926857142857	470.373666666668	643.800285714285	193.854285714286	848.569714285714	187.732571428571	212.219428571428	188.885	153.021428571428	292.822	291.801714285714	180.590571428571	385.938	204.057142857143	319.081142857143	254.015571428571	288.740857142857	221.402	190.793428571428	132.637142857143	288.740857142857	178.55	155.972571428571	210.178857142857	137.854285714286	756.031714285714	302.004571428571	154.063142857143	252.853714285714	359.140571428571	333.633428571428	134.677714285714	340.775428571428	303.789714285714
419	205.108366761027	205.108366761027	205.108366761027	169.369	169.369	169.369	1	1	32.6506666666666	98.9723333333331	96.9316666666669	135.571333333334	74.4843333333332	112.236666666666	66.3108333333331	167.307333333333	9.18150000000001	9.18149999999997	7.14933333333332	8.17066666666665	3.0642	10.2033333333333	9.18299999999998	7.136	11.2236666666666	9.17485714285717	4.08066666666665	7.14116666666668	8.16266666666669	8.16133333333331	5.10083333333332	6.12199999999999	10.2016666666666	7.14116666666664	4.08133333333332	11.2346666666667	5.10166666666665	4.08066666666665	6.12199999999999	5.10166666666665	9.17399999999998	8.15466666666665	5.10166666666665	12.244	12.244	8.16133333333335	4.08133333333332	7.14816666666664	5.10083333333332
420	205.989613577485	205.988680754552	205.990546400418	301.492	299.953	303.031	2	2	13.2643333333332	8.16266666666669	14.2828	7.1414	3.06119999999999	7.14279999999997	7.14233333333335	3.06399999999999	6.12799999999999	7.14279999999997	5.10166666666668	1.02033333333334	9.18359999999996	11.2218333333333	16.3226666666666	10.1933333333333	4.0813333333333	5.0966666666667	6.12099999999998	7.14116666666664	9.18359999999996	5.10666666666665	8.16266666666669	16.3226666666666	18.3671999999999	3.0606	7.14583333333333	12.2424	5.10166666666668	10.2033333333333	16.3386666666667	2.04280000000001	16.3386666666667	12.244	8.15466666666665	8.16266666666661	20.404	16.3232	5.09666666666666	10.2033333333334	27.5219999999999
421	206.052181711085	206.047763681229	206.063132807894	269.345	265.269	272.428	19	19	17.3448571428571	20.4066666666667	18.384	30.6085714285714	19.3854285714286	28.5919999999999	23.4665714285714	77.5417142857142	1520.3727	1731.2794	1017.58575	1987.447	20.3885714285715	18.3651428571428	18.3625714285715	21.426	33.6317142857141	53.0548571428571	56.1183333333335	66.3866666666671	6.12199999999996	11.2236666666667	7.142	15.305	11.2325714285714	13.273	7.14116666666664	7.14233333333335	13.2637142857143	6.12700000000001	17.3598333333334	8.16228571428571	29.6138333333334	25.5071428571428	15.3325	10.2016666666666	38.7708571428571	6.12200000000001	17.3448571428571	20.3914285714286	28.5919999999999
422	206.064927059081	206.064547165339	206.080509306451	406.044	403.006	408.085	3	3	5.10124999999999	8.16199999999998	17.346375	13.26325	3.061125	10.2025	9.18225000000004	19.3871249999999	21.4252500000001	27.5467499999999	5.10124999999999	15.315	8.16200000000003	9.18224999999997	13.26325	14.2835	12.2430000000001	12.2445	16.324	21.4252500000001	8.16199999999998	10.18875	5.105	9.18225000000004	17.34425	8.17899999999997	6.12149999999998	19.3847499999999	20.4050000000001	12.2430000000001	21.441	6.12524999999998	29.5872500000001	24.4860000000001	8.16299999999995	4.07849999999999	36.7289999999999	6.12150000000003	7.14262500000001	22.4455000000001	27.5467500000001
423	206.495458716742	206.495458716742	206.495458716742	299.953	299.953	299.953	1	1	8.16228571428571	23.4632857142858	24.4868571428571	23.4665714285714	24.4697142857143	21.4229999999999	22.4462857142857	17.3448571428571	0	4.08114285714286	1.02028571428571	3.06085714285714	18.3625714285713	22.462	24.4868571428571	22.4274285714285	11.2231428571429	10.2028571428571	6.12171428571428	13.2637142857143	24.4834285714284	9.18899999999999	9.18257142857142	12.2434285714286	11.2215714285714	13.2637142857143	5.09714285714287	17.3448571428573	7.13600000000002	16.3222857142858	8.16914285714289	16.336	25.5250000000002	23.4665714285714	11.2152857142857	8.16228571428571	14.284	22.4651428571429	3.05887499999999	18.3651428571428	10.195
424	206.887206450177	206.878948142067	206.896580777497	48.966	46.913	50.002	44	44	2903.6315	3761.1944	3994.08300000001	3472.931	3193.3825	4071.396	3183.648	2278.7434	2562.868	2968.782	2422.975	3606.407	3625.9685	4057.53425	3839.20075	3951.42825	2744.4725	5214.24220000001	3267.7006	3081.155	2757.73575	293.832	388.056	1626.0688	3135.0746	1803.802	1638.5215	3293.8512	3366.2996	2981.6088	3413.66675	2614.7726	3204.60525	5109.16160000001	3176.03825	3656.0932	3461.5386	3921.3972	3194.40275	3483.983	2892.941
425	206.997028903054	206.989803134901	207.004254671208	301.9905	299.953	304.028	2	2	46.935333333333	84.6876666666669	101.013	58.1494999999998	92.8503333333336	70.4030000000002	57.1386666666668	65.3653333333332	5.10666666666665	5.10166666666668	9.18300000000002	11.2236666666667	59.1793333333329	36.7259999999999	58.1494999999998	94.7979999999998	31.6303333333331	60.1406666666671	13.2621666666666	31.6251666666666	52.0370000000001	8.17066666666665	16.3253333333334	23.4638333333333	59.1793333333329	24.4880000000001	11.2291666666667	82.6470000000002	25.5083333333334	38.7726666666664	37.7831666666667	49.0160000000001	73.5240000000001	58.1590000000001	12.232	17.3456666666665	28.5646666666668	88.7690000000002	15.29	17.3456666666667	39.7539999999999
426	207.062501321988	207.051022835833	207.07682305756	296.891	287.697	306.052	187	118	7865.74966666669	10528.4872000001	10764.0142857143	1865.88483333333	8339.52350000004	10934.5036	7874.42680000005	8644.85440000001	259.1308	558.096285714286	521.347750000002	397.930000000001	10434.09675	10605.0171999999	10502.959	11285.865	4956.37449999999	6561.28687499999	4016.39616666665	4766.60799999999	8373.8016	7654.72733333335	7083.15400000004	8305.52799999998	9338.67514285714	7910.64433333338	5124.18866666666	8004.01760000005	7859.62766666671	6368.40049999998	8591.1042	5864.624	7255.6624	12186.88625	9004.44166666669	7348.86074999998	8339.1148	1451.66628571428	5792.799	8314.21919999996	7072.95066666668
427	207.065280237622	207.057722079999	207.077496465936	231.605	227.519	251.988	126	77	81.6228571428571	271.168	216.487333333334	316.288571428571	1343.824	1928.669	1412.026	2731.82525	227.757333333334	399.952	266.257285714285	331.592857142857	694.79025	1008.04228571429	976.212571428571	676.449428571428	3183.86585714287	2651.62975	1849.939875	2993.41349999999	412.214666666666	283.652666666667	186.398571428571	336.694285714286	410.154857142857	193.99	129.558142857143	1085.546	691.753714285714	307.106	509.478999999999	263.233714285714	3490.41911111111	1323.26425	629.516285714285	814.159500000001	2594.49575	1997.71942857143	1479.41428571428	1836.45	1034.449
428	207.057721663798	207.05375217662	207.072480999321	205.0785	201.983	206.195	78	78	1306.08	2293.60228571429	2241.56771428571	3134.46399999999	2019.771	2955.66425	1912.96875	4508.48475	730.558666666668	985.457999999999	253.030857142857	752.865428571428	2040.979	2965.97057142857	2520.32625	1919.09025	1432.49785714286	1685.512	1118.194	1408.85016666667	1623.798	1625.25825	1330.35428571428	1635.518	1243.72828571429	1317.09	961.321142857142	2303.376	980.380166666668	1118.23314285715	1244.80666666667	793.819333333335	2655.80371428571	1920.97383333334	1114.152	976.459000000002	2074.24085714286	1762.992	693.794285714285	1802.78175	716.240571428571
429	207.070284316432	207.063469359593	207.078525219261	328.013	315.251	336.689	20	18	89.7725714285717	189.773142857143	333.662624999998	253.030857142857	319.349428571428	439.743142857143	414.221499999999	768.248249999998	34.6885000000001	31.6288571428571	26.5274285714286	32.6491428571428	313.227714285714	345.876857142857	280.382142857143	270.337857142856	382.607142857143	294.862571428571	218.341142857143	381.586857142857	111.1255	235.533374999999	135.698	83.6634285714285	117.332857142857	213.239714285714	122.434285714286	459.168750000001	242.998	126.515428571429	131.506285714286	110.190857142857	818.269142857149	465.272	289.761142857143	414.236	947.712714285709	373.137	117.332857142857	1040.655	161.205142857143
430	207.066744856618	207.062637315367	207.078055201499	358.1225	355.047	359.146	8	8	30.63	84.6807500000004	101.008285714286	97.9474285714285	81.6228571428571	116.312571428571	77.5389999999998	198.973124999999	14.2835000000001	28.568	14.2835	24.4709999999999	95.9035000000004	118.262	98.9642500000004	96.9237500000004	106.981875	76.5214285714285	111.20725	105.021375000001	38.798	57.1340000000002	46.9315000000002	51.0124999999999	44.8964999999997	47.9517499999999	23.4657499999999	85.704	48.9719999999999	32.6479999999999	48.9780000000001	32.652	203.029749999999	102.025	68.3567500000003	64.2600000000002	141.799857142858	78.562	25.5062500000001	172.42225	29.5872500000001
431	207.07034346203	207.06629531978	207.075041029188	373.937	372.386	375.462	4	4	78.5620000000006	112.137142857143	152.022571428571	153.042857142857	210.355428571429	192.671999999999	220.381714285714	503.000857142857	15.3042857142857	20.4057142857143	10.2028571428571	18.3805714285715	108.150285714286	154.063142857143	130.596571428571	113.251714285714	320.638857142858	139.779142857143	177.529714285714	344.808285714284	65.2982857142857	123.454571428571	88.7648571428571	40.8114285714289	75.4694285714287	129.576285714286	63.160285714286	277.517714285714	154.063142857143	107.130000000001	62.289714285714	123.558285714285	509.122571428571	154.063142857143	127.535714285714	217.320857142859	342.816	172.428285714286	28.5440000000001	365.667142857146	87.7445714285714
432	207.077122201165	207.069985457711	207.077359943721	347.854	343.83	347.911	3	3	40.8114285714286	95.9068571428571	123.454571428571	130.688	120.393714285714	252.010571428571	160.184857142857	388.728857142857	28.5074999999999	29.5882857142857	13.2637142857143	15.3042857142857	132.637142857143	137.738571428571	110.190857142857	97.0085714285718	625.435142857143	323.430571428571	207.118	569.319428571428	46.9331428571428	65.2982857142857	66.3185714285714	61.1657142857145	64.278	69.3794285714285	31.6288571428571	218.52457142857	109.170571428571	45.9514285714284	78.562	32.6491428571428	526.393714285716	191.974857142858	101.008285714286	121.414	370.363714285714	142.84	44.8925714285714	313.983999999999	58.1969999999999
433	207.073649554782	207.069270986881	207.07722993777	389.748	386.669	390.763	3	3	14.294	49.9922499999999	49.9555	72.4377499999998	46.9314999999999	49.9555	40.8150000000001	83.5990000000001	18.3644999999999	29.5908749999998	8.16800000000001	14.2835	28.5662222222223	38.7694999999999	25.5062500000001	31.6277499999999	21.427875	25.5062499999999	23.4657500000001	31.6277499999999	39.7897499999999	32.652	18.3644999999999	40.84	36.704	11.224125	14.2835	61.2150000000003	31.631625	20.4050000000001	26.5265000000001	35.7087499999999	50.9812499999999	32.6479999999999	13.264875	23.483	36.7289999999999	58.1613750000001	16.324	36.7289999999999	9.18200000000002
434	207.099680060582	207.099033992526	207.100532157964	384.63	384.624	384.681	3	3	25.4857142857144	49.994	69.3344999999998	95.9874285714289	53.0548571428571	65.2982857142857	59.1765714285714	136.718285714286	23.4657499999999	30.5871428571429	12.2434285714286	25.5071428571428	45.9128571428571	53.0474285714283	63.2577142857143	54.0751428571428	63.2555000000003	41.8258571428573	39.8245714285712	77.5389999999998	58.1562857142857	70.3972500000003	74.4808571428571	77.5959999999999	59.1268571428573	36.725142857143	29.5872499999999	107.13	28.568	36.7289999999999	45.9128571428571	38.7708571428571	113.1645	49.994	19.3854285714286	31.6288571428571	49.994	68.3591428571434	20.3885714285713	55.0934999999998	13.2637142857143
435	207.13561906176	207.133756079408	207.138193031119	274.1605	263.655	274.48	10	8	86.7242857142857	128.556	146.928	224.462857142857	68.3591428571434	170.387714285714	110.190857142857	91.8257142857142	64.2704999999998	111.211142857143	30.5828571428572	91.8257142857142	159.053142857143	198.955714285714	155.083428571428	151.002285714286	99.9040000000003	491.777714285714	360.160857142857	511.163142857143	262.225666666667	480.577000000001	394.850571428571	380.566571428571	180.742285714286	222.578	215.250142857143	184.499333333333	130.596571428571	86.8578571428574	154.063142857143	83.6634285714285	58.1589999999996	131.616857142857	128.646	151.002285714286	136.718285714287	91.8150000000006	65.2982857142857	170.387714285714	38.8034285714287
436	207.135271688054	207.133565645751	207.137102283554	241.8	232.626	242.11	8	7	233.645428571428	369.343428571428	422.043428571428	487.096500000001	380.566571428571	550.980000000001	439.373714285714	798.883714285717	43.8722857142857	63.3123333333334	23.4638333333334	46.9353333333334	372.404285714286	434.641714285714	395.870857142857	249.736666666667	866.222571428571	944.784571428571	474.432857142859	1080.48257142857	527.487714285714	674.294285714285	445.80242857143	649.922000000002	342.776000000001	336.694285714286	238.546285714286	463.144857142857	118.358666666667	165.286285714286	291.556571428571	310.166857142857	1035.59	299.194857142858	124.474857142857	134.564571428571	373.424571428571	451.986571428571	52.0370000000001	174.4485	89.7851428571428
437	207.137081328932	207.136746444366	207.137416213499	289.747	289.739	289.755	2	2	1287.78637500001	1892.63	1435.542	683.591428571428	113.251714285714	1563.07771428571	164.381	1721.81485714286	337.430857142858	343.836285714286	449.946	281.559428571427	904.993428571428	2576.22142857143	927.439714285714	504.021142857143	580.542571428571	436.682285714289	4562.84899999999	922.209142857145	263.454857142856	5808.48657142857	4847.04257142857	2331.43314285715	811.127142857142	4401.51257142857	4900.43228571428	349.958	4286.22028571428	637.678571428571	2690.49342857143	93.8662857142857	1434.336	3527.12771428571	6004.38142857143	6578.80228571428	5615.65257142861	101.008285714286	6835.91428571428	3332.25314285714	3777.09771428571
438	207.136055866271	207.136055866271	207.136055866271	309.17	309.17	309.17	1	1	312.222000000001	672.399666666662	851.938571428571	730.134166666668	601.996666666668	665.148666666665	611.179666666662	1294.55333333333	19.3863333333334	39.7930000000001	10.2033333333333	33.6709999999998	496.334166666663	653.013333333329	583.535333333332	511.705333333332	221.376166666668	197.085166666665	304.307666666664	245.860166666666	293.856000000001	496.90233333333	355.075999999998	197.912333333333	254.021499999999	537.715666666663	385.042666666666	624.444000000001	580.569666666663	292.835666666667	260.184999999998	276.510333333331	1177.46466666667	560.162999999996	620.362666666668	928.503333333335	1497.60466666666	743.094000000005	157.996666666666	1493.524	344.189333333333
439	207.301047599753	207.301047599753	207.301047599753	295.843	295.843	295.843	1	1	82.6402499999992	10.2025	17.3442500000001	17.3442499999998	217.313249999998	10.2024999999999	253.022000000001	657.040999999994	0	4.08099999999996	1.02025	3.06075000000001	13.2632499999999	12.2429999999999	14.2835000000001	22.4454999999998	34.6884999999997	11.22275	11.2227499999999	33.6764999999999	14.2834999999999	25.5062500000001	19.3847500000001	12.2429999999999	11.2227499999999	20.4050000000001	20.4349999999999	295.872500000001	26.4940000000001	68.3567499999993	6.12149999999994	46.9314999999995	584.5746	18.3645000000001	20.4050000000001	32.6479999999997	103.04525	333.090500000004	23.4657500000001	94.8832500000004	18.369
440	207.428459244235	207.428459244235	207.428459244235	295.854	295.854	295.854	1	1	606.028499999994	360.148250000002	496.861750000002	506.043999999995	1169.20649999999	532.570499999995	1206.95575000001	2091.51249999998	2.04050000000001	2.04049999999998	1.02025	7.14175000000003	367.289999999996	431.565749999996	391.776000000002	369.330499999996	281.5752	85.7010000000004	40.8099999999996	258.1865	142.834999999999	128.551500000001	97.9440000000004	104.065499999999	153.037499999999	176.503250000001	89.9139999999998	1327.34525000001	183.420000000001	507.0394	132.632499999999	400.958249999996	2037.43925000001	398.917750000002	224.455000000001	342.7872	680.506750000003	1475.40700000002	135.693250000001	850.888500000004	61.2299999999999
441	207.486698303756	207.486096013201	207.48730059431	294.8485	294.829	294.868	2	2	319.338249999997	929.447750000004	1097.78899999999	1222.25950000001	771.309000000003	1201.7956	800.896250000003	1541.59774999999	1.02025	1.02025	2.04050000000001	3.06150000000004	839.665750000004	1024.33099999999	969.237500000004	875.374500000004	126.510999999999	128.551499999999	19.3847499999998	120.419	238.738500000001	51.0124999999995	47.9517500000002	185.685499999998	272.406750000001	140.794500000001	32.6959999999999	864.151750000004	204.050000000001	257.102999999998	280.568749999997	179.564000000001	1484.46375000001	896.799750000004	82.6402500000003	168.341249999998	652.959999999994	1008.2205	191.807000000001	452.991000000002	46.9315000000002
442	207.983127017236	207.983127017236	207.983127017236	294.863	294.863	294.863	1	1	62.2403333333335	566.285000000001	680.562333333335	814.188	98.9723333333326	684.643666666662	74.4843333333335	118.242666666667	8.16133333333331	12.2439999999999	18.3629999999999	24.4880000000001	534.629714285714	596.458666666665	620.362666666668	582.501571428573	60.1898333333337	165.293999999999	44.8946666666668	40.8133333333334	183.659999999999	68.3511666666671	59.1793333333335	185.700666666667	298.943714285714	78.5656666666669	54.0776666666668	93.8706666666669	43.8743333333334	66.3216666666668	233.656333333334	53.0573333333335	136.702333333333	509.146333333335	77.5453333333335	78.5528333333338	124.460333333334	92.941333333334	61.2099999999998	99.976333333333	60.1996666666668
443	208.061401526687	208.059401451169	208.070073049445	205.079	201.983	205.09	5	5	181.610857142857	367.302857142857	337.714571428571	529.528285714286	296.653714285714	460.148857142857	277.517714285714	750.930285714285	152.022571428571	197.935428571428	63.2577142857143	208.138285714286	299.153	428.52	367.302857142857	275.477142857143	210.002285714286	233.645428571428	168.347142857143	215.250142857143	235.521	212.219428571428	208.982857142857	258.132285714286	166.306571428571	177.529714285714	125.495142857143	357.4	119.373428571429	154.041571428571	200.996285714286	110.196	447.905428571428	295.882857142857	180.590571428571	164.266	307.106	263.233714285714	101.008285714286	288.740857142857	104.069142857143
444	208.071868363638	208.065931034474	208.085766170834	295.877	291.796	301.999	159	94	1969.15142857143	3585.284	3714.86028571428	3673.19999999997	2483.08566666668	4002.58085714286	2645.60085714286	3292.44666666669	48.9679999999998	93.8584	31.6251666666666	49.9963333333335	3182.41966666664	3910.97714285712	3603.64914285714	3293.48228571428	1429.42028571429	2087.43149999999	689.6552	1465.13028571429	2134.53733333332	1271.33533333334	932.645599999996	1999.09942857142	2368.19366666665	1116.31759999999	970.278400000001	2780.27857142857	1103.93800000001	1775.38	2318.83883333333	1732.44514285714	3186.73371428573	3505.86533333334	1167.26133333334	1375.49920000001	1655.7846	2660.07714285715	947.951599999995	1797.53366666668	757.265600000001
445	208.07033831679	208.067283128909	208.084617460497	231.583	228.494	246.904	24	16	16.3245714285714	40.7771428571428	32.6773333333334	36.7302857142857	204.233333333334	288.983428571428	242.794	442.237333333334	27.5760000000001	58.1562857142857	32.6445714285714	58.1562857142857	85.704	152.022571428571	149.086857142857	85.704	541.771714285714	447.905428571428	264.254	489.760000000001	63.2606666666665	39.7930000000001	27.5014285714286	45.9128571428571	48.9737142857143	30.63	18.3625714285714	168.3275	84.6837142857142	42.852	70.4605000000001	23.4676666666666	614.728	211.199142857143	73.4640000000002	97.9337142857142	401.945666666667	323.392833333334	191.813714285714	254.051142857143	144.880571428571
446	208.086136623947	208.085839077645	208.086434170249	298.4105	295.86	300.961	2	1	1803.94933333332	3269.36160000002	3706.87100000001	3674.22033333331	2287.58733333332	3994.60499999997	2414.10866666667	3304.98742857144	48.9679999999998	116.317999999999	55.0980000000001	57.1386666666668	3189.56199999998	3499.74333333331	3600.16816666666	3295.13833333332	1421.09216666668	1884.55566666667	1314.0176	1453.975	2139.63899999999	1945.45783333335	1568.35480000001	1998.91266666666	2370.23433333332	2264.11966666667	1672.32633333334	2488.59300000001	2321.25833333334	1775.38	2318.9146	1612.8835	3179.85949999999	3513.00766666668	1935.69880000001	2503.48900000002	3479.78850000002	2428.73066666668	2256.97733333334	3512.43383333332	1714.16
447	208.086359876267	208.086359876267	208.086359876267	270.347	270.347	270.347	1	1	4.08099999999996	9.18224999999991	36.7829999999999	21.4252499999998	3.06075000000001	21.4567500000002	8.16200000000003	14.2835000000001	35.7087500000002	35.7087500000002	15.28125	71.4175000000003	7.13124999999998	7.14174999999993	9.18224999999991	6.12150000000003	11.20625	12.2430000000001	52.0454999999999	8.16200000000003	4.08199999999999	37.7584999999999	38.7789999999999	9.18224999999991	6.12149999999994	20.4349999999999	32.6480000000001	3.06075000000001	11.22275	5.10874999999999	4.08199999999999	4.08100000000002	25.5437500000003	19.3847500000001	21.4567499999999	7.14175000000003	23.4657500000001	3.06075000000001	15.3037499999999	20.3749999999999	6.13049999999998
448	208.889208613443	208.88088879401	208.898040887816	48.97	46.919	50.002	33	33	814.159500000001	1076.36375	1199.7552	1028.5632	878.435250000001	1136.5585	908.245	652.898250000001	752.944500000001	707.033250000001	649.867400000001	995.7152	961.0284	1271.1692	1137.8396	1067.1815	728.399	1490.5122	957.9678	805.958	767.340800000001	68.35675	87.8232	347.395	864.1094	455.0315	459.18	873.2912	937.609750000001	828.646	982.586800000001	762.126750000001	920.265500000001	1424.269	916.184500000001	1086.56625	947.7658	1132.644	912.237600000001	1015.099	827.428
449	209.041038568789	209.039950246144	209.042126891434	144.8825	144.871	144.894	2	2	72.5011428571428	236.507428571428	225.493666666667	274.738666666667	10.2028571428571	247.929428571428	20.42	18.3497142857143	142.84	269.355428571428	116.312571428571	17.3448571428571	164.243	194.710857142857	219.330714285714	147.948333333333	20.4057142857143	94.8865714285714	27.5477142857143	11.2231428571429	412.551333333334	368.323142857143	412.147333333334	454.027142857143	255.071428571428	284.659714285714	230.390857142857	247.941000000001	122.42	16.3108571428571	190.793428571428	12.2434285714286	16.3245714285714	239.767142857143	172.428285714286	42.8470000000001	144.880571428571	12.2331428571429	130.578285714286	254.015571428571	18.3651428571428
450	209.043457889389	209.043457889389	209.043457889389	221.397	221.397	221.397	1	1	9.18150000000001	11.2218333333334	13.2621666666666	21.4235	12.244	18.348	12.248	13.2643333333334	612.199999999999	597.887428571428	242.828	14.2963333333334	5.10083333333334	12.244	14.2846666666667	14.2846666666667	18.366	7.14233333333332	5.10166666666668	9.18299999999998	2.04066666666666	11.2218333333334	8.16228571428571	10.1933333333334	4.0777142857143	3.05828571428572	10.1942857142857	2.04066666666666	11.2231428571429	17.3456666666667	8.15466666666669	17.3456666666666	15.3025	5.10166666666668	9.17250000000001	9.18300000000002	9.18299999999998	9.18299999999998	4.08066666666667	7.142	9.18150000000001
451	209.072131115742	209.069184217034	209.089857268752	295.863	294.829	300.99	20	13	301.017999999999	683.591428571428	709.131666666668	665.226285714285	410.173999999997	740.727428571428	387.752000000002	372.786666666666	17.3428333333333	24.4879999999998	11.2222	20.4080000000001	587.711999999996	655.573714285711	669.307428571428	673.294285714288	221.3834	357.139999999998	232.6056	218.365600000001	405.072333333331	326.453333333335	240.814400000002	375.4336	404.051999999997	404.052000000001	273.735200000001	427.519666666668	341.834000000002	259.181599999999	464.191	257.0904	466.898285714287	570.403600000004	305.099600000002	365.2316	571.293333333337	431.00266666667	261.1712	503.9788	212.243200000001
452	209.091553894739	209.091553894739	209.091553894739	295.86	295.86	295.86	1	1	301.017999999999	627.453750000003	709.177999999997	664.280399999997	407.0598	739.645	387.752000000002	592.232666666671	11.2222	19.3838	11.2222	20.4080000000001	587.6352	621.423599999997	640.6856	614.1604	230.5652	357.139999999998	165.280499999998	221.426799999999	403.9992	243.8278	171.402000000001	359.127999999997	402.979	321.426000000002	221.426799999999	425.506800000003	341.834000000002	274.4338	459.112499999996	257.0904	557.0292	611.219600000004	212.212000000001	286.6762	446.8476	427.966600000002	261.1712	503.9788	212.243200000001
453	209.133535964925	209.127522359869	209.14105661117	116.825	115.271	119.37	4	4	3.06075	8.15600000000001	5.10142857142857	5.10142857142857	6.12149999999999	5.10124999999999	6.1215	7.13649999999999	4.0815	4.081	4.08114285714286	2.0405	2.03885714285715	4.08457142857143	6.12171428571429	4.08114285714286	1.02028571428571	4.081	3.06075	4.07850000000001	1.02028571428571	0	2.04228571428571	11.22275	6.1215	1.020375	3.06075	2.04228571428571	2.04057142857143	3.06042857142857	3.06075	2.04228571428571	7.13737500000001	3.06075	3.06075	1.02028571428571	1.02028571428571	2.04057142857143	6.1215	2.04028571428571	1.020375
454	209.151309653345	209.150513694629	209.153385422637	345.881	343.853	346.926	5	5	15.3025000000001	9.18150000000006	25.5071428571428	23.4665714285714	13.2637142857143	18.3625714285713	17.3456666666667	48.9737142857146	8.14857142857142	2.04066666666667	6.12200000000001	10.2033333333334	11.2218333333333	20.4033333333333	28.5646666666666	7.14116666666664	98.9677142857142	25.5083333333334	69.3713333333338	114.255999999999	47.9534285714285	92.846	38.7726666666668	49.9520000000002	16.3253333333334	24.4880000000001	27.5477142857143	42.852	14.2846666666667	25.5250000000002	28.5693333333334	22.4473333333334	60.1968571428571	40.8066666666665	27.5477142857143	21.426	49.994	42.852	7.14116666666671	53.0102857142859	7.14816666666668
455	209.151907799559	209.151255495635	209.152356868959	250.484	249.92	250.991	4	4	18.3645	18.36675	13.26325	10.2025	11.22275	5.10875	10.2025	38.7695	2.0405	2.0405	3.06075	3.06075	14.2835	28.567	11.224125	13.26325	42.8505	15.30375	34.66725	53.053	25.5093749999999	43.903	8.16200000000001	27.54675	22.4455	10.20375	3.06075	18.3645	4.081	11.215875	4.081	11.224125	8.15600000000001	10.2025	6.1215	4.081	7.14175000000001	15.3278571428572	2.04075	3.06075	3.06075
456	209.150679110723	209.150421142578	209.152834716507	381.563	381.546	381.591	3	3	12.2352	26.5278000000001	21.4270000000001	30.6266666666668	23.4651111111112	41.8336666666666	21.4242	52.0352999999999	16.3342222222222	16.3235555555556	18.3654000000001	14.2842	28.5684000000001	47.9259	31.6292999999999	24.4752000000001	56.0835	50.0290000000001	28.5823999999999	46.9338000000001	37.7523333333333	28.5662222222223	43.8729000000001	44.8931999999999	40.836	31.6292999999999	17.3434	39.793	27.5454	28.5516	31.6292999999999	26.5252	52.0352999999999	40.8120000000001	29.6031999999999	24.4848	36.732	51.0111111111112	32.6304	45.9135000000001	11.2233
457	209.151893464468	209.151642956045	209.152143972891	239.249	238.747	239.751	2	2	44.8946666666666	113.244666666667	135.615666666667	84.7337777777777	50.9833333333333	31.6268888888888	53.0168888888888	172.436333333334	2.04066666666666	4.08355555555555	2.04044444444444	1.02033333333333	13.2643333333333	23.4676666666666	23.4676666666666	14.2753333333334	54.0423333333333	11.2163333333333	25.5055555555556	36.732	17.3437777777778	32.608	17.3437777777778	15.3033333333334	16.336	6.12533333333334	12.228	24.4853333333333	12.244	4.07866666666666	4.07866666666666	10.2033333333333	15.3033333333333	8.16711111111113	6.12133333333333	8.15733333333333	9.18199999999999	6.12133333333333	4.08133333333333	6.12133333333333	6.12199999999999
458	209.152434455024	209.152434455024	209.152434455024	370.323	370.323	370.323	1	1	3.06081818181817	15.2972727272728	15.3040909090909	18.3649090909091	20.4054545454546	14.2761818181819	17.3446363636364	41.8311818181817	16.3243636363637	10.2027272727273	15.3040909090909	8.1709090909091	20.4054545454546	24.4865454545454	18.364909090909	10.2027272727273	20.4160000000001	15.3040909090909	19.3851818181818	25.50625	22.446	40.7927272727273	19.3851818181818	23.4662727272726	18.3550909090909	19.3851818181817	20.3945454545454	19.3851818181818	7.1419090909091	18.364909090909	13.2706363636363	13.2694545454546	36.729818181818	16.3243636363637	14.2838181818181	18.364909090909	23.4662727272728	32.6661818181818	9.18736363636362	14.2698181818182	4.08109090909091
459	210.061158900287	210.058005458197	210.075014634566	121.388	118.349	121.433	17	17	66.3185714285714	149.856	147.948333333333	187.741333333333	232.826	230.584571428572	261.193142857143	415.256285714286	198.9325	271.396	146.904	246.909142857143	202.847333333333	311.506666666667	272.6515	204.033333333333	261.156571428572	274.456857142858	224.462857142857	180.565285714285	97.952	32.6186666666667	48.976	59.1268571428572	148.836571428571	88.7524285714285	69.3794285714285	294.587333333333	181.619333333333	191.791333333334	222.266571428571	92.9261666666668	1052.984	507.082000000001	229.564285714286	334.669333333333	1144.814	698.592	437.702571428571	594.271333333333	306.085714285714
460	210.071753079774	210.071027550599	210.07314824123	143.863	143.856	145.892	3	3	86.8133333333331	165.294	107.135	149.090333333334	113.257	180.599	79.6510000000001	359.824666666666	966.255666666664	1178.38875	560.071500000001	885.649333333331	85.6939999999997	129.455333333333	103.036833333333	89.7851428571428	606.077999999998	331.608333333334	166.314333333333	484.658333333332	359.509333333334	335.689666666666	307.070166666667	345.892999999999	337.730333333333	329.513833333332	319.051333333333	267.327333333333	175.468666666667	175.296666666667	309.110499999999	217.331000000001	524.365666666665	271.408666666667	240.798666666666	206.073666666667	347.933666666667	317.086714285714	176.488833333333	353.997833333334	149.989
461	210.991618541321	210.987705698321	211.003993644295	294.8605	292.805	296.903	8	8	11.2231428571429	28.568	27.5467499999999	31.6288571428571	16.3245714285714	27.5477142857143	17.3448571428571	18.3497142857143	514.224	557.083800000002	855.989750000004	564.18288888889	39.7911428571428	33.6977142857141	26.5274285714286	32.6445714285715	33.6694285714286	38.7708571428571	30.6085714285714	40.8114285714286	33.6682500000001	18.3651428571428	13.2637142857143	20.3914285714286	27.5477142857143	10.2028571428571	14.284	14.2835000000001	15.3042857142857	14.284	27.5477142857143	12.2434285714286	20.3885714285715	25.5071428571428	16.3245714285714	15.3042857142857	13.264875	12.252	14.284	17.3424285714285	11.2231428571429
462	211.093593422545	211.093593422545	211.093593422545	207.091	207.091	207.091	1	1	13.2643333333333	19.3831666666667	16.3226666666667	20.4033333333334	14.2706666666667	12.242	22.4436666666667	22.4488	49.9881666666667	59.1696666666668	22.4473333333334	35.7058333333334	16.3413333333334	24.4879999999999	16.3253333333334	13.2643333333334	14.2846666666667	14.2823333333334	8.16266666666669	15.305	17.3428333333334	17.3456666666666	7.14116666666668	11.2328333333334	11.2236666666667	8.16266666666669	2.04066666666667	21.4445	9.18150000000001	9.18300000000002	8.16320000000001	8.16133333333335	17.3428333333334	13.2652	5.10166666666668	5.10083333333334	10.2016666666667	19.3831666666667	8.16266666666669	5.10166666666668	4.08133333333334
463	212.059019297629	212.054800232969	212.072812075114	59.174	56.096	61.198	23	23	2.03866666666667	7.14233333333333	7.14280000000001	6.1212	1.02033333333333	8.1616	3.061	12.244	5.09583333333333	2.0408	8.16133333333333	8.16133333333334	1.02033333333333	9.18359999999999	5.101	5.10166666666667	692.693166666667	669.702	241.034666666667	479.556666666667	6.1224	3.0606	1.0202	2.04033333333333	6.116	2.04066666666667	0	1.0202	2.04066666666667	1.0214	8.16320000000001	3.0605	5.10166666666667	8.16133333333333	2.04066666666667	4.08133333333333	4.0808	7.1414	4.0816	4.0856	2.04266666666667
464	212.060337394956	212.055050739297	212.071609385692	78.0515	68.363	79.586	26	23	3.06075	4.07850000000001	3.06075	5.10125	5.10125	5.0975	4.081	8.16199999999999	3.06075	2.04475	4.081	2.0405	3.06075	4.07850000000001	6.1215	2.0405	1255.338	821.301249999999	347.90525	759.066000000001	4.081	2.04075	1.02025	7.14174999999999	4.081	3.058875	3.06075	3.0585	1.02025	2.0405	3.059	1.020375	6.1155	6.1215	4.08150000000001	2.0405	6.12171428571428	3.05828571428571	4.081	3.06075	4.081
465	212.849768216493	212.844076343611	212.860864373895	49.98	47.94	50.265	15	15	240.798666666667	480.4985	387.726666666667	353.035333333333	312.171	423.369166666667	330.588	243.037666666667	447.853166666667	514.164	139.785666666667	845.718166666667	262.988	365.219666666667	349.239	337.675166666666	1615.18766666667	1702.65816666667	1243.58316666667	1858.027	200.972833333333	10.2033333333333	10.2033333333333	94.9375	315.283	134.662	79.573	392.828333333333	488.659833333334	270.388333333333	343.112	303.039	707.091	767.254857142857	421.378	568.325666666667	932.584666666667	758.107666666667	521.305166666667	864.222333333333	346.573333333333
466	213.918331153664	213.915708171079	213.920954136249	42.838	42.832	42.844	2	2	59.1793333333333	95.8956666666666	128.562	112.236666666667	42.847	78.5528333333333	48.968	49.9963333333333	560.685714285714	664.206	376.503	291.767666666666	23.4676666666667	55.098	36.732	38.7663333333333	52.037	74.4843333333333	38.7663333333333	44.8888	44.8873333333333	48.976	36.732	45.915	46.9353333333333	38.7676	34.6856666666666	26.5286666666667	24.484	30.605	26.5546666666667	20.4233333333333	19.3863333333333	37.7523333333333	32.6506666666667	19.3831666666667	21.427	31.6561666666667	23.4868333333333	21.427	19.3863333333333
467	213.964461375701	213.959078844413	213.97866041345	102.0315	93.858	115.3	112	107	2861.47246153846	4354.252875	4900.47264705882	4212.66657894737	3230.19944444444	4123.90368421053	2390.48933333333	3716.02559090909	93.8258461538461	208.142769230769	57.1372307692307	116.315076923077	2511.97785714286	3038.3045	2907.81428571429	2800.595	307.089461538462	645.562615384615	581.575384615384	359.978538461539	2743.51336363637	2260.41233333333	2301.684	2890.764	2100.8234375	2041.52025	1905.87027272727	2339.47714285714	1538.57127272727	2021.11525	2491.19372727273	1865.24745454546	1804.77311111111	3659.63675	2165.01872727273	2339.42676923077	1411.66581818182	2663.966	2870.90533333333	1147.75	1089.16581818182
468	214.057679467922	214.05716031751	214.058198618334	52.5335	52.02	53.047	2	2	72.4377500000001	173.4425	262.58975	277.508	168.34125	355.047	210.1715	271.3865	25.50625	28.5712	5.10124999999999	29.58725	235.33125	284.64975	290.77125	322.399	221.39425	115.45775	76.5187500000001	222.7415	27.54675	4.0808	4.08199999999999	13.26325	47.95175	24.4848	6.12149999999999	96.9475	74.4782500000001	51.075	32.648	31.61225	173.4425	46.9315	45.918	65.296	175.526	114.268	30.6075	255.0625	40.808
469	214.910481092665	214.90989537021	214.910775782179	45.91	44.885	45.922	5	5	4485.019	6710.73233333333	6973.97833333333	7736.34511111111	4401.3585	5710.18377777778	4337.98488888889	4657.802	441.822375	482.57825	429.560333333333	967.170666666667	7197.86375	6496.623	6647.47166666667	6363.126	1173.2875	1779.534	1227.36075	1351.996875	8868.79177777778	7091.75775	7045.5616	9186.17920000001	8312.77066666666	6309.999	6436.582	3138.289	3903.37022222222	5125.59644444445	7065.32	4896.716	2069.067	3550.47	4250.3615	2412.82555555556	769.2685	1635.99328571429	849.379555555556	1241.74566666667	5270.6115
470	214.916707341474	214.911035167777	214.931805027953	44.884	42.838	45.921	109	109	4481.95825	6709.164	6969.897	7708.25857142857	4371.65222222222	5680.752	4302.39425	4634.83555555556	410.154857142857	482.595142857143	421.378	730.439333333333	7190.722	6493.56	6645.431	6360.46114285714	898.950375	1779.316	997.839428571428	1144.76057142857	8841.796	7337.9976	7018.31485714286	9080.54285714286	8271.16675	6586.55466666667	6409.036	3127.06625	3860.626	5106.21222222222	7069.16444444445	4871.68177777778	1927.19977777778	3493.336	4339.12325	2320.0485	766.234571428572	1551.17914285714	848.569714285714	1236.543	5467.96633333333
471	215.019941503381	215.01609186785	215.023791138912	53.055	52.026	54.084	2	2	3.06085714285714	9.18128571428572	10.2116666666667	11.2236666666667	5.10142857142857	19.4053333333333	6.12171428571429	6.12085714285714	168.347142857143	227.523714285714	55.089	121.329	14.272	8.16133333333334	18.381	13.2637142857143	73.4605714285715	86.785	83.6634285714286	50.029	6.122	23.4665714285714	11.2236666666667	7.14116666666667	11.2137142857143	16.3222857142857	16.3253333333333	10.2033333333333	15.3042857142857	3.064	12.242	6.12171428571429	29.5882857142857	22.4462857142857	13.2637142857143	19.3854285714286	33.671	14.2846666666667	21.427	32.6217142857143	27.5245714285714
472	215.922729327162	215.922486285179	215.922972369145	45.4005	44.891	45.91	2	2	240.787428571429	468.311142857143	451.00575	452.991	236.706285714286	359.140571428571	229.564285714286	229.564285714286	105.089428571429	143.860285714286	91.8225	82.6431428571428	440.748	391.043	394.850571428572	387.437142857143	48.9737142857143	110.190857142857	42.852	71.42	605.00825	418.317142857143	464.62	616.616888888889	527.46925	393.830285714286	393.8165	163.24	213.239714285714	253.030857142857	484.021714285714	259.370285714286	96.9271428571429	200.996285714286	248.949714285714	130.596571428571	35.70875	75.6174285714285	55.134	61.2225	315.268285714286
473	215.959106039858	215.954615396612	215.974685293449	102.0305	93.858	114.28	88	84	1428.9375882353	2020.06425	2461.93027777778	953.967142857142	1537.51675	1970.10275	1273.89078571429	751.924250000001	61.1907692307692	102.025	59.1778461538461	55.098	1257.46133333333	1390.63172727273	1396.50445454546	1244.19266666667	138.754	327.370615384615	253.022	147.877692307692	1407.97636363637	986.603727272727	1067.2338	1459.95670588235	948.853636363636	1078.4571	944.267454545454	1112.11142857143	816.266666666667	939.65025	1223.82857142857	898.494142857142	881.496000000001	1796.37333333333	1063.18733333333	1133.10818181818	670.594846153846	1326.325	1343.63266666667	649.887	534.399384615385
474	215.979810598995	215.976068344116	215.994281069061	115.283	111.208	116.321	53	53	318.373714285714	498.849857142858	554.957714285715	598.907714285715	619.241166666668	1043.75228571429	667.189000000001	694.166	536.670285714285	601.996666666667	131.623	335.674	279.571333333333	273.181333333333	272.3845	282.632333333333	130.602666666667	61.22	92.8351666666668	106.109714285714	249.97	249.76	318.604	216.275333333334	168.347142857143	215.280285714286	227.311333333333	584.012	297.888666666667	252.010571428572	287.720571428572	235.8895	718.697142857142	638.770399999999	344.856571428572	428.470000000001	745.202285714285	650.942285714285	383.582666666666	751.950571428571	173.448571428571
475	216.936942710105	216.936940332602	216.945367959253	45.91	45.898	45.911	3	3	238.797	365.2316	360.1306	538.7712	139.7674	387.752	242.8552	203.0198	33.6666	45.918	160.1714	42.8484	444.8072	460.1102	523.3626	362.8352	34.6885	178.535	56.1110000000001	55.0908	608.1584	278.5692	415.7098	658.637142857143	502.0368	253.0096	372.373	84.6932000000001	167.3456	141.8356	436.137800000001	184.8915	34.6885	230.5652	138.7744	23.4646	122.448	68.5142000000001	154.2314	78.5554000000001	169.3615
476	217.970703375731	217.966515477498	217.984125834577	115.284	111.208	116.321	25	25	193.863333333333	317.271833333333	322.365142857143	372.404285714286	436.631333333334	697.9365	408.133333333333	447.487333333333	344.856571428571	330.534000000001	200.996285714286	212.229333333333	190.793428571428	108.074571428571	191.813714285714	159.164571428571	91.8257142857142	35.7116666666667	64.2705000000001	81.6266666666667	137.738571428572	166.166857142857	213.389	107.1175	131.623	155.090666666667	173.302857142857	362.455	213.239714285715	181.610857142857	138.765333333333	165.429	416.907333333333	495.442285714286	215.290333333333	295.841428571429	413.946	396.613285714286	207.093833333333	427.499714285714	132.643333333333
477	217.987237568454	217.986841573698	217.987382227626	116.286	115.283	116.304	3	3	189.782	314.211333333334	311.201666666667	353.997833333333	438.743333333333	628.525333333333	413.167500000001	452.584	92.8351666666666	196.924333333333	23.4638333333333	137.7225	186.6905	102.083333333333	186.721	160.166166666667	87.7486666666667	36.726	39.793	82.647	132.643333333333	87.6708571428573	118.474666666667	108.155333333333	129.561166666667	80.6063333333333	78.5656666666667	353.323666666666	93.8706666666667	176.488833333333	140.806	166.450166666667	414.868666666667	467.236333333333	129.561166666667	130.602666666667	159.172	399.84	76.525	186.6905	70.403
478	218.105564246628	218.105564246628	218.105564246628	248.945	248.945	248.945	1	1	14.2823333333334	38.7726666666668	37.7338333333333	41.8336666666668	5.10083333333334	93.0566000000005	72.4318333333334	127.520833333333	918.150000000001	1013.191	357.116666666666	2317.76457142857	54.1218333333334	120.399333333334	57.1293333333334	36.7272	75.4923333333334	95.8956666666668	72.3726666666665	123.440166666667	23.4676666666666	69.4506666666668	57.1386666666665	67.3419999999998	46.9353333333332	93.8553333333335	38.7726666666668	34.6913333333334	111.195571428571	39.7540000000001	90.7948333333335	7.14116666666668	333.322000000001	290.747499999999	107.135	212.194666666667	459.150000000001	23.5136666666667	121.399833333334	372.360833333334	329.567666666667
479	218.104412231445	218.100390699962	218.11865482362	363.222	359.128	364.253	31	31	270.366249999999	520.327500000002	637.656249999998	676.425749999998	352.96942857143	592.786	380.599875000001	769.268500000003	642.757500000003	487.628285714287	192.827250000001	139.77425	362.188750000002	305.054749999999	434.626499999999	466.254250000002	79.5307500000004	70.3997142857143	31.6316249999998	58.1186250000003	204.075	16.3240000000001	42.8505000000002	196.908249999999	187.732571428571	39.7911428571428	13.2632500000001	332.601499999999	105.021375	186.705749999999	188.746250000001	168.347142857143	673.365000000003	412.180999999999	102.025	140.81175	239.767142857143	437.702571428571	198.074	197.928499999999	28.5670000000001
480	218.910429588834	218.909245098982	218.916500607052	45.91	44.872	45.922	5	5	342.816	504.0035	502.0245	527.46925	289.761142857143	423.40375	276.48775	320.369714285714	38.7708571428572	44.8925714285714	141.81475	89.782	487.6795	450.261	458.148375	456.768	80.6025714285715	167.326857142857	89.7851428571429	92.846	713.135333333333	586.715625	578.907	699.308888888889	637.65625	467.290857142857	515.22625	194.874571428571	257.103	367.29	569.718	357.4	115.292285714286	227.523714285714	283.639428571429	189.7665	72.4402857142857	110.394	112.31	98.976375	380.566571428572
481	219.025520930825	219.023476406873	219.038866949969	54.061	51.012	55.093	23	23	181.599555555556	289.774666666667	259.30225	232.610666666667	101.013	233.783555555556	141.810888888889	321.58	248.961333333333	228.536	139.785666666667	225.346333333333	131.537	174.46275	170.507	128.56725	172.417555555556	203.179	201.115111111111	234.80125	122.43	155.078	213.226444444444	134.684	139.694333333333	188.74625	137.73375	540.7325	147.948333333333	111.289	105.150125	99.9817777777778	370.340666666667	344.835111111111	137.73375	249.981666666667	379.533	309.13575	110.187	385.392	126.438666666667
482	219.100645972444	219.09788746861	219.11004603687	282.591	279.552	282.637	7	7	26.5243333333333	42.8890000000001	51.0166666666668	98.875333333334	36.7260000000002	76.5250000000002	49.9473333333337	139.762833333333	510.166666666668	696.435666666668	414.593666666667	265.243333333333	88.7545000000005	94.8754999999997	97.9360000000006	77.6213333333332	61.165714285714	60.1898333333331	59.1268571428573	72.3794285714282	146.928	230.821333333333	125.500999999999	176.661833333334	116.318	103.036833333333	87.6708571428567	69.4393333333335	49.9881666666665	69.3308571428571	66.3216666666668	93.8706666666669	80.5931666666672	44.8873333333332	41.8336666666668	25.4833333333333	43.9173333333332	51.0083333333332	31.6251666666669	47.9556666666663	111.216333333334
483	220.085034989904	220.079983486218	220.097307086813	172.4215	169.369	173.449	30	30	129.688166666667	211.3815	191.791333333334	256.061833333334	221.376166666667	235.6585	287.687	415.207833333332	154.045166666667	130.602666666666	22.4708	82.6470000000002	137.727000000001	205.0535	145.907666666667	115.297666666667	363.179333333334	246.8884	129.561166666667	251.002000000001	79.6510000000001	137.7225	97.9360000000001	67.3969999999998	115.278833333334	97.9520000000002	90.8096666666669	374.768166666667	295.896666666667	193.863333333333	194.883666666666	158.125833333334	809.086571428574	717.177166666664	243.859666666666	352.014999999999	778.478	683.651250000001	196.924333333334	476.0656	196.924333333334
484	220.094207811959	220.078843492312	220.094741950198	461.144	460.119	461.15	3	3	2.04280000000001	5.101	18.366	1.02033333333334	2.04033333333333	5.10083333333332	1.02033333333334	14.2706666666666	7.14116666666664	16.3413333333333	1.02216666666666	8.16266666666669	2.04266666666666	6.12100000000004	3.06120000000002	4.08533333333332	13.2621666666666	11.2236666666667	6.11599999999999	29.5896666666665	7.14116666666664	2.04	1.01933333333333	3.06049999999999	30.6100000000001	3.05799999999999	1.01933333333333	48.9759999999997	13.2643333333334	26.5286666666667	41.8336666666668	1.02033333333333	35.7058333333332	17.3598333333332	3.05800000000002	2.04266666666666	10.2016666666667	9.18150000000006	2.03866666666666	5.10583333333334	5.10166666666663
485	220.079346263766	220.077738608225	220.083107659431	451.985	451.968	455.017	3	3	2.04057142857143	4.08114285714286	13.264875	5.10437499999998	1.020875	8.16228571428571	4.08099999999999	8.16799999999999	77.5389999999998	91.8257142857142	6.12171428571428	77.5199999999999	7.142	3.06074999999999	4.07828571428571	4.08114285714286	9.18225000000004	10.2025	35.71	26.507	5.10124999999999	6.12150000000003	8.16228571428571	5.10142857142857	9.18899999999999	11.22275	5.105	20.42	89.7819999999998	17.3442500000001	27.5438571428572	3.06074999999999	29.5872500000001	20.3885714285713	9.19028571428575	11.2231428571429	108.1465	4.08099999999999	7.142	103.04525	19.3854285714286
486	221.086079592125	221.086079592125	221.086079592125	451.968	451.968	451.968	1	1	13.2637142857143	26.5274285714286	20.4066666666665	19.4021666666665	17.3598333333334	26.5274285714286	14.2823333333333	16.3386666666667	16.3226666666666	20.4033333333333	17.3448571428571	30.6042857142858	19.3831666666666	23.4676666666665	25.4833333333335	16.3226666666666	10.2016666666667	24.4839999999999	21.4234999999999	14.2706666666666	29.5848333333332	23.4638333333335	14.2846666666666	21.427	23.4868333333334	14.2823333333333	13.2751666666667	20.4033333333335	34.6856666666666	17.3456666666667	19.3863333333332	21.4269999999999	18.366	31.6022857142858	11.2346666666667	22.4431428571429	19.3863333333332	15.3049999999999	19.3854285714286	23.4676666666667	15.3025000000001
487	222.026892453083	222.026892453083	222.026892453083	51.012	51.012	51.012	1	1	264.223166666667	413.262	280.866666666667	248.920666666667	228.554666666667	308.1004	178.535	236.9648	977.479333333333	966.097833333334	324.466	572.4444	282.355333333333	287.734	256.3714	233.847166666667	122.42	187.7536	135.704333333333	157.285333333333	253.001333333333	54.0688333333334	80.5931666666667	213.2636	256.061833333333	118.358666666667	94.8755	258.102166666666	214.242	170.3734	271.674666666667	204.04	329.513833333333	391.756800000001	213.214833333333	321.426	429.490166666666	381.542333333333	332.574333333333	310.181333333333	134.552
488	222.079199168823	222.079199168823	222.079199168823	451.968	451.968	451.968	1	1	5.10166666666668	7.14233333333335	9.1818	4.08559999999998	6.12239999999997	10.2033333333334	6.1212	4.0808	12.2424	11.2222	7.14233333333335	18.36	12.2424	8.16319999999996	8.15466666666672	7.1414	6.1212	7.1414	6.1212	3.06120000000002	5.101	2.04040000000002	5.10199999999998	8.1616	8.17119999999995	4.0808	4.0808	7.1414	10.202	7.1414	5.101	3.0606	6.12239999999997	8.15333333333334	5.10700000000003	3.06050000000002	10.204	3.06119999999999	3.06100000000001	7.1414	12.2424
489	222.099863915817	222.093699537778	222.108756096808	319.343	315.262	320.381	9	9	268.523	748.392999999999	834.593714285714	999.88	408.057142857144	569.319428571428	353.809874999999	1153.94314285714	349.958	329.506142857144	40.8114285714286	60.1578749999999	192.806999999999	204.057142857143	203.029750000001	199.095	88.7648571428571	82.6431428571428	22.4462857142857	80.6025714285714	207.118	22.4462857142857	47.9534285714285	187.864	142.84	31.6288571428571	11.2137142857143	270.375714285714	65.3040000000001	96.9271428571428	124.474857142857	101.008285714286	770.315714285714	257.112	72.4402857142857	60.1968571428571	190.793428571428	296.86157142857	100.994142857143	118.452571428571	18.3651428571428
490	222.986914009557	222.986914009557	222.986914009557	49.98	49.98	49.98	1	1	601.968571428571	1181.49085714286	1186.59228571429	1491.65771428571	664.206	1309.02657142857	727.463714285715	975.055000000001	498.849857142857	850.918285714286	146.921142857143	960.088857142857	1013.312	1769.94785714286	1211.927	1129.45628571429	634.617714285714	803.872571428572	494.838571428571	861.241714285714	504.021142857143	82.6431428571429	115.373	232.722857142857	376.485428571428	160.184857142857	151.002285714286	951.926571428572	598.907714285715	496.879142857143	622.810000000001	711.139142857143	1066.19857142857	1413.09571428571	444.829	814.188	1196.79514285714	1026.24857142857	461.169142857143	1119.25342857143	517.869714285714
491	223.053781633792	223.049928090607	223.066699372961	156.106	145.915	157.126	7	6	38.7346666666666	64.2704999999998	41.8282	55.0368	44.8873333333334	60.1996666666668	38.7726666666668	49.0160000000001	243.859666666666	300.998333333334	44.8946666666668	146.904	41.8268333333334	42.8539999999999	60.1898333333334	62.2301666666668	52.0795000000001	66.391	45.9150000000001	63.2606666666665	52.988	48.9759999999999	35.7116666666668	66.3216666666668	65.2906666666665	34.6913333333332	32.6773333333334	46.9292	28.5786666666668	36.7320000000001	60.2488333333334	27.5445	101.013	76.4500000000002	28.5646666666667	54.0776666666668	70.4030000000002	60.1996666666668	33.6655000000001	69.3713333333334	44.9093333333333
492	223.06509692596	223.06509692596	223.06509692596	975.362	975.362	975.362	1	1	10.2033333333335	14.2846666666666	12.2439999999999	11.2236666666666	10.1933333333333	16.3226666666666	17.3598333333332	10.2016666666666	15.2975000000001	7.13533333333345	22.4436666666666	11.2236666666668	14.2706666666666	16.3226666666666	17.3456666666665	9.18149999999997	9.18300000000011	8.16266666666676	14.2706666666666	13.2643333333335	14.2706666666666	16.3226666666669	16.3253333333335	17.3456666666665	12.232	16.3253333333335	15.3049999999999	16.3253333333332	13.2643333333335	12.2080000000001	17.3456666666669	23.4216666666667	21.4270000000002	38.7726666666671	23.4676666666669	14.2846666666668	12.242	9.1905000000001	24.4839999999999	8.16266666666661	14.2706666666666
493	223.063746516317	223.062918913084	223.076932123437	844.283	838.668	847.788	6	6	36.732	98.9615555555557	170.488444444444	108.143555555556	41.8336666666666	164.1717	44.8897777777779	110.111999999999	232.788000000002	213.249666666666	32.6471111111112	125.419	111.204222222222	148.028888888889	184.901555555555	159.154666666667	33.671	79.5859999999999	112.151111111112	52.0313333333334	133.911111111112	122.44	199.073333333333	147.851666666667	99.9926666666666	121.485777777778	42.8773333333333	69.3751111111112	163.12888888889	53.0515555555557	114.277333333333	80.5975555555557	51.0444444444444	185.700666666667	131.608666666667	253.015111111112	139.679111111112	64.2809999999999	37.7276666666667	195.882666666667	179.461333333332
494	223.071102272498	223.063908323028	223.078296221967	920.239	918.221	922.257	2	2	23.4657499999998	34.6885000000001	81.6199999999992	35.735	29.5872499999997	61.2150000000003	29.5872500000001	83.7220000000001	61.2525000000002	28.5460000000002	20.3899999999999	30.6112499999996	54.0732500000002	35.713125	64.2757499999994	65.2560000000003	30.61125	37.7723750000001	42.8557500000001	26.546	52.0391250000001	33.6682500000001	38.7695000000002	77.5485000000001	34.7097500000001	32.6480000000001	17.3548750000001	29.609	48.9360000000004	39.7897500000002	63.2090000000005	79.5794999999992	31.651	102.025	57.0990000000003	60.1947500000003	35.7087499999997	26.5265000000001	15.3037499999999	38.7694999999996	39.819
495	223.078277545149	223.078277545149	223.078277545149	755.964	755.964	755.964	1	1	34.6892727272726	115.290818181818	114.270545454545	115.229181818182	55.0947272727276	105.08809090909	38.7904000000003	64.2428181818187	60.1918	89.7840000000006	33.6840000000002	117.331363636363	71.4190909090906	124.473272727274	91.8245454545451	98.9135454545453	34.6892727272729	58.1555454545452	49.993363636364	52.0339090909089	92.8944545454539	62.264363636364	49.993363636364	96.9259090909097	67.3379999999997	54.0744545454543	44.8920000000003	54.0744545454549	66.323636363636	40.7927272727271	75.5001818181823	44.8919999999998	63.2569090909088	87.7434545454551	62.2366363636368	85.7029090909087	80.6015454545451	146.919272727272	24.4865454545454	70.3988181818179	72.4393636363641
496	223.112412191651	223.10213097557	223.115459449814	319.343	315.262	319.35	3	3	54.1218333333334	133.772833333332	155.090666666667	146.928	82.6334999999997	104.057	75.4306666666665	190.802333333334	74.4721666666664	55.0889999999998	24.4879999999998	40.7733333333332	52.0284999999998	65.3013333333335	62.2322	75.5835999999996	36.7320000000001	34.6868	40.813333333333	31.6303333333331	51.0083333333332	43.8671666666665	24.4839999999999	69.4393333333335	62.2301666666665	20.4066666666667	23.4638333333333	45.9149999999997	31.6251666666666	47.9478333333332	41.8336666666664	37.7461666666669	151.009333333332	59.1696666666665	28.5646666666666	31.6303333333334	61.2200000000001	49.9881666666665	29.5848333333332	37.7831666666667	41.8336666666668
497	223.985515054753	223.984647707308	223.985767473493	44.879	43.864	45.917	5	5	519.325428571428	816.228571428572	1018.2095	956.007714285715	763.173714285715	1246.78914285714	827.451714285715	1002.94085714286	899.892	858.060285714285	833.544250000001	853.979142857143	796.843142857142	1049.874	924.378857142858	1024.36685714286	983.555428571429	822.350285714286	498.919714285714	808.066285714285	765.214285714285	649.922	626.996333333333	1021.306	899.892	641.759714285714	567.278857142857	1278.418	702.976857142857	698.895714285715	930.131000000001	778.002000000001	1619.98685714286	1428.4	665.226285714286	964.17	1297.80342857143	1462.7205	1574.896	1448.755	401.992571428571
498	223.989357680157	223.986025596643	224.003869519262	44.884	42.832	46.93	116	116	519.325428571428	814.1595	1015.273125	1095.78685714286	751.950571428572	1246.7455	822.3215	1136.40731428571	899.30925	854.9695	837.62525	857.115	799.876	1052.651	924.45975	1125.39938461538	977.433714285715	820.281000000001	504.021142857143	808.038	810.0785	661.1544	638	1021.895875	913.098888888888	641.759714285714	570.31975	1329.38575	711.139142857142	692.774	975.9326	778.938222222222	1608.99057142857	1428.46666666667	663.185714285714	968.335875	1362.08142857143	1484.25704761905	1576.424	1443.70428571429	401.992571428571
499	224.066156509819	224.066002822504	224.066406454816	230.603	230.546	230.608	3	3	20.4057142857143	69.3211428571428	78.6170000000001	60.1968571428571	178.7	242.010857142857	145.880428571428	241.158285714285	9.18899999999998	14.284	26.5237142857143	14.284	102.028571428571	131.616857142857	148.065714285714	97.9474285714285	287.720571428571	349.958	207.118	291.801714285714	62.2374285714285	60.1968571428571	29.5385714285714	68.3591428571428	90.8054285714285	41.8609999999999	26.5237142857143	117.32875	96.9271428571428	53.0548571428571	98.0159999999999	53.0548571428571	294.862571428571	158.144285714286	99.988	118.336571428571	233.645428571428	188.752857142857	151.002285714286	158.144285714286	128.556
500	224.06404459457	224.063202114763	224.064887074377	239.7565	239.728	239.785	2	2	23.4665714285714	48.9737142857143	39.7577142857143	52.0345714285714	51.9908571428571	72.4318333333334	53.0548571428571	86.7242857142857	39.7911428571428	43.8722857142857	16.3245714285714	11.2231428571429	32.6765714285714	61.2171428571428	52.0345714285714	35.6800000000001	119.273142857143	115.195428571429	88.7648571428571	88.7648571428571	42.852	35.685	24.4868571428571	44.8925714285714	36.761142857143	20.4200000000001	30.5625	24.4868571428571	38.7708571428571	21.408	31.6022857142857	28.568	130.596571428571	60.1968571428571	36.7251428571428	34.6605714285714	119.373428571429	59.1765714285714	29.5882857142857	75.5011428571428	63.2577142857143
501	224.078872998201	224.077556585496	224.080189410905	291.796	291.79	291.802	2	2	60.1462857142854	72.4402857142857	90.8022499999998	80.5997499999998	62.2352499999998	87.7522500000001	58.1969999999999	77.4874285714286	14.274	18.3644999999999	8.16114285714288	16.3245714285714	92.8541250000001	61.2171428571428	56.1137499999998	73.4670000000001	88.7648571428571	115.28825	75.5645714285717	96.9271428571428	72.4466250000001	69.3794285714285	54.0297142857145	71.3600000000002	89.7930000000001	91.8225000000004	59.2179999999999	78.5592499999998	81.748571428571	42.852	84.6837142857142	30.6085714285714	73.3988571428574	96.9271428571428	65.2982857142857	76.5107142857139	86.7212499999998	65.2959999999998	62.2287142857145	86.7242857142857	62.2374285714285
502	224.079271252321	224.079271252321	224.079271252321	847.788	847.788	847.788	1	1	8.16239999999998	24.4871999999999	43.8686	25.4925	8.16239999999998	46.9061999999995	12.2432727272728	25.4925	42.8735999999999	45.909	12.2436	29.5713	35.7104999999999	20.404	36.7487999999999	38.7713999999999	12.2436000000001	25.505	23.4531	12.2436	23.5060000000001	33.6666	33.6896999999998	37.7289	13.2704	28.5852000000002	17.3536	14.2912	27.5319	15.3045	17.3451	29.5886999999999	12.2496	40.808	31.6292999999999	53.0244	30.591	27.5454	11.2167	46.9062	39.7683
503	224.104452694164	224.09578508867	224.108151194011	319.343	315.262	319.35	3	3	30.6350000000001	82.7145000000001	105.077166666666	103.053666666667	56.109166666667	64.2810000000001	40.7771428571427	141.826333333332	33.6710000000001	39.7865000000002	8.16266666666669	21.4079999999999	30.6049999999999	34.6856666666666	48.9668571428573	35.7408333333334	23.4676666666667	20.4033333333333	8.16266666666669	18.366	29.5896666666667	25.5083333333334	13.2643333333334	39.8255000000001	24.4880000000001	13.2621666666666	10.1933333333334	39.7865000000002	24.4868571428571	16.3253333333334	26.5286666666667	22.4473333333334	128.541000000001	53.0573333333335	10.2033333333334	12.244	28.5693333333334	38.7663333333332	11.2218333333334	23.4676666666665	15.3025
504	224.121927395673	224.121927395673	224.121927395673	344.827	344.827	344.827	1	1	11.2236666666666	16.3253333333332	13.2643333333334	19.3863333333334	23.4638333333335	24.4839999999999	22.4656666666665	32.6453333333332	12.22	14.2846666666666	7.14116666666664	11.2218333333333	19.3863333333334	18.366	11.2236666666667	15.3025	90.7948333333331	45.9600000000003	36.7619999999997	82.5659999999998	10.2033333333333	12.244	11.2236666666666	17.3286666666666	9.18300000000002	8.16133333333331	8.16133333333331	26.5286666666667	14.2846666666666	15.3175	13.2621666666666	15.3025	74.4892000000005	30.6100000000001	17.3428333333333	17.3428333333333	37.7523333333334	38.7726666666668	17.3456666666665	41.7926666666666	13.2773333333333
505	224.133418791173	224.126257060646	224.13993341218	165.7975	164.25	167.329	4	4	11.2231428571429	24.4868571428571	26.5274285714286	10.2028571428571	21.42525	24.4868571428571	12.2434285714286	34.6897142857144	8.16228571428571	9.18257142857142	9.18257142857142	11.2325714285714	17.3456666666667	18.3651428571428	15.3042857142857	18.3509999999999	9.18257142857142	22.43175	13.2637142857143	12.2331428571429	25.5071428571428	16.3245714285714	8.16228571428571	14.284	10.2028571428571	8.16114285714285	10.2028571428571	13.2748571428571	11.22275	14.294	17.3448571428572	12.243	12.2331428571429	12.2348571428571	9.18257142857146	16.29	17.34425	14.284	15.3042857142857	23.4485	11.2231428571429
506	224.989394411601	224.986517889803	225.005607457695	44.89	42.85	51	25	24	162.225428571428	281.598857142857	332.613142857143	293.808	233.645428571429	361.181142857143	246.909142857143	306.085714285714	297.923428571429	292.835666666667	294.862571428572	318.329142857143	294.876333333333	394.234666666667	366.282571428572	332.613142857143	335.674	268.335142857143	204.057142857143	266.294571428571	235.697	227.497166666667	170.534833333333	381.586857142857	283.639428571428	225.483142857143	178.558333333333	410.107	215.280285714286	241.807714285714	339.993	248.103	712.1345	451.986571428572	233.645428571429	295.882857142857	467.236333333334	516.194166666667	512.613714285714	505.041428571429	161.205142857143
507	225.037357187365	225.037357187365	225.037357187365	210.168	210.168	210.168	1	1	10.21	16.3222857142857	11.2231428571429	24.486	11.2231428571429	12.2445	13.2637142857143	18.3651428571428	1511.04314285714	1596.844	734.580000000001	214.2525	19.3990000000001	15.3042857142857	11.2231428571429	13.2637142857143	11.22275	13.2637142857143	11.2231428571429	7.142	9.18257142857146	11.231	21.42525	15.315	13.2637142857143	15.3042857142857	11.2231428571429	8.16914285714285	11.215875	10.1942857142857	16.3245714285714	11.2231428571429	13.2637142857143	13.2637142857143	11.2231428571429	7.148	14.296	13.2637142857143	21.4260000000001	11.2231428571429	9.17550000000001
508	225.075804094847	225.071550029117	225.090573911314	231.615	228.494	240.782	92	60	31.6303333333334	75.4306666666668	75.5645714285714	104.074	572.861142857143	775.960000000001	589.725142857145	1480.65714285715	1227.242	1807.084125	770.225833333335	1661.98725	216.300571428571	330.588000000001	373.747000000001	202.026	1808.71328571429	1188.63285714286	675.460666666668	1529.40828571429	129.576285714286	141.819714285714	61.1000000000001	111.198166666667	145.907666666667	53.1006666666668	39.7865000000001	444.844571428571	158.151666666667	103.053666666667	181.767666666667	74.4808571428571	2195.45714285714	496.879142857143	183.66	225.456833333334	1413.09571428571	937.642571428571	192.843	592.813666666668	307.120333333334
509	225.076083925512	225.072559171681	225.091727176286	295.8485	288.74	301.981	52	35	527.487714285714	886.628285714285	1301.839	1078.442	648.931999999995	1236.54300000001	701.956571428571	1193.75085714286	35.7058333333332	59.1793333333329	39.7911428571428	55.0980000000001	918.225000000004	1115.08799999999	1168.329375	932.410571428574	362.159166666669	411.194333333334	369.360666666668	309.161000000001	538.735999999996	484.57916666667	468.937142857144	390.495857142857	492.820999999997	729.538333333335	448.946666666668	870.303714285714	595.742714285711	477.437999999999	601.968571428571	375.421333333332	1168.26514285715	930.500571428571	574.447666666668	791.630857142853	1135.578	912.774000000001	777.367000000005	1131.49685714286	420.357714285714
510	225.146997284471	225.144766144705	225.147527607715	274.451	271.408	274.48	5	5	33.6694285714286	57.136	69.3794285714285	107.13	13.2637142857144	66.3185714285714	18.3644999999999	23.4665714285714	23.4665714285714	17.3448571428571	14.2719999999999	19.3854285714286	49.959	64.278	68.3591428571428	57.1293333333332	23.4501428571429	206.097714285714	122.434285714286	15.3042857142857	96.9271428571428	31.6288571428571	76.5214285714285	156.103714285714	83.7337142857146	86.7849999999999	39.7911428571428	19.3691428571428	26.5274285714286	17.3715714285713	67.3388571428571	17.34425	21.426	54.0751428571428	57.1679999999997	21.426	45.9128571428575	19.3827142857143	16.3245714285714	49.994	17.357
511	225.986630275332	225.983732140583	226.002058570499	44.89	42.855	45.917	29	29	186.721	281.598857142857	360.160857142857	355.059428571429	290.795	421.378	278.538	382.607142857143	290.795	333.649	284.659714285714	312.207428571429	305.065428571429	336.977142857143	342.816	362.218333333333	342.776	270.375714285714	172.436333333333	298.957666666667	313.227714285714	235.6585	201.165142857143	379.546285714286	310.166857142857	183.66	199.976	465.250285714286	266.294571428572	261.193142857143	321.615	260.3975	589.7045	495.858857142857	234.638333333333	366.282571428572	555.035428571429	510.928571428571	582.575727272727	569.2995	115.297666666667
512	226.069286231375	226.063834011058	226.082983161791	144.866	142.796	145.92	55	55	740.466666666665	1318.375125	1235.52275	1606.55733333334	1029.51633333334	1493.646	905.774833333335	2354.0255	1206.998	1551.6735	510.083333333334	1612.12666666667	1049.7515	1195.78971428571	1138.506	931.564333333331	1220.31866666666	582.610333333335	235.696999999999	1025.38714285714	2131.848	2353.405	1911.9485	2390.64099999999	1607.97028571428	1540.45166666666	1390.50057142857	1627.35571428571	880.547666666669	1000.4125	1364.122	1073.39066666667	2037.43924999999	1351.94166666667	1005.069375	1007.92466666667	1214.19666666667	1110.2355	541.708499999998	1540.5775	675.429142857143
513	226.093852244508	226.093852244508	226.093852244508	231.6	231.6	231.6	1	1	10.2033333333333	17.3258333333333	11.2346666666666	18.3651428571429	78.6426666666665	139.899833333334	69.3713333333334	225.677833333334	179.754666666666	224.462857142858	131.616857142858	216.300571428572	34.6913333333334	46.9276666666665	45.9525000000001	26.5286666666667	251.981166666667	172.436333333333	41.8268333333334	244.879999999999	18.363	14.2846666666666	16.2994285714286	20.4066666666666	22.4473333333333	9.1926	12.244	61.2199999999998	27.5477142857144	22.4473333333333	20.4266666666666	7.14233333333332	318.655999999999	74.4721666666668	10.2016666666666	19.3863333333333	127.541666666666	129.582333333333	32.649142857143	105.089428571429	15.3025
514	226.093441894531	226.093441894531	226.093441894531	239.762	239.762	239.762	1	1	9.18257142857142	12.2434285714286	13.2525714285714	26.5274285714286	25.4857142857143	38.7708571428571	15.2925	52.0345714285714	28.568	105.089428571429	22.44	104.0655	17.3594285714286	16.3245714285714	22.4462857142857	12.234	55.0491428571428	41.7965714285714	36.7302857142857	38.7708571428571	22.4462857142857	8.15657142857143	14.284	15.3042857142857	14.2986666666667	8.16800000000002	9.16714285714285	16.3245714285714	6.12149999999998	16.3108571428571	17.3302857142857	12.2434285714286	61.2171428571428	21.426	8.16114285714285	12.2331428571429	45.9128571428571	25.5071428571428	10.2028571428571	34.6884999999999	12.2434285714286
515	226.194626886488	226.191931235954	226.195576748001	447.87	442.773	447.92	5	3	24.4879999999998	67.3309999999998	36.7620000000001	37.7461666666669	365.577666666667	34.6913333333331	134.662	559.507999999999	9.18300000000002	48.9680000000003	12.232	14.2846666666666	36.7259999999999	65.2982857142857	44.8873333333332	38.7663333333332	196.924333333334	29.5896666666667	15.3025000000001	132.383333333334	29.5606666666666	18.366	39.7930000000001	45.9150000000001	30.6349999999998	21.427	9.19050000000001	181.619333333334	17.3428333333333	197.935428571428	37.7831666666667	187.741333333334	640.739428571428	34.6573333333333	21.448	30.6049999999999	14.2846666666667	510.142857142857	12.232	24.4868571428571	17.3428333333333
516	227.12696711993	227.12696711993	227.12696711993	823.353	823.353	823.353	1	1	3.06300000000003	8.16266666666666	7.14155555555557	8.16266666666676	3.06066666666667	10.2022222222222	3.05900000000001	4.08120000000004	193.863333333333	673.102600000004	5.1044444444445	469.353333333333	10.2088888888889	7.14233333333333	9.1818	12.2506666666667	4.0808888888889	8.1576	3.061	4.08133333333333	11.2236666666667	9.1880000000001	9.18200000000002	7.14155555555557	10.197	5.10111111111112	3.061	2.04044444444445	6.12599999999998	6.12133333333334	7.1414	4.0808888888889	3.061	1.0197	3.0606	12.244	6.12133333333334	5.10111111111112	8.16266666666666	12.244	3.0591
517	228.051131652832	228.050159094682	228.062733397312	163.254	163.23	167.329	3	3	7.14200000000002	6.12171428571431	10.2028571428571	4.08457142857143	5.10142857142857	5.10142857142857	4.08114285714286	8.16228571428571	6.12171428571428	6.12171428571428	4.08057142857142	3.05828571428571	3.06085714285714	4.08114285714287	1.02028571428571	2.03885714285714	4.08114285714286	10.1942857142857	0	10.1871428571429	1.02028571428571	7.14200000000002	7.142	7.136	3.06342857142858	1.02028571428572	6.12171428571428	1.02016666666666	3.06042857142857	3.06342857142857	4.08114285714286	0	9.18900000000002	2.04028571428571	1.02028571428571	1.01771428571429	4.08114285714286	7.142	4.08114285714286	3.05871428571429	3.06085714285715
518	228.195383004049	228.195383004049	228.195383004049	963.107	963.107	963.107	1	1	115.28825	168.114375000001	178.543750000001	166.178500000001	107.12625	174.462750000001	115.28825	257.103000000001	91.8225000000004	100.058	204.2	92.8427499999991	245.729625000001	144.875500000001	198.973125	168.444375000001	107.126249999999	229.556250000001	131.612249999999	125.501	199.969000000001	159.154666666667	130.592000000001	212.368	276.487750000001	101.00475	142.8525	101.00475	109.16675	144.792666666667	189.78975	123.465375	106.045333333334	202.158	129.582333333333	115.285111111111	92.7744999999994	187.610999999998	77.4820000000006	125.583	90.8133750000001
519	228.19380891118	228.191753308129	228.207018538546	1024.34	1017.21	1025.41	23	23	99.9600000000014	205.751428571425	275.785714285718	184.620000000003	125.81142857143	271.320000000004	110.314285714287	112.357142857144	155.039999999997	194.820000000003	943.500000000007	160.140000000002	503.880000000007	183.600000000003	277.440000000004	362.100000000005	141.780000000002	563.040000000008	374.339999999993	173.400000000002	572.220000000004	132.600000000002	363.120000000005	355.457142857147	732.481250000008	225.420000000003	219.607142857146	268.902857142857	375.852857142863	302.342857142861	647.700000000009	224.400000000004	99.9600000000014	436.150000000006	155.040000000002	156.060000000002	167.075000000002	289.680000000004	40.7999999999993	158.100000000002	142.800000000002
520	228.208278982856	228.198773861787	228.210599405257	499.9035	495.873	500.974	8	7	188.823333333333	218.3335	200.992533333333	204.133333333333	843.429733333333	244.785	711.913466666666	1880.95683333333	653.777266666668	875.674799999998	269.3504	311.176249999999	181.678666666667	214.088	235.67775	207.114133333334	850.5688	183.648	363.209	365.255466666667	217.1668125	551.16	592.8015625	239.846875	225.47525	387.433750000001	288.735466666666	609.099199999999	411.328666666667	750.670933333335	188.749333333333	814.172800000002	3283.51995652173	184.740666666666	318.323199999999	610.333749999999	383.770666666667	588.6554	314.02525	524.601249999999	213.3054
521	228.965628846754	228.962848454085	228.967084825039	102.031	97.938	107.138	21	19	876.047846153847	1022.7915	1364.10463636364	532.589142857143	812.147428571428	1266.13025	648.629142857142	927.050142857142	57.1113846153846	88.7648571428571	20.4057142857143	48.9747692307692	682.857857142857	780.535384615384	799.848	771.606	162.225428571429	236.606857142857	160.184857142857	185.612	777.457714285714	431.557615384616	616.036857142857	822.779454545455	652.996923076924	539.74276923077	525.226428571429	719.553214285714	416.422285714286	540.751428571428	734.297142857142	500.749857142857	718.242461538462	1068.24794117647	462.199384615384	496.032428571429	342.936	702.976857142857	75.497076923077	320.369714285714	244.763076923077
522	230.094300379519	230.094300379519	230.094300379519	344.827	344.827	344.827	1	1	2.0404	6.1212	4.08160000000003	7.14279999999997	5.101	3.0606	2.04079999999999	3.0606	3.05399999999998	6.12239999999997	3.0606	0	3.0606	3.0606	1.0202	4.0808	2.0404	2.04080000000001	3.0606	0	0	3.0606	1.0204	2.0384	1.02040000000001	1.0202	3.0606	0	4.08159999999998	2.04280000000001	0	2.0404	24.4896000000002	6.1212	5.101	1.0202	1.0202	10.204	5.101	4.0768	3.06419999999998
523	230.996091206868	230.993001191512	230.996749899573	88.756	83.66	88.778	3	3	22.4455	42.85575	42.882	45.916875	29.609	33.693	34.6885	57.1339999999999	391.536	520.39125	45.91125	544.442666666667	19.38475	33.66825	36.729	23.468625	43.87075	21.441	16.324	17.34425	46.9315	233.494125	66.324375	65.2959999999999	34.6885	132.73	41.861	35.70875	17.34425	36.729	39.78975	30.6075	69.3769999999999	53.0595	20.42	51.0125	372.39125	46.93725	21.4095	312.1965	48.978
524	231.0927547348	231.0927547348	231.0927547348	344.827	344.827	344.827	1	1	3.06075000000001	18.3645000000001	15.3037500000001	17.3442499999998	10.2024999999999	6.12150000000003	9.18225000000004	36.7290000000002	20.35	19.3847500000001	8.16200000000003	17.3442500000001	8.16200000000003	11.22275	9.18225000000004	2.04050000000001	8.1616	6.12299999999999	5.10125000000002	12.2430000000001	4.08100000000002	29.5872499999997	13.2665	10.1875	6.12150000000003	7.14175000000003	1.02025	4.08099999999996	5.10249999999999	5.10875000000006	8.16200000000003	3.06075000000001	14.2835000000001	7.14175000000003	5.101	5.101	3.06074999999997	8.16199999999992	3.06075000000001	4.08100000000002	4.08100000000002
525	231.975902599191	231.968865848282	231.99082753707	295.877	291.761	301.993	155	106	905.035666666669	2323.134	1015.099	2148.705	1598.8296875	2151.76583333333	1659.37578947368	718.630000000005	19.3831666666666	49.996333333333	20.4033333333333	28.568	2322.15222222222	2325.89942105263	1027.47566666667	1198.69583333333	772.356285714285	1311.06714285714	503.9788	797.900666666669	1346.77714285714	857.04	623.423666666668	1177.43999999999	1218.27799999999	976.413428571428	699.262666666665	1672.21131578948	767.558000000005	888.710333333335	1219.24142857143	941.767666666669	1312.77218181818	1056.89266666666	747.904333333335	1728.9	1006.90450000001	1682.93468421052	1787.62175	984.46083333333	641.160666666665
526	231.97345049037	231.969411630769	231.989375344883	68.3615	58.154	72.443	68	43	1410.71532	1218.3025	1238.5835	1364.07425	932.483111111111	1308.23233333333	848.450999999999	671.324500000001	383.352888888888	394.869	644.797999999999	277.530666666666	1342.7148	1835.1085	1034.5335	1199.528125	229.575	294.876333333334	191.697333333333	200.983777777778	1693.65466666667	873.077142857142	841.706249999999	1935.45736363636	1520.13111111111	1518.83514814815	1007.4636	1341.3	497.868444444444	1024.30311111111	1271.2315	1102.98033333333	554.040999999999	1070.65	631.586333333333	623.355777777778	462.17325	443.863125000001	2244	466.25425	318.309333333333
527	231.97594846074	231.971430023648	231.990298457622	98.975	86.709	105.081	25	25	404.019	448.139181818182	476.45675	388.90575	372.39125	429.52525	220.284	386.67475	273.427	375.452	47.95175	350.966	328.6815	382.625	397.735	349.0965	371.371	209.04875	387.885	344.6755	371.219333333333	390.75575	417.28225	440.748	310.162909090909	297.919636363636	280.43125	178.63125	291.7915	242.8195	315.1285	252.918666666667	345.86475	375.789333333333	290.77125	361.3455	205.17075	296.89275	260.185	194.96325	267.179538461539
528	231.976992368188	231.97257631072	231.988326848939	253.0145	250.985	254.018	6	6	78.5656666666669	206.097714285714	253.030857142857	286.666833333332	256.091714285715	294.828166666666	231.577833333334	375.465142857144	20.4057142857142	20.4066666666666	11.2218333333334	12.244	458.108285714286	546.898666666668	504.044666666668	452.953999999999	70.3914999999998	35.7116666666666	47.9131428571428	59.1765714285712	252.010571428571	87.7445714285714	22.4431428571429	140.799428571429	376.441499999999	258.144333333334	138.758857142856	602.967749999998	397.735	356.079714285713	439.743142857143	334.669333333333	603.987999999998	552.975500000002	437.702571428571	459.128571428569	621.353999999997	532.461999999998	258.144333333333	591.745	36.7320000000001
529	233.03881878236	233.038594510751	233.043745265939	59.174	58.142	60.177	3	3	23.4485	94.8806666666667	119.36925	117.32875	49.99225	118.436	59.1728888888889	39.78975	63.17025	51.0125	145.89575	49.9636666666666	129.582333333333	88.7617500000001	86.7212500000001	117.32875	15.305625	58.121	30.63	19.38475	105.08575	179.586	183.645	139.77425	112.09	120.3895	77.5390000000001	40.81	83.6582222222222	43.903	105.08575	75.4985000000001	43.87075	114.282	80.59975	76.5166666666667	85.701	31.631625	216.293	97.956	55.134
530	233.03955121374	233.039411605181	233.039690822299	75.4875	74.473	76.502	2	2	64.2757499999999	54.000375	76.5214285714285	105.089428571429	51.0142857142857	102.962285714286	64.278	56.1157142857143	27.5438571428571	26.5503333333333	43.8722857142857	20.4057142857143	96.9271428571428	69.3794285714285	73.4605714285714	78.562	23.4632857142857	25.5071428571429	9.18257142857142	21.426	118.353142857143	55.0954285714285	60.1968571428571	101.008285714286	72.4402857142857	45.91125	47.9534285714285	56.0685714285714	20.4057142857143	56.1157142857143	83.6634285714285	49.994	47.9534285714285	45.9128571428571	23.46575	41.8317142857143	43.8722857142857	32.6491428571428	103.048857142857	55.0954285714285	24.4868571428571
531	233.970401384574	233.968051468907	233.972091797155	297.9125	293.871	300.985	18	12	611.12975	987.618133333335	471.316999999999	907.017066666665	673.419999999998	826.469999999998	650.9195	511.956333333333	26.5389090909091	24.4879999999999	21.427	19.38475	535.674999999996	975.704222222224	887.617500000001	986.279562500001	530.541818181819	555.015999999998	427.494272727273	588.697363636364	785.609999999997	507.301454545455	521.359363636364	498.453999999999	552.994857142857	623.37275	531.562090909092	643.792090909092	585.6235	688.684090909092	815.63372727273	591.014250000001	622.643636363637	924.3465	556.820727272728	561.150000000001	647.85875	680.88572727273	570.086833333333	661.122	533.329250000001
532	233.969835574128	233.969835574128	233.969835574128	204.076	204.076	204.076	1	1	24.4879999999999	23.4676666666666	33.6709999999999	35.7116666666666	23.4446666666667	66.3216666666665	27.5489999999999	19.3863333333334	67.3309999999998	94.8909999999998	82.6335000000001	144.887333333333	68.3511666666665	62.2403333333332	68.3511666666665	61.2099999999998	60.1406666666665	62.2403333333335	24.4880000000001	49.9881666666665	187.557333333333	148.968666666666	149.842	208.148000000001	176.488833333333	124.460333333333	145.907666666666	113.2644	98.9723333333331	76.5125000000001	173.428333333334	151.009333333334	68.3623333333332	199.985333333334	84.6738333333335	92.8503333333331	32.6506666666667	94.8910000000002	43.8743333333332	100.914	54.0688333333332
533	233.97195473241	233.97195473241	233.97195473241	66.316	66.316	66.316	1	1	668.1	966.689142857143	1054.92619047619	1073.34057142857	694.782142857143	1155.92976190476	625.59715	539.705952380952	397.595714285714	404.033142857143	691.753714285714	303.96	1039.67114285714	890.667857142857	865.161904761905	1030.63285714286	6690.01342857143	4850.1	4398.24642857143	6304.05119047619	1269.59085714286	767.254857142857	781.538857142857	1336.57428571429	1113.58	696.855142857143	700.771227272727	724.402857142857	532.564285714286	757.2481	1090.63452380952	872.425714285714	483.615428571429	970.02	609.110571428572	651.962571428572	568.299142857143	400.972285714286	1060.84727272727	579.657523809524	318.403428571429
534	233.974262414161	233.968840381179	233.984642883181	98.4545	94.9	102.043	6	6	174.459461538462	248.028230769231	244.86	235.79325	186.702230769231	262.199307692308	138.699076923077	186.70575	142.832307692308	159.156	34.6885	158.147692307692	192.92175	184.680333333333	182.550166666667	193.9425	224.450769230769	121.361692307692	164.331461538461	182.552461538462	189.689	196.904538461539	204.05	202.0095	157.127384615385	182.635076923077	138.686	119.42775	142.832307692308	114.268	177.453230769231	158.076153846154	169.358307692308	201.169833333333	169.371076923077	165.3615	141.88425	149.97675	134.680615384615	166.38225	156.024692307692
535	233.981295315128	233.981295315128	233.981295315128	82.628	82.628	82.628	1	1	115.28825	258.12325	191.813714285715	258.132285714286	93.8630000000001	161.1995	105.089428571429	139.779142857143	89.7222857142857	105.266	121.414	182.631142857143	84.6837142857142	121.312	67.3388571428571	111.211142857143	125.600571428571	42.852	104.0655	86.7242857142857	179.570285714286	104.069142857143	208.138285714286	225.483142857143	134.673	118.2765	132.637142857143	131.616857142857	68.3591428571428	107.13	107.04	98.0160000000001	70.3454999999999	143.85525	62.2352499999999	99.988	69.3794285714287	75.501142857143	37.7505714285714	72.4402857142858	38.7708571428571
536	234.017861562103	234.011480486942	234.032616620131	57.128	55.076	58.154	31	31	21.408	73.452	86.785	89.7851428571429	62.2374285714285	151.157333333333	29.5606666666667	93.8662857142857	116.214857142857	80.6025714285715	177.504857142857	58.1074285714286	108.150285714286	65.2982857142857	92.846	148.961714285714	5974.8768	4360.691	4159.554	5460.026625	108.150285714286	133.657428571429	133.657428571429	119.406857142857	180.340875	133.657428571429	87.7445714285715	104.069142857143	114.277333333333	56.2191666666666	59.1765714285714	62.2403333333333	142.84	181.589666666667	174.468857142857	149.9645	197.935428571428	22.4462857142857	192.834	205.924571428572	114.352
537	234.095337420999	234.094952678884	234.095775683391	203.037	202.018	204.064	5	5	165.294	310.181333333334	242.799666666667	223.442571428571	371.072	503.024333333335	418.317142857143	209.168333333334	485.599333333334	420.308666666667	387.708571428571	338.687428571428	430.198857142857	489.760000000001	445.864857142857	512.183428571428	663.648	750.825142857142	537.715666666668	557.102000000001	206.924666666666	123.460333333334	140.681142857143	95.9113333333336	487.096500000001	232.625142857143	194.710857142857	575.374000000001	732.565142857143	526.492000000001	754.026333333335	537.690571428571	651.886500000001	1144.814	669.338666666668	686.572166666668	660.124857142857	817.134428571428	1008.04228571429	759.092571428571	759.004000000001
538	234.098009450459	234.085057840435	234.110792714899	505.0165	497.875	511.138	32	16	5.10124999999999	9.18337500000001	26.5274285714286	4.08114285714286	2.04057142857143	4.08099999999999	3.06085714285714	43.8707500000002	207.110750000001	279.558285714286	1.02028571428571	296.929125	13.2544285714286	11.215875	8.16200000000003	3.06085714285714	73.4040000000001	42.852	144.8755	283.629500000001	25.5062499999999	5.10124999999999	11.22275	8.16199999999998	139.6715	54.0335	5.10124999999999	287.720571428574	459.449999999999	167.321000000001	275.265	9.18257142857142	193.847499999999	77.5417142857149	32.6479999999999	27.5265	311.988857142857	15.3021428571429	6.11325000000001	464.213749999999	12.252
539	234.099875094196	234.095958293568	234.113381659411	202.03	199.96	210.175	41	40	166.287166666666	305.029833333332	242.828	215.255166666666	354.810857142857	489.679999999999	408.133333333332	189.750999999999	492.820999999999	429.490166666665	386.706333333332	332.574333333332	425.101714285714	482.617666666666	438.743333333332	506.085333333332	642.179999999998	742.768000000003	525.385833333332	540.776666666665	208.982857142857	122.42	139.661714285714	93.855333333333	482.069333333332	230.595333333333	190.633142857143	575.441142857143	713.212999999998	517.308999999999	742.802666666665	524.426857142859	592.813666666665	1145.74075	718.314666666665	884.587714285717	746.883999999998	813.139250000001	1333.43044444445	793.689666666664	803.002333333331
540	234.966062620807	234.966062620807	234.966062620807	302.991	302.991	302.991	1	1	39.7929999999997	55.0980000000001	64.2810000000001	59.1696666666665	34.6913333333334	52.0370000000001	29.5896666666667	46.9813333333332	12.254	10.2033333333334	7.14233333333335	12.244	66.3216666666662	64.2704999999998	61.2099999999998	48.9279999999999	35.7116666666664	48.9280000000003	14.2823333333333	38.7663333333332	30.6100000000001	11.2328333333334	14.2846666666667	59.1696666666665	64.2809999999996	21.427	21.4375	51.0166666666668	36.7320000000001	41.8336666666664	55.1430000000001	28.5926666666667	65.3653333333338	62.2403333333335	16.3093333333333	31.6303333333331	45.9075000000003	49.9963333333335	16.3093333333333	35.7116666666668	24.4639999999999
541	235.024601035543	235.023686074803	235.030925750732	55.087	55.076	55.11	3	3	43.8385	45.9128571428572	38.798	55.0954285714286	61.215	49.0148571428572	45.8742857142857	39.7911428571428	49.961625	41.8317142857143	60.1884285714286	58.118625	30.6085714285714	55.0954285714286	52.0345714285714	44.891	532.5705	444.197142857143	420.710857142857	577.81525	38.7708571428572	47.9534285714286	56.1157142857143	38.7817142857143	30.56625	37.753875	33.6694285714286	57.136	40.8114285714286	19.4152857142857	32.6491428571428	31.6288571428572	77.5390000000001	65.2891428571428	54.07325	41.8317142857143	58.1562857142857	62.2374285714285	103.048857142857	49.952	38.798
542	235.09882119422	235.096331704629	235.115538665318	507.057	497.874	511.138	5	3	2.04	5.10124999999999	9.18257142857142	4.08114285714286	2.04057142857141	3.06085714285714	3.05828571428572	2.04057142857143	31.6288571428571	62.2374285714285	9.18257142857142	87.7445714285707	5.10142857142857	6.12171428571423	6.12085714285711	3.06085714285714	11.2231428571429	9.18257142857142	9.18257142857142	24.4868571428573	8.16199999999998	1.02028571428571	1.02028571428571	6.12171428571423	18.3509999999999	2.03914285714284	1.02014285714286	41.8317142857146	30.6042857142856	11.2231428571429	29.5634285714287	4.07771428571427	21.4080000000001	8.16114285714288	2.04057142857143	8.16228571428564	17.3327142857142	3.06299999999997	3.06085714285714	27.5477142857143	4.08114285714289
543	235.115879204825	235.115879204825	235.115879204825	502.976	502.976	502.976	1	1	4.08533333333332	6.12171428571428	5.10083333333332	4.08066666666669	4.08133333333334	5.10166666666663	1.02033333333334	7.13533333333338	24.4639999999999	38.7726666666668	4.08133333333334	41.8268333333336	8.15466666666665	8.15466666666672	3.06100000000001	3.06100000000001	6.11600000000004	6.12100000000004	17.3456666666665	21.4234999999999	6.12171428571428	2.04233333333334	0	1.02016666666667	16.3108571428572	5.09166666666668	2.04066666666667	15.305	66.4516666666668	10.2016666666666	27.5490000000001	3.06100000000001	20.4066666666667	5.10166666666668	4.08066666666669	9.18257142857142	36.7260000000002	3.06100000000001	2.03833333333334	53.057333333333	4.08466666666664
544	235.173701017441	235.168228367214	235.189503887285	257.107	254.007	260.173	113	113	2963.93000000001	5243.49299999999	5135.09800000002	6000.09025	4036.25028571427	6255.91912500001	4105.82133333334	5741.14771428571	3804.51225	4175.88325	3478.03225	4553.74766666666	5362.43399999999	5215.70057142859	5508.32975	5382.00714285716	4537.21057142859	5333.86699999999	3783.82837500001	4117.52719999998	5432.26071428571	2969.03142857144	4022.98657142857	5560.36599999999	5514.10650000001	2911.01099999999	3690.24425	4537.21057142859	3744.44857142858	3953.60714285714	5233.88250000002	4200.58857142857	4840.77760000003	5605.44971428571	2638.45885714287	3803.62514285716	3995.29899999999	3859.4166	2851.59875	4130.11657142859	2903.73314285715
545	235.191598389434	235.191162013105	235.192034765763	259.6655	258.109	261.222	2	2	1396.6538	2576.51000000002	3214.05000000001	2580.0858	3905.83600000001	2147.521	2428.076	3851.255	321.363	500.9182	90.6909999999995	769.381599999996	3355.32816666666	2244.88000000001	1992.84120000001	2133.78600000001	2851.459	1808.8146	236.6864	2670.8836	4054.80466666664	320.405600000002	266.2722	1907.12759999999	1805.754	324.487200000002	389.792799999998	3740.95116666666	267.2924	2627.52999999999	1777.1884	2271.35099999999	4319.5268	1991.4304	222.447200000001	217.3026	517.224499999998	4234.3833333333	78.6477999999995	420.9296	317.344400000002
546	235.968350538567	235.968350538567	235.968350538567	302.991	302.991	302.991	1	1	61.2149999999998	86.7212500000004	75.4985000000003	78.5592499999998	48.9719999999999	86.7318750000001	68.3567500000003	47.987	12.252	13.26325	8.15700000000004	7.14175000000003	82.6503750000001	91.8225000000004	76.5187499999998	79.5307499999998	36.7334999999998	49.9616250000002	17.3442500000001	64.3230000000001	77.5389999999998	12.2505	29.5872500000001	58.1542500000002	71.4262500000001	23.4657500000001	22.4592500000001	88.7617499999998	27.5467500000001	65.2959999999998	79.6282500000003	42.8767500000002	92.9110000000001	96.9237500000004	29.5655	40.8099999999999	45.9112500000002	110.187	32.6280000000002	71.4262500000001	39.7605
547	236.015276987664	236.015070753177	236.015483222151	57.128	57.117	57.139	2	2	20.3885714285714	18.363	25.5041666666666	19.3863333333333	23.4638333333333	39.832	13.2513333333333	28.5646666666666	28.544	22.4473333333333	39.7865	24.4662857142857	29.5896666666667	29.5848333333333	26.5243333333333	49.994	856.019714285715	706.647333333333	594.4548	908.054285714286	20.4066666666667	106.114666666667	83.6673333333333	25.5041666666666	48.8982857142857	145.907666666667	109.175666666667	24.488	41.8336666666667	17.3768333333333	24.484	12.244	41.8317142857143	40.8066666666666	71.4233333333333	44.8873333333334	38.7726666666667	20.4066666666667	59.1793333333333	45.87	63.3123333333334
548	236.025819157035	236.017020549518	236.035012167774	56.108	55.076	57.14	11	11	14.2706666666667	18.363	25.5041666666666	19.3863333333333	17.3456666666667	39.832	13.2513333333333	28.5646666666666	23.4446666666667	23.4665714285714	39.7865	21.4025	29.5896666666667	29.5848333333333	26.5243333333333	35.7116666666667	939.65025	706.647333333333	652.632	908.054285714286	20.4066666666667	106.109714285714	83.6673333333333	25.5041666666666	35.6416666666667	127.520833333333	109.175666666667	24.488	41.8336666666667	17.3768333333333	24.484	12.244	36.732	40.8066666666666	56.1183333333333	44.8873333333334	38.7726666666667	20.4066666666667	59.1793333333333	45.87	51.0583333333334
549	236.095939525331	236.092200807027	236.112476911366	505.0165	497.874	511.138	6	3	2.0422857142857	7.14175000000003	6.12171428571428	5.1007142857143	2.04057142857143	3.06085714285714	3.06085714285714	7.137	23.446857142857	22.4462857142859	2.04057142857144	27.5438571428572	4.0777142857143	3.05828571428572	4.08114285714286	2.04057142857143	4.07828571428571	4.08114285714286	13.2637142857143	19.3827142857143	8.16200000000003	1.021	6.12171428571428	2.04057142857144	12.234	7.13	3.06085714285714	18.3651428571428	47.0120000000003	12.2417142857142	31.6288571428574	4.08114285714286	23.4665714285714	5.10142857142861	4.08114285714286	5.10142857142857	26.5274285714286	2.04057142857143	2.03750000000001	38.7708571428571	3.06085714285714
550	236.11159732643	236.106966701396	236.127331021466	363.2265	359.128	365.272	40	40	680.530571428571	1700.81628571428	1866.03725000001	2153.74774999999	1227.23185714286	1855.89971428571	995.682666666664	3377.02749999999	2255.85171428571	1957.92828571428	467.290857142861	407.77142857143	975.359000000004	800.896249999998	1305.92	1464.05875000001	140.681142857143	147.941428571429	48.9737142857143	123.368142857143	515.244285714285	28.568	97.9474285714293	460.148857142857	457.088	75.5011428571428	29.5882857142857	914.143999999998	274.226285714284	393.830285714286	440.763428571432	440.763428571428	2795.48500000001	1070.27971428571	275.438571428572	344.856571428571	626.455428571428	1427.358	516.264571428575	557.076	51.0142857142861
551	236.182491827427	236.176455588129	236.195694948246	257.096	253.002	258.161	106	106	648.901714285716	1326.37142857143	1331.42625	1652.86285714286	1051.91457142857	1676.476125	1075.3435	1753.87114285714	857.04	992.703250000001	840.597714285713	1073.4345	1396.77114285714	1394.68175000001	1405.9045	1384.52771428572	1236.58628571429	1341.62875	640.649714285716	1258.9885	1409.83742857143	1289.596	1005.9665	1353.846	1409.137875	1227.40371428571	800.924285714288	1292.65675	948.865714285714	994.778571428571	1366.16257142858	1111.592625	1793.66228571429	1382.43875	1012.088	897.820000000001	1148.8015	1109.05057142857	337.039999999999	1214.14	748.889714285717
552	236.196981620648	236.195834119073	236.19779699269	258.116	257.113	258.149	12	12	657.064	1335.55399999999	1331.47285714286	1654.90342857143	1101.87	1676.32942857143	1056.045	1776.31742857143	570.339714285712	942.744	190.802333333333	862.181666666665	1411.05514285714	1417.17685714286	1418.19714285715	1384.59233333334	1254.9075	1341.67571428571	319.349428571427	1259.03257142857	1410.85757142857	380.56657142857	350.978285714286	1353.846	1408.06	757.052000000003	282.619142857142	1292.702	309.160999999999	1008.04228571429	1374.32485714286	1101.23014285715	1838.55485714286	1391.66971428572	325.471142857143	302.00457142857	882.547142857146	1172.26725	116.413	562.203666666665	372.404285714286
553	236.955637201533	236.955637201533	236.955637201533	67.336	67.336	67.336	1	1	671.16	964.694761904762	969.271428571429	743.753571428571	607.07	907.8	551.097	465.2568	445.511095238095	348.937714285714	819.3009	347.917428571429	842.716666666667	599.928	763.173714285715	874.588904761905	372.404285714286	394.74	390.769428571429	411.175142857143	999.09280952381	807.046	721.308333333333	1190.6901	1048.56	651.962571428572	773.16	586.636904761905	570.339714285714	737.85765	1015.18428571429	784.563095238095	372.386904761905	847.62	611.122619047619	608.090285714286	450.945238095238	341.795714285714	1068.96	387.809	343.932571428572
554	236.990385292774	236.990385292774	236.990385292774	230.574	230.574	230.574	1	1	25.5071428571428	50.9714285714285	37.7822857142857	62.2374285714285	183.805714285714	247.082000000001	183.625714285714	304.300571428572	71.48	58.1562857142857	71.4099999999999	60.1968571428571	103.048857142857	140.799428571429	121.516	85.704	348.888857142858	315.268285714286	174.468857142858	323.430571428571	66.3185714285714	52.0345714285714	35.6606249999999	58.1562857142857	68.3591428571428	26.5503333333334	36.7302857142857	148.961714285714	95.9068571428571	47.9534285714285	63.3108571428571	41.8317142857143	342.082857142857	177.529714285715	94.8865714285714	94.8865714285714	271.396	212.219428571428	186.712285714286	187.732571428571	136.718285714286
555	237.06702977083	237.062246745798	237.0795950746	270.368	264.249	272.422	22	22	12.2417142857143	32.6491428571428	38.798	63.2554999999998	182.647125	246.061	137.733750000001	766.127285714288	10793.8131818182	12707.4968181818	6908.97900000003	15119.82	50.9812500000002	68.3591428571428	65.2960000000003	45.9112500000002	464.85942857143	633.575250000003	486.676285714289	694.377142857145	60.1947499999998	34.6897142857143	35.71	42.8520000000003	36.756	21.4383750000001	26.5274285714286	49.9922499999999	84.6807500000004	27.570857142857	38.7980000000003	17.3442500000001	357.35	157.102	49.049142857143	82.6315714285716	329.540749999999	144.89325	86.7212499999998	153.933714285715	196.032000000001
556	237.057486601767	237.056040104251	237.070523071289	112.2365	110.17	113.26	6	6	1.02033333333333	3.0605	6.122	4.08066666666666	5.10166666666667	6.122	5.09666666666667	7.14116666666666	11.2126666666667	11.2236666666667	2.04033333333333	6.121	6.121	5.09666666666667	6.121	8.16133333333333	9.183	4.08066666666666	2.04066666666667	3.061	0	3.061	4.08533333333333	6.11499999999999	6.122	3.061	5.09583333333333	6.12700000000001	7.14933333333333	0	1.01933333333333	1.02016666666667	13.2643333333333	5.09666666666667	5.10166666666667	9.183	10.1933333333333	9.174	4.08066666666666	17.3456666666667	2.04066666666667
557	237.067394287678	237.066834756174	237.069323934519	234.655	233.658	236.684	3	3	138.7744	250.9692	179.7664	268.3126	82.5552000000001	217.3026	77.5352	438.686	598.5404	740.810400000001	198.978	675.3724	422.3628	350.9488	439.7062	407.0598	827.590400000001	364.2828	268.3126	754.075600000001	520.302	872.271	899.992800000001	1239.543	447.889750000002	544.4062	377.104	607.138	351.969	352.6432	482.6492	339.3936	1364.5904	876.323166666668	360.1306	503.0572	873.2912	652.928	392.764166666665	903.054000000001	471.3324
558	237.075024477332	237.073950877159	237.076098077505	412.6815	411.157	414.206	2	2	19.3852777777778	32.6475294117648	22.4461111111111	25.4986111111112	29.5880555555556	35.6980555555556	26.5272222222222	50.0001764705882	21.4261764705882	52.0030000000001	24.4866666666667	27.5565	21.4258333333333	25.4985294117648	22.4534444444445	29.5880555555556	35.7102941176471	21.4258333333333	20.4111111111111	23.465411764706	18.365	19.3665882352941	17.3494444444445	22.4387058823529	15.2991666666667	21.4456666666667	13.2638235294118	34.6781111111111	20.4055555555556	20.4188235294118	19.3978823529412	15.3091666666667	67.3588235294119	24.4933333333333	14.2791764705882	28.5584444444445	52.0341666666667	29.5880555555556	11.2230555555556	37.7487058823531	21.4258333333333
559	237.118172834529	237.111681528308	237.132596204334	363.215	359.128	364.241	19	19	103.048857142857	277.517714285716	304.045142857143	330.572571428571	171.408	256.091714285714	143.860285714286	518.305142857143	322.410285714286	316.288571428571	56.1157142857147	56.0685714285716	134.677714285714	138.739428571429	191.786857142858	211.199142857143	18.3497142857143	25.5071428571428	10.2028571428571	13.2544285714286	73.4605714285714	8.16228571428571	15.3042857142858	72.4402857142857	68.3495714285711	11.2231428571429	5.10142857142857	156.103714285714	38.741	51.0142857142857	55.095428571429	61.2171428571428	461.169142857143	163.245714285714	42.8460000000001	42.852	86.7242857142857	191.813714285714	73.460571428572	74.4808571428571	8.16228571428571
560	238.036640121984	238.033017400685	238.049941326266	292.819	285.663	296.915	24	14	24.4859999999999	23.4657500000001	19.3854285714286	26.5297499999999	12.243	28.5669999999999	18.378	20.3899999999999	1075.3435	1109.2835	1258.98850000001	2092.606	32.6479999999999	19.3847499999999	29.5872500000001	24.4859999999999	29.5872499999999	62.2352499999998	54.0751428571428	68.3651250000001	27.5477142857143	25.5071428571428	27.5298749999999	30.5849999999998	34.6884999999999	28.5670000000001	28.588	14.284	23.483	18.3644999999999	26.5264999999999	18.3644999999999	19.3691428571429	31.6277499999999	26.52975	22.4454999999999	27.5477142857143	11.231	55.0935000000002	28.5669999999999	31.631625
561	238.062705302593	238.056403753107	238.069006852079	111.718	110.176	113.26	2	2	3.06085714285715	5.10142857142857	2.04057142857143	5.10142857142857	7.142	4.08114285714286	2.04057142857143	6.11657142857143	3.05828571428571	6.12171428571428	2.04057142857143	5.10142857142857	4.08114285714286	4.07828571428571	2.04028571428572	4.08114285714286	4.08114285714286	2.04057142857143	5.10142857142857	4.08114285714286	3.06042857142857	2.04057142857143	3.06342857142857	6.11657142857143	6.12171428571429	0	2.03885714285714	7.14700000000001	5.10571428571428	2.04057142857143	5.09714285714285	2.04028571428571	8.16228571428573	7.136	2.04057142857143	5.10142857142857	6.11742857142857	3.05828571428571	3.06042857142857	5.10142857142857	5.10142857142858
562	238.073175778944	238.066900870986	238.083359271826	268.3435	265.269	272.422	18	18	5.10125000000002	10.20375	9.19028571428567	11.22275	22.4455000000001	29.609	19.3847499999999	105.08575	1983.25166666666	2448.65454545455	1259.23687500001	2920.97575	9.17550000000001	17.3442500000001	11.22275	11.22275	42.8085	90.8022499999998	72.4377499999998	88.8270000000001	6.12171428571428	18.36675	7.14175000000003	14.2835	5.105	9.18900000000001	7.14174999999998	7.142	21.4252499999999	7.14700000000001	9.18900000000001	6.126	36.756	26.5264999999999	12.261	12.243	52.0327500000002	6.12171428571428	9.18225000000004	37.7261250000002	20.42
563	238.081494685887	238.081309931329	238.081679440446	411.154	409.122	413.186	2	2	4.08088888888887	16.3253333333333	12.2426666666667	10.1966666666666	14.2831111111111	14.283111111111	21.4246666666666	40.8088888888887	5.10111111111112	14.2846666666667	7.14155555555552	6.12133333333331	8.16177777777774	13.2643333333333	14.3017777777778	15.3033333333334	23.4651111111112	10.2022222222222	7.14155555555557	20.4066666666666	13.2643333333333	12.22	8.1671111111111	11.2163333333334	8.15199999999999	16.3235555555556	11.2224444444444	23.4497777777779	11.2224444444444	6.12333333333333	10.2088888888889	8.1671111111111	44.9191111111111	16.3235555555555	8.16177777777779	16.3128888888889	36.732	9.18299999999999	5.10111111111109	27.549	10.2033333333333
564	238.104122133291	238.089726650668	238.10575531684	172.424	169.369	173.449	13	13	119.4765	219.550833333334	176.4946	245.8682	238.7268	300.949166666667	297.898400000002	622.301666666665	40.808	149.9988	16.3424	91.8300000000002	96.9190000000005	190.771166666667	129.5908	90.7800000000004	368.292200000002	205.0602	109.157833333333	237.737666666667	56.177	138.742666666667	82.6362000000004	52.0794999999998	79.5730000000001	58.1590000000001	65.2928000000004	447.3732	210.2024	159.1824	142.846666666666	104.0604	2079.43933333334	838.576999999997	224.473333333333	428.539999999999	2139.63899999999	1147.6875	177.514800000001	839.755200000001	235.697000000001
565	238.086645150637	238.086606375968	238.086683925306	271.397	271.391	271.403	2	2	7.142	11.2231428571429	9.19028571428567	14.2835	30.6085714285714	32.6773333333334	26.5274285714286	134.677714285714	537.690571428571	592.703000000002	160.072714285714	572.380285714285	9.17550000000001	18.3651428571428	13.26325	12.2434285714286	73.3988571428574	108.150285714286	73.4605714285714	120.376857142857	9.18257142857142	15.3042857142857	7.142	12.2434285714286	5.10499999999999	7.14799999999997	6.12171428571428	12.2434285714286	17.3448571428571	5.11	9.18257142857142	5.10142857142857	59.2262857142859	28.568	13.2748571428572	13.2637142857143	51.0142857142857	26.5274285714288	8.16199999999998	36.725142857143	18.3805714285715
566	238.113268037532	238.10730156641	238.126159492075	363.215	359.128	364.241	17	17	73.4605714285714	184.671714285716	237.726571428571	237.726571428571	119.373428571429	218.341142857143	126.511	390.769428571428	254.051142857143	215.280285714286	32.6491428571431	45.8742857142859	85.704	82.6315714285716	164.243	133.657428571429	15.2914285714286	20.4057142857143	6.12171428571428	17.3327142857143	57.136	12.2434285714286	11.2231428571429	54.0751428571428	56.1078571428569	8.16228571428571	4.08114285714286	118.353142857143	25.4875	40.8114285714286	48.9737142857146	51.0142857142857	340.775428571428	107.13	33.6647142857144	35.71	79.5822857142857	159.164571428571	59.1765714285719	63.2577142857143	7.142
567	238.886044254604	238.886044254604	238.886044254604	42.85	42.85	42.85	1	1	91.818	128.541	82.6362000000001	86.7340000000001	40.808	103.036833333333	75.4923333333333	68.3668	294.587333333333	321.363	247.9086	166.287166666667	48.9696	62.2322	73.464	41.8282	21.4284	52.0404	76.5150000000001	40.808	33.6666	33.6732	30.61	31.6262	25.5083333333333	23.4646	14.2828	24.4896	44.8873333333333	20.4033333333333	24.486	8.1712	47.9494	70.4075999999999	36.7344	79.5729999999999	65.3056000000001	29.63075	100.0972	82.6524000000001	61.212
568	239.031917533489	239.031917533489	239.031917533489	288.736	288.736	288.736	1	1	10.1933333333333	12.242	11.2236666666666	23.4676666666667	10.2016666666667	13.2621666666667	10.2116666666666	25.5041666666666	244.640000000002	300.949166666668	269.368000000001	238.713428571427	9.18150000000006	16.3226666666666	11.2231428571429	12.244	24.4879999999998	12.244	21.4444999999998	25.5041666666666	21.4445	12.2439999999999	14.2706666666666	21.4059999999999	16.3226666666668	16.3253333333334	8.16266666666661	9.18300000000002	5.10583333333329	11.2218333333333	11.2236666666666	10.2033333333333	15.2900000000001	13.2621666666666	9.18149999999997	8.16266666666661	8.16266666666669	8.16133333333331	15.3042857142857	4.08133333333334	7.14116666666664
569	239.068481330585	239.062058847847	239.081854519577	271.391	265.269	271.414	13	13	9.18300000000002	16.3253333333334	14.2963333333334	18.3629999999999	16.3253333333334	31.6613333333336	23.4665714285714	69.3826666666662	295.896666666667	1106.94111111111	635.226375000003	1403.864	13.2513333333334	23.4676666666667	14.2846666666667	14.2846666666666	54.0246666666665	68.3511666666671	61.2099999999998	63.2503333333331	9.18300000000002	27.5490000000001	23.4638333333333	10.2016666666666	13.2751666666667	13.2751666666667	15.3049999999999	11.2218333333333	12.2434285714286	7.14933333333332	7.14116666666664	10.2033333333333	49.0240000000003	13.2643333333332	11.2346666666666	12.2439999999999	34.6856666666666	11.2236666666667	11.2218333333333	18.3629999999999	23.4906666666666
570	239.088295129373	239.088295129373	239.088295129373	410.142	410.142	410.142	1	1	11.2224444444445	15.3033333333334	15.305	11.2236666666667	16.3253333333333	23.4676666666666	10.2033333333333	26.5286666666666	51.0166666666666	67.3346666666668	20.4050000000001	66.3650000000001	14.283111111111	13.2643333333333	12.261	16.324	7.14155555555552	7.14233333333333	4.08150000000001	10.2033333333333	8.16177777777779	15.2749999999999	11.22275	13.2556666666667	10.1955555555555	19.4095555555556	8.16266666666666	15.295	20.4066666666666	9.18299999999999	4.08699999999999	9.18899999999996	21.4386666666666	12.2445	12.2426666666667	11.2163333333334	22.4448888888889	16.3235555555555	8.16177777777779	22.4473333333333	9.18199999999996
571	239.088035118289	239.080362219684	239.104845701343	295.855	292.805	296.915	21	20	56.1157142857143	84.6837142857142	94.8865714285714	84.6837142857142	55.0954285714285	61.2171428571428	60.1968571428571	109.094142857143	4940.22342857143	2289.25399999999	4500.32275000002	1114.0584	108.150285714286	139.922666666666	106.109714285714	94.873285714286	643.800285714285	661.145142857143	734.605714285714	857.04	68.3591428571428	74.4808571428571	58.1562857142857	101.008285714286	103.048857142857	71.42	49.994	89.7851428571428	53.0548571428571	44.8925714285714	69.3794285714285	53.0548571428571	86.7121428571424	101.008285714286	49.994	54.0751428571428	62.2374285714285	62.2897142857145	51.0142857142857	62.2374285714285	36.702
572	239.094883668189	239.090697823319	239.099069513059	383.6265	383.621	383.632	2	2	8.16177777777779	11.2224444444445	21.4129999999999	14.2924444444444	12.244	11.2224444444445	8.16177777777779	8.16266666666671	602.951333333331	677.0808	236.717333333333	680.4734	14.2846666666667	12.244	7.14233333333337	8.16177777777779	17.3343333333334	17.3437777777778	26.5431111111112	29.5896666666666	15.3033333333334	21.4246666666667	10.2022222222222	9.18900000000002	8.16177777777779	14.2831111111111	8.16355555555558	12.244	8.16177777777779	8.16177777777779	7.14155555555557	8.16177777777779	6.11800000000001	8.16177777777779	7.14155555555557	10.2022222222222	18.366	8.16177777777779	6.11733333333336	17.3456666666667	4.08133333333333
573	239.145658691115	239.14535190686	239.145965475371	180.589	179.566	181.612	2	2	42.8120000000001	56.1183333333335	283.652666666666	701.465142857143	55.0979999999999	550.980000000001	46.9276666666667	110.196	38.7663333333334	41.7858333333334	36.6994285714286	40.8133333333334	146.904	67.3420000000002	60.1996666666668	55.0890000000001	29.5896666666667	43.8671666666665	45.9075000000001	44.8873333333334	61.2199999999998	45.9075000000001	603.938666666668	83.6673333333335	32.6453333333334	31.6251666666667	1276.19871428571	37.7461666666667	58.1074285714285	25.4833333333334	49.9963333333335	18.3497142857143	61.2100000000001	81.6133333333335	28.5693333333334	18.366	36.7259999999999	33.6654999999999	25.5083333333334	22.4473333333333	14.2823333333334
574	239.965770659818	239.961066597814	239.973234183833	44.895	43.858	45.922	33	33	451.986571428572	664.237	746.9145	797.8355	493.818285714286	720.2965	484.61875	528.508	107.13	123.454571428571	119.373428571429	170.38175	728.518	766.771	703.038375	732.565142857143	215.280285714286	293.842285714286	171.408	188.752857142857	821.30125	716.274	697.2064	1004.541	778.429555555555	724.357777777778	675.4055	503.000857142857	525.42875	565.2185	795.359	492.190857142857	373.424571428572	547.941375	535.65	385.6545	275.477142857143	364.9135	272.645142857143	344.856571428572	480.554571428572
[truncated: 3,813 more rows]
[truncated: 103 more columns]
