# Supplementary material for: iMet-Q: A User-Friendly Tool for Label-Free Metabolomics Quantitation Using Dynamic Peak-Width Determination
Source: PLoS One. 2016 Jan 19;11(1):e0146112. doi: 10.1371/journal.pone.0146112 (PMC4718670; doi:10.1371/journal.pone.0146112)
Supplement: S3 File — (ZIP) [file pone.0146112.s003.zip › XCMS_Arabidopsis_Data_Positive/XCMS-AraPos-fp-pw_5_20-ppm35-sn10.csv]

mz	mzmin	mzmax	rt	rtmin	rtmax	npeaks	Arabidopsis_Positive_mzXML	ATME01_1_2_POS	ATME01_2_POS	ATME01_3_POS	ATME01_4_POS	ATME07_1_2_POS	ATME07_2_POS	ATME07_3_2_POS	ATME07_4_2_POS	ATME09_1_2_POS	ATME09_2_2_POS	ATME09_3_POS	ATME09_4_2_POS	ATME10_1_POS	ATME10_2_POS	ATME10_3_POS	ATME10_4_POS	ATME101_1_2_POS	ATME101_2_POS	ATME101_3_2_POS	ATME101_4_2_POS	ATME12_1_POS	ATME12_2_2_POS	ATME12_3_2_POS	ATME12_4_POS	ATME13_1_POS	ATME13_2_2_POS	ATME13_3_2_POS	ATME13_4_2_POS	ATME14_1_2_POS	ATME14_2_2_POS	ATME14_3_POS	ATME14_4_2_POS	ATME15_1_2_POS	ATME15_2_POS	ATME15_3_2_POS	ATME15_4_2_POS	ATME16_1_2_POS	ATME16_2_2_POS	ATME16_3_POS	ATME16_4_2_POS	ATME19_1_2_POS	ATME19_2_2_POS
1	100.012148036697	100.010808684609	100.015482111016	1070.26	1069.26	1071.34	42	42	431.143333333325	767.039999999986	689.519999999988	723.340000000013	455.939999999992	653.819999999988	416.159999999993	466.139999999992	513.059999999991	750.719999999987	671.159999999988	571.19999999999	700.86333333332	674.219999999988	725.219999999987	726.239999999987	420.239999999993	717.059999999987	467.159999999992	405.733999999992	613.019999999989	519.179999999991	421.063999999992	635.43999999999	672.179999999988	639.540000000006	529.223333333323	357.00000000001	524.279999999991	434.519999999992	746.639999999987	389.639999999993	449.679999999991	651.779999999988	681.636666666655	507.959999999991	547.73999999999	441.659999999992	725.087500000006	581.253333333321	486.603999999992
2	100.5083482456	100.504556113687	100.515168265874	1070.24	1069.16	1070.33	144	144	2336.61999999996	3546.53999999994	3278.27999999994	3563.5733333334	2693.81999999995	3302.75999999994	2401.07999999996	2558.15999999995	3345.59999999994	3255.83999999994	3610.79999999994	3319.07999999994	3441.99499999993	3704.63999999993	3496.55999999994	3312.95999999994	2545.91999999995	3292.55999999994	3054.90000000004	2372.30999999995	3409.95374999994	2944.73999999995	2884.51428571423	3264.07499999995	3368.03999999994	2892.72000000004	2830.49999999995	2587.84750000002	2865.17999999995	2385.77999999996	3381.29999999994	2165.45999999996	2570.51333333328	3296.59499999994	3018.02714285709	2986.55999999995	3006.95999999995	2475.53999999996	3667.95000000005	3052.20571428565	3079.37999999995
3	100.508526077687	100.506309191386	100.514904413468	198.952	190.807	206.104	65	55	1142.77333333333	1657.02133333333	1571.319	2591.39764705882	1046.7765	4098.38144444444	1123.387	735.600250000001	808.631999999998	938.706666666666	2188.43625	1027.36377777778	1631.46666666667	1040.57	1592.58666666666	1661.942	1162.679	1661.10266666667	1158.34133333333	1068.87066666667	1509.8795	1092.063	1139.98733333333	1653.96033333333	1508.87377777778	1175.04311111111	812.185333333331	1726.263	1089.716	986.702624999998	1702.75088888889	1123.29525	732.539500000001	1174.30775	996.906375000001	882.588333333333	1702.77270588235	998.906333333332	2464.85688888889	806.995777777777	1105.62266666667
4	100.507509584806	100.506453185655	100.514831910582	289.7585	278.533	298.967	66	55	1218.451875	1826.24749999999	1466.15057142857	1359.02057142857	1186.55075	1225.22016666666	1099.617	5330.22906976744	3143.76841666667	1158.97244444445	2930.39733333333	1103.9105	1808.90325	5034.06152	1729.535625	1678.31125	1252.867	1474.31285714286	1277.27099999999	1359.99325	1578.382	1134.518	1266.37425	2154.6261	1999.63555555556	1306.08	1222.40924999999	1123.29525	1254.709	1270.21125	1414.116	1310.1615	2369.46	1674.23025000001	1230.4215	1074.32325	2707.51915	1330.406	2471.04550000001	1350.92133333333	1168.18625
5	100.507256619701	100.505789659196	100.515048326879	915.149	899.816	953.953	131	70	2354.67288888889	2713.86500000001	2212.86816666665	2730.22100000002	1491.6577142857	3845.1338	1730.595	1464.11000000001	1621.348	1641.58225000001	1535.53000000001	2746.58777777778	2864.86199999997	2271.15599999998	2781.204	2297.68342857141	1416.32514285715	3056.34799999998	1459.02900000001	1745.64775000001	2426.23942857141	1606.89375000001	1544.773	2398.4902	4005.42300000001	1462.01824999999	1215.16028571429	11550.3305555556	1613.04675000001	1589.54950000001	2566.13833333332	1511.17537499998	1692.818	3041.47171428574	1287.60057142858	1550.78000000001	1529.24999999999	1720.91600000001	1778.29574999998	1448.8057142857	1563.02300000001
6	100.507544029693	100.505729236191	100.515325639907	1082.54	1079.42	1101.96	45	42	2048.16	1391.18571428569	2669.34	2643.83999999995	2098.14	860.880000000017	2127.28307692307	2049.98545454546	1829.46909090909	1926.78	3575.10000000001	2037.96	2873.34	2844.78000000001	2818.26	2616.30000000001	1795.2	2578.56000000001	1974.72	1844.16	2523.48000000001	1841.1	1939.02	2086.92000000002	2419.44000000001	1952.27999999997	2092.02	349.219999999993	2091.55615384615	1870.68	2508.18000000001	1902.3	1848.24	2748.9	1858.05454545455	1927.8	1820.28090909091	1970.64	3967.8	2209.32	1143.41999999998
7	100.50868231437	100.506283669723	100.515128010772	209.6615	207.102	213.246	30	30	1033.252	1438.5525	1567.232	1704.9213	1058.08566666667	1438.67	969.844444444443	627.475714285714	1063.1005	1050.49466666667	1965.86116666666	1176.31622222222	1484.534	1450.914	1615.18766666667	1466.05933333333	1114.204	1628.27466666666	1160.166375	956.994500000001	1607.87022222222	1081.239	1241.61044444444	1151.04266666667	1601.74888888889	1361.12466666667	1282.559	1019.868	1254.19	1071.4945	1403.864	1154.89155555555	896.799750000001	1428.525	1096.76875	1176.192	1264.88133333333	927.381999999999	2828.364	2496.96	1347.85244444444
8	100.507755319678	100.506221728949	100.514460176755	267.321	259.113	276.515	54	41	1595.7492	2148.7518	2277.40479999999	2456.81672727273	1561.9262	1753.057	1530.45	1593.7086	1939.921125	1602.83893333333	3302.97024999999	1034.50533333334	2215.8744	2296.69529999999	2234.45700000001	1686.13485714286	1577.2292	2503.74927272728	1712.0634	1520.992	2305.87799999999	1578.4041	1631.2998	1597.44457142856	2281.1672	1654.92660000001	1629.4191	1486.4314	1643.7033	1598.8101	1710.95925	1674.112	1501.7344	2197.72620000001	1631.6196	1624.3176	1693.698	1522.2876	3463.579	3060.20154545454	1703.901
9	100.507872874617	100.506417260779	100.514708172643	517.787	506.042	529.525	60	45	2356.83000000001	2649.8248888889	2557.97566666666	2628.37866666666	1953.72555555556	2375.42750000002	1847.636	8739.726	1930.50088888889	1981.27155555556	3265.82025000001	1635.642	2659.71933333334	2672.32350000002	2658.68399999999	2234.11285714288	2000.65577777778	2345.56514285711	1903.73466666667	1912.10466666667	4224.51199999998	1996.79233333333	2046.72180000002	1801.90866666669	2635.521	2121.04199999998	2013.91866666667	2121.04199999998	2016.17866666666	1919.247	2765.33600000001	1903.942	1659.44914285714	2321.06875000001	2016.25555555555	1950.66488888889	2053.70733333334	1884.55566666667	3454.84866666666	2381.31654545456	1869.09800000001
10	100.507347201398	100.506213455425	100.514867524528	498.911	489.729	505.079	43	35	1528.936	1866.90499999999	2416.97224999999	2160.73828571429	1265.21333333334	2392.48625000001	1533.48942857143	1900.881	1364.88733333333	1392.07733333333	2507.97933333334	1456.798	1933.774	1724.08166666668	1880.47433333334	2124.23485714286	1321.33166666667	2061.99742857143	1365.206	1359.084	1925.52066666668	1367.34216666667	1370.30766666667	2211.97942857144	1836.6	1529.14285714286	1402.72916666668	1455.94771428571	1529.67199999999	1285.62	2038.53085714286	1363.96283333333	1408.06	2102.51442857142	2308.93890000001	1422.48516666667	1449.0355	1382.32583333333	2396.45266666666	1539.668	1315.95933333333
11	100.508341246273	100.505813482242	100.514611631543	485.6425	480.569	488.737	22	20	1434.52171428571	1991.59771428571	1905.98266666667	1848.54199999999	1290.75466666667	2092.606	1521.62685714286	1491.65771428571	1586.634	1631.08571428571	2656.94800000001	1626.33542857143	2078.322	2129.88471428571	2185.452	2065.05828571428	1488.36571428572	2153.59028571429	1567.15885714286	1450.02285714286	2120.66571428571	1543.69228571428	1621.234	2106.89	2036.49028571428	1532.46914285714	1549.814	1395.58800000001	1576.34142857143	1542.45599999999	2119.85685714285	1351.72083333333	1488.59685714286	2117.81657142858	1618.17314285714	1669.43857142857	1464.17833333334	1287.66066666667	2853.73914285714	1604.90942857143	1588.58485714286
12	100.508433593593	100.506638739519	100.513959453054	241.78	227.519	247.919	37	26	1040.69142857143	1574.08042857143	1561.76457142857	1290.96533333333	1000.90028571429	2983.5568	1069.38057142857	953.967142857142	1149.862	882.288000000001	2369.10342857143	1759.01046153846	1272.58133333333	1511.04314285714	1369.28733333333	1393.09866666666	1057.016	1375.40933333334	1155.98371428571	1113.13171428571	1510.83157142858	1090.02428571429	1218.22114285714	1590.56975	1290.51083333333	1084.61433333333	1202.92571428571	1787.57907692308	1166.18657142857	1127.41571428571	1485.30742857143	907.076333333335	1026.40742857143	1534.77771428571	1129.45628571429	1130.54628571429	1095.78685714286	979.474285714289	2333.39342857143	1137.61857142857	1253.93114285714
13	100.507922225315	100.506316694339	100.514775844476	721.3585	713.15	730.514	38	29	2383.42079999999	2646.45644444445	2657.67888888889	2689.59866666666	2210.99010000002	3755.07353846155	1969.996	2274.1879090909	2082.95199999998	1998.61533333334	4730.81007692309	2212.01039999999	3021.10830000003	2769.18466666666	2847.75033333333	3055.499	1990.67033333333	3102.9471	1871.29133333333	1950.66488888889	2550.55555555556	2082.50033333333	1437.64966666666	2774.28633333333	2857.1994	2130.38639999999	2079.43933333333	2236.2784	2232.1976	1918.22666666666	2325.23114285712	1914.2235	1880.47433333333	2709.25433333331	1945.56377777778	1997.59511111109	1971.284	1955.979	3337.51033333333	1705.85799999998	1888.43133333331
14	100.507685286023	100.506372144813	100.515194014428	307.083	299.93	318.301	37	31	1677.2088	2503.74927272728	2158.95479999999	1949.857	1438.482	3758.601	1392.64125000001	947.845428571428	1776.366	1620.0776	2359.01066666667	3199.504	3009.84285714286	2267.10659999999	2337.50730000001	2299.08959999999	1635.5409	2310.753	1859.0589	1639.4048	2404.84709999999	1800.8676	1846.69363636364	1828.352	2221.19309999999	1697.6128	1283.397	1498.70644444445	1775.148	1585.5462	2368.488	1673.29200000001	1476.0768	2624.14145454546	1553.84075	1934.4888	1803.8904	1447.974	3999.37036363636	6250.24784615385	1838.46079999999
15	100.507653555479	100.505714620286	100.515061979234	475.417	466.257	479.527	31	25	1575.32114285714	2031.10442857143	2456.995	10128.6558333333	1878.226	2002.82085714286	1741.56675000001	1278.26883333334	1536.55028571428	1672.18975	3994.083	1559.067	2343.801375	2211.97942857143	2165.26628571429	2382.28375000001	1560.01685714286	6057.78	1865.2455	1548.79371428571	2265.2325	1585.524	1618.85257142858	2754.90000000002	1997.71942857143	1722.393	1598.78771428571	1622.1975	1788.203	1579.40228571428	2375.14199999999	1711.196	1568.97971428572	2113.01171428571	1602.86885714286	1700.81628571428	1795.85999999999	1813.20637499999	2901.69257142857	1651.84257142857	1490.63742857143
16	100.507371473979	100.506343922845	100.514864231817	779.463	773.348	788.737	36	31	2056.44355555557	2739.29666666667	2804.89633333333	2904.1056	1956.78622222223	2853.38444444444	1900.05300000002	1833.33933333334	2098.82566666666	2070.03088888889	2196.52949999998	1449.82600000001	2630.41933333333	2668.90133333334	2720.93266666667	2700.25111111114	1694.842875	2471.04550000001	1986.6497777778	1961.12755555555	2761.74155555556	2066.175	1864.96622222223	4411.92133333335	2558.34755555555	1842.70444444447	1859.24100000002	1574.30085714284	2089.64266666666	1930.26044444445	2806.63133333334	2106.98833333333	1837.42022222223	2710.46	1881.49822222222	1940.674	1898.84033333333	1913.125	3081.07111111112	1805.95244444444	2158.95479999999
17	100.508599671361	100.506252109675	100.514297101193	767.7305	761.115	772.362	28	28	1844.838	2395.54699999998	2602.65774999997	3578.30899999998	1892.56375000001	2396.56725000001	1681.37200000001	1650.76450000001	1767.07300000001	1896.64475000001	2504.80142857145	1592.66600000001	2510.83525000001	3381.1838181818	2398.901625	2454.72150000001	1733.658	2605.84199999998	1731.36425000001	1774.432125	2510.83525000001	1809.92350000001	1770.13375000001	2414.93175000001	2448.59999999998	1796.66025000001	2291.53254545456	2662.85250000001	1733.40475000001	3507.77117647059	3608.91900000001	1391.73466666666	1645.67475000001	2512.87575000001	1730.34400000001	1739.52624999998	1769.85199999999	1744.62749999998	2609.79949999997	1732.59675	1665.04800000001
18	100.508218401261	100.506470800209	100.515019406647	739.719	731.528	748.879	39	32	2013.11766666666	2493.49100000001	2442.47850000001	2589.256	3540.42058823528	5263.005	1686.23812499999	2704.63200000001	1760.204	1891.54349999998	3099.43511111112	1560.01685714284	2706.19533333334	2388.24300000002	2486.653875	2270.1357142857	1696.67574999998	3035.10266666666	1845.968	1885.55612499998	2360.14250000002	1771.15399999998	1798.70074999998	2544.50350000001	2442.77775	1920.292	1656.88600000001	1479.48333333335	1757.89074999998	1802.78174999998	2528.35999999998	1876.18866666667	1743.60724999998	2392.779375	1724.99399999999	1805.44650000002	1712.99975000001	1812.98424999998	2910.77325000001	1996.79233333336	1889.87099999998
19	100.508932092862	100.505423458909	100.515051401284	569.311	554.981	581.526	53	39	1469.45883333335	2011.1446666667	1935.25616666666	1914.14533333336	1433.33416666669	1931.17549999999	1331.53499999999	1768.09325000001	1400.564	1461.89883333333	2734.62057142854	2076.3105	1890.67766666669	1950.55866666666	2086.4842857143	1932.51133333332	1480.26183333333	1820.27466666669	1526.34742857144	1631.43685714287	2242.27400000002	1445.81233333335	1301.73266666669	1899.19166666667	1936.20466666667	1432.314	1779.31600000001	1719.12125000001	1279.49799999999	1272.128	1897.81999999999	1557.97628571427	1293.57133333333	1830.47799999999	1553.89514285715	1454.58866666669	1386.97066666665	1394.79566666668	2439.61699999998	1332.33766666666	2190.3156
20	100.509095493658	100.506635618447	100.514737889024	220.377	216.268	226.493	22	22	2098.49066666667	2748.5984	2848.58453333333	2837.3616	2661.464	2727.30173333333	1864.758	1053.027	2001.99826666667	1942.58773333333	4626.90933333332	1977.2768	2962.806	2868.07333333333	2925.10453333333	3045.44625	2086.58166666666	3027.08175	2099.7088	2012.19693333333	2837.268	2148.6816	2150.72213333333	2788.42366666666	2806.67306666667	2161.09746666667	2081.68393333333	3180.96084	2177.082	2012.98613333333	2795.45453333333	2153.74775	2856.75384615385	2699.6256	2126.60746666667	2062.9792	1989.4875	2023.899375	4412.65333333333	2031.7155	2078.2832
21	100.507731448269	100.506318157923	100.514907222578	664.241	651.925	679.5	59	40	2085.33422222223	1786.60366666665	1866.69266666669	2525.954	1294.80299999999	3517.08900000001	1525.06514285714	1271.57533333332	1445.81233333335	1596.74714285715	3255.52911111108	1572.75785714286	1844.46133333333	2060.97714285716	2052.81485714287	2190.55342857141	1891.492	1915.32733333333	1611.03114285715	1382.55166666666	1905.67133333333	1359.08399999999	1594.70657142858	1956.10066666666	2141.5797142857	1549.81400000001	1425.78133333334	1574.37433333335	1330.51466666668	1458.05633333335	1870.77733333335	1388.78666666668	1371.32799999999	2298.70371428569	1583.48342857144	1593.6862857143	1445.81233333332	1316.01500000002	2475.32866666665	1414.83466666666	1574.30085714287
22	100.507255409829	100.506182994013	100.514792271585	595.843	582.557	609.421	49	36	2000.87366666666	2171.16799999998	5513.8497	1848.84400000002	1502.91199999999	2241.09500000001	1620.89142857142	1589.60514285713	1757.08575	1647.62742857142	2838.43485714288	1601.84857142858	2172.18828571427	2417.268375	2129.848	2018.12514285716	1792.57925000001	2136.17914285713	1593.6862857143	1891.913	2181.37085714284	1915.64049999999	1568.17914285713	2765.82244444445	2104.28100000001	1678.52399999998	2762.76323076922	1581.83485714286	1658.33600000001	1647.51199999999	2185.45199999998	1785.729	1856.178	2194.63457142859	1512.10099999999	1850.73350000001	1789.51850000001	1496.75914285713	3082.552875	1489.61714285713	1653.51314285716
23	100.507777531942	100.505629259701	100.514667588837	640.701	629.524	649.884	41	35	2657.96833333331	2477.38499999998	2575.11100000001	3948.29307692309	1681.36162500001	2700.52822222223	1567.15885714284	1682.598375	1635.51799999999	1765.03250000001	2422.27133333332	1769.33025	2515.744	2330.57699999999	2502.15974999998	2432.022	1833.613875	2662.85250000001	1879.53075	1847.56049999998	2402.68874999998	1822.485	1995.55466666667	2745.17022222222	2504.71374999998	1731.36425000001	2489.72999999998	1850.052	1900.72575000001	1745.861625	2670.21233333333	1571.95885714285	1648.72399999998	2310.86624999998	1741.56675000001	1766.269125	2030.24222222223	1890.67766666666	3053.60824999997	2245.75999999999	1834.51237499998
24	100.507495968086	100.505231676489	100.515076285081	444.8425	436.703	453.01	34	28	1550.83428571428	2188.51285714286	2048.41257142856	2122.19428571428	1497.80700000001	2700.07733333334	1839.661	1255.21866666666	1614.092	1613.75542857143	2915.5657142857	1346.62	2148.72171428571	2237.011	2081.38285714287	2027.30771428571	1416.15657142858	2138.51885714286	1585.524	1420.90714285714	2116.33371428572	1620.21371428571	1511.08	2515.868	2087.78971428572	1538.59085714286	1546.01028571429	1316.015	1495.73885714286	1515.12428571428	2943.56549999999	1588.89828571428	1485.53600000001	2155.86371428571	1615.11228571429	1543.69228571428	1529.40828571429	1462.06942857143	3055.4415	1533.48942857143	1604.90942857143
25	100.50882764679	100.50643424648	100.515240208529	619.3125	610.128	628.486	32	30	1928.43	2562.057	2728.37133333333	2758.98133333333	1606.95000000001	2609.72844444445	2426.35266666667	1680.41057142858	1976.91822222223	1932.26833333334	2745.58885714283	2347.64754545456	2296.58275000001	2776.02466666667	2628.09244444445	2668.90133333334	1993.796	2697.46755555556	1946.796	1804.96966666667	4095.83978571428	1973.32466666666	1930.26044444445	2605.64755555553	2639.62933333335	1990.67033333333	2003.93466666666	1950.66488888889	1897.82	1630.35950000001	2758.68088888889	1932.54266666666	1891.698	2681.436	1978.21088888887	1877.20888888887	2006.77711111111	1810.07133333333	3417.74444444445	1410.8905	1962.85833333334
26	100.50921048184	100.50640547903	100.514634558998	368.308	362.19	375.469	26	26	1538.59085714286	1866.10257142857	1840.59542857143	1797.74342857143	1279.43828571429	1939.29157142858	1445.74485714286	1400.80325	1651.73977777778	1298.82371428571	3005.65650000001	1636.48488888889	1861.00114285714	1968.13114285714	1971.192	1948.74571428571	1395.75085714286	1921.198	1443.70428571429	1389.62914285714	1923.23857142857	1356.85942857143	1397.79142857143	1976.29342857143	2085.464	1492.678	1465.93828571429	1392.69	1410.03485714286	1362.08142857143	1856.92	1695.881	1303.92514285714	1831.41285714286	1442.684	1375.34514285714	1566.13857142857	1311.14742857142	2779.55085714287	1406.81142857142	1432.48114285714
27	100.507428821065	100.506260569503	100.515239484382	800.942	791.684	809.075	32	29	1604.90942857141	1993.6382857143	2141.81942857142	2229.32428571427	1544.71257142858	2196.67514285716	1471.25200000001	1248.684	1480.2272857143	1512.83199999999	2769.18466666666	1323.70583333332	2044.65257142855	2074.24085714287	2026.28742857141	2188.51285714287	1459.00857142856	2133.41742857144	1510.02285714287	1365.14228571427	2108.93057142859	1387.58857142856	1491.6577142857	2167.60885714287	2409.83049999998	1564.89914285716	1501.86057142858	1599.80799999999	1592.66599999999	1543.69228571427	2547.56425000001	1360.10433333332	1509.00257142856	2184.4317142857	1423.29857142856	2714.62569230768	1524.80142857143	1475.55142857141	2421.13799999998	1466.15057142856	1425.33914285713
28	100.50805797514	100.506443458808	100.514628211078	755.952	749.87	760.096	21	20	1674.28885714284	2781.42866666666	2709.71022222223	2780.63100000001	1993.73133333336	2804.59088888889	1977.46177777778	1623.21774999998	1978.21088888889	1779.31600000001	3149.42600000001	1945.77566666666	2893.35022222223	2771.22533333333	2548.89675	2758.19833333334	1971.06933333334	2974.27166666666	1812.112	2089.64266666666	2773.75511111111	1936.38177777778	1964.948	2598.789	2551.64525000001	1789.46977777778	2023.32100000002	2051.66688888889	2023.10066666667	1928.18966666667	2389.42549999998	1928.22	1842.722	2540.42250000001	2785.23000000001	1976.38566666666	1976.38566666666	1822.11688888889	3134.464	1955.979	1790.53875000001
29	100.50773495771	100.506265305381	100.51484891794	705.007	696.845	711.129	31	28	1325.41300000002	1830.47799999999	1865.88483333333	1985.14799999998	1378.24516666666	2144.34028571427	1499.82000000001	1518.18514285715	1365.90666666666	1566.93942857145	2329.42099999998	1596.52357142859	2081.38285714287	1984.54833333332	2299.83085714285	2283.51999999999	1544.71257142858	2172.18828571427	1673.26857142858	1386.63299999999	1857.00666666665	1358.77133333333	1370.62933333332	1965.16199999999	2228.30400000002	1555.20057142858	1308.06733333332	1369.60800000001	1428.23333333333	1340.71799999999	2184.4317142857	1549.24714285714	1466.15057142858	2108.93057142859	1568.25600000001	1535.53000000001	1371.32799999999	1409.08033333335	2307.99399999998	1573.28057142858	1533.48942857144
30	100.507938076079	100.506757719834	100.514852938786	357.088	348.938	360.161	22	21	1662.188	2072.12775000001	2141.50474999999	2127.22125000001	1467.1195	2159.86924999999	1658.99766666667	2486.55233333333	1559.96225	1403.875	2817.00885714286	1793.59366666667	2331.96400000001	2410.49200000001	2192.51725000001	2428.39333333335	1648.53975	2142.52499999999	1646.68350000001	1528.125	2159.415	1611.17212499999	1593.82575	1905.89371428571	2207.82100000001	1911.89644444445	1515.07125	1479.36250000001	1882.30466666667	1583.428	2181.29449999999	1760.90355555556	1502.82825000001	2083.60575	1593.63050000001	1623.21775	1616.24299999999	1515.07125	3075.03350000001	1586.48875	1762.944
31	100.507386183763	100.506605723548	100.514431654952	535.636	531.594	539.769	19	18	1666.27199999998	2022.93116666665	1956.67966666666	1915.16566666665	1401.709	2132.39714285716	1540.35657142859	1322.35199999999	1469.28000000002	1551.5702857143	2814.96828571426	1602.54171428571	1990.25383333332	1866.90499999999	1822.31533333335	1837.07883333332	1434.58866666666	1824.05799999999	1437.64966666666	1451.93433333332	1861.30266666666	1421.46399999999	1700.75674999998	2556.67688888889	2055.58785714288	1481.22971428573	1356.02299999999	1483.49542857142	1429.48699999999	1601.84857142858	2760.7213333333	1439.29866666666	1316.23000000002	2678.08333333334	1419.05183333333	1358.862	1391.05600000001	1362.84866666666	2425.33233333332	1923.35466666666	1517.16485714284
32	100.507503493823	100.506622748707	100.514950302612	252.017	249.953	255.038	17	17	1611.0537	2227.0966	1995.7068	1900.881	1501.8816	1681.404	1394.7501	1305.984	1473.3132	1202.842	3325.1577	1389.6486	2005.90980000001	2102.83829999999	1781.308	1815.173	1432.5012	1861.088	1619.2836	1473.3132	2058.76360000001	1607.8352	1554.9372	2071.2032	1793.55066666667	1364.03711111111	1501.7344	1298.8419	1545.7545	1462.2498	1950.8136	1551.9834	1107.3942	1847.7633	1512.9566	1540.653	1354.9584	1353.355	3164.6604	1276.3953	1555.9575
33	100.509789023555	100.50648333604	100.514932094476	688.694	681.512	695.813	29	25	1855.71749999998	2548.58450000001	2297.8845	2475.42975	1715.04024999998	2486.34925000001	1821.464	1713.05971428573	1875.21950000001	1868.74349999999	3376.283	2241.3006	2490.43024999998	3074.16389999999	2382.28375000001	2491.45050000001	1727.28324999998	2686.52888888887	1834.30537499998	1831.93725000002	2432.27599999998	1798.921125	1774.432125	2545.835625	2442.47850000001	1783.39700000001	1746.66800000001	1679.78000000001	1951.73824999998	1546.75314285715	2511.85549999998	1974.345	1720.14149999998	2530.39900000002	1703.81749999998	1747.68824999998	1769.04937500001	1802.06499999998	2919.95550000001	1760.95150000001	1592.66600000001
34	100.507501978568	100.50636748493	100.514113666855	547.874	540.748	553.993	25	23	1555.93571428573	2482.572375	2129.33628571427	2076.28142857144	1465.13028571427	1866.18966666665	1454.72371428571	1390.64942857144	1704.89742857141	1479.41428571427	3408.93366666666	1402.95833333335	2123.21457142859	2120.61699999998	2449.85849999998	4283.07946666666	1308.84328571428	2296.66314285716	1561.03714285715	1646.74114285715	2121.89714285717	1444.72457142858	1676.8625	2211.56662499998	2002.82085714284	1596.74714285713	2071.05111111112	1481.45485714284	1518.18514285713	1545.73285714284	1903.09533333336	1498.79971428573	1361.12785714285	2033.42942857141	1704.48457142859	1740.54650000001	1517.16485714284	1594.00400000001	2651.72257142859	1611.03114285713	1561.03714285715
35	100.508308682657	100.506427812894	100.515589436687	424.4455	411.196	435.654	40	33	1974.345	2644.39000000001	1766.92866666666	2393.224	1305.00633333332	4699.47470588235	1682.39225	2804.71306666667	1757.89075000001	1691.5745	5162.66169230769	1736.4655	2271.07649999999	4604.735625	2566.50100000001	2426.917	1811.165625	2330.25099999999	1895.2505	1741.56675	2439.6635	1775.519	1658.92650000001	2461.86325000001	2566.87911111112	1729.32375000001	2594.59984615384	1380.2855	1731.36425	1749.72875000001	2124.23485714286	1563.02300000001	1637.701875	2349.321	2046.471	1673.26857142857	1704.89742857143	1688.49900000001	3494.64166666666	1970.26366666666	1961.83866666667
36	100.507795917802	100.506331952365	100.515034870186	459.133	455.034	465.248	19	19	1841.55124999999	2503.00888888889	2311.88649999999	2494.51124999999	1686.47325000001	2282.29925000001	1690.761375	1501.61828571428	1691.5745	1777.34337499999	2862.622	1715.04025	2486.135	2696.44733333334	2391.46599999999	2226.26342857143	1676.27075000001	2366.98000000001	1712.76	1686.47325000001	2402.9615	1718.877	1824.207	3711.87938461537	2432.27599999999	1738.2475	1972.03533333334	1766.05275	1769.33025	1947.60422222223	3852.68184615385	1748.70850000001	1727.28325000001	2432.022	1989.15288888889	1806.06374999999	1790.53875	1715.04025	3581.69866666666	1781.645	1815.02475
37	100.50729982508	100.506759782587	100.514435112722	815.6835	811.166	820.275	18	17	1548.7937142857	2040.57142857144	2101.78857142859	2065.17328571429	1492.67799999999	2046.69314285716	1390.64942857144	1403.91314285713	1437.58257142858	1534.50971428573	4691.81312500001	1492.67799999999	1995.67885714284	2075.26114285716	1891.03999999999	2157.60214285717	1673.21000000001	2898.3882	1502.88085714287	1367.31028571429	2023.22657142859	1366.16257142856	1389.48114285714	5216.60552631579	2084.15257142855	1385.54800000001	1379.564	1681.82228571429	1422.10285714285	1544.77299999999	2643.39577777778	1538.59085714284	1481.47099999999	2170.64599999998	1484.5157142857	1538.59085714287	1388.60885714287	1503.90114285715	2194.63457142855	1412.7	1402.85399999999
38	100.509549388637	100.505605113411	100.515081464327	397.908	389.771	410.124	32	29	1830.47800000001	2637.56166666666	2040.57142857143	2649.80566666666	1820.07644444445	2636.25422222221	1717.08075000001	3483.35810526315	1857.00666666667	1810.07133333333	3241.675	1814.15266666667	2504.64555555556	2511.78711111112	2484.51166666668	2511.04033333333	1689.534	2335.80177777777	1895.57288888889	1818.03599999999	2525.325	2011.077	1891.492	2525.05	2485.94733333334	1752.93266666666	1522.26628571429	1281.32933333334	1885.58177777778	1995.5529	2467.59333333332	4602.45499999999	1944.5679	2437.31088888888	1903.12888888889	1988.41311111111	1916.99755555556	1841.70166666667	3412.83155555555	1717.08075	1962.90755555556
39	100.507616877291	100.50575045374	100.514995566351	849.8705	844.733	853.95	16	16	1681.32622222223	2008.098	2344.21366666667	1520.84533333333	1423.24875000001	2210.39644444443	1360.159875	7180.99828846154	1334.48700000001	1402.80555555556	2204.94033333333	1425.494	2302.64155555556	1960.92049999998	2220.00355555556	2056.992	1356.93249999999	2204.76025000001	1166.14575	1506.90925000001	1965.00149999998	1404.88425000001	1228.38100000001	2224.14500000001	2135.932	1343.63600000001	1225.2	1602.79555555557	1436.47288888887	1211.927	1985.84500000001	1531.52033333333	1373.42475	2098.155	1385.49950000001	1383.63112500001	1479.53633333332	1460.95822222223	1923.17125000001	2663.90710526316	1299.79849999999
40	100.50763834404	100.506850523287	100.515126281197	825.411	822.384	829.554	15	15	1276.43700000001	1722.32266666665	1785.29166666669	1790.68500000002	1212.97816666666	1808.03066666665	1316.97866666666	1484.46375000001	1188.68833333333	1072.22500000001	2013.02371428573	1056.114	1803.65466666666	2426.80666666667	1704.69850000003	1762.11566666665	1226.44066666666	2734.8354	1088.69566666666	1277.45733333335	1730.48533333335	1192.57483333335	1124.22366666666	1597.581	1672.72600000003	1163.17999999999	1159.09866666666	1382.48714285713	1165.34133333332	1167.26133333335	1894.44949999999	1070.1898	1274.39633333332	1769.5626666667	1099.73966666668	1266.23366666668	1198.89166666666	1209.91766666669	1712.11933333332	1123.38699999999	1128.402
41	100.507554119798	100.506586965713	100.515197734951	837.625	832.53	842.744	20	19	1856.80444444445	2125.441125	2150.68699999998	2186.39574999998	1440.59300000001	2164.97050000001	1379.547	1117.26499999999	1342.64900000001	1363.05400000001	2155.78824999998	1369.17550000001	2087.43150000001	1987.14400000001	2170.38025000001	2056.82399999998	1465.20112500001	2196.59824999998	1275.31250000001	1584.44824999998	1962.00942857144	1446.71449999999	1381.237	2393.44133333334	2244.54999999998	1394.68175000001	1319.18325000001	1527.31425000001	1333.630125	1466.27887499998	2330.25099999998	1619.306	1507.92950000001	2141.50474999998	1379.37800000001	1436.51199999999	1375.29699999999	1462.01824999999	2150.226	1301.83900000001	1398.76274999999
42	100.508212314387	100.506176313749	100.514839947461	383.1105	377.448	387.718	18	18	1763.83111111111	2148.90975	2189.45650000001	2008.30700000001	1355.95971428571	2257.0695	1855.78422222221	1579.347	1438.412875	1507.92950000001	3149.51175000001	1503.8485	2233.32724999999	2226.18550000001	2188.704375	2314.64333333334	1605.7125	2289.082	1912.12488888889	1540.57750000001	2333.597625	1633.42025	1708.91875000001	2167.01099999999	2162.93000000001	1671.1695	1602.81275000001	1614.0355	1841.5011111111	1586.5365	4933.99263157894	1625.25825000001	1596.69125	2542.39377777778	1630.537	1712.99975	1674.23025	1529.35475	3121.07212500002	1670.14925000001	1674.23025
43	100.507232521929	100.506665057447	100.514898252134	862.164	857.028	867.275	19	19	1714.09110000001	2108.7534	2306.5614	2236.2784	1394.64377777778	2385.46139999999	1542.6936	1511.0643	1436.4416	1474.17959999999	2400.1090909091	1418.21700000001	2581.29000000002	2289.55319999999	2162.01569999999	2077.1272	1433.6982	1940.75325	1386.5877	1426.56029999998	1599.10971428572	1448.51520000001	1060.169625	2427.46239999999	2357.6822	1355.9787	1262.04650000001	1678.3935	1333.5321	1404.89600000001	1667.14685714284	1600.8507	1379.4456	2365.05539999999	1330.3408	1402.5792	1379.1008	1566.007	2210.7096	1271.02049999999	1430.6391
44	100.507330531051	100.506400885151	100.514536277351	332.091	322.381	340.775	26	22	1423.3965	1943.81437499999	1832.17657142856	2113.95800000001	1332.49314285714	1902.76624999999	1473.241	1405.9045	1536.4965	1476.30175	3344.28844444445	2114.97825	2137.42375000001	1809.98685714286	2043.56075000001	1987.6905	1404.88425	2174.15274999999	1528.3345	1570.16475000001	2008.94257142857	1547.601	1578.32675000001	2121.09974999999	2123.14024999999	1599.752	1502.82825000001	1320.24971428571	1526.48099999999	1428.35	2104.77574999999	1492.54799999999	1504.03275	2160.88949999999	1440.24	1651.78475	1541.673	1346.77714285714	3114.82324999999	1489.4895	1612.1925
45	100.510150861761	100.507031156959	100.514952087402	184.667	182.61	187.728	11	11	886.628285714285	1204.95742857143	1205.97771428571	1244.8575	872.344285714285	1143.74028571429	943.731249999997	634.084571428571	915.196285714285	965.584874999998	3482.77461538462	911.115142857142	1244.74857142858	1255.97171428571	1343.701	1394.68175	845.890874999998	1112.11142857143	825.411142857142	815.208285714285	1284.53971428571	908.054285714285	888.394285714285	1563.15066666667	1291.50085714286	969.271428571428	1043.71575	849.868249999998	1057.99925	1022.683875	1209.03857142857	1083.7285	695.810500000001	1120.352	929.480285714285	840.715428571428	782.559142857142	826.431428571428	2262.9145	806.025714285714	921.318
46	100.509578000582	100.506884115925	100.514725034801	176.505	168.338	180.592	17	16	1112.16333333333	1465.99644444444	1210.16475	1495.892	991.683000000001	1350.92133333333	1025.32333333334	930.955666666666	1062.05133333333	1081.43555555556	1791.12633333334	1145.83433333333	1308.98075	1428.553	1275.46875	1369.1755	1038.58622222222	1322.244	1130.40622222222	992.676222222221	1318.3245	1123.26466666667	1153.87133333334	1442.673	1527.27266666666	1114.08266666667	997.804500000001	932.173000000001	1144.96088888889	1080.41533333334	1525.39833333333	945.771750000001	876.370888888888	1432.392	1138.692	1120.204	858.060285714285	865.172000000001	2342.494	3225.6475483871	1094.69844444444
47	100.508213765034	100.506536174586	100.514085625983	343.8385	342.793	347.911	10	10	1582.40775	2072.12774999999	1986.866	2201.96925	1404.88425000001	2006.265	1569.408	1455.76775	1584.350625	1506.07349999999	2964.84649999999	1392.69	2232.30699999999	2259.85374999999	2189.45649999999	2165.99074999999	1465.079	2022.601	1616.24299999999	1625.28225	2217.00324999999	1616.076	1567.104	2068.819125	2051.974125	1632.4	1466.09925	1431.41075000001	1678.31125	1619.306	2127.22124999999	1615.05575	1543.752	2044.58099999999	1550.78	1588.52925	1579.34700000001	1495.86975	3026.06149999999	1571.18500000001	1519.24799999999
48	100.507856077123	100.505496575707	100.514382501928	878.425	872.354	891.688	16	14	1443.93381818183	1807.92327272728	2115.13527272728	1992.45963636365	1253.56472727273	2318.91149999999	1499.8009090909	1398.42749999999	1224.32727272728	1338.67733333334	1142.71999999999	1342.75866666667	1992.59263636365	1974.26236363637	2191.55024999998	2046.62149999999	1434.58866666666	2545.75050000001	1234.50249999999	1335.53700000001	2164.127	1273.30036363637	1123.82072727273	1723.20225000001	2448.80000000001	1170.80025	1094.81766666667	1412.05745454545	1219.29833333332	1309.09636363637	2344.66275	1385.15775	1371.97963636364	2283.50600000001	1264.59333333334	1131.48245454546	1176.37445454545	1383.48981818183	1816.08545454545	1173.28749999999	1379.37799999999
49	100.507829821502	100.506918670934	100.51494584517	161.207	155.079	166.309	9	8	868.263142857142	1183.53142857143	1010.13	992.784333333336	745.863666666668	924.271000000001	644.745333333334	682.027999999999	788.680857142857	690.765666666668	1844.67657142857	785.979428571428	962.174333333331	1080.48257142857	1035.63833333333	954.011666666664	668.209166666668	1010.13	759.004000000001	808.745714285714	997.886000000002	831.532857142857	699.834333333334	1058.16685714286	967.04483333333	740.761999999998	780.298666666665	658.115000000002	796.880333333335	709.015833333334	1118.15142857143	696.887666666668	718.884571428571	1019.313	876.425428571428	829.553571428571	729.419166666668	731.459500000001	1637.635	698.243333333335	753.005999999998
50	101.02311043421	101.020537971456	101.029964011056	115.2805	111.208	116.304	30	30	197.944666666667	324.413	308.090333333334	359.157333333333	425.4234	664.128499999999	481.597333333333	578.016000000001	375.482666666667	352.9892	279.571333333333	296.917	211.209	227.364428571429	198.965	208.148	108.155333333333	65.3055999999999	83.6564	113.257	172.436333333333	183.63	206.275666666666	196.8986	160.192333333333	161.212666666667	173.302857142857	395.191500000001	215.290333333333	174.477	230.595333333333	182.8306	650.395428571428	508.694857142858	208.148	327.4735	483.164	462.701666666667	226.477	566.258571428571	159.172
51	101.047785143348	101.047785143348	101.047785143348	144.876	144.876	144.876	1	1	107.135	135.571333333334	126.521333333334	137.88	87.7486666666669	133.663666666666	103.137833333334	77.4693333333332	109.175666666667	120.379666666667	238.719	108.137666666667	132.621666666666	158.151666666667	130.581333333333	134.684	76.5125000000001	114.277333333334	81.6266666666665	98.9723333333336	133.772833333334	94.8910000000002	106.097333333333	114.277333333333	121.399833333334	73.4544	103.981714285714	96.9316666666669	108.137666666667	88.6675000000001	146.928	86.7283333333335	170.395666666667	146.9088	85.7079999999998	88.7545000000001	125.501	141.687333333334	171.388	141.803166666667	134.684
52	101.507189491243	101.506549350286	101.511444197394	1070.21	1069.26	1070.32	5	5	372.007999999993	682.379999999988	593.639999999989	594.659999999989	472.259999999992	544.67999999999	438.599999999992	443.699999999992	518.159999999991	526.319999999991	732.359999999987	530.399999999991	622.397999999988	781.320000000008	582.41999999999	581.39999999999	452.879999999992	553.85999999999	486.539999999991	381.479999999993	622.199999999989	536.51999999999	491.639999999991	564.989999999991	536.549999999989	501.839999999991	480.339999999991	395.760000000011	503.879999999991	439.619999999992	617.099999999989	387.599999999993	400.859999999993	555.89999999999	587.578333333324	486.539999999991	530.399999999991	451.859999999992	570.275999999989	550.911999999988	565.07999999999
53	101.966356464596	101.96225273235	101.973917773792	1070.22	1069.16	1084.55	136	127	1188.29999999998	2017.55999999996	1178.09999999998	1162.79999999998	1031.21999999998	1206.65999999998	1373.94	1005.71999999998	1060.80000000001	891.479999999984	1361.70000000002	1053.65999999998	1190.62999999998	1934.94	1123.01999999998	1175.03999999998	1070.99999999998	1101.59999999998	1086.30000000002	1093.43999999998	2002.25999999996	966.959999999983	1148.51999999998	1087.22399999998	1094.97142857141	1059.77999999998	1155.65999999998	1099.55999999998	1052.63999999998	962.879999999983	1034.27999999998	1185.23999999998	1055.69999999998	1058.75999999998	1087.57999999998	1020.00000000001	1067.93999999998	960.839999999983	982.260000000026	1031.51999999998	1064.57666666665
54	101.965425692841	101.963730638677	101.972900038499	1117.645	1103.93	1126.35	48	40	555.374545454546	797.401000000003	644.640000000002	736.439999999987	522.705454545455	529.380000000007	434.520000000004	538.498181818182	460.020000000002	433.500000000001	832.320000000016	538.560000000001	694.218181818183	553.517500000005	693.600000000002	625.259999999989	486.540000000001	711.573636363638	470.681000000002	515.100000000002	657.899999999988	534.480000000001	491.640000000002	398.168333333342	1560.05781249999	485.519999999991	491.640000000001	518.621818181819	515.100000000001	474.300000000002	679.320000000002	550.800000000001	519.689000000002	595.307777777781	469.660000000002	488.580000000002	516.679090909093	549.249090909092	1535.33333333333	544.680000000001	391.138750000003
55	101.965186129189	101.963277111789	101.97197782455	1167.15	1160.02	1169.29	29	29	406.980000000008	533.606666666678	452.746000000011	482.459999999991	411.731666666674	519.179999999991	519.179999999991	411.060000000008	442.680000000009	290.700000000006	766.019999999986	396.780000000008	527.180000000009	517.985000000009	529.223333333343	450.839999999992	398.450000000007	512.04000000001	395.760000000008	402.900000000008	405.960000000015	441.660000000009	396.780000000008	504.90000000001	547.863333333345	335.215999999993	435.846666666676	393.719999999993	406.980000000008	464.100000000009	502.660000000009	397.800000000008	383.125000000007	599.760000000008	406.980000000008	394.740000000008	408.000000000008	324.359999999994	818.040000000022	409.688333333341	464.468571428564
56	101.965206158747	101.963453377067	101.972380285394	1138.64	1128.42	1147.78	47	37	507.960000000005	786.420000000006	609.960000000006	770.938888888893	520.200000000005	617.099999999989	716.519230769231	493.680000000005	526.320000000004	364.140000000004	1183.20000000001	494.700000000005	616.080000000006	1821.44375	499.80000000001	1377.74999999999	464.668750000004	588.540000000006	542.640000000004	506.471111111114	896.800000000003	566.100000000004	557.52666666667	585.47999999999	593.640000000006	531.420000000004	318.240000000006	568.758888888892	552.162500000006	507.492222222225	619.898750000006	523.260000000005	430.439999999992	680.339999999988	462.060000000003	536.083333333336	571.200000000004	501.840000000005	948.907142857155	495.720000000005	573.864444444448
57	101.965255658244	101.963458362258	101.971936595683	1153.9	1149.11	1158.01	23	22	437.580000000006	652.692857142865	585.480000000008	628.319999999989	444.720000000006	562.020000000008	624.240000000001	468.180000000007	479.400000000007	358.020000000005	1002.66000000002	423.300000000006	621.180000000009	623.220000000009	746.640000000005	599.760000000008	470.220000000007	546.720000000008	477.360000000007	432.480000000006	561.000000000008	476.340000000007	487.560000000007	531.420000000007	487.335000000009	454.53571428572	485.520000000007	446.759999999992	481.092857142863	393.720000000005	592.620000000008	443.300000000006	439.620000000006	498.779999999991	465.120000000006	507.960000000007	445.740000000006	422.280000000006	963.900000000019	404.940000000006	481.440000000007
58	101.96510178492	101.963923994317	101.972909487211	1097.85	1090.71	1099.86	10	10	228.479999999996	295.799999999995	253.373333333338	252.960000000005	170.340000000003	295.192857142852	232.559999999996	242.078571428567	254.999999999995	174.664285714288	442.680000000009	193.800000000004	273.359999999995	288.042857142852	272.340000000005	228.480000000004	228.479999999996	229.874999999996	242.759999999996	193.799999999997	225.419999999996	224.714285714281	197.879999999996	264.549999999995	253.314285714289	175.440000000003	191.760000000004	174.705000000003	199.919999999996	215.219999999996	324.359999999994	217.260000000003	227.459999999996	267.240000000005	213.179999999996	209.099999999996	232.885714285717	197.880000000004	580.37999999999	217.260000000004	230.519999999996
59	102.053510192715	102.052746176212	102.056537505995	52.049	51.006	53.063	9	9	211.199142857143	267.314857142857	229.725	250.990285714286	197.935428571428	303.279428571429	220.381714285714	328.762	355.059428571428	394.850571428572	537.690571428572	318.061714285714	257.951571428571	315.268285714286	268.523	300.998333333333	208.109142857143	169.509714285714	149.982	139.899833333333	163.245714285714	117.332857142857	113.251714285714	136.718285714286	189.613714285714	123.437285714286	87.7445714285715	265.274285714286	202.016571428571	175.636571428572	241.977	159.164571428571	364.242	309.103285714286	206.097714285714	259.152571428572	414.236	369.343428571429	913.12375	390.769428571429	159.042
60	102.128609521633	102.128498400175	102.12872064309	1055.945	1055.89	1056	2	2	370.259999999993	466.792857142863	514.468749999991	488.999999999992	356.416249999993	533.460000000005	315.180000000004	344.932499999995	346.800000000005	433.499999999992	719.237499999988	384.539999999993	548.75999999999	473.635714285722	470.219999999992	479.399999999991	329.460000000003	525.94374999999	380.460000000005	340.680000000005	471.239999999992	336.599999999994	351.371428571433	514.079999999991	539.57999999999	350.288749999993	395.759999999993	394.739999999993	378.419999999993	334.007142857147	529.379999999991	358.019999999994	317.220000000004	538.55999999999	342.178571428576	368.220000000005	379.993749999994	353.939999999994	786.25555555556	364.139999999994	303.788571428575
61	102.12941243668	102.128901521238	102.129923352123	1026.88	1023.26	1030.5	2	2	208.872222222221	272.340000000002	252.684444444443	284.579999999998	213.412222222221	234.370000000001	218.517777777779	195.032222222223	260.100000000002	271.320000000002	433.82692307693	249.899999999999	235.619999999999	296.820000000002	288.345555555554	279.479999999998	186.660000000001	213.179999999999	225.420000000002	212.160000000001	293.472000000002	209.100000000001	224.400000000002	243.024444444446	256.020000000002	234.599999999999	216.239999999999	191.55111111111	209.100000000001	217.260000000002	251.940000000002	186.660000000001	187.680000000001	209.327777777776	233.580000000002	217.260000000002	231.540000000002	185.639999999999	231.864285714281	197.880000000001	231.540000000002
62	104.071130921973	104.06849319961	104.075909517728	52.5395	52.015	53.047	4	4	1780.598	2660.6816	2256.2726	2698.429	2201.5916	2931.418	1903.6932	2139.3594	1456.8456	989.594000000001	1189.5532	785.015	2750.8208	3214.6502	3039.1758	3106.509	1219.139	1940.66	708.0188	1099.0264	2247.5006	1521.1182	1219.378	2457.6618	2362.5056	1337.4822	1333.4014	2566.306	1405.8356	1737.4014	2757.6006	1630.5992	2656.1012	3446.2356	1592.8444	1636.4008	1920.3928	2871.4056	1922.0568	1969.372	1156.9068
63	104.105438565337	104.10088982318	104.113403725413	52.0465	48.953	63.249	138	120	1890.52325	2846.4975	2438.870375	2825.17114285714	1286.53525	3092.609	2021.186	2352.6965	1140.6395	860.197199999999	2420.11771428572	2225.20466666667	3010.056	3417.74444444444	3296.809	3250.428	1233.48225	2096.113	1080.48257142857	1064.05566666667	2407.79	1680.2145	1658.9265	2658.076875	2558.06488888889	1601.84857142857	1713.05971428571	2572.14028571429	1980.37457142857	1888.29125	3053.437125	1753.80975	3026.99933333333	3213.525	826.523999999999	2426.35266666667	2170.07175	2358.818	1425.17283333333	1509.00257142857	1326.27657142857
64	105.034149129538	105.033832268878	105.034465990198	253.522	252.006	255.038	2	2	14.284	16.3226666666667	15.3042857142857	15.3042857142857	12.2434285714286	13.2618571428572	10.2028571428572	13.2637142857143	14.2846666666666	10.2028571428572	19.3827142857143	20.4057142857144	12.2434285714286	24.4868571428571	13.2637142857143	15.3042857142857	13.2637142857143	14.284	18.3497142857143	22.4473333333333	17.3424285714286	17.3428333333334	12.2417142857143	14.2823333333334	25.5035714285715	15.3042857142857	6.12199999999999	27.5477142857143	15.3042857142858	12.242	19.3863333333334	14.284	19.3863333333334	22.4462857142858	4.08133333333334	10.2033333333333	28.568	18.3805714285715	23.4665714285715	26.5274285714287	16.3245714285714
65	105.034914024446	105.032461650064	105.039427244897	300.95	299.941	303.025	5	5	140.799428571429	261.193142857143	242.799666666666	310.123428571429	86.7283333333335	221.412333333334	198.955714285714	298.173714285715	15.32	18.366	22.4462857142857	26.5274285714286	9.18300000000002	19.399	18.3651428571428	15.2914285714286	10.2028571428571	15.2914285714286	11.2231428571429	7.14099999999996	6.12200000000001	11.2346666666666	10.2028571428571	12.2434285714286	13.2643333333334	9.18149999999997	8.15999999999998	7.14116666666664	6.12171428571428	13.2637142857143	13.2748571428572	11.2325714285715	5.10583333333334	14.284	5.09714285714283	11.2231428571429	10.2033333333333	5.10083333333332	12.2331428571428	12.2434285714286	7.13599999999997
66	105.070050190271	105.068167691084	105.076827426609	552.9885	547.851	555.073	62	62	284.6358	1003.89866666667	1485.952	1036.62480000001	1705.896	1118.7170909091	659.135333333333	1926.24960000002	372.628499999998	438.695555555556	353.023799999999	329.531777777778	481.5344	1153.504	936.165300000005	1373.64717391305	445.871099999999	376.490700000003	156.105900000001	249.973499999999	710.128800000006	295.887000000003	335.4813	1018.40914285715	320.384666666666	278.3781	124.4644	839.6246	314.252399999999	503.9788	485.678666666666	728.851200000006	1791.6468	1386.53763157895	265.278000000002	353.023799999999	397.916999999999	997.853399999998	167.2308	1009.06257142857	516.271800000005
67	105.071860938439	105.067988101402	105.077372363233	543.815	535.625	545.849	51	50	230.584571428569	841.706250000004	627.453750000003	730.479111111103	584.603250000003	933.561428571421	429.540285714289	1312.20224999998	621.332250000003	734.60571428572	1294.71104347826	554.015142857147	354.070125	755.540000000001	636.167999999996	577.461500000002	304.045142857145	259.143499999998	333.399857142855	139.779142857144	467.290857142853	535.631249999995	533.609428571433	621.354000000005	222.422285714287	426.479428571432	201.988285714285	743.853375000001	438.976250000002	303.024857142859	341.508571428575	440.802000000001	1210.29487500001	621.353999999995	362.201428571425	530.548571428575	567.259000000002	609.089250000003	576.380714285711	576.441250000002	705.017428571423
68	105.110798331348	105.110655730625	105.119628354728	52.031	52.026	52.032	3	3	143.8435	268.347666666667	209.339166666667	231.615666666667	238.758	272.429	190.802333333334	211.3815	345.8365	359.157333333333	348.954	330.294857142857	268.084666666667	330.588	284.9055	306.12	108.135142857143	161.370666666667	88.769	80.6906	206.107333333333	180.5695	122.44	253.042666666667	196.892166666667	134.662	134.684	284.673	179.578666666667	153.175	273.672666666667	125.4395	328.493666666667	422.349	210.188666666667	326.506666666667	433.641666666667	412.147333333334	578.529	429.490166666667	113.156571428571
69	108.962194995345	108.961156008272	108.96286734281	1072.27	1071.28	1072.36	9	9	551.340000000002	838.440000000004	729.300000000003	760.645000000003	537.540000000002	705.840000000003	578.33999999999	588.096000000002	587.520000000003	588.540000000003	827.220000000004	570.180000000002	733.078000000003	827.219999999985	744.600000000003	778.260000000003	610.980000000003	717.060000000003	569.15999999999	609.537000000002	796.620000000004	562.020000000002	681.007000000002	720.120000000003	755.622222222227	595.680000000003	625.873000000002	564.060000000002	558.960000000004	597.720000000003	778.260000000003	559.980000000002	633.020000000002	706.860000000003	606.305000000003	589.117000000002	622.810000000002	530.400000000002	866.828999999984	597.870000000002	551.279000000003
70	110.005137326588	110.000987403949	110.013704218093	44.879	42.832	45.922	140	140	2941.30066666667	4426.74422222222	4699.65533333333	4960.6986	3465.9591	4730.89925	2586.714	4053.9939	2677.5296	3062.89771428572	2924.13885714286	2589.2676	4427.0817	4702.5627	4735.2123	4685.176875	3018.67316666667	3608.62425	2597.5565	2840.47542857143	4626.607	3939.273	3576.8832	5156.15263636364	4607.6748	3485.25163636364	3342.248	4075.0782	3233.568375	3372.85466666667	4607.9865	3423.413	4042.372	4801.88475	2936.51933333333	3308.78657142857	3377.30333333333	2906.2292	2936.525	3871.84875	2961.9309
71	111.011670661695	111.008559334871	111.018930395026	44.879	42.832	45.922	137	137	730.479111111111	1136.65133333333	1237.714875	1315.06644444444	962.09575	1416.06844444444	962.069555555556	1166.8887	1020.448	977.51925	878.507	868.23275	1231.5021	1301.775	1307.100375	1287.52044444444	883.64475	925.399142857143	649.922	830.4835	1038.6145	1021.3203	987.2103	1344.5253	1178.35666666667	876.39475	811.076666666666	1194.68022222222	878.507	937.6557	1230.97444444444	907.669	1323.26425	1405.056375	846.849	997.8045	1108.12725	1272.85822222222	1163.81333333333	1245.72525	712.192666666667
72	111.018566555447	111.016693463231	111.026159302489	1070.25	1069.16	1078.48	129	117	547.613333333323	1528.98	1281.11999999998	1352.37142857145	890.459999999984	832.319999999985	813.96	834.359999999985	839.459999999985	1325.99999999998	3295.61999999994	899.640000000006	1520.13363636364	1624.85999999997	979.199999999983	1169.93999999998	1021.01999999998	787.439999999986	647.700000000013	899.354166666667	1159.85599999998	906.779999999984	520.028333333323	1060.08499999998	1066.96799999998	981.24000000001	517.98499999999	752.76000000002	922.079999999984	773.159999999986	1659.54000000002	483.479999999991	980.57142857141	1036.74999999998	859.674285714271	1101.47916666667	944.519999999983	900.660000000002	3499.41428571433	857.553333333316	1036.31999999998
73	111.018286835502	111.015988942739	111.026606051721	1082.54	1079.39	1097.83	50	43	288.659999999995	328.842500000003	495.720000000003	331.499999999994	109.292857142859	334.924444444446	157.079999999997	425.719090909092	243.057500000002	371.279999999993	1571.31900000001	216.239999999996	375.359999999993	448.800000000005	105.060000000001	360.059999999994	252.960000000002	467.159999999992	252.960000000003	249.677272727274	228.479999999996	257.040000000002	327.420000000002	541.61999999999	301.919999999995	287.639999999995	231.539999999996	301.920000000003	278.763333333328	456.959999999999	406.979999999993	334.559999999994	325.380000000002	298.859999999995	156.251250000001	346.800000000002	332.519999999994	284.579999999995	1946.16000000002	327.419999999994	287.640000000003
74	111.018356919652	111.016815224874	111.025017810031	793.771	784.577	802.97	15	11	496.861750000002	806.491250000003	916.296750000001	1035.55375	791.778666666676	916.259333333344	573.802	477.535500000001	428.242499999996	650.999250000001	3333.15675000001	519.307250000002	967.170666666668	810.078500000003	948.832500000004	1014.12849999999	357.058333333332	1081.465	558.076749999995	506.044000000002	1013.10825	588.684250000003	451.970750000002	669.283999999994	1155.0645	452.990999999996	636.636000000003	774.369750000003	784.55088888889	583.583000000002	879.455500000004	536.651500000002	708.053500000003	1091.6675	517.266750000002	596.846250000003	537.671750000002	603.988000000003	3053.40250000002	450.619000000003	665.203000000003
75	111.024989471436	111.023464130905	111.025637286642	735.62	730.497	744.78	5	3	484.618750000002	683.065000000005	914.144000000004	1041.67525	553.995750000002	951.572000000001	361.168500000002	364.139999999999	570.319749999994	455.047428571425	3241.33425000001	336.694285714283	945.076499999994	812.043374999995	789.701142857136	1049.83725	400.972285714282	997.517000000007	477.477000000002	687.133	1068.56700000001	347.905249999997	482.578250000002	886.597250000004	778.477999999993	404.372571428573	585.623500000002	638.676500000003	496.861750000002	518.287000000002	640.716999999994	294.089142857144	568.697	820.280999999992	361.18114285714	544.079250000005	445.849250000002	401.978500000002	3469.87025000001	335.673999999997	355.046999999997
76	111.024138405476	111.023287604837	111.024333002916	840.1905	835.59	844.785	4	3	926.386999999995	1156.96349999999	1173.8625	1547.71925000001	778.450750000003	1142.77333333334	667.243499999997	729.240416666669	617.553750000001	543.793249999997	3997.33950000002	660.101749999997	1584.57766666667	1298.394	1327.77272727273	1266.13025000001	767.934500000003	1033.51325	612.149999999997	978.419749999995	1260.62624999999	615.979333333336	848.589500000001	1463.46083333333	1416.10700000001	729.478749999996	835.584750000004	804.022666666661	578.245500000003	728.458500000003	1397.85666666667	1012.58399999999	706.013000000003	1403.86400000001	639.711000000004	618.271499999997	635.615750000003	811.165000000002	4112.62775000002	570.319749999997	526.191000000003
77	111.02526285122	111.02478600795	111.025983410347	703.9725	695.807	711.111	4	2	350.994666666671	742.559999999999	415.614833333338	963.037333333348	414.868666666666	591.793333333329	445.864857142853	257.081999999999	346.897142857145	490.757428571424	2502.46883333333	446.905999999997	400.990999999997	895.685428571438	746.761999999998	624.443999999996	379.579500000001	741.661166666664	499.939999999996	383.627428571431	513.20371428571	334.37257142857	378.791000000002	701.956571428565	471.778999999996	349.239000000004	384.647714285711	362.218333333338	474.455000000005	418.317142857146	712.159428571422	323.830000000001	329.829142857144	491.318666666666	389.127999999995	261.193142857141	359.157333333331	343.796166666666	2933.3214285714	308.090333333332	362.201428571425
78	111.024198389499	111.023199226487	111.025197552511	719.2815	718.253	720.31	2	2	786.980727272724	987.131181818185	980.482090909097	1139.64463636364	824.38036363636	1095.77290909092	694.496181818186	756.022090909088	871.866818181817	605.345181818184	4166.7938181818	777.447818181815	1357.98299999999	1095.7729090909	1445.6234	1075.36745454545	566.223333333334	1173.31363636364	712.150363636361	632.569090909088	795.812727272724	809.076272727269	801.934363636369	1238.61109090909	890.221909090908	645.83263636364	764.18427272727	615.224454545458	842.745272727269	843.765545454551	1064.14445454545	690.724636363634	629.50827272727	1105.48290909091	485.649818181821	604.001454545452	588.697363636367	808.055999999997	4444.70400000002	539.724272727271	747.859909090906
79	111.024886342024	111.024723634881	111.02564738952	773.36	769.273	777.435	3	2	440.763428571432	642.704999999998	735.22285714286	688.114285714293	733.585428571422	913.922857142846	580.000666666665	400.29733333333	441.80433333333	425.479000000005	2708.85857142855	403.976571428576	1036.61028571429	638.624333333331	962.174333333344	814.187999999993	341.811666666664	878.18285714286	452.37683333333	481.990666666672	682.602999999995	581.590000000007	615.261000000007	715.136833333331	414.593666666671	617.791428571421	347.196666666664	487.696571428567	638.698857142862	462.211000000005	791.778666666676	510.142857142861	328.493666666666	795.729999999998	290.011333333336	339.715499999999	731.544857142862	577.481714285719	2454.92200000003	424.082285714284	524.451333333339
80	111.024441519183	111.020958457243	111.024500514056	911.114	902.946	914.157	3	2	842.795333333343	902.99500000001	970.971000000008	1262.34733333334	647.841111111112	1187.53866666665	655.053999999999	512.486222222222	648.334999999998	894.832333333332	2359.01066666666	416.522666666671	1530.5	690.765666666666	1034.16044444444	1154.89155555556	661.607999999997	1446.83266666667	550.620000000001	469.353333333333	1185.62733333333	604.03733333334	572.008888888888	2195.75733333336	1060.12633333333	454.048333333333	384.665666666666	746.802666666668	672.048200000006	414.210222222223	1455.78755555555	701.91288888889	773.328444444446	1426.426	593.446000000001	381.563111111112	631.173666666668	739.258333333335	2389.36044444445	522.353777777779	675.460666666666
81	111.525003111596	111.525003111596	111.525003111596	1069.26	1069.26	1069.26	1	1	66.4299999999987	128.519999999998	154.019999999997	129.793999999997	114.239999999998	96.8999999999983	72.4199999999987	107.099999999998	92.8199999999983	142.799999999997	601.799999999989	114.239999999998	174.761999999997	223.379999999996	109.139999999998	147.899999999997	136.679999999998	91.7999999999984	71.3999999999987	73.4399999999987	132.599999999998	89.7599999999984	46.9199999999992	121.141999999998	121.617999999998	89.7599999999984	59.2759999999988	90.7799999999984	127.499999999998	94.8599999999983	196.859999999996	52.0199999999991	110.159999999998	134.639999999998	110.961999999998	105.059999999998	95.8799999999983	59.1599999999989	528.37399999999	107.519999999998	98.9399999999982
82	112.007537157108	112.004410517473	112.015316350673	44.879	42.838	45.922	133	133	699.872444444444	1071.35	1188.736875	1249.77222222222	938.63	1346.69333333333	984.54125	1058.6733	867.700875	961.109142857142	915.196285714286	840.686	1083.476	1224.179	1200.981375	1173.25555555556	927.520875	819.26075	639.719142857143	776.41025	1066.13222222222	967.2444	892.195090909091	1257.6256	1120.204	888.6813	811.076666666666	1128.752	865.242666666667	853.94925	1166.61644444444	813.737	1314.04622222222	1356.023	888.710333333333	976.37925	1097.9235	1226.00263636364	1182.18933333333	1192.67225	691.81425
83	112.017310321196	112.015761393697	112.018326022614	1070.18	1069.16	1070.27	7	7	291.269999999994	450.839999999992	580.37999999999	517.139999999991	397.799999999993	403.919999999993	346.799999999994	389.639999999993	378.419999999993	496.739999999991	1847.21999999997	327.419999999994	662.255999999987	752.759999999987	478.379999999991	492.659999999991	403.919999999993	387.599999999993	350.879999999994	309.059999999994	461.039999999992	345.779999999994	234.599999999996	481.513999999992	552.901999999989	380.459999999993	241.191999999995	383.52000000001	430.439999999992	266.219999999995	671.159999999988	215.219999999996	377.399999999993	551.81999999999	347.137999999994	356.999999999994	351.899999999994	260.099999999995	1820.18571428574	378.879999999992	388.619999999993
84	112.017259255434	112.015841361804	112.018307364766	1083.45	1081.4	1087.6	3	3	213.179999999996	308.643999999994	321.299999999994	276.419999999995	206.039999999996	284.115999999994	214.199999999996	207.059999999996	153.299999999997	143.819999999997	519.179999999991	178.499999999997	276.419999999995	142.800000000002	303.959999999995	308.039999999995	230.971999999995	277.439999999995	140.759999999997	221.339999999996	306.599999999994	181.559999999997	229.499999999996	300.899999999995	296.237999999995	162.179999999997	181.559999999997	217.260000000006	160.139999999997	161.159999999997	301.919999999995	213.179999999996	182.579999999997	292.739999999995	159.431999999997	162.179999999997	169.319999999997	210.119999999996	580.37999999999	164.219999999997	148.919999999997
85	112.957972426881	112.956165910498	112.96689469067	1076.42	1072.28	1080.48	75	71	658.975000000012	2208.48222222221	1105.68000000001	2204.22000000001	1765.38636363637	2218.68777777776	1289.28	1821.05230769231	1344.07166666666	1189.32000000001	1173.6388888889	1293.71210526317	2294.14315789475	2241.95999999999	2167.50000000001	2045.25882352943	1567.57333333332	2535.71999999999	1186.25999999999	1614.65999999999	2294.20888888888	1310.69999999999	1337.21999999999	2007.35999999999	2395.98	1290.30000000001	1273.61684210527	629.340000000012	1378.73105263159	1574.87999999999	2492.76481481481	1669.74000000001	1521.64833333332	2630.81756097562	1221.95999999999	1223.6461111111	1213.44055555556	941.460000000007	1106.28222222222	1339.98944444445	1268.87999999999
86	112.998915822882	112.998915822882	112.998915822882	54.056	54.056	54.056	1	1	29.5896666666667	49.9881666666667	43.9101666666666	64.2705	44.8873333333334	41.8678333333333	26.5243333333333	23.4638333333333	108.155333333333	98.9561666666667	179.578666666667	115.184666666667	42.812	84.6738333333334	34.6913333333333	84.6738333333334	42.854	84.7568333333333	41.8268333333334	43.9101666666667	65.2906666666667	61.22	29.5896666666667	114.277333333333	113.146	44.8873333333334	59.1696666666667	49.9963333333333	27.5445	43.9101666666667	94.8754999999999	71.4233333333333	82.647	98.9723333333333	52.037	63.2503333333334	51.0166666666667	85.708	129.561166666667	42.812	35.7058333333334
87	113.026330954759	113.023026638166	113.030065548201	115.292	113.237	116.332	4	4	29.5896666666667	47.9478333333334	42.8484	30.606	31.6303333333333	46.9353333333333	20.4033333333334	36.696	19.3863333333333	26.5286666666667	30.605	24.484	32.6453333333334	38.7916666666667	39.793	38.7663333333334	28.5693333333333	68.3511666666666	14.2846666666667	31.6303333333333	24.4848	24.464	26.5546666666667	59.1793333333333	41.8268333333333	26.5286666666667	26.5286666666667	20.428	18.366	23.4646	33.671	24.508	40.7733333333333	38.7663333333333	26.5243333333334	17.3456666666667	12.2448	35.679	25.5083333333333	14.2828	25.5083333333333
88	113.962272268411	113.959257023361	113.969429345763	1076.35	1072.22	1082.43	151	143	7694.3904761905	10082.0909090908	10513.14	10656.4813793103	6938.37950000003	10877.025	7297.2704545454	7803.56296296295	6315.72714285709	5713.02000000001	6536.49259259258	6916.2712	11267.4408333333	10543.7399999999	11049.66	1920.65999999997	7531.69541666667	10833.42	7011.48	7609.20000000001	10132.5444999999	6620.82000000002	6782.08476190471	11068.1854545455	11202.66	6967.405	7432.5936	7980.48	6896.09826086957	6932.93999999995	11194.8084	7565.34000000002	7222.50916666667	11061.5130434783	6970.68	6611.39695652175	6482.82217391305	6863.58000000003	2730.45111111106	6825.53391304348	4737.9
89	114.036304677792	114.027118221497	114.043386550177	303.019	298.91	306.052	39	38	347.917428571428	423.418571428575	343.852333333331	278.551000000001	188.761666666667	294.828166666666	201.005666666665	275.670000000002	233.809	233.656333333334	206.944000000001	180.598999999999	325.433166666669	389.749142857146	345.836499999999	301.722666666669	230.584571428571	342.495999999999	262.21342857143	419.689714285716	314.211333333332	193.990000000001	269.355428571431	421.378000000003	520.285000000003	199.985333333332	286.901000000002	488.739666666668	260.184999999998	308.126285714286	607.495000000004	217.508499999998	609.622285714288	570.339714285714	226.313142857144	238.713428571429	664.206	538.736000000001	225.293714285715	430.560571428571	395.870857142857
90	114.041164485073	114.03729473692	114.044373540847	185.682	183.652	186.714	4	4	206.097714285714	306.085714285714	317.29775	277.508	214.2525	361.1685	224.455	308.886857142857	129.576285714286	169.3615	191.666	153.0375	314.237	246.909142857143	293.652	280.603125	195.011	401.9785	197.9285	257.112000000001	300.97375	158.144285714286	192.969	278.538	346.885	209.176875	231.59675	281.589	166.30075	183.5325	306.085714285714	184.66525	485.656000000002	357.819428571428	199.976	166.283285714286	237.71825	330.561	253.022	207.11075	203.054625
91	114.101968303427	114.101101471497	114.10965650784	45.905	44.89	45.921	12	12	10.2033333333333	30.6085714285714	17.3448571428572	21.426	36.726	61.2171428571429	44.8925714285714	41.8668571428572	53.0573333333333	60.1968571428572	115.292285714286	57.128	18.3651428571428	30.6085714285714	18.3651428571428	19.3831666666667	675.4386	746.849142857143	462.1355	532.589142857143	15.3042857142857	36.7302857142857	20.42	22.4651428571429	20.4057142857143	6.12171428571428	4.08057142857143	5.10142857142857	12.2434285714286	14.284	14.308	5.10583333333333	56.1183333333333	70.3997142857143	18.3651428571429	31.6244285714286	115.292285714286	31.6775714285715	114.352	28.568	35.68
92	114.295316768509	114.295316768509	114.295316768509	299.953	299.953	299.953	1	1	1.02025	4.08100000000002	5.10125000000002	6.12149999999994	2.04050000000001	7.14175000000003	1.02025	3.06075000000001	1.02024999999999	0	1.02025	2.04049999999998	4.08100000000002	2.04400000000002	5.10124999999995	5.10125000000002	1.02025	4.08199999999999	2.04050000000001	1.02024999999999	2.04050000000001	1.02025	0	6.12150000000003	5.10125000000002	1.0205	1.01875	1.02024999999999	1.0205	3.06075000000001	5.10125000000002	3.06524999999999	0	3.06075000000001	1.02025	1.02025	3.06075000000001	2.04049999999998	3.05699999999998	3.06075000000001	5.096
93	114.971191110568	114.966490133485	114.977804367631	1077.41	1072.25	1082.5	36	32	1908.21304347826	2405.38052631577	2462.28000000001	2452.08000000001	651.780000000017	2477.83789473686	2066.25	1702.23789473685	718.08000000001	1482.06000000001	1696.07100000001	1644.24000000001	2351.29263157896	2386.79999999999	2464.32000000001	2473.69200000001	2047.78741935483	2306.22000000001	1565.69999999999	1733.99999999999	2314.55368421051	1601.39999999999	1603.44000000001	2252.16000000001	2383.74000000001	1613.41050000001	1645.08842105264	1932.90000000001	1611.41105263159	1831.91999999999	2398.02000000001	1650.35999999999	1692.03263157894	2499.20450000001	1565.69999999999	1543.03578947367	1957.456	1180.14	1564.46684210525	1655.25100000001	1585.08000000001
94	114.968089541746	114.966728496552	114.970177014669	1100.865	1093.73	1105.94	6	5	251.940000000005	267.240000000007	280.500000000005	247.860000000007	211.140000000004	277.440000000005	165.239999999997	146.880000000004	175.784000000004	191.05166666667	295.800000000008	195.840000000004	314.160000000006	237.103999999995	325.380000000006	255.000000000007	190.740000000005	283.001666666672	161.159999999997	194.820000000005	411.059999999993	166.260000000004	165.240000000004	266.220000000005	302.940000000006	182.580000000005	198.268000000005	176.806000000004	190.740000000004	195.839999999997	277.440000000005	213.180000000004	164.220000000004	231.540000000006	162.179999999997	177.480000000005	201.268333333337	184.620000000005	332.519999999994	200.940000000004	172.380000000005
95	114.989063346371	114.988722145436	114.989404547306	45.4005	44.89	45.911	2	2	212.219428571429	268.32575	325.471142857143	387.708571428572	272.416285714286	335.66225	272.40675	319.349428571428	305.065428571429	324.450857142857	255.071428571429	297.913	285.68	333.913714285714	342.846	293.636571428571	273.436571428572	257.112	192.834	275.477142857143	343.836285714286	364.242	262.433714285714	337.714571428572	287.7105	253.030857142857	248.949714285714	367.302857142857	196.90825	257.103	336.93	245.074285714286	394.850571428572	293.842285714286	286.700285714286	300.97375	355.059428571429	399.667166666667	266.518285714286	386.688285714286	228.544
96	115.036017227207	115.033760240973	115.038274213441	300.962	298.933	302.991	2	2	88.7648571428571	94.8865714285714	114.272	94.873285714286	77.5417142857149	83.6634285714292	71.42	36.761142857143	113.346857142857	93.8662857142864	143.860285714286	87.7445714285714	145.900857142857	129.667	106.109714285714	119.273142857143	87.7445714285714	169.225142857143	79.5822857142857	98.9538571428566	136.718285714287	90.8817142857146	112.231428571429	130.596571428571	151.002285714286	75.5011428571428	95.8799999999998	79.5822857142857	91.8257142857142	95.9068571428571	152.150285714286	100.072	78.6169999999999	145.900857142857	91.748571428571	99.988	92.846	66.3185714285714	154.953142857142	112.231428571429	120.292571428571
97	115.964191817904	115.962743948969	115.97038569511	198.9545	190.794	201.996	12	12	1382.55166666667	1871.29133333333	1586.634	1652.94	1225.32025	1144.76057142857	1270.315	1006.59644444444	902.465777777777	874.425666666666	1888.43133333333	972.377666666666	1704.88266666667	1676.22511111111	2749.62317647059	1737.43844444444	1091.349	1489.565	1188.93133333333	1239.35911111111	1617.9465	1094.10233333333	1196.069	1641.71633333333	1674.25777777778	1181.16844444444	1142.77333333333	1070.373375	1128.48866666667	1212.38366666667	1571.31333333333	1128.3965	897.795555555554	1557.02866666667	1135.50733333333	969.316666666666	641.73725	971.278000000001	1539.683	937.686333333333	1150.54177777778
98	115.964171155692	115.963142990221	115.970471510247	266.292	260.168	268.341	10	10	1673.292	2200.78709999999	1951.76959999999	2283.37036363637	1611.916	2008.1103	1729.36227272727	1467.1914	725.0067	702.96790909091	1362.235875	799.876000000003	2102.6322	2130.38639999999	2170.17810000001	2345.58181818182	1612.9362	2168.07954545455	1510.044	1582.24	2017.1331	1575.3432	1550.704	2073.0501	2196.01818181819	1654.92660000001	1578.4041	1494.593	1735.48390909091	1508.0034	2102.84799999999	1731.15345454546	1534.3808	2122.22400000001	1661.2112	1623.2973	1502.9019	1627.3785	2151.6018	1703.05281818182	1633.5003
99	115.964189203376	115.959884485878	115.973385309513	1070.26	1069.16	1087.63	139	132	1363.60714285716	1521.83999999997	2342.93999999996	2139.95999999996	1173.00000000002	2445.95999999996	1227.05999999998	1775.81999999997	2121.60000000002	1935.95999999997	1333.13999999998	2079.77999999996	2388.65666666662	2420.45999999996	2408.21999999996	1522.95000000002	1614.65999999997	2406.17999999996	2223.60000000003	1153.46166666664	2304.34285714281	1988.99999999996	2091.88571428567	2367.62499999996	1786.01999999997	2115.48000000002	2320.49999999996	1202.58000000002	2068.55999999996	1880.87999999997	2214.41999999996	1334.15999999998	1756.24499999997	2344.97999999996	2334.97499999996	1783.10249999997	2049.17999999996	1762.55999999997	1166.74333333335	2178.68571428567	2103.23999999996
100	115.966313323975	115.963285433073	115.971712278459	82.646	80.605	83.678	7	7	380.55325	596.84625	439.03	477.477	252.010571428572	352.969428571429	290.77125	224.462857142857	268.983	255.285714285715	962.095750000001	249.97	314.248	386.437875	349.94575	332.613142857143	303.237	252.010571428572	214.2525	234.665714285714	462.17325	266.28525	360.14825	361.181142857143	400.95825	251.847375	255.071428571428	287.720571428571	220.381714285715	327.50025	374.202375	286.901	205.939	364.22925	244.86	260.172857142858	203.02975	206.0905	554.957714285715	171.402	200.996285714286
101	115.971017490072	115.9710010031	115.971033977044	844.339	841.791	846.887	2	1	371.371000000002	537.671750000002	438.707500000002	510.125000000002	347.905249999992	584.603250000003	410.140500000002	369.806249999994	374.523499999999	393.912999999999	195.888000000001	339.826499999999	483.598500000002	484.191000000002	485.449999999996	537.671749999987	320.358500000001	471.355499999989	315.257250000001	405.039250000002	463.193500000002	369.330499999991	270.763749999999	496.861750000002	425.44424999999	395.857000000002	267.305500000001	435.646750000002	349.431249999994	412.181000000002	489.719999999988	440.748000000002	323.419250000001	462.286499999999	312.043499999996	395.857000000002	312.196499999993	355.047000000002	249.961250000001	365.249500000002	373.411499999991
102	115.971184366315	115.970985621304	115.971383111325	857.0865	854.023	860.15	2	1	580.948999999995	622.37428571428	675.429142857137	550.95428571429	549.934000000004	708.07828571428	573.400571428567	512.183428571432	385.668000000003	459.51428571428	318.061714285713	457.088000000003	588.704857142852	705.017428571434	716.240571428565	622.28714285715	489.737142857146	752.970857142863	355.059428571426	538.710857142853	742.267000000005	408.457142857144	452.626285714284	707.552999999994	750.930285714279	346.897142857145	337.495714285714	522.386285714281	342.816000000003	437.702571428568	713.17971428572	516.264571428567	518.305142857147	638.698857142852	433.621428571425	455.365999999996	418.668571428573	564.217999999995	278.538000000002	431.943428571423	420.357714285717
103	115.971083955889	115.971007770041	115.971160141738	815.2615	812.198	818.325	2	1	590.234333333329	813.205666666661	700.968999999995	748.270833333333	587.711999999996	865.101333333347	604.03733333334	557.101999999996	566.285000000007	535.091333333329	429.911166666663	555.061333333329	677.696499999992	792.799000000009	829.737333333331	759.748000000008	513.143833333332	969.227500000001	570.36633333334	596.894999999996	764.229666666661	647.911666666662	549.420666666665	814.092999999998	776.473666666661	538.648000000008	590.773000000007	674.330166666665	599.367999999999	666.821833333328	846.738333333331	661.067999999998	608.118666666662	896.584333333326	555.990833333332	593.833999999996	502.942166666665	567.305333333329	363.238666666664	646.891333333341	662.088166666665
104	115.970858534573	115.970858534573	115.970858534573	374.472	374.472	374.472	1	1	896.931600000006	1241.3856	1223.2198	1178.331	931.516800000005	1125.2806	912.0588	864.1094	833.5034	889.6144	1136.5028	952.8668	1134.68479999999	1209.9572	1238.5228	1244.88799999999	915.174400000005	1118.35839999999	1006.9374	940.6244	1320.1388	1001.8364	865.300800000001	1244.88800000001	1180.60279999999	972.2506	920.337600000001	1118.28533333334	890.6346	1021.42040000001	1221.59439999999	926.3416	876.523599999996	1168.35799999999	947.7658	1004.89700000001	876.523600000006	932.4628	1073.2176	1017.98100000001	923.461999999996
105	115.971098005401	115.971098005401	115.971098005401	367.336	367.336	367.336	1	1	1223.32257142857	1652.86285714286	1537.57057142857	1600.82828571428	1270.25571428571	1450.64314285715	1132.51714285714	1101.90857142857	1055.99571428571	1039.67114285714	1426.35942857143	987.583285714286	1682.45114285714	1620.21371428571	1539.61114285714	1699.796	1237.60657142857	1586.54428571429	1206.998	1239.64714285714	1777.27550000001	1220.256	1259.03257142857	1500.84028571429	1464.11	1277.39771428571	1246.76114285715	1421.20825	1326.37142857143	1253.93114285714	1618.17314285714	1236.58628571429	1138.63885714286	1642.66	1299.844	1344.73657142857	1223.32257142857	1273.36514285714	1484.74171428572	1358.89828571428	1202.91685714286
106	115.9711103027	115.9711103027	115.9711103027	359.156	359.156	359.156	1	1	1510.91555555555	2328.14711111112	1960.06033333333	1975.15022222223	1606.85	1900.674	1530.51966666666	1506.012	1495.64577777778	1542.56311111111	1888.43133333333	1456.084	1978.42633333333	1976.91822222222	1911.89644444445	1956.78622222223	1519.329	1953.93833333333	1395.664	1602.887	1845.968	1564.171	1524.378	1954.95866666666	2014.138	1468.09977777778	1549.71755555555	1387.65333333333	1531.53933333333	1558.89955555555	1962.101	1577.43533333333	1520.29666666667	1857.00666666667	1731.31711111111	1492.26	1436.39066666667	1517.23566666667	1844.56177777778	1528.29288888888	1615.18766666667
107	115.971200682159	115.971200682159	115.971200682159	116.32	116.32	116.32	1	1	1416.78	2159.34	1877.812	1977.2445	1451.2221	1975.3008	1438.2	1253.27275	1453.5	1391.28	3314.79225	1407.945	1872.6282	1961.46	1895.16135	1960.9205	1402.9125	1879.8531	1502.9019	1422.2285	1927.87363157895	1606.5	1587.5868	1935.3906	2015.4212	1576.28625	1660.4786	1466.1711	1526.8176	1419.16775	1955.7846	1423.0649	1152.939	1941.06	1563.66	1443.7245	1425.96	1293.7404	3112.78275	1456.152	1527.3891
108	115.971008869976	115.971008869976	115.971008869976	563.222	563.222	563.222	1	1	1021.35366666666	1333.57566666666	1165.22066666668	1236.64399999999	977.479333333345	1222.18066666666	1003.02400000002	970.336999999993	974.418333333345	904.015333333344	935.64566666666	986.662333333345	1281.53866666666	1251.53666666665	1166.0505	1274.18816666666	1027.47566666666	1186.64766666666	928.351666666664	933.346333333326	1194.81033333332	1023.39433333333	969.31666666666	1228.48133333332	1344.36	892.64533333334	945.600333333326	954.011666666678	1032.40866666668	901.827333333331	1269.29466666668	917.129833333331	1009.965	1345.52	976.458999999993	1007.06899999999	1041.71171428572	998.906333333326	868.303666666661	934.625333333344	1008.08933333333
109	115.971907929107	115.971907929107	115.971907929107	943.818	943.818	943.818	1	1	665.1704	579.530399999999	812.158799999998	669.316800000006	453.013200000004	975.406799999998	524.742600000003	430.566600000004	385.749000000002	371.389199999999	133.6462	378.531299999999	862.6662	643.4307	752.981400000006	729.514499999998	491.784600000004	1013.1579	338.739599999999	597.8372	535.657499999999	428.484	391.795199999999	981.528599999998	835.1343	425.4234	410.080200000001	629.525099999998	359.145599999999	472.3526	808.077599999998	522.649599999998	529.535699999999	907.046699999998	424.4032	428.484	433.414999999999	429.756799999999	130.6624	422.404199999999	397.878
110	115.970833089821	115.970833089821	115.970833089821	94.894	94.894	94.894	1	1	495.828	577.445777777778	506.085333333334	400.183	314.262666666667	405.292888888889	309.228333333333	207.105111111111	234.651111111111	250.974666666667	1333.57566666667	208.148	446.177	429.560333333333	464.968	456.089	321.37	447.877555555556	275.64	293.824	584.650999999999	306.919666666667	414.210222222222	611.179666666667	564.182888888889	335.872444444445	320.559111111111	278.702666666667	282.601555555556	402.979	568.974	377.482222222222	167.316444444444	364.497	294.016	239.752222222222	147.9435	174.4713	1269.29466666667	154.0502	263.217333333333
111	115.971501631437	115.971501631437	115.971501631437	833.629	833.629	833.629	1	1	644.820571428576	885.608000000007	898.871714285721	740.727428571434	594.826571428566	845.81685714285	668.193571428568	591.765714285709	630.536571428566	534.629714285718	398.931714285717	600.94828571429	771.336000000006	758.072285714291	851.938571428578	803.985142857136	651.414857142854	983.55542857142	645.840857142862	618.293142857147	839.695142857149	618.79314285714	597.368571428574	779.498285714291	799.903999999993	509.122571428567	481.574857142853	723.382571428577	618.879857142852	564.218000000004	953.967142857135	599.410857142859	680.530571428566	779.498285714279	600.94828571429	674.408857142862	552.994857142852	532.589142857147	396.20342857143	529.52828571429	540.751428571424
112	115.971626558611	115.971626558611	115.971626558611	916.186	916.186	916.186	1	1	1059.05657142856	1095.78685714287	1535.58400000001	1079.72614285715	792.761999999993	1598.78771428573	809.086571428577	861.844571428574	677.944000000005	570.259857142854	246.87457142857	667.266857142851	1350.66914285716	1195.77485714287	1164.10285714284	1268.21514285715	953.933750000004	1406.11371428572	613.695999999997	828.472000000006	1264.13400000001	621.353999999995	662.629000000004	1286.40014285714	1468.19114285715	676.449428571434	682.123428571431	1053.95514285713	571.899428571426	865.202285714292	1298.82371428572	860.10085714285	764.836000000003	1708.7392857143	818.758874999992	687.672571428576	634.617714285709	805.461428571435	237.726571428569	668.287142857137	772.356285714279
113	115.971101235515	115.971101235515	115.971101235515	463.236	463.236	463.236	1	1	1651.6038	2331.157	2071.20900000001	2205.6724	1578.4041	2143.65029999999	1622.277	1788.55379999999	1717.16490000001	1679.3805	1764.9792	1673.29200000001	2225.562	2224.9854	2229.35549999999	2185.7469	1695.7386	2131.173	1619.2836	1750.6632	2274.24869999999	1791.6468	1584.6138	2074.26989999999	2151.81270000001	1703.9187	1675.3671	1888.52481818182	1798.78890000001	1582.5744	2218.13220000001	1580.4447	1723.1178	2205.94879999999	1837.61759999999	1655.8998	1677.3732	1566.1605	1656.1552	1774.1504	1720.2258
114	115.971147040359	115.971147040359	115.971147040359	928.514	928.514	928.514	1	1	963.08977777778	1058.08566666667	1324.39266666667	997.777333333323	809.124333333333	1549.88633333333	879.431555555557	710.707666666659	669.338666666674	524.057999999998	232.610666666667	589.752666666666	1436.39066666666	1080.533	1167.26133333333	1396.576	772.392333333333	1449.89366666667	694.204444444444	897.795555555557	1051.96366666668	759.541333333332	698.852222222224	1486.41422222222	1474.38166666667	694.771333333326	711.172333333333	1002.33233333334	486.699	717.216222222224	1425.40566666667	818.307333333333	674.440333333333	1540.52133333333	631.104888888892	690.120888888888	608.052444444446	837.602444444446	230.595333333333	562.142444444445	657.023111111112
115	115.970872334072	115.970872334072	115.970872334072	433.648	433.648	433.648	1	1	1654.98066666668	2210.82155555556	1944.252	2139.406	1522.14533333333	2080.12	1619.09266666666	1539.51533333334	1452.79644444445	1510.9491111111	1660.92177777778	1509.10666666667	2001.676	1945.524	1799.71166666667	2050.64666666667	1541.72366666667	2059.82866666666	1564.00066666667	1631.33533333334	1930.26044444444	1559.91977777778	1524.212	1858.027	1888.43133333334	1628.40766666666	1557.02866666668	1521.317	1623.17355555555	1608.04533333334	1972.08955555556	1623.17355555556	1645.79766666668	2037.38377777778	1594.78100000001	1495.64577777778	1482.54433333333	1601.74888888889	1713.05155555556	1528.45933333334	1574.20288888889
116	115.971822960976	115.971822960976	115.971822960976	289.756	289.756	289.756	1	1	2626.195	3339.43955555556	3136.33388888889	3209.76516666667	2443.56527777778	3029.20472222222	2427.24083333333	2200.02016666666	2364.23122222223	2170.83983333333	3423.12966666666	2320.07842105263	3274.07138888889	3102.66472222222	3207.73447368421	3312.90366666666	2644.71594444444	3459.57355555555	2482.33583333333	2655.06	3494.57244444444	2363.73533333333	2475.54	3207.57866666666	3260.80777777778	2513.82755555555	2613.95166666667	2311.55833333333	2471.07736842105	2492.74422222222	3365.89638888888	2682.31027777777	2134.74372222223	3116.94861111111	2439.48416666667	2286.71544444444	2198.39633333333	2365.64777777778	3332.16805263158	2133.40083333333	2586.40416666667
117	115.971160409813	115.971160409813	115.971160409813	632.612	632.612	632.612	1	1	1857.9402857143	2439.49828571429	2390.52942857143	2261.97342857143	1908.15271428572	2408.71714285714	1906.914	1893.65028571428	1858.96057142857	1923.23857142857	1607.97028571428	1938.74842857143	2486.41171428572	2397.68414285715	2519.12285714285	2484.39571428571	1875.28514285714	2203.81714285714	1885.12735714287	1925.27914285714	2440.51814285715	1927.10857142857	1840.84214285715	2603.69528571429	2426.23785714285	1823.25057142857	1807.94628571428	2047.3236	1693.67428571428	1938.54285714286	2408.90257142857	1821.46485714286	1860.63192857143	2306.866	2021.89350000001	1874.26485714286	1913	1820.18971428571	1752.85085714286	1958.94857142859	1832.18214285714
118	115.971709840471	115.971709840471	115.971709840471	490.749	490.749	490.749	1	1	1260.05285714286	1729.38428571428	1495.73885714286	1508.22799999999	1331.37371428572	1557.75814285713	1290.66142857143	1103.94914285714	1159.04457142857	1337.748	1527.50137499999	1160.06485714287	1835.42975	1623.60285714286	1594.70657142857	1575.32114285714	1079.57485714285	1516.39714285714	1151.74128571429	1309.02657142857	1905.29624999999	1246.78914285714	1151.90257142857	1444.72457142857	1554.69771428571	1285.515	1235.566	1204.78871428571	1373.2565	1243.72828571429	1673.41499999999	1143.74028571429	1253.93114285714	1502.912	1126.39542857143	1170.26771428571	1110.07085714286	1297.80342857143	1227.40371428571	1267.19485714286	1192.69485714285
119	115.970955106477	115.970955106477	115.970955106477	782.61	782.61	782.61	1	1	3612.75732352941	4629.74161764705	4248.38223529411	4437.51176470588	3144.45582352942	4500.51735294118	3623.98023529413	3597.45335294118	3230.61944117647	3059.68564705883	2405.17985294118	3418.47794117646	4157.57867647058	4311.36397058824	4185.84970588235	4299.11867647059	3436.67726470588	4478.7163235294	3094.99808823529	3489.90882352941	4062.10847058823	3305.65764705882	3154.18367647059	4703.62685294118	4503.57823529411	3288.88191176471	3419.92729411764	3551.54144117647	2687.37723529412	3384.3155882353	4224.01764705883	3405.21220588235	3172.00297058824	4517.4930882353	3280.71838235295	3436.25152941176	3164.87747058824	3378.68073529411	2296.28482352941	3387.81070588235	3107.81588235295
120	116.035272899094	116.034704048112	116.035841750076	301.472	299.953	302.991	2	2	1054.04737499999	1357.95275000001	1296.896625	1143.70025	965.156500000004	1267.15050000001	1003.028625	614.728000000002	1157.97599999999	1267.15050000001	1732.3845	1271.2315	1335.50725	1310.8035	1457.93725	1459.924	1075.38114285714	1438.69087500001	1092.726	1096.65357142857	1625.25825000001	1042.58685714286	1084.56371428571	1377.38571428571	1534.456	1292.815125	1219.92	902.011500000001	1220.3685	939.683142857142	1363.22571428572	1194.57	705.510999999999	1286.692875	1094.86628571428	1041.71171428571	1083.5055	874.461375000001	1612.84899999999	1053.91825	1253.119125
121	116.069161278198	116.064432207651	116.077023432805	57.144	45.898	61.215	91	89	761.619857142857	937.686333333333	1082.39683333333	1425.28925	915.196285714285	1119.016	939.573499999999	1353.87175	763.552	982.535142857142	847.897	445.448666666667	1197.7735	1518.318	1157.10525	1121.25475	1862.02142857143	1894.976	1592.76	1589.74425	508.102285714285	830.512571428571	323.392833333333	634.647333333333	621.285	360.177666666667	244.84	1140.67942857143	503.962333333333	568.882666666667	642.705	518.498666666666	1376.31725	1127.37625	591.765714285714	796.750166666666	1148.84171428571	1442.684	1358.00028571429	1086.655	390.085666666667
122	117.074069394023	117.065228899348	117.078147613573	57.643	57.122	58.154	4	4	58.102	86.7283333333333	91.815	115.278833333333	80.5931666666666	97.0108333333333	82.6334999999999	113.2385	65.2373333333333	42.8484000000001	73.464	41.7926666666667	109.175666666667	137.745	92.8503333333333	103.036833333333	197.944666666667	155.065333333333	171.556	147.924166666667	36.726	42.8568	23.4638333333333	45.915	50.925	21.427	15.3025	118.339333333333	31.6251666666666	41.8746666666667	53.0486666666667	31.6406666666666	132.643333333333	99.9926666666667	53.0573333333333	63.2503333333333	80.5931666666667	161.212666666667	133.641833333333	101.013	32.6773333333333
123	117.933766420401	117.933556042581	117.933976798222	1077.9	1075.35	1080.45	2	1	496.739999999991	562.938333333322	578.33999999999	545.69999999999	480.419999999991	532.288333333323	482.460000000009	490.619999999991	374.951666666659	490.619999999991	444.424999999991	436.559999999992	570.17999999999	524.28000000001	534.47999999999	578.33999999999	449.533333333325	574.25999999999	372.300000000007	439.619999999992	594.609999999989	431.459999999992	386.579999999993	468.179999999992	620.30999999999	389.639999999993	426.359999999992	474.299999999992	453.619999999991	441.659999999992	498.779999999991	549.77999999999	428.399999999992	546.591666666656	433.186666666658	404.939999999993	464.099999999992	514.079999999991	414.120000000008	391.679999999993	387.599999999993
124	117.961318454452	117.958405020768	117.969301034433	1070.24	1069.18	1070.33	141	141	980.799999999981	1347.41999999998	1152.59999999998	1190.24166666669	975.119999999983	1271.93999999998	1061.81999999998	827.219999999985	1118.93999999998	804.779999999986	614.039999999989	1016.93999999998	1136.09333333331	1286.21999999998	1182.17999999998	1120.97999999998	796.619999999986	1137.29999999998	1084.26000000001	1062.53333333331	1237.23833333331	987.359999999982	1151.14999999998	1108.60199999998	1037.33999999998	1004.70000000001	1133.21999999998	920.040000000018	1039.37999999998	975.119999999983	1086.29999999998	1046.51999999998	907.239999999983	1063.85999999998	1175.63749999998	1073.03999999998	1024.07999999998	930.239999999983	524.28599999999	1056.61142857141	1017.95999999998
125	118.036401773466	118.031024333193	118.038190863964	272.405	269.355	272.423	3	3	437.723000000001	584.555499999998	606.077999999996	568.325666666668	460.170333333334	585.128500000001	429.56033333333	527.512333333335	321.405000000001	320.332333333332	624.851333333338	251.001999999998	564.710666666665	563.224000000001	595.874666666668	596.894999999996	414.86866666667	542.81733333333	380.584333333334	433.570833333336	593.736999999998	408.066666666665	461.190666666668	567.305333333335	615.763500000001	460.621333333332	442.752333333336	470.373666666668	430.580666666664	440.553833333336	540.776666666668	475.47533333333	373.807999999999	553.020666666668	405.403166666667	421.397666666668	363.238666666668	492.821000000001	525.471666666668	385.623000000002	342.236
126	118.085559068877	118.083442476898	118.094303842318	78.5535	70.398	81.625	86	85	255.0625	384.398625	410.1405	491.777714285715	456.05175	529.149333333333	400.95825	626.416444444445	704.992749999999	766.874999999999	582.56275	787.660571428571	527.512333333334	620.951625000001	563.178	573.427333333334	446.122375	476.45675	238.7385	463.1935	374.43175	194.891625	192.850875	345.86475	368.31025	196.787625	173.437777777778	481.263	282.601555555556	362.18875	423.0925	327.540375	943.153125	514.206	234.68625	364.219333333333	601.9475	849.868249999999	739.771875	540.7325	246.9005
127	118.085587986537	118.083694918998	118.093807536326	62.2235	54.073	69.383	86	84	9.17485714285716	349.958	396.891142857143	633.652875	385.668	642.78	240.995333333333	646.861142857143	650.867142857143	727.43825	838.674857142857	647.881428571429	412.195428571429	852.929	488.716857142857	525.815	419.337428571429	355.8055	234.632857142857	457.088000000001	278.538	282.421285714286	208.138285714286	295.882857142857	314.248	186.712285714286	105.089428571429	598.907714285714	252.995428571428	250.11	256.091714285714	268.335142857143	1096.80714285714	626.4335	239.767142857143	427.499714285714	628.496	847.827750000001	914.71575	591.765714285714	216.300571428572
128	119.051925928165	119.051885744579	119.06052918097	302.991	299.953	304.028	3	3	36.7302857142857	29.5882857142857	19.3854285714286	12.2434285714286	24.4868571428571	14.284	43.8722857142857	37.7822857142855	31.651	17.3448571428571	9.18257142857142	18.3651428571428	28.568	18.3651428571428	17.3424285714285	29.5675714285714	18.3651428571428	18.3497142857143	20.4057142857143	43.8722857142857	15.3042857142857	11.2310000000001	10.2028571428571	13.2618571428572	44.8925714285714	15.3042857142857	11.231	55.0954285714285	27.5477142857143	20.4057142857143	52.0709999999999	21.441	85.7760000000003	47.9534285714285	6.11657142857145	22.4462857142857	57.1280000000002	70.3997142857143	27.5284285714286	40.8114285714286	68.3017142857145
129	120.064986227412	120.062110958416	120.074123526519	53.04	51.006	53.063	15	15	156.111	185.670333333333	180.7465	193.863333333333	127.525	164.434666666667	129.582333333333	132.621666666667	563.132	468.333	766.145166666667	573.884666666667	273.181333333333	268.303833333333	279.799666666667	338.750666666667	111.198166666667	133.772833333333	83.6564	116.4396	111.216333333333	91.83	72.4436666666667	92.8351666666667	175.325333333333	70.3938	77.5453333333333	242.839333333333	239.778333333333	170.562666666667	214.235	168.355	254.063	225.456833333333	140.8152	242.839333333333	282.632333333333	213.249666666667	657.094666666667	302.018666666667	187.557333333333
130	120.079129171257	120.07596125803	120.086895942688	154.0795	152.001	155.097	42	42	597.468857142857	996.819142857142	836.634285714289	1190.69257142857	665.226285714285	902.232499999999	676.900571428571	1615.086	531.506833333332	770.315714285714	371.384	981.514857142857	687.648499999998	780.043999999999	710.118857142857	594.757166666668	827.009999999999	836.634285714289	646.861142857143	1001.78028571428	572.865333333335	470.296833333332	558.646857142857	809.086571428571	664.206	614.212	432.601142857143	825.660000000002	512.183428571428	507.010999999999	741.747714285714	486.676285714285	1126.39542857143	644.278857142857	458.742857142857	637.678571428571	602.90442857143	872.344285714285	225.672571428571	766.234571428571	446.885142857143
131	121.065368582509	121.062125669495	121.073266862922	547.861	535.625	555.073	217	124	500.929111111112	1298.74288888889	1847.36357142857	1194.71274999999	1167.166	2271.21153846154	862.111250000004	2312.07533333333	1437.48192857142	2751.29486842105	1965.00149999999	1991.12486956522	489.719999999995	1194.57	1094.94299999999	1027.39175	555.016000000002	539.756333333333	685.216000000001	366.299666666671	943.808333333332	790.629166666664	1954.02523076923	970.336999999999	610.159333333333	1090.68542857143	424.412444444445	1223.37966666667	1537.8935	627.530625000001	604.662333333335	787.729500000001	1927.09125000001	1675.30914285714	783.104000000002	1291.742	1170.29292307692	1239.705	1714.68465384615	1728.27092307693	1568.15918181819
132	121.061957529302	121.060640740149	121.071682961122	120.3875	116.309	121.405	26	26	9.18257142857142	50.9714285714285	51.0166666666667	63.2606666666667	389.064500000001	537.690571428571	412.195428571428	713.179714285715	7.14116666666666	2.04066666666667	13.2621666666667	7.142	73.392	155.242666666667	99.0531666666666	84.6738333333333	263.203	290.7475	199.985333333333	263.196857142857	19.3863333333333	5.09666666666667	7.14233333333333	14.272	38.7382857142857	20.4028571428571	17.3448571428571	46.8893333333333	92.8503333333333	45.9075000000001	63.2134285714286	39.8255000000001	485.316	275.445	76.5214285714285	159.172	285.693333333333	303.336	183.651428571428	305.8	341.795714285714
133	122.92605861983	122.921145710617	122.932270671272	48.966	46.914	50.003	76	76	1634.574	2298.9612	2501.5304	2459.164	2004.6275	2675.314	2038.7592	1669.989	1715.2924	1383.6624	1511.9364	2069.13942857143	2351.561	2594.3686	2361.4768	2401.0012	1603.702	2773.9238	1760.80766666667	1886.59633333333	1870.0266	590.695800000001	599.4444	1264.4932	1917.976	1237.5026	1239.786	1911.8548	1879.5768	1815.2916	2171.4964	1535.401	2037.60566666667	2993.169	1737.4006	2067.9454	2078.1474	2219.225	1720.3944	2011.8344	1872.067
134	123.043563842773	123.043075646768	123.049259351647	237.733	237.698	237.75	3	3	5.10142857142857	11.2231428571429	9.18257142857142	11.2231428571429	8.15699999999998	10.2028571428571	11.2231428571429	6.12171428571428	30.6042857142857	44.8862857142857	24.4868571428571	34.6897142857143	11.2236666666666	7.142	7.142	6.11657142857143	5.09714285714285	10.2028571428571	7.142	13.2637142857143	8.16228571428574	7.142	6.12171428571428	7.142	10.21	7.148	7.137	6.12171428571428	11.2231428571429	5.09714285714285	5.09785714285714	6.117	5.10499999999999	7.142	8.16228571428571	6.11742857142857	6.12171428571428	5.10071428571428	10.2028571428571	8.16228571428571	9.18257142857142
135	124.038688922386	124.037782007334	124.039595837438	108.1445	107.127	109.162	2	2	6.11657142857143	24.4868571428571	22.4462857142857	29.5882857142857	22.4431428571428	65.2982857142857	47.9131428571428	33.6411428571428	108.059428571429	145.880428571428	20.4057142857143	187.732571428571	19.3854285714286	24.4868571428571	27.5477142857143	21.426	11.2231428571429	46.9331428571428	28.564	28.568	27.567	32.6445714285714	22.4274285714286	31.6022857142857	33.6694285714286	34.6897142857143	34.6897142857143	57.136	38.798	32.6491428571428	37.7188571428571	21.426	191.813714285714	92.846	37.7505714285714	71.42	143.860285714286	161.205142857143	19.3854285714286	194.710857142857	86.7242857142857
136	124.037187119401	124.035067785768	124.044788238025	132.633	130.575	133.67	19	19	21.426	31.6288571428571	91.8257142857146	63.3108571428571	69.3794285714285	124.30275	90.8054285714285	58.1562857142857	63.2577142857145	68.3591428571428	43.8385	63.2577142857143	39.7911428571428	53.0548571428571	26.5274285714286	44.8925714285714	107.115	132.637142857143	85.6485000000001	188.752857142857	85.704	38.7708571428571	48.9737142857143	99.904	55.1417142857143	41.8258571428571	66.3185714285714	45.9128571428573	58.1562857142857	39.7577142857143	59.1268571428571	23.4501428571429	186.398571428571	117.32875	56.1157142857143	89.7851428571428	128.37825	77.5417142857145	56.1157142857143	80.6025714285714	114.389333333333
137	124.039370318334	124.037468882076	124.046698490036	76.0175	72.437	82.652	26	15	13.2643333333333	16.2994285714286	14.2846666666667	24.4868571428571	9.183	57.088	29.5882857142857	27.5477142857143	116.299	92.9261666666666	130.596571428571	77.5326666666666	11.2231428571429	18.3651428571428	19.3854285714286	23.4665714285714	19.3831666666667	49.9881666666667	21.427	25.5083333333333	28.5646666666666	25.5041666666666	20.4057142857143	36.7302857142857	23.4638333333333	11.2218333333333	16.3245714285714	17.3302857142857	30.6085714285714	10.2033333333333	36.732	19.3854285714286	80.6063333333333	54.0776666666667	26.5286666666667	43.8722857142857	38.7726666666667	44.8873333333334	69.3794285714285	35.7116666666667	64.281
138	124.038203507213	124.036544219268	124.045701731547	59.162	56.096	59.185	15	15	8.15466666666667	61.2171428571428	82.6335	56.1091666666667	83.6673333333333	128.667	88.7648571428571	75.4923333333334	352.689333333333	452.954	456.089	439.373714285714	51.0142857142857	67.342	52.037	66.3185714285714	32.6506666666667	146.904	73.524	99.988	137.7225	46.9353333333333	62.2301666666667	139.785666666667	90.6655714285713	27.549	28.5646666666667	43.8671666666667	72.4402857142857	64.344	147.924166666667	75.5222857142857	118.339333333333	186.712285714286	59.1696666666667	102.028571428571	86.7141666666667	132.643333333333	174.4485	82.647	137.8575
139	124.115383962532	124.111128226279	124.118088150502	317.804	315.262	319.35	4	4	54.1205714285716	166.446285714285	173.448571428571	228.544	82.6431428571428	108.150285714286	87.6708571428567	284.659714285714	72.4402857142857	68.3591428571428	17.357	14.2719999999999	41.7965714285716	47.9534285714285	42.852	41.866857142857	15.3042857142857	22.4525714285714	9.18257142857142	18.3651428571428	25.5071428571428	7.142	7.142	48.0272857142855	31.6288571428571	4.08114285714286	3.06085714285714	55.0954285714285	11.2231428571429	26.5274285714286	38.7708571428571	24.4868571428571	154.063142857143	64.278	15.3042857142857	11.2231428571429	49.994	66.3185714285714	38.7708571428571	17.357	3.06085714285714
140	124.922811968573	124.921054067929	124.93027479824	48.96	46.937	50.002	11	11	305.0398	428.568	452.968800000001	442.8536	394.8948	477.5472	364.2828	276.7994	291.7772	293.8752	280.555	314.2832	360.1306	438.686	435.1164	420.4048	257.0904	530.504000000001	307.1404	321.426	339.7932	86.7170000000001	94.9716	197.1302	333.6054	224.488	187.7536	351.969	351.0176	311.222	388.132	261.1712	329.5246	533.547166666667	323.4034	341.834	323.4034	367.704	365.3032	343.8074	292.5104
141	125.022494511092	125.020728653102	125.029614117271	166.3	163.23	167.34	18	18	48.9737142857143	74.4808571428571	56.1183333333332	54.0776666666668	49.9963333333332	60.1968571428571	30.605	44.8925714285716	36.7319999999999	37.7523333333332	73.4639999999998	37.7822857142857	52.0370000000001	60.1968571428571	46.9353333333334	47.9086666666668	86.7141666666668	113.146	84.6837142857142	90.7291428571428	49.9963333333335	31.6303333333333	21.4235	66.3185714285717	59.1765714285714	48.9668571428571	35.7116666666668	35.7466666666666	31.6303333333333	45.9525000000001	53.0548571428573	39.7929999999999	41.7965714285714	73.4091428571429	39.791142857143	57.0400000000002	41.8268333333332	24.4839999999999	62.2403333333335	35.6766666666666	42.852
142	125.030497679672	125.030497679672	125.030497679672	148.964	148.964	148.964	1	1	37.7505714285714	58.1074285714285	61.2171428571428	42.816	41.825125	70.3997142857143	43.8722857142857	32.6491428571428	38.7708571428571	33.6694285714286	70.3997142857143	35.71	58.1562857142857	52.0345714285714	61.2171428571428	62.2352499999998	36.7302857142857	45.9128571428573	47.9534285714285	47.9534285714285	56.1157142857143	34.6897142857143	57.0919999999998	51.0142857142857	63.2577142857143	33.6694285714286	36.7302857142857	44.8548571428571	46.9331428571428	36.6994285714286	59.1765714285714	41.8317142857144	44.8925714285714	56.1157142857145	41.8317142857143	34.6884999999999	34.6897142857144	42.8520000000001	69.4279999999999	49.994	39.7577142857143
143	125.03076810169	125.03076810169	125.03076810169	223.444	223.444	223.444	1	1	65.3013333333335	67.3420000000002	55.0979999999999	43.8743333333334	37.7831666666667	71.3533333333335	48.9737142857143	37.7153333333334	47.9086666666668	25.5083333333334	83.6673333333335	52.0795000000001	78.562	64.3335000000001	43.8671666666667	64.2810000000001	52.0285000000001	62.2403333333335	35.7058333333334	33.6380000000001	71.4116666666664	44.8946666666668	46.9353333333334	62.2301666666668	74.4843333333335	49.9473333333334	43.8313333333334	46.9353333333332	34.6913333333334	46.9353333333334	63.2606666666668	47.9534285714285	24.4880000000001	67.3310000000001	57.0826666666668	34.6913333333334	32.6491428571428	37.7893333333334	71.4116666666668	49.9963333333335	48.9760000000001
144	125.965308602401	125.963143245779	125.96850161056	1071.28	1070.25	1072.29	53	53	609.934999999988	1152.6	966.960000000004	828.378571428582	606.899999999989	658.919999999988	580.37999999999	584.393333333322	547.73999999999	584.45999999999	1510.62	524.441666666658	709.036666666653	688.499999999988	921.060000000009	735.600000000013	610.979999999989	749.700000000011	539.57999999999	574.176666666656	890.459999999984	573.23999999999	587.51999999999	927.188888888896	808.859999999986	610.980000000012	589.501666666655	646.680000000013	557.93999999999	569.15999999999	688.50000000001	606.899999999989	602.783333333322	757.860000000015	551.936666666658	546.591666666656	555.89999999999	552.840000000011	981.592857142839	608.913333333344	542.771666666658
145	125.986516466519	125.983220363727	125.995117528479	44.884	42.833	45.922	129	129	2038.404	3078.09425	3265.2	3570.77777777778	2039.42422222222	2938.176	1975.15022222222	2177.5797	530.53	570.339714285715	581.562857142857	788.65325	3286.49366666667	2975.194	3099.77266666667	3034.14088888889	816.3	1357.95275	843.850125	850.8885	3754.41777777778	3003.7632	3062.4	3970.912	3693.20444444444	2892.33	2995.49263157895	1800.79027777778	1977.2445	2401.7862	3344.57288888889	2280.66577777778	1339.55177777778	2082.585375	2118.212	1503.97133333333	878.542875	1205.57604761905	756.684499999999	1107.9915	2415.0501
146	127.038447728233	127.038447728233	127.038447728233	295.855	295.855	295.855	1	1	47.9534285714285	61.2171428571428	56.1157142857143	63.2577142857143	45.9128571428571	47.9534285714285	30.6085714285714	41.7965714285716	391.789714285714	558.096285714286	433.621428571428	554.015142857143	46.9331428571428	62.289714285714	71.42	59.1682857142859	45.9128571428571	74.4808571428571	52.0345714285714	76.5187499999998	52.0345714285714	45.9128571428571	47.9534285714285	70.3504285714286	60.1968571428571	52.0345714285714	48.9719999999999	46.9331428571428	48.9737142857143	45.9128571428571	70.3997142857143	43.8722857142857	32.6445714285713	67.3388571428571	41.8317142857143	36.7302857142857	30.6085714285714	37.7822857142858	95.9068571428571	26.5237142857141	37.7505714285714
147	127.038356311378	127.037092438971	127.046111721463	58.16	53.058	59.18	16	13	371.124	492.798	462.124714285714	423.418571428571	246.880333333333	282.863166666666	276.465166666666	275.438571428571	196.749714285714	280.578571428571	448.925714285714	206.944	255.071428571429	248.949714285714	219.361428571428	179.549333333333	68.3623333333333	128.541	63.3123333333333	85.694	359.140571428571	203.036857142857	249.97	345.876857142857	285.285	163.245714285714	175.489142857143	196.915142857143	100.9965	135.837333333333	236.673142857143	223.526	86.7283333333333	175.497333333333	130.596571428571	131.598428571429	87.7445714285715	255.071428571429	312.207428571428	112.231428571429	47.9948333333333
148	127.043073087586	127.03935974283	127.046893498669	155.587	149.967	161.207	4	2	48.9420000000001	80.5997500000001	108.1465	83.5477499999998	65.2959999999998	78.5592500000001	40.7799999999999	39.765375	48.9780000000001	64.2757499999998	118.349	46.9315	83.6604999999998	70.3972500000001	72.4377499999998	76.5187499999998	60.2389999999999	79.5795000000001	56.1206250000001	67.3365000000001	72.3933749999998	64.2836250000001	76.4624999999998	88.7617500000001	86.7212500000001	59.1745	57.134	51.9945	60.1947499999998	65.296	68.35675	57.1409999999999	49.99225	78.5057777777777	66.2675	51.0124999999999	56.11375	63.2555	106.198857142857	53.0529999999999	58.1146666666666
149	128.020080512297	128.018486780065	128.029534618927	44.884	42.844	45.917	41	41	306.075	472.37575	491.777714285714	498.919714285714	401.9785	533.59075	393.8165	436.7205	458.775	436.682285714286	451.986571428572	440.748	458.108285714286	525.888571428572	512.183428571429	513.891	435.700125	458.09225	323.41925	420.357714285714	450.966285714286	353.018857142857	320.638857142857	518.305142857143	466.270571428571	292.822	292.822	533.609428571429	357.0875	346.885	529.899	404.316	617.234444444445	582.634125	296.903142857143	425.44425	531.615375	572.071111111111	625.960571428571	594.80575	267.3055
150	128.052715494281	128.050893576103	128.054817663372	91.8365	91.811	92.855	6	6	47.95175	36.729	26.546	11.231	133.669125	34.714	16.3291428571429	168.347142857143	82.6402500000001	70.3972500000001	6.12171428571429	123.45025	102.0375	164.26025	125.413875	46.93725	37.74925	22.4462857142857	54.113	25.50625	12.2434285714286	5.098125	4.08057142857143	9.17662500000001	23.46575	8.16799999999999	3.06342857142857	31.6288571428572	39.78975	70.3997142857144	25.490625	23.4665714285715	391.776	218.494	75.5540000000001	164.26025	266.294571428572	403.012857142857	8.163	154.063142857143	54.0732499999999
151	128.052175353174	128.052175353174	128.052175353174	351.987	351.987	351.987	1	1	1.02016666666667	5.10166666666668	9.18300000000002	5.10583333333334	2.04033333333335	5.10166666666668	4.07733333333332	4.0813333333333	2.03866666666668	6.12700000000001	0	7.142	4.08533333333332	7.142	8.1554285714286	4.08533333333332	14.2846666666667	4.08133333333334	12.242	10.1933333333334	8.16266666666669	6.12200000000001	2.04066666666667	4.0813333333333	5.10083333333336	4.08066666666669	4.08133333333334	1.02133333333333	7.13533333333332	9.18299999999994	7.14233333333335	3.06049999999999	5.10166666666668	10.2116666666667	2.04033333333335	5.10583333333334	16.3413333333333	6.12100000000004	6.12100000000004	6.12199999999996	23.4676666666665
152	128.953168286479	128.949786998607	128.958800072763	1114.64	1111.08	1120.2	10	10	255.000000000004	315.621428571433	372.756250000003	115.260000000002	212.457142857146	246.164285714289	224.400000000003	233.580000000003	197.880000000003	128.520000000002	365.160000000005	217.260000000003	268.260000000004	295.800000000004	260.75428571429	105.060000000001	241.740000000003	282.935714285718	176.460000000002	250.920000000004	328.440000000005	184.878571428574	188.700000000003	360.637500000004	267.240000000004	167.280000000002	181.560000000003	235.289999999996	149.940000000002	247.860000000003	342.720000000005	208.080000000003	198.900000000003	226.440000000003	202.980000000003	202.980000000003	206.040000000003	233.907142857146	378.420000000003	212.160000000003	207.060000000003
153	128.950561186227	128.950119253305	128.959090499191	1097.83	1094.75	1102.92	5	4	441.659999999992	530.399999999991	564.751250000005	596.700000000006	394.740000000004	525.94374999999	382.499999999993	338.092857142851	359.54285714285	248.163749999995	652.800000000007	357.437500000003	576.29999999999	601.434444444433	547.740000000005	767.040000000001	454.919999999992	585.176249999989	357.518571428565	387.121428571421	536.51999999999	347.285714285708	349.859999999994	518.79499999999	529.00749999999	409.020000000004	405.436250000004	429.946250000004	416.669999999992	380.459999999993	553.85999999999	414.627499999992	358.019999999994	569.160000000006	387.599999999993	343.739999999994	399.308749999992	414.120000000004	533.45999999999	366.180000000004	340.202857142851
154	128.952388916966	128.948974136845	128.962013845733	1078.365	1072.15	1090.63	104	79	1914.41333333334	2882.50892857145	3324.97487804879	2190.96238095239	1846.04142857143	1607.52	1846.04142857141	881.492857142868	1790.93571428572	1266.84	2748.14238095239	1671.78000000001	3302.54925000001	1532.04000000001	1501.44000000001	1363.93454545455	2352.76055555556	1370.88000000001	1710.53999999999	1985.94000000001	2912.2216	1814.58000000001	1729.63695652174	1219.92000000001	2861.09999999999	1707.25666666667	2227.2837142857	1853.34000000001	2311.3534883721	1052.64000000001	2484.85952380953	1900.26	744.600000000014	2657.26363636364	904.95272727273	1789.91523809524	972.097777777783	1798.26000000001	3260.89687500001	1762.36238095239	1734.00000000001
155	129.018761818272	129.016081414829	129.027866220568	91.315	83.66	94.884	32	29	86.731875	87.7414999999999	97.9440000000001	110.268	130.672	127.625	129.568222222222	213.249666666667	1265.40633333333	1423.365	143.851333333333	1105.19822222222	119.36925	175.44	165.186	123.465375	64.2757499999999	118.3635	108.226	72.446625	197.9285	413.917	313.208222222222	319.120888888889	141.81475	189.906	160.297	103.053666666667	85.7115	79.58925	148.952444444444	162.233	420.3945	183.78	102.1	173.4425	691.7295	501.963	94.8832499999999	560.185875	103.04525
156	129.036538701506	129.035410379735	129.037784408473	45.511	44.878	45.917	8	8	162.233	269.368	418.268333333333	417.316333333333	174.468857142857	492.821	189.782	227.497166666667	185.692	209.158571428572	143.8435	194.883666666667	333.5945	302.265333333333	400.9255	345.634714285714	169.347666666667	284.673	102.028571428571	178.55	266.307	172.428285714286	133.794666666667	392.828333333333	344.872666666667	164.266	108.155333333333	298.957666666667	154.070333333333	176.517666666667	378.852833333333	223.6355	304.009666666667	454.994333333334	149.982	212.229333333333	177.538	299.494833333333	258.355166666667	249.940833333333	119.379
157	129.035995914923	129.035189879852	129.045155947509	143.848	141.805	144.877	4	4	86.819	126.521333333333	107.135	104.159	90.8096666666669	125.501	106.305333333333	130.505142857143	158.151666666666	201.005666666667	168.355	220.392000000001	71.4233333333335	153.919333333334	116.318	76.5250000000002	77.5453333333335	96.9158333333335	61.2100000000001	62.2322	89.8773333333335	58.1589999999999	77.5453333333335	85.7079999999998	95.9176000000001	62.2301666666668	77.4693333333335	107.135	93.8706666666669	73.3920000000002	81.6133333333331	79.5860000000002	257.081999999999	191.822666666667	91.8300000000002	87.7486666666669	196.892166666667	237.504666666666	218.351333333334	207.127666666667	237.737666666667
158	130.033354629089	130.031982299314	130.033809278377	91.839	91.817	92.854	3	3	82.6362	70.3938	74.5877499999998	46.9315	71.4175	64.3702500000001	19.38475	81.6199999999998	106.1008	221.39425	23.4657499999999	184.6924	90.8022500000001	154.05775	89.7820000000001	103.04525	11.22275	92.8427499999997	224.455	14.2828	44.8976	29.5568	26.5265	22.418	53.0608	40.816	12.261	18.3644999999999	46.9315	53.0529999999999	64.2914999999999	36.7289999999999	363.783	126.511	99.0758	115.28825	273.426999999999	241.799249999999	26.5252	319.338249999999	14.2828
159	130.048923984104	130.043193696991	130.058498214699	53.046	49.992	62.24	133	113	1517.16485714286	1917.11685714286	1585.613	1685.453	1218.22114285714	1514.35485714286	1156.9635	2045.43416666666	1755.99366666667	2002.58716666667	2163.7735	1262.15233333333	1805.23933333333	2088.23242857143	1893.955	1672.32633333333	1755.91171428571	1756.36571428572	1527.36771428571	1648.915	998.824750000001	648.826	568.299142857143	926.419428571429	1020.35266666667	568.299142857143	504.021142857143	1344.73657142857	1074.36085714286	962.937714285715	1143.52	981.514857142858	1981.3255	1801.7615	974.372857142857	1209.03857142857	1882.42714285714	1642.66	3398.57171428572	1832.21933333333	1111.17714285714
160	130.049367906781	130.044688840373	130.057259243035	99.996	89.765	114.28	80	71	344.8614	608.4564	523.399909090909	781.5498	720.2965	562.170272727273	517.001727272727	1617.13227272727	966.198272727273	1179.43527272727	44.892	948.909999999999	380.731272727273	678.481363636364	435.462363636364	361.369636363636	1786.52028571429	436.443272727273	995.8128	1280.77745454546	212.103272727273	384.6531	262.210090909091	159.233454545454	176.4946	318.3024	163.156363636364	544.096090909091	489.730909090909	374.440090909091	208.024363636364	312.064363636364	1460.097	564.763818181818	370.359	616.574181818182	1461.714	857.9882	108.148909090909	1466.81775	789.268909090909
161	130.065073813162	130.062024926358	130.073509663828	206.081	202.993	207.125	115	115	1504.92142857143	2270.13571428572	2228.226	2658.7715	1892.424	2554.706	1779.37828571428	2813.9874	990.662750000001	1053.83216666667	207.118	945.771750000001	2127.764	2535.63187499999	2377.1825	2010.91275	1258.21725	1720.1415	1274.29225	1414.116	1901.3675	1737.48575	1548.87366666667	1916.417	1536.4965	1513.122	1269.2775	1860.262	1161.18675	1358.936	1526.294	1088.64485714286	1746.62044444444	1791.7785	1334.53371428572	1255.97171428571	1533.43575	1444.851	508.043000000001	1441.74975	981.377428571427
162	130.065032861763	130.062379659733	130.072333396282	269.8465	264.249	272.428	20	20	17.3424285714286	47.9534285714285	28.5919999999999	44.8925714285714	57.136	103.135428571428	74.4782500000003	292.781000000001	3386.4237	4024.97590909091	2312.111	4694.17025	30.5828571428572	39.7911428571428	35.7050000000001	24.4860000000001	145.778285714286	174.468857142857	191.813714285716	255.285714285715	38.7708571428571	17.3448571428571	12.2434285714286	20.4057142857144	27.570857142857	19.399	12.2434285714286	37.7505714285714	39.7897500000002	19.4017142857142	27.5670000000002	16.3240000000001	142.94	70.3898571428573	23.5027142857144	57.1280000000002	118.353142857143	44.8925714285714	52.0345714285714	85.6484999999998	86.7850000000006
163	130.064315524312	130.063582195622	130.074125046384	287.7005	286.712	291.768	8	8	384.665666666668	658.061249999998	343.836285714286	241.818999999998	110.195999999999	198.932499999999	71.4933333333332	585.671333333335	99.8946666666673	132.643333333332	21.427	122.44	38.7726666666664	104.074	59.1213333333332	43.8671666666665	21.4234999999999	29.5896666666667	52.0795000000001	106.010666666667	103.121	10.2016666666666	15.3025000000001	46.9353333333334	64.2704999999998	20.4066666666667	5.10083333333332	123.454571428571	42.8540000000001	37.7523333333334	74.4721666666664	22.4436666666666	157.131333333334	57.1386666666668	18.366	19.3831666666666	74.4721666666664	111.211142857143	24.4639999999999	43.8671666666669	78.5656666666669
164	130.08612827813	130.082804773144	130.093937277492	61.214	57.139	71.429	71	53	268.109714285714	334.614666666667	34.6856666666667	242.839333333334	521.293	640.769333333334	399.970666666667	1008.94483333333	570.4	544.832571428571	509.146333333334	929.480285714286	519.325428571429	913.155714285715	652.982857142858	267.277428571429	671.348	12.232	191.822666666667	639.719142857143	256.103666666667	229.371428571429	141.826333333333	215.290333333334	703.405714285714	140.799428571429	177.509	1684.49171428572	578.4345	419.5625	1213.07725	809.086571428572	1383.50742857143	1949.69775	514.224	857.08	731.459499999999	1165.22066666667	919.170166666668	1026.40742857143	421.741833333333
165	130.084656923812	130.081407264181	130.094084240141	80.594	72.438	90.802	51	50	287.720571428571	237.693285714285	141.799857142857	245.888857142857	288.766125	720.874875	160.184857142857	616.166285714286	580.054857142857	668.018999999999	527.487714285714	958.048285714285	680.530571428572	1107.09942857143	892.75	459.257142857143	222.578	91.8257142857142	133.669125	219.380625	249.97	171.408	145.900857142857	170.387714285714	705.01742857143	192.672	198.955714285714	1434.336	698.895714285714	389.749142857143	1188.65371428571	776.981000000001	1479.475875	1767.073	617.272857142857	1035.59	1146.77973333333	1738.506	1150.88228571429	1319.18325	725.407105263158
166	130.965623447454	130.965570643328	130.96567625158	1132.05	1129.61	1134.49	2	2	163.199999999997	204.000000000001	218.517777777774	204.000000000001	123.419999999998	196.859999999996	164.220000000001	164.398888888886	134.786666666667	101.089999999998	100.979999999998	105.059999999998	224.399999999996	219.300000000002	156.059999999997	175.439999999997	120.360000000001	239.961111111107	107.100000000001	161.160000000001	207.060000000001	107.100000000001	107.100000000001	233.834444444446	189.719999999997	124.575555555553	93.8399999999983	149.940000000001	84.7522222222206	157.080000000001	220.319999999996	161.159999999997	117.427777777778	240.719999999996	99.9600000000007	121.512222222223	92.8200000000006	162.179999999997	107.100000000001	82.7099999999984	93.8400000000007
167	130.967695801634	130.965575808137	130.975664343538	1080.48	1073.26	1088.58	37	33	1888.90142857143	1228.77857142855	3234.33235294118	1257.66666666667	1133.43333333334	2744.06047619048	1919.5157142857	1820.52952380953	695.754999999987	1575.90000000001	1359.27428571429	1375.36681818182	2616.50095238096	2507.15999999998	2452.08000000001	2334.84952380953	2116.04054054054	2650.98000000001	1403.51999999999	1861.50000000001	2695.07761904763	1487.16000000001	1547.34000000001	2474.52000000001	1288.71874999998	1369.47904761905	896.291666666667	1780.92000000001	1524.59142857143	2467.38000000001	2763.44952380953	2110.1872	1135.26	1578.96	1546.32000000001	1326.61904761905	1469.48571428572	1795.20000000001	1436.83047619047	1410.2980952381	1439.22000000001
168	130.966600089238	130.96483956951	130.975708999358	1103.95	1092.7	1118.33	15	12	296.214285714289	325.380000000006	256.438333333328	351.371428571422	280.499999999995	363.120000000005	257.040000000005	259.080000000004	362.099999999994	200.940000000003	201.959999999996	181.559999999997	354.435714285719	307.020000000006	365.159999999993	397.335714285707	214.199999999996	423.300000000006	164.220000000003	241.740000000005	366.180000000005	191.760000000003	198.900000000003	404.940000000006	379.440000000005	222.359999999996	181.814285714282	271.319999999995	180.540000000003	221.340000000004	440.23571428572	266.220000000004	240.720000000003	414.119999999993	168.300000000003	143.820000000003	198.900000000003	261.485714285709	169.320000000003	165.239999999997	151.980000000003
169	130.996711654408	130.995934495369	130.999486955083	68.339	67.342	68.357	3	3	117.332857142857	112.231428571429	191.807	264.24475	89.7851428571428	178.4125	109.262285714286	77.5417142857142	42.8242500000001	38.7695	188.726428571428	36.7251428571429	98.9677142857144	123.45025	123.45025	116.410285714286	30.6085714285715	77.530857142857	23.4468571428571	38.7708571428572	363.476	734.64	821.30125	562.098714285714	187.732571428572	259.152571428572	222.251	72.43775	46.9331428571428	113.24775	145.89575	118.353142857143	46.9331428571429	126.409142857143	85.7040000000001	58.1562857142857	37.74925	49.99225	213.0755	46.96025	35.7100000000001
170	130.99672537139	130.996555242908	131.000251991903	58.154	58.136	59.18	3	3	29.569125	102.025	121.414	139.759571428572	57.134	129.667	82.64025	36.7302857142857	29.5655	44.8965	197.935428571429	23.4485	105.089428571429	85.704	91.8257142857143	104.0655	13.26325	81.56	23.483	21.42525	204.057142857143	727.43825	849.898	343.836285714286	136.52925	262.20425	194.874571428571	66.3092857142857	41.83025	62.2897142857143	87.7445714285715	85.7219999999999	35.713125	121.40975	80.609625	59.1745	37.7452857142857	26.5274285714286	222.422285714286	46.9331428571429	40.84
171	131.046244809897	131.042781458331	131.053302849843	196.9025	194.83	197.949	18	18	107.13	126.515428571429	126.645333333333	137.738571428571	81.7066666666668	171.408	88.7648571428571	103.135428571429	2139.34416666667	2459.90885714286	1307.82314285715	1399.832	141.826333333334	142.84	155.192	158.144285714286	82.5737142857142	191.822666666667	186.555428571428	80.6589999999999	118.358666666667	74.4182857142857	61.2100000000001	172.428285714286	133.657428571429	79.6379999999999	98.0480000000002	90.8096666666664	69.3794285714285	90.7291428571428	146.921142857143	103.036833333333	76.5214285714285	204.057142857143	70.3997142857143	73.4605714285714	43.8743333333334	91.8300000000002	36.7302857142857	49.9963333333335	69.4377142857143
172	131.054515717522	131.053509211956	131.056504610326	52.038	49.992	53.063	7	7	122.44	174.4485	89.8626666666667	36.732	131.623	147.958	113.257	299.9388	158.125833333333	211.209	307.120333333333	133.532666666667	138.629333333334	109.175666666667	168.4925	126.521333333333	487.639666666667	242.0718	166.314333333333	460.546166666666	61.22	40.8066666666667	46.9353333333333	74.4843333333333	90.7291428571428	28.5646666666666	38.7726666666667	111.216333333333	73.464	62.3054	74.5451666666667	80.6063333333333	254.063	148.944333333333	72.4436666666667	92.8503333333333	202.026	195.872	414.255333333333	166.287166666667	86.6433333333333
173	131.052465859106	131.052465859106	131.052465859106	97.951	97.951	97.951	1	1	9.18245454545455	34.7078181818182	14.2838181818182	47.9741818181818	35.7095454545455	40.8109090909091	36.7101818181818	129.574636363636	70.3988181818183	47.9528181818182	7.14190909090909	80.6015454545454	28.5803636363636	24.4865454545455	31.6148333333333	22.458	104.067818181818	19.3748181818182	55.1241818181818	85.6570909090909	10.1981818181818	20.4054545454545	18.3645	7.14509090909091	4.08109090909091	18.3649090909091	12.237	28.5852	27.5473636363636	25.5068181818182	12.2367272727273	21.4161818181818	81.6218181818182	27.5743636363636	16.3243636363636	45.9368181818182	124.528727272727	91.8245454545454	11.223	74.5197272727273	43.8482727272727
174	131.128660389177	131.1263099835	131.13771870343	45.905	44.874	50.995	53	52	29.58725	67.3365	37.74925	36.7302857142857	166.321125	238.76775	107.139375	221.557	313.21675	403.012857142857	540.7325	316.2775	36.7302857142857	75.5011428571428	31.6288571428571	57.141	1393.69254545455	1702.75088888889	1154.9796	930.392	18.3651428571429	173.448571428571	85.7535	55.134	40.81	22.4455	24.4834285714286	11.2231428571429	123.465375	10.20375	25.55	17.357	174.46275	253.022	87.7445714285715	158.13875	433.621428571429	148.169285714286	415.547	163.24	161.10075
175	132.04728303436	132.046251641775	132.050651421948	92.3465	91.817	92.855	4	4	25.50625	74.4782499999999	64.3230000000001	30.63	19.387125	88.8270000000001	51.0285714285715	25.5071428571429	13.26325	91.8225000000001	20.4057142857143	37.74925	83.67075	149.97675	137.649375	92.854125	42.8505	95.9068571428573	65.3440000000001	37.74925	35.7100000000001	19.372875	16.3222857142857	60.1578750000001	68.3567499999999	18.378	22.4651428571428	51.0142857142858	70.3972500000001	38.7708571428572	66.2756250000001	45.9128571428572	26.5265	187.864	66.3650000000001	45.91125	152.022571428572	12.2434285714286	34.69275	151.002285714286	37.74925
176	132.046582099067	132.046582099067	132.046582099067	220.377	220.377	220.377	1	1	19.3854285714286	26.5274285714286	22.4462857142857	17.34425	15.3042857142858	28.548	18.3625714285715	8.16228571428571	10.2028571428571	18.3645	17.34425	12.243	18.3651428571428	20.4057142857143	14.284	16.3245714285714	20.4028571428571	20.4057142857144	16.3245714285714	14.284	21.4260000000001	15.3042857142857	16.324	22.4305714285714	21.4095	23.451375	17.333625	15.3042857142857	17.34425	15.3042857142857	26.5051428571428	9.18257142857146	16.3245714285714	26.5274285714286	13.2414285714286	17.3448571428571	18.3651428571429	14.284	10.2025	16.314	15.3042857142857
177	132.048658336293	132.048658336293	132.048658336293	59.19	59.19	59.19	1	1	16.3093333333333	39.7865	57.1293333333334	83.6673333333334	47.9478333333334	99.9926666666668	27.549	161.186333333333	24.44	26.5286666666666	29.5896666666667	17.3456666666666	73.4639999999999	73.4520000000001	87.7343333333335	73.4519999999999	45.9149999999999	49.9473333333334	17.3456666666667	58.1589999999999	31.6303333333334	51.0166666666666	66.3216666666667	30.61	34.6516666666666	22.4436666666666	21.4235	143.867	14.2823333333333	41.8541666666667	33.6655	29.5896666666667	264.266333333333	136.724666666667	19.3863333333333	26.5243333333333	25.5083333333333	44.8946666666667	52.0285000000001	26.5546666666667	13.2751666666667
178	132.048121008026	132.044519311792	132.056444127952	303.0165	298.943	304.022	10	10	399.952	595.846857142857	739.741666666662	916.216571428571	431.601000000001	689.713142857143	514.224	1335.468	27.567	34.6913333333334	26.5051428571429	29.5882857142857	18.3630000000001	24.4868571428573	26.5274285714286	24.4662857142858	15.3042857142857	30.5871428571429	13.2637142857144	14.296	18.3629999999999	15.3150000000001	15.3042857142858	23.4665714285716	20.4033333333335	12.2439999999999	15.3150000000001	16.3253333333334	24.4868571428571	11.2231428571429	28.5880000000002	15.3174999999999	16.3382857142858	23.4665714285714	10.1942857142857	13.2618571428572	13.2621666666666	13.2643333333334	12.2331428571429	20.4057142857143	17.3448571428571
179	132.051307328177	132.046763128774	132.054594212994	185.682	183.652	186.714	4	4	3.06085714285714	62.2374285714285	5.10125	4.081	150.997	5.10125	160.17925	549.472	69.3794285714288	10.2025	34.663	45.91125	5.10125	8.16228571428571	16.314	7.14262500000001	192.969	9.18225000000001	3.06075	227.523714285715	13.26325	5.10142857142857	8.16800000000001	7.142	6.1215	5.10187500000001	5.10125	217.31325	10.2025	72.3933750000001	10.2028571428571	33.66825	807.046000000003	1.01942857142857	67.3388571428571	73.4502857142856	8.16200000000001	435.64675	174.46275	4.081	8.16300000000001
180	132.054933898781	132.054583062066	132.055284735497	194.882	194.876	194.888	2	2	2.04066666666667	6.12100000000001	11.2291666666667	6.12099999999998	5.10583333333332	3.06049999999999	10.2016666666666	13.2773333333333	318.604	397.864999999999	314.262666666666	217.295499999999	6.12199999999999	12.244	10.2133333333333	8.16266666666665	16.3093333333333	17.3428333333333	17.3286666666666	23.4676666666667	8.16266666666669	3.05800000000001	2.04066666666666	7.14116666666664	6.12100000000001	2.04066666666666	2.04233333333333	5.10083333333334	2.04033333333333	4.07733333333332	5.10166666666665	4.08466666666665	12.244	11.2236666666666	4.08133333333332	3.0605	8.16133333333331	11.2218333333333	8.16266666666665	1.02033333333333	4.07733333333332
181	132.100252606583	132.095465296558	132.109722485483	121.371	115.278	125.504	173	88	279.5485	487.082000000001	459.1125	478.536333333333	430.5455	607.04875	434.6904	780.809333333333	1741.62771428571	1872.95271428571	1106.917	1727.34371428572	709.224	776.34	678.466250000001	550.908	561.1375	598.935666666667	648.879	732.481250000001	454.01125	910.986000000002	808.156800000001	601.918	694.79025	712.134500000001	546.873142857144	905.035666666667	676.392600000002	500.983666666667	676.425750000001	419.7954	1568.90057142857	960.088857142857	467.312666666667	775.326666666666	1061.96871428571	1105.08266666667	633.627	1145.83771428571	520.3275
182	133.061169383242	133.057246938852	133.070168094359	52.0205	49.98	60.206	28	20	76.5107142857143	75.5011428571429	60.2586666666667	39.7865	48.9737142857143	39.7911428571429	29.5882857142857	59.2373333333333	206.097714285714	182.609833333333	370.381	118.353142857143	88.6902857142857	75.5046666666667	71.4933333333333	74.4808571428572	265.274285714286	217.331	241.807714285714	194.017142857143	64.2705	24.484	37.7461666666667	54.1218333333333	62.2287142857143	27.5477142857143	14.2823333333333	24.484	51.0142857142857	43.8671666666667	52.088	35.7	79.5822857142857	78.562	41.8268333333334	60.1968571428572	110.178	47.9478333333333	326.453333333333	67.342	62.1851428571429
183	133.052961025308	133.049419353102	133.056502697515	300.474	298.943	302.005	2	2	15.3042857142857	36.7302857142857	17.346375	26.5264999999999	25.5062500000001	27.5467500000001	41.8317142857143	114.368	8.16914285714282	8.16200000000003	10.2028571428571	13.2637142857143	11.22275	15.315	13.2637142857143	8.15600000000001	7.142	13.2525714285715	12.2434285714286	11.2215714285714	14.2835000000001	5.1057142857143	11.2231428571429	12.2434285714286	9.18224999999997	11.224125	6.11999999999999	4.08150000000001	10.2028571428571	7.142	7.14800000000002	6.12685714285716	11.231	12.2434285714286	6.1165714285714	8.16228571428571	7.14175000000003	11.224125	9.1748571428571	8.16228571428571	6.1165714285714
184	133.100143864783	133.100143864783	133.100143864783	384.63	384.63	384.63	1	1	18.351	34.6885000000001	31.6083749999999	61.26	23.4657499999999	37.7492499999999	23.4657499999999	55.1002500000001	9.18224999999997	11.215875	14.2846666666667	10.2025	40.8150000000001	58.1542499999998	35.7116666666669	33.6682499999999	37.7492500000002	65.2959999999998	36.756	58.1542499999998	56.1137499999998	63.2555000000003	56.1122222222223	81.6800000000001	55.0935000000002	40.8100000000002	28.5669999999999	58.1613749999997	21.4252499999999	21.4252499999999	33.6682500000001	38.7694999999999	49.9555	38.7695000000002	28.5670000000001	23.4657500000001	20.4074999999999	38.7695000000002	21.4106666666668	33.6682499999999	15.305625
185	133.104293892125	133.104145217851	133.104442566399	121.4225	118.362	124.483	2	1	25.5083333333333	41.7858333333333	43.9173333333333	53.0548571428571	60.2586666666665	64.3335	44.8946666666667	89.7893333333331	52.0285	75.4183333333333	14.2846666666666	64.281	59.1793333333333	60.1406666666667	65.3653333333333	38.7726666666667	81.6266666666667	65.3546666666665	27.5489999999999	73.536	62.2403333333333	18.348	29.5848333333333	84.6046666666665	70.334	21.4445	23.4906666666667	80.5348571428569	18.366	37.7505714285714	78.4886666666667	55.0889999999999	143.9845	69.3826666666665	15.305	24.484	20.4033333333333	126.500666666667	14.2846666666667	67.2822857142857	24.508
186	133.976815710447	133.97632285114	133.980642687098	1069.23	1069.18	1069.27	6	6	491.639999999991	734.399999999987	558.95999999999	627.303333333321	499.799999999991	578.33999999999	617.099999999989	465.119999999992	507.960000000005	487.559999999991	123.419999999998	492.659999999991	501.80199999999	629.340000000012	550.79999999999	627.299999999989	436.559999999992	569.15999999999	564.060000000011	598.739999999989	655.909999999987	432.479999999992	655.859999999988	587.578333333324	458.999999999992	428.399999999992	637.499999999989	433.186666666658	502.859999999991	551.81999999999	422.279999999992	505.919999999991	472.259999999992	424.129999999992	496.946666666659	545.69999999999	483.479999999991	471.239999999992	145.076666666669	527.35199999999	498.573333333324
187	134.04681307649	134.045192871094	134.050119738256	52.037	49.997	53.063	11	11	128.556	172.428285714286	140.921	126.521333333333	4.08114285714286	195.904	3.06085714285714	6.127	72.4402857142857	136.724666666667	135.704333333333	71.36	189.596	156.111	177.683	228.554666666667	8.16114285714285	80.6853333333333	40.8114285714286	14.2963333333333	154.070333333333	70.3915	95.9113333333333	177.538	203.885714285714	103.036833333333	120.399333333333	112.236666666667	184.671714285714	4.08466666666667	161.344333333333	6.12171428571429	3.06085714285714	196.887571428572	164.273666666667	163.245714285714	400.991	5.10083333333334	840.617333333334	302.9895	101.942857142857
188	135.099929401893	135.099929401893	135.099929401893	175.485	175.485	175.485	1	1	57.1853333333334	71.4816666666668	85.6940000000001	119.172857142857	49.9881666666665	83.6536666666668	55.0954285714285	127.416666666667	6.12200000000001	8.16228571428571	3.06049999999999	7.14116666666668	39.7929999999999	45.8625000000001	39.7864999999999	28.5693333333333	6.12171428571428	13.2643333333333	8.16266666666669	6.12200000000001	29.5751666666667	40.8133333333334	29.5882857142857	66.3758333333334	34.6913333333334	18.366	17.3448571428571	35.7408333333334	23.4638333333333	23.4665714285714	30.6100000000001	28.5693333333333	36.7320000000001	19.3863333333334	15.305	21.427	24.4879999999999	30.6099999999999	6.12085714285714	37.7461666666666	10.2033333333334
189	135.116457432269	135.11493700309	135.125569930573	614.2285	606.063	623.34	22	14	83.6634285714279	927.744999999994	481.574857142853	944.172750000004	329.506142857146	723.357250000003	462.189428571425	596.867142857138	351.009	503.000857142861	143.860285714287	347.673857142854	467.290857142853	537.671750000002	487.696571428567	245.888857142859	336.682500000001	86.724285714285	74.4808571428565	165.280500000001	325.699	282.609250000001	82.6431428571422	399.938000000002	101.008285714286	54.0751428571424	77.5390000000003	204.057142857141	43.8722857142853	226.495500000001	48.9737142857139	278.537999999998	821.301250000004	431.58085714286	62.1971249999994	361.168499999996	255.071428571426	1753.88933333333	184.687875	114.255999999999	61.165714285714
190	135.126079277306	135.126079277306	135.126079277306	615.177	615.177	615.177	1	1	99.9845000000004	987.60199999999	570.319750000002	983.817500000008	386.674750000002	777.430499999992	587.736000000001	742.741999999993	348.688000000002	513.248625000001	138.754000000001	331.337500000003	555.016000000002	618.254666666668	591.745000000003	298.933250000001	362.188749999997	98.9642500000004	71.4174999999993	172.422250000001	349.139249999996	252.032625	85.7010000000004	428.557499999995	118.349000000001	44.8910000000002	79.589249999999	237.718250000001	40.8150000000001	265.257777777778	66.3162500000003	354.026750000001	1383.572	491.760500000002	58.1186249999995	344.844499999997	247.920750000001	892.718750000004	165.280500000001	116.294250000001	60.1578750000003
191	136.060652389793	136.060652389793	136.060652389793	118.339	118.339	118.339	1	1	29.5882857142857	65.256	31.6288571428572	70.3997142857143	38.7708571428571	35.705	41.8317142857143	90.7291428571428	51.0142857142858	67.3388571428571	72.4402857142857	71.42	45.8742857142857	60.2474285714285	44.8925714285714	35.71	94.8865714285714	73.4605714285714	14.284	113.1645	48.9737142857143	15.2914285714286	14.294	104.069142857143	66.3162500000001	13.26325	17.3448571428571	40.8457142857144	7.142	37.7505714285714	56.1078571428571	45.9835714285715	100.942875	29.5882857142857	8.16228571428571	12.2434285714286	19.3854285714286	83.6634285714287	26.5274285714286	17.3448571428571	2.0405
192	136.061613318526	136.061613318526	136.061613318526	73.464	73.464	73.464	1	1	18.3651428571429	6.11325000000001	8.16228571428571	13.264875	7.142	7.137375	8.16199999999999	12.243	109.170571428572	145.921285714286	120.3895	123.454571428571	6.1215	6.1215	7.14175000000001	5.10125	13.2637142857143	10.2028571428571	12.2434285714286	12.2434285714286	6.12685714285714	9.18257142857142	6.12225	6.12149999999999	4.08114285714286	2.04057142857143	6.1215	10.19625	3.06075	8.16228571428571	5.10142857142857	1.02028571428571	12.2434285714286	5.10142857142857	6.12171428571428	3.06075	10.2028571428571	10.2028571428571	15.2925	10.2028571428571	6.12171428571429
193	136.062036354449	136.062036354449	136.062036354449	58.154	58.154	58.154	1	1	18.3375	13.2665	13.26325	25.50625	11.22275	17.34425	5.10124999999999	24.486	53.99375	74.4782500000001	83.6604999999999	58.15425	18.3636	15.30375	11.22275	11.22275	33.66825	72.4377499999999	4.087	30.6075	20.405	6.1215	8.16200000000001	15.30375	13.247	2.041	2.0405	31.62775	5.10124999999999	19.4085	20.405	13.26325	35.70875	18.3645	3.06075	4.081	9.18224999999999	35.70875	14.2835	12.225	10.2175
194	136.075377866748	136.075377866748	136.075377866748	110.188	110.188	110.188	1	1	18.3497142857143	37.7505714285715	22.4462857142857	33.6694285714286	24.4868571428571	42.8520000000001	21.426	56.079375	189.640285714286	224.462857142857	200.996285714286	237.726571428572	18.3651428571428	38.741	40.81	11.2231428571429	60.1968571428572	64.278	75.5011428571428	119.373428571429	20.4228571428572	86.7242857142858	94.8251250000001	95.8330000000001	64.278	92.846	62.1895	28.568	31.6561666666667	6.12171428571429	47.9198571428571	29.5882857142857	63.2488571428572	45.883125	34.6897142857143	49.9940000000001	58.1074285714285	9.18257142857142	49.9940000000001	67.2917142857143	42.852
195	137.059268788285	137.057515159624	137.063329699025	290.776	278.556	295.878	10	5	15.3046153846154	33.6701538461539	28.567	35.7107692307691	25.5076923076922	38.7687692307692	27.5607692307692	45.8930769230769	757.674250000001	1258.25524137931	734.621538461539	960.067631578947	35.7107692307691	28.5686153846154	37.7343076923076	29.5866923076923	69.3756923076922	68.3606153846154	69.4109999999998	86.6869230769233	25.5173076923076	40.81	20.3969230769231	30.5953846153846	34.6878461538461	28.5686153846154	19.3931538461539	26.528	11.2233846153846	18.3645	31.6271538461538	22.4450769230769	35.6941666666667	34.6904615384616	18.3655384615385	23.4653076923077	25.5057692307693	24.4984615384616	25.4961538461538	24.4855384615385	22.4467692307692
196	137.966197501361	137.96231765235	137.975434113823	1071.27	1070.22	1072.31	135	135	775.128750000007	1155.65999999998	1125.06000000001	997.935714285727	752.759999999987	1111.79999999998	791.519999999986	1060.57923076923	1031.94214285714	775.199999999986	1390.26000000001	760.919999999986	1122.20111111112	1093.43999999998	1115.88000000001	1043.46000000001	906.780000000004	1103.64000000001	953.700000000002	748.707142857129	1063.85999999998	810.899999999986	820.973333333318	930.97428571427	1142.39999999998	797.640000000008	772.139999999986	743.580000000007	780.299999999986	758.879999999986	1093.43999999998	739.499999999987	752.792857142843	979.200000000014	768.242222222209	817.909999999985	773.159999999986	941.460000000002	1353.99333333334	869.911111111115	855.779999999985
197	138.053716867162	138.049473014019	138.063039957019	56.118	54.067	59.168	29	29	8.15466666666667	4.08066666666667	5.10583333333333	9.18257142857143	4.08133333333333	7.14933333333333	8.15466666666667	8.16228571428571	14.2706666666667	5.10166666666667	9.18128571428571	8.15333333333334	8.16228571428572	9.18257142857143	9.18257142857143	5.10166666666667	34.6913333333333	10.2116666666667	93.9626666666667	43.8743333333333	9.183	7.14233333333333	3.06085714285714	10.2057142857143	10.1857142857143	1.02016666666667	3.06085714285714	7.14233333333333	6.122	8.1808	12.244	9.183	33.671	17.3428333333333	6.122	5.10083333333334	25.5083333333333	73.464	49.994	22.4274285714286	19.4021666666667
198	138.053444801652	138.053073574634	138.05381602867	202.0185	202.007	202.03	2	2	8.16133333333331	13.2621666666666	16.3253333333333	21.4234999999999	29.5675714285714	43.8671666666665	37.7523333333332	58.1494999999998	25.5083333333333	43.8671666666665	12.244	18.3629999999999	21.408	39.7929999999999	31.6303333333333	34.6913333333332	38.7346666666666	41.8268333333334	24.4839999999999	52.0369999999999	10.1933333333334	29.5848333333332	33.6379999999999	11.2218333333333	13.2773333333333	22.4473333333333	16.3066666666666	76.5249999999998	57.1386666666665	34.6913333333332	21.4269999999999	18.366	310.181333333333	134.662	54.0776666666665	88.7689999999998	201.993	194.851833333334	137.7225	204.066666666666	54.0776666666665
199	138.091705531615	138.089996035237	138.100504979388	120.3905	117.329	120.412	14	14	5.10166666666667	13.2525714285714	15.305	15.305	131.7305	168.355	142.84	286.700285714286	3.0605	5.10166666666667	3.0605	3.06085714285714	20.3866666666667	50.0453333333333	19.4021666666667	36.726	80.5931666666666	86.7141666666668	60.1996666666667	99.9739999999999	7.14233333333333	5.09666666666667	2.04066666666667	9.17485714285716	18.3497142857143	5.10071428571428	5.10142857142857	14.2706666666667	20.4066666666667	12.242	18.3522857142857	11.2328333333334	162.111857142857	89.7746666666668	33.6694285714286	52.037	101.013	125.624	44.8925714285714	121.300666666667	119.373428571429
200	138.127918961412	138.125663411283	138.13689119596	363.2155	359.128	364.241	22	22	128.556	317.308857142859	320.369714285714	369.343428571428	207.118	319.349428571428	177.529714285714	592.786	359.140571428571	324.450857142857	67.3388571428576	65.2434285714288	167.326857142857	129.558142857143	228.512000000001	223.442571428571	31.6022857142858	30.6085714285714	11.2231428571429	25.4892857142857	91.8257142857142	10.2028571428571	16.3245714285715	70.3997142857143	69.3697142857139	11.2231428571429	8.16228571428571	168.347142857143	40.78	77.5417142857142	47.9534285714289	58.1562857142857	498.919714285714	176.509428571428	42.8460000000001	52.0345714285714	101.008285714286	237.726571428571	76.5214285714291	71.42	10.2028571428571
201	138.978786494527	138.972308453844	138.987712196912	1070.25	1069.2	1072.35	135	135	1032.90499999998	1506.53999999997	1300.49999999998	1262.78000000002	971.039999999983	1315.79999999998	1092.41999999998	1082.21999999998	1360.68	895.559999999984	1199.51999999998	1052.63999999998	1282.19166666664	1346.39999999998	1311.71999999998	1346.39999999998	1006.73999999998	1252.55999999998	1095.48000000002	987.951666666648	1365.77999999998	1086.29999999998	1162.38571428569	1201.63333333331	1293.35999999998	1089.36000000002	1053.68199999998	974.100000000019	1083.23999999998	1058.75999999998	1325.99999999998	989.399999999982	956.279999999982	1287.24000000002	1092.09999999998	1042.43999999998	1075.07999999998	975.119999999983	1282.37599999998	1221.29	1161.77999999998
202	139.002414710499	139.000133472485	139.010643086535	90.813	83.66	93.874	23	21	94.8910000000001	109.163777777778	121.406444444444	110.256	85.7546666666667	121.499	94.8806666666667	48.976	1030.883	1183.58666666667	376.462	813.605333333334	125.487333333333	108.12	124.399333333333	113.257	81.6266666666666	122.506666666667	89.8382222222222	88.7690000000001	238.7268	343.590222222222	274.439777777778	328.296888888889	173.456666666667	179.676444444444	206.219555555556	64.281	66.3216666666666	90.8096666666667	139.770444444444	156.111	173.456666666667	91.88	89.8382222222222	83.6673333333333	438.743333333334	288.722888888889	349.745666666666	424.458666666667	84.6784444444445
203	139.001645243227	139.000614013672	139.0018643749	108.159	106.117	109.162	3	3	148.900533333333	229.65	205.087	215.276266666666	143.850214285714	177.529714285714	154.958933333333	116.263714285714	277.403733333333	282.599357142857	520.345714285714	286.694933333333	207.1905	196.915142857143	196.901357142857	186.777642857143	137.738571428571	210.090571428571	153.032142857143	163.178666666667	266.2896	273.431466666667	206.011142857143	209.143928571428	261.188266666667	199.972266666667	216.211733333333	139.837857142857	172.488642857143	157.121066666667	243.748133333333	148.899142857143	153.04	193.935714285714	178.546666666667	148.003571428571	185.7492	134.684	461.160533333333	180.5872	172.357466666667
204	139.042722853403	139.037367367403	139.046600787014	237.733	235.675	238.725	7	7	282.619142857143	441.783714285714	452.026124999999	400.972285714286	297.673142857143	421.378	284.659714285714	272.416285714286	314.236999999999	269.317714285714	576.461428571428	228.544	412.541714285714	430.560571428571	406.073714285714	430.198857142857	258.934857142857	432.601142857143	335.674	278.538	430.560571428571	358.864	321.39	393.830285714286	438.009	298.173714285714	320.145428571429	307.106	325.471142857143	310.925714285714	422.102571428571	288.498285714286	242.998	424.438857142857	312.207428571428	289.558285714286	271.396	292.781	625.435142857143	305.065428571428	324.450857142857
205	139.988932025658	139.984483406894	139.99776585599	1070.23	1069.16	1081.41	129	126	1230.08666666664	1648.31999999997	1368.83999999998	1312.73999999998	966.959999999983	1459.61999999997	1201.55999999998	1085.27999999998	1362.71999999998	1245.41999999998	2038.97999999996	1552.44	1373.56799999997	1739.09999999997	1519.80000000002	1448.39999999997	1178.09999999998	1364.75999999998	1416.78000000001	1150.39666666664	1839.05999999997	1165.85999999998	1101.09999999998	1276.57199999998	1336.19999999998	1138.31999999998	1244.39999999998	1189.32000000003	1203.59999999998	1063.85999999998	1242.35999999998	1018.97999999998	1187.17666666664	1198.49999999998	1278.30714285712	1125.05999999998	1260.71999999998	1093.44000000002	1670.42500000003	1275.50285714283	1276.01999999998
206	140.954232890163	140.950249658872	140.964423032542	1072.29	1071.22	1080.45	141	140	1218.35125000001	2103.24000000001	1685.04000000002	2069.56700000001	1361.70000000001	1664.63999999997	1079.15999999998	1427.35800000001	1896.32124999999	1130.15999999998	1689.12000000002	1609.26416666667	1590.36428571431	2596.91999999999	1683.00000000002	1596.49285714288	1010.81999999998	1706.46000000002	1231.13999999998	1198.94749999998	1755.41999999997	1311.71999999998	1563.01181818182	1216.85999999998	1491.23999999997	1773.78000000002	1424.45000000001	1202.58000000001	1247.46000000001	1330.08000000001	1670.76000000001	1171.97999999998	1189.75625000001	1504.50000000002	1098.01999999998	1362.16222222223	1498.69454545455	1406.58000000001	3129.73409090907	1389.20000000001	1227.59374999998
207	140.964674005276	140.961406577223	140.964786634869	42.855	42.844	43.852	3	3	255.041666666666	537.690571428571	476.473428571429	515.244285714286	250.990285714286	340.775428571428	305.022714285714	199.985333333333	881.8675	1159.146	858.030250000001	516.264571428571	315.268285714286	309.146571428571	365.262285714286	274.469666666667	214.26	278.551	162.225428571429	210.178857142857	356.079714285714	126.515428571429	183.78	224.436666666667	309.146571428571	112.231428571429	180.590571428571	244.868571428572	179.570285714286	257.076	237.931833333333	181.767666666667	170.363857142857	182.639666666667	124.474857142857	135.698	151.002285714286	196.256	319.617714285714	154.063142857143	100.9965
208	140.992895741888	140.988775500962	141.003214023517	1070.235	1069.16	1087.62	136	108	1533.7088888889	2236.86	1292.33999999998	1808.19100000001	1558.55999999997	1693.19999999997	1569.77999999997	1432.07999999997	1335.17999999998	1362.71999999998	1700.34000000001	1216.85999999998	1962.8335714286	2227.68	1510.61999999997	1259.69999999998	1574.87999999997	1483.08000000001	1382.10000000003	1416.28111111108	2146.07999999996	1194.41999999998	1309.67999999998	1173.39428571427	1263.80166666664	1220.93999999998	1229.09999999998	1405.55999999997	1356.59999999998	1421.87999999997	1253.57999999998	1607.51999999997	1447.37999999997	1285.19999999998	1258.65999999998	1263.77999999998	1309.67999999998	1119.95999999998	1288.26000000003	1307.81999999997	1290.86000000001
209	140.994361232813	140.990756165748	141.003848788975	1104.935	1093.7	1113.16	44	34	478.849000000002	644.640000000003	749.700000000003	605.518888888892	436.560000000002	664.020000000003	459.000000000002	433.500000000002	524.794000000002	1568.27	855.780000000004	371.778571428565	552.83999999999	475.98571428572	751.740000000003	653.511111111115	401.253000000001	623.831000000002	578.907000000002	411.060000000002	659.940000000003	525.300000000002	526.320000000002	604.579999999989	537.177500000005	473.279999999992	542.151000000002	383.937777777771	555.900000000002	397.800000000002	532.164285714293	424.320000000002	425.340000000002	692.580000000003	441.660000000004	450.840000000002	491.640000000003	247.860000000003	2762.9337142857	547.740000000002	489.600000000002
210	140.995059318433	140.993363594317	140.999197550067	1120.29	1114.11	1133.51	33	24	411.059999999993	614.040000000006	579.35999999999	599.759999999989	388.619999999993	571.999999999989	456.498750000004	365.671428571433	2440.34893617021	495.719999999991	888.419999999984	404.37285714285	593.449999999989	518.159999999991	616.942857142845	643.620000000006	360.059999999994	519.907142857133	496.740000000005	440.640000000004	584.460000000008	398.820000000006	446.760000000004	646.451250000006	574.260000000008	563.040000000004	149.939999999997	385.078571428564	424.319999999992	470.220000000005	603.839999999989	386.579999999993	439.620000000004	577.31999999999	520.837500000005	505.920000000005	419.219999999993	367.714285714279	641.579999999989	444.719999999992	457.980000000005
211	140.995479447942	140.993741455078	141.004021432665	1143.76	1135.6	1156.97	27	21	414.119999999993	551.571428571436	671.159999999988	618.119999999989	364.139999999994	534.47999999999	414.558571428578	376.379999999993	693.145833333333	478.379999999991	840.479999999985	399.839999999993	543.39999999999	819.863000000003	547.73999999999	535.49999999999	369.239999999993	564.05999999999	462.060000000006	380.460000000005	568.362857142866	396.314285714291	454.920000000006	785.400000000002	585.47999999999	354.960000000005	430.439999999992	389.164285714278	435.948571428564	390.660000000005	496.739999999991	348.839999999994	380.460000000005	482.460000000009	431.042857142863	432.480000000006	412.657142857135	448.799999999992	1887.06764705884	464.099999999992	383.035714285719
212	140.99608941485	140.994171649668	141.004838743795	1165.15	1158.98	1169.22	12	11	401.880000000008	528.515000000011	535.353333333343	509.999999999991	399.840000000008	439.460000000011	346.345000000006	370.260000000007	392.700000000008	462.060000000009	801.720000000016	364.140000000007	520.028333333343	494.486666666675	505.725000000009	1197.48	308.644000000008	498.78000000001	400.860000000008	345.780000000007	536.52000000001	398.820000000008	357.000000000007	517.14000000001	617.254285714295	399.471666666674	415.140000000008	339.659999999994	380.460000000007	391.680000000008	513.898333333343	345.780000000007	358.605000000006	639.540000000006	377.400000000007	375.360000000007	377.400000000007	373.320000000007	1107.90555555556	400.860000000008	374.746666666675
213	141.017897848205	141.017897848205	141.017897848205	60.2	60.2	60.2	1	1	197.80725	252.00175	298.969875	370.381	80.59975	411.149555555555	111.220875	102.025	205.81275	145.89575	889.633777777777	157.1185	404.019	256.103666666667	324.430666666667	410.19075	147.93625	330.318	228.536	115.302375	210.1715	123.374625	142.846666666667	215.266888888889	237.5435	147.93625	128.562	113.24775	161.1995	120.478	222.44175	113.24775	129.57175	285.67	174.46275	141.81475	134.673	190.78675	1433.56833333333	87.892	155.192
214	141.016509121236	141.016509121236	141.016509121236	70.397	70.397	70.397	1	1	276.497428571428	428.16	457.088	316.244285714285	211.199142857143	370.052571428571	166.450166666667	134.684	250.779428571428	269.355428571428	751.985666666667	224.462857142857	447.853166666666	320.369714285714	440.763428571428	352.977666666666	287.720571428571	450.966285714286	288.740857142857	289.761142857143	433.924999999999	240.787428571428	220.350857142857	245.900333333333	444.844571428571	216.300571428571	318.084	223.411285714286	270.375714285714	246.909142857143	394.850571428571	236.673142857143	155.083428571428	440.454857142857	291.760857142857	234.665714285714	164.243	242.828	1213.205	175.489142857143	256.091714285714
215	141.957873044243	141.95411636945	141.967287658723	1077.36	1072.25	1084.6	174	143	8976.93863636365	12890.1321739131	15209.6407407407	13356.23375	8080.31900000003	8586.86636363638	9006.35739130436	4393.14000000003	8035.05909090911	8584.32000000001	7771.78181818183	7581.66000000003	13504.1941666667	12434.8199999999	14622.72	13621.7839130435	8257.0768	13892.4	8348.69999999999	8353.79999999994	12462.3459999999	3677.10000000005	8874.72130434784	15553.74375	8830.14000000001	8192.20909090911	9560.32812499996	9073.92000000002	8695.48357142855	5234.64	14478.6920833333	8126.34000000005	3812.76000000005	14251.3888	7991.69999999994	7972.65695652175	8889.46666666665	8268.12000000001	7827.00695652174	8607.66666666667	8785.12888888888
216	141.958575911374	141.955707034194	141.968200398974	1101.93	1091.71	1110.1	139	104	2793.78	3402.72	2755.02000000002	1989.74285714288	1569.78000000001	2333.76000000002	930.239999999983	1403.52000000001	1971.55100000001	1520.64125000001	1583.04000000001	1374.96000000001	2799.90000000002	1626.49333333336	1973.69999999996	2845.27363636358	1445.06875000001	5171.32058823527	1470.81714285712	1509.60000000002	1895.15999999997	1413.72000000001	1547.34000000002	2080.79999999996	1870.68000000004	1216.86000000002	1767.66000000001	1324.08000000002	1156.67999999998	1651.38000000002	6461.65523809526	1451.46000000002	1225.01999999998	1986.96000000004	1483.08000000001	1319.88000000001	1328.64625000001	1456.30250000001	1492.26000000001	1800.30000000001	1380.05999999998
217	141.959111345493	141.955623743315	141.968867793228	1120.27	1111.03	1131.49	171	116	962.880000000019	1342.32000000001	3614.88000000003	1432.07999999997	855.779999999985	1468.80000000002	706.201999999986	1043.97249999998	1595.28	1171.97999999998	4663.94366666665	941.324999999984	1859.46000000002	1516.55625000001	1579.43500000003	1417.80000000003	5220.76138888889	1945.14000000001	826.200000000016	1221.96000000001	1633.01999999997	907.799999999984	1438.20000000001	2317.97222222224	1926.83666666663	2050.20000000002	1277.03999999998	1180.56500000001	1198.49999999998	951.660000000013	1230.11999999998	940.439999999983	658.920000000013	1588.3214285714	1063.12125000001	1256.64	1055.56888888887	999.803749999981	1476.36600000001	1657.64	994.499999999982
218	141.960053601129	141.956287323268	141.969410498538	1142.645	1132.41	1151.91	154	113	655.860000000013	1499.4	1908.42	1276.80700000001	972.060000000002	1319.88000000001	656.880000000009	700.740000000007	616.080000000009	623.219999999989	769.079999999986	687.479999999988	949.619999999983	1007.12857142858	1129.14000000002	800.700000000016	640.559999999989	1696.25999999997	1055.7	630.360000000009	2042.03999999999	570.180000000008	994.500000000002	1708.5	1278.06000000001	629.477142857153	1535.09999999999	1203.5625	888.366666666672	944.425000000003	1742.15999999997	785.400000000008	734.278750000007	1830.9	682.38000000001	1236.02733333333	1540.20000000001	657.899999999988	834.359999999985	603.840000000012	595.492857142865
219	141.959503313687	141.956251700426	141.969780575913	1158.945	1152.86	1164.12	82	77	904.739999999984	1586.27857142857	1280.09999999998	970.019999999983	606.900000000006	1186.25999999998	671.160000000005	685.439999999988	654.839999999988	584.460000000008	555.786666666656	607.919999999989	1029.18000000001	1702.38	1115.87999999998	1112.81999999998	1171.67750000001	1425.95999999997	728.280000000005	957.780000000001	757.859999999986	624.239999999989	936.360000000002	1261.73999999998	958.799999999983	767.22333333332	859.681999999984	747.660000000005	779.279999999986	651.780000000005	1009.79999999998	3797.11136363637	664.019999999988	1005.72000000001	400.859999999993	512.040000000005	528.359999999991	6810.4347826087	608.939999999989	637.499999999989	634.439999999989
220	141.958970473985	141.955615918751	141.968548349926	1169.17	1164.49	1169.29	53	53	377.399999999993	0	750.719999999987	545.69999999999	319.019999999994	833.536000000019	0	0	0	356.999999999994	742.448750000007	331.499999999994	647.242499999987	0	808.138333333348	763.979999999986	329.245000000012	772.139999999986	332.520000000013	0	0	0	0	1047.54000000001	755.355999999988	366.054999999993	376.474999999994	506.939999999991	384.539999999993	0	597.719999999989	344.759999999994	0	647.699999999988	569.160000000008	0	391.680000000011	344.759999999994	0	363.119999999994	0
221	142.008488921829	142.006510887461	142.010466956197	133.1295	131.607	134.652	2	2	220.4064	305.0996	290.771250000001	278.937749999999	160.17925	359.706999999999	170.4235	142.835	149.9988	187.725999999999	222.087499999999	121.40975	324.439499999999	303.014249999999	326.559999999999	311.176249999999	138.754	307.095250000001	182.356249999999	189.766499999999	312.196499999999	201.9996	172.42225	354.611999999999	358.195499999999	185.685499999999	186.705749999999	210.171500000001	198.948749999999	178.54375	402.979	199.724	191.384	338.722999999999	170.4235	150.997	129.413	164.260250000001	172.42225	133.65275	143.85525
222	142.962961722511	142.960460380039	142.964273113094	1076.38	1073.18	1082.48	21	19	1296.03500000001	1873.63799999999	1909.44000000001	1782.96000000001	1156.25631578948	1932.82700000001	1114.4147368421	1198.06700000001	1060.32684210526	1226.04000000001	1096.0452631579	1112.24578947369	1944.05250000001	1690.13999999999	1887.00000000001	1875.72736842106	1237.86650000001	1554.47999999999	1158.71999999999	1257.65999999999	1896.08900000001	1167.89999999999	1303.56000000001	1680.95999999999	1951.26000000001	1167.90000000001	1197.0465	1198.50000000001	1192.9645	1285.19999999999	886.380000000012	1241.34000000001	1278.68649999999	2102.34444444445	1154.63999999999	1125.61149999999	1100.099	1226.04000000001	1031.75210526315	1174.62578947369	1155.66000000001
223	142.963086438958	142.960450072389	142.964993665845	1100.36	1088.57	1111.06	8	6	229.500000000002	328.439999999994	387.001111111113	326.400000000002	249.900000000002	316.544444444439	212.159999999996	213.412222222218	253.979999999995	282.847777777779	292.740000000002	233.834444444446	348.840000000002	344.114444444438	377.400000000003	323.340000000002	221.339999999996	344.114444444446	245.552222222218	218.517777777774	321.299999999994	256.298888888884	251.939999999996	331.861111111105	333.903333333335	262.140000000002	244.311111111112	228.72888888889	250.172222222224	207.059999999996	429.420000000003	202.180000000001	213.179999999996	361.080000000003	215.219999999996	247.859999999996	214.433333333335	207.060000000001	295.799999999995	288.660000000002	237.659999999996
224	142.99269139115	142.991255731294	142.995663946878	1069.205	1069.16	1069.23	10	10	738.479999999987	1163.81999999998	633.419999999989	686.783999999987	640.559999999989	825.179999999985	741.539999999987	596.699999999989	655.859999999988	642.599999999989	899.639999999984	535.49999999999	736.861999999986	1231.13999999998	744.599999999987	625.259999999989	811.919999999986	581.39999999999	621.180000000009	651.779999999988	1125.87666666664	606.899999999989	742.559999999987	771.896666666654	635.459999999989	585.47999999999	577.205999999991	681.359999999988	607.919999999989	623.219999999989	719.099999999987	706.859999999987	613.019999999989	596.847999999988	649.48399999999	618.119999999989	633.419999999989	573.23999999999	760.367999999985	586.627999999989	658.974999999987
225	142.990839639053	142.989107459641	142.99561356525	157.114	154.047	157.131	4	4	123.350857142857	197.935428571428	157.124	181.458285714286	129.576285714286	189.773142857143	120.292571428572	130.688	123.454571428571	129.576285714286	230.584571428572	102.014285714286	198.927857142858	177.529714285714	196.887571428572	189.773142857144	111.307166666667	173.594285714286	159.164571428571	134.583428571429	188.594285714286	147.941428571429	149.982000000001	174.468857142857	184.645857142857	154.063142857143	125.583	104.069142857143	143.860285714286	142.84	182.784571428571	127.535714285714	102.028571428571	194.748375	151.002285714286	137.738571428572	153.042857142857	127.535714285714	219.361428571429	115.276142857143	121.414
226	143.041481224779	143.034260999091	143.04345460922	148.9665	145.886	157.126	4	3	137.738571428571	219.177142857143	228.544	166.166857142857	146.898	186.712285714286	147.941428571429	122.434285714286	139.779142857143	136.718285714286	202.016571428571	127.535714285714	205.077428571428	246.909142857143	200.996285714286	237.718249999999	128.556	192.834000000001	139.779142857143	122.434285714286	186.712285714286	159.164571428571	172.2955	182.631142857143	190.793428571428	152.022571428571	156.103714285714	117.234285714286	141.819714285714	140.681142857143	221.402	143.860285714286	124.474857142857	171.408000000001	151.002285714286	163.24	134.677714285715	107.13	210.326	139.779142857143	144.758857142857
227	143.95796017006	143.957430849735	143.960113340848	37.241	30.601	39.789	6	6	4666.83796	3009.885	6502.24444	6389.47572	4995.12834615385	6379.7435	4841.1775	4833.05092307692	4727.87826923077	4933.91884615385	9575.03873333333	4856.48153846154	6446.37216	6497.14304	6467.30136	6824.29555555555	4995.31669230769	6699.08776923077	4749.4034	4647.30224	5770.29975	4533.1888	4793.38244	6497.14304	6460.41296	4792.07634615385	4831.0258	4894.41392	4948.30576923077	4848.24280769231	6409.39896	4565.80648	4528.00264	6440.18215384615	4514.739	4797.30592307692	4709.78664	4901.68952	7732.70212	4726.86336	4486.17116
228	143.957735212494	143.95430389526	143.969898598197	1070.3	1069.16	1078.39	147	144	1729.22399999997	2464.31999999996	3389.45999999994	3129.35999999994	1358.64000000003	3200.75999999994	2599.97999999995	1271.45624999998	3209.93999999994	3425.15999999994	2220.53999999996	3133.43999999994	3577.8766666666	2289.90000000003	3428.21999999994	3361.91999999994	1669.73999999997	3450.65999999994	3190.56000000006	1831.42399999996	2552.03999999995	3176.27999999994	1956.49166666663	3049.60285714281	3031.25199999994	3163.01999999994	3215.03999999994	1729.92000000005	3140.57999999994	1534.07999999997	3177.29999999994	1697.27999999997	1535.20714285711	3083.38999999994	3189.14714285709	3100.79999999994	3199.73999999994	1326.00000000003	2248.07999999996	3213.2666666666	3153.88499999994
229	143.959585531802	143.956285093261	143.968834098487	1162.06	1150.84	1169.27	205	131	2389.86000000001	2620.22500000003	1969.61999999996	1561.61999999997	5954.88148148147	1995.31500000004	2525.72909090909	6844.14250000002	5510.65391304348	1706.46000000003	4516.56000000002	1513.67999999997	2607.25125000002	2350.07999999996	2040.00000000004	5724.24000000003	1897.19999999997	2045.09999999996	1733.99999999997	2334.78000000001	2055.30000000004	1515.71999999997	4458.42000000003	2889.66000000002	2830.50000000002	722.159999999987	1782.39285714288	1915.86500000002	2403.12000000001	6717.73750000002	2233.86428571431	1465.73999999997	1481.41666666664	2239.91999999996	2280.72000000002	1792.14000000003	1769.70000000002	6548.39999999998	2855.55833333338	1602.41999999997	1356.19400000003
230	143.959855818705	143.956100693778	143.96939786375	1117.205	1091.63	1133.54	342	139	1956.44888888885	4870.24705882357	2804.79199999999	2194.36777777774	1332.11999999998	13740.1292857143	1347.57833333336	1944.26666666668	1872.72000000002	2162.40000000002	21306.78	7096.70090909093	2317.44000000002	11817.816875	13734.3	2566.31999999995	2064.48000000001	1925.39285714288	9374.6178	7632.35976744184	15556.02	2028.77999999996	1809.48000000001	2903.13100000002	2831.23300000001	5925.29074074073	7945.03319148937	1434.42000000003	7568.87190476189	2808.05999999999	2414.34000000002	1333.27500000002	2012.21181818182	5221.01263157897	2218.63300000001	1475.93999999997	1222.97999999998	1612.62000000002	2567.34000000005	2028.78000000001	9644.54074074076
231	143.95958945277	143.956089295555	143.969164831631	1141.605	1134.45	1149.85	128	100	1857.42000000002	4828.57687499998	2499.00000000003	2238.81999999996	1386.18000000003	2782.56000000002	1742.16000000002	2028.60777777779	2407.51800000001	2201.81500000002	3665.88000000004	1700.34000000002	2496.95624999996	2448.00000000002	2493.90000000003	3636.20833333333	1411.94333333336	2449.02000000002	1890.06000000002	1792.29375000002	2872.2477777778	1721.76000000002	1605.48000000003	4728.71999999998	2754.00000000002	1948.54500000002	1984.92000000002	2323.79600000001	1457.23500000003	1755.52875000002	5162.99055555559	2188.92000000001	1647.56428571425	2246.04000000003	1744.60000000002	4958.3886363636	2102.46777777779	1898.22000000002	3530.21999999994	1509.59999999997	1502.45999999997
232	143.962606449421	143.956945947176	143.969315818504	1081.405	1079.39	1089.64	56	54	1719.72000000001	2314.60700000001	2262.36000000001	2331.71999999996	1689.12000000001	2105.53111111112	1666.68000000001	1502.05444444445	1720.38500000001	1726.86000000001	2688.72000000001	1726.86000000001	2994.72000000004	2623.44000000001	2638.74	2313.36000000001	1487.16000000001	2011.44000000001	1779.90000000001	1645.26000000001	2124.93222222223	1214.81999999998	1608.54000000001	2025.72000000001	2056.51777777779	1825.79999999997	1738.08000000001	1705.43999999997	1568.42666666668	1258.68000000001	2176.68000000002	1483.08000000001	1254.60000000001	2230.88500000001	1708.13300000001	2175.39583333333	1613.35555555556	1662.60000000001	2576.77454545455	1824.78000000001	1664.64000000001
233	143.959187864936	143.95736434387	143.967998134793	107.1405	104.048	116.309	28	27	2446.58016666667	3371.41928571429	3009.68076923077	2451.61453846154	2065.96730769231	1869.25066666667	1757.19492307692	1621.55538461538	2275.24816666667	2273.07415384615	4870.94892307692	2192.51725	3548.63015384616	3309.15115384616	3729.90342857143	3529.554	2281.408	3768.33153846154	2826.03923076923	2132.49666666667	3536.11984615385	1841.59227272727	2029.203	3423.89446153846	3454.5665	2116.17133333333	2488.42461538462	1691.54261538461	2728.31053846154	2474.24615384615	3649.00953846154	2513.92076923077	1729.32375	2829.05323076923	2291.4815	2283.28869230769	1206.08325	2012.91530769231	4347.28525	1587.90046153846	2204.94033333333
234	143.958921865828	143.956307690553	143.968701567244	96.924	93.858	98.965	21	21	1530.33333333333	2321.1825	1871.29133333333	2162.478	1213.17633333333	1867.20577777778	1352.078	695.791555555556	1744.58	1558.049	3539.15088888889	1433.41222222222	2124.46977777778	1830.478	2044.43166666667	2142.7	1433.41222222222	2520.6984	1793.746	1599.9093	2451.861	1507.88844444444	1822.0772	2358.489	2176.19325	1646.63866666667	1982.016	1214.85777777778	1635.41622222222	1515.03	2259.58133333333	1574.20288888889	683.199	1269.879875	1408.92688888889	1198.76111111111	626.894	664.237000000001	3065.08133333334	602.324444444445	1477.5453
235	143.959242539831	143.957594509108	143.96811790902	85.194	75.487	88.767	18	16	1650.8454	2127.16333333333	2312.112	2375.19490909091	1363.7888	6888.86866666667	1649.781	1130.46218181818	1059.864	1020.18181818182	2658.69911111111	835.625699999999	2675.15509090909	2381.2635	5704.357525	2484.36409090909	1584.4368	2538.77481818182	1399.5168	1670.0674	2596.6635	1519.2267	1845.67336363636	2658.83072727273	2498.7147	1624.2519	2287.65354545455	1625.29445454545	1665.08509090909	1794.7077	2569.151	1971.19990909091	835.0144	5515.5616	1359.8388	1182.49609090909	930.488727272727	946.214181818181	2442.24681818182	947.858699999999	1536.4212
236	143.95991436305	143.958201856498	143.967896665975	199.4645	192.807	200.997	12	11	1006.98675	1325.30475	1412.043	1207.976	955.974250000001	1166.14575	910.174500000001	747.005999999999	798.422000000001	789.7122	1495.6865	860.176125000001	1282.531	1223.27975	1271.2315	1280.41375	891.515625000001	1272.407625	892.171875000001	844.767000000001	1520.323	809.058250000001	931.937250000001	1315.10225	1390.602	980.160000000001	955.974250000001	908.133750000001	791.811000000001	979.440000000001	1311.02125	991.804499999998	639.696750000001	2112.97226666667	761.106500000001	702.018000000001	433.60625	780.586874999998	1051.87775	513.18575	857.535
237	143.960311074034	143.958574289985	143.968223286987	211.166	207.124	215.27	9	9	1132.08736363636	1765.0325	1612.03090909091	1451.84809090909	1067.20527272727	2991.66	1034.08881818182	1004.96863636364	1247.79354545455	1125.96245454545	2102.78209090909	1228.40836363636	1622.08009090909	1494.69954545454	1596.72681818182	1609.99036363636	1130.46218181818	1714.02	1284.52336363636	747.934874999998	1606.62472727272	1360.75063636364	1398.79390909091	1517.14554545454	1630.39581818182	1394.71281818182	1427.36154545454	1028.98472727273	1363.08436363636	1211.562	1742.62581818182	1181.47581818182	1039.65790909091	1761.93853846154	1327.37481818182	1305.62645454545	1085.05725	973.340181818181	2040.54545454545	1234.53	1371.53318181818
238	143.962183018321	143.961168938714	143.962792279851	262.203	261.193	262.208	3	3	1501.77969230769	2052.7043076923	1919.19876923077	1941.64553846154	1291.70953846154	1877.22461538461	1302.93292307692	1162.04284615385	912.762307692307	837.60946153846	980.003142857147	835.631999999999	1956.95015384615	1873.14369230769	2004.75346153846	2095.80642857143	1445.776	1840.63507692307	1584.53784615385	1409.68230769231	2003.73323076923	1474.23346153846	1506.99446153846	2008.98584615385	1961.03138461539	1533.40684615385	1596.66115384616	1289.66892307692	1597.80184615384	1364.04853846154	1969.06384615385	1470.50723076923	1144.26738461538	1878.24484615385	1530.34615384615	1532.50215384615	1455.97907692308	1341.70461538461	2187.34361538462	1538.4255	1625.22761538461
239	143.964965440806	143.963238324087	143.967990502765	10.207	9.18	13.261	3	3	4669.3311	5784.975	5691.94816666667	6200.26005263158	4577.92078947368	5817.06	0	0	4289.24777777778	4916.64815789474	7574.43368421053	4325.74222222222	6079.74815789474	6089.79457894737	5978.74210526316	6145.5	4161.71305555556	0	4673.64	4523.7	6010.3702631579	4822.01242105263	4530.03333333333	6035.87684210526	5890.99947368421	4620.77184210526	4764.83736842105	0	4480.816	4158.65222222222	5804.21538888889	4348.36157894737	4596.91465	0	4681.98763157895	4495.09911111111	4754.42631578947	0	7316.15315789474	4531.05361111111	4900.08
240	144.070273953988	144.068568485281	144.071979422694	265.782	265.269	266.295	2	2	11.2233	11.2222	8.16800000000002	11.2224444444445	12.244	15.3133333333333	17.3451	40.8119999999999	576.1305	729.443	344.252999999998	798.873545454547	14.2753333333333	10.203	10.2033333333333	12.2364	12.2364	11.2236666666667	16.3248	18.3744	8.16177777777779	11.2222	11.2233	11.2166999999999	13.2639	6.12600000000001	7.14210000000002	6.12199999999999	8.16239999999998	8.16639999999998	6.1254	5.10400000000001	15.3045	10.203	6.1254	15.3045	16.3253333333333	9.18299999999999	12.244	14.2758	16.3344
241	144.977941180433	144.977497720609	144.983537996732	1069.25	1069.2	1069.26	3	3	551.571428571418	904.739999999984	597.719999999989	603.664285714274	503.879999999991	681.359999999988	472.260000000007	435.539999999992	528.360000000007	588.53999999999	1806.05555555555	544.67999999999	661.885714285702	819.060000000011	633.419999999989	563.03999999999	463.079999999992	610.979999999989	474.300000000007	473.279999999992	872.299999999983	438.599999999992	446.613999999991	615.217142857133	609.792857142846	481.439999999991	521.219999999991	447.385714285706	492.659999999991	461.039999999992	593.639999999989	443.699999999992	358.019999999994	521.94999999999	539.842857142848	487.559999999991	468.179999999992	423.299999999992	922.350000000012	431.143333333325	497.435714285705
242	145.053416373962	145.048531102338	145.058302031472	112.741	110.176	113.271	6	6	10.2016666666667	12.244	12.2434285714286	19.3854285714286	21.427	32.6506666666667	27.522	53.0573333333333	29.5751666666667	14.2846666666667	11.2215714285714	25.5041666666666	12.2417142857143	22.4253333333333	20.4066666666667	19.3854285714286	28.5646666666666	11.2218333333334	13.2643333333333	18.363	17.3448571428571	17.3456666666667	8.16933333333333	14.272	15.3025	22.4473333333333	18.348	56.1628571428571	13.2643333333333	15.3042857142857	15.29	17.3456666666667	52.037	14.272	12.242	28.568	50.9714285714285	31.6022857142857	17.3456666666667	29.5882857142857	40.8066666666666
243	145.052467125689	145.048205069287	145.057533358935	58.143	56.095	58.16	3	3	335.4813	313.2321	61.2533333333334	24.4848	206.1006	69.4144	235.6893	194.8773	178.4475	29.5858	460.1553	198.8415	107.0685	42.8526	60.1977	24.4872	67.3398	34.7106	33.6864	53.0868	7.14155555555556	139.7811	37.7474	60.1977	137.5785	69.3804	54.0759	150.992888888889	25.5075	127.694444444444	66.3144444444444	172.4307	80.5958	64.2789	114.2736	109.1721	63.2537777777778	193.842222222222	317.3133	59.1716	30.624
244	145.931146275161	145.9300176345	145.940708352507	1076.39	1072.27	1080.43	15	11	426.174000000011	1479.00000000001	1395.36	1585.08000000001	1367.82	1432.46300000001	1184.22000000001	939.420000000004	1211.927	996.540000000002	1182.18000000001	1231.14	1497.67363636364	1461.66000000001	1544.28000000001	1470.84000000001	912.900000000009	1593.24	1077.12	1250.725	1550.89900000001	1194.42000000001	1173.00000000001	1203.60000000001	1887.66090909091	960.840000000004	1390.47818181818	1386.18000000001	1034.18090909091	1180.14000000001	1370.88000000001	1290.3	1018.958	1448.40000000001	1148.625	1392.18933333333	1295.649	1149.54	1018.958	980.160000000003	1081.15900000001
245	145.93514140437	145.929124785633	145.940470523971	1090.115	1085.57	1091.64	6	6	482.460000000007	664.020000000009	1023.77642857143	636.479999999989	488.242857142863	581.400000000008	552.840000000008	604.860000000006	558.960000000008	628.320000000009	544.680000000008	623.071428571437	633.420000000009	593.450000000008	649.740000000009	579.360000000008	396.406666666674	621.180000000009	488.580000000007	492.328571428578	638.392857142865	569.160000000008	597.720000000006	579.360000000008	625.260000000009	560.764285714293	564.060000000008	608.939999999989	525.014285714292	531.420000000007	570.978571428579	510.714285714292	482.460000000007	588.342857142865	561.000000000008	561.000000000008	603.840000000008	568.140000000008	570.978571428579	507.960000000007	599.760000000008
246	145.931525980558	145.929546889998	145.933560230693	1099.86	1099.84	1108.98	4	4	383.520000000007	440.639999999992	493.68000000001	409.020000000008	301.920000000006	277.440000000007	232.559999999996	331.500000000009	411.059999999993	360.766000000009	342.720000000007	444.720000000009	532.44000000001	428.217999999992	483.480000000009	514.08000000001	295.800000000008	326.018000000008	384.539999999993	346.799999999994	311.100000000008	412.079999999993	285.599999999995	346.800000000009	283.560000000008	401.880000000008	461.793333333342	472.010000000008	408.000000000008	302.939999999995	301.920000000008	289.680000000008	193.799999999997	464.100000000009	359.039999999994	269.279999999995	389.38200000001	386.580000000007	466.139999999992	460.020000000009	337.619999999994
247	145.954578340012	145.940916183147	145.964686601188	1070.22	1069.16	1084.47	112	108	1370.87999999998	2081.81999999996	1579.97999999997	1463.50399999997	1462.67999999997	1500.41999999997	1545.29999999997	1486.13999999997	1610.57999999997	1821.71999999997	1721.75999999997	1551.41999999997	1600.45199999997	876.179999999984	1561.61999999997	1598.33999999997	1806.41999999997	1548.35999999997	1767.66000000002	1415.75999999997	2076.71999999996	1422.89999999997	1681.97999999997	1585.02599999997	1223.33399999998	1600.37999999997	1537.13999999997	1458.59999999997	1584.05999999997	616.079999999989	1604.45999999997	1664.64000000001	1405.55999999997	1505.58571428569	1644.60833333331	1586.09999999997	1528.97999999997	1357.61999999998	1689.44285714288	1568.76999999997	1638.7533333333
248	145.954245621496	145.948737173369	145.963311254451	1144.745	1125.36	1155.92	66	30	734.399999999987	928.694999999982	894.539999999984	926.899999999985	728.279999999987	746.639999999987	662.934999999989	662.999999999988	753.779999999987	838.439999999985	1590.17999999997	587.51999999999	939.419999999983	945.539999999983	879.240000000017	949.928571428553	662.999999999988	1032.23999999998	605.880000000012	705.839999999987	874.748333333319	451.723999999991	475.319999999992	794.579999999986	823.139999999985	685.49857142856	666.059999999988	709.92000000001	580.37999999999	682.379999999988	921.059999999984	727.259999999987	647.699999999988	987.359999999982	723.179999999987	705.839999999987	1309.78214285714	715.019999999987	1445.33999999997	709.919999999987	599.759999999989
249	145.953812139449	145.951986064082	145.962806716137	1163.07	1157.99	1169.22	18	16	822.120000000011	1081.91250000001	1090.88571428573	928.200000000013	812.940000000011	1073.52142857144	829.259999999985	862.920000000012	934.320000000009	797.640000000011	1596.49285714288	821.100000000012	1104.66000000002	912.997500000008	1143.42000000001	1102.62000000002	726.235714285724	962.880000000013	886.379999999984	858.840000000009	1220.94000000001	1146.48000000001	882.300000000009	1467.78000000001	1010.82000000001	690.591428571439	733.380000000014	814.078571428582	806.820000000011	876.179999999984	1680.29166666667	790.500000000011	869.040000000009	1068.96000000001	861.899999999985	909.840000000009	807.840000000011	813.960000000011	1807.61250000002	709.892857142866	812.962500000009
250	145.953732689786	145.952211376167	145.962651337933	1117.21	1106.95	1123.31	19	13	765.937499999985	1094.46000000001	1073.03999999998	1310.69999999998	762.959999999986	906.869999999983	845.580000000006	733.132500000006	975.120000000007	901.679999999984	2007.50444444441	873.068749999985	940.571249999982	1057.74000000001	1110.09874999998	1136.27999999998	842.519999999985	1008.99499999998	954.720000000007	899.640000000006	1147.50000000001	702.779999999987	929.220000000007	1143.41999999998	1023.29249999998	790.499999999986	919.019999999984	792.382222222227	672.179999999988	557.940000000011	1013.88000000001	837.419999999985	861.900000000006	1192.65777777776	683.123333333337	863.940000000006	796.620000000006	787.276666666652	1890.06000000001	679.319999999988	885.360000000006
251	146.062560091314	146.056646233158	146.072492765504	143.85	138.761	144.894	53	53	357.350000000001	651.962571428571	497.882	453.323999999999	315.268285714286	378.526	276.923285714285	612.819666666666	1452.79644444444	1323.31057142857	1454.67844444445	1369.1755	429.540285714286	741.124571428571	408.114285714286	287.720571428571	312.207428571428	327.511714285714	236.706285714286	347.868714285715	278.772	87.7445714285714	85.704	169.367428571428	365.262285714287	139.779142857143	64.224	612.15	249.97	284.420571428571	321.345	106.109714285714	1527.39825	968.217250000001	258.132285714286	460.148857142857	1293.607	1219.23657142857	1118.194	1312.14866666667	1414.23975
252	146.063672678505	146.060953449401	146.07280079011	92.344	80.594	108.147	48	41	205.064666666667	370.340666666667	412.484	175.5905	428.54	446.128444444445	381.687777777778	591.728888888889	331.58125	370.340666666667	37.7523333333334	525.471666666666	551.34	763.1844	629.134333333333	515.268333333333	296.884666666667	610.092888888889	399.167555555556	262.197111111111	172.443375	38.7473333333334	49.9908888888889	67.3420000000001	267.298222222222	109.235111111111	69.4204444444445	415.501777777778	415.230444444445	345.855333333333	401.748666666667	306.066666666667	1178.331	954.975	425.710666666667	697.907999999999	1354.53525	1262.01488888889	893.281090909091	887.593333333333	399.927111111111
253	146.060804535114	146.057883517377	146.070724140514	156.106	154.019	157.131	20	20	25.4874999999999	32.6491428571428	14.284	23.4468571428571	35.71	34.6885	28.548	65.296	588.704857142859	866.222571428571	460.148857142857	453.046499999999	24.4868571428571	62.2352499999998	23.4665714285714	25.5071428571428	63.3108571428571	64.3229999999999	57.134	81.6199999999998	25.4857142857143	78.562	69.3308571428571	56.11375	93.8629999999997	53.0529999999999	67.3388571428571	47.9534285714285	116.312571428571	26.5265	104.142	18.3651428571428	180.590571428571	223.297875	128.457	168.347142857143	273.427	127.535714285714	116.312571428571	281.598857142857	99.9967499999998
254	146.062945207868	146.061270424352	146.072386895226	60.182	57.128	60.211	15	15	30.58	78.5656666666667	142.846666666667	124.480666666667	107.135	182.639666666667	45.915	206.107333333333	77.4114285714285	97.9519999999999	42.847	43.8671666666667	170.395666666667	174.477	175.468666666667	156.111	83.6536666666667	128.436	101.112	143.867	64.281	30.61	26.5286666666667	37.7461666666666	65.2373333333333	18.366	21.427	214.27	85.708	99.0531666666666	89.7893333333333	85.6939999999999	328.547333333333	273.404666666666	98.9723333333333	182.639666666667	221.412333333333	122.44	31.6303333333333	200.181333333333	68.4293333333333
255	146.062650772065	146.061000315348	146.066975394211	72.443	72.437	72.448	5	5	57.1352727272727	207.944	178.54375	101.00475	214.257272727273	150.861333333333	394.0095	150.997	91.8245454545454	112.34	87.7486666666667	197.932909090909	244.86	455.068666666667	319.364333333333	255.0625	72.4393636363636	224.46	97.9461818181818	87.7434545454545	56.145	54.0744545454545	42.8505	40.8133333333333	77.5407272727273	34.6892727272727	27.5355	159.081	62.23525	98.9664545454545	175.483	72.43775	305.061545454545	269.352	73.4596363636364	171.402	258.12325	735.239750000001	87.7056666666667	193.851818181818	101.007
256	146.165560190087	146.161451268552	146.173898542132	43.876	42.833	46.942	87	87	912.178	1424.3388	1428.42	1970.1993	1335.47088888889	2322.9954	1916.9558	2383.8015	64.232	86.72125	17.3437777777778	152.013111111111	2077.27527272727	2100.7977	2000.8083	1941.579	894.832333333333	913.079	484.61875	873.3768	1092.6342	736.6566	438.982222222222	748.259727272728	1145.76627272727	796.880333333333	575.405333333333	1763.96422222222	1268.2329	991.6344	1190.3694	731.977333333333	2114.8746	1791.6468	1208.0352	1177.46466666667	981.60075	1234.03911111111	719.726666666666	1072.414125	1490.61845454545
257	147.043909862383	147.041679059522	147.053073943607	293.791	283.629	296.926	15	14	78.562	162.225428571428	192.811499999999	227.497166666668	19.3863333333334	227.534333333334	89.7851428571428	20.3885714285713	1195.73300000001	1506.258	1027.42771428571	1593.63050000001	138.765333333334	198.955714285714	165.286285714286	172.436333333334	22.4462857142857	145.900857142857	143.860285714286	59.1765714285714	85.7080000000002	78.562	77.4874285714286	92.7679999999996	97.9520000000002	79.5729999999998	62.2897142857145	167.307333333334	95.9068571428571	24.4868571428571	132.637142857143	26.5274285714286	16.3108571428572	207.118	95.9068571428571	129.576285714286	145.907666666667	25.5291666666667	112.231428571429	173.448571428571	77.5417142857142
258	147.04295682359	147.042939590915	147.052904299472	218.337	217.334	223.455	3	2	19.3831666666667	56.1091666666668	40.808	25.5041666666666	39.7929999999999	45.9074999999999	39.7929999999999	68.3623333333332	60.1996666666665	95.9113333333331	67.3419999999998	43.8313333333332	33.6709999999999	34.6913333333334	47.9556666666666	43.8743333333332	28.5693333333333	54.0688333333332	27.5489999999999	26.5286666666667	45.918	35.7058333333332	20.4033333333333	30.5499999999999	44.8506666666666	35.7116666666666	26.5286666666666	28.5656	31.6251666666666	27.5489999999999	51.9859999999999	24.4848	72.4436666666665	43.8743333333332	31.5993333333333	30.6099999999999	53.0608	71.4116666666664	58.1589999999999	56.0633333333332	36.7260000000001
259	147.07503562824	147.069004522585	147.085970500364	52.038	49.98	62.229	136	106	1269.29466666667	1419.05183333333	926.047000000001	900.912285714286	678.521666666667	755.645714285715	607.07	1311.985	3261.8991	3012.55216666667	3924.202	1740.571	1040.73933333333	1319.0755	1266.04	982.202	1803.61257142857	1509.53066666667	2529.27553846154	1585.87183333333	437.723	324.413	308.140666666667	503.024333333333	458.742857142857	248.920666666666	232.636	619.342333333333	775.417142857143	447.271	553.472333333333	510.142857142857	1323.37233333333	1010.96157142857	624.444	876.466333333333	1702.65816666667	1047.88233333333	4562.07885714286	1481.45485714286	779.79
260	148.055384396623	148.054771211292	148.055756495104	53.057	53.035	53.063	3	3	1117.265	1545.5525	1519.496	1519.02816666667	1195.63533333333	1893.243	1113.00183333333	1935.25616666666	1015.23166666667	702.9178	1187.668	930.651333333333	1547.348	1583.29866666667	1570.293	1595.54066666667	777.494	1023.209	735.540166666667	844.504833333334	968.138166666667	529.5876	592.813666666667	846.876666666667	1171.214	818.173666666667	575.374	1425.40566666667	1067.09433333333	933.346333333334	1171.15133333333	930.544	1831.49833333333	1749.87166666667	1078.49233333333	1414.97116666667	1812.112	1708.038	2533.07383333333	2128.368	685.552
261	148.060564195936	148.056396609064	148.071681017067	53.053	50.994	63.249	120	115	933.4525	1510.86683333333	1519.248	1495.56433333333	1195.63533333333	1872.514	1113.00183333333	2437.37725	856.968000000001	912.058800000001	1096.715	734.688000000001	1493.32333333333	1556.77433333333	1534.58133333333	1559.83483333333	693.826666666667	965.002499999999	620.403200000001	670.0384	1322.244	641.684833333334	540.812	813.205666666667	1129.42133333333	767.254857142857	521.3222	1513.03075	902.995000000001	987.790500000001	1138.275625	926.462666666667	1857.7235	1687.63133333333	992.784333333333	1145.9092	1662.123	1556.8252	2399.824	2029.34828571429	643.199333333333
262	149.026372809159	149.026372809159	149.026372809159	750.908	750.908	750.908	1	1	106.109714285715	286.700285714283	209.158571428573	226.503428571427	105.089428571428	246.909142857141	173.44857142857	153.955285714287	327.511714285717	272.406750000001	666.806285714288	351.986250000002	223.630285714286	238.746857142855	299.99025	203.207428571426	118.353142857144	204.028571428574	297.923428571426	136.699142857144	267.314857142855	303.27942857143	302.004571428574	291.801714285712	277.542	325.47114285714	322.410285714283	97.9474285714277	288.740857142859	124.474857142856	228.544000000002	133.65742857143	146.921142857144	303.024857142859	273.436571428573	326.491428571426	305.065428571426	120.393714285715	621.266999999997	339.784875	323.430571428574
263	149.050226576683	149.045749664307	149.054703489059	844.7415	841.695	847.788	2	2	57.1367999999999	117.323	127.5375	106.1008	66.3194999999998	126.4428	51.0111111111112	93.8124	127.625000000001	169.3698	59.1716	107.0685	108.1518	107.193333333333	142.995999999999	108.1412	51.0149999999999	97.9488000000009	76.4775	52.0352999999999	110.376	72.4413000000006	104.1216	90.7533	95.9082000000008	90.8511999999997	74.5183999999998	66.3194999999998	87.6942	70.3938	96.9285000000008	70.3938	59.2115555555555	125.496900000001	105.0806	131.6187	89.7336	67.3397999999998	73.4184	121.4157	130.5216
264	149.953623219903	149.951994614265	149.962663323216	43.87	42.844	44.896	14	14	53.0548571428571	96.92375	38.7695	40.815	47.9534285714286	70.39725	90.80225	66.3185714285715	569.993666666667	681.582666666667	464.21375	207.11075	48.972	102.025	38.7695	36.7302857142857	48.9737142857143	36.7302857142857	34.6897142857143	57.136	24.486	8.16228571428572	25.525	19.3854285714286	23.468625	12.2434285714286	20.405	49.998375	21.42525	24.486	15.315	10.21	79.5711428571428	61.2171428571429	18.3651428571429	38.7695	102.0375	65.408	142.94	82.6402500000001	36.7302857142857
265	150.057869737413	150.056093436674	150.067563703948	87.742	83.655	88.774	27	27	179.578666666666	312.222	416.522666666667	533.576222222222	387.98	416.262	335.653111111111	729.5145	393.591333333333	354.02675	198.965	411.16075	462.17325	579.501999999999	470.373666666666	417.28225	198.973125	211.347	95.9740000000001	202.0095	189.761333333333	78.5143333333333	82.638	164.273666666667	179.559111111111	76.5666666666666	42.882	288.754333333334	105.098625	183.66	160.174888888889	143.961	920.941999999999	380.55325	111.289	145.913625	445.837111111111	510.111111111111	178.4125	361.198	206.0905
266	151.035154826605	151.034306974493	151.044227069357	45.898	43.859	45.921	13	13	228.536	385.6545	399.987	348.9255	304.045142857143	429.52525	318.318	374.477625	263.233714285714	296.903142857143	311.17625	289.751	351.98625	356.329	396.925875	419.065875	294.862571428572	285.67	212.219428571429	244.868571428572	380.566571428572	250.990285714286	262.397	447.14325	344.8445	250.990285714286	265.265	395.857	320.3585	283.6295	385.938	280.814285714286	459.1125	454.066875	233.645428571429	282.60925	394.83675	407.67825	399.211	430.59825	220.374
267	151.949055128995	151.948505457592	151.949604800397	43.873	43.87	43.876	2	2	41.8336666666667	77.5453333333333	92.8382	75.4948	55.098	112.236666666667	62.2403333333333	52.0285	317.323666666667	385.686	243.8278	105.094333333333	83.6564	84.7762	90.7948333333334	92.8503333333333	61.21	60.1996666666667	44.8946666666667	55.098	80.6115999999999	53.0486666666667	36.7704	93.8706666666667	77.5453333333333	48.976	47.9588	75.4948	77.5453333333333	53.0573333333333	76.605	34.7196666666667	97.936	89.7746666666667	53.0486666666667	81.6266666666667	77.5352	85.8816	105.2042	94.8786	40.8133333333333
268	153.999138175667	153.999138175667	153.999138175667	59.18	59.18	59.18	1	1	11.2126666666667	77.5453333333333	77.5453333333333	135.698	46.9353333333333	73.4605714285715	40.8133333333333	22.4473333333333	8.15333333333334	11.2236666666667	28.5646666666666	11.2218333333333	51.0166666666667	49.994	39.7911428571429	64.281	7.14116666666667	12.232	9.192	4.08133333333333	161.212666666667	565.172333333334	602.988857142857	377.461666666666	114.165333333333	148.968666666667	162.225428571429	23.4638333333333	21.427	32.6773333333333	74.4843333333333	62.2301666666666	9.183	16.3226666666667	58.159	24.488	10.2016666666667	10.2016666666667	17.3448571428572	22.4462857142857	17.3626666666667
269	153.998822530111	153.998822530111	153.998822530111	67.342	67.342	67.342	1	1	86.7242857142858	66.3185714285714	148.961714285714	243.83975	64.278	139.6715	80.6702857142857	52.0345714285714	13.2525714285714	12.2434285714286	43.8661428571428	9.18128571428572	67.3388571428572	73.458	66.31625	84.7548571428573	11.2231428571429	21.423	10.1942857142857	11.2231428571429	334.653714285714	493.818285714286	653.98025	507.010999999999	158.144285714286	202.016571428572	151.9055	41.8317142857143	35.71	72.4402857142857	138.758857142857	89.7851428571428	17.3448571428572	37.7188571428571	60.1968571428572	38.7708571428571	15.3042857142857	29.5882857142857	34.663	26.546	13.2637142857143
270	154.967204968099	154.966564021698	154.969149027785	1162.075	1156.99	1167.25	8	8	158.100000000002	221.029999999996	241.057142857146	232.560000000003	139.740000000002	222.671428571431	150.959999999997	139.740000000002	143.819999999997	179.520000000003	322.771428571433	157.080000000002	217.260000000003	225.419999999996	218.992857142861	213.180000000003	170.578571428574	288.660000000001	143.819999999997	149.939999999997	220.320000000003	142.800000000002	166.259999999997	211.140000000003	202.980000000003	155.841428571431	172.621428571431	149.128571428573	161.160000000002	171.359999999997	187.94285714286	146.880000000002	140.957142857145	192.780000000003	145.859999999997	157.079999999997	160.140000000002	166.260000000002	339.114285714279	161.385714285716	154.822857142855
271	154.967419080498	154.965600035244	154.969559542651	1147.77	1141.67	1152.85	7	7	162.378750000001	227.738749999996	222.360000000002	237.368750000003	181.559999999997	250.919999999996	189.487499999997	184.393749999997	185.867499999996	186.659999999997	407.999999999993	157.079999999997	256.724999999996	228.479999999996	238.679999999996	232.845000000002	169.319999999997	256.019999999995	161.159999999997	189.719999999997	241.014999999995	158.293749999997	173.399999999997	243.779999999996	234.599999999996	191.760000000002	197.879999999996	179.520000000002	190.739999999997	161.159999999997	242.759999999996	154.019999999997	175.439999999997	245.820000000002	142.799999999997	196.859999999996	161.357499999997	178.500000000002	310.51428571429	182.579999999997	169.319999999997
272	154.967696037845	154.965233261521	154.970010362533	1135.56	1131.47	1136.59	5	5	136.679999999998	233.907142857138	199.224999999996	232.560000000005	178.749999999997	210.119999999996	144.839999999997	183.599999999997	158.35833333333	179.519999999997	294.780000000006	157.079999999997	195.839999999997	190.739999999997	243.780000000002	195.839999999997	152.192857142854	187.986666666663	145.859999999997	129.539999999998	234.599999999996	170.339999999997	176.459999999997	215.219999999996	238.679999999996	163.200000000003	150.959999999997	139.740000000003	165.471428571425	146.879999999997	239.699999999996	149.939999999997	165.471428571425	207.059999999996	148.919999999997	168.574999999997	155.039999999997	141.780000000003	309.059999999994	156.059999999997	176.459999999997
273	154.969135604965	154.965269819512	154.979212141715	1071.28	1071.12	1088.61	158	139	751.771428571414	1239.29999999998	1147.49999999998	1231.62750000001	915.960000000006	1192.37999999998	843.539999999985	826.191249999984	945.539999999983	949.619999999983	1692.18	828.239999999985	1079.64999999998	1571.82	1370.88000000001	1131.18000000002	796.619999999986	1221.96000000001	854.760000000009	938.299000000003	1359.66000000001	873.119999999984	1383.00333333333	1031.81285714284	1336.37	884.340000000009	914.018750000008	793.560000000011	1018.97999999998	979.199999999983	1076.09999999998	862.919999999985	848.658749999984	1013.88000000001	1127.11454545453	1071.95454545455	1041.42	726.24000000001	1281.66875000001	862.268571428581	911.879999999984
274	154.967516890244	154.965549397019	154.978162834443	1097.805	1091.65	1106.98	22	19	224.399999999996	278.459999999995	324.890000000006	373.320000000004	235.620000000005	290.153333333328	199.919999999996	208.419999999996	216.593333333329	269.719999999995	389.640000000008	206.040000000004	274.379999999995	278.459999999995	306.000000000006	284.580000000005	261.119999999995	526.320000000002	278.459999999995	198.899999999996	287.639999999995	291.056249999995	221.339999999996	288.109999999994	268.698333333328	262.140000000004	234.600000000005	235.950000000003	411.426363636364	178.499999999997	393.720000000004	151.979999999997	200.939999999996	295.800000000006	216.239999999996	220.319999999996	199.224999999996	230.520000000004	371.279999999993	232.560000000005	218.279999999996
275	154.967652187553	154.965532575335	154.976865424485	1117.21	1110.07	1129.44	15	14	160.139999999997	248.207142857146	224.399999999996	424.320000000002	168.299999999997	267.676666666671	188.700000000003	193.800000000003	226.440000000003	177.480000000003	358.020000000007	173.399999999997	275.785714285709	258.421428571432	227.831666666662	240.719999999996	166.260000000003	233.961666666662	225.420000000003	183.600000000003	262.140000000004	195.840000000003	193.800000000003	258.656666666672	488.922142857149	161.159999999997	170.339999999997	174.419999999997	169.319999999997	184.620000000003	271.320000000005	168.300000000003	226.757142857146	208.079999999996	214.200000000003	182.580000000003	183.600000000004	155.29333333333	405.960000000006	171.359999999997	204.285714285717
276	155.001529265173	155.000879660832	155.002178869515	1077.375	1075.34	1079.41	2	2	1172.61833333334	1834.90631578948	1755.42000000001	1738.08000000001	1287.94111111112	1598.94269230769	1322.60210526315	1324.98000000001	1351.17684210527	1402.50000000001	1895.17166666668	1262.42722222223	1687.08000000001	1786.01999999999	1693.20000000001	1652.40000000001	1248.13944444445	1669.74000000001	1309.67999999999	1264.80000000001	1599.06000000001	1263.78000000001	1424.94000000001	1970.64	1664.64000000001	1266.50944444445	1327.74277777779	1267.86000000001	1295.08500000001	1338.24000000001	1741.14000000001	1226.04000000001	1315.45842105264	1665.54666666668	1353.21789473685	1300.1505263158	1295.08500000001	1221.96000000001	2022.68315789472	1312.43444444445	1303.56000000001
277	155.031354849196	155.031354849196	155.031354849196	207.131	207.131	207.131	1	1	98.9787999999995	145.8886	144.8684	157.1108	85.7136000000001	145.8886	79.5756	87.7544000000001	125.4846	126.5048	276.4742	123.4442	150.1752	142.855999999999	127.55	160.1714	94.8972000000001	158.131	120.4072	109.182799999999	299.9388	159.182399999999	162.2118	278.8422	240.7672	131.6316	151.0192	108.2684	155.0704	113.2644	223.4676	159.1512	133.6462	157.1416	130.6112	152.0098	146.9088	95.8988	243.8756	136.7336	132.626
278	155.07107928327	155.068402761914	155.079658819705	292.828	285.669	296.915	23	16	14.284	29.5882857142857	38.7708571428571	27.5477142857143	20.4057142857143	37.7505714285714	22.4462857142857	41.7965714285712	1430.44057142857	1789.957	1499.82	1784.41725000001	36.7302857142857	30.6085714285714	28.568	20.4057142857143	52.0345714285714	65.2982857142857	92.846	89.7851428571428	17.3448571428571	23.4665714285714	15.2935714285714	29.5634285714284	22.4462857142857	18.3651428571428	16.3382857142858	27.5477142857143	17.3448571428571	14.284	22.4462857142857	15.3042857142857	24.4662857142858	17.3448571428571	21.426	19.3854285714286	19.3847500000001	36.756	12.2434285714286	27.5477142857143	13.2637142857143
279	157.011139638936	157.00879471066	157.01457254161	58.136	57.134	60.212	3	3	172.307571428571	209.15125	268.32575	270.36625	250.990285714286	302.216	239.767142857143	256.08275	160.050285714286	180.590571428571	172.42225	217.1535	161.1995	260.16375	231.59675	195.894857142857	48.9737142857143	110.190857142857	53.092	62.2374285714285	219.380625	679.468	397.8975	255.0625	139.585875	257.112	171.423	249.96125	131.616857142857	168.488571428572	187.726	144.921142857143	326.491428571428	287.720571428572	140.799428571429	181.6045	142.835	335.66225	233.665875	175.483	127.625
280	157.01161662015	157.01161662015	157.01161662015	92.843	92.843	92.843	1	1	110.189454545455	171.444	201.0385	180.632714285714	173.492727272727	213.294	141.786318181818	303.024857142857	530.281818181818	659.096181818182	325.471142857143	449.940272727273	157.168	180.588272727273	180.54	158.181190476191	129.609272727273	160.182818181818	134.712	153	177.48	271.332090909091	196.905952380952	213.239714285714	172.426090909091	158.184545454546	191.811272727273	221.453666666667	121.412454545455	134.676	181.568090909091	137.736818181818	337.710272727273	197.016238095238	119.403818181818	130.596571428571	356.162809523809	249.007809523809	187.68	336.78	137.7
281	157.975144538836	157.971653101909	157.985720526463	88.755	84.675	89.782	89	89	289.751	907.113375	847.430000000001	1050.94333333333	541.13	1197.3984	675.460666666666	665.184888888888	329.321571428571	403.048125	701.956571428571	421.0535	779.389142857143	883.536500000001	732.539500000001	708.078285714285	748.843111111111	740.224999999999	446.8695	783.530666666667	858.030250000001	722.395999999999	642.757500000001	905.981999999999	842.703555555554	686.037333333334	614.190499999999	785.554	557.041333333333	541.771714285715	707.033250000001	572.360249999999	517.284857142858	848.917333333334	512.542	456.05175	368.271571428572	368.323142857143	514.8475	516.264571428572	699.872444444445
282	158.95996312543	158.956358021254	158.970754696396	1078.38	1072.27	1086.6	147	131	9717.55225806448	12116.0469230769	11493.36	5486.5799999999	2319.48000000003	12427.66	9870.60064516132	4640.95000000003	9107.21677419358	9600.23999999997	10283.8312903225	7997.82000000001	11980.0132142857	12031.355	11371.98	6017.99999999989	9632.86548387093	14014.3347368421	7675.49999999994	9477.77645161294	12503.1666666667	8753.63999999999	9122.70419354842	5051.04000000005	11679	8641.20299999997	8253.84	9638.06866666664	8878.59225806448	7742.81999999995	13078.0222857143	9767.54806451609	8797.8888	6000.04888888892	7873.38000000001	7468.86523809518	8930.97766666664	1713.60000000005	4601.23727272728	8774.48645161287	8587.38000000004
283	158.963378256826	158.96239827474	158.974500779982	1063.115	1062.07	1064.12	8	8	239.438888888891	310.41777777778	291.720000000002	279.480000000003	214.200000000001	268.260000000002	173.400000000001	212.947777777779	236.640000000002	227.460000000002	168.300000000002	212.947777777779	338.640000000002	277.440000000002	304.980000000003	290.035000000003	223.380000000002	300.206666666668	209.100000000001	196.860000000001	325.734444444446	232.560000000002	208.080000000001	284.890000000002	295.800000000002	200.940000000002	187.680000000001	220.590000000002	205.020000000001	199.116666666668	301.920000000002	189.926666666668	220.320000000002	262.397000000001	218.517777777779	218.280000000002	237.660000000002	182.803750000002	190.740000000001	177.480000000001	216.475555555557
284	158.961975544208	158.960403678343	158.971240179879	1169.155	1160.01	1169.26	8	8	355.979999999994	392.948000000011	430.261999999992	445.739999999992	326.018000000008	480.340000000012	0	329.460000000009	250.920000000007	270.300000000007	376.379999999993	267.240000000007	455.812000000011	408.80000000001	377.118000000009	412.079999999993	318.864000000008	475.319999999992	0	348.38833333334	459.000000000012	264.180000000007	260.100000000007	452.880000000012	443.848000000013	248.345999999995	290.129999999995	311.099999999994	252.959999999995	315.180000000008	471.142000000012	338.640000000009	307.622000000008	704.820000000005	284.580000000008	248.880000000007	230.520000000006	289.679999999995	381.48000000001	244.257999999995	222.360000000006
285	158.961300590531	158.960983436986	158.962091074203	1115.13	1103.94	1125.39	9	4	996.54000000001	1201.20000000002	1148.52000000001	1247.46000000001	841.657142857154	1113.35714285716	873.120000000012	875.160000000012	860.880000000012	785.400000000011	1059.78000000001	894.46250000001	1231.14000000001	1088.34000000002	1208.23750000001	1229.10000000001	893.520000000012	1199.15714285716	751.771428571438	892.500000000013	1077.12000000002	754.800000000011	776.220000000011	1173.3942857143	1094.97142857144	861.900000000009	899.640000000009	1037.08749999998	780.300000000011	889.440000000012	1126.08000000002	894.540000000012	852.892857142868	1310.70000000001	761.940000000011	831.300000000012	757.860000000011	965.081250000009	967.980000000014	850.680000000008	716.021428571438
286	158.961549094773	158.960894170015	158.962148884238	1139.12	1137.64	1145.77	4	4	729.300000000005	935.442000000005	848.543333333338	955.656000000003	627.300000000004	892.500000000004	694.620000000003	682.380000000003	670.140000000003	648.335000000002	734.400000000005	530.400000000004	803.760000000006	897.459000000003	793.560000000006	817.020000000006	684.070000000002	848.543333333338	600.780000000003	696.322000000003	913.920000000004	606.900000000003	663.650000000002	959.740000000003	886.380000000004	633.420000000003	591.600000000004	793.317000000003	572.678000000003	692.238000000002	927.068000000003	684.420000000003	689.175000000002	1114.86	556.920000000002	628.936000000002	573.240000000003	656.880000000003	799.443000000003	565.080000000004	618.726000000002
287	159.074061673825	159.072927996546	159.08308757489	54.07	52.02	54.084	4	4	155.0704	171.3936	298.2488	333.5945	194.8582	299.2702	197.9188	205.0602	21.4284	26.5252	34.6936	30.576	401.617333333333	412.147333333334	424.458666666667	558.0494	163.264	168.531	94.8786	168.531	58.1495	34.6936	15.303	29.5916	104.957	30.606	29.5848333333333	107.135	53.0504000000001	77.6264000000001	69.3713333333333	66.3260000000001	139.7674	72.4484000000001	54.0812	38.7676000000001	115.297666666667	99.9926666666667	278.5055	109.033	25.505
288	159.966195823502	159.964030953341	159.969046260534	1078.39	1072.29	1091.6	25	17	904.352857142855	1871.35925925926	1303.56	1186.13384615384	837.419999999998	1298.41846153846	899.639999999999	855.404615384614	850.300769230768	952.679999999999	851.699999999999	814.409285714285	927.068000000003	931.260000000001	1236.24	1202.46615384615	926.159999999999	1302.54	884.339999999999	859.487692307691	1244.4	873.119999999999	884.339999999999	1038.36	1350.47769230769	772.14	876.793571428569	885.359999999999	870.716153846153	835.379999999999	1208.7	913.919999999999	886.027692307691	1255.62	879.239999999999	882.965384615383	830.906153846153	819.059999999999	857.446153846153	787.013076923076	841.884615384615
289	159.967148913328	159.966525056936	159.971159793871	87.24	84.675	88.768	4	4	168.361875	460.13275	428.88	465.250285714286	247.082	530.53	276.497428571429	316.288571428571	213.0755	180.58425	356.079714285715	196.90825	385.6545	423.40375	388.728857142857	346.885	329.581125	322.636	246.061	408.1	395.870857142857	380.55325	330.572571428572	412.195428571429	415.24175	361.434	353.018857142857	336.694285714286	265.2975	286.700285714286	354.039142857143	279.793142857143	237.893	375.452	249.124	225.502875	227.523714285714	186.66	235.5045	258.132285714286	344.8445
290	159.966640855726	159.966425494418	159.966713358923	1098.86	1092.68	1099.85	4	4	363.119999999999	463.08	439.951538461538	472.26	362.1	478.740769230769	321.300000000005	322.563076923076	297.043846153846	333.791538461538	392.7	300.9	442.68	439.261538461545	470.22	478.38	343.99923076923	478.740769230769	318.48	337.874615384615	443.7	273.566153846153	300.9	485.52	464.449999999999	326.4	348.344615384615	374.622307692307	291.94	332.52	512.04	330.72923076923	340.68	513.06	299.88	322.32	343.99923076923	311.334615384615	390.954615384622	296.82	279.269230769231
291	160.076072675055	160.073249456337	160.08577088701	236.707	233.641	237.75	50	50	511.163142857143	790.693750000001	565.264666666665	798.883714285714	465.835333333332	709.131666666665	424.438857142859	1054.82771428572	906.648000000001	974.372857142861	430.560571428573	855.899857142859	1317.25033333333	1065.17828571429	1321.22375	1284.7275	1678.99885714286	1065.02914285715	813.167714285714	1579.5405	1463.08971428571	1677.291	1642.52957142857	2336.45428571428	1352.825	1291.62742857143	1073.45828571429	1507.093875	959.068571428571	1019.625	1291.7065	1074.47771428572	2270.704	1816.10857142857	1120.326	1248.82971428571	1608.04533333333	1678.135	1133.53742857143	1764.074	1172.30828571429
292	160.07555981616	160.068256193068	160.085297734388	271.396	267.287	273.454	47	46	88.7617499999998	159.159	122.506666666667	273.426999999999	883.536499999998	1051.63	822.350285714285	2044.58100000001	9784.68074999999	10927.35	8376.25686666669	6233.72750000003	289.538	448.909999999999	300.973749999999	240.779000000001	1640.3755	1978.26474999999	1626.27850000001	1995.60899999999	278.551	170.395666666667	101.017125	134.6895	201.112374999999	130.688	81.6200000000003	265.113333333334	481.558000000002	232.959000000001	229.584375	128.56725	1421.07733333333	802.964857142857	306.3	519.307250000002	1202.7765	715.175777777779	395.856999999999	766.538666666665	1000.58000000001
293	160.07759812686	160.073788615635	160.08561746398	366.2895	360.165	370.386	14	12	8.16228571428571	19.3854285714286	16.3222857142856	20.4057142857143	15.3042857142857	18.3651428571428	13.2637142857144	60.1884285714287	834.564500000004	1013.10825	543.793249999998	1213.820375	13.2637142857143	25.5071428571428	14.284	14.284	43.8722857142857	38.7708571428571	44.8925714285714	31.6288571428571	23.4665714285714	12.2331428571428	9.18257142857142	17.3448571428571	16.3177142857143	7.142	7.142	13.2618571428572	18.365142857143	23.4665714285714	17.3424285714286	8.16114285714288	49.994	44.8925714285714	9.18257142857142	17.3497142857142	42.852	15.3174999999999	20.422857142857	36.7302857142857	44.8925714285714
294	160.076138209869	160.073447892241	160.084153633893	526.47	520.315	534.632	11	6	7.14233333333333	12.244	9.1819999999999	5.10444444444444	7.14155555555548	11.2224444444445	6.11800000000001	17.3437777777778	489.76	742.236444444448	24.488	921.285750000004	13.2643333333333	9.17700000000002	11.2224444444445	10.2022222222222	35.7077777777778	16.3235555555556	33.6490000000001	40.8355555555555	9.17700000000002	10.2022222222222	9.18299999999999	14.2846666666667	9.1880000000001	10.2033333333335	8.16177777777779	7.14155555555557	4.08133333333333	9.18200000000002	11.2236666666667	8.15733333333335	10.2022222222222	14.2846666666667	5.10166666666666	8.16266666666666	9.18799999999999	7.14155555555548	7.14155555555557	5.10111111111112	10.2088888888889
295	160.075368366672	160.073239927839	160.083997415419	257.104	255.032	258.122	6	6	39.791142857143	82.6431428571431	65.2982857142859	91.8225000000001	76.5187500000001	61.2225000000001	43.8707499999999	188.752857142857	2471.1666	2819.97099999999	1316.28375	3437.643375	68.3591428571428	81.6228571428574	42.8505	59.1817500000001	166.306571428572	158.13875	83.6517142857145	125.495142857143	72.4402857142857	57.1360000000002	44.8925714285716	71.4699999999999	79.5892500000001	63.2555	34.6897142857143	80.6025714285717	39.7911428571428	39.7911428571428	51.0142857142859	46.8682500000001	90.8054285714289	71.42	36.7302857142858	45.9128571428571	85.7010000000001	60.1968571428571	18.378	62.2352499999998	55.0954285714288
296	160.077964095231	160.07733569502	160.084092914486	121.388	119.37	121.421	3	3	30.6085714285714	80.5348571428571	77.5417142857142	105.089428571429	145.002285714286	147.941428571429	126.515428571429	192.834	132.637142857143	191.813714285715	65.2982857142858	174.468857142857	113.156571428571	155.213714285714	151.129142857143	111.211142857143	159.142285714286	159.164571428572	113.251714285714	153.021428571428	63.2577142857144	27.5284285714286	19.3854285714286	25.4857142857143	79.5154285714285	51.0071428571428	43.8722857142857	203.885714285714	119.373428571429	113.251714285714	124.387714285714	67.3860000000001	599.508	318.329142857143	126.515428571429	211.199142857143	441.783714285714	332.892571428571	218.341142857143	324.178285714286	177.529714285714
297	160.079049332615	160.07478139389	160.08289194724	394.3225	389.754	396.895	4	3	11.22275	11.22275	9.18224999999997	9.18225000000004	11.22275	15.305625	5.105	17.3442500000001	320.358499999999	317.297750000001	161.318	366.269749999999	18.36675	12.243	10.2025	7.14174999999998	23.4657499999999	19.3728750000001	7.14174999999998	22.4455000000001	10.2025	12.243	9.18225000000004	11.22275	9.18225000000004	10.2025	4.08100000000002	11.224125	7.14700000000001	9.17700000000002	10.2025	10.2025	14.273	18.3645000000001	5.10124999999999	13.273	18.36675	12.243	5.10124999999999	14.2835000000001	22.44825
298	160.085962173419	160.085867184645	160.08632772167	273.419	273.403	273.431	3	3	88.7690000000002	159.164571428571	119.373428571429	272.416285714286	881.526857142857	1056.735	822.350285714285	2050.70249999999	4105.62971428571	4942.59214285716	1826.81600000001	5261.61342857143	288.498285714284	446.906000000001	298.943714285714	238.758000000001	1640.26057142858	1952.82685714286	1335.554	1995.67885714286	277.517714285714	142.84	87.7486666666669	135.698	199.095	129.685142857143	79.5711428571431	260.973714285715	479.534285714285	231.961571428572	228.544	128.556	1397.184	807.046	266.481	437.702571428571	1210.05885714286	713.179714285714	349.958	653.926833333337	822.173333333339
299	161.058097506326	161.05497630084	161.067941924022	207.114	204.058	208.14	13	13	17.3448571428571	43.8722857142857	35.705	33.6694285714286	23.4501428571429	34.6897142857143	23.4632857142857	31.6288571428571	315.268285714286	295.069	128.556	143.860285714286	29.6186666666667	35.71	28.568	32.6491428571428	45.9128571428571	34.6856666666667	23.4665714285714	45.9128571428571	33.6694285714286	29.5882857142857	33.6476249999999	44.9239999999999	32.6491428571428	23.4665714285714	22.4462857142857	22.462	20.4028571428571	26.5274285714286	26.5274285714286	18.3651428571428	28.568	26.5274285714286	17.3448571428571	12.2417142857143	25.5041666666667	16.3226666666667	7.142	17.3448571428571	9.18257142857142
300	161.081261346596	161.077120069834	161.090074975084	269.367	256.087	272.423	21	20	16.3240000000001	32.6480000000001	29.609	38.7694999999999	126.5265	130.688	95.9113333333332	277.507999999999	1624.42554545455	1849.86433333334	1450.34399999999	2153.67235714286	44.8635000000002	65.2960000000003	58.1542500000002	44.8946666666666	217.180125	255.062500000001	206.090500000001	252.187	48.9719999999999	26.5265000000001	27.5467499999999	39.7897500000002	25.525	34.7097500000001	23.4657499999999	45.9112499999999	53.0573333333333	34.714	31.6471250000001	18.366	148.045	103.04525	45.9787499999999	66.3162499999998	161.1995	104.07825	58.1542499999998	102.986333333333	151.108
301	161.094482454272	161.093338382508	161.095723594677	384.63	381.609	384.737	7	7	45.8775	87.7414999999998	101.9625	129.667	67.3364999999998	116.3085	67.3364999999998	152.017250000001	83.6582222222219	106.041	43.8707499999999	112.2275	71.4262500000001	103.04525	73.4580000000003	43.8707499999999	73.4160000000002	113.24775	60.239	116.318	146.916	196.902888888889	160.179250000001	179.696	90.8022500000004	97.9440000000004	78.5742222222224	125.506124999999	45.9112499999999	71.4155555555557	88.7617500000004	79.5794999999998	96.8683333333336	68.3567500000003	60.1947499999998	45.9112499999999	66.3243749999996	87.7415000000004	23.4485	68.3623333333333	15.305625
302	161.094897550695	161.094897550695	161.094897550695	399.928	399.928	399.928	1	1	14.2753333333333	18.364	26.5257777777778	28.5662222222221	21.4246666666667	17.3456666666667	17.3551111111111	31.62	34.6875555555556	41.8291111111109	15.3033333333333	35.7077777777778	19.3863333333333	30.61	20.4044444444444	17.3437777777778	12.2426666666667	12.244	12.244	14.2846666666667	33.6673333333332	40.808888888889	36.732	44.8897777777779	30.5900000000001	27.5459999999999	24.4853333333332	16.3253333333333	13.2715555555555	27.549	22.4302222222222	20.4044444444444	31.6096666666665	11.2236666666667	16.3232	13.2643333333333	16.3253333333333	20.4044444444445	11.2297777777778	17.3456666666667	10.2033333333333
303	162.042505180572	162.039368230646	162.051251493902	187.207	183.652	188.771	12	12	253.030857142857	669.213714285713	564.244333333335	714.099999999999	30.605	679.542000000002	390.769428571428	1040.69142857143	270.375714285714	297.923428571428	133.657428571429	248.103	360.118833333332	488.716857142857	550.491428571428	403.031666666666	27.5714999999999	860.100857142857	421.378	610.130857142857	88.7689999999998	39.7911428571428	42.8959999999999	48.9737142857143	115.292285714286	40.8114285714286	35.7058333333332	787.660571428571	205.077428571428	37.7505714285714	242.828	124.582333333334	1378.213	880.909714285714	231.604857142857	323.430571428571	603.988000000001	326.506666666667	449.893499999999	585.575666666668	79.5822857142857
304	162.053522481031	162.053172323784	162.053872638279	256.0755	255.089	257.062	2	2	17.3428333333334	32.6506666666667	19.3854285714286	39.791142857143	27.5438571428572	45.9128571428573	29.5882857142857	69.3713333333331	114.277333333333	103.048857142857	56.1157142857143	136.718285714286	46.9331428571428	55.0877142857144	63.2577142857143	31.6288571428573	127.541666666667	37.7505714285714	35.7116666666666	82.6335000000001	124.474857142858	90.8096666666664	66.3216666666668	93.9626666666669	84.6837142857146	49.994	29.5896666666666	125.495142857143	64.278	31.6303333333334	81.6133333333338	67.2822857142857	117.319166666667	98.9561666666664	40.8133333333334	56.1091666666668	93.866285714286	69.3794285714288	35.7100000000001	85.704	48.9668571428573
305	162.072780103288	162.072779773109	162.072780433468	58.145	58.143	58.147	2	2	49.9653	88.7661	65.3312	87.7458	79.5834	129.6543	49.9947	188.7555	354.8556	639.7281	355.0296	392.5845	142.842	161.2074	158.1465	126.5172	39.7878	29.5887	28.5852	35.728	119.3751	64.2852	63.2586	114.296	171.2088	71.421	40.812	396.8967	137.7405	158.317	199.9788	143.8482	348.9426	283.6156	133.6593	188.7555	205.0803	437.7087	289.7652	296.9073	57.1704
306	163.067244585823	163.06271040098	163.069247730276	58.159	56.095	58.16	3	3	142.74	186.70575	129.558142857143	129.57175	101.008285714286	90.869	88.7648571428571	89.782	114.176	168.347142857143	267.3055	107.0475	71.4175	86.7242857142857	82.6431428571428	71.42	37.7505714285714	45.9128571428572	20.42	27.5477142857143	128.556	54.0751428571428	35.70875	95.9035	118.1895	44.8925714285714	30.6085714285714	115.292285714286	32.6491428571428	59.2373333333333	91.8128571428571	76.5428571428571	72.4402857142857	67.3388571428572	51.0142857142857	37.74925	44.8925714285714	132.637142857143	164.266	62.23525	14.294
307	163.074320956366	163.07179479561	163.084023275089	196.877	193.85	197.949	21	21	18.3651428571429	19.3854285714286	17.3594285714286	27.5477142857143	13.2748571428571	24.4868571428571	17.3424285714285	51.0571428571428	3310.54514285714	3668.94742857143	2653.88700000001	2230.885	21.426	31.6288571428573	27.5708571428571	15.3042857142857	220.227428571429	125.495142857143	204.905142857143	252.222285714287	29.5882857142857	28.546	17.3448571428571	26.5274285714286	19.3827142857143	22.4651428571428	16.3382857142857	44.8925714285714	10.2014285714286	19.3691428571428	27.5477142857143	16.336	72.440285714286	25.5071428571428	14.284	45.9064285714287	28.568	54.0751428571428	36.7302857142857	44.8925714285714	22.4462857142857
308	163.076430066214	163.07336735652	163.078628404204	209.171	209.16	211.195	4	4	13.2637142857143	12.2434285714286	18.3651428571428	26.5274285714287	11.2231428571429	18.3651428571429	17.3448571428572	22.4462857142858	227.523714285714	294.089142857144	84.6837142857146	99.9880000000003	15.315	15.3021428571428	19.3854285714286	14.284	22.4431428571429	12.2434285714286	9.18257142857146	17.3448571428571	12.2434285714286	12.2537142857143	14.284	16.3382857142858	12.2434285714286	10.2028571428571	16.3245714285715	18.3805714285714	6.11657142857145	17.3302857142857	10.2028571428571	15.3042857142857	20.4057142857143	16.3245714285715	9.18257142857142	9.19028571428571	7.148	21.426	24.4868571428572	8.16228571428574	11.2137142857143
309	163.075239283871	163.073538219882	163.07694034786	228.548	228.539	228.557	2	2	17.3437777777778	27.531	16.326	32.6506666666666	28.6055	31.6475555555555	21.4246666666666	43.903	193.736666666667	355.0296	158.134444444444	138.765333333333	24.488	23.4804444444444	24.5013333333333	25.5055555555555	25.5083333333333	26.5286666666666	24.488	20.3911111111111	19.38475	37.7523333333333	21.399	20.4044444444444	20.4066666666666	25.5222222222222	14.2831111111111	25.50625	12.244	20.4044444444444	22.4595555555555	15.30375	35.7077777777777	25.5083333333333	24.488	26.5257777777777	23.46575	18.378	45.915	22.4448888888889	25.5083333333333
310	163.110486932703	163.109481962601	163.111679126851	384.63	384.624	384.681	3	3	27.5265	52.0345714285714	80.5503749999998	79.6380000000001	52.0327499999999	49.9922499999999	47.9517499999999	80.6025714285714	37.7505714285714	39.7653749999999	52.0327499999999	37.7492499999999	44.8965000000001	56.1078571428569	46.9315000000002	35.7087499999999	43.8722857142857	46.9314999999999	55.134	63.2488571428568	98.9642499999997	90.8054285714285	103.04525	95.9739999999999	76.5187500000003	62.2352500000003	42.852	74.4873749999996	24.4859999999999	28.568	58.1542500000002	52.0327499999999	76.4571428571431	38.7695000000002	27.5477142857143	29.5882857142857	37.7538749999998	76.5187500000003	27.5265	18.3625714285713	17.346375
311	163.987730842541	163.982323964437	163.993137720645	159.169	159.161	159.177	2	2	95.9068571428571	127.535714285714	112.231428571429	86.7242857142857	44.8925714285716	53.0548571428571	37.7505714285714	101.093142857143	334.653714285714	369.291714285715	45.9128571428573	332.333714285714	56.1157142857143	84.6125714285714	75.5011428571428	49.994	29.5882857142857	29.6090000000001	26.5274285714286	42.816	52.0345714285714	28.568	27.5477142857143	33.6411428571428	44.9302857142857	29.5882857142857	20.4228571428571	164.243	56.1157142857145	35.71	63.3019999999999	39.791142857143	272.607	181.458285714286	31.6288571428571	65.2434285714285	167.326857142858	188.752857142858	38.7708571428571	101.008285714286	69.3697142857142
312	164.014012688918	164.014012688918	164.014012688918	255.038	255.038	255.038	1	1	28.568	39.7855714285714	31.6377142857142	25.5071428571427	16.3245714285714	26.5274285714284	18.3651428571428	15.3042857142857	24.486	17.3448571428571	34.6897142857143	19.3854285714286	25.5071428571428	34.6897142857143	34.6897142857141	31.6288571428571	25.5071428571428	30.6085714285714	49.9940000000002	83.6634285714289	35.71	18.3645	22.4462857142857	29.6090000000001	54.0751428571428	23.4665714285713	17.3448571428572	60.1968571428569	59.1765714285714	36.7290000000002	49.994	11.2152857142857	47.9517500000002	44.8925714285714	33.6694285714286	26.5274285714287	67.3388571428568	49.9869999999999	53.0548571428571	53.0548571428571	52.0345714285714
313	164.079756423271	164.077121788347	164.084586575068	194.882	194.83	196.911	6	6	6.12200000000001	8.16133333333335	5.10416666666667	9.18257142857142	5.10499999999999	6.12099999999998	5.10142857142857	10.2133333333333	485.996	524.426857142857	329.552285714286	282.619142857143	8.16228571428571	13.2643333333334	5.10666666666665	6.12171428571428	25.4857142857143	18.3651428571428	20.3866666666666	38.7726666666668	6.12200000000001	9.17400000000002	6.12171428571428	9.18149999999997	5.10083333333334	3.06099999999999	3.063	3.0605	7.142	7.13533333333332	5.10166666666665	5.10499999999999	17.3456666666667	9.18299999999998	2.04066666666666	7.14116666666668	10.2028571428571	14.284	8.16228571428571	10.2028571428571	4.07733333333332
314	165.053646378251	165.051956912588	165.064814857099	114.266	110.188	115.277	14	14	74.4808571428571	110.196	86.7242857142858	106.109714285714	67.342	111.198166666667	56.1183333333333	185.518666666667	394.850571428571	430.580666666667	300.984285714286	446.906	131.616857142857	121.312	119.373428571429	87.7445714285714	266.294571428571	222.432666666667	170.395666666667	296.917	160.184857142857	236.706285714286	250.145	307.867428571428	205.087	139.785666666667	144.758857142857	154.192571428572	75.5011428571428	69.3794285714285	166.287166666667	117.453333333333	284.420571428571	130.486857142857	63.2606666666667	122.434285714286	140.681142857143	141.700571428572	55.098	140.799428571429	76.5124999999999
315	166.016132762039	166.015475479203	166.016790044875	253.522	252.006	255.038	2	2	16.3245714285714	25.5041666666667	24.4868571428571	23.4665714285714	18.3651428571428	26.5237142857144	16.3245714285715	11.2231428571429	16.3253333333333	15.3042857142858	31.6244285714285	17.3448571428572	31.6288571428573	34.6897142857143	24.4868571428571	21.426	19.3854285714286	28.5680000000001	18.3497142857143	13.2643333333333	24.4834285714286	13.2621666666667	17.3424285714286	24.484	26.5237142857144	22.4462857142857	17.3456666666666	15.3042857142857	25.5071428571429	19.3831666666666	28.5693333333334	15.3042857142858	11.2236666666667	29.5882857142858	11.2236666666667	20.4066666666666	14.284	13.2748571428572	35.7100000000001	15.3042857142858	21.426
316	166.083890864966	166.079049222586	166.09418383456	154.071	151.979	157.086	82	82	1134.518	2032.504	1705.91771428572	2264.95866666666	1259.03257142857	1838.55485714286	1270.45275	2569.73933333333	1380.44657142857	1531.44885714286	564.218	1794.61975	1362.03375	1543.752	1373.30457142857	1218.278	1516.39714285714	1584.57766666667	1246.7455	1785.29166666666	1308.824	891.625666666664	1174.38171428571	1535.53	1422.40275	1181.49085714286	953.967142857142	1506.962	1036.46514285714	904.866714285713	1369.1755	967.118000000002	1961.7805	1253.89714285714	890.980571428571	1251.949	1266.17457142857	1572.33366666666	345.146285714286	1494.66625	886.628285714285
317	167.060958716048	167.055463446429	167.066453985667	844.7415	841.695	847.788	2	2	7.14155555555557	34.6875555555556	64.2809999999999	47.9504444444445	10.2022222222221	77.4946666666668	7.14155555555557	36.7039999999997	129.667000000001	114.277333333333	4.0808888888889	69.3373333333335	40.8133333333333	44.9191111111111	60.2717777777775	66.3144444444438	12.244	18.366	36.7040000000002	11.2224444444445	22.488888888889	39.793	88.8173333333332	43.8456666666668	27.549	60.2324444444444	16.3342222222222	8.16266666666666	73.4159999999993	19.3842222222223	12.244	24.4853333333334	10.2088888888889	82.6469999999999	67.3346666666668	130.588444444445	73.4159999999993	24.488	10.1966666666667	126.507555555556	80.5536666666658
318	167.090469807811	167.087846406977	167.093093208645	152.515	151.004	154.026	2	2	141.687333333333	281.566	248.920666666667	310.591666666666	134.662	252.104666666666	162.074	413.849333333332	195.904	213.249666666666	122.42	304.059333333333	171.387999999999	207.330666666666	177.508999999999	139.762833333333	219.550833333333	229.574999999999	182.639666666666	236.717333333333	159.016	194.883666666666	162.074	190.802333333333	190.802333333333	174.477	121.399833333333	221.195333333333	111.198166666666	111.216333333333	174.477	116.318	282.632333333334	174.448499999999	109.068666666666	195.904	181.619333333333	225.493666666666	58.2064999999998	227.497166666666	121.300666666666
319	169.034622555664	169.034560360583	169.034684750746	83.666	82.64	84.692	2	2	284.64975	569.2995	620.362666666666	692.730888888889	325.499625	416.262	260.156666666667	434.662	558.3435	715.477777777778	399.970666666667	324.4395	227.509555555556	322.214666666667	188.74625	236.691555555556	55.134	71.4622222222221	32.648	48.972	195.888	127.53125	92.8402222222222	185.700666666667	238.7385	92.785875	76.5250000000001	113.257	68.3548888888889	122.43	215.149666666667	162.321333333333	131.5155	123.45025	82.6402500000001	45.915	44.891	89.7820000000001	65.2586666666667	35.70875	76.5187500000001
320	171.137592367906	171.135559136722	171.138443333762	363.7425	354.004	370.369	10	4	17.3456666666667	42.8540000000001	39.7929999999997	43.8671666666665	14.2823333333334	36.7320000000001	11.2218333333333	15.305	17.3428333333333	23.4638333333335	22.4473333333334	11.2236666666667	19.3863333333334	21.4235000000001	30.6050000000002	27.5490000000001	4.08066666666665	27.5490000000001	13.2621666666667	9.18299999999994	30.6049999999999	15.3049999999999	13.2643333333334	17.3456666666667	35.7116666666668	25.5083333333334	21.4269999999999	10.2033333333334	18.3629999999999	9.18300000000002	14.2846666666667	8.16266666666669	12.244	33.6710000000001	22.4436666666668	3.06049999999999	17.3456666666667	19.3863333333334	14.2823333333334	15.305	6.12200000000001
321	171.9906371792	171.988310231103	172.001382898401	115.2865	111.202	116.321	34	34	146.941714285714	294.821285714286	276.458714285715	325.471142857143	415.256285714286	612.225	400.972285714286	447.591857142857	329.552285714286	318.292	250.990285714286	231.604857142857	180.590571428571	180.464142857143	182.631142857143	176.509428571428	92.846	40.8133333333333	64.2705000000001	74.4808571428571	128.556	148.836571428571	209.305	128.541	98.9677142857142	126.515428571429	153.963375	306.3	165.286285714286	143.860285714286	182.631142857143	132.751666666667	462.820571428571	421.024000000001	184.671714285715	309.103285714286	407.828571428571	407.828571428571	629.428142857143	440.763428571428	109.170571428571
322	172.096478373522	172.093541559547	172.106536314917	248.956	247.93	252.998	10	10	47.9556666666666	98.9723333333331	108.155333333333	185.6764	116.3256	318.0286	208.148000000001	375.482666666668	1536.33514285715	1645.72085714286	930.392000000001	2908.73275	201.993	271.408666666666	230.6104	210.154333333334	273.404666666667	357.07	241.582000000001	368.340333333332	128.562	167.471333333334	128.541	138.742666666667	203.013166666667	186.7332	122.44	230.557666666666	270.123333333334	209.982666666667	261.205333333333	113.2644	1259.236875	641.789666666668	251.001999999999	410.173999999999	774.3318	312.9156	423.438333333334	745.894125000001	720.355333333332
323	172.977402687073	172.975968351895	172.980643585122	59.156	58.143	60.2	5	5	39.7577142857143	190.793428571429	131.623	183.63	88.7648571428572	136.702333333333	102.028571428571	71.4233333333333	73.3988571428572	90.8054285714286	95.9113333333333	51.0142857142857	146.904	101.013	136.724666666667	184.671714285714	33.6694285714286	80.5348571428571	66.3742857142857	27.5477142857143	246.920666666667	956.007714285715	1590.52644444444	290.795	306.848	861.091	935.569250000001	96.9158333333333	277.517714285714	112.328333333333	170.395666666667	162.202714285714	59.1765714285714	121.414	336.694285714286	171.408	63.2503333333333	36.726	85.708	133.641833333333	218.524571428572
324	172.977759068986	172.976977248419	172.978540889552	85.704	85.701	85.707	2	2	60.19475	135.709875	152.01725	168.361875	73.503	224.455	103.02	102.025	61.1325	42.8505	73.4579999999999	44.891	189.7665	139.77425	176.50325	146.916	84.7430000000001	178.675	93.8630000000001	116.32275	144.8755	230.5765	258.129	214.2525	189.7665	182.62475	140.799428571429	109.16675	121.40975	87.7414999999999	184.57475	108.226	50.9812500000001	188.74625	113.24775	91.8225000000001	58.161375	45.939375	50.975	69.3769999999999	120.40425
325	172.976210007116	172.975788993631	172.9766310206	69.884	69.382	70.386	2	2	187.730181818182	439.332666666667	392.805	507.075545454545	209.155909090909	411.969818181818	247.038	325.467	118.298909090909	104.067818181818	194.872090909091	79.5812727272727	392.805	319.345363636364	332.608909090909	368.5449	159.162545454545	241.804636363636	117.27125	148.959818181818	617.595	1031.02636363636	1510.05538461538	743.778818181818	536.663454545455	957.015818181818	637.386363636363	267.311454545455	337.710272727273	328.527818181818	500.953909090909	307.102090909091	152.020636363636	282.47075	364.237363636364	220.378909090909	145.899	91.8245454545454	161.116909090909	214.352727272727	225.480272727273
326	173.141657226964	173.141657226964	173.141657226964	107.103	107.103	107.103	1	1	35.68	21.444	12.2434285714286	69.3794285714285	8.16228571428571	34.6848571428571	5.10142857142857	10.1942857142857	8.15542857142858	10.2028571428571	7.142	14.284	17.3448571428571	14.284	4.08114285714286	9.18257142857142	113.251714285714	38.7708571428571	74.4808571428571	74.4808571428572	83.7337142857142	648.878999999999	447.591857142857	357.1	34.6897142857143	70.3997142857144	118.353142857143	6.12171428571428	4.084	9.18257142857142	18.3651428571428	8.15542857142857	8.16228571428571	10.2028571428571	4.08114285714286	5.10499999999999	9.18257142857142	6.12171428571428	3.06085714285714	6.11657142857143	26.5274285714286
327	173.986368237625	173.986368237625	173.986368237625	115.301	115.301	115.301	1	1	64.287	117.316428571429	113.235857142857	121.397	157.124	268.335142857143	177.529714285715	185.562	129.576285714286	133.657428571429	43.8722857142857	95.9068571428573	72.4402857142858	67.3105714285714	61.2171428571428	74.4808571428572	30.6085714285715	18.3651428571428	19.3854285714286	25.5071428571428	70.3997142857144	43.8354285714286	62.2897142857144	45.9128571428572	43.8722857142857	47.9534285714285	50.9785714285714	134.794	64.2780000000001	45.9128571428571	63.2577142857144	63.302	198.788571428571	212.219428571428	97.9474285714287	115.292285714286	173.33625	151.98	125.495142857143	125.495142857143	38.7708571428571
328	175.038970422213	175.035831804318	175.050657870879	295.889	291.796	302.027	118	64	896.873000000002	1601.84857142857	1644.70057142857	1969.15142857143	1306.986	1722.24228571428	1318.20914285714	1800.31085714286	34.6856666666666	39.7929999999997	31.6251666666666	26.5286666666667	1537.51675000001	1766.57714285713	1575.13733333333	1578.32675000001	673.388571428571	892.718749999998	263.202999999999	654.003142857143	1019.26542857143	488.739666666668	379.564000000001	1017.58575	1012.17066666666	921.361000000002	360.7968	1385.548	370.9888	865.202285714285	1029.34816666666	809.124333333335	1721.81485714286	1583.55733333334	424.4032	496.934800000003	621.3018	1419.42166666667	391.833599999998	703.938	309.8368
329	175.116280021987	175.111189188051	175.128807055302	52.015	49.975	62.229	25	17	71.4116666666667	111.211142857143	62.2403333333333	72.4402857142857	68.3511666666667	71.4100000000001	48.9737142857143	227.714857142857	640.769333333333	711.056166666667	368.323142857143	166.306571428571	184.516571428571	193.831666666667	206.275666666667	132.621666666667	4602.50885714286	3129.365	2462.96971428571	3559.704	216.275333333333	119.379	74.4808571428572	199.122857142857	225.483142857143	56.1183333333333	55.0877142857143	129.582333333333	148.940857142857	82.6431428571429	170.534833333333	105.089428571429	394.869	132.637142857143	134.684	177.529714285714	376.503	235.697	717.160428571429	321.39	121.300666666667
330	175.115902987393	175.115902987393	175.115902987393	97.922	97.922	97.922	1	1	6.122	8.16266666666667	5.10166666666667	11.2328333333333	3.0605	12.244	4.07733333333333	13.2643333333333	7.14233333333333	28.5693333333333	2.04066666666667	13.2643333333333	7.14816666666666	16.3226666666667	8.15600000000001	4.08066666666666	169.375333333333	48.976	94.9684999999999	101.013	6.121	17.3456666666667	6.122	4.08066666666666	11.2236666666667	7.14233333333333	3.058	8.17066666666667	10.2033333333333	5.10166666666667	6.11499999999999	7.14233333333333	14.2846666666667	9.19949999999999	5.10166666666667	14.2846666666667	16.3253333333333	10.2016666666667	6.121	9.192	12.232
331	176.075741702563	176.075741702563	176.075741702563	432.594	432.594	432.594	1	1	8.16177777777779	5.10111111111112	6.11066666666666	3.06300000000001	3.06266666666666	3.06075000000001	5.10166666666666	7.14233333333337	289.774666666666	438.695555555556	6.12225000000001	664.453200000002	8.16200000000003	8.1573333333333	7.14155555555557	6.12225000000001	4.0808888888889	6.12199999999999	7.14262500000001	8.16088888888893	7.14155555555557	3.061	2.04049999999999	3.06066666666667	4.0808888888889	3.057	4.08088888888887	5.10166666666666	5.10166666666666	5.10111111111112	2.04075	5.10166666666666	4.08088888888887	7.14174999999998	3.06066666666667	6.12200000000003	8.16177777777779	0	3.06066666666667	7.14155555555557	3.061125
332	176.101873634835	176.100938790903	176.111824312459	54.067	53.04	54.084	5	5	147.941428571429	169.367428571429	272.645142857143	249.97	180.590571428571	276.691	185.536	194.874571428571	38.7382857142857	63.2488571428571	43.8722857142857	25.4857142857143	313.984	371.384	389.749142857143	490.757428571428	568.299142857143	240.989714285714	204.228571428571	510.571428571428	62.2287142857143	17.3448571428571	15.3042857142857	36.7302857142857	76.3928571428571	27.5477142857143	15.3042857142857	114.272	76.5214285714286	69.4862857142858	61.215	51.0142857142857	147.920714285714	80.6025714285715	49.994	38.7708571428572	108.150285714286	109.170571428571	164.266	113.156571428571	29.6131428571428
333	176.151654144084	176.151654144084	176.151654144084	343.853	343.853	343.853	1	1	13.2643333333332	16.3253333333332	22.4436666666666	20.4066666666667	4.08066666666669	7.14116666666664	3.06349999999998	15.3025	31.5683333333334	34.6913333333331	8.16133333333331	10.2016666666666	5.10166666666668	5.10166666666668	8.16266666666669	8.16133333333331	8.16133333333331	5.1066666666667	2.04233333333332	6.11599999999999	6.12199999999996	7.14233333333328	4.0813333333333	6.11599999999999	7.14233333333335	3.06049999999999	0	6.12199999999996	5.10166666666663	0	8.16133333333331	3.06049999999999	15.32	9.18300000000002	3.06049999999999	2.04033333333333	4.08133333333334	7.14233333333335	2.04066666666665	7.13533333333332	3.06399999999999
334	176.969996322003	176.967620336317	176.98202331543	231.594	228.494	241.769	27	17	41.8302499999999	120.301	93.9320000000001	88.7617500000001	232.959	327.741	261.184	428.060875	67.3859999999998	67.3388571428571	98.953857142857	57.134	142.835	176.50325	219.515	113.261625	484.61875	433.60625	344.8445	462.173249999999	97.9440000000001	87.7414999999998	65.216	86.7318749999998	115.28825	42.8819999999999	48.9719999999999	190.78675	115.28825	85.7009999999998	109.247	74.4782500000001	474.764999999999	284.64975	134.673	168.34125	436.720500000001	314.2755	366.26975	294.862571428571	186.705749999999
335	177.040671181658	177.040671181658	177.040671181658	70.397	70.397	70.397	1	1	23.4651111111111	233.351	445.837111111111	418.336666666666	23.4651111111111	545.5395	22.462	28.5662222222222	21.4106666666666	25.5083333333333	271.379111111111	21.427	404.0685	191.801777777778	270.358888888888	343.014	23.4676666666666	162.233	23.4523333333333	29.5864444444444	154.171	38.7937777777777	53.0573333333333	49.9908888888889	52.0313333333333	24.4853333333333	26.5084444444444	42.854	17.3437777777778	30.6066666666667	129.568222222222	24.488	23.4676666666666	220.248	16.3253333333333	19.3842222222222	24.488	214.27	1852.7949	24.4853333333333	13.2628888888889
336	177.050166868552	177.046380533216	177.060143838717	270.348	265.269	272.423	17	17	47.9517499999999	51.0125000000002	58.197	57.1339999999998	54.0798750000001	75.5540000000001	46.9315000000002	128.551500000001	1050.21375	1446.74672727273	709.223999999999	1617.09625	62.1971250000003	65.3039999999996	57.1340000000002	62.2352500000003	82.5795000000001	98.9642500000004	92.8460000000007	92.9240000000003	59.1744999999998	93.8630000000004	66.3162499999998	72.4402857142862	51.05	51.0437500000002	40.8114285714286	46.9314999999999	39.7897500000002	40.84	46.9660000000003	38.7695000000002	79.6380000000001	58.1542500000002	33.7212857142858	30.6042857142858	52.0327499999999	37.7538750000001	39.7897499999999	56.0793749999999	40.84
337	177.05364425564	177.05362079018	177.057730796553	285.675	285.669	289.755	3	3	27.5467500000001	48.9719999999999	49.9922499999999	63.2167499999999	43.8707499999999	58.1542499999998	54.113	110.187	126.418	140.7945	38.7694999999999	185.680444444445	46.9314999999999	49.9922500000002	84.6323333333335	78.5592499999998	46.9315000000002	33.6682499999999	29.609	44.8634999999999	55.134	79.5795000000003	30.585	45.9112499999999	42.8504999999999	38.7695000000002	34.69275	57.1339999999998	28.5662222222223	34.6885000000001	42.8504999999999	34.69275	111.20725	68.3567499999998	51.0124999999999	81.6200000000003	82.7009999999995	77.5389999999998	69.3297777777777	97.9560000000001	52.0327499999999
338	177.059978543284	177.040536461521	177.060266634313	54.09	54.083	60.2	3	3	14.2823333333333	24.488	13.2773333333333	20.4033333333333	22.4473333333333	20.4233333333333	20.4033333333333	32.6506666666667	58.159	87.7343333333334	88.769	51.9860000000001	30.58	46.9353333333333	38.7726666666667	46.9353333333333	93.8706666666667	64.344	34.7196666666666	59.2276666666667	12.2417142857143	15.305	9.1815	14.2846666666667	14.2706666666667	11.2236666666667	4.08133333333333	15.3042857142857	12.244	7.15050000000001	20.4057142857143	8.16266666666667	22.4436666666667	13.2643333333333	10.2033333333333	19.3863333333334	19.3854285714286	18.3651428571429	1971.06933333333	14.2683333333333	7.14233333333333
339	177.056329172795	177.053070523091	177.066016293522	297.411	295.871	304.033	6	6	48.9737142857143	89.7851428571428	91.8150000000006	95.8934285714281	123.454571428571	172.428285714286	107.115	144.880571428571	91.8257142857142	91.8257142857142	37.7505714285714	73.4605714285714	59.1765714285714	74.5329999999999	63.2577142857143	104.069142857143	40.8114285714286	37.7505714285714	21.426	51.0142857142857	49.9963333333335	57.136	31.6288571428571	52.0345714285714	62.2374285714285	36.7260000000002	33.6694285714286	122.42	87.6831428571429	68.3591428571428	92.846	79.6491428571425	196.915142857143	108.150285714286	106.094857142857	127.535714285714	157.131333333334	158.280833333334	138.642285714286	283.639428571428	39.7632857142857
340	178.023680175111	178.023437629909	178.023922720313	301.472	299.953	302.991	2	2	232.6056	285.656	196.8986	179.5552	51.0199999999998	114.284799999999	29.5858	142.855999999999	204.280000000001	158.161999999999	34.6936000000002	219.343	173.467999999999	351.969	232.6056	192.6288	124.488799999999	198.744	311.161	376.4538	221.426799999999	19.4065999999999	53.0504	62.2322	518.363199999998	137.727	13.2626	591.716	488.6758	254.0298	537.256400000003	7.14980000000004	598.540400000003	627.423	115.1696	307.140399999999	888.5942	637.625	246.6464	771.422400000005	852.903000000005
341	178.035020802153	178.030769570952	178.046856158713	303.019	298.91	307.087	54	54	278.538	338.73485714286	207.118	196.924333333334	65.3013333333335	119.3595	39.7911428571428	169.486000000001	122.52	92.8503333333336	13.2525714285715	127.535714285714	187.710666666668	406.073714285717	251.981166666666	205.905333333335	149.982	212.070857142857	159.164571428573	479.937142857145	234.665714285714	11.2310000000001	35.7100000000003	66.3185714285719	546.809333333337	79.5859999999994	13.2730000000001	724.357777777779	273.436571428571	320.369714285714	566.655000000004	7.14816666666661	911.880571428575	651.962571428571	72.3794285714288	186.686142857143	1093.74628571429	945.771750000004	86.6514285714289	883.536500000004	1064.28342857142
342	178.426325368238	178.426325368238	178.426325368238	302.991	302.991	302.991	1	1	2.04079999999999	5.10200000000003	5.10199999999998	6.1212	5.10200000000003	4.0808	3.06119999999999	1.02140000000001	0	0	2.0404	0	2.0404	3.0606	3.0606	9.17100000000005	1.0202	4.0768	0	3.0606	4.0808	1.02139999999999	1.02040000000001	3.0606	4.0808	2.04079999999999	0	3.06120000000002	0	2.04079999999999	6.12840000000003	0	4.08560000000002	7.14279999999997	0	1.0202	2.0404	2.04080000000001	1.01899999999999	2.0404	3.06119999999999
343	179.047857864366	179.046001879642	179.059898580217	88.773	81.626	90.814	26	25	98.9642500000001	222.4145	209.305	593.806285714287	30.6342857142858	398.245714285715	17.3424285714286	24.4868571428571	24.471	96.927142857143	85.704	33.66825	675.334571428572	969.908117647059	700.911750000001	715.220285714285	44.8925714285715	869.891999999999	169.3615	41.8317142857143	370.35075	42.82425	24.4868571428572	253.030857142857	337.70275	85.7640000000001	43.9091428571429	90.8054285714285	153.042857142857	43.87075	475.453142857143	40.8114285714286	748.889714285714	912.177999999999	42.882	27.5477142857143	32.648	18.36675	102.962285714286	78.5592500000001	43.8722857142857
344	179.041101905574	179.038442366464	179.052053088362	300.962	297.912	304.028	4	4	76.5214285714285	107.13	92.846	94.873285714286	66.3185714285719	83.6634285714292	59.1765714285714	46.9725714285716	80.6702857142853	82.6431428571435	195.894857142857	97.9474285714285	108.150285714286	106.184	107.13	110.098285714286	83.6634285714285	116.214857142858	72.4402857142857	98.9538571428566	113.251714285715	89.8605714285717	81.6228571428571	125.495142857143	124.474857142857	84.6837142857142	86.6999999999998	106.109714285714	122.434285714286	80.6025714285714	131.727428571429	83.7337142857146	83.7219999999999	127.535714285714	107.04	102.028571428571	187.732571428571	107.13	193.691428571428	134.677714285714	148.836571428571
345	179.070249742285	179.066680951368	179.081287458831	293.837	288.735	296.915	17	16	25.5041666666668	68.3623333333329	47.9478333333332	49.988166666667	51.0166666666668	39.7930000000001	39.7864999999999	61.1599999999999	1783.39700000001	2194.73700000001	1506.90925000001	2284.33975000001	58.1590000000001	73.4640000000002	59.1793333333335	45.9150000000001	142.84	129.561166666666	160.192333333334	153.025	47.9556666666668	49.994	42.8119999999999	50.9666666666665	48.9760000000001	28.5646666666666	37.7893333333332	53.048666666667	40.8066666666665	47.9534285714285	59.1793333333335	56.1183333333335	74.418285714286	68.3511666666665	35.7058333333332	36.7302857142857	29.5896666666667	46.9736666666667	43.8743333333334	33.6710000000001	40.8066666666665
346	179.10572470051	179.10572470051	179.10572470051	398.971	398.971	398.971	1	1	38.7684444444445	48.976	62.2335555555553	61.2133333333335	36.7280000000001	62.2335555555557	46.9608888888891	58.14	90.7997777777779	128.562	55.0920000000001	135.689555555556	60.1931111111112	48.976	47.9243333333331	56.1122222222223	35.7077777777778	45.9200000000001	31.6268888888889	43.8743333333333	89.7893333333332	67.3346666666668	53.0862222222222	91.8300000000005	47.9191111111111	45.9399999999999	33.6673333333332	43.8695555555554	33.6893333333335	39.793	48.9440000000001	45.9100000000001	35.6883333333332	43.8695555555556	34.6875555555556	32.6471111111112	32.6506666666666	43.8743333333333	32.6684444444446	34.6913333333333	42.8540000000002
347	179.105217473424	179.10401549113	179.106333481638	384.63	381.609	384.737	7	7	53.014	86.7212499999998	108.08025	126.604	65.2959999999998	98.9642499999997	69.3769999999998	126.511000000001	466.270571428571	485.341499999999	242.819499999999	505.023749999999	85.7115000000001	88.7617499999998	82.6402500000003	64.2757499999998	110.190857142857	106.106	96.9950000000001	126.497714285714	135.69325	107.13	149.976750000001	163.36	90.8022500000004	88.7617500000004	72.4402857142857	110.200499999999	53.0529999999999	73.4605714285714	86.7212500000004	84.6807499999998	119.273142857143	72.4377500000003	39.7897499999999	49.9922499999999	67.3447499999996	72.4377500000003	35.6825	55.087714285714	30.61125
348	180.034044912575	180.030047825405	180.045119706761	300.962	297.912	304.028	4	4	36.7334999999998	77.5390000000003	52.0391250000001	48.9719999999999	21.4252500000001	42.8505000000002	18.36675	22.4651428571429	31.6554285714284	35.7087500000002	52.0327499999999	28.5669999999999	41.8302499999999	62.2733749999998	46.9314999999999	41.7995	29.5882857142857	48.9420000000002	52.0345714285714	53.0474285714283	40.8100000000002	15.3171428571429	25.5071428571428	24.4868571428571	68.3567499999998	35.713125	14.28	89.7930000000001	61.2225000000001	44.8925714285714	77.6068571428574	16.336	75.5539999999999	94.8948750000001	28.5439999999999	49.994	132.632500000001	97.9560000000001	84.6184999999995	117.32875	124.39425
349	180.051699701017	180.047791396261	180.062235332	187.7	183.652	188.755	9	9	302.004571428571	867.121428571427	151.009333333334	29.5841428571428	568.299142857143	844.796571428571	526.467428571428	1992.61800000001	278.5055	329.552285714286	74.4808571428571	241.977	386.643166666665	280.578571428571	139.661714285714	15.3042857142857	740.224999999999	386.688285714286	497.899428571428	925.399142857142	47.9556666666666	3.0605	5.10571428571428	7.142	48.9737142857143	12.2434285714286	12.2434285714286	1247.66383333334	255.071428571428	242.828	66.3185714285714	154.192571428571	2807.72799999999	1240.81842857143	253.030857142857	343.836285714286	827.335857142856	1750.81028571428	474.432857142857	759.092571428571	40.8114285714286
350	181.06090949047	181.055355998756	181.066048063605	185.682	183.652	186.714	4	4	32.6491428571428	85.704	79.5822857142857	62.2403333333332	34.6913333333332	32.6506666666666	51.0083333333332	210.002285714286	48.9737142857145	31.6303333333333	14.2706666666666	39.7929999999999	41.8317142857143	55.0954285714285	49.9473333333332	18.363	53.0573333333332	98.9723333333331	42.8539999999999	94.8865714285718	11.2231428571429	9.18257142857142	3.06349999999999	4.08114285714286	12.242	4.08066666666665	3.06099999999999	120.393714285714	33.6654999999999	17.3286666666666	27.5477142857143	11.2126666666666	305.06542857143	81.5542857142857	14.284	32.6445714285714	106.114666666666	142.846666666666	75.5046666666665	65.3013333333332	6.12099999999998
351	182.02940454717	182.028455261331	182.040564134977	79.582	74.455	80.594	8	8	70.3972500000001	76.5187500000001	84.6837142857142	70.3997142857143	118.349	127.453125	118.353142857143	238.746857142857	96.8643750000001	93.036125	102.014285714286	149.97675	146.916	242.67075	132.637142857143	92.8427500000001	189.88275	222.4145	144.8755	194.86775	32.6491428571428	23.46575	17.3448571428571	23.4632857142857	68.3651250000001	33.647625	23.46575	126.409142857143	67.3364999999999	70.3997142857143	72.3895714285714	57.1339999999999	386.3905	223.43475	80.5997500000001	167.321	282.619142857143	403.012857142857	361.21275	296.903142857143	68.35675
352	182.029234402917	182.028128769275	182.033326480578	59.174	59.157	60.206	7	7	18.348	164.2844	206.0804	234.646	191.822666666667	329.5246	215.2622	374.4134	116.204	84.6738333333334	143.8764	123.460333333333	260.151	434.6904	344.8952	303.039	257.124	381.5548	175.640666666667	248.961333333333	108.1412	56.1183333333333	53.0504	46.9384	137.61	54.0776666666667	57.1312	360.1306	124.4644	161.3812	162.2118	145.883833333333	544.769	464.251666666667	146.904	238.7268	263.2116	628.4432	579.4736	264.2318	90.8838333333334
353	182.043103745404	182.043103745404	182.043103745404	166.302	166.302	166.302	1	1	3.0606	12.2424	8.16320000000001	7.14280000000001	10.204	9.18359999999996	6.1212	11.2244	4.0816	11.2218333333334	9.18150000000001	7.1498	6.1212	10.204	11.2222	7.13440000000001	6.1212	14.266	9.18359999999996	4.0808	8.1616	4.0816	8.1616	7.14140000000004	6.12240000000001	5.101	5.102	5.107	4.0808	2.0428	2.04040000000001	6.12240000000001	9.171	4.0768	5.10100000000003	5.09500000000003	4.0808	5.101	3.0612	6.12100000000001	5.101
354	182.054262244785	182.049246848167	182.059548274198	185.1715	182.632	186.714	4	4	23.4665714285714	23.4665714285714	21.42525	10.2025	49.99225	9.18225000000001	63.2555	247.721142857143	42.8520000000001	41.83025	15.2925	25.50625	14.2835	9.18257142857142	19.372875	6.12225000000001	80.6590000000001	5.10125	13.26325	113.251714285715	6.1215	6.12171428571428	6.126	5.10142857142857	5.10125	6.12225000000001	6.1215	61.215	1.02025	30.58875	13.2637142857143	17.34425	300.984285714287	12.2331428571429	19.3854285714286	53.0474285714285	10.2025	165.2805	83.6605000000001	24.486	12.2445
355	182.080482749273	182.076823065206	182.091809642138	114.263	110.188	115.301	47	47	154.063142857143	272.40675	177.529714285715	310.166857142857	151.002285714286	228.544	161.10075	531.1595	1019.14285714286	1131.49685714286	538.710857142857	1139.61925	234.665714285714	307.867428571428	291.801714285714	176.509428571428	580.542571428571	471.372	416.276571428571	694.814571428571	335.674	506.061714285714	507.436999999999	632.045714285714	423.418571428571	345.876857142857	322.162	356.378857142858	219.361428571428	158.144285714286	396.634125	235.884	593.307428571428	290.537142857143	165.2805	309.146571428571	362.916571428572	400.635428571429	175.483	398.931714285714	172.428285714286
356	182.185965481633	182.185965481633	182.185965481633	296.869	296.869	296.869	1	1	35.71	55.0954285714285	73.4605714285714	53.0548571428571	16.3222857142858	86.7242857142864	21.4260000000002	19.3718571428571	53.0548571428571	61.2085714285716	242.828	95.9068571428578	45.9128571428571	52.0782857142855	56.1157142857143	59.1765714285714	15.3042857142857	54.0751428571428	53.0548571428571	20.4057142857143	51.0142857142861	69.3794285714285	58.1562857142857	62.2374285714285	77.5417142857142	55.095428571429	68.3591428571428	25.5071428571428	64.2780000000005	24.4868571428571	56.1157142857143	20.4057142857144	40.8114285714286	57.1360000000004	49.994	54.0751428571428	64.278	10.21	186.712285714286	69.3794285714285	54.0297142857145
357	182.960394187821	182.960225935851	182.960562439792	1070.24	1070.23	1070.25	2	2	1242.86125000001	1820.69999999997	1592.22000000002	1685.06250000002	1144.44000000001	1777.85999999997	1208.69999999998	1134.80714285712	1090.37999999998	1409.63999999997	1348.44000000001	1226.04000000001	1590.08625000001	1799.27999999997	1644.24000000002	1711.56000000002	1196.45999999998	1698.30000000002	1134.23999999998	1140.93571428569	1839.05999999997	1084.25999999998	1090.88571428569	1585.17499999997	1604.45999999997	1290.30000000001	1200.99000000001	1184.22000000001	1283.15999999998	1145.45999999998	1713.59999999997	1205.63999999998	1164.42857142855	1643.22000000002	1063.38857142855	1095.99285714284	1272.95999999998	1131.18000000001	1329.89999999997	1234.15750000001	1128.57714285712
358	182.962766437141	182.957495221394	182.974322267388	44.879	42.832	45.922	139	139	833.54425	1156.9635	1343.779	1402.80555555556	1214.06444444444	1574.20288888889	1225.28688888889	1524.2037	1321.434	1351.94166666667	1040.655	1326.4875	1113.18366666667	1431.64228571429	1364.18566666667	1428.494625	1420.362	1072.28275	817.320375	1199.814	1163.05333333333	1053.9699	955.4688	1451.704	1196.72066666667	882.51625	806.995777777777	1732.3845	1036.574	1110.00177777778	1276.94444444444	1151.688	2225.10466666667	1941.60371428572	1042.6955	1426.3095	1935.41425	2115.0225	2065.01973333333	2050.64666666667	643.830333333333
359	182.96611652587	182.961786348823	182.978805541992	1071.25	1070.18	1086.59	149	136	1137.51777777778	1359.65999999998	1449.42000000001	1392.20714285716	941.459999999983	1623.83999999997	1098.53999999998	908.819999999984	1148.52	1174.01999999998	1121.99999999998	1123.02000000001	1254.31428571426	1312.73999999998	1501.44000000001	1263.77999999998	1092.41999999998	1557.54000000002	995.52000000001	819.376666666651	1538.81444444442	1030.19999999998	915.199999999983	1334.74444444442	1334.15999999998	1290.30000000001	852.719999999985	907.800000000013	1002.65999999998	1145.45999999998	1405.55999999997	1117.91999999998	949.928571428553	1337.22000000002	900.574999999985	861.899999999985	963.899999999983	939.420000000013	1226.73571428569	1128.288	1054.67999999998
360	183.964484838656	183.960089028569	183.976867243929	44.885	42.85	45.921	49	49	245.888857142857	341.795714285714	422.398285714286	433.621428571429	356.079714285714	537.657111111111	363.221714285714	473.412571428572	421.378	358.137	350.978285714286	419.337428571429	338.734857142857	481.979428571429	429.540285714286	416.276571428571	456.067714285714	363.221714285714	274.456857142857	387.708571428571	362.201428571429	292.787833333333	299.194857142857	410.154857142857	346.897142857143	268.335142857143	248.949714285714	588.68425	309.146571428572	395.870857142857	421.673	347.14	788.65325	628.496	316.288571428572	450.966285714286	592.76525	731.083733333333	643.23	732.519555555556	188.752857142857
361	184.072679429385	184.070164364707	184.084808186588	52.033	49.98	61.225	52	46	401.992571428571	439.743142857143	266.5245	230.595333333333	161.212666666667	238.758	242.828	242.0165	1693.698	1363.96283333333	2034.54466666667	593.307428571429	226.292	235.697	210.360333333333	199.985333333333	193.827142857143	212.437333333333	202.026	167.471333333333	268.347666666667	164.246833333333	192.843	296.917	245.682285714286	215.255166666666	214.27	268.347666666667	204.057142857143	166.450166666667	255.291666666667	232.625142857143	257.112	304.002571428572	203.046333333333	264.254	363.238666666667	269.324	854.019	263.203	240.585142857143
362	184.115605581716	184.113315877316	184.12709687784	203.033	199.984	204.053	16	16	30.6100000000001	60.1996666666668	38.7663333333334	71.42	128.436	154.070333333334	109.157833333333	282.632333333334	107.1175	95.8956666666668	32.6506666666666	48.9668571428571	75.4377142857143	135.704333333334	91.8257142857142	90.8054285714285	181.458285714286	112.218333333334	88.7690000000002	141.826333333334	21.4059999999999	25.5083333333334	21.408	17.3456666666667	67.3970000000001	33.6694285714286	19.3691428571428	380.522166666667	162.2065	87.7486666666669	112.236666666667	79.5860000000002	1221.388875	553.020666666668	184.680333333334	371.340666666667	789.609000000001	769.205666666668	463.209714285714	884.463857142856	181.589666666667
363	184.963996438419	184.958854044812	184.985165331647	44.879	30.606	45.921	67	64	380.5346	509.1796	526.4232	538.6656	420.4048	543.837666666667	461.1304	484.595	363.1912	483.5748	516.2212	516.288666666667	458.0698	564.613	532.5444	531.6284	407.0598	426.5272	243.8756	483.5748	425.5068	296.8782	323.7838	490.7162	457.0496	265.252	276.5284	684.611714285714	392.854	455.0092	528.0638	369.8735	891.6985	693.713333333334	339.7266	510.1	666.168833333334	693.029	736.381333333333	756.067	203.0198
364	184.985354825192	184.979238939924	184.997058416193	1070.22	1069.16	1078.41	146	144	2015.67333333334	2803.97999999995	1755.41999999997	1870.67999999997	1587.11999999997	1851.29999999997	1642.19999999997	1575.89999999997	1772.75999999997	2187.89999999996	2102.21999999996	1725.83999999997	1984.72399999996	2861.09999999999	1794.17999999997	1731.95999999997	1762.55999999997	1701.35999999997	1791.12000000002	1550.39999999997	2718.29999999995	1640.15999999997	1738.07999999997	1719.40199999997	1705.71799999997	1759.49999999997	1746.23999999997	1945.58615384615	1638.11999999997	1579.97999999997	1779.89999999997	1917.60000000001	1696.9883333333	1736.42857142854	1769.8633333333	1682.99999999997	1699.31999999997	1526.93999999997	2002.4666666667	1806.1833333333	1768.50499999997
365	184.985866527068	184.981447481262	184.998299371629	1116.15	1092.67	1133.53	263	129	710.940000000005	885.359999999984	5329.09525423729	751.739999999987	866.75181818182	613.000000000011	811.920000000004	686.186666666671	1355.3411764706	975.119999999983	2357.21999999999	552.065714285705	772.199999999985	683.399999999988	864.91875000001	900.660000000009	540.59999999999	597.719999999989	1396.38000000001	807.840000000004	668.099999999988	688.322499999987	4327.85999999999	1043.45600000001	608.963333333323	828.240000000004	543.400000000007	382.014285714291	1279.08000000001	531.420000000007	1161.78	976.139999999999	1266.50944444445	785.399999999986	619.140000000009	605.880000000006	768.060000000005	3887.49152542373	2552.04000000001	780.300000000005	548.760000000011
366	184.986855682062	184.982042866368	184.998592128695	1161.015	1150.85	1169.28	132	97	643.619999999989	795.599999999986	759.899999999986	1273.98	444.719999999992	683.399999999988	554.87999999999	441.659999999992	609.959999999989	516.119999999991	1778.29166666667	507.959999999991	1095.533	404.939999999993	681.359999999988	624.239999999989	517.139999999991	763.979999999986	1110.78	590.579999999989	724.199999999987	584.45999999999	730.320000000005	787.439999999986	869.039999999985	477.273999999991	554.635714285704	568.140000000008	591.599999999989	1616.7	793.559999999986	544.67999999999	554.87999999999	586.500000000011	622.199999999989	670.140000000009	592.619999999989	585.47999999999	1293.92375000001	1069.76615384615	689.693749999988
367	184.986425289629	184.982934242222	184.998664879007	1141.68	1134.49	1149.9	105	79	637.500000000006	1205.60416666667	828.240000000008	1905.35999999999	506.94000000001	687.48000000001	616.343750000007	767.040000000003	805.800000000006	927.168888888894	1193.40000000001	567.120000000008	1408.65285714286	906.780000000006	960.840000000004	631.389999999988	646.363333333337	823.140000000008	679.320000000007	664.743333333337	917.000000000007	521.04999999999	747.660000000005	881.280000000006	841.500000000006	465.120000000012	626.280000000006	631.132499999988	454.028000000013	745.330000000003	775.264285714296	600.780000000006	678.299999999988	816.000000000008	568.140000000008	686.280000000006	970.8125	613.019999999989	1479.42900000001	730.320000000007	700.740000000007
368	184.985602858376	184.981487093424	184.997667773966	1083.49	1079.39	1091.75	57	51	858.840000000002	676.185714285701	1188.3	1201.55999999998	912.900000000002	1140.35545454546	604.579999999989	719.883333333338	1105.49307692308	1152.60000000001	1554.84454545455	956.760000000002	1206.66	1184.22	1229.09999999998	1169.93999999998	797.640000000002	1016.94	897.600000000002	881.280000000002	1196.46	1158.72	963.900000000002	1120.98	1411.63461538462	532.439999999991	942.480000000002	889.440000000002	903.504545454547	1106.7	1183.2	539.580000000005	771.120000000002	1187.27999999998	971.905454545456	921.060000000002	626.280000000004	1248.48000000001	1477.98	535.500000000008	468.180000000007
369	184.989226194498	184.98598307144	184.996538080721	37.754	28.559	40.798	12	11	882.588333333333	1259.97444444444	1099.8295	1211.03675	975.332444444445	1213.04422222222	908.591111111111	930.448444444445	960.421333333334	850.8885	1362.03375	981.453777777778	1129.41675	1079.6505	1184.51025	1222.22622222222	870.795333333333	1244.67111111111	986.554888888889	811.09875	1120.037	788.170125	942.685333333333	1272.35566666667	1171.3905	902.306666666666	873.334	838.6455	962.069555555556	903.916888888889	1219.29833333333	970.231333333334	937.686333333333	1161.40033333333	798.85575	957.988666666667	642.81	958.093	1308.0185	898.84025	889.633777777777
370	185.032928479872	185.030894415719	185.043044947736	52.021	49.975	60.195	9	7	754.923333333334	1443.77166666667	974.415600000001	817.180200000001	1097.87866666667	882.588333333334	625.464333333334	1506.565	1163.18	972.250600000001	328.5688	1587.63866666667	1196.69733333333	1040.808	1359.4834	1057.92866666667	768.1855	1253.0512	631.586333333333	907.817166666666	410.120400000001	93.8584000000001	79.5756000000001	321.426	606.999166666667	119.379	94.8786000000001	650.8876	868.303666666668	372.373000000001	692.509200000001	382.4375	1884.24783333333	1249.70416666667	756.963666666667	1250.92866666667	2019.996	1482.3506	1165.0684	2293.4096	611.6
371	185.12212963174	185.120465497065	185.133166598291	203.0325	199.984	203.05	6	6	8.16228571428571	32.6491428571428	23.4665714285714	39.7911428571428	74.4326250000001	94.8865714285714	47.9534285714285	156.103714285714	51.0142857142857	43.8661428571428	24.4868571428571	25.5035714285714	36.702	49.994	56.11375	48.972	92.768	63.2555	42.852	70.3997142857143	14.272	16.3245714285714	7.13650000000001	9.18257142857142	37.7822857142857	20.4057142857143	17.333625	136.718285714286	76.5214285714285	55.0954285714285	45.9128571428571	39.791142857143	538.710857142857	273.436571428571	89.7851428571428	224.462857142857	451.005750000001	371.371	226.4955	378.51275	91.8257142857142
372	186.07818979421	186.077554371731	186.083473827946	515.27	510.134	518.302	5	3	4.08160000000003	17.3324444444445	8.16266666666666	11.2236666666667	7.14155555555557	10.2155555555556	8.1576	10.2088888888889	449.191111111111	1112.16333333333	14.2828	2038.73730000001	13.2626	6.12533333333333	12.252	10.2022222222222	57.1324444444446	15.305	36.7280000000001	41.8336666666666	9.18200000000002	9.18299999999999	6.1253333333334	6.12133333333334	12.244	7.14155555555548	7.14233333333333	5.10111111111106	7.14233333333333	9.18299999999999	14.2758	9.18299999999999	10.1966666666666	8.16239999999998	3.06266666666666	11.2224444444445	12.2426666666667	5.10166666666666	6.12199999999999	8.16266666666666	11.2233
373	186.143010549834	186.143010549834	186.143010549834	363.216	363.216	363.216	1	1	38.7694999999999	65.2960000000003	67.3365000000003	95.9152500000001	43.8707500000002	79.5794999999998	55.1002500000001	163.24	88.7726250000001	72.4377500000003	34.6885000000001	34.6884999999999	45.9100000000001	31.6277499999999	55.0934999999998	65.2942222222223	8.15700000000004	14.2835000000001	11.2241249999999	9.17662500000004	28.5705	7.14175000000003	7.14175000000003	28.5669999999999	32.6479999999999	7.14262500000001	8.16200000000003	49.9922499999999	12.236	24.4859999999999	21.4252500000001	17.346375	128.5515	43.8707499999999	17.34425	10.20375	32.6479999999999	57.1339999999998	16.336	21.4252499999999	10.2022222222222
374	186.959282507922	186.954454810218	186.9709742326	1076.35	1071.22	1087.6	70	47	3235.02083333333	4317.85384615384	3882.12	4448.22	1581.00000000002	4240.27538461538	3363.96	3421.61846153846	1128.11999999998	4361.52	3405.28615384615	3261.53846153846	3907.75	4353.36	5290.74000000002	5180.1915789474	3281.34	2172.59999999996	2996.76	3230.73461538461	4195.36153846153	3260.94	3200.76	3903.54	4011.62307692307	3118.14	2877.72916666667	3583.26	2945.94	3331.32	3768.90000000001	3372.11999999999	3474.69846153846	4523.02846153846	3148.74	3175.61307692307	5356.57931034481	3461.88	3332.81153846153	2737.875	3198.34615384615
375	186.961828425841	186.956273517093	186.972247062111	1113.1	1105.92	1134.5	41	27	1482.15692307692	1806.76153846154	1639.35538461538	1737.34923076923	1434.12	1622.00230769231	1461.66	1294.38	1451.46	1568.76	1739.1	1411.68	1758.78538461538	1826.82	1620.57692307692	738.905999999986	1297.44	766.020000000015	1372.92	1496.34	1713.6	1414.78615384615	1382.1	1666.91615384615	1612.42307692308	1428	1537.27846153846	1380.03846153846	1452.48	1467.78	1706.72615384615	1457.58	1398.45384615384	1660.56	1550.4	1501.44	1431.06	1308.62615384615	1870.68	1396.38	1496.44769230769
376	186.958438114124	186.955107369301	186.969010294066	1096.8	1088.61	1103.94	33	25	885.359999999984	1247.45999999998	1036.99166666665	1072.02000000002	930.239999999983	998.168333333314	829.259999999985	815.289999999984	1500.87000000001	1669.18636363637	1086.29999999998	1010.81999999998	1026.11999999998	1002.65999999998	1311.72000000001	1443.29999999997	879.239999999984	1616.70000000001	865.979999999985	850.679999999985	1104.65999999998	1092.92857142855	1060.79999999998	1074.79333333331	972.626666666648	992.460000000019	999.189999999981	926.651666666683	927.179999999983	837.419999999985	1067.93999999998	1595.99666666668	983.279999999982	1046.51999999998	910.859999999984	1070.99999999998	906.218333333316	935.339999999983	1029.17999999998	903.719999999984	992.088571428555
377	186.971133738551	186.971133738551	186.971133738551	31.627	31.627	31.627	2	2	335.134	479.5175	491.7605	430.5455	310.71875	430.5455	315.25725	289.325	291.7915	355.047	474.41625	377.4925	399.938	450.9505	428.505	500.94275	263.2245	490.8605	374.43175	370.825	358.722	391.2	327.50025	475.4365	507.0394	319.8875	374.43175	271.3865	380.55325	306.075	442.7885	328.5205	279.5485	398.91775	363.209	284.9985	299.37275	325.45975	537.67175	324.519	404.019
378	187.090337785026	187.090337785026	187.090337785026	518.301	518.301	518.301	1	1	17.3437777777778	15.2924999999999	15.305625	20.4050000000001	8.16199999999992	15.32625	12.236	6.126	170.486125000001	461.153000000002	15.3033333333334	836.107999999999	14.2835000000001	15.315	15.3149999999998	12.2430000000001	21.4252500000001	19.387125	17.3442499999998	20.4050000000001	14.2834999999999	18.36675	11.229625	19.3847500000001	15.3037499999999	8.16199999999992	12.2430000000001	10.2024999999999	14.2835000000001	15.3037500000001	15.295	13.264875	6.12149999999994	17.3437777777778	9.18900000000001	16.3239999999998	9.18224999999991	6.12149999999994	6.12150000000003	14.2852499999998	8.16266666666666
379	187.09084000126	187.09084000126	187.09084000126	510.134	510.134	510.134	1	1	12.24	22.4462857142855	10.2028571428571	21.426	9.18257142857135	13.2637142857142	8.1554285714286	14.284	181.610857142857	300.984285714286	12.2434285714286	703.038375000001	12.2434285714286	19.3854285714284	12.2417142857142	15.3042857142857	10.2028571428571	11.2231428571429	14.2839999999999	10.2028571428572	14.2839999999999	9.18257142857142	8.16228571428564	11.2231428571429	14.2839999999999	15.2914285714286	8.16114285714288	14.2840000000001	7.14099999999996	4.08114285714289	14.273	8.15542857142853	10.1942857142857	14.282	5.10142857142857	13.2637142857142	6.11742857142852	8.16799999999992	11.2231428571429	11.2231428571428	10.2028571428572
380	187.984136286838	187.984136286838	187.984136286838	82.628	82.628	82.628	1	1	234.651111111111	440.736	318.552	398.91775	161.1995	241.79925	147.93625	189.7665	189.51075	253.394	516.309750000001	251.01225	157.1185	236.553	139.77425	160.17925	229.725	63.26325	84.6784444444445	118.349	320.3585	157.1185	250.9815	255.09375	192.843	185.579333333333	155.097	229.55625	111.20725	178.54375	201.88575	105.150125	134.581333333333	198.943333333333	110.184	185.6855	96.9237500000001	137.73375	174.46275	109.16675	130.592
381	188.070162648168	188.063107849426	188.079879890328	193.833	190.755	194.842	21	21	161.205142857143	368.323142857143	311.201666666667	444.844571428571	270.653333333333	403.012857142857	284.659714285714	1037.50533333334	601.996666666668	799.904	360.160857142857	1007.868	281.611999999999	360.160857142857	328.762	226.471714285714	425.409499999999	417.248166666667	333.633428571428	614.742333333334	333.648999999999	376.134000000001	366.239833333332	457.088	354.039142857143	271.396	213.239714285714	415.275666666668	288.740857142857	240.585142857143	335.634833333334	225.677833333334	895.852666666669	517.309000000001	240.787428571428	306.891	533.634333333332	469.276666666667	250.990285714286	517.308999999999	462.820571428571
382	188.113938058699	188.108814373351	188.120245517829	290.2745	286.694	290.77	4	4	43.8415714285714	101.013	60.1898333333337	59.1765714285714	54.0776666666663	38.7726666666664	51.0571428571426	188.576666666668	61.1599999999999	121.419666666666	20.4066666666667	172.428285714286	10.2028571428571	38.7726666666668	15.3042857142857	20.4057142857143	18.366	22.4462857142857	9.19050000000001	18.3630000000001	18.3659999999999	23.4676666666667	12.232	12.2320000000001	21.426	27.5444999999999	11.2218333333334	42.8469999999999	11.2404285714285	25.5083333333334	23.4638333333335	18.3651428571428	436.274666666666	113.257	9.18300000000002	14.2846666666667	142.846666666667	245.900333333334	37.7505714285714	30.6100000000001	90.7927142857145
383	188.109416276391	188.106764083119	188.120850169673	172.419	169.381	173.445	22	22	55.1430000000001	122.54	96.9158333333335	139.762833333334	132.621666666667	193.831666666667	193.863333333334	426.429666666665	92.8351666666668	129.582333333334	35.7408333333334	74.4721666666668	53.1006666666668	117.319166666667	70.4029999999998	55.08	260.185000000001	129.582333333334	106.114666666667	165.294	43.9101666666667	96.9158333333335	73.4640000000002	30.6349999999999	51.0166666666665	91.8299999999998	63.2503333333334	290.011333333334	197.944666666667	107.135	99.9926666666664	47.9478333333334	1018.29266666667	560.071499999998	173.456666666666	290.794999999999	1030.48857142857	625.464333333335	346.856666666667	779.022999999999	195.904
384	189.068859050616	189.068859050616	189.068859050616	193.81	193.81	193.81	1	1	30.6100000000001	65.3013333333335	33.6984999999999	70.4030000000002	31.6613333333333	74.4843333333335	30.6100000000001	158.280833333334	39.7956	128.562	17.3428333333334	139.922666666667	39.7930000000001	62.2403333333335	45.9674999999999	39.7865000000001	75.5046666666669	71.4233333333332	54.0776666666668	76.5875000000001	47.9478333333334	56.0633333333335	44.8873333333334	77.5453333333335	42.8540000000001	26.5286666666667	33.6710000000001	64.2809999999998	31.6303333333334	21.406	41.8268333333334	27.5759999999999	128.562	56.1183333333335	24.484	51.9860000000001	70.4029999999998	70.4029999999998	22.4473333333334	84.6738333333335	43.8313333333334
385	189.089528618133	189.088303254458	189.090753981807	384.6525	384.624	384.681	2	2	24.468	55.0934999999998	55.0568571428571	80.670285714286	31.6277499999999	44.8909999999999	32.6479999999999	90.8022500000004	10.2025	10.19625	13.26325	9.18224999999997	29.590875	42.8504999999999	34.6885000000001	32.6479999999999	37.7261249999999	71.4174999999998	27.567	54.0732499999999	86.7242857142857	86.7212499999998	65.2960000000003	99.0370000000001	69.3770000000003	56.1137500000002	51.0250000000003	53.0548571428571	14.2835	29.5872500000001	46.9315000000002	46.9314999999999	44.8635000000002	27.5467500000001	29.5872499999999	21.4252499999999	30.6112499999998	36.7302857142857	13.2535	30.6074999999999	9.18337500000001
386	189.125589546971	189.125589546971	189.125589546971	232.626	232.626	232.626	1	1	8.16300000000001	16.312	17.357	23.46575	10.21	12.252	12.2426666666667	13.273	19.399	16.324	14.2835	25.509375	17.346375	23.46575	8.16914285714285	15.30375	76.4625000000001	70.4058750000001	63.2555	64.27575	28.567	65.3040000000001	53.99375	45.91125	26.52975	27.594	26.51025	16.324	17.34425	13.255125	15.315	14.2753333333333	19.399	14.2835	14.2835	13.26325	15.30375	18.3644999999999	13.26325	17.34425	8.16200000000001
387	189.126357863621	189.126357863621	189.126357863621	241.808	241.808	241.808	1	1	39.7911428571428	52.0345714285714	73.3988571428571	74.5451666666668	34.6897142857143	42.852	46.9027499999999	86.724285714286	25.5071428571428	23.4830000000001	12.2417142857143	25.5071428571428	43.8722857142857	45.9128571428571	32.6491428571428	30.6085714285714	80.6025714285714	91.8225000000001	74.4808571428574	95.9068571428571	65.2982857142857	78.43	80.5912857142859	66.3185714285717	35.705	43.8722857142857	32.6217142857143	37.7452857142857	13.2637142857143	19.3854285714286	24.4662857142857	33.66825	46.9331428571428	18.3805714285715	6.12171428571428	22.4274285714286	23.4665714285714	15.3042857142857	12.2434285714286	24.4868571428571	7.142
388	190.914782637328	190.90842850649	190.921136768165	49.481	48.96	50.002	2	2	199.9984	311.161	334.642	329.6215	310.1408	440.7264	323.4668	199.24125	197.9188	213.2636	206.0905	191.7976	344.8445	335.66225	288.1335	335.6458	45.9090000000001	30.606	17.3434	19.3838	373.4115	136.7068	155.078	283.02475	327.50025	246.8884	239.75875	193.8475	247.9086	319.3852	309.59025	200.9794	156.1212	359.1104	209.141	160.1714	146.916	156.09825	154.05775	127.53125	396.4688
389	191.101002472522	191.100279162265	191.101986437704	56.114	56.108	56.124	3	3	45.8742857142857	72.4402857142857	75.5663333333334	96.9316666666667	79.5822857142857	83.7356666666667	53.0102857142857	112.236666666667	84.6244285714286	118.353142857143	67.331	101.942857142857	46.9331428571429	60.1996666666667	54.0776666666667	51.0142857142857	138.758857142857	71.4933333333333	61.2685714285715	118.436	14.284	15.3085714285714	24.488	18.372	23.4271428571429	8.16228571428572	5.10166666666667	25.5071428571429	19.3854285714286	30.665	18.3651428571429	16.3245714285714	53.0548571428572	25.5035714285714	16.3245714285714	18.3651428571429	44.8925714285714	36.7302857142857	41.8336666666667	35.68	20.4228571428572
390	191.14133961737	191.140412782666	191.144384047564	384.6155	375.441	384.737	10	9	23.4523333333334	54.0717777777775	65.2586666666664	123.527555555555	8.16266666666666	88.7593333333335	27.5459999999999	19.3847500000001	10.2022222222222	13.2556666666667	8.16177777777774	13.2628888888888	80.6063333333333	195.882666666666	92.8402222222224	76.5166666666663	8.15733333333335	219.347777777778	95.9635555555554	17.3456666666667	211.186	173.437777777778	123.460333333333	203.179	140.806	103.042444444445	83.6810000000005	135.704333333333	58.1526666666664	13.2632500000001	70.3953333333335	5.10111111111112	28.5495000000001	135.704333333333	52.0327499999999	47.9504444444442	59.1793333333333	9.18200000000002	50.9833333333331	103.04525	16.3253333333333
391	191.141174894205	191.140349925759	191.142436335297	351.9295	342.833	352.033	10	7	21.4269999999999	35.7116666666664	37.7523333333334	54.1218333333334	5.10083333333336	56.1183333333335	6.11599999999999	11.2231428571429	6.11600000000004	9.19050000000001	2.04033333333333	8.16133333333338	36.7679999999999	64.2810000000001	47.9086666666666	45.9599999999999	10.2028571428571	131.623	99.9926666666669	6.11657142857145	151.009333333334	102.033333333334	90.809666666666	110.190857142857	100.996500000001	89.7746666666672	56.1091666666665	103.154666666666	53.0053333333332	6.12171428571428	56.1091666666665	12.242	5.10142857142857	42.8960000000003	38.7654285714287	6.12599999999999	40.8533333333332	7.14116666666671	6.12199999999996	65.2982857142857	2.04066666666665
392	191.14175706038	191.14080472506	191.141929144608	398.914	398.907	399.906	3	3	26.5162857142856	54.0751428571428	60.1968571428571	77.5417142857142	22.4462857142857	67.3105714285713	14.29	38.7545714285713	15.3042857142857	17.3509285714286	14.289	13.2637142857143	25.5071428571428	58.1562857142857	49.9904999999999	34.6897142857143	15.3034615384616	42.8339999999999	22.4462857142857	15.3046153846154	57.1319999999998	83.6575714285715	49.994	82.6373571428572	40.7942857142858	70.3947857142855	86.7261538461539	32.6491428571428	30.6214285714285	12.2381538461538	46.9134285714286	21.426	38.754153846154	38.7708571428571	44.8925714285714	22.4557142857142	57.136	19.3854285714286	25.5178571428571	48.9747692307693	10.2028571428571
393	191.14162639036	191.141525061422	191.142870352391	321.367	321.362	321.395	3	3	16.3382857142858	35.7466666666669	38.7708571428571	62.2374285714285	5.10142857142857	52.0345714285714	5.09714285714287	12.2417142857143	9.18257142857142	12.2434285714286	12.2434285714286	15.2914285714286	73.4605714285714	84.6837142857142	58.148142857143	57.1840000000002	6.12085714285716	113.251714285714	101.008285714286	4.08066666666665	62.2374285714285	60.1462857142859	28.568	53.0994285714288	53.0548571428571	48.9325714285716	25.4875	66.3185714285714	33.6694285714286	5.10142857142857	34.6672499999999	6.12171428571428	10.2028571428571	36.7302857142857	17.3448571428571	15.3042857142857	40.8114285714286	6.11657142857145	22.4462857142859	39.7911428571428	8.16228571428571
394	191.142112580512	191.14172979798	191.142495363043	365.741	365.222	366.26	2	2	19.3858461538462	45.9138461538462	37.7513846153846	49.9913076923076	20.4046153846154	53.0319999999999	15.3046153846154	24.4855384615384	22.4455	28.5664615384615	15.3034615384616	17.3517692307692	37.7513846153846	44.8901538461538	37.7485384615384	17.3452307692308	26.5394999999999	53.0559999999998	29.588923076923	21.42525	58.1531538461537	113.2015	80.6043076923077	65.2947692307691	29.5755384615384	54.0722307692307	30.5930769230769	30.6092307692308	15.2976923076923	12.2436923076923	27.5462307692308	15.3103846153846	15.3034615384615	21.4264615384615	22.4450769230769	20.4061538461539	18.3641538461539	13.269	11.2284615384616	34.6747692307692	8.16184615384617
395	191.142611260578	191.141338334909	191.143884186247	309.124	309.119	309.129	2	2	81.6218181818183	148.959818181818	164.263909090909	166.393363636363	9.18245454545451	106.108363636363	24.4865454545455	43.8492500000001	14.2838181818181	22.4459999999999	9.18245454545456	19.3851818181818	38.7323636363638	31.6284545454546	25.5090909090909	37.7332727272728	22.4459999999999	104.123454545454	80.6432000000002	31.6425454545455	28.5676363636363	41.8311818181819	55.0947272727273	52.0659	33.669	34.6892727272728	24.5016	34.6892727272726	21.4257272727273	19.3851818181817	26.5270909090909	10.2027272727273	27.5473636363635	26.5270909090909	14.2838181818181	21.4257272727272	35.7095454545453	21.4142727272727	16.3170909090909	38.7703636363637	5.10363636363637
396	191.141200675051	191.141200675051	191.141200675051	249.954	249.954	249.954	1	1	20.4060000000001	32.6496	29.5887	36.7272	10.203	34.7276	15.303	22.4473333333333	32.6495999999999	32.6495999999999	18.3654	34.6902	20.406	32.6496000000001	22.4466000000001	25.505	14.2828	23.4668999999999	19.3743	35.7104999999999	33.6698999999999	52.0608	29.5864444444444	30.606	19.3857	21.4263000000001	20.4059999999999	24.4847999999999	12.24	28.5515999999999	24.4872	14.2842	25.4925	18.366	11.2233	28.5683999999999	20.4039999999999	13.2782	18.3654	20.4040000000001	18.3654000000001
397	191.178798899931	191.178798899931	191.178798899931	591.773	591.773	591.773	1	1	30.61125	118.349000000001	97.8773333333338	121.409750000001	36.756	157.233999999998	29.5654999999998	77.5390000000003	32.672	28.5459999999998	43.8707500000002	63.2554999999994	36.7290000000002	243.839750000001	85.8269999999998	81.6199999999992	21.4383749999998	27.567	14.28525	23.4657500000001	35.7087500000002	26.5069999999998	40.8100000000002	97.9440000000004	69.4280000000001	20.4050000000001	9.18225000000004	38.7694999999996	35.7087500000002	15.3037500000001	24.4860000000001	16.3235555555556	125.583	70.3972499999993	7.14700000000001	31.6044999999998	58.1542499999994	65.2960000000003	26.5264999999997	75.4985000000003	35.7087499999997
398	191.178612486319	191.175491120094	191.19238379018	614.2105	600.911	624.4	48	29	109.17057142857	1138.70171428571	655.023428571423	1343.86575000001	438.661428571433	995.736888888891	685.631999999994	1137.6345	427.499714285717	1657.93333333333	143.860285714287	482.282625000002	624.414857142852	716.140285714293	650.919499999994	328.532000000002	409.134571428568	121.413999999999	76.5214285714279	193.854285714287	455.365999999996	319.349428571431	91.8128571428567	504.021142857139	124.470500000001	57.1360000000004	75.5011428571422	270.375714285712	41.8317142857139	244.868571428573	89.7820000000004	383.627428571425	1346.83999999999	564.218000000004	81.5657142857137	435.661999999996	358.120285714283	1250.92866666667	185.692000000001	204.050000000001	107.060625000001
399	191.97512159765	191.97512159765	191.97512159765	252.006	252.006	252.006	1	1	7.1414	15.306	36.7272	46.9314999999999	8.1616	42.8484	12.2424	17.3434	3.0606	9.18224999999997	18.3636	7.1414	57.1312	81.616	73.4544	64.2726	5.101	8.16199999999998	8.15360000000001	5.101	29.5916	12.2448	6.1212	19.3876	57.1312	53.0504	21.4242	133.6462	51.01	29.5916	78.5554	25.5062499999999	8.1616	129.5654	62.2322	66.313	108.162399999999	11.2486	12.2448	100.9998	2.0404
400	192.048917732658	192.048917732658	192.048917732658	657.054	657.054	657.054	1	1	7.14218750000002	21.4186874999999	23.4743750000001	16.325	9.18281250000003	16.3249999999999	13.2543125	9.18843750000002	13.2640625	7.14175000000003	12.243	11.2220625	18.3644999999999	20.4050000000001	17.3453125	20.4049999999999	9.18281250000003	17.3389375	10.203125	13.26325	21.4252499999999	7.14218749999997	9.18281250000003	15.298125	18.3644999999999	16.325	5.10312500000001	9.18281250000003	11.2234375	12.24375	19.391875	10.2025	19.3859375000001	17.3453125	11.2193125000001	9.18281250000003	9.18224999999997	11.226875	13.2681249999999	10.199375	5.10125000000002
401	192.050135265196	192.04479504657	192.063127104621	356.05	350.961	356.074	7	7	23.4862857142858	31.6288571428571	27.5477142857143	26.5274285714286	16.3245714285714	14.284	6.11657142857145	40.8057142857141	22.4462857142857	56.1549999999999	14.284	49.9869999999997	15.3171428571428	29.5882857142857	28.568	27.5477142857143	21.4094999999999	47.9534285714285	40.8114285714286	75.4429999999995	84.7429999999999	8.16228571428571	12.2434285714286	13.2637142857143	101.008285714286	28.568	8.16228571428571	89.7851428571428	51.0142857142857	59.1765714285714	71.4100000000002	10.2028571428571	107.12625	75.5011428571428	7.142	14.2963333333334	82.7125714285717	43.8722857142857	14.284	49.994	126.515428571429
402	192.065632919257	192.065632919257	192.065632919257	325.476	325.476	325.476	1	1	7.142	8.16228571428577	7.142	16.324	12.2430000000001	13.264875	7.14100000000002	6.12171428571428	221.402	325.459750000001	161.182571428572	311.187142857143	7.142	12.2434285714286	10.1942857142857	7.14200000000005	40.8114285714286	39.7911428571428	27.5438571428572	38.7708571428571	10.1957142857143	10.1871428571428	5.10142857142857	6.12171428571428	4.08114285714286	6.117	6.11657142857145	17.3448571428571	3.06342857142858	6.12000000000004	5.09714285714287	5.10071428571426	7.142	10.2028571428571	4.08114285714289	5.09928571428572	7.14099999999996	6.1165714285714	6.12171428571433	8.16228571428571	7.142
403	192.138730317159	192.136565370453	192.152303048427	172.425	170.344	173.451	25	25	196.064	253.249333333334	167.307333333334	235.6585	5.10083333333334	179.549333333334	42.8470000000001	13.2621666666666	1131.54966666667	837.693666666665	200.1944	440.784000000001	179.725333333334	217.2955	192.834	98.9677142857142	10.2016666666667	141.826333333334	58.1495000000001	4.08133333333334	432.974666666667	156.0855	134.662	219.550833333333	479.478333333334	159.172	186.712285714286	909.859500000002	410.174000000001	11.2236666666666	542.817333333332	187.710666666667	941.723714285718	848.224000000001	192.843	379.563999999999	810.144666666669	8.16266666666669	376.485428571428	519.9944	466.292333333334
404	192.14281509355	192.139031832893	192.149671097463	342.807	339.709	343.853	4	4	32.6528000000002	75.4948	72.5028333333335	87.7372	3.06120000000002	23.4921999999999	7.1582	7.1414	426.464500000002	221.3834	101.0196	140.7876	11.2222	5.101	29.5858	8.16319999999996	3.0606	10.2139999999999	6.13200000000002	8.15200000000004	19.3831666666666	12.2424	7.1414	10.192	10.202	1.02040000000001	3.06119999999999	49.988166666667	2.0404	4.08560000000002	18.3636	5.10199999999998	4.08560000000002	13.2651999999999	6.12240000000004	3.0606	7.1414	13.2626	5.101	7.1414	4.0808
405	193.048942069489	193.043944513173	193.060370577075	253.026	249.96	254.068	36	36	398.950333333334	776.437428571428	1268.17075	1384.648875	1113.13171428571	1568.95225000001	1207.97600000001	2015.06428571429	171.407999999999	176.517666666666	166.287166666667	37.7523333333332	2235.36775000001	2784.35971428571	2591.435	2444.60457142857	343.796166666666	164.273666666666	239.565714285714	306.085714285713	1255.92775000001	362.201428571428	35.7050000000001	522.386285714285	1715.04025000001	1153.8085	720.321714285711	3341.31874999999	1960.98914285714	2026.28742857142	2132.3225	1632.45714285715	3880.01074999999	3280.10375000001	2278.21825	2668.04714285714	3149.51175	3287.62	2010.91275	3196.44325	162.233
406	193.0488907954	193.044563187217	193.060681467471	214.2495	210.174	215.264	28	28	11.2328333333334	32.6453333333334	20.4057142857143	34.6856666666667	17.3448571428571	37.7461666666667	17.3626666666667	83.6536666666668	3025.04125	2999.698	1902.83285714286	348.612000000001	54.0675714285714	113.257	80.6025714285714	16.3245714285714	94.8910000000002	21.426	29.5848333333334	132.643333333334	132.748571428571	51.0583333333334	37.7461666666667	36.6960000000001	213.239714285714	98.9677142857142	109.155285714286	768.275142857142	139.785666666667	120.281333333334	240.798666666667	153.042857142857	354.055666666667	373.381000000001	161.212666666667	289.037333333334	90.8817142857142	314.248	63.2488571428571	333.353142857143	13.2513333333334
407	193.051464792388	193.046779377568	193.060483425924	358.114	351.987	359.128	18	18	8.16914285714289	12.2430000000001	12.2445	10.2025	9.18225000000004	10.2025	7.13737499999998	23.4686249999999	30.6075000000001	28.588	19.3847499999999	11.215875	8.16300000000001	11.2145	12.2430000000001	11.22275	10.18875	8.16300000000001	15.3042857142857	19.3728750000001	14.294	12.2430000000001	8.16200000000003	16.324	14.2835000000001	11.22275	8.16199999999998	12.2445	5.09812499999999	10.2025	8.16300000000001	6.12149999999998	20.4049999999999	11.2231428571429	5.10125000000002	11.22	8.16700000000003	24.4860000000001	9.18225000000004	9.18224999999997	8.16199999999998
408	193.051436574221	193.04794153162	193.060291670825	336.6855	334.647	337.702	6	6	10.1942857142857	15.3042857142857	14.284	14.2819999999999	13.2637142857143	13.2637142857143	9.18128571428567	16.3245714285714	67.3388571428571	58.1074285714288	33.6647142857144	26.5274285714286	15.3042857142857	13.2637142857143	14.284	15.2925	13.2637142857143	10.2028571428571	10.1985714285714	12.2434285714286	13.2637142857143	13.2637142857143	13.2748571428571	9.17485714285717	10.2028571428571	9.18257142857142	13.2618571428572	19.3854285714286	7.142	14.284	11.2325714285714	7.142	30.6085714285714	16.3245714285714	10.2028571428571	18.3651428571428	16.3245714285714	17.3448571428571	15.3042857142857	25.4892857142857	8.16228571428571
409	193.084633863415	193.08082984791	193.0954026552	207.1025	204.058	208.14	14	14	10.2033333333333	7.14116666666668	10.2014285714286	13.2637142857143	25.4892857142857	12.2417142857143	23.4665714285714	22.4473333333334	1163.18	594.826571428571	568.299142857143	410.154857142857	9.19028571428575	16.3253333333333	27.5477142857144	7.14200000000002	53.0177142857143	20.4057142857143	26.5286666666667	66.3216666666665	27.5477142857143	46.9353333333332	25.4857142857143	55.1430000000001	19.3854285714286	42.8520000000001	23.4665714285715	27.567	12.2434285714286	15.305	13.2643333333334	22.4462857142857	73.4639999999998	12.244	27.5490000000001	64.2705000000001	24.4868571428571	51.0142857142857	46.933142857143	22.4462857142857	10.2028571428572
410	194.047792414473	194.047792414473	194.047792414473	351.987	351.987	351.987	1	1	3.06085714285714	10.2028571428571	8.16228571428571	5.10499999999999	5.10142857142857	5.10142857142857	7.13600000000002	10.2028571428571	4.0777142857143	10.2100000000001	4.08114285714286	10.2028571428571	10.2114285714285	7.14174999999998	8.15600000000001	5.10571428571426	5.10142857142857	9.18257142857142	6.12171428571428	8.1554285714286	6.12171428571433	3.06085714285714	4.08114285714286	8.16228571428571	12.2417142857143	3.06085714285717	4.08114285714286	6.12685714285711	4.0777142857143	4.08114285714286	14.284	5.10142857142857	6.12171428571428	11.2325714285715	6.12085714285716	7.14699999999999	6.12685714285711	5.1007142857143	6.12171428571428	8.16228571428571	7.142
411	194.053019684681	194.053019684681	194.053019684681	211.212	211.212	211.212	1	1	5.107	1.0204	8.16320000000001	8.16320000000001	4.0808	3.0612	6.1284	14.2828	400.938600000002	372.811	194.8582	52.0404	8.1616	5.101	6.1212	8.1616	15.303	2.0408	3.0606	20.404	9.1926	7.14980000000004	6.12240000000001	9.18360000000001	16.3232	16.3232	13.2626	75.4948	15.306	13.247	21.4242	24.4896	34.6868000000002	46.9292	20.404	36.7704	13.2782	28.5712	2.0404	16.3232	3.05759999999998
412	194.063564063384	194.062102030339	194.065026096428	253.5135	253.009	254.018	2	2	31.6288571428571	82.6431428571428	139.779142857143	61.2171428571428	140.799428571429	212.189714285715	153.042857142858	276.49742857143	23.4665714285713	17.3448571428572	21.423	12.2434285714286	313.227714285715	369.343428571428	354.039142857143	306.085714285714	45.9128571428571	16.3245714285715	20.3885714285714	36.7302857142855	83.6517142857145	39.7911428571428	12.2417142857143	53.0548571428571	173.424285714286	147.941428571429	79.5822857142853	528.508	236.706285714287	275.477142857142	254.051142857143	200.996285714286	629.494249999998	465.250285714287	261.193142857143	355.059428571427	450.966285714286	472.789142857144	141.819714285715	475.453142857144	20.4057142857143
413	194.072424524726	194.066190120429	194.078107810882	228.023	226.481	230.592	4	4	45.9149999999999	125.501	91.8149999999997	133.641833333333	74.6181666666664	86.7283333333331	62.2403333333332	226.476999999999	38.7346666666668	68.3623333333332	16.3253333333333	26.5286666666666	62.2301666666665	81.6933333333335	97.010833333333	73.4639999999998	29.5848333333332	57.1386666666665	15.3025	45.8700000000001	33.6709999999999	7.14233333333332	3.05799999999999	21.4269999999999	34.6913333333332	8.16266666666665	8.16266666666665	98.9723333333331	16.3253333333333	31.6303333333333	40.8533333333332	12.244	193.863333333334	89.7746666666664	19.3863333333333	17.3456666666666	44.8946666666666	116.432	27.5444999999999	21.4269999999999	10.2033333333333
414	195.120066630046	195.120066630046	195.120066630046	160.158	160.158	160.158	1	1	36.7319999999999	71.42	169.347666666667	338.695333333332	56.1183333333335	268.347666666666	36.7319999999999	76.5999999999998	26.5286666666667	60.1898333333334	53.0486666666667	80.5273333333331	85.6939999999997	56.0633333333332	65.2906666666665	36.7319999999999	18.366	40.8466666666667	23.4676666666666	33.6379999999999	62.2301666666665	30.6100000000001	251.001999999999	57.0826666666665	25.5333333333333	25.5083333333333	609.835499999999	38.7663333333334	35.7058333333334	22.4473333333333	36.7619999999999	16.3253333333334	54.1218333333334	61.1600000000001	28.5646666666666	16.3093333333333	28.5693333333334	64.2810000000001	34.6913333333332	33.6655000000001	16.3226666666666
415	196.039997619598	196.03845471828	196.040804784751	91.839	91.811	97.927	7	7	1120.2345	1447.73475	1484.46375	403.295	25.5071428571429	870.013714285714	17.3497142857143	22.4462857142857	2274.13725	2935.97114285714	25.5071428571429	905.982000000001	2623.15457142857	4420.68	3341.68685714286	2803.11728571429	24.4868571428571	3044.53257142858	2348.3	4.081	482.57825	44.8635	103.034428571429	127.428571428572	958.014749999999	256.271	71.48	389.749142857143	1924.25885714286	16.3245714285715	1613.07171428572	17.3448571428572	73.4579999999999	5028.10742857144	2442.232	3102.68885714286	7066.49885714287	48.9737142857143	128.56725	4519.86571428572	7.14174999999999
416	196.040187273425	196.040187273425	196.040187273425	59.174	59.174	59.174	1	1	9.17279999999999	376.5276	681.4936	1508.8758	11.2244	2198.531	7.1414	2.0404	366.84	308.1004	9.18359999999999	7.1414	1337.4822	1106.1136	1624.4768	1207.976	57.1312	30.606	1.02175	27.54675	316.262	11.2222	29.5858	43.8772	532.0224	31.6324	71.414	2891.2468	783.5136	9.1926	611.0998	4.0808	32.6464	3469.87025	402.979	6.1212	2371.965	7.1414	13.2626	2266.8844	14.2996
417	196.0527891094	196.041173831103	196.069838064583	58.16	55.076	66.311	97	96	15.29	430.580666666667	9.1815	1634.38328571429	1073.21533333333	2231.1045	329.567666666667	2836.52666666667	59.1213333333333	786.627576923077	12.2434285714286	39.793	1634.3604	1311.12833333333	1702.7138	1269.3776	6788.7435	5260.9995	1935.11083333333	5461.97233333334	7.14116666666667	57.1386666666667	12.2417142857143	7.142	5.09666666666667	8.16266666666667	15.3025	3160.47633333333	21.427	1072.05	639.790800000001	601.898333333333	4520.5062	3589.36514285714	2.04033333333333	1403.74933333333	2622.25666666667	204.066666666667	10.2016666666667	2310.82866666667	150.1115
418	196.046698589639	196.04082565183	196.069992659928	92.5665	79.574	110.21	136	105	1120.2345	1478.34225	1479.429	1871.75882352941	2768.277375	2726.42325	3240.32411111111	4771.70925	2558.945	3261.65044444444	2416.97225	4031.91822222222	2690.619	4567.012	3425.06033333333	2840.724	2698.56125	3133.44366666667	2638.99777777778	2439.49828571429	487.73925	59.1382500000001	109.16675	130.512	968.190888888889	256.271	104.142	4087.87269230769	2270.09333333333	1497.68622222222	1622.1975	978.419750000001	8778.821	5760.55177777778	2442.232	4611.53	9774.70200000001	9472.76333333332	6703.21250000001	10485.1877777778	2341.346
419	196.046160380046	196.042682420768	196.062541373971	71.422	68.35	76.502	35	35	19.3854285714286	520.981533333333	511.163142857143	367.302857142857	873.383384615384	403.848	1095.3184	33.6694285714286	83.6282857142858	440.917714285714	69.3794285714286	19.3843846153846	713.141307692308	1911.97973333333	1028.448	1010.38235294118	16.3236923076923	312.190615384615	15.2976923076923	11.2233846153846	135.7455	32.6468571428571	28.568	31.6288571428571	224.462857142857	49.994	45.8935714285714	163.177142857143	129.579076923077	27.5477142857143	501.980571428571	23.4653076923077	17.3439230769231	1258.50371428571	197.935428571429	119.376	821.33	5003.71466666667	55.0722857142857	750.1725	69.3809230769231
420	196.073156389697	196.073156389697	196.073156389697	61.215	61.215	61.215	1	1	4.08133333333334	32.6491428571429	4.08133333333333	4.08066666666667	828.510666666667	4.08133333333333	274.738666666667	1036.65866666667	115.184666666667	56.1091666666667	5.10166666666667	191.822666666667	7.142	3.061	2.04066666666667	2.041	2454.521	1986.86628571428	580.461285714286	1779.46133333334	6.121	2.03866666666667	4.08066666666667	10.2033333333333	1.02033333333333	9.18300000000001	1.02033333333333	286.666833333333	34.6897142857143	907.076333333333	2.04066666666667	241.7795	1075.25566666667	80.6063333333333	1.02016666666667	298.943714285714	130.581333333333	873.262666666666	7.14116666666667	0	61.2200000000001
421	196.074803962561	196.074803962561	196.074803962561	88.756	88.756	88.756	1	1	332.605789473684	110.188421052632	27.5556315789474	6.12157894736842	2995.49361111111	16.3242105263158	1840.55473684211	3348.50368421052	275.314736842105	4.08488888888889	220.376842105263	3940.25631578948	4.08105263157895	7.14	5.10131578947369	4.08105263157895	1178.74166666667	183.704210526316	420.354444444444	1126.356	19.385	23.4587894736842	32.6484210526316	11.22	66.3205263157895	12.2437894736842	41.8437368421053	508.953736842105	91.8236842105264	1240.64	41.82	993.023315789473	8091.26335	3.06083333333333	12.2469473684211	1970.12815789474	7.14184210526315	10738.2697368421	33.66	2.04052631578947	1155.94325
422	197.045165811183	197.045165811183	197.045165811183	92.854	92.854	92.854	1	1	16.324	83.6605000000001	130.688	60.239	19.38475	125.583	23.46575	35.70875	21.42525	175.483	16.326	22.44825	228.704	465.234	271.22025	282.60925	26.5265	320.3585	98.0160000000001	18.3645	59.18175	24.471	16.324	29.590875	52.03275	38.7695	18.378	39.819	92.8427500000001	32.6471111111111	106.041	20.405	58.1115	588.096	205.195875	23.46575	677.427555555556	42.8505	30.6075	553.980666666667	35.70875
423	197.045051499168	197.045051499168	197.045051499168	59.185	59.185	59.185	1	1	10.1933333333333	42.854	78.562	124.480666666667	10.2033333333333	243.859666666667	13.2643333333333	21.427	17.3258333333333	31.6303333333333	27.5445	12.242	162.233	119.379	179.549333333333	139.785666666667	32.6453333333333	47.9086666666667	19.4053333333333	25.5083333333333	22.4473333333333	10.2016666666667	10.2033333333333	12.242	34.6573333333333	12.244	16.3253333333333	18.3651428571428	29.5896666666667	8.16933333333333	18.3651428571428	10.2016666666667	33.671	383.582666666666	14.2846666666667	11.2236666666667	66.3185714285714	18.3651428571428	35.7116666666667	70.472	16.3413333333333
424	197.050593489307	197.045829993452	197.062667543776	92.831	82.651	98.976	37	35	142.835	169.3615	167.444	71.46125	302.031	128.646	122.475	486.65925	242.8195	300.97375	16.324	400.95825	272.440125	482.57825	331.378125	287.74575	89.7820000000001	330.561	237.893	97.9439999999999	59.18175	24.471	17.34425	37.7261250000001	88.7617499999999	36.7302857142857	24.504	119.36925	214.2525	193.8475	148.86525	95.9035000000001	1115.10288888889	586.054	237.893	469.315	1142.21925	1163.05333333333	34.69275	1165.51176470588	174.46275
425	197.064052806181	197.046222057157	197.074251368555	57.145	55.076	62.245	15	15	6.11742857142857	20.4066666666667	6.12085714285714	47.9534285714285	86.7242857142857	22.4656666666666	3.0605	368.271571428571	58.1074285714285	9.18257142857142	4.08114285714286	3.05828571428571	3.061	24.4868571428571	14.284	18.3651428571428	1028.448	767.165333333334	329.836833333333	999.9675	20.4057142857143	6.12171428571428	1.02028571428571	9.18257142857142	28.524	7.142	6.12171428571428	384.647714285714	15.3025	92.9413333333333	56.1078571428571	63.2813333333333	569.319428571428	49.9963333333333	44.8925714285714	154.045166666667	266.294571428572	115.278833333333	6.12171428571428	247.929428571428	91.89
426	197.047112012768	197.046313786911	197.061856919441	72.437	71.412	73.468	6	6	24.488	55.044	47.9544615384615	44.8935384615384	28.5693333333333	41.8136923076923	24.498	31.6295384615384	28.5553333333333	35.7116666666667	52.0317692307692	26.5265	59.1745	92.848	77.5433846153846	69.411	21.42525	52.03275	17.3371666666667	24.488	30.6225	20.415	28.5686153846154	35.7080769230769	42.8505	28.567	20.3969230769231	37.7343076923077	14.2846666666667	20.4061538461538	35.7107692307692	17.34425	27.54675	99.9354999999999	21.42525	27.54675	53.056	550.98	61.1907692307692	42.8690769230769	27.549
427	197.07803479886	197.077146074186	197.079803840787	58.148	57.128	58.159	5	5	6.11742857142857	20.4066666666667	6.121	46.9276666666667	86.7242857142857	22.4656666666666	3.0605	367.26	58.1074285714285	9.1815	4.08133333333333	3.05828571428571	3.061	24.488	13.2643333333333	18.363	1027.42771428571	767.165333333334	329.836833333333	975.279333333334	19.3831666666667	6.122	1.02016666666667	8.16266666666667	28.524	6.122	6.121	384.602833333333	15.3025	92.9413333333333	56.1091666666667	63.2813333333333	569.319428571428	49.9963333333333	44.8873333333334	154.045166666667	266.2635	27.549	5.10083333333334	246.920666666667	82.7145
428	198.043259519449	198.038486581408	198.056364339193	92.335	81.614	98.976	46	41	42.8493333333333	155.073777777778	156.213	68.398625	27.550125	132.73	30.61875	551.955249999999	238.7385	351.98625	18.3645	385.6545	288.766125	511.14525	395.6145	298.969875	15.30375	334.642	240.956	45.91125	47.957625	29.569125	23.46575	47.9223750000001	87.7391111111111	52.03275	23.483	132.6325	225.47525	13.26325	157.02225	15.30375	1219.322	716.582454545454	273.628	575.420999999999	1249.398	1316.08666666666	21.427875	1259.56142857143	137.73375
429	198.040992821067	198.039157091281	198.058015559691	59.174	57.139	61.203	13	13	12.232	55.1016	74.4892000000001	195.8784	7.14233333333333	271.3732	21.4284	10.204	42.805	36.7344	23.4646	14.2823333333333	162.2118	138.7744	221.3834	158.151666666667	16.3226666666667	123.4684	65.3696	20.4066666666667	51.02	36.7272	35.707	15.303	66.2566666666667	42.854	33.6732	390.7366	64.2852	16.3424	77.5504000000001	13.2626	29.5896666666667	469.292	49.9963333333333	121.4276	76.515	8.1616	20.408	82.7334	25.5333333333333
430	198.041871237099	198.038978645393	198.055125456036	72.426	71.417	74.489	9	9	24.4873846153846	56.0703846153846	70.4012307692308	52.0356923076923	42.8529230769231	64.2503076923077	72.4691538461538	35.7107692307692	23.4564615384616	48.9747692307693	40.8092307692307	47.9508461538462	81.6184615384616	187.736615384615	135.700923076923	91.8623076923077	27.5462307692308	59.1733846153846	28.5556923076923	23.4670769230769	55.1173846153846	58.1531538461539	78.5636923076923	49.9913076923077	35.7107692307693	55.0966153846154	31.6152307692308	75.4694285714286	37.7513846153846	25.5076923076923	66.32	23.4653076923077	34.6878461538462	127.471153846154	37.7485384615385	46.9341538461538	95.9016923076923	525.471666666667	36.7144615384615	77.577	28.5686153846154
431	198.072247572348	198.070809068909	198.073162549808	58.148	58.148	58.159	3	3	17.3327142857143	30.61	21.4235	23.4638333333333	126.515428571429	23.4868333333333	18.363	383.582666666667	54.0297142857143	83.6536666666667	83.6673333333333	44.8548571428571	14.2846666666667	7.14233333333333	3.061	9.1815	789.701142857142	474.3775	210.360333333333	632.503333333334	12.242	9.183	2.04033333333333	14.2846666666667	12.2245714285714	8.16266666666667	2.04033333333333	26.5243333333333	6.121	105.197333333333	6.121	68.3846666666666	690.733428571428	18.366	6.121	9.18149999999999	6.121	36.732	28.5646666666667	8.16266666666667	86.7991666666667
432	198.938758923718	198.933414645902	198.950528211761	44.884	42.838	45.922	125	125	3170.937	4594.561	4959.84033333333	5402.07666666667	3669.83925	4990.92711111111	3625.86977777778	4114.227	1127.488	1143.74028571429	1048.85371428571	1592.666	4942.3332	4853.834	5044.528	4955.3775	29.5848333333333	2366.98	1492.50383333333	1790.53875	5566.484	4809.85133333333	4370.0448	6198.83733333333	5337.80266666666	4294.11533333333	3952.34088888889	3716.66955555556	3256.638	3808.48955555556	5040.677	3942.67288888889	3271.94175	4223.332125	3572.9155	2979.23428571428	2059.11675	2938.8832	2158.696	2679.27028571429	3159.081
433	198.951328231108	198.95125278269	198.951635507437	44.8845	44.884	44.885	4	4	7.142	8.16266666666667	13.2621666666667	1.02033333333333	1397.85666666667	8.16266666666667	13.2643333333333	979.36	4.08066666666667	4.08133333333333	4.08066666666667	2.04066666666667	6.121	3.0635	10.2016666666667	8.15657142857143	1829.37228571429	4.08133333333333	2.04066666666667	10.2016666666667	13.2643333333333	5.10166666666667	4.08533333333333	10.2033333333333	6.122	5.10083333333334	6.122	4.08133333333333	2.04066666666667	914.218666666667	2.04233333333333	4.0856	1191.69371428571	4.08066666666667	4.08133333333333	7.14233333333333	7.14233333333333	407.8445	5.10583333333333	1.02016666666667	3.06085714285714
434	199.94228489197	199.937488474974	199.955626104591	44.89	42.844	45.922	86	86	676.449428571429	989.677142857142	1090.780875	1143.66911111111	770.315714285715	1029.43225	767.254857142857	911.753	189.773142857143	216.300571428572	198.955714285714	255.071428571429	1081.465	1069.24910344828	1081.5975	1080.41533333333	17.3428333333333	467.290857142857	277.517714285714	12.2434285714286	1262.01488888889	1035.63833333333	927.9072	1296.52888888889	1157.98375	935.56925	850.865333333333	829.46325	691.753714285714	870.27325	1152.709	844.485142857142	23.4638333333333	908.096666666667	766.20775	639.775125	393.830285714286	604.523076923077	412.541714285714	571.324444444445	647.938125
435	200.018615612093	200.01786902904	200.019362195146	301.472	299.953	302.991	2	2	8.16228571428571	18.3651428571428	16.3245714285714	11.2215714285715	6.12171428571433	14.2840000000001	5.10142857142857	7.14800000000002	14.2959999999999	14.2840000000001	20.4057142857143	12.2434285714286	8.16228571428571	20.42	9.18257142857142	16.3108571428572	9.18257142857142	14.272	12.2434285714286	19.3827142857142	17.3448571428573	9.19028571428575	6.12171428571428	11.2231428571429	30.6085714285714	13.2637142857143	9.17999999999998	20.4057142857143	19.3854285714286	12.2434285714286	30.6342857142858	5.1057142857143	27.567	32.6491428571428	8.15542857142853	12.2434285714286	21.426	18.3651428571428	31.6022857142856	26.5274285714286	27.5245714285713
436	200.163615325883	200.163615325883	200.163615325883	965.148	965.148	965.148	1	1	9.18257142857135	38.743714285714	99.9879999999991	47.9534285714282	70.3997142857137	51.0142857142853	37.7505714285717	321.389999999997	15.3042857142858	15.3171428571429	47.9937142857145	25.507142857143	117.332857142856	89.7851428571421	114.271999999999	82.7125714285704	21.4260000000002	90.7927142857138	24.4868571428573	45.8742857142862	113.330999999999	46.9725714285716	25.5062500000001	105.163000000001	138.739428571428	17.344857142857	58.1562857142861	39.7911428571425	23.4632857142856	62.237428571429	86.724285714285	59.1765714285719	19.3691428571431	74.4808571428577	18.3625714285716	17.3570000000001	28.5680000000002	173.448571428573	15.2935714285713	51.057142857143	18.3497142857142
437	200.939110723035	200.93426369721	200.954083075551	44.89	42.843	45.922	80	80	668.287142857143	1079.4245	1090.780875	1271.2315	868.263142857143	1183.49	859.0505	953.967142857142	158.144285714286	131.616857142857	212.219428571429	249.97	1120.11685714286	1274.208	1112.11142857143	1190.922	89.7746666666667	463.209714285714	308.126285714286	143.860285714286	1242.63066666667	1134.5736	1077.9648	1401.661375	1321.18777777778	963.089777777778	900.88075	831.532857142857	723.382571428571	875.3745	1265.70733333333	830.073	624.414857142857	875.48175	834.593714285715	609.139	387.708571428572	533.571	390.076571428572	507.105666666667	720.355333333333
438	200.971910009954	200.968431841317	200.98475350029	44.878	42.832	45.917	33	33	103.053666666667	66.3185714285715	210.188666666667	183.63	869.324	186.712285714286	514.224	954.987428571429	417.316333333333	462.17325	285.693333333333	415.256285714286	72.4436666666667	79.664	113.251714285714	178.558333333333	361.139	297.923428571429	252.022333333333	374.462333333333	121.419666666667	48.968	20.4233333333333	163.245714285714	89.7746666666666	55.098	92.8503333333333	423.369166666667	188.752857142857	875.405142857143	119.4765	699.499166666667	577.4615	425.459142857143	10.2016666666667	361.181142857143	550.954285714286	583.562	444.309	603.017	47.9556666666667
439	201.048104982836	201.044012655759	201.051840591431	428.516	427.464	432.61	6	6	41.8336666666668	38.7884999999999	63.194909090909	55.1487272727275	19.3955454545454	87.7486666666665	25.5068181818182	35.70875	21.42525	30.6245454545454	28.5810000000001	25.4833333333334	72.43775	68.35675	58.1305	49.99225	26.5286666666666	64.2771818181816	27.5332500000001	26.5265	41.8088181818181	130.677333333333	850.918285714285	70.4317499999998	127.53125	105.994909090909	1025.37409090909	42.8514545454544	51.0136363636364	33.6545	157.1185	21.4257272727273	26.5265	78.55925	21.427	26.5394999999999	28.5829090909091	22.436	32.648	51.0375000000001	27.5332500000001
440	202.124848693223	202.11869862792	202.137963800482	204.0215	199.984	216.296	84	82	162.233	366.299666666668	238.746857142857	450.966285714286	822.678857142857	1233.52542857143	844.796571428571	1566.13857142857	777.430500000001	649.846166666665	262.213428571428	483.547714285714	547.433142857143	813.205666666669	807.046	690.733428571428	1140.74057142857	899.765999999999	587.602285714285	815.246333333335	191.652571428571	172.428285714286	132.525714285714	82.6470000000002	500.36	249.97	178.4	2061.68742857143	1206.998	771.372000000002	969.271428571432	641.759714285714	4343.73637499999	3220.02171428573	1405.95371428571	2408.81025	4034.0685	3761.55933333333	2819.04942857143	3923.88149999999	1143.68
441	202.125104265465	202.119345271409	202.138036583652	343.814	339.738	347.888	51	51	84.6837142857142	213.239714285714	99.0369999999999	121.414	197.935428571428	115.389142857143	156.344142857143	370.320499999999	954.318857142857	922.338285714285	494.838571428571	972.332285714293	43.8722857142857	131.616857142857	105.089428571429	43.8722857142857	83.6517142857139	63.3108571428569	43.9091428571427	65.2434285714288	29.5841428571429	96.9271428571428	46.9331428571428	38.7382857142855	70.3997142857143	92.846	59.1793333333335	186.712285714286	116.312571428571	158.306666666668	134.677714285714	32.6491428571428	2086.92399999999	715.195249999998	112.231428571429	207.088999999999	1379.378	1549.814	1352.89885714286	1355.91225	925.366750000004
442	202.125208928035	202.124382047617	202.137207310715	363.216	360.166	364.259	7	7	93.8629999999997	248.941000000001	253.022000000001	309.173625	171.402000000001	271.386499999999	134.6895	294.852249999999	224.4825	192.827250000001	38.7695000000002	87.7414999999998	147.932222222222	141.81475	202.009499999999	203.024222222223	35.6868750000002	51.0125000000002	23.4686249999999	39.7653750000002	82.6503750000001	14.2835000000001	23.4657500000001	98.9642499999997	91.8224999999997	20.4075	14.2835000000001	138.754	49.9636666666668	62.2352499999998	85.7010000000004	52.0391250000001	276.487749999999	194.867749999999	46.9314999999999	41.8353750000001	149.97675	161.1995	57.176	106.106	25.5055555555556
443	202.481652246307	202.481652246307	202.481652246307	344.827	344.827	344.827	1	1	1.02025	4.08100000000002	2.04050000000001	1.02024999999999	2.04049999999998	2.04050000000001	3.06075000000001	1.02025	1.0175	1.02025	0	3.06075000000001	1.02025	2.04050000000001	0	2.04050000000001	1.0202	2.041	1.02025	4.08100000000002	3.06075000000001	1.02024999999999	0	1.01875	2.04050000000001	0	2.04050000000001	1.02024999999999	0	5.10875000000006	2.04050000000001	0	4.08100000000002	3.06075000000001	1.0202	2.0404	0	7.14174999999993	3.06075000000001	2.04050000000001	1.02025
444	202.967772168338	202.967772168338	202.967772168338	45.917	45.917	45.917	1	1	54.07325	131.628375	154.05775	127.527777777778	116.3085	146.916	128.5515	142.94	151.0155	155.078	107.12625	150.997	93.8706666666667	117.415	150.997	134.673	168.34125	128.56725	84.68075	134.6895	99.9817777777778	66.31625	108.226	153.15	114.268	73.467	64.274	193.842222222222	65.296	116.3085	73.566	124.562	271.3865	194.86775	90.80225	180.58425	191.801777777778	232.9305	183.7575	258.12325	63.2555
445	203.049239943688	203.048944491242	203.05105345801	53.0465	52.032	53.07	4	4	23.46575	76.51875	52.071	42.8505	16.3245714285714	44.924	27.54675	94.953	60.1968571428571	77.539	84.68075	37.7215	26.51025	30.6075	31.651	24.486	11.2215714285714	16.336	33.6694285714286	9.19028571428571	54.07325	115.28825	73.458	77.5865	43.8385	89.782	52.03275	82.64025	21.42525	32.672	23.483	23.468625	54.0751428571428	47.95175	31.62775	26.5265	37.74925	19.38475	26.5265	45.916875	43.8408888888889
446	203.132135672207	203.126520073309	203.144188605621	203.537	199.984	205.079	28	28	14.2846666666667	58.1590000000001	33.6694285714286	74.4808571428571	113.156571428571	181.619333333334	114.272	236.706285714287	113.235857142857	97.9360000000001	55.0954285714285	78.5509999999999	86.6514285714285	131.623	132.637142857143	92.846	166.166857142857	136.699142857143	96.9316666666669	121.419666666667	38.7382857142857	33.6694285714286	10.1942857142857	16.3253333333334	70.4605000000001	46.9331428571428	34.6605714285714	356.079714285714	169.367428571428	105.094333333334	162.225428571429	105.089428571429	887.648571428571	558.096285714288	215.290333333334	374.401166666667	797.863428571428	641.759714285714	501.980571428571	786.530142857142	177.509
447	203.129045131629	203.127126706391	203.144609123498	344.3485	340.764	344.856	6	6	20.4066666666665	25.5083333333332	19.3854285714286	14.2846666666667	27.5445000000002	17.3428333333333	29.6138333333331	47.9478333333332	59.0633333333335	39.7929999999997	16.3226666666666	44.8873333333332	13.2643333333334	22.4473333333334	17.3456666666667	12.242	6.12099999999998	11.2346666666667	4.08466666666664	10.1933333333333	10.2028571428571	9.18299999999994	9.18299999999994	11.2126666666666	8.16266666666669	5.10083333333332	6.12099999999998	21.426	9.18299999999994	17.3598333333334	18.3629999999999	13.2621666666666	297.207999999999	101.013	11.2218333333333	10.2016666666666	52.0370000000001	201.005666666667	33.6709999999998	77.4693333333332	36.7679999999999
448	203.143043399656	203.136929589997	203.149157209315	166.818	166.325	167.311	2	2	449.966999999999	918.299999999998	666.246571428571	845.856333333335	12.244	403.031666666666	375.482666666666	1718.16114285714	31.6303333333333	29.5848333333334	12.242	40.8466666666665	16.3386666666666	26.5286666666666	13.2621666666666	32.6186666666666	6.12199999999999	3.05800000000001	7.14233333333332	3.05799999999999	3.0605	5.10166666666665	4.08133333333332	3.06100000000001	6.12199999999999	6.12099999999998	7.14233333333332	5.10583333333334	3.0605	4.08466666666667	7.14116666666668	4.08133333333334	7.13533333333332	3.05800000000001	1.02016666666667	6.11600000000001	5.10166666666668	3.06100000000001	3.06099999999999	10.2016666666667	6.12099999999998
449	204.094104741511	204.087560891205	204.09888474851	317.804	315.262	319.35	4	4	116.410285714286	272.645142857142	310.166857142857	368.323142857143	157.124	241.807714285714	142.719999999999	356.079714285714	111.211142857143	120.393714285714	37.777	28.5439999999999	95.826285714286	74.4808571428571	108.150285714286	106.198857142857	45.9128571428571	26.5348571428572	17.3448571428571	37.7505714285714	89.7851428571428	18.3651428571428	28.568	89.9234285714281	76.5214285714285	13.2637142857143	9.18257142857142	121.414	30.6085714285714	63.2577142857143	67.3388571428571	54.0751428571428	206.097714285714	117.332857142857	32.6491428571428	38.7708571428571	82.6431428571428	103.048857142857	75.5011428571428	43.9029999999999	8.16228571428571
450	204.122567952474	204.121933073332	204.122724953111	203.033	203.021	203.044	3	3	16.3253333333334	32.6506666666667	22.4436666666667	34.6897142857143	53.0053333333332	108.155333333334	42.8470000000001	136.724666666667	39.7865000000001	45.9075000000001	11.2236666666666	37.7452857142857	51.9908571428571	51.0166666666668	57.136	68.3591428571428	76.4571428571428	65.2906666666668	42.8540000000001	40.8133333333334	14.2706666666666	19.3863333333334	20.3885714285714	14.2846666666667	39.8255000000001	18.3651428571428	16.3108571428571	160.166166666667	74.4721666666668	48.9760000000001	58.1590000000001	47.9556666666668	399.905333333334	253.042666666667	95.9113333333336	197.912333333334	299.929	307.070166666667	238.746857142857	314.262666666666	80.5931666666668
451	204.137200969302	204.137200969302	204.137200969302	344.827	344.827	344.827	1	1	12.2434285714286	16.3245714285714	12.2434285714286	12.2434285714286	17.3448571428573	12.252	11.242	24.4834285714284	24.4457142857143	46.9331428571428	22.4462857142857	44.8862857142855	9.18257142857142	19.3854285714286	10.2028571428571	9.18257142857142	6.12085714285711	13.2748571428572	10.2142857142857	10.1942857142857	7.142	13.2637142857143	7.142	8.15657142857143	10.2028571428571	12.2434285714286	8.16228571428571	11.2231428571429	12.2434285714286	11.2325714285715	16.3222857142858	5.10142857142857	139.922666666666	54.0751428571428	12.2434285714286	22.4431428571427	47.9534285714289	105.089428571429	43.8722857142857	66.2628571428574	46.9725714285712
452	205.044666141659	205.040321898932	205.055392339509	269.345	265.269	272.428	19	19	16.3245714285714	13.2643333333334	14.2986666666666	21.426	10.2028571428571	51.0571428571426	16.3245714285714	15.3042857142857	1493.81166666666	1791.59890909091	1065.50812500001	2037.40084615384	22.4274285714286	18.3651428571428	11.2215714285715	24.4868571428571	7.13399999999996	87.7445714285714	75.5046666666669	4.08533333333336	13.2637142857143	15.305	19.3854285714286	24.4880000000001	20.422857142857	10.21	13.2621666666666	6.12200000000001	20.4057142857143	11.2328333333334	17.3598333333334	16.3245714285714	12.254	34.6897142857143	14.3103333333333	12.242	46.9331428571428	8.16228571428571	20.4057142857143	29.5675714285714	38.8034285714284
453	205.095995542159	205.090849291808	205.107025707845	193.8155	190.76	194.876	24	24	90.8054285714285	229.564285714286	187.890285714286	290.781428571428	159.298285714286	253.030857142857	158.144285714286	720.926857142857	470.373666666668	643.800285714285	193.854285714286	848.569714285714	187.732571428571	212.219428571428	188.885	153.021428571428	292.822	291.801714285714	180.590571428571	385.938	204.057142857143	319.081142857143	254.015571428571	288.740857142857	221.402	190.793428571428	132.637142857143	288.740857142857	178.55	155.972571428571	210.178857142857	137.854285714286	756.031714285714	302.004571428571	154.063142857143	252.853714285714	359.140571428571	333.633428571428	134.677714285714	340.775428571428	303.789714285714
454	205.108366761027	205.108366761027	205.108366761027	169.369	169.369	169.369	1	1	32.6506666666666	98.9723333333331	96.9316666666669	135.571333333334	74.4843333333332	112.236666666666	66.3108333333331	167.307333333333	9.18150000000001	9.18149999999997	7.14933333333332	8.17066666666665	3.0642	10.2033333333333	9.18299999999998	7.136	11.2236666666666	9.17485714285717	4.08066666666665	7.14116666666668	8.16266666666669	8.16133333333331	5.10083333333332	6.12199999999999	10.2016666666666	7.14116666666664	4.08133333333332	11.2346666666667	5.10166666666665	4.08066666666665	6.12199999999999	5.10166666666665	9.17399999999998	8.15466666666665	5.10166666666665	12.244	12.244	8.16133333333335	4.08133333333332	7.14816666666664	5.10083333333332
455	205.989613577485	205.988680754552	205.990546400418	301.492	299.953	303.031	2	2	13.2643333333332	8.16266666666669	14.2828	7.1414	3.06119999999999	7.14279999999997	7.14233333333335	3.06399999999999	6.12799999999999	7.14279999999997	5.10166666666668	1.02033333333334	9.18359999999996	11.2218333333333	16.3226666666666	10.1933333333333	4.0813333333333	5.0966666666667	6.12099999999998	7.14116666666664	9.18359999999996	5.10666666666665	8.16266666666669	16.3226666666666	18.3671999999999	3.0606	7.14583333333333	12.2424	5.10166666666668	10.2033333333333	16.3386666666667	2.04280000000001	16.3386666666667	12.244	8.15466666666665	8.16266666666661	20.404	16.3232	5.09666666666666	10.2033333333334	27.5219999999999
456	206.052181711085	206.047763681229	206.063132807894	269.345	265.269	272.428	19	19	17.3448571428571	21.426	19.4017142857142	30.6085714285714	19.3854285714286	28.5919999999999	23.4665714285714	77.5417142857142	1520.3727	1731.2794	1017.58575	1987.447	20.3885714285715	18.3651428571428	18.3625714285715	21.426	33.6317142857141	53.0548571428571	56.1157142857143	66.3742857142859	7.142	13.2637142857143	7.142	16.3245714285714	11.2325714285714	13.273	8.16228571428571	8.16228571428571	13.2637142857143	6.12599999999999	18.3805714285713	8.16228571428571	30.6342857142858	25.5071428571428	15.3278571428571	11.2231428571429	38.7708571428571	7.142	17.3448571428571	20.3914285714286	28.5919999999999
457	206.064927059081	206.064547165339	206.080509306451	406.044	403.006	408.085	3	3	5.10124999999999	8.16199999999998	17.346375	13.26325	3.061125	10.2025	9.18225000000004	19.3871249999999	21.4252500000001	27.5467499999999	5.10124999999999	15.315	8.16200000000003	9.18224999999997	13.26325	14.2835	12.2430000000001	12.2445	16.324	21.4252500000001	8.16199999999998	10.18875	5.105	9.18225000000004	17.34425	8.17899999999997	6.12149999999998	19.3847499999999	20.4050000000001	12.2430000000001	21.441	6.12524999999998	29.5872500000001	24.4860000000001	8.16299999999995	4.07849999999999	36.7289999999999	6.12150000000003	7.14262500000001	22.4455000000001	27.5467500000001
458	206.495458716742	206.495458716742	206.495458716742	299.953	299.953	299.953	1	1	8.16228571428571	23.4632857142858	24.4868571428571	23.4665714285714	24.4697142857143	21.4229999999999	22.4462857142857	17.3448571428571	0	4.08114285714286	1.02028571428571	3.06085714285714	18.3625714285713	22.462	24.4868571428571	22.4274285714285	11.2231428571429	10.2028571428571	6.12171428571428	13.2637142857143	24.4834285714284	9.18899999999999	9.18257142857142	12.2434285714286	11.2215714285714	13.2637142857143	5.09714285714287	17.3448571428573	7.13600000000002	16.3222857142858	8.16914285714289	16.336	25.5250000000002	23.4665714285714	11.2152857142857	8.16228571428571	14.284	22.4651428571429	3.05887499999999	18.3651428571428	10.195
459	206.887046435804	206.878948142067	206.896580777497	48.966	46.913	50.002	43	43	2903.6315	3761.1944	3994.08300000001	3472.931	3193.3825	4071.396	3183.648	2278.7434	2562.868	2968.782	2422.975	3606.407	3625.9685	4057.53425	3839.20075	3951.42825	2744.4725	5214.24220000001	3267.7006	3081.155	2757.73575	293.832	388.056	1626.0688	3135.0746	1803.802	1638.5215	3293.8512	3366.2996	2981.6088	3413.66675	2614.7726	3204.60525	5109.16160000001	3176.03825	3656.0932	3461.5386	3921.3972	3194.40275	3483.983	2892.941
460	206.997028903054	206.989803134901	207.004254671208	301.9905	299.953	304.028	2	2	46.935333333333	84.6876666666669	101.013	58.1494999999998	92.8503333333336	70.4030000000002	57.1386666666668	65.3653333333332	5.10666666666665	5.10166666666668	9.18300000000002	11.2236666666667	59.1793333333329	36.7259999999999	58.1494999999998	94.7979999999998	31.6303333333331	60.1406666666671	13.2621666666666	31.6251666666666	52.0370000000001	8.17066666666665	16.3253333333334	23.4638333333333	59.1793333333329	24.4880000000001	11.2291666666667	82.6470000000002	25.5083333333334	38.7726666666664	37.7831666666667	49.0160000000001	73.5240000000001	58.1590000000001	12.232	17.3456666666665	28.5646666666668	88.7690000000002	15.29	17.3456666666667	39.7539999999999
461	207.050198820191	207.050198820191	207.050198820191	294.863	294.863	294.863	1	1	6841.79649999993	10526.9395	10521.8382499999	10864.1987999999	6164.35050000003	10780.98175	7873.26925000003	8653.76049999992	250.981500000001	511.145250000002	192.827250000001	237.718250000001	10754.9484	10603.4582499999	10503.47375	10762.0898	5695.03549999994	7665.13825000003	4719.67649999995	5800.52199999999	7668.19900000003	6157.20874999994	5518.53225000002	7846.74274999992	9301.1634	6458.18250000003	5397.90524999999	7047.88700000003	6249.52700000003	6276.57799999994	8591.52524999992	6323.50949999994	8441.54850000004	10264.73525	6397.98775000003	6976.46949999993	8096.70399999992	6389.48250000002	5382.83900000002	7961.01075000003	5000.44999999999
462	207.062123367102	207.051022835833	207.07682305756	295.878	287.697	306.052	222	125	7865.38257142857	12070.5433333334	12030.7503333334	9508.264	8339.52350000004	12359.2976666666	7874.42680000005	8644.85440000001	379.501999999999	309.181200000002	521.347750000002	389.792800000002	10785.4402857143	10605.0171999999	10502.959	10337.3488333333	4956.37449999999	8063.318	4016.39616666665	6490.03742857143	8373.8016	6298.22371428571	5086.36166666668	8333.82857142853	9338.67514285714	6508.40257142857	5124.18866666666	8004.01760000005	5485.0326666667	6388.4924	9218.22599999997	7160.36514285714	8597.2254	11485.3562857143	1169.17533333333	7349.118	8339.1148	7988.36940000004	4770.47999999999	8314.21919999996	4807.17600000003
463	207.06523380611	207.057791171099	207.078626885472	231.606	227.519	252.005	137	79	81.6228571428571	271.168	216.487333333334	316.288571428571	1345.678	1928.669	1418.1475	2731.82525	227.757333333334	399.952	266.257285714285	331.592857142857	694.79025	1008.04228571429	976.212571428571	676.449428571428	3183.86585714287	2651.62975	1849.939875	2993.41349999999	412.214666666666	283.652666666667	186.398571428571	336.694285714286	410.154857142857	193.99	129.558142857143	1088.60675	686.628250000001	307.106	509.478999999999	263.233714285714	3490.41911111111	1323.26425	629.516285714285	823.341750000001	2594.49575	1997.71942857143	1479.41428571428	1836.45	1034.449
464	207.058173996933	207.05375217662	207.075824911664	205.09	201.983	207.097	85	85	1306.08	2342.494	2285.35999999999	3134.46399999999	2040.269625	2955.66425	1912.96875	4538.072	730.558666666668	985.457999999999	253.030857142857	752.865428571428	2040.979	2965.97057142857	2520.32625	1919.09025	1432.49785714286	1685.512	1118.194	1419.01871428571	1642.29942857143	1625.25825	1330.35428571428	1635.518	1253.93114285714	1317.09	961.321142857142	2303.376	980.380166666668	1123.33457142858	1244.80666666667	814.159500000001	2655.80371428571	1937.45475	1127.41571428571	976.459000000002	2074.24085714286	1762.992	693.794285714285	1802.78175	716.240571428571
465	207.070914917638	207.063565477913	207.078525219261	327.517	315.251	336.689	24	22	89.7725714285717	189.773142857143	333.662624999998	289.751000000001	339.743250000001	441.783714285714	414.221499999999	768.248249999998	33.6694285714288	35.7087500000002	26.5274285714286	32.6491428571428	313.227714285714	345.876857142857	308.946374999999	296.892749999999	382.607142857143	305.054749999999	218.341142857143	381.586857142857	111.1255	210.002285714285	135.698	83.6634285714285	123.450250000001	334.614666666666	122.434285714286	459.168750000001	288.907624999999	126.515428571429	131.506285714286	122.43	818.269142857149	408.114285714286	289.761142857143	414.236	947.712714285709	373.137	117.332857142857	1040.655	161.205142857143
466	207.069985457711	207.061289385331	207.077359943721	346.908	343.819	347.917	9	9	44.8946666666666	113.257	169.3698	185.785599999999	151.0044	320.531199999999	183.76	437.675333333334	35.6475	43.8686	18.3639999999999	24.4853333333334	163.253333333333	175.497333333333	152.029666666667	128.632	650.901777777779	351.1896	268.493777777777	596.504999999998	62.2383000000002	83.6673333333333	78.5656666666666	75.447111111111	82.6362	112.233	37.7482222222221	254.204099999999	163.248000000001	53.0862222222222	96.9211111111107	46.9337999999999	577.82311111111	221.557	144.871555555556	169.356888888889	574.428900000002	185.6764	60.1996666666666	489.440000000001	79.6293333333332
467	207.066744856618	207.062637315367	207.078055201499	358.1225	355.047	359.146	8	8	30.63	84.6807500000004	118.3635	114.268	88.7617500000004	133.65275	77.5389999999998	198.973124999999	14.2835000000001	28.568	14.2835	24.4709999999999	95.9035000000004	118.262	98.9642500000004	96.9237500000004	106.981875	81.6300000000001	111.20725	105.021375000001	42.882	57.1340000000002	46.9315000000002	51.0124999999999	44.8964999999997	47.9517499999999	23.4657499999999	98.9763750000001	48.9719999999999	32.6479999999999	48.9780000000001	32.652	203.029749999999	102.025	68.3567500000003	64.2600000000002	166.402625000001	94.8832500000004	25.5062500000001	172.42225	29.5872500000001
468	207.070334525861	207.065980862845	207.075041029188	372.905	372.375	375.462	6	6	87.7415000000004	133.561777777778	162.239625	168.341250000001	217.473	204.9195	235.677750000001	576.488333333333	19.3863333333334	20.4049999999999	15.305	22.462	127.546875	181.500666666666	144.871555555555	125.49075	357.311111111111	144.8755	186.705749999999	378.543666666666	71.4174999999998	140.714	104.062666666666	53.0573333333333	82.5896249999998	146.916	69.2919999999999	290.806875	175.483000000001	131.608666666667	69.4280000000001	128.646	576.488333333333	160.17925	138.750222222222	242.812888888889	370.396125	182.624750000001	33.6489999999999	831.277972972972	98.9763750000001
469	207.073649554782	207.069270986881	207.07722993777	389.748	386.669	390.763	3	3	14.294	49.9922499999999	49.9555	72.4377499999998	46.9314999999999	49.9555	40.8150000000001	83.5990000000001	18.3644999999999	29.5908749999998	8.16800000000001	14.2835	28.5662222222223	38.7694999999999	25.5062500000001	31.6277499999999	21.427875	25.5062499999999	23.4657500000001	31.6277499999999	39.7897499999999	32.652	18.3644999999999	40.84	36.704	11.224125	14.2835	61.2150000000003	31.631625	20.4050000000001	26.5265000000001	35.7087499999999	50.9812499999999	32.6479999999999	13.264875	23.483	36.7289999999999	58.1613750000001	16.324	36.7289999999999	9.18200000000002
470	207.099680060582	207.099033992526	207.100532157964	384.63	384.624	384.681	3	3	25.4857142857144	49.994	69.3344999999998	95.9874285714289	53.0548571428571	65.2982857142857	59.1765714285714	136.718285714286	23.4657499999999	30.5871428571429	12.2434285714286	25.5071428571428	45.9128571428571	53.0474285714283	63.2577142857143	54.0751428571428	63.2555000000003	41.8258571428573	39.8245714285712	77.5389999999998	58.1562857142857	70.3972500000003	74.4808571428571	77.5959999999999	59.1268571428573	36.725142857143	29.5872499999999	107.13	28.568	36.7289999999999	45.9128571428571	38.7708571428571	113.1645	49.994	19.3854285714286	31.6288571428571	49.994	68.3591428571434	20.3885714285713	55.0934999999998	13.2637142857143
471	207.135647565959	207.133756079408	207.139158317021	274.406	263.655	278.556	11	8	86.7242857142857	128.556	146.928	224.462857142857	68.3591428571434	170.387714285714	110.190857142857	91.8257142857142	64.2704999999998	111.211142857143	30.5828571428572	91.8257142857142	159.053142857143	198.955714285714	155.083428571428	151.002285714286	99.9040000000003	491.777714285714	360.160857142857	511.163142857143	262.225666666667	480.577000000001	394.850571428571	380.566571428571	180.742285714286	222.578	215.250142857143	184.499333333333	130.596571428571	86.8578571428574	154.063142857143	83.6634285714285	58.1589999999996	131.616857142857	128.646	151.002285714286	136.718285714287	91.8150000000006	65.2982857142857	170.387714285714	38.8034285714287
472	207.135312421394	207.133565645751	207.138632669936	241.792	232.626	242.11	9	7	233.645428571428	369.343428571428	422.043428571428	487.096500000001	380.566571428571	550.980000000001	439.373714285714	798.883714285717	43.8722857142857	63.3123333333334	23.4638333333334	46.9353333333334	372.404285714286	434.641714285714	395.870857142857	249.736666666667	866.222571428571	944.784571428571	474.432857142859	1080.48257142857	527.487714285714	674.294285714285	445.80242857143	649.922000000002	342.776000000001	336.694285714286	238.546285714286	463.144857142857	118.358666666667	165.286285714286	291.556571428571	310.166857142857	1035.59	299.194857142858	124.474857142857	134.564571428571	373.424571428571	451.986571428571	52.0370000000001	174.4485	89.7851428571428
473	207.137081328932	207.135291309846	207.137552508871	289.7275	286.718	289.755	4	4	117.234285714286	159.142285714285	1435.542	683.591428571428	113.251714285714	1563.07771428571	164.381	280.578571428571	343.5715	343.836285714286	394.850571428571	281.559428571427	904.993428571428	488.64842857143	927.439714285714	504.021142857143	155.083428571428	436.682285714289	3421.8497142857	185.692	263.454857142856	5833.78950000002	3591.44685714284	565.782857142854	811.127142857142	4401.51257142857	3639.35914285714	349.958	4286.22028571428	75.4905714285716	701.956571428571	93.8662857142857	1439.7105	1260.05285714286	4513.744	5051.97642857143	5615.65257142861	101.008285714286	6835.91428571428	1571.24	3777.09771428571
474	207.138374010361	207.137159840859	207.139588179862	307.616	306.103	309.129	2	2	477.438000000003	1024.24733333333	1299.844	1474.53028571428	1273.13828571429	1374.32485714286	894.686166666664	1896.97933333333	22.4436666666668	47.9467142857144	12.232	32.6453333333332	1036.61028571429	1010.13	899.934000000002	769.596666666665	352.015000000001	310.434666666664	322.741333333336	343.168000000002	608.090285714285	552.930333333332	427.449833333332	340.791333333334	532.589142857143	765.214285714285	531.180000000002	1223.32257142857	654.946999999998	467.236333333336	392.828333333334	599.928	1718.24133333334	812.408666666665	688.612500000004	1038.69933333334	1923.23857142857	1527.10399999999	184.680333333334	1692.733	383.958666666667
475	207.428459244235	207.428459244235	207.428459244235	295.854	295.854	295.854	1	1	606.028499999994	360.148250000002	496.861750000002	506.043999999995	1169.20649999999	532.570499999995	1206.95575000001	2091.51249999998	2.04050000000001	2.04049999999998	1.02025	7.14175000000003	367.289999999996	431.565749999996	391.776000000002	369.330499999996	281.5752	85.7010000000004	40.8099999999996	258.1865	142.834999999999	128.551500000001	97.9440000000004	104.065499999999	153.037499999999	176.503250000001	89.9139999999998	1327.34525000001	183.420000000001	507.0394	132.632499999999	400.958249999996	2037.43925000001	398.917750000002	224.455000000001	342.7872	680.506750000003	1475.40700000002	135.693250000001	850.888500000004	61.2299999999999
476	207.486698303756	207.486096013201	207.48730059431	294.8485	294.829	294.868	2	2	319.338249999997	929.447750000004	1097.78899999999	1222.25950000001	771.309000000003	1201.7956	800.896250000003	1541.59774999999	1.02025	1.02025	2.04050000000001	3.06150000000004	839.665750000004	1024.33099999999	969.237500000004	875.374500000004	126.510999999999	128.551499999999	19.3847499999998	120.419	238.738500000001	51.0124999999995	47.9517500000002	185.685499999998	272.406750000001	140.794500000001	32.6959999999999	864.151750000004	204.050000000001	257.102999999998	280.568749999997	179.564000000001	1484.46375000001	896.799750000004	82.6402500000003	168.341249999998	652.959999999994	1008.2205	191.807000000001	452.991000000002	46.9315000000002
477	207.983634262415	207.983127017236	207.984141507595	294.8605	294.858	294.863	2	2	62.2403333333335	566.285000000001	679.586399999997	814.188	97.9392	681.4936	74.4843333333335	118.242666666667	8.16133333333331	10.202	18.3629999999999	24.4880000000001	500.9182	596.458666666665	578.529000000001	565.1908	60.1898333333337	152.039599999999	44.8946666666668	40.8133333333334	183.636	68.3511666666671	59.1793333333335	185.700666666667	269.3328	64.2852000000004	54.0776666666668	93.8768000000006	43.8743333333334	66.3216666666668	233.656333333334	53.0573333333335	136.702333333333	509.146333333335	77.5453333333335	78.5528333333338	98.9594	91.9260000000005	61.2099999999998	99.976333333333	60.1996666666668
478	208.071793978822	208.06421093997	208.085766170834	295.877	291.796	301.999	163	96	1969.15142857143	3585.284	3714.86028571428	3673.19999999997	2483.08566666668	4002.58085714286	2650.70228571428	3292.44666666669	48.9679999999998	116.317999999999	31.6251666666666	49.9963333333335	3182.41966666664	3910.97714285712	3603.64914285714	3297.56342857143	1429.42028571429	2087.43149999999	689.6552	1465.13028571429	2134.53733333332	1271.33533333334	932.645599999996	1999.09942857142	2368.19366666665	1116.31759999999	970.278400000001	2780.27857142857	1103.93800000001	1775.38	2318.83883333333	1732.44514285714	3186.73371428573	3517.94514285714	1167.26133333334	1375.49920000001	1655.7846	2660.07714285715	947.951599999995	1797.53366666668	757.265600000001
479	208.070985199303	208.066323503333	208.084617460497	231.594	228.494	246.904	33	21	16.3245714285714	40.7771428571428	32.6773333333334	36.7302857142857	209.334285714286	288.983428571428	242.794	444.406875	27.5760000000001	58.1562857142857	32.6445714285714	58.1562857142857	85.704	152.022571428571	149.086857142857	85.704	541.771714285714	447.905428571428	264.254	491.777714285714	65.2982857142857	39.7930000000001	27.5014285714286	45.9128571428571	48.9737142857143	30.63	18.3625714285714	168.3275	84.6837142857142	42.852	70.4489999999999	23.4665714285714	614.728	211.199142857143	95.9068571428571	97.9337142857142	404.033142857143	328.532	191.813714285714	254.051142857143	144.880571428571
480	208.061401526687	208.059401451169	208.077504047128	205.078	201.983	205.09	7	7	181.610857142857	367.302857142857	337.714571428571	529.528285714286	296.653714285714	460.148857142857	277.517714285714	747.869428571428	152.022571428571	197.935428571428	63.2577142857143	208.138285714286	295.848333333332	428.52	367.302857142857	275.477142857143	210.002285714286	233.645428571428	168.347142857143	215.250142857143	235.521	212.219428571428	208.982857142857	258.132285714286	166.306571428571	177.529714285714	125.495142857143	357.4	119.373428571429	154.041571428571	200.996285714286	110.196	447.905428571428	295.882857142857	180.590571428571	164.266	307.106	263.233714285714	101.008285714286	284.393999999999	104.069142857143
481	208.086136623947	208.085839077645	208.086434170249	298.4105	295.86	300.961	2	1	1803.94933333332	3269.36160000002	3706.87100000001	3674.22033333331	2287.58733333332	3994.60499999997	2414.10866666667	3304.98742857144	48.9679999999998	116.317999999999	55.0980000000001	57.1386666666668	3189.56199999998	3499.74333333331	3600.16816666666	3295.13833333332	1421.09216666668	1884.55566666667	1314.0176	1453.975	2139.63899999999	1945.45783333335	1568.35480000001	1998.91266666666	2370.23433333332	2264.11966666667	1672.32633333334	2488.59300000001	2321.25833333334	1775.38	2318.9146	1612.8835	3179.85949999999	3513.00766666668	1935.69880000001	2503.48900000002	3479.78850000002	2428.73066666668	2256.97733333334	3512.43383333332	1714.16
482	208.134202118694	208.134202118694	208.134202118694	224.469	224.469	224.469	1	1	7.14233333333332	8.16133333333331	10.2033333333333	7.14116666666664	4.08466666666667	9.18299999999998	7.14233333333332	13.2621666666666	9.17399999999998	30.6099999999999	20.4066666666666	16.3386666666666	11.2218333333333	10.2116666666666	9.18299999999998	8.16266666666665	23.4676666666666	17.3428333333334	183.629999999999	20.3866666666666	10.2016666666667	32.6453333333332	23.4638333333333	4.08133333333332	8.16133333333331	21.4269999999999	12.244	5.10166666666665	62.2301666666665	9.18299999999998	4.08133333333332	3.06085714285715	14.2846666666666	11.2218333333333	65.2906666666665	76.5249999999998	288.740857142858	6.12700000000001	191.791333333333	158.151666666666	103.036833333333
483	208.889208613443	208.88088879401	208.898040887816	48.97	46.919	50.002	33	33	814.159500000001	1076.36375	1199.7552	1028.5632	878.435250000001	1136.5585	908.245	652.898250000001	752.944500000001	707.033250000001	649.867400000001	995.7152	961.0284	1271.1692	1137.8396	1067.1815	728.399	1490.5122	957.9678	805.958	767.340800000001	68.35675	87.8232	347.395	864.1094	455.0315	459.18	873.2912	937.609750000001	828.646	982.586800000001	762.126750000001	920.265500000001	1424.269	916.184500000001	1086.56625	947.7658	1132.644	912.237600000001	1015.099	827.428
484	208.971155129016	208.971155129016	208.971155129016	48.96	48.96	48.96	1	1	225.5084	323.4034	336.666	436.7312	255.05	388.6962	266.3244	276.7994	328.5044	489.696	220.3632	739.645	408.08	504.999	426.9452	381.5548	942.664800000001	919.2002	599.877600000001	905.9376	256.0702	66.3	90.8155999999999	157.2956	226.5288	118.339333333333	91.818	246.9368	263.2116	238.7736	299.2702	280.555	407.1396	453.989	216.310666666667	294.8378	595.9136	373.4664	271.3732	358.1604	287.452
485	209.041038568789	209.039950246144	209.042126891434	144.8825	144.871	144.894	2	2	72.5011428571428	236.507428571428	225.493666666667	274.738666666667	10.2028571428571	247.929428571428	20.42	18.3497142857143	142.84	269.355428571428	116.312571428571	17.3448571428571	164.243	194.710857142857	219.330714285714	147.948333333333	20.4057142857143	94.8865714285714	27.5477142857143	11.2231428571429	412.551333333334	368.323142857143	412.147333333334	454.027142857143	255.071428571428	284.659714285714	230.390857142857	247.941000000001	122.42	16.3108571428571	190.793428571428	12.2434285714286	16.3245714285714	239.767142857143	172.428285714286	42.8470000000001	144.880571428571	12.2331428571429	130.578285714286	254.015571428571	18.3651428571428
486	209.043457889389	209.043457889389	209.043457889389	221.397	221.397	221.397	1	1	9.18150000000001	11.2218333333334	13.2621666666666	21.4235	12.244	18.348	12.248	13.2643333333334	612.199999999999	601.968571428571	242.828	14.2963333333334	5.10083333333334	12.244	14.2846666666667	14.2846666666667	18.366	7.14233333333332	5.10166666666668	9.18299999999998	2.04066666666666	11.2218333333334	8.16228571428571	10.1933333333334	4.0777142857143	3.05828571428572	10.1942857142857	2.04066666666666	11.2231428571429	17.3456666666667	8.15466666666669	17.3456666666666	15.3025	5.10166666666668	9.17250000000001	9.18300000000002	9.18299999999998	9.18299999999998	4.08066666666667	7.142	9.18150000000001
487	209.071918361498	209.069184217034	209.089857268752	295.86	294.829	300.99	21	13	301.017999999999	683.591428571428	709.131666666668	665.226285714285	410.173999999997	740.727428571428	388.747000000001	372.786666666666	17.3428333333333	24.4879999999998	11.2222	22.4473333333334	587.711999999996	655.573714285711	669.307428571428	673.294285714288	221.3834	357.116666666668	232.6056	218.365600000001	405.072333333331	326.453333333335	240.814400000002	375.4336	404.051999999997	404.052000000001	273.735200000001	427.519666666668	421.397666666668	259.181599999999	464.191	258.102166666666	466.898285714287	611.179666666668	305.099600000002	365.2316	571.293333333337	431.00266666667	392.828333333334	503.9788	212.243200000001
488	209.091553894739	209.091553894739	209.091553894739	295.86	295.86	295.86	1	1	301.017999999999	627.453750000003	709.177999999997	664.280399999997	407.0598	739.645	387.752000000002	592.232666666671	11.2222	19.3838	11.2222	20.4080000000001	587.6352	621.423599999997	640.6856	614.1604	230.5652	357.139999999998	165.280499999998	221.426799999999	403.9992	243.8278	171.402000000001	359.127999999997	402.979	321.426000000002	221.426799999999	425.506800000003	341.834000000002	274.4338	459.112499999996	257.0904	557.0292	611.219600000004	212.212000000001	286.6762	446.8476	427.966600000002	261.1712	503.9788	212.243200000001
489	209.133535964925	209.127522359869	209.14105661117	116.825	115.271	119.37	4	4	3.06075	8.15600000000001	5.10142857142857	5.10142857142857	6.12149999999999	5.10124999999999	6.1215	7.13649999999999	4.0815	4.081	4.08114285714286	2.0405	2.03885714285715	4.08457142857143	6.12171428571429	4.08114285714286	1.02028571428571	4.081	3.06075	4.07850000000001	1.02028571428571	0	2.04228571428571	11.22275	6.1215	1.020375	3.06075	2.04228571428571	2.04057142857143	3.06042857142857	3.06075	2.04228571428571	7.13737500000001	3.06075	3.06075	1.02028571428571	1.02028571428571	2.04057142857143	6.1215	2.04028571428571	1.020375
490	209.151309653345	209.150513694629	209.153385422637	345.881	343.853	346.926	5	5	15.3025000000001	9.18150000000006	25.5071428571428	23.4665714285714	13.2637142857143	18.3625714285713	17.3456666666667	48.9737142857146	8.14857142857142	2.04066666666667	6.12200000000001	10.2033333333334	11.2218333333333	20.4033333333333	28.5646666666666	7.14116666666664	98.9677142857142	25.5083333333334	69.3713333333338	114.255999999999	47.9534285714285	92.846	38.7726666666668	49.9520000000002	16.3253333333334	24.4880000000001	27.5477142857143	42.852	14.2846666666667	25.5250000000002	28.5693333333334	22.4473333333334	60.1968571428571	40.8066666666665	27.5477142857143	21.426	49.994	42.852	7.14116666666671	53.0102857142859	7.14816666666668
491	209.151907799559	209.151255495635	209.152356868959	250.484	249.92	250.991	4	4	18.3645	18.36675	13.26325	11.22275	12.243	4.088	9.18225000000001	38.7695	2.0405	1.02025	3.06112499999999	3.06075	12.243	28.567	12.243	13.26325	42.8505	17.34425	34.66725	53.053	25.5093749999999	43.903	8.16200000000001	27.54675	20.4075	10.2025	3.06075	18.3645	4.081	11.215875	4.081	11.22275	8.15600000000001	10.2025	6.1215	4.081	7.14174999999998	16.346	3.06075	3.06075	3.06075
492	209.150582180348	209.150421142578	209.152834716507	381.577	381.546	381.615	4	4	12.2352	22.4473333333333	21.4270000000001	32.6656000000001	25.505	42.8525999999999	21.4242	49.9963333333333	16.3342222222222	18.3654	17.3456666666667	14.2842	28.5684000000001	47.9259	31.6292999999999	24.4752000000001	54.0364444444444	52.0659	28.5823999999999	44.8946666666669	41.8322999999999	28.5662222222223	35.7077777777778	41.8291111111109	40.836	31.6292999999999	16.3235555555556	39.793	27.5454	28.5506666666666	31.6292999999999	26.5252	52.0313333333334	40.8120000000001	26.5431111111111	21.4246666666666	36.7307999999999	53.0556000000002	32.6304	42.854	11.2233
493	209.150694953071	209.150006890587	209.151200746686	313.233	313.182	313.257	3	3	38.7726666666666	76.5166666666668	81.6300000000001	114.339555555556	56.1122222222223	64.2740000000001	51.0166666666666	189.658	21.4246666666666	22.4448888888889	15.3133333333333	17.3437777777778	47.893	59.1793333333333	47.9556666666666	39.7670000000001	96.9211111111107	73.4639999999999	44.8897777777779	98.9615555555557	43.8707499999999	60.1996666666666	56.1183333333333	65.3368888888888	36.7280000000001	35.713125	34.7064444444443	57.1409999999997	28.5693333333333	32.647111111111	31.6268888888889	26.5257777777778	64.2809999999999	38.7726666666666	37.7482222222221	32.647111111111	48.9719999999999	56.0793749999999	24.4719999999999	57.1697777777781	17.3551111111111
494	209.150885121076	209.15051552282	209.152184182537	321.419	321.345	322.382	3	3	14.284	26.5497142857144	32.6491428571428	43.8722857142857	30.6085714285714	27.5438571428572	22.4274285714286	38.7654285714287	15.30375	16.336	12.2434285714286	12.2331428571429	25.5071428571428	28.568	21.426	32.6491428571428	36.7290000000002	35.7100000000003	24.4868571428571	38.7708571428571	40.7828571428571	52.0008750000002	28.568	37.777	25.5035714285715	29.5634285714287	15.2914285714285	32.6491428571428	14.296	13.26325	12.2331428571428	14.2840000000001	35.7087499999999	17.3448571428571	14.28525	24.489	32.6491428571431	20.3914285714286	14.284	36.7302857142857	12.2434285714286
495	209.151893464468	209.151642956045	209.152143972891	239.249	238.747	239.751	2	2	44.8946666666666	113.244666666667	135.615666666667	84.7337777777777	50.9833333333333	31.6268888888888	53.0168888888888	172.436333333334	2.04066666666666	4.08355555555555	2.04044444444444	1.02033333333333	13.2643333333333	23.4676666666666	23.4676666666666	14.2753333333334	54.0423333333333	11.2163333333333	25.5055555555556	36.732	17.3437777777778	32.608	17.3437777777778	15.3033333333334	16.336	6.12533333333334	12.228	24.4853333333333	12.244	4.07866666666666	4.07866666666666	10.2033333333333	15.3033333333333	8.16711111111113	6.12133333333333	8.15733333333333	9.18199999999999	6.12133333333333	4.08133333333333	6.12133333333333	6.12199999999999
496	209.151173463726	209.149912472429	209.152434455024	370.3605	370.323	370.398	2	2	12.244	29.5751666666667	32.6487272727273	33.669	28.5676363636364	25.4931818181819	26.5286666666666	47.95175	20.4066666666667	19.3851818181818	24.486	23.48875	31.62775	42.8505	23.46575	24.486	27.5602499999999	26.5270909090909	27.5490000000001	28.567	44.8920000000001	45.8925	33.66825	31.62775	31.6122499999999	21.4257272727272	38.7346666666668	25.5068181818182	18.366	23.4676666666666	30.6225000000001	17.3523636363637	39.78975	24.486	26.5265	27.5489999999999	30.6081818181819	32.6661818181818	26.5286666666667	25.4833333333333	9.18225
497	209.15164641518	209.15164641518	209.15164641518	300.939	300.939	300.939	1	1	19.3847499999999	48.9720000000002	53.0530000000002	59.1744999999998	36.7289999999999	58.1613750000001	39.7897500000002	56.155	7.14700000000001	3.06074999999999	3.05887500000001	4.08100000000002	55.1002500000001	56.1137500000002	43.8707499999999	35.6868749999999	72.4466249999996	39.7653750000002	25.5062500000001	54.113	26.5264999999999	47.987	46.9315000000002	40.8100000000002	30.61125	27.5467500000001	22.4592500000001	41.8302499999999	20.4050000000001	26.5264999999999	51.0437500000002	33.6888750000001	66.3650000000001	38.7695000000002	19.3705	35.7087499999999	31.6277500000001	48.9719999999999	12.2355000000001	34.69275	16.312
498	210.061158900287	210.058005458197	210.075014634566	121.388	118.349	121.433	17	17	66.3185714285714	149.856	147.948333333333	187.741333333333	232.826	230.584571428572	261.193142857143	415.256285714286	198.9325	271.396	146.904	246.909142857143	202.847333333333	311.506666666667	272.6515	204.033333333333	261.156571428572	274.456857142858	224.462857142857	180.565285714285	97.952	32.6186666666667	48.976	59.1268571428572	148.836571428571	88.7524285714285	69.3794285714285	294.587333333333	181.619333333333	191.791333333334	222.266571428571	92.9261666666668	1052.984	507.082000000001	229.564285714286	334.669333333333	1144.814	698.592	437.702571428571	594.271333333333	306.085714285714
499	210.07314824123	210.071027550599	210.075503215213	143.863	143.845	145.892	5	5	86.7971428571428	166.306571428571	108.150285714286	150.087	113.251714285715	182.631142857143	80.7267142857145	359.908714285714	968.251142857142	1178.38875	563.197714285716	885.608	85.704	129.485571428571	103.048857142857	89.7851428571428	606.049714285714	332.613142857144	166.306571428571	484.635714285714	359.442285714286	337.714571428571	307.106000000001	345.876857142857	337.714571428571	329.506142857142	321.12	268.335142857143	176.509428571429	176.361142857143	309.103285714285	217.320857142858	523.986285714285	272.416285714287	240.787428571428	207.118000000001	348.937714285715	317.086714285714	179.570285714286	356.079714285716	151.002285714286
500	210.991618541321	210.987705698321	211.003993644295	294.8605	292.805	296.903	8	8	11.2231428571429	28.568	27.5467499999999	31.6288571428571	16.3245714285714	27.5477142857143	17.3448571428571	18.3497142857143	514.224	557.083800000002	855.989750000004	564.18288888889	39.7911428571428	33.6977142857141	26.5274285714286	32.6445714285715	33.6694285714286	38.7708571428571	30.6085714285714	40.8114285714286	33.6682500000001	18.3651428571428	13.2637142857143	20.3914285714286	27.5477142857143	10.2028571428571	14.284	14.2835000000001	15.3042857142857	14.284	27.5477142857143	12.2434285714286	20.3885714285715	25.5071428571428	16.3245714285714	15.3042857142857	13.264875	12.252	14.284	17.3424285714285	11.2231428571429
501	211.093593422545	211.093593422545	211.093593422545	207.091	207.091	207.091	1	1	13.2643333333333	19.3831666666667	16.3226666666667	20.4033333333334	14.2706666666667	12.242	22.4436666666667	22.4488	49.9881666666667	59.1696666666668	22.4473333333334	35.7058333333334	16.3413333333334	24.4879999999999	16.3253333333334	13.2643333333334	14.2846666666667	14.2823333333334	8.16266666666669	15.305	17.3428333333334	17.3456666666666	7.14116666666668	11.2328333333334	11.2236666666667	8.16266666666669	2.04066666666667	21.4445	9.18150000000001	9.18300000000002	8.16320000000001	8.16133333333335	17.3428333333334	13.2652	5.10166666666668	5.10083333333334	10.2016666666667	19.3831666666667	8.16266666666669	5.10166666666668	4.08133333333334
502	212.059601004301	212.054800232969	212.072812075114	59.174	56.096	61.198	24	24	2.03866666666667	7.14233333333333	7.14280000000001	6.1212	1.02033333333333	8.1616	3.061	12.2448	5.09583333333333	4.08133333333333	5.101	8.16133333333334	1.02033333333333	9.18359999999999	5.101	5.10166666666667	692.693166666667	669.702	241.034666666667	479.556666666667	6.1224	5.10083333333334	1.0202	2.0404	6.116	2.04066666666667	0	1.0202	2.04066666666667	1.0214	8.16320000000001	3.0605	5.10166666666667	8.16133333333333	2.04066666666667	4.08133333333333	4.0808	7.1414	4.0816	4.0856	2.04266666666667
503	212.061166456269	212.055050739297	212.071609385692	78.553	68.363	79.586	27	24	3.06075	4.07850000000001	2.04057142857143	5.10125	5.10125	5.0975	4.081	8.16199999999999	3.06075	2.04475	4.081	2.0405	3.06075	4.07850000000001	6.1215	2.0405	1255.338	821.301249999999	347.90525	759.066000000001	4.08057142857143	2.04075	1.02025	7.14174999999999	4.081	3.058875	3.06075	3.0585	1.02025	2.04057142857143	3.058875	1.020375	6.1155	6.1215	4.08150000000001	2.0405	6.12171428571428	3.05828571428571	4.081	3.06085714285714	4.081
504	212.847708636163	212.844076343611	212.860864373895	49.98	47.94	60.183	24	23	240.798666666667	480.4985	387.726666666667	353.035333333333	312.171	423.369166666667	330.588	243.037666666667	447.853166666667	501.9384	139.785666666667	845.718166666667	262.988	365.219666666667	349.239	337.675166666666	1615.18766666667	1702.65816666667	1243.58316666667	1908.249	200.972833333333	8.16	10.2033333333333	94.9375	315.283	134.662	79.573	392.828333333333	488.659833333334	270.388333333333	343.112	303.039	707.091	767.254857142857	418.336666666667	568.325666666667	932.584666666667	758.107666666667	521.305166666667	864.222333333333	346.573333333333
505	213.918331153664	213.915708171079	213.920954136249	42.838	42.832	42.844	2	2	59.1793333333333	95.8956666666666	128.562	112.236666666667	42.847	78.5528333333333	48.968	49.9963333333333	560.685714285714	664.206	376.503	291.767666666666	23.4676666666667	55.098	36.732	38.7663333333333	52.037	74.4843333333333	38.7663333333333	44.8888	44.8873333333333	48.976	36.732	45.915	46.9353333333333	38.7676	34.6856666666666	26.5286666666667	24.484	30.605	26.5546666666667	20.4233333333333	19.3863333333333	37.7523333333333	32.6506666666667	19.3831666666667	21.427	31.6561666666667	23.4868333333333	21.427	19.3863333333333
506	213.964323317584	213.959078844413	213.97866041345	102.031	93.858	115.3	111	107	2861.47246153846	4354.252875	4900.47264705882	4212.66657894737	3230.19944444444	4123.90368421053	2390.48933333333	3716.02559090909	93.8258461538461	208.142769230769	57.1372307692307	116.315076923077	2511.97785714286	3038.3045	2907.81428571429	2800.595	307.089461538462	645.562615384615	581.575384615384	359.978538461539	2750.81866666667	2260.41233333333	2301.684	2890.764	2100.8234375	2041.52025	1906.89	2342.53928571428	1538.57127272727	2021.11525	2491.19372727273	1865.24745454546	1804.77311111111	3699.4265	2165.01872727273	2339.42676923077	1411.66581818182	2663.966	2870.90533333333	1147.75	1089.16581818182
507	213.981676346216	213.981676346216	213.981676346216	116.315	116.315	116.315	1	1	167.334666666667	259.122333333333	391.744000000001	442.824666666667	190.771166666667	321.405	277.530666666667	252.794666666667	55.098	63.2503333333334	30.6085714285715	48.976	105.094333333333	108.049333333333	97.9359999999999	101.013	25.5083333333333	20.4066666666667	21.4235	17.3456666666667	119.379	113.2385	159.302	87.7343333333335	47.9556666666667	90.8096666666667	153.919333333333	252.228166666667	90.8054285714287	115.297666666667	98.9723333333333	71.4816666666668	144.745333333333	272.187428571429	130.602666666667	190.766714285714	101.933333333333	221.159166666667	63.2503333333333	157.131333333333	45.915
508	214.057918810792	214.05716031751	214.058198618334	53.041	52.02	53.047	3	3	72.4377500000001	173.4425	262.58975	277.508	168.34125	355.047	210.1715	271.3865	25.50625	22.4455	5.10124999999999	29.58725	235.33125	284.64975	290.77125	322.399	221.39425	115.45775	76.5187500000001	222.7415	27.54675	4.081	4.08199999999999	13.26325	47.95175	24.4848	6.12149999999999	96.9475	74.4782500000001	51.075	32.648	31.61225	173.4425	46.9315	41.8404999999999	65.296	175.526	114.268	30.6075	255.0625	40.808
509	214.844557525793	214.844557525793	214.844557525793	47.94	47.94	47.94	1	1	86.7242857142857	177.529714285714	119.373428571429	129.576285714286	19.3854285714286	126.515428571429	24.4868571428572	28.592	86.7242857142857	125.495142857143	35.71	12.2434285714286	99.988	88.7648571428572	98.0297142857143	92.846	22.4462857142857	428.52	52.0345714285714	18.3645	135.698	43.8722857142857	45.945	95.9874285714286	99.988	59.1745	38.7708571428572	58.1481428571428	69.3794285714286	39.7911428571429	132.86	43.903	9.18257142857143	167.326857142857	70.3898571428572	76.5214285714286	177.504857142857	9.189	134.677714285714	219.361428571429	35.6825
510	214.910481092665	214.90989537021	214.910775782179	45.91	44.885	45.922	5	5	4485.019	6710.73233333333	6973.97833333333	7736.34511111111	4401.3585	5710.18377777778	4337.98488888889	4657.802	441.822375	482.57825	429.560333333333	967.170666666667	7197.86375	6496.623	6647.47166666667	6363.126	1173.2875	1779.534	1227.36075	1351.996875	8868.79177777778	7091.75775	7045.5616	9186.17920000001	8312.77066666666	6309.999	6436.582	3138.289	3903.37022222222	5125.59644444445	7065.32	4896.716	2069.067	3550.47	4250.3615	2412.82555555556	769.2685	1635.99328571429	849.379555555556	1241.74566666667	5270.6115
511	214.916852300307	214.911035167777	214.931805027953	44.884	42.838	45.921	111	111	4481.95825	6709.164	6973.97833333333	7708.25857142857	4371.65222222222	5680.752	4302.39425	4638.9696	410.154857142857	482.595142857143	421.378	738.686857142857	7190.722	6496.623	6645.431	6360.46114285714	898.950375	1779.316	997.839428571428	1144.76057142857	8841.796	7337.9976	7018.31485714286	9080.54285714286	8271.16675	6586.55466666667	6409.036	3138.20355555556	3860.626	5106.21222222222	7069.16444444445	4872.70266666667	1927.19977777778	3493.336	4339.12325	2320.0485	766.234571428572	1551.17914285714	848.569714285714	1236.543	5467.96633333333
512	215.020478213532	215.01609186785	215.023791138912	53.058	52.026	60.195	4	3	3.06085714285714	8.16228571428572	9.1905	12.244	5.10142857142857	20.4066666666667	6.12171428571429	4.08466666666667	166.306571428571	222.432666666667	51.0166666666667	117.234285714286	11.2152857142857	9.183	18.381	11.2236666666667	74.4704285714285	84.7706666666667	82.6431428571428	50.0371666666666	5.10166666666667	17.3428333333333	9.183	3.061	12.2331428571429	10.2016666666667	7.14233333333333	9.183	12.2434285714286	2.04233333333333	14.2963333333333	6.12171428571429	27.5477142857143	21.423	11.2236666666667	19.3854285714286	34.6913333333333	12.242	21.427	30.605	18.3497142857143
513	215.922729327162	215.922486285179	215.922972369145	45.4005	44.891	45.91	2	2	240.787428571429	468.311142857143	451.00575	452.991	236.706285714286	359.140571428571	229.564285714286	229.564285714286	105.089428571429	143.860285714286	91.8225	82.6431428571428	440.748	391.043	394.850571428572	387.437142857143	48.9737142857143	110.190857142857	42.852	71.42	605.00825	418.317142857143	464.62	616.616888888889	527.46925	393.830285714286	393.8165	163.24	213.239714285714	253.030857142857	484.021714285714	259.370285714286	96.9271428571429	200.996285714286	248.949714285714	130.596571428571	35.70875	75.6174285714285	55.134	61.2225	315.268285714286
514	215.959106039858	215.954615396612	215.974685293449	102.0305	93.858	114.28	88	84	1428.9375882353	2020.06425	2461.93027777778	953.967142857142	1537.51675	1970.10275	1273.89078571429	751.924250000001	61.1907692307692	102.025	59.1778461538461	55.098	1257.46133333333	1414.182	1396.50445454546	1244.19266666667	139.771615384615	327.370615384615	253.022	147.877692307692	1407.97636363637	986.603727272727	1067.2338	1459.95670588235	948.853636363636	1083.5586	944.267454545454	1112.11142857143	853.9632	939.65025	1223.82857142857	898.494142857142	881.496000000001	1796.37333333333	1063.18733333333	1170.80025	670.594846153846	1327.34525	1343.63266666667	649.887	534.399384615385
515	215.979810598995	215.976068344116	215.994281069061	115.283	111.208	116.321	53	53	318.373714285714	498.849857142858	554.957714285715	598.907714285715	619.241166666668	1043.75228571429	667.189000000001	694.166	536.670285714285	601.996666666667	322.410285714286	335.674	288.740857142857	273.181333333333	272.3845	291.801714285714	130.602666666667	61.22	92.8351666666668	106.109714285714	249.97	249.76	318.604	216.275333333334	168.347142857143	215.280285714286	227.311333333333	584.012	356.079714285715	252.010571428572	287.720571428572	235.8895	718.697142857142	638.770399999999	344.856571428572	504.970714285715	745.202285714285	650.942285714285	383.582666666666	751.950571428571	173.448571428571
516	216.936942710105	216.936940332602	216.945367959253	45.91	45.898	45.911	3	3	238.797	365.2316	360.1306	538.7712	139.7674	387.752	242.8552	203.0198	33.6666	45.918	160.1714	42.8484	444.8072	460.1102	523.3626	362.8352	34.6885	178.535	56.1110000000001	55.0908	608.1584	278.5692	415.7098	658.637142857143	502.0368	253.0096	372.373	84.6932000000001	167.3456	141.8356	436.137800000001	184.8915	34.6885	230.5652	138.7744	23.4646	122.448	68.5142000000001	154.2314	78.5554000000001	169.3615
517	217.970916445442	217.965301644649	217.984125834577	115.2835	111.208	116.321	28	28	193.863333333333	317.271833333333	322.365142857143	372.404285714286	436.631333333334	697.9365	408.133333333333	447.487333333333	341.811666666667	330.534000000001	200.996285714286	212.229333333333	190.793428571428	108.074571428571	191.813714285714	159.164571428571	91.8257142857142	35.7116666666667	64.2705000000001	81.6266666666667	137.738571428572	162.2065	213.389	107.1175	131.623	155.090666666667	173.302857142857	362.455	213.239714285715	181.610857142857	138.765333333333	165.429	416.907333333333	492.384000000001	215.290333333333	295.841428571429	413.946	396.613285714286	207.093833333333	427.499714285714	132.643333333333
518	217.987237568454	217.986268790664	217.987382227626	116.286	115.283	116.304	3	3	189.782	314.211333333334	311.201666666667	353.997833333333	438.743333333333	628.525333333333	413.167500000001	452.584	92.8351666666666	196.924333333333	23.4638333333333	137.7225	186.6905	102.083333333333	186.721	160.166166666667	87.7486666666667	36.726	39.793	82.647	132.643333333333	87.6708571428573	118.474666666667	108.155333333333	129.561166666667	80.6063333333333	78.5656666666667	353.323666666666	93.8706666666667	176.488833333333	140.806	166.450166666667	414.868666666667	467.236333333333	129.561166666667	130.602666666667	159.172	399.84	76.525	186.6905	70.403
519	218.102610553551	218.099656860475	218.105564246628	248.9475	248.945	248.95	2	2	14.2823333333334	38.7726666666668	34.6731999999999	41.8282000000002	5.101	93.0566000000005	72.4318333333334	127.520833333333	918.150000000001	1020.33333333333	357.116666666666	2317.76457142857	53.0504000000003	120.399333333334	56.1110000000003	84.6738333333335	75.4923333333334	94.8786	72.3726666666665	123.440166666667	23.4691999999999	69.4506666666668	57.1386666666665	67.3419999999998	76.5250000000002	91.8180000000005	38.7726666666668	34.6868	110.178	39.7540000000001	90.7948333333335	7.1414	333.322000000001	290.747499999999	107.135	212.194666666667	458.0698	21.4746	123.460333333334	372.360833333334	329.567666666667
520	218.10453922508	218.100390699962	218.11865482362	363.224	359.128	364.253	32	32	270.366249999999	520.327500000002	637.656249999998	676.425749999998	352.96942857143	592.786	377.505714285714	770.267777777779	655.000500000003	487.628285714287	192.827250000001	139.77425	357.100000000003	305.054749999999	434.626499999999	463.209714285718	79.5307500000004	70.3997142857143	31.6316249999998	58.1186250000003	204.075	16.3240000000001	42.8505000000002	196.908249999999	187.732571428571	39.7911428571428	13.2632500000001	332.601499999999	103.981714285714	186.705749999999	188.746250000001	168.347142857143	673.365000000003	412.180999999999	102.025	140.81175	253.021999999999	437.687249999999	198.074	197.928499999999	28.5680000000002
521	218.910429588834	218.909245098982	218.916500607052	45.91	44.872	45.922	5	5	342.816	504.0035	502.0245	527.46925	289.761142857143	423.40375	276.48775	320.369714285714	38.7708571428572	45.91125	141.81475	89.782	487.6795	450.261	458.148375	456.768	80.6025714285715	167.326857142857	89.7851428571429	92.846	713.135333333333	599.9364	578.907	699.308888888889	637.65625	467.290857142857	515.22625	195.888	257.103	367.29	569.718	357.4	115.292285714286	227.523714285714	283.639428571429	189.7665	73.458	110.360571428571	112.31	98.976375	380.566571428572
522	219.025520930825	219.023476406873	219.038866949969	54.061	51.012	55.093	23	23	181.599555555556	289.774666666667	259.30225	232.610666666667	101.013	233.783555555556	141.810888888889	321.58	248.961333333333	228.536	139.785666666667	225.346333333333	131.537	174.46275	170.507	128.56725	172.417555555556	203.179	201.115111111111	234.80125	122.43	155.078	213.226444444444	134.684	139.694333333333	188.74625	137.73375	540.7325	147.948333333333	111.289	105.150125	99.9817777777778	370.340666666667	344.835111111111	137.73375	249.981666666667	379.533	309.13575	110.187	385.392	126.438666666667
523	219.100645972444	219.09788746861	219.11004603687	282.591	279.552	282.637	7	7	26.5243333333333	42.8890000000001	51.0166666666668	98.875333333334	36.7260000000002	76.5250000000002	49.9473333333337	139.762833333333	510.166666666668	696.435666666668	414.593666666667	265.243333333333	88.7545000000005	94.8754999999997	97.9360000000006	77.6213333333332	61.165714285714	60.1898333333331	59.1268571428573	72.3794285714282	146.928	230.821333333333	125.500999999999	176.661833333334	116.318	103.036833333333	87.6708571428567	69.4393333333335	49.9881666666665	69.3308571428571	66.3216666666668	93.8706666666669	80.5931666666672	44.8873333333332	41.8336666666668	25.4833333333333	43.9173333333332	51.0083333333332	31.6251666666669	47.9556666666663	111.216333333334
524	220.085034989904	220.079743488832	220.097307086813	172.424	169.369	173.449	32	32	129.688166666667	211.3815	191.791333333334	256.061833333334	221.376166666667	235.6585	287.720571428571	415.207833333332	154.045166666667	212.219428571428	69.4393333333335	82.6470000000002	137.8575	205.0535	145.900857142857	117.332857142857	364.242	248.961333333334	129.561166666667	251.002000000001	79.6510000000001	137.7225	137.738571428571	67.3969999999998	115.278833333334	97.9520000000002	135.698	374.768166666667	295.896666666667	194.874571428571	194.883666666666	158.125833333334	813.139250000001	717.177166666664	243.859666666666	352.014999999999	778.478	683.651250000001	469.331428571428	681.229333333335	196.924333333334
525	220.094207811959	220.078843492312	220.094741950198	461.144	460.119	461.15	3	3	2.04233333333334	5.10083333333332	18.366	1.02033333333334	2.04033333333333	5.10083333333332	1.02033333333334	19.3691428571428	7.14116666666664	16.3413333333333	1.02216666666666	8.16266666666669	2.04266666666666	6.12100000000004	3.06100000000001	4.08533333333332	13.2621666666666	11.2236666666667	6.11599999999999	29.5896666666665	7.14116666666664	2.04	1.01933333333333	3.06049999999999	30.6100000000001	3.05799999999999	1.01933333333333	48.9759999999997	13.2643333333334	26.5286666666667	41.8336666666668	1.02033333333333	35.7058333333332	17.3598333333332	3.05871428571429	2.04266666666666	10.2016666666667	9.18150000000006	2.03866666666666	5.10583333333334	5.10166666666663
526	220.079346263766	220.077738608225	220.083107659431	451.985	451.968	455.017	3	3	2.04057142857143	4.08114285714286	13.264875	5.10437499999998	1.020875	8.16228571428571	4.08099999999999	8.16799999999999	77.5389999999998	91.8257142857142	6.12171428571428	77.5199999999999	7.142	3.06074999999999	4.07828571428571	4.08114285714286	9.18225000000004	10.2025	35.71	26.507	5.10124999999999	6.12150000000003	8.16228571428571	5.10142857142857	9.18899999999999	11.22275	5.105	20.42	89.7819999999998	17.3442500000001	27.5438571428572	3.06074999999999	29.5872500000001	20.3885714285713	9.19028571428575	11.2231428571429	108.1465	4.08099999999999	7.142	103.04525	19.3854285714286
527	221.086079592125	221.086079592125	221.086079592125	451.968	451.968	451.968	1	1	13.2637142857143	26.5274285714286	20.4066666666665	19.4021666666665	17.3598333333334	26.5274285714286	14.2823333333333	16.3386666666667	16.3226666666666	20.4033333333333	17.3448571428571	30.6042857142858	19.3831666666666	23.4676666666665	25.4833333333335	16.3226666666666	10.2016666666667	24.4839999999999	21.4234999999999	14.2706666666666	29.5848333333332	23.4638333333335	14.2846666666666	21.427	23.4868333333334	14.2823333333333	13.2751666666667	20.4033333333335	34.6856666666666	17.3456666666667	19.3863333333332	21.4269999999999	18.366	31.6022857142858	11.2346666666667	22.4431428571429	19.3863333333332	15.3049999999999	19.3854285714286	23.4676666666667	15.3025000000001
528	222.027521329943	222.026892453083	222.037559336667	51.0065	49.985	51.012	4	4	261.162666666667	413.235	280.866666666667	248.920666666667	226.4844	308.090333333333	178.529166666667	236.949333333333	967.339199999999	966.097833333334	324.466	580.569666666667	282.355333333333	287.734	258.397333333333	232.598	119.3634	188.761666666667	133.6462	155.2528	253.001333333333	54.0688333333334	80.5931666666667	215.466166666667	256.061833333333	118.358666666667	94.8755	258.102166666666	220.356	171.388	271.674666666667	204.066666666667	321.363	392.828333333333	213.214833333333	324.466	429.490166666666	381.542333333333	332.574333333333	310.181333333333	141.700571428571
529	222.079199168823	222.079199168823	222.079199168823	451.968	451.968	451.968	1	1	5.10166666666668	7.14233333333335	9.1818	4.08559999999998	6.12239999999997	10.2033333333334	6.1212	4.0808	12.2424	11.2222	7.14233333333335	18.36	12.2424	8.16319999999996	8.15466666666672	7.1414	6.1212	7.1414	6.1212	3.06120000000002	5.101	2.04040000000002	5.10199999999998	8.1616	8.17119999999995	4.0808	4.0808	7.1414	10.202	7.1414	5.101	3.0606	6.12239999999997	8.15333333333334	5.10700000000003	3.06050000000002	10.204	3.06119999999999	3.06100000000001	7.1414	12.2424
530	222.099513073166	222.093699537778	222.108756096808	318.3085	315.262	320.381	10	10	263.504000000002	724.125333333332	827.490333333335	984.621666666669	384.602833333332	566.192499999998	341.476666666666	1094.63883333333	368.340333333334	327.473499999999	72.5028333333335	59.1213333333332	184.680333333334	196.924333333334	198.965	196.096	79.5729999999998	79.5860000000002	21.4235000000001	76.5250000000002	200.972833333333	23.4676666666667	43.8743333333334	185.852333333334	140.783	30.6100000000001	10.2033333333334	261.205333333332	63.2606666666668	96.9316666666669	121.399833333334	96.9158333333339	701.989333333335	253.042666666667	72.4318333333331	63.2503333333331	190.802333333334	279.525666666666	131.623	120.497666666667	17.3456666666667
531	222.987002981321	222.987002981321	222.987002981321	49.98	49.98	49.98	1	1	601.968571428571	1181.49085714286	1186.59228571429	1491.65771428571	664.206	1309.02657142857	727.463714285715	975.055000000001	498.849857142857	850.918285714286	146.921142857143	960.088857142857	1013.312	1769.94785714286	1211.927	1129.45628571429	634.617714285714	803.872571428572	494.838571428571	861.241714285714	504.021142857143	82.6431428571429	115.373	232.722857142857	376.485428571428	160.184857142857	151.002285714286	951.926571428572	598.907714285715	496.879142857143	622.810000000001	711.139142857143	1066.19857142857	1413.09571428571	444.829	814.188	1196.79514285714	1026.24857142857	461.169142857143	1119.25342857143	517.869714285714
532	223.053592389859	223.049928090607	223.066699372961	156.1	145.915	157.126	12	10	38.7346666666666	64.2704999999998	47.9556666666666	57.0826666666665	40.8133333333332	60.1996666666668	45.8742857142859	49.0160000000001	243.859666666666	300.998333333334	44.8946666666668	146.904	51.007142857143	42.8539999999999	67.3294285714287	57.1386666666668	52.0795000000001	76.5874999999998	45.9150000000001	63.2606666666665	61.1599999999999	48.9759999999999	35.7116666666668	66.3216666666668	65.2906666666665	34.6913333333332	32.6773333333334	49.9881666666665	34.6856666666667	36.7320000000001	60.2488333333334	26.5286666666666	101.013	76.4500000000002	28.5646666666667	53.0486666666667	80.6063333333331	61.2199999999998	33.6655000000001	65.2906666666668	44.9093333333333
533	223.06509692596	223.06509692596	223.06509692596	975.362	975.362	975.362	1	1	10.2033333333335	14.2846666666666	12.2439999999999	11.2236666666666	10.1933333333333	16.3226666666666	17.3598333333332	10.2016666666666	15.2975000000001	7.13533333333345	22.4436666666666	11.2236666666668	14.2706666666666	16.3226666666666	17.3456666666665	9.18149999999997	9.18300000000011	8.16266666666676	14.2706666666666	13.2643333333335	14.2706666666666	16.3226666666669	16.3253333333335	17.3456666666665	12.232	16.3253333333335	15.3049999999999	16.3253333333332	13.2643333333335	12.2080000000001	17.3456666666669	23.4216666666667	21.4270000000002	38.7726666666671	23.4676666666669	14.2846666666668	12.242	9.1905000000001	24.4839999999999	8.16266666666661	14.2706666666666
534	223.063746516317	223.062918913084	223.076932123437	844.283	838.668	847.788	6	6	41.8322999999999	98.9615555555557	187.7352	123.4442	43.8728999999999	164.1717	44.8897777777779	110.111999999999	232.788000000002	213.249666666666	38.7676	125.419	117.3345	148.028888888889	184.901555555555	179.5552	33.671	79.5859999999999	112.151111111112	52.0313333333334	133.911111111112	122.44	199.073333333333	147.851666666667	99.9926666666666	123.5168	42.8773333333333	75.5021999999998	163.152	53.0515555555557	114.277333333333	89.7776	51.0444444444444	185.700666666667	131.608666666667	253.015111111112	145.8171	72.4412999999998	37.7276666666667	195.882666666667	179.461333333332
535	223.071102272498	223.063908323028	223.078296221967	920.239	918.221	922.257	2	2	23.4657499999998	34.6885000000001	81.6199999999992	35.735	29.5872499999997	61.2150000000003	29.5872500000001	83.7220000000001	61.2525000000002	28.5460000000002	20.3899999999999	30.6112499999996	54.0732500000002	35.713125	64.2757499999994	65.2560000000003	30.61125	37.7723750000001	42.8557500000001	26.546	52.0391250000001	33.6682500000001	38.7695000000002	77.5485000000001	34.7097500000001	32.6480000000001	17.3548750000001	29.609	48.9360000000004	39.7897500000002	63.2090000000005	79.5794999999992	31.651	102.025	57.0990000000003	60.1947500000003	35.7087499999997	26.5265000000001	15.3037499999999	38.7694999999996	39.819
536	223.078277545149	223.078277545149	223.078277545149	755.964	755.964	755.964	1	1	34.6892727272726	115.290818181818	114.270545454545	115.229181818182	55.0947272727276	105.08809090909	38.7904000000003	64.2428181818187	60.1918	89.7840000000006	33.6840000000002	117.331363636363	71.4190909090906	124.473272727274	91.8245454545451	98.9135454545453	34.6892727272729	58.1555454545452	49.993363636364	52.0339090909089	92.8944545454539	62.264363636364	49.993363636364	96.9259090909097	67.3379999999997	54.0744545454543	44.8920000000003	54.0744545454549	66.323636363636	40.7927272727271	75.5001818181823	44.8919999999998	63.2569090909088	87.7434545454551	62.2366363636368	85.7029090909087	80.6015454545451	146.919272727272	24.4865454545454	70.3988181818179	72.4393636363641
537	223.112412191651	223.10213097557	223.115459449814	319.343	315.262	319.35	3	3	54.1218333333334	133.772833333332	155.090666666667	146.928	82.6334999999997	104.057	75.4306666666665	190.802333333334	74.4721666666664	55.0889999999998	24.4879999999998	40.7733333333332	52.0284999999998	65.3013333333335	62.2322	75.5835999999996	36.7320000000001	34.6868	40.813333333333	31.6303333333331	51.0083333333332	43.8671666666665	24.4839999999999	69.4393333333335	62.2301666666665	20.4066666666667	23.4638333333333	45.9149999999997	31.6251666666666	47.9478333333332	41.8336666666664	37.7461666666669	151.009333333332	59.1696666666665	28.5646666666666	31.6303333333334	61.2200000000001	49.9881666666665	29.5848333333332	37.7831666666667	41.8336666666668
538	223.985515054753	223.984647707308	223.985767473493	44.879	43.864	45.917	5	5	519.325428571428	816.228571428572	1018.2095	956.007714285715	763.173714285715	1246.78914285714	827.451714285715	1002.94085714286	899.892	858.060285714285	833.544250000001	853.979142857143	796.843142857142	1049.874	924.378857142858	1024.36685714286	983.555428571429	822.350285714286	498.919714285714	808.066285714285	765.214285714285	649.922	626.996333333333	1021.306	899.892	641.759714285714	567.278857142857	1278.418	702.976857142857	698.895714285715	930.131000000001	778.002000000001	1619.98685714286	1428.4	665.226285714286	964.17	1297.80342857143	1462.7205	1574.896	1448.755	401.992571428571
539	223.989400460517	223.986025596643	224.004109644319	44.884	42.832	46.93	117	117	519.325428571428	814.1595	1015.273125	1126.39542857143	751.950571428572	1246.7455	822.3215	1142.528	899.30925	854.9695	837.62525	857.115	799.876	1060.819	924.45975	1125.39938461538	984.661875	820.281000000001	504.021142857143	808.038	810.0785	661.1544	638	1024.97244444444	913.098888888888	641.759714285714	570.31975	1330.36977777778	711.139142857142	692.774	975.9326	778.938222222222	1618.07244444444	1428.46666666667	669.307428571428	968.335875	1362.08142857143	1545.70494117647	1576.424	1443.70428571429	401.992571428571
540	224.066156509819	224.066002822504	224.066406454816	230.603	230.546	230.608	3	3	20.4057142857143	69.3211428571428	78.6170000000001	60.1968571428571	178.7	242.010857142857	145.880428571428	241.158285714285	9.18899999999998	14.284	26.5237142857143	14.284	102.028571428571	131.616857142857	148.065714285714	97.9474285714285	287.720571428571	349.958	207.118	291.801714285714	62.2374285714285	60.1968571428571	29.5385714285714	68.3591428571428	90.8054285714285	41.8609999999999	26.5237142857143	117.32875	96.9271428571428	53.0548571428571	98.0159999999999	53.0548571428571	294.862571428571	158.144285714286	99.988	118.336571428571	233.645428571428	188.752857142857	151.002285714286	158.144285714286	128.556
541	224.06404459457	224.063202114763	224.064887074377	239.7565	239.728	239.785	2	2	23.4665714285714	48.9737142857143	39.7577142857143	52.0345714285714	51.9908571428571	72.4318333333334	53.0548571428571	86.7242857142857	39.7911428571428	43.8722857142857	16.3245714285714	11.2231428571429	32.6765714285714	61.2171428571428	52.0345714285714	35.6800000000001	119.273142857143	115.195428571429	88.7648571428571	88.7648571428571	42.852	35.685	24.4868571428571	44.8925714285714	36.761142857143	20.4200000000001	30.5625	24.4868571428571	38.7708571428571	21.408	31.6022857142857	28.568	130.596571428571	60.1968571428571	36.7251428571428	34.6605714285714	119.373428571429	59.1765714285714	29.5882857142857	75.5011428571428	63.2577142857143
542	224.078872998201	224.077556585496	224.080189410905	291.796	291.79	291.802	2	2	60.1462857142854	72.4402857142857	90.8022499999998	80.5997499999998	62.2352499999998	87.7522500000001	58.1969999999999	77.4874285714286	14.274	18.3644999999999	8.16114285714288	16.3245714285714	92.8541250000001	61.2171428571428	56.1137499999998	73.4670000000001	88.7648571428571	115.28825	75.5645714285717	96.9271428571428	72.4466250000001	69.3794285714285	54.0297142857145	71.3600000000002	89.7930000000001	91.8225000000004	59.2179999999999	78.5592499999998	81.748571428571	42.852	84.6837142857142	30.6085714285714	73.3988571428574	96.9271428571428	65.2982857142857	76.5107142857139	86.7212499999998	65.2959999999998	62.2287142857145	86.7242857142857	62.2374285714285
543	224.079271252321	224.079271252321	224.079271252321	847.788	847.788	847.788	1	1	8.16239999999998	24.4871999999999	43.8686	25.4925	8.16239999999998	46.9061999999995	12.2432727272728	25.4925	42.8735999999999	45.909	12.2436	29.5713	35.7104999999999	20.404	36.7487999999999	38.7713999999999	12.2436000000001	25.505	23.4531	12.2436	23.5060000000001	33.6666	33.6896999999998	37.7289	13.2704	28.5852000000002	17.3536	14.2912	27.5319	15.3045	17.3451	29.5886999999999	12.2496	40.808	31.6292999999999	53.0244	30.591	27.5454	11.2167	46.9062	39.7683
544	224.104452694164	224.09578508867	224.108151194011	319.343	315.262	319.35	3	3	30.6350000000001	82.7145000000001	105.077166666666	103.053666666667	56.109166666667	64.2810000000001	40.7771428571427	141.826333333332	33.6710000000001	39.7865000000002	8.16266666666669	21.4079999999999	30.6049999999999	34.6856666666666	48.9668571428573	35.7408333333334	23.4676666666667	20.4033333333333	8.16266666666669	18.366	29.5896666666667	25.5083333333334	13.2643333333334	39.8255000000001	24.4880000000001	13.2621666666666	10.1933333333334	39.7865000000002	24.4868571428571	16.3253333333334	26.5286666666667	22.4473333333334	128.541000000001	53.0573333333335	10.2033333333334	12.244	28.5693333333334	38.7663333333332	11.2218333333334	23.4676666666665	15.3025
545	224.121927395673	224.121927395673	224.121927395673	344.827	344.827	344.827	1	1	11.2236666666666	16.3253333333332	13.2643333333334	19.3863333333334	23.4638333333335	24.4839999999999	22.4656666666665	32.6453333333332	12.22	14.2846666666666	7.14116666666664	11.2218333333333	19.3863333333334	18.366	11.2236666666667	15.3025	90.7948333333331	45.9600000000003	36.7619999999997	82.5659999999998	10.2033333333333	12.244	11.2236666666666	17.3286666666666	9.18300000000002	8.16133333333331	8.16133333333331	26.5286666666667	14.2846666666666	15.3175	13.2621666666666	15.3025	74.4892000000005	30.6100000000001	17.3428333333333	17.3428333333333	37.7523333333334	38.7726666666668	17.3456666666665	41.7926666666666	13.2773333333333
546	224.133418791173	224.126257060646	224.13993341218	165.7975	164.25	167.329	4	4	11.2231428571429	24.4868571428571	26.5274285714286	10.2028571428571	21.42525	24.4868571428571	12.2434285714286	34.6897142857144	8.16228571428571	9.18257142857142	9.18257142857142	11.2325714285714	17.3456666666667	18.3651428571428	15.3042857142857	18.3509999999999	9.18257142857142	22.43175	13.2637142857143	12.2331428571429	25.5071428571428	16.3245714285714	8.16228571428571	14.284	10.2028571428571	8.16114285714285	10.2028571428571	13.2748571428571	11.22275	14.294	17.3448571428572	12.243	12.2331428571429	12.2348571428571	9.18257142857146	16.29	17.34425	14.284	15.3042857142857	23.4485	11.2231428571429
547	224.989394411601	224.986517889803	225.005607457695	44.89	42.85	51	25	24	162.225428571428	281.598857142857	332.613142857143	293.808	233.645428571429	361.181142857143	246.909142857143	306.085714285714	297.923428571429	292.835666666667	294.862571428572	318.329142857143	294.876333333333	394.234666666667	366.282571428572	332.613142857143	335.674	268.335142857143	204.057142857143	266.294571428571	235.697	227.497166666667	170.534833333333	381.586857142857	283.639428571428	225.483142857143	178.558333333333	410.107	215.280285714286	241.807714285714	339.993	248.103	712.1345	451.986571428572	233.645428571429	295.882857142857	467.236333333334	516.194166666667	512.613714285714	505.041428571429	161.205142857143
548	225.037357187365	225.037357187365	225.037357187365	210.168	210.168	210.168	1	1	10.21	16.3222857142857	11.2231428571429	24.486	11.2231428571429	12.2445	13.2637142857143	18.3651428571428	1511.04314285714	1596.844	734.580000000001	214.2525	19.3990000000001	15.3042857142857	11.2231428571429	13.2637142857143	11.22275	13.2637142857143	11.2231428571429	7.142	9.18257142857146	11.231	21.42525	15.315	13.2637142857143	15.3042857142857	11.2231428571429	8.16914285714285	11.215875	10.1942857142857	16.3245714285714	11.2231428571429	13.2637142857143	13.2637142857143	11.2231428571429	7.148	14.296	13.2637142857143	21.4260000000001	11.2231428571429	9.17550000000001
549	225.075806159478	225.071550029117	225.090573911314	234.627	228.494	240.782	101	62	34.6897142857143	79.4949999999997	73.5359999999998	107.13	571.946666666665	775.960000000001	590.72475	1480.65714285715	1227.242	1807.084125	838.67485714286	1667.0885	211.209000000001	336.694285714286	373.747000000001	205.077428571428	1808.71328571429	1188.63285714286	854.999428571428	1529.40828571429	127.520833333334	90.8096666666664	84.5532857142857	115.297666666666	146.921142857143	67.3954285714285	45.9128571428571	442.824666666666	173.448571428572	101.013	180.776	75.4377142857143	2195.45714285714	506.044	86.7141666666664	234.665714285714	1413.09571428571	933.604999999998	215.280285714286	612.171428571431	335.674
550	225.07605180584	225.072559171681	225.091222931885	295.86	288.74	302.01	53	35	527.487714285714	893.770285714285	1301.839	1078.442	668.287142857142	1236.54300000001	701.956571428571	1193.75085714286	35.7058333333332	59.1793333333329	39.7911428571428	55.0980000000001	918.225000000004	1126.32057142857	1168.329375	932.410571428574	362.159166666669	411.194333333334	369.360666666668	309.161000000001	538.735999999996	484.57916666667	468.937142857144	390.495857142857	492.820999999997	729.538333333335	448.946666666668	870.303714285714	595.742714285711	438.743333333334	601.968571428571	375.421333333332	1168.26514285715	930.500571428571	574.447666666668	791.630857142853	1135.578	912.774000000001	792.762000000006	1131.49685714286	420.357714285714
551	225.146997284471	225.144766144705	225.147527607715	274.451	271.408	274.48	5	5	33.6694285714286	57.136	69.3794285714285	107.13	13.2637142857144	66.3185714285714	18.3644999999999	23.4665714285714	23.4665714285714	17.3448571428571	14.2719999999999	19.3854285714286	49.959	64.278	68.3591428571428	57.1293333333332	23.4501428571429	206.097714285714	122.434285714286	15.3042857142857	96.9271428571428	31.6288571428571	76.5214285714285	156.103714285714	83.7337142857146	86.7849999999999	39.7911428571428	19.3691428571428	26.5274285714286	17.3715714285713	67.3388571428571	17.34425	21.426	54.0751428571428	57.1679999999997	21.426	45.9128571428575	19.3827142857143	16.3245714285714	49.994	17.357
552	225.986630275332	225.983732140583	226.002058570499	44.89	42.855	45.917	29	29	187.732571428571	281.598857142857	360.160857142857	355.059428571429	290.795	421.378	278.538	382.607142857143	290.795	333.649	284.659714285714	312.207428571429	305.065428571429	336.977142857143	342.816	363.221714285714	342.776	270.375714285714	172.436333333333	298.957666666667	313.227714285714	235.6585	201.165142857143	379.546285714286	310.166857142857	183.66	199.976	465.250285714286	266.294571428572	261.193142857143	321.615	260.3975	590.708666666666	495.858857142857	234.638333333333	366.282571428572	555.035428571429	510.928571428571	582.575727272727	569.2995	118.353142857143
553	226.069318181902	226.063834011058	226.082983161791	144.871	142.796	145.92	66	66	759.730285714285	1318.375125	1235.52275	1607.27885714286	1029.51633333334	1493.646	936.388	2363.201	1206.998	1550.83428571428	510.083333333334	1612.12666666667	1049.7515	1195.78971428571	1138.506	931.564333333331	1220.31866666666	582.610333333335	235.696999999999	1025.38714285714	2133.89	2353.405	1911.9485	2390.64099999999	1607.97028571428	1540.45166666666	1390.50057142857	1627.35571428571	880.547666666669	1010.6	1364.122	1095.7485	2037.43924999999	1370.19575	1005.069375	1007.92466666667	1214.19666666667	1110.2355	541.708499999998	1540.5775	675.429142857143
554	226.093852244508	226.093852244508	226.093852244508	231.6	231.6	231.6	1	1	10.2033333333333	17.3258333333333	11.2346666666666	18.3651428571429	78.6426666666665	139.899833333334	69.3713333333334	225.677833333334	179.754666666666	224.462857142858	131.616857142858	216.300571428572	34.6913333333334	46.9276666666665	45.9525000000001	26.5286666666667	251.981166666667	172.436333333333	41.8268333333334	244.879999999999	18.363	14.2846666666666	16.2994285714286	20.4066666666666	22.4473333333333	9.1926	12.244	61.2199999999998	27.5477142857144	22.4473333333333	20.4266666666666	7.14233333333332	318.655999999999	74.4721666666668	10.2016666666666	19.3863333333333	127.541666666666	129.582333333333	32.649142857143	105.089428571429	15.3025
555	226.093441894531	226.093441894531	226.093441894531	239.762	239.762	239.762	1	1	9.18257142857142	12.2434285714286	13.2525714285714	26.5274285714286	25.4857142857143	38.7708571428571	15.2925	52.0345714285714	28.568	105.089428571429	22.44	104.0655	17.3594285714286	16.3245714285714	22.4462857142857	12.234	55.0491428571428	41.7965714285714	36.7302857142857	38.7708571428571	22.4462857142857	8.15657142857143	14.284	15.3042857142857	14.2986666666667	8.16800000000002	9.16714285714285	16.3245714285714	6.12149999999998	16.3108571428571	17.3302857142857	12.2434285714286	61.2171428571428	21.426	8.16114285714285	12.2331428571429	45.9128571428571	25.5071428571428	10.2028571428571	34.6884999999999	12.2434285714286
556	226.194626886488	226.191931235954	226.195576748001	447.87	442.773	447.92	5	3	24.4879999999998	67.3309999999998	36.7620000000001	37.7461666666669	365.577666666667	34.6913333333331	134.662	559.507999999999	9.18300000000002	48.9680000000003	12.232	14.2846666666666	36.7259999999999	65.2982857142857	44.8873333333332	38.7663333333332	196.924333333334	29.5896666666667	15.3025000000001	132.383333333334	29.5606666666666	18.366	39.7930000000001	45.9150000000001	30.6349999999998	21.427	9.19050000000001	181.619333333334	17.3428333333333	197.935428571428	37.7831666666667	187.741333333334	640.739428571428	34.6573333333333	21.448	30.6049999999999	14.2846666666667	510.142857142857	12.232	24.4868571428571	17.3428333333333
557	227.12696711993	227.12696711993	227.12696711993	823.353	823.353	823.353	1	1	3.06300000000003	8.16266666666666	7.14155555555557	8.16266666666676	3.06066666666667	10.2022222222222	3.05900000000001	4.08120000000004	193.863333333333	673.102600000004	5.1044444444445	469.353333333333	10.2088888888889	7.14233333333333	9.1818	12.2506666666667	4.0808888888889	8.1576	3.061	4.08133333333333	11.2236666666667	9.1880000000001	9.18200000000002	7.14155555555557	10.197	5.10111111111112	3.061	2.04044444444445	6.12599999999998	6.12133333333334	7.1414	4.0808888888889	3.061	1.0197	3.0606	12.244	6.12133333333334	5.10111111111112	8.16266666666666	12.244	3.0591
558	228.051131652832	228.050159094682	228.062733397312	163.254	163.23	167.329	3	3	7.14200000000002	6.12171428571431	10.2028571428571	4.08457142857143	5.10142857142857	5.10142857142857	4.08114285714286	8.16228571428571	6.12171428571428	6.12171428571428	4.08057142857142	3.05828571428571	3.06085714285714	4.08114285714287	1.02028571428571	2.03885714285714	4.08114285714286	10.1942857142857	0	10.1871428571429	1.02028571428571	7.14200000000002	7.142	7.136	3.06342857142858	1.02028571428572	6.12171428571428	1.02016666666666	3.06042857142857	3.06342857142857	4.08114285714286	0	9.18900000000002	2.04028571428571	1.02028571428571	1.01771428571429	4.08114285714286	7.142	4.08114285714286	3.05871428571429	3.06085714285715
559	228.195383004049	228.195383004049	228.195383004049	963.107	963.107	963.107	1	1	115.28825	168.114375000001	178.543750000001	166.178500000001	107.12625	174.462750000001	115.28825	257.103000000001	91.8225000000004	100.058	204.2	92.8427499999991	245.729625000001	144.875500000001	198.973125	168.444375000001	107.126249999999	229.556250000001	131.612249999999	125.501	199.969000000001	159.154666666667	130.592000000001	212.368	276.487750000001	101.00475	142.8525	101.00475	109.16675	144.792666666667	189.78975	123.465375	106.045333333334	202.158	129.582333333333	115.285111111111	92.7744999999994	187.610999999998	77.4820000000006	125.583	90.8133750000001
560	228.195202980207	228.195202980207	228.195202980207	974.33	974.33	974.33	1	1	71.4155555555557	126.604	176.517666666667	152.933333333334	95.8486666666669	164.273666666667	94.8909999999999	147.932222222222	113.257	95.8486666666657	118.345777777778	88.7013333333327	175.478222222223	142.831111111111	161.195111111111	150.992888888889	114.190222222221	176.517666666667	98.9615555555545	105.025666666666	179.578666666666	122.436	133.6462	179.559111111109	184.559666666667	101.068	144.871555555556	112.236666666667	126.590222222222	103.870000000001	172.417555555556	99.8619999999993	86.7188888888891	192.821999999998	94.8909999999999	95.9008888888879	99.9273333333336	149.049777777778	37.7276666666667	125.501	102.986333333334
561	228.19380891118	228.191753308129	228.207018538546	1024.34	1017.21	1025.41	23	23	99.9600000000014	205.751428571425	275.785714285718	184.620000000003	125.81142857143	271.320000000004	110.314285714287	112.357142857144	155.039999999997	194.820000000003	943.500000000007	160.140000000002	503.880000000007	183.600000000003	277.440000000004	362.100000000005	141.780000000002	563.040000000008	374.339999999993	173.400000000002	572.220000000006	132.600000000002	363.120000000005	355.457142857147	732.481250000008	225.420000000003	219.607142857146	268.902857142857	375.852857142863	302.342857142861	647.700000000009	224.400000000004	99.9600000000014	436.150000000006	155.040000000002	156.060000000002	167.075000000002	289.680000000004	40.7999999999993	158.100000000002	142.800000000002
562	228.2083447562	228.198797596444	228.210637975622	499.898	495.873	503.996	9	7	188.823333333333	218.3335	200.992533333333	204.133333333333	843.429733333333	244.785	711.913466666666	1880.95683333333	653.777266666668	875.674799999998	269.3504	311.176249999999	181.678666666667	214.088	235.67775	207.114133333334	850.5688	183.648	363.209	365.255466666667	217.1668125	551.16	592.8015625	239.846875	225.47525	387.433750000001	288.735466666666	609.099199999999	411.328666666667	750.670933333335	188.749333333333	814.172800000002	3283.51995652173	184.740666666666	318.323199999999	610.333749999999	383.770666666667	588.6554	314.02525	524.601249999999	213.3054
563	228.965628846754	228.962848454085	228.967084825039	102.031	97.938	107.138	21	19	876.047846153847	1022.7915	1364.10463636364	532.589142857143	812.147428571428	1266.13025	648.629142857142	927.050142857142	57.1113846153846	88.7648571428571	20.4057142857143	48.9747692307692	682.857857142857	780.535384615384	799.848	771.606	162.225428571429	236.606857142857	160.184857142857	185.612	777.457714285714	431.557615384616	616.036857142857	822.779454545455	652.996923076924	539.74276923077	525.226428571429	719.553214285714	416.422285714286	540.751428571428	734.297142857142	500.749857142857	718.242461538462	1068.24794117647	462.199384615384	496.032428571429	342.936	702.976857142857	75.497076923077	320.369714285714	244.763076923077
564	230.996091206868	230.993001191512	230.996749899573	88.756	83.66	88.778	3	3	22.4455	42.85575	42.882	45.916875	29.609	33.693	34.6885	57.1339999999999	391.536	520.39125	45.91125	544.442666666667	19.38475	33.66825	36.729	23.468625	43.87075	21.441	16.324	17.34425	46.9315	233.494125	66.324375	65.2959999999999	34.6885	132.73	41.861	35.70875	17.34425	36.729	39.78975	30.6075	69.3769999999999	53.0595	20.42	51.0125	372.39125	46.93725	21.4095	312.1965	48.978
565	231.0927547348	231.0927547348	231.0927547348	344.827	344.827	344.827	1	1	3.06075000000001	18.3645000000001	15.3037500000001	17.3442499999998	10.2024999999999	6.12150000000003	9.18225000000004	36.7290000000002	20.35	19.3847500000001	8.16200000000003	17.3442500000001	8.16200000000003	11.22275	9.18225000000004	2.04050000000001	8.1616	6.12299999999999	5.10125000000002	12.2430000000001	4.08100000000002	29.5872499999997	13.2665	10.1875	6.12150000000003	7.14175000000003	1.02025	4.08099999999996	5.10249999999999	5.10875000000006	8.16200000000003	3.06075000000001	14.2835000000001	7.14175000000003	5.101	5.101	3.06074999999997	8.16199999999992	3.06075000000001	4.08100000000002	4.08100000000002
566	231.975942693395	231.968865848282	231.99082753707	295.877	291.761	301.993	156	107	926.387000000004	2372.10652173913	1015.099	2148.705	1598.8296875	2151.76583333333	1659.37578947368	718.630000000005	19.3831666666666	49.996333333333	20.4033333333333	28.568	2322.15222222222	2325.89942105263	1027.47566666667	1198.69583333333	772.356285714285	1311.06714285714	503.9788	797.900666666669	1346.77714285714	857.04	623.423666666668	1177.43999999999	1218.27799999999	976.413428571428	699.262666666665	1672.21131578948	767.558000000005	888.710333333335	1219.24142857143	941.767666666669	1312.77218181818	1056.89266666666	747.904333333335	1732.98	1773.21736842106	1682.93468421052	1773.234	1096.65357142857	641.160666666665
567	231.973436707336	231.969411630769	231.989375344883	68.357	58.154	73.458	83	52	1410.71532	1218.3025	1238.5835	1364.07425	932.483111111111	1159.1715	848.450999999999	671.324500000001	383.352888888888	394.869	625.347571428571	277.530666666666	1342.7148	1699.796	1034.5335	1199.528125	229.575	294.876333333334	191.697333333333	200.983777777778	1693.65466666667	1085.63466666667	1298.77825	1935.45736363636	1520.13111111111	1518.83514814815	1007.4636	1341.3	497.868444444444	1024.30311111111	1271.2315	1102.98033333333	554.040999999999	1070.65	631.586333333333	623.355777777778	462.17325	443.863125000001	2244	466.25425	318.309333333333
568	231.976295805292	231.971430023648	231.990298457622	99.4715	95.886	105.081	24	24	404.019	480.77325	476.45675	388.90575	372.39125	429.52525	220.284	386.67475	273.427	375.452	47.95175	361.198	328.6815	382.625	397.735	349.0965	371.371	209.04875	374.640272727273	392.640769230769	371.219333333333	390.75575	417.28225	440.748	320.384666666667	308.140666666667	280.43125	178.63125	291.7915	242.8195	315.1285	252.918666666667	345.86475	371.743272727273	287.734	361.3455	205.17075	296.89275	224.455	194.96325	267.179538461539
569	231.976992368188	231.97257631072	231.988326848939	253.0145	250.985	254.018	6	6	78.5656666666669	206.097714285714	253.030857142857	286.666833333332	256.091714285715	294.828166666666	231.577833333334	375.465142857144	20.4057142857142	20.4066666666666	11.2218333333334	12.244	458.108285714286	546.898666666668	504.044666666668	452.953999999999	70.3914999999998	35.7116666666666	47.9131428571428	59.1765714285712	252.010571428571	87.7445714285714	22.4431428571429	140.799428571429	376.441499999999	258.144333333334	138.758857142856	602.967749999998	397.735	356.079714285713	439.743142857143	334.669333333333	603.987999999998	552.975500000002	437.702571428571	459.128571428569	621.353999999997	532.461999999998	258.144333333333	591.745	36.7320000000001
570	233.03881878236	233.038594510751	233.043745265939	59.174	58.142	60.177	3	3	23.4485	94.8806666666667	119.36925	117.32875	49.99225	118.436	59.1728888888889	39.78975	63.17025	51.0125	145.89575	49.9636666666666	129.582333333333	88.7617500000001	86.7212500000001	117.32875	15.305625	58.121	30.63	19.38475	105.08575	179.586	183.645	139.77425	112.09	120.3895	77.5390000000001	40.81	83.6582222222222	43.903	105.08575	75.4985000000001	43.87075	114.282	80.59975	76.5166666666667	85.701	31.631625	216.293	97.956	55.134
571	233.03955121374	233.039411605181	233.039690822299	75.4875	74.473	76.502	2	2	64.2757499999999	54.000375	76.5214285714285	105.089428571429	51.0142857142857	102.962285714286	64.278	56.1157142857143	27.5438571428571	26.5503333333333	43.8722857142857	20.4057142857143	96.9271428571428	69.3794285714285	73.4605714285714	78.562	23.4632857142857	25.5071428571429	9.18257142857142	21.426	118.353142857143	55.0954285714285	60.1968571428571	101.008285714286	72.4402857142857	45.91125	47.9534285714285	56.0685714285714	20.4057142857143	56.1157142857143	83.6634285714285	49.994	47.9534285714285	45.9128571428571	23.46575	41.8317142857143	43.8722857142857	32.6491428571428	103.048857142857	55.0954285714285	24.4868571428571
572	233.97040828358	233.968051468907	233.972091797155	297.907	293.871	300.985	17	12	611.12975	987.618133333335	471.316999999999	907.017066666665	673.419999999998	826.469999999998	650.9195	511.956333333333	31.6432500000001	24.4879999999999	21.427	19.38475	535.674999999996	975.704222222224	911.122647058825	986.279562500001	530.573333333332	555.015999999998	525.42875	589.7045	785.609999999997	581.827499999998	600.92725	498.453999999999	552.994857142857	623.37275	609.08925	643.792090909092	585.6235	690.70925	818.641500000002	591.014250000001	623.372750000003	924.3465	628.217333333333	613.220333333332	647.85875	680.88572727273	570.086833333333	661.122	533.329250000001
573	233.969451374478	233.969451374478	233.969451374478	61.551	61.551	61.551	1	1	135.584	364.242	390.769428571429	372.404285714286	219.330714285714	431.580857142857	194.874571428571	173.448571428571	188.435714285714	184.671714285714	398.931714285714	144.880571428571	430.560571428572	355.059428571429	325.471142857143	394.795285714286	3356.74	1371.13142857143	1108.03028571429	2915.97657142857	471.372	315.003428571429	362.201428571429	486.676285714286	445.490285714286	281.598857142857	239.767142857143	253.030857142857	217.290428571428	263.381142857143	413.215714285714	278.538	220.381714285714	397.911428571429	235.686	276.497428571429	189.773142857143	137.738571428571	591.682857142858	189.07	83.7220000000001
574	233.965757068835	233.965757068835	233.965757068835	69.759	69.759	69.759	1	1	485.638999999999	544.412999999999	625.413250000001	651.939749999999	424.424	639.304875	400.232	322.399	173.315	193.87125	263.2245	140.7945	559.1655	506.044	501.963	579.857	525.428749999999	199.969	355.849125	382.59375	744.308999999999	385.890749999999	369.3305	788.653250000001	607.048749999999	355.047	391.488	433.60625	242.8195	469.315	641.73725	543.79325	227.543625	509.8125	286.69025	291.7915	230.5765	254.073375	420.034	237.71825	138.754
575	233.969835574128	233.969835574128	233.969835574128	204.076	204.076	204.076	1	1	24.4879999999999	23.4676666666666	33.6709999999999	35.7116666666666	23.4446666666667	66.3216666666665	27.5489999999999	19.3863333333334	67.3309999999998	94.8909999999998	82.6335000000001	144.887333333333	68.3511666666665	62.2403333333332	68.3511666666665	61.2099999999998	60.1406666666665	62.2403333333335	24.4880000000001	49.9881666666665	187.557333333333	148.968666666666	149.842	208.148000000001	176.488833333333	124.460333333333	145.907666666666	113.2644	98.9723333333331	76.5125000000001	173.428333333334	151.009333333334	68.3623333333332	199.985333333334	84.6738333333335	92.8503333333331	32.6506666666667	94.8910000000002	43.8743333333332	100.914	54.0688333333332
[truncated: 4,040 more rows]
[truncated: 103 more columns]
