# Supplementary material for: iMet-Q: A User-Friendly Tool for Label-Free Metabolomics Quantitation Using Dynamic Peak-Width Determination
Source: PLoS One. 2016 Jan 19;11(1):e0146112. doi: 10.1371/journal.pone.0146112 (PMC4718670; doi:10.1371/journal.pone.0146112)
Supplement: S3 File — (ZIP) [file pone.0146112.s003.zip › XCMS_Arabidopsis_Data_Positive/XCMS-AraPos-fp-pw_5_20-ppm40-sn10.csv]

mz	mzmin	mzmax	rt	rtmin	rtmax	npeaks	Arabidopsis_Positive_mzXML	ATME01_1_2_POS	ATME01_2_POS	ATME01_3_POS	ATME01_4_POS	ATME07_1_2_POS	ATME07_2_POS	ATME07_3_2_POS	ATME07_4_2_POS	ATME09_1_2_POS	ATME09_2_2_POS	ATME09_3_POS	ATME09_4_2_POS	ATME10_1_POS	ATME10_2_POS	ATME10_3_POS	ATME10_4_POS	ATME101_1_2_POS	ATME101_2_POS	ATME101_3_2_POS	ATME101_4_2_POS	ATME12_1_POS	ATME12_2_2_POS	ATME12_3_2_POS	ATME12_4_POS	ATME13_1_POS	ATME13_2_2_POS	ATME13_3_2_POS	ATME13_4_2_POS	ATME14_1_2_POS	ATME14_2_2_POS	ATME14_3_POS	ATME14_4_2_POS	ATME15_1_2_POS	ATME15_2_POS	ATME15_3_2_POS	ATME15_4_2_POS	ATME16_1_2_POS	ATME16_2_2_POS	ATME16_3_POS	ATME16_4_2_POS	ATME19_1_2_POS	ATME19_2_2_POS
1	100.012128460683	100.010808684609	100.015482111016	1070.26	1069.26	1071.34	43	43	431.143333333325	767.039999999986	689.519999999988	723.340000000013	455.939999999992	653.819999999988	416.159999999993	466.139999999992	513.059999999991	750.719999999987	671.159999999988	571.19999999999	700.86333333332	674.219999999988	725.219999999987	726.239999999987	420.239999999993	717.059999999987	467.159999999992	405.733999999992	613.019999999989	519.179999999991	421.063999999992	635.43999999999	673.199999999988	639.540000000006	529.223333333323	357.00000000001	524.279999999991	434.519999999992	746.639999999987	389.639999999993	449.679999999991	651.779999999988	681.636666666655	507.959999999991	547.73999999999	441.659999999992	725.087500000006	581.253333333321	486.603999999992
2	100.5083482456	100.504556113687	100.515168265874	1070.24	1069.16	1070.33	144	144	2336.61999999996	3546.53999999994	3278.27999999994	3563.5733333334	2693.81999999995	3302.75999999994	2401.07999999996	2558.15999999995	3345.59999999994	3255.83999999994	3610.79999999994	3319.07999999994	3441.99499999993	3704.63999999993	3496.55999999994	3312.95999999994	2545.91999999995	3292.55999999994	3054.90000000004	2372.30999999995	3409.95374999994	2944.73999999995	2884.51428571423	3264.07499999995	3368.03999999994	2892.72000000004	2830.49999999995	2587.84750000002	2865.17999999995	2385.77999999996	3382.31999999994	2165.45999999996	2570.51333333328	3296.59499999994	3018.02714285709	2986.55999999995	3006.95999999995	2475.53999999996	3667.95000000005	3052.20571428565	3079.37999999995
3	100.50723778989	100.50542904196	100.515048326879	911.0905	891.688	926.405	142	82	2354.67288888889	2844.37955555556	3339.18733333334	2730.22100000002	3222.18	3131.530875	1730.595	1464.11000000001	1807.83377777776	2107.7332	1535.53000000001	2746.58777777778	4727.08553846154	2271.15599999998	3356.71919999998	2297.68342857141	1874.35200000002	3056.34799999998	1196.85099999999	10831.7114285714	2426.23942857141	1742.53955555556	1722.34266666666	2398.4902	2604.69825000001	1836.54	1540.53555555556	11550.3305555556	1866.051	1743.74966666667	2566.13833333332	1511.17537499998	1929.24022222223	3041.47171428574	1684.30577777776	1798.84766666666	1380.44657142856	2005.75688888889	7514.88980392156	1647.65888888887	1873.128
4	100.508859456633	100.506447534883	100.514904413468	198.951	188.749	206.104	78	65	1142.77333333333	1657.02133333333	1571.319	2591.39764705882	1268.65381818182	4098.38144444444	1123.387	735.600250000001	808.631999999998	852.929000000001	2188.43625	1027.36377777778	4557.66813793103	1040.57	1847.51636363637	1661.942	1162.679	1661.10266666667	1158.34133333333	963.115999999997	1104.95733333333	1092.063	1139.98733333333	1653.96033333333	1508.87377777778	1175.04311111111	812.185333333331	1726.263	1024.331	986.702624999998	2123.14025	1356.999	732.539500000001	1174.30775	1034.50533333333	882.588333333333	1702.77270588235	998.906333333332	2464.85688888889	806.995777777777	1105.62266666667
5	100.507717384822	100.506453185655	100.514831910582	288.736	278.533	294.862	85	69	4551.37122580646	2026.16133333332	1466.15057142857	1359.02057142857	1186.55075	1225.22016666666	1099.617	5330.22906976744	3143.76841666667	1052.898	2930.39733333333	1103.9105	1808.90325	5034.06152	5103.26012000001	1678.31125	1392.60333333334	1474.31285714286	1005.84916666666	1446.67511111111	1578.382	1330.36977777778	1437.72999999999	2154.6261	1999.63555555556	1792.61918181817	1379.49066666667	1123.29525	1297.691	1427.29088888889	1414.116	1343.66925000001	2369.46	1460.02885714287	1403.97866666667	1240.93433333334	2707.51915	1330.406	1544.88560000001	1350.92133333333	1324.39266666667
6	100.507287247316	100.505226428087	100.515019406647	739.708	731.483	748.913	73	52	2013.11766666666	2771.15200000001	2442.47850000001	2882.99022222222	3540.42058823528	5263.005	1857.63699999999	2704.63200000001	1965.21111111111	1676.32942857144	3099.43511111112	1560.01685714284	2765.35088888888	3483.75066666665	2977.9638	2270.1357142857	1895.57288888889	3035.10266666666	2050.96577777778	1434.58866666666	1809.31666666666	1964.948	2008.016	2810.71222222223	2679.39533333333	1920.292	1868.02688888889	1479.48333333335	1757.89074999998	1999.63555555553	2807.14233333334	1876.18866666667	1943.77244444444	2683.18444444445	1948.583	1990.10700000001	1937.402	1812.98424999998	4522.0036923077	1996.79233333336	2057.09111111111
7	100.508069551908	100.505729236191	100.515325639907	1082.53	1079.42	1101.96	55	50	2048.16	1391.18571428569	2669.34	2643.83999999995	2098.14	860.880000000017	2127.28307692307	2049.98545454546	1605.18666666668	1926.78	3575.10000000001	2037.96	2873.34	2844.78000000001	2818.26	2616.30000000001	1795.2	2578.56000000001	1974.72	1977.78	2523.48000000001	1841.1	1939.02	2086.92000000002	2419.44000000001	1952.27999999997	2092.02	349.219999999993	2091.55615384615	2273.58	2508.18000000001	1902.3	1848.24	2748.9	1858.05454545455	1927.8	1820.28090909091	1970.64	3967.8	2209.32	1143.41999999998
8	100.507438178877	100.506372144813	100.515194014428	307.078	297.924	317.326	67	52	1677.2088	2220.9754	1932.51133333333	1949.857	1347.71355555556	3758.601	1392.64125000001	947.845428571428	1758.8384	1688.431	4005.5015	3199.504	3009.84285714286	1974.18375000001	1374.389	2299.08959999999	1592.6883	2310.753	1354.867	1590.5622	3371.98133333334	1805.79519999999	1846.69363636364	1828.352	2221.19309999999	1697.6128	1283.397	1498.70644444445	1646.76420000001	1552.7444	4965.85878260869	1673.29200000001	1410.7456	1903.78650000001	1553.84075	1888.5753	985.641999999993	1281.721	10277.5648064516	6250.24784615385	8215.3885
9	100.507833577607	100.505331979097	100.514667588837	640.729	629.524	649.884	72	55	3578.98541176472	2423.64862500001	2282.05957142856	3948.29307692309	1719.89649999999	2171.16800000002	1567.15885714284	1647.70375000001	1635.51799999999	1586.54428571427	6094.88564705884	4982.08099999999	2495.324	2495.02237499998	2208.08228571428	2179.11885714286	1833.613875	2312.98771428569	1828.28800000001	1750.48150000001	1868.94533333333	1838.821	1995.55466666667	2745.17022222222	2230.34457142859	1769.11349999998	2489.72999999998	1685.67099999998	1686.53228571427	1777.27549999998	2670.21233333333	1571.95885714285	1674.23025000001	2366.98000000001	1555.9357142857	1737.48575000001	2030.24222222223	1515.1242857143	2357.60516666666	2245.75999999999	1808.50312499999
10	100.507535785648	100.506283669723	100.515128010772	210.186	207.102	215.293	35	33	1264.8951	1699.8198	1567.232	1704.9213	1058.08566666667	1603.9116	969.844444444443	627.475714285714	1177.33644444445	1157.5872	3109.5696	1281.4968	1484.534	1450.914	1772.2611	1629.2594	1236.6036	1628.27466666666	1418.217	1166.2029	1120.326	1247.662	1352.9178	1151.04266666667	1773.1076	1477.3944	1426.3794	1019.868	1385.5674	1278.7038	1685.5356	1154.89155555555	1046.748	2007.81415384615	1358.0193	1388.288	1264.88133333333	927.381999999999	3115.9962	2496.96	1480.6044
11	100.507870237098	100.506486374487	100.514629536387	512.146	506.041	516.261	39	39	2001.89399999999	2419.01275000001	2310.86625000001	2407.78999999999	1297.86399999999	2542.46299999999	1677.283125	1732.3845	1808.90325000001	1710.95925	3265.82025000001	1463.49942857142	3585.1585	2443.49875000001	2489.40999999999	2478.18724999999	1781.3565	2496.85762499999	4719.72678260869	1679.3315	2003.60733333335	1821.14625	1616.13257142857	3239.3659090909	2454.72150000001	1848.3535	2013.91866666667	1819.32862499999	2046.78866666666	1743.60725	2748.00166666666	1716.02887500001	1659.44914285714	2307.80549999999	1754.02462499999	1694.63525000001	1853.45100000001	1704.049	2105.6672	2381.31654545456	1891.69799999999
12	100.507547124087	100.506316694339	100.514775844476	723.3895	715.216	730.514	50	43	2383.42079999999	2618.17533333336	2617.155	2650.826	3768.90611111111	3755.07353846155	1938.38633333334	1502.88085714287	2069.92333333334	2083.52066666666	3364.03900000004	2212.01039999999	2451.66075000001	1908.02333333336	3095.59019999999	2149.74200000002	1960.86711111111	3135.5775	1863.12866666666	1931.28066666667	2557.69711111112	2077.39866666666	1437.64966666666	2775.30666666666	2792.9583	2147.73149999999	2073.31733333336	2236.2784	2040.44444444445	1928.22	2723.99333333334	1914.2235	1874.14822222223	2946.933	2164.05629999999	1981.27155555556	1793.81925	1922.54299999999	4936.81692857143	1705.85799999998	1897.82
13	100.507430689885	100.506213455425	100.514320901176	499.954	494.808	505.079	41	37	3676.37070588235	2389.42550000001	2416.97224999999	2160.73828571429	1957.9557	2392.48625000001	1722.146625	1433.31657142858	1619.87200000001	1770.414	2507.97933333334	1891.54349999999	2304.00675	2001.13828571429	2914.99710000001	2124.23485714286	1453.70514285715	2299.64349999999	1751.76925000001	1629.3962857143	3267.93354545455	1586.85600000001	1776.25525	2211.97942857144	2431.25574999999	1715.7855	1558.99657142857	1500.63014285715	1777.561	1509.00257142857	2342.781	1826.47125	1638.57885714286	2362.89900000001	2308.93890000001	1825.548	1405.12533333334	1751.76925000001	3115.71975	1539.668	1722.393
14	100.507460658225	100.505423458909	100.514289296272	575.421	565.218	586.684	69	52	6068.71526666667	2117.55399999998	2315.02828571427	2001.56699999999	9372.41308510637	2113.01171428573	1606.03299999999	1532.25457142856	1539.39557142856	1526.34742857142	2797.31200000003	2076.3105	1953.93833333332	1926.38933333332	2200.75628571427	2341.62742857145	1572.2602857143	2098.72771428573	1538.59085714287	1466.15057142858	2256.87200000002	1668.31399999998	1469.21142857142	1899.19166666667	2024.98357142856	1500.84028571427	2175.27959999999	1719.12125000001	1569.19942857142	1399.67542857142	1626.51759999999	1557.97628571427	1591.32799999999	2207.99071428572	1566.13857142858	1617.26399999999	1606.37942857143	1603.88914285715	3499.49600000001	1625.19685714284	2190.3156
15	100.50762874824	100.506221728949	100.514460176755	264.261	258.127	271.379	43	39	1895.6245	2435.53566666667	2448.94281818183	2395.60036363637	3129.07023809524	1753.057	1782.37675	1777.2755	1939.921125	1602.83893333333	4848.14205882353	1034.50533333334	2354.78945454545	2695.5005	2409.88418181818	1686.13485714286	1806.86275	2487.42490909091	2013.9735	1823.05949999999	1940.51550000001	1725.28118181818	1959.90025	1597.44457142856	2629.18425	1824.24763636364	1863.12866666666	1582.443	1925.21175	1720.17981818181	1710.95925	1929.29275	1568.34054545454	2562.868	1943.735	1890.52325	1096.85833333334	1572.24027272727	2131.17483333334	3060.20154545454	2020.095
16	100.508334846807	100.506635618447	100.514513918537	220.377	216.268	226.493	33	33	1738.648	2246.774	2269.22133333333	2134.60072727273	2661.464	2214.897	1390.63172727273	1523.5065	1647.03083333333	1458.99	3378.123	1441.64536363637	1056.9272	1271.12766666667	5086.172	2289.441	1690.88366666667	2301.684	1078.442	1645.66325	1435.542	1748.85133333333	1601.82818181818	2285.34533333333	2308.714	1884.53353846154	1682.5875	3180.96084	1647.45381818182	1601.7925	2282.387	1649.74425	2856.75384615385	2163.95025	1728.78933333333	1632.4	1533.43575	1591.59	3032.33159999999	1538.80275	1707.01766666667
17	100.507722314055	100.506102961676	100.514708172643	522.8765	517.264	530.534	50	44	2356.83000000001	2704.90366666666	2383.74312500001	2400.64825000001	1367.24666666668	2402.13424999999	1787.40262499998	8739.726	1932.75299999999	1965.70311111112	3222.96975000001	1664.231625	1857.00666666669	2672.32350000002	1776.40033333332	2234.11285714288	1971.06933333334	2345.56514285711	1915.16566666666	1930.71100000002	4224.51199999998	1890.67766666666	2046.72180000002	1801.90866666669	2615.51733333333	2091.80133333336	2047.586	8207.03814634146	1788.49825000001	1842.72200000002	3551.78924999999	1689.741	2082.50033333333	2582.18244444445	1983.58711111111	1998.61533333334	1817.06525000001	1708.91874999998	3839.0126	2011.077	1934.39399999998
18	100.50775219936	100.506539376383	100.514826629121	674.3645	666.191	681.585	52	41	3045.33964285715	2710.80425000001	2494.816875	2525.954	1965.7031111111	3517.08900000001	1730.09150000001	1503.90114285715	1809.92349999998	1575.32114285715	2673.35200000001	1639.59914285715	2265.0342857143	2695.72066666666	2218.10114285712	2140.55942857141	1766.05275000001	2442.47850000001	1620.2137142857	6259.54253333332	2268.7977142857	1697.69600000001	1682.17500000001	2376.888	2286.46028571427	1568.25599999999	1753.80975000001	1834.40950000001	2556.51324999999	1795.939	2467.98475000001	1857.52900000001	1795.55962499998	3235.28481818184	1763.95125000001	1733.8295	2331.32318181817	1696.883625	3403.832	1505.9417142857	1823.18675000001
19	100.507445986908	100.506287425849	100.513897389974	274.445	271.385	277.523	27	27	1323.426375	1824.207	1746.668	1792.57924999999	1330.40600000001	1562.13	1290.61625	1034.66025	1119.351375	1878.970625	3302.97024999999	1407.99428571429	1466.15057142857	1783.6155	1660.150125	1699.7365	1233.74625000001	1861.95624999999	1363.054	1250.82650000001	1965.00149999999	1366.11475	1403.86400000001	1784.41725	1803.086	1278.292	1330.40600000001	1146.9375	1357.95275	1282.139375	1820.12599999999	1377.3375	1029.168	1785.65625	1358.784625	1337.711625	1162.06475000001	1291.6365	1749.98600000001	1095.7485	1249.87885714286
20	100.507595253802	100.506533771847	100.514950302612	246.895	240.765	257.089	50	41	1498.6738	2240.5788	2100.17	2324.196	1574.28081818182	2983.5568	1609.12963636363	1406.8558	1149.862	1515.915	2369.10342857143	1759.01046153846	1442.684	2313.97854545455	1561.03714285715	2369.319	1447.8057	2310.91772727272	1047.71116666666	1470.1082	1698.71625	1607.0472	1614.1146	1590.56975	2192.56609090909	1739.565	1584.6138	1476.3741	1737.52445454545	1549.944	2596.4873076923	1695.69327272727	1373.5359	2206.81236363637	1539.6327	1553.7646	1228.381	1448.487	4335.19400000001	1563.05781818182	1784.457
21	100.507277606887	100.505813482242	100.514867524528	486.663	480.569	493.799	45	40	1460.02885714287	2067.82957142858	2167.08685714286	2089.25257142856	1464.114	2159.94485714287	1521.62685714286	1900.881	1598.08857142858	1812.671	2656.94800000001	1834.40949999999	6714.46268	2471.04549999999	2144.64057142857	2065.05828571428	1489.38514285715	2153.59028571429	1582.46314285714	1429.59999999999	2385.186375	1529.40828571429	1597.76742857143	2106.89	2054.85542857143	2203.84800000001	1536.55028571428	1714.23	1576.34142857143	1555.93571428571	2119.85685714285	1549.59699999999	1486.55628571428	2093.62628571428	1570.21971428571	1708.56228571429	1654.11471428572	1487.57657142857	3125.02574999999	1595.72685714287	1597.76742857144
22	100.507478659773	100.506343922845	100.514864231817	779.4805	768.201	792.75	82	54	2036.27433333334	2739.29666666667	2743.37755555556	2904.1056	2063.0466	2853.38444444444	1913.91433333331	1833.33933333334	2077.39866666666	2670.21233333334	2196.52949999998	1449.82600000001	2380.24325000001	2668.90133333334	2470.02525000001	2699.23022222222	1694.842875	2471.04550000001	1986.6497777778	1961.12755555555	1938.63333333332	2066.175	1864.96622222223	4411.92133333335	2294.187	1838.62088888889	1859.24100000002	1574.30085714284	2230.1572	3507.77117647059	6020.70600000001	1391.73466666666	1835.37977777778	3184.66909090908	1710.98650000001	1940.674	2368.05300000001	1927.40966666666	1802.02639999999	1622.369	2158.95479999999
23	100.507802050221	100.50643424648	100.515240208529	620.296	610.128	628.486	56	45	1928.43	2575.04088888889	2728.37133333333	2758.98133333333	2869.04342857143	2609.72844444445	2426.35266666667	1680.41057142858	1938.38633333334	2066.9319	2745.58885714283	2347.64754545456	2296.58275000001	3900.34223076924	2618.58	2668.90133333334	1946.83511111111	2697.46755555556	1990.45355555556	1513.08371428573	4095.83978571428	1988.62966666669	1904.75488888889	2605.64755555556	2639.62933333335	1788.717375	2006.77711111111	1950.66488888889	1897.82	1630.35950000001	2501.65300000001	1932.54266666666	1872.10777777778	2150.76228571427	1984.54833333333	1902.92166666667	1989.65	1810.07133333333	2388.21016666666	1410.8905	1962.85833333334
24	100.507584416432	100.505714620286	100.515034870186	469.315	455.034	479.527	72	51	1324.17633333333	2399.62799999999	2127.29571428571	10128.6558333333	1878.226	2300.66374999999	1471.05514285715	1278.26883333334	1722.18200000001	1529.40828571429	3994.083	1788.49825000001	1846.80333333334	2461.60199999999	2270.05624999999	2964.40320000001	1560.01685714286	6057.78	1865.2455	1715.04025000001	1856.206	1884.8635	1858.54849999999	2754.90000000002	2228.22599999999	1496.75914285714	1918.305	1766.05275	1602.17314285715	1769.85199999999	3852.68184615385	1748.70850000001	1791.481125	2689.30577777778	1807.57349999999	1936.43449999999	1598.78771428571	1593.68628571428	2791.50171428571	1781.645	1823.41012499999
25	100.507408916086	100.506472227824	100.514932094476	689.692	682.539	699.934	57	47	1383.34600000002	2311.96742857145	2086.4842857143	2448.60000000001	1329.55899999999	2189.53314285712	1619.30600000001	1713.05971428573	1669.18742857144	1633.12457142856	2345.74633333332	2241.3006	1736.72079999999	3074.16389999999	2382.28375000001	2209.62942857142	1542.67199999999	2150.46114285713	1590.53142857142	1638.09257142859	2725.01355555556	1570.21971428573	1596.74714285715	2309.92685714284	2203.81714285716	1564.09799999999	1746.66800000001	1679.78000000001	1472.34099999999	1546.75314285715	2184.4317142857	1489.61714285713	1714.02000000001	2125.25514285712	1499.81999999999	1545.73285714284	1562.78399999999	1563.36971428572	3252.46844444445	1566.13857142858	1592.66600000001
26	100.507931897341	100.5063526971	100.515589436687	422.388	409.127	435.654	76	52	1161.21519999999	2393.224	1766.92866666666	2090.56542857143	1305.00633333332	4699.47470588235	1720.14150000001	2804.71306666667	1544.71257142857	1711.70999999999	5162.66169230769	1799.72100000001	2992.45990909091	4604.735625	2664.38900000001	2419.77	1761.97175	2010.98314285714	2450.69509090908	1440.64342857143	3266.47763636364	1576.64457142858	1648.926	2461.86325000001	2315.96750000001	1548.79371428571	2594.59984615384	1380.2855	1739.52625	1683.41250000001	1831.19916666666	1376.36542857143	1661.98725000001	2393.224	1799.4175	1673.26857142857	1704.89742857143	1546.47314285715	4908.33023076924	1970.26366666666	1961.83866666667
27	100.507371633798	100.505820355216	100.514431654952	541.7405	531.561	554.046	66	50	1551.63728571428	2804.38177777777	2802.55044444445	2730.412	2141.60969999999	1866.18966666665	1865.98644444445	1685.45299999998	1836.45000000001	1988.62966666666	3408.93366666666	1402.95833333335	2739.04488888889	3663.5407692308	2725.56900000001	4283.07946666666	1605.87349999998	2622.99133333334	2052.589	1841.55124999998	1850.88466666665	1759.93125000001	1700.75674999998	2556.67688888889	2529.13088888889	1935.36155555556	2071.05111111112	1812.93488888889	3124.26066666666	1601.84857142858	2760.7213333333	2048.82933333333	1670.353875	2678.08333333334	1957.80644444445	2005.97533333333	2025.14111111111	1915.72000000001	4412.58124999998	1923.35466666666	1941.48288888889
28	100.508161096395	100.506265305381	100.51484891794	708.5315	700.903	714.189	46	44	1794.918	2468.287125	2675.314	2822.242	1719.89649999999	2657.67888888889	1499.82000000001	1518.18514285715	1740.54649999998	1858.89549999998	2329.42099999998	1210.19440000002	3540.98175000001	2722.97311111112	2840.79133333334	2796.42911111112	1741.56674999998	2732.45266666666	1861.95625000001	1690.61342857144	2192.59399999998	1761.91199999998	1795.64000000001	1965.16199999999	2228.30400000002	1941.73066666666	1765.03250000001	1943.77244444444	1959.84688888889	1628.5185	2411.87099999998	1977.87900000001	1466.15057142858	5765.71530000002	1750.74899999998	1725.24274999998	2002.91433333333	2019.23966666666	3283.43266666666	1975.36533333336	1761.97174999998
29	100.508017313907	100.506318157923	100.514907222578	658.103	651.947	665.221	44	39	2085.33422222223	2381.26349999998	2166.06657142859	2303.72450000001	1294.80299999999	2506.75425000001	1796.57925000001	1271.57533333332	1812.98425000001	1801.76150000001	2923.374375	1786.38300000001	2120.15371428573	2259.85375000001	2274.13724999998	2465.226	1891.492	2401.21687500001	2314.99881818181	1765.03249999998	4420.81546666666	1776.25525000001	1889.50300000001	2394.52675000001	2383.596	1832.36899999998	1946.63700000001	1948.67750000001	1608.99057142858	1821.14625000001	1847.82366666665	1622.59600000001	1734.42499999998	2549.60474999998	1800.74125000001	1682.39225000001	1765.03250000001	1445.73600000001	5488.12466666669	1882.36125000001	1847.67275000001
30	100.508222752782	100.505605113411	100.515081464327	394.858	380.543	407.081	76	59	2089.57440000001	2599.52622222221	2040.57142857143	2008.30700000001	3734.16315789473	2597.76866666666	1717.08075000001	1840.6212	1830.27866666667	1354.93942857143	3241.675	1811.91466666666	3506.79753846154	2016.08457142857	1717.221	2501.58488888888	1689.534	2343.19400000001	1277.45733333334	1321.33166666667	4441.34029411764	2018.21933333333	1847.62244444445	2525.05	2162.93000000001	1763.136	1522.26628571429	1281.32933333334	1907.02044444444	1968.021	4933.99263157894	4602.45499999999	1945.5876	2446.49288888889	1915.97733333332	2000.94222222222	1569.19942857144	1840.48088888889	2368.19366666667	1717.08075	1967.20266666666
31	100.507729378826	100.506252109675	100.514628211078	759.0495	749.87	767.26	52	43	1674.28885714284	2222.1822857143	2482.26825000001	2568.12050000002	4348.25476190475	2460.84300000001	1977.46177777778	1435.54199999999	1815.02474999998	1506.96199999999	2504.80142857145	1592.66600000001	2893.35022222223	2471.46000000002	1985.56866666665	2419.27350000002	1537.62599999999	2572.365375	1457.9882857143	1870.347375	2171.16800000002	1830.32850000001	1811.96399999998	2158.92457142859	2531.550375	1525.32714285715	2291.53254545456	2662.85250000001	1881.34099999998	1711.70999999999	3608.91900000001	1764.01225000001	1719.12124999998	2324.21085714284	1564.09799999999	1578.38200000001	1546.75314285713	1626.27850000001	2084.53666666666	1777.27549999998	1571.23999999999
32	100.507452213172	100.50638584797	100.515239484382	801.93	793.782	809.103	44	38	2038.404	2540.63	2672.54633333334	2742.35733333334	1546.75314285713	2747.45844444442	1817.21366666666	1449.00171428572	1815.99555555556	1489.17642857145	2901.51200000001	1911.33044444444	1774.06983333333	2284.33975000001	2581.16222222223	2696.44733333334	1795.78666666667	2655.63844444445	1520.2257142857	1722.32266666667	2621.56300000001	1804.96966666667	1894.76977777778	2167.60885714287	2409.83049999998	1918.01777777778	1871.29133333333	1599.80799999999	1977.406	1980.25133333334	2547.56425000001	1936.62622222222	1868.02688888887	2728.37133333333	1810.07133333333	2714.62569230768	1840.49833333334	1939.89999999999	1993.73133333336	1772.18066666665	1791.51022222223
33	100.508231421558	100.50640547903	100.514634558998	369.337	362.19	378.536	49	44	1709.939	2157.82874999999	2296.77033333335	2278.15622222223	1442.87485714286	2674.6731	1628.31900000001	1400.80325	1651.73977777778	1116.24466666667	3005.65650000001	1636.48488888889	1654.71033333334	2199.65899999999	2181.29449999999	2225.437875	1629.516	2449.82033333333	1607.914	1662.123	2052.52742857143	1743.63	1587.70349999999	2132.32249999999	2281.92075	1642.6025	1607.7515	1751.91233333333	1607.91400000001	1573.22550000001	2131.30224999999	1695.881	1542.618	2198.90812499999	1608.93425	1583.42800000001	1947.60422222223	1656.90266666666	2724.16285714288	1577.1665	1579.34700000001
34	100.507375310632	100.505571200953	100.514913826658	597.853	587.709	609.421	58	48	2000.87366666666	2387.38500000001	5513.8497	2914.05419999998	1614.03550000001	2201.58400000001	1797.37850000001	1761.16725	1768.09325000001	1842.46237500001	2838.43485714288	1542.67200000001	1867.20999999999	3260.79163636362	2396.00374999999	2311.88649999998	1770.35062499998	2110.97114285716	3043.51228571428	1856.50950000001	2505.020625	1876.89949999999	1774.21475000001	2765.82244444445	2380.972	1851.073	2762.76323076922	1581.83485714286	1652.99900000001	1656.68749999999	2361.87875000001	1705.91771428573	1874.556	2506.555	1710.175	1886.44224999998	1789.51850000001	1529.40828571427	2385.53933333332	1489.61714285713	1827.16799999998
35	100.507359862142	100.506612346425	100.514852938786	355.076	348.938	360.178	33	33	1842.70444444444	2527.28310000001	2560.702	2377.37666666666	1632.53333333333	2159.86924999999	1611.07333333334	2486.55233333333	1888.5753	1582.37777777778	2817.00885714286	1967.0013	1918.72742857144	2618.5896	2422.00755555556	2381.19866666667	1964.8248	2352.63244444445	1769.258	1622.02449999999	2156.352	1970.1993	1954.89480000001	1905.89371428571	2207.82100000001	1909.04366666666	1858.9866	1799.63280000001	1892.50133333334	1961.0166	2730.0552	1742.72933333333	1784.3298	2292.43933333334	1933.46850000001	2015.2566	1789.61822222222	1700.71044444444	8593.56575	1962.0369	1773.14622222223
36	100.508181443442	100.506496037219	100.514276820832	560.1255	554.981	563.217	26	26	1899.65377777778	2714.81133333334	2684.93777777777	2698.20933333333	1962.101	2603.60711111108	1960.86711111111	1876.39377777778	1928.45911111111	2038.404	3584.04066666667	1919.038	2089.82857142859	2791.84733333334	2632.46	2689.88066666667	1860.88533333331	2657.67888888889	2078.419	1802.065	2186.47228571427	2040.44444444445	1979.23111111111	2444.76099999998	2648.49688888889	1996.57488888889	1974.61399999999	2334.38400000001	2064.13433333333	1964.14166666666	2586.26333333334	1966.18233333333	1766.13777777778	1861.08800000002	1915.18755555555	2036.36355555556	2031.48366666669	1990.67033333333	3061.55850000002	2111.49955555557	1891.492
37	100.507424474127	100.505231676489	100.515076285081	444.837	436.703	453.01	47	40	1734.425	2543.48324999999	2647.45299999999	2122.19428571428	1851.89244444445	2700.07733333334	1839.661	2025.097	1765.03250000001	1808.81475	2915.5657142857	1346.62	4452.64375	3780.64430769231	2229.49028571428	2294.54224999999	1608.075	2636.54133333333	1749.72875000001	1588.57575000001	1829.45766666667	1808.90325	1737.742	2515.868	2395.09912499999	1950.66488888889	1679.3315	1316.015	1330.29733333333	1667.0885	2943.56549999999	1909.26999999999	1691.5745	1851.60249999999	1789.5185	1734.425	1529.40828571429	1845.76711111111	3097.62074999999	1766.05275	1815.02475000001
38	100.508341424476	100.506247235466	100.514032970477	234.678	228.545	238.748	29	27	1192.67225	1594.6935	1580.508	1589.5495	998.020571428571	1721.19525	1004.98142857143	977.097000000001	891.625666666664	1031.47275	2280.33857142857	1398.8313	1614.201	1649.74425	1418.19714285714	1559.835	1029.82125	1494.71857142858	1179.409	1069.222	1335.39816666667	1163.085	1169.509875	1489.565	1390.79657142857	1061.70957142857	1194.854	1787.57907692308	1326.325	1149.996	1699.7365	1032.68114285715	895.417000000001	1593.6305	1330.406	1244.705	1003.96114285714	943.764285714285	1963.82083333334	1141.65975	1223.27975
39	100.507232091235	100.5065570583	100.514435112722	815.185	810.055	820.275	29	27	1548.7937142857	1797.82733333335	2101.78857142859	2065.17328571429	3346.62	2046.69314285716	1390.64942857144	1403.91314285713	1437.58257142858	1534.50971428573	4691.81312500001	1492.67799999999	1504.3392	2075.26114285716	1891.03999999999	2157.60214285717	1486.5562857143	2898.3882	1231.54233333335	1367.31028571429	2773.584	1366.16257142856	1389.48114285714	5216.60552631579	2084.15257142855	1385.54800000001	1213.34400000001	1681.82228571429	1422.10285714285	1544.77299999999	2643.39577777778	1538.59085714284	1481.47099999999	2554.264	1484.5157142857	1538.59085714287	1388.60885714287	1503.90114285715	2680.12377777778	1233.58300000001	1402.85399999999
40	100.507436484088	100.506403200088	100.515197734951	836.602	831.588	841.797	28	24	1518.18514285713	2189.45650000001	1927.31971428573	1963.02971428573	1323.31057142858	1849.77799999998	1421.20824999999	1117.26499999999	1348.93575	1197.64771428571	2155.78824999998	1245.59442857142	2401.86466666669	1987.14400000001	1999.76000000001	1925.27914285716	1440.55349999999	1992.61800000001	1331.42624999999	1623.21775000001	1962.00942857144	1455.00487500001	1378.35	2393.44133333334	2019.14542857144	1259.03257142856	1311.181875	986.5334	1189.65314285715	1576.28625000001	2096.68714285716	1479.63599999998	1455.89675000001	2038.24542857145	1228.42400000001	1464.05875000001	1305.96571428572	1345.75685714287	2205.09000000001	1389.58049999999	1454.87650000001
41	100.50767702898	100.50575045374	100.514995566351	848.802	842.726	850.951	25	24	1539.55725000001	2325.08644444445	2150.9505	1520.84533333333	1423.24875000001	2041.28925000001	1564.00066666667	7180.99828846154	1459.87111111111	1299.79850000001	2055.80374999998	1298.84299999999	2107.83649999998	2168.20833333333	2030.52037500001	1936.43450000001	1510.09333333333	2185.64325	1345.67311111111	1639.49711111111	1565.445	1593.76066666667	1395.664	2534.89133333334	2351.36300000002	1269.103	1378.34999999999	1472.282	1298.77825000001	1379.34044444443	1985.84500000001	1435.49175000001	1536.45466666665	2107.83649999998	1319.5065	1562.97866666665	1323.47325000001	1315.263375	2452.3785	2663.90710526316	1435.69066666667
42	100.507531818695	100.506629546007	100.515126281197	825.9155	822.293	829.554	22	22	1276.43700000001	1722.32266666665	1785.29166666669	1790.68500000002	1212.97816666666	1808.03066666665	1316.97866666666	1484.46375000001	1188.68833333333	1072.22500000001	2013.02371428573	1193.79000000001	2296.22899999997	2426.80666666667	1704.69850000003	1762.11566666665	1226.44066666666	2734.8354	1088.69566666666	1620.15700000001	1730.48533333335	1192.57483333335	1124.22366666666	1597.581	1672.72600000003	1454.87650000001	1159.09866666666	1382.48714285713	1165.34133333332	1167.26133333335	1894.44949999999	1224.40000000001	1274.39633333332	1983.80799999999	1099.73966666668	1266.23366666668	1198.89166666666	1209.91766666669	1712.11933333332	1123.38699999999	1128.402
43	100.507265331524	100.506665057447	100.514898252134	860.1225	853.927	869.26	34	28	1565.02266666666	1987.60933333333	2190.65566666666	2024.34133333333	1394.64377777778	2248.56977777775	1460.097	1262.04925000001	1344.79933333333	1241.536	2064.92977777778	1177.36850000001	9884.38383333332	1732.44514285713	1660.00485714284	1912.91666666667	1213.07725000001	1940.75325	1175.32799999999	2967.98805555556	1599.10971428572	1377.17911111111	1060.169625	2017.24900000001	1914.2235	1270.17666666667	1067.48999999999	1506.012	1274.39633333333	1404.89600000001	1667.14685714284	1469.11999999998	1285.48	1954.79900000001	1103.025375	1292.44533333333	1350.78299999999	1442.75133333333	2274.24869999999	1077.155	1184.80050000001
44	100.507391045563	100.506536174586	100.514536277351	338.752	329.524	347.911	41	32	1969.17900000001	2534.1768	2228.60044444444	2445.73900000001	1332.49314285714	2217.37066666668	1699.86844444445	1755.93630000001	1808.90250000001	1672.25333333334	3344.28844444445	1392.69	2684.1462	1983.43542857143	3766.82453333333	2347.0168888889	1884.49410000001	2300.06266666666	1909.083	1801.751	2515.868	2004.8895	1885.41759999999	2068.819125	2312.07533333335	1776.40033333334	1786.5453	1139.71233333334	1855.78422222223	1898.688	2776.62545454545	1782.666	1846.6272	4460.65444444445	1924.28580000001	2038.55940000001	1412.07542857143	1645.79766666667	3680.8816	1571.18500000001	1890.4306
45	100.507114156517	100.505921286404	100.514726635926	935.1045	928.441	953.953	36	29	1412.02599999999	1226.38342857144	1301.9985	1721.65400000003	1238.58350000001	2384.40771428573	1088.64485714287	1215.24399999999	914.176000000007	1170.8576	1097.789	962.095749999991	2379.33960000002	1690.6626	2033.35824999998	1421.20824999999	1167.16599999999	2228.22600000001	832.436571428567	1151.90257142858	1738.56685714284	974.372857142849	824.390857142863	2481.36959999999	2171.09200000001	916.184500000004	1215.16028571429	1365.01485714285	1089.627	998.859714285722	4378.98453333333	1433.45124999999	1007.90114285714	2122.19428571427	875.405142857149	867.24285714285	964.446999999994	1155.94325	970.291714285706	969.237499999991	1017.18924999999
46	100.509468095977	100.506884115925	100.514952087402	179.0615	169.341	187.728	38	30	1003.926	1701.8403	1754.86909090909	1785.76581818182	1348.80054545455	1590.6477	1135.5939	634.084571428571	1240.6848	1217.5218	3482.77461538462	1288.6389	1782.41645454545	1674.3474	1204.96457142857	1738.7616	1133.5533	1736.50418181818	1242.7254	888.746625000001	1378.35775	1255.9893	1249.8675	1563.15066666667	1802.8701	1272.3141	1264.1517	849.868249999998	1387.97254545454	1257.2901	1665.9866	1339.92163636364	695.810500000001	1152.11571428571	1265.048	1186.4926	858.060285714285	1264.11790909091	1740.68866666667	3225.6475483871	1189.5532
47	100.507158303083	100.506501084189	100.514184771844	323.425	318.301	328.554	19	19	1218.22114285714	1785.25	1708.97857142857	2113.95800000001	1256.992	1653.88314285714	1298.752	1201.89657142857	1371.264	1149.862	2607.8502857143	1287.53828571429	1768.15514285714	1809.98685714286	1790.36742857143	1742.648	1245.76885714286	1868.14314285714	1403.91314285714	1229.44428571429	2186.8275	1349.72342857143	1344.73657142857	1856.92	1801.82457142857	1291.616	1330.35428571428	1320.24971428571	1280.33400000001	1354.93942857143	1867.59314285715	1334.53371428571	1270.07785714285	1865.0822857143	1456.968	1397.79142857143	1458.9575	1488.47	2696.61514285714	1376.36542857143	1419.01871428572
48	100.509109706813	100.50676007716	100.510208261085	163.241	155.079	168.338	13	10	868.263142857142	1017.10616666667	1196.79514285714	1162.06057142857	817.248857142857	918.300000000002	663.216666666668	648.932000000001	716.273999999998	718.314666666668	1844.67657142857	699.262666666668	1137.61857142857	1028.496	1039.54983333333	1066.32228571429	693.826666666668	1174.38171428571	720.355333333335	696.204666666665	1140.67942857143	771.372000000002	690.765666666668	956.134666666669	1007.03466666667	755.046666666668	758.107666666668	769.295428571428	901.806285714285	733.317333333335	967.118000000002	827.451714285714	647.419666666668	994.662500000002	791.649333333335	846.738285714285	829.492285714285	851.938571428571	1923.23857142857	793.226571428571	760.148333333335
49	100.509236359959	100.506468853052	100.514402826148	878.443	872.314	887.659	21	17	1099.8295	1532.54066666667	1625.432	1520.17250000001	851.839166666664	1756.69422222221	1117.17374999999	1107.785	1063.18733333333	1010.13	1142.71999999999	1060.12633333335	1998.71427272726	1452.883	1699.78	1608.04533333333	1075.43133333333	1950.91866666666	1005.9391111111	1098.899	965.1092	1104.00066666667	973.012999999996	1895.77933333333	1873.332	918.299999999999	864.222333333333	1049.83725	976.458999999999	1143.04633333334	1832.49555555555	1088.38600000001	1134.20755555555	1776.40033333333	1010.48966666667	972.27177777778	979.519999999999	1058.128875	1275.31250000001	927.38199999999	1085.63466666667
50	100.509235603164	100.506694905079	100.513848168879	140.796	135.695	152.019	13	10	739.123555555557	1159.09866666667	1052.86933333333	1162.79244444444	1251.8672	1125.30511111111	836.108000000002	684.569111111112	810.144666666666	832.115000000002	1562.05742857143	849.845111111113	1300.755	1136.92833333334	1220.5809	1198.89166666667	851.4495	1081.55333333333	834.632666666669	807.083666666669	1030.07688888889	853.463111111113	850.865333333332	1159.99266666667	1129.386	820.348000000002	916.7103	803.439555555555	935.543777777776	943.2225	1151.20366666667	860.140999999999	659.724333333333	1128.36577777778	919.220222222224	823.319333333332	798.920999999999	747.415666666666	1888.43133333334	773.328444444443	872.271
51	101.02281527743	101.020537971456	101.029964011056	115.283	111.208	116.304	31	31	197.944666666667	324.413	323.385285714286	370.363714285715	434.591000000001	664.128499999999	481.597333333333	578.016000000001	381.586857142857	359.098666666667	298.943714285715	296.917	226.503428571428	227.364428571429	214.26	217.320857142857	115.292285714286	80.6063333333333	91.8150000000001	113.257	183.651428571429	189.613714285714	213.389	210.154333333334	160.192333333333	161.212666666667	173.302857142857	417.589	220.381714285715	183.651428571429	230.595333333333	190.958166666667	650.395428571428	508.694857142858	208.148	334.606857142857	493.472571428571	484.296428571429	226.477	594.878625	159.172
52	101.047785143348	101.047785143348	101.047785143348	144.876	144.876	144.876	1	1	107.135	135.571333333334	126.521333333334	137.88	87.7486666666669	133.663666666666	103.137833333334	77.4693333333332	109.175666666667	120.379666666667	238.719	108.137666666667	132.621666666666	158.151666666667	130.581333333333	134.684	76.5125000000001	114.277333333334	81.6266666666665	98.9723333333336	133.772833333334	94.8910000000002	106.097333333333	114.277333333333	121.399833333334	73.4544	103.981714285714	96.9316666666669	108.137666666667	88.6675000000001	146.928	86.7283333333335	170.395666666667	146.9088	85.7079999999998	88.7545000000001	125.501	141.687333333334	171.388	141.803166666667	134.684
53	101.507356643677	101.506549350286	101.511817454485	1070.21	1069.23	1080.46	7	6	372.007999999993	682.379999999988	593.639999999989	594.659999999989	472.259999999992	544.67999999999	440.639999999992	443.699999999992	534.47999999999	526.319999999991	732.359999999987	530.399999999991	622.397999999988	781.320000000008	582.41999999999	581.39999999999	452.879999999992	553.85999999999	564.05999999999	381.479999999993	622.199999999989	536.51999999999	491.639999999991	564.989999999991	536.549999999989	501.839999999991	480.339999999991	395.760000000011	503.879999999991	397.799999999993	617.099999999989	387.599999999993	400.859999999993	555.89999999999	534.449999999991	450.839999999992	530.399999999991	451.859999999992	656.931666666654	550.911999999988	565.07999999999
54	101.966311535138	101.96225273235	101.973917773792	1070.22	1069.16	1087.6	142	129	1189.31999999998	2017.55999999996	1178.09999999998	1162.79999999998	1031.21999999998	1206.65999999998	1373.94	1005.71999999998	1060.80000000001	891.479999999984	1361.70000000002	1053.65999999998	1190.62999999998	1934.94	1123.01999999998	1175.03999999998	1070.99999999998	1101.59999999998	1086.30000000002	1093.43999999998	2002.25999999996	966.959999999983	1148.51999999998	1087.22399999998	1094.97142857141	1059.77999999998	1155.65999999998	1099.55999999998	1052.63999999998	962.879999999983	1034.27999999998	1185.23999999998	1055.69999999998	1058.75999999998	1087.57999999998	1020.00000000001	1067.93999999998	959.819999999983	982.260000000026	1031.51999999998	1064.57666666665
55	101.965465709924	101.963730638677	101.972909487211	1115.11	1090.71	1126.35	91	70	415.140000000004	687.207777777782	467.160000000005	579.991111111114	379.440000000004	529.380000000007	434.520000000004	417.180000000003	411.060000000003	323.340000000002	832.320000000016	328.440000000005	1409.09620689655	553.517500000005	525.300000000005	625.259999999989	400.860000000003	419.219999999993	387.600000000003	456.960000000003	657.899999999988	437.035555555558	389.640000000003	398.168333333342	1560.05781249999	361.080000000004	357.000000000004	352.487500000004	462.060000000001	422.280000000003	411.059999999993	447.780000000003	438.056666666669	595.307777777781	411.060000000003	426.360000000003	421.260000000003	358.458750000003	1535.33333333333	397.800000000004	391.138750000003
56	101.965377112373	101.963453377067	101.972380285394	1138.63	1128.4	1147.78	73	59	518.160000000005	715.020000000007	615.060000000006	592.428571428579	512.040000000005	617.099999999989	716.519230769231	432.480000000006	469.200000000005	329.460000000005	1183.20000000001	484.500000000005	618.119999999989	1821.44375	499.80000000001	1377.74999999999	408.571428571434	744.309000000003	479.400000000005	448.328750000004	896.800000000003	450.840000000006	501.433750000004	585.47999999999	593.640000000006	467.160000000005	431.459999999992	510.625000000005	904.739999999997	465.690000000004	607.643750000005	524.280000000005	430.439999999992	680.339999999988	410.040000000004	472.838750000004	450.450000000006	507.960000000005	948.907142857155	502.860000000005	455.557142857149
57	101.96519253671	101.963458362258	101.971936595683	1153.98	1148.81	1162.05	47	41	498.780000000005	652.692857142865	654.840000000007	703.799999999987	499.800000000005	562.020000000008	624.240000000001	468.180000000007	479.400000000007	373.320000000005	1002.66000000002	898.619999999997	690.539999999988	623.220000000009	746.640000000005	687.480000000007	470.220000000007	910.860000000001	477.360000000007	432.480000000006	561.000000000008	476.340000000007	487.560000000007	531.420000000007	563.828571428579	517.773750000005	486.540000000007	509.374999999991	551.475000000005	393.720000000005	664.020000000007	453.514285714291	439.620000000006	498.779999999991	465.120000000006	507.960000000007	445.740000000006	477.360000000005	963.900000000019	557.93999999999	464.468571428564
58	101.96517645436	101.963277111789	101.97197782455	1167.2	1162.14	1169.29	28	28	349.859999999994	465.226000000013	458.877999999991	487.559999999991	354.634000000009	458.878000000011	519.179999999991	341.700000000009	326.400000000012	258.060000000007	766.019999999986	345.780000000009	469.098000000012	0	450.702000000011	449.819999999992	345.436000000009	497.76000000001	0	283.560000000011	405.960000000015	371.28000000001	0	504.90000000001	547.863333333345	352.589999999993	383.785999999994	340.679999999994	360.059999999994	0	508.790000000009	333.540000000009	274.38000000001	599.760000000008	0	0	346.800000000009	340.679999999994	818.040000000022	350.545999999993	297.840000000011
59	102.053510192715	102.052746176212	102.056537505995	52.049	51.006	53.063	9	9	211.199142857143	267.314857142857	229.725	250.990285714286	197.935428571428	303.279428571429	220.381714285714	328.762	355.059428571428	394.850571428572	537.690571428572	318.061714285714	257.951571428571	315.268285714286	268.523	300.998333333333	208.109142857143	169.509714285714	149.982	139.899833333333	163.245714285714	117.332857142857	113.251714285714	136.718285714286	189.613714285714	123.437285714286	87.7445714285715	265.274285714286	202.016571428571	175.636571428572	241.977	159.164571428571	364.242	309.103285714286	206.097714285714	259.152571428572	414.236	369.343428571429	913.12375	390.769428571429	159.042
60	102.128609521633	102.128498400175	102.12872064309	1055.945	1055.89	1056	2	2	370.259999999993	466.792857142863	514.468749999991	488.999999999992	356.416249999993	533.460000000005	315.180000000004	344.932499999995	346.800000000005	433.499999999992	719.237499999988	384.539999999993	548.75999999999	473.635714285722	470.219999999992	479.399999999991	329.460000000003	525.94374999999	380.460000000005	340.680000000005	471.239999999992	336.599999999994	351.371428571433	514.079999999991	539.57999999999	350.288749999993	395.759999999993	394.739999999993	378.419999999993	334.007142857147	529.379999999991	358.019999999994	317.220000000004	538.55999999999	342.178571428576	368.220000000005	379.993749999994	353.939999999994	786.25555555556	364.139999999994	303.788571428575
61	102.129923352123	102.129923352123	102.129923352123	1023.26	1023.26	1023.26	1	1	140.760000000003	208.079999999996	176.748333333336	180.540000000003	149.163333333336	138.719999999998	137.924999999997	133.838333333336	174.419999999997	177.480000000003	204.000000000004	178.500000000003	150.960000000003	207.059999999996	190.740000000004	171.360000000003	122.399999999998	140.760000000003	141.779999999997	129.539999999998	193.095000000003	145.859999999997	168.299999999997	160.40166666667	184.318333333337	144.840000000003	136.903333333336	107.943333333334	135.438333333336	165.509999999997	173.683333333336	131.795000000002	127.291666666665	145.076666666669	142.799999999997	165.239999999997	155.040000000003	137.700000000003	231.864285714281	126.480000000002	136.456666666664
62	104.070889650939	104.06849319961	104.075909517728	52.032	51.017	53.053	7	7	1720.0572	2558.6616	2225.6306	2485.6944	2201.87933333333	2778.5492	1741.8228	1914.9154	2259.66916666667	989.594000000001	993.804666666667	785.015	2682.008	2951.4386	2932.4394	2960.1804	1220.11933333333	1999.9012	1022.374	1065.3202	2126.5136	1880.16716666667	1549.9876	2370.9448	2258.7228	1683.275	1668.354	2365.2872	1892.842	1586.2342	2730.0552	1484.8288	2351.561	3524.791	2263.09933333333	2313.2468	2674.4684	2591.308	2528.5512	2674.9644	1326.15266666667
63	104.105493946581	104.10039917873	104.113403725413	52.1775	48.953	73.446	150	122	1890.52325	2846.4975	2438.870375	2825.17114285714	2423.390625	3092.609	2021.186	2352.6965	907.978	860.197199999999	2420.11771428572	2521.04685714286	3010.056	3417.74444444444	3296.809	3250.428	1233.48225	2096.113	1080.48257142857	1064.05566666667	2407.79	1805.90571428572	1569.19942857143	2658.076875	2558.06488888889	1601.84857142857	1713.05971428571	2572.14028571429	1980.37457142857	1888.29125	3053.437125	1753.80975	3027.08175	3757.18614285715	2254.83142857143	2680.29057142857	2170.07175	2872.10428571429	1425.17283333333	1509.00257142857	1330.4475
64	105.034149129538	105.033832268878	105.034465990198	253.522	252.006	255.038	2	2	14.284	16.3226666666667	15.3042857142857	15.3042857142857	12.2434285714286	13.2618571428572	10.2028571428572	13.2637142857143	14.2846666666666	10.2028571428572	19.3827142857143	20.4057142857144	12.2434285714286	24.4868571428571	13.2637142857143	15.3042857142857	13.2637142857143	14.284	18.3497142857143	22.4473333333333	17.3424285714286	17.3428333333334	12.2417142857143	14.2823333333334	25.5035714285715	15.3042857142857	6.12199999999999	27.5477142857143	15.3042857142858	12.242	19.3863333333334	14.284	19.3863333333334	22.4462857142858	4.08133333333334	10.2033333333333	28.568	18.3805714285715	23.4665714285715	26.5274285714287	16.3245714285714
65	105.034914024446	105.032461650064	105.039427244897	300.95	299.941	303.025	5	5	140.799428571429	261.193142857143	242.799666666666	310.123428571429	86.7283333333335	221.412333333334	198.955714285714	298.173714285715	15.32	18.366	22.4462857142857	26.5274285714286	9.18300000000002	19.399	18.3651428571428	15.2914285714286	10.2028571428571	15.2914285714286	11.2231428571429	7.14099999999996	6.12200000000001	11.2346666666666	10.2028571428571	12.2434285714286	13.2643333333334	9.18149999999997	8.15999999999998	7.14116666666664	6.12171428571428	13.2637142857143	13.2748571428572	11.2325714285715	5.10583333333334	14.284	5.09714285714283	11.2231428571429	10.2033333333333	5.10083333333332	12.2331428571428	12.2434285714286	7.13599999999997
66	105.070050190271	105.068167691084	105.076827426609	552.9885	547.851	555.073	62	62	284.6358	1003.89866666667	1485.952	1036.62480000001	1705.896	1123.84575	659.135333333333	1926.24960000002	372.628499999998	438.695555555556	353.023799999999	329.531777777778	481.5344	1153.504	936.165300000005	1373.64717391305	445.871099999999	376.490700000003	156.105900000001	249.973499999999	710.128800000006	295.887000000003	330.336000000002	1018.40914285715	320.384666666666	275.310000000001	124.4644	839.6246	314.252399999999	503.9788	485.678666666666	728.851200000006	1791.6468	1386.53763157895	265.278000000002	349.936222222223	397.916999999999	997.853399999998	167.2308	1009.06257142857	516.271800000005
67	105.071860938439	105.067988101402	105.077372363233	543.815	535.625	545.849	51	50	230.584571428569	841.706250000004	627.453750000003	730.479111111103	584.603250000003	933.561428571421	429.540285714289	1312.20224999998	621.332250000003	734.60571428572	1294.71104347826	554.015142857147	354.070125	755.540000000001	636.167999999996	577.461500000002	304.045142857145	259.143499999998	333.399857142855	139.779142857144	467.290857142853	535.631249999995	533.609428571433	621.354000000005	222.422285714287	426.479428571432	201.988285714285	743.853375000001	438.976250000002	303.024857142859	341.508571428575	440.802000000001	1210.29487500001	621.353999999995	362.201428571425	530.548571428575	567.259000000002	609.089250000003	576.380714285711	576.441250000002	705.017428571423
68	105.110798331348	105.110655730625	105.119628354728	52.031	52.026	52.032	3	3	143.8435	268.347666666667	209.339166666667	231.615666666667	238.758	272.429	190.802333333334	211.3815	345.8365	359.157333333333	348.954	330.294857142857	268.084666666667	330.588	284.9055	306.12	108.135142857143	161.370666666667	88.769	80.6906	206.107333333333	180.5695	122.44	253.042666666667	196.892166666667	134.662	134.684	284.673	179.578666666667	153.175	273.672666666667	125.4395	328.493666666667	422.349	210.188666666667	326.506666666667	433.641666666667	412.147333333334	578.529	429.490166666667	113.156571428571
69	108.962194995345	108.961156008272	108.96286734281	1072.27	1071.28	1072.36	9	9	551.340000000002	838.440000000004	729.300000000003	760.645000000003	537.540000000002	705.840000000003	578.33999999999	588.096000000002	587.520000000003	588.540000000003	827.220000000004	570.180000000002	733.078000000003	827.219999999985	744.600000000003	778.260000000003	610.980000000003	717.060000000003	569.15999999999	609.537000000002	796.620000000004	562.020000000002	681.007000000002	720.120000000003	755.622222222227	595.680000000003	625.873000000002	564.060000000002	558.960000000004	597.720000000003	778.260000000003	559.980000000002	633.020000000002	706.860000000003	606.305000000003	589.117000000002	622.810000000002	530.400000000002	866.828999999984	597.870000000002	551.279000000003
70	110.005195087857	110.000987403949	110.013704218093	44.878	42.832	45.922	141	141	2941.30066666667	4426.74422222222	4699.65533333333	4960.6986	3477.1824	4993.879	3568.8345	4053.9939	3013.85314285714	3218.88875	2858.84057142857	2589.2676	4427.0817	4703.583	4735.2123	4729.75022222222	3242.61933333333	3613.62711111111	2597.5565	3086.25625	4626.607	3939.273	3576.8832	5156.15263636364	4618.8981	3485.25163636364	3342.248	4075.0782	3305.88	3474.1215	4607.9865	3527.8848	4142.012	4825.353375	3291.4878	3308.78657142857	3658.74457142857	3550.428	2936.525	3871.84875	2961.9309
71	111.011612106187	111.008559334871	111.018930395026	44.879	42.832	45.922	138	138	730.479111111111	1136.65133333333	1251.949	1315.06644444444	962.09575	1416.06844444444	962.069555555556	1166.8887	1020.448	977.51925	878.507	868.23275	1231.5021	1301.775	1307.100375	1287.52044444444	883.64475	925.399142857143	649.922	830.4835	1038.6145	1021.3203	987.2103	1344.5253	1178.35666666667	876.39475	811.076666666666	1206.92288888889	878.507	937.6557	1230.97444444444	907.669	1334.45066666667	1411.178625	846.849	997.8045	1108.12725	1272.85822222222	1163.81333333333	1260.00875	712.192666666667
72	111.01854264508	111.016693463231	111.026159302489	1070.25	1069.16	1078.48	130	116	547.613333333323	1528.98	1281.11999999998	1352.37142857145	890.459999999984	832.319999999985	813.96	834.359999999985	839.459999999985	1325.99999999998	3295.61999999994	920.040000000004	1520.13363636364	1624.85999999997	979.199999999983	1169.93999999998	1021.01999999998	787.439999999986	647.700000000013	899.354166666667	1159.85599999998	906.779999999984	520.028333333323	1060.08499999998	1066.96799999998	981.24000000001	517.98499999999	752.76000000002	922.079999999984	773.159999999986	1659.54000000002	483.479999999991	980.57142857141	1036.74999999998	859.674285714271	1101.47916666667	944.519999999983	962.880000000001	3499.41428571433	857.553333333316	1036.31999999998
73	111.018335449962	111.015988942739	111.026606051721	1082.54	1079.39	1097.83	58	51	298.859999999995	328.842500000003	495.720000000003	331.499999999994	109.292857142859	334.924444444446	157.079999999997	425.719090909092	243.057500000002	371.279999999993	1571.31900000001	226.439999999996	403.919999999993	448.800000000005	105.060000000001	360.059999999994	252.960000000002	467.159999999992	252.960000000003	249.677272727274	228.479999999996	223.379999999996	327.420000000002	541.61999999999	301.919999999995	287.639999999995	249.899999999996	301.920000000003	278.763333333328	456.959999999999	406.979999999993	334.559999999994	156.059999999997	318.239999999994	156.251250000001	283.559999999995	332.519999999994	298.859999999995	1946.16000000002	340.679999999994	287.640000000003
74	111.01746814567	111.015828051598	111.024425796914	723.378	715.193	730.503	13	13	688.724999999999	866.659199999997	747.82288888889	958.092999999999	747.879900000007	1003.9752	703.593	714.209999999998	845.211555555549	611.159699999999	2769.05542857141	694.7562	1336.55727272728	913.198333333332	1353.9381	1119.21424999999	629.525100000006	1069.6653	507.089099999999	366.259777777778	723.392699999998	690.765666666666	675.460666666666	1074.3759	736.2234	557.083799999999	766.245299999998	557.102	718.236444444446	682.602999999999	1447.75840000001	706.047599999998	438.743333333333	1049.27129999999	460.1102	525.454499999999	526.492	748.924666666666	4080.17969999999	554.022899999999	644.7664
75	111.024805305046	111.024593080236	111.025247118114	796.78	792.705	798.867	3	3	492.936	711.139142857148	673.842285714293	1237.60657142856	601.968571428576	923.229285714296	573.400571428567	487.696571428567	435.326500000003	482.595142857139	3124.11485714283	471.701999999996	859.080571428564	681.550857142862	863.161714285707	747.869428571434	462.189428571425	758.986285714282	370.363714285717	484.63571428571	993.619142857138	541.77171428571	464.229999999996	745.828857142863	893.770285714278	494.838571428575	470.351714285718	715.220285714291	601.968571428566	557.075999999995	879.363142857138	456.067714285718	708.053500000003	892.749999999992	456.06771428571	432.601142857146	420.67	503.42342857143	2786.09828571427	434.337428571425	600.948285714281
76	111.525003111596	111.525003111596	111.525003111596	1069.26	1069.26	1069.26	1	1	66.4299999999987	128.519999999998	154.019999999997	129.793999999997	114.239999999998	96.8999999999983	72.4199999999987	107.099999999998	92.8199999999983	142.799999999997	601.799999999989	114.239999999998	174.761999999997	223.379999999996	109.139999999998	147.899999999997	136.679999999998	91.7999999999984	71.3999999999987	73.4399999999987	132.599999999998	89.7599999999984	46.9199999999992	121.141999999998	121.617999999998	89.7599999999984	59.2759999999988	90.7799999999984	127.499999999998	94.8599999999983	196.859999999996	52.0199999999991	110.159999999998	134.639999999998	110.961999999998	105.059999999998	95.8799999999983	59.1599999999989	528.37399999999	107.519999999998	98.9399999999982
77	112.007537157108	112.004410517473	112.014964387283	44.879	42.838	45.922	133	133	699.872444444444	1071.35	1188.736875	1249.77222222222	947.786444444445	1346.69333333333	984.54125	1058.6733	867.700875	967.3155	915.196285714286	840.686	1091.721	1224.179	1200.981375	1173.25555555556	927.520875	819.26075	639.719142857143	776.41025	1066.13222222222	967.2444	893.215909090909	1257.6256	1120.204	888.6813	811.076666666666	1144.7205	865.242666666667	859.027111111111	1166.61644444444	813.737	1314.04622222222	1356.023	888.710333333333	976.37925	1097.9235	1226.00263636364	1182.18933333333	1192.67225	691.81425
78	112.017310321196	112.015761393697	112.018326022614	1070.18	1069.16	1070.27	7	7	291.269999999994	450.839999999992	580.37999999999	517.139999999991	397.799999999993	403.919999999993	346.799999999994	389.639999999993	378.419999999993	496.739999999991	1847.21999999997	327.419999999994	662.255999999987	752.759999999987	478.379999999991	492.659999999991	403.919999999993	387.599999999993	350.879999999994	309.059999999994	461.039999999992	345.779999999994	234.599999999996	481.513999999992	552.901999999989	380.459999999993	241.191999999995	383.52000000001	430.439999999992	266.219999999995	671.159999999988	215.219999999996	377.399999999993	551.81999999999	347.137999999994	356.999999999994	351.899999999994	260.099999999995	1820.18571428574	378.879999999992	388.619999999993
79	112.017259255434	112.015841361804	112.018307364766	1083.45	1081.4	1087.6	3	3	213.179999999996	308.643999999994	321.299999999994	276.419999999995	206.039999999996	284.115999999994	214.199999999996	207.059999999996	153.299999999997	143.819999999997	519.179999999991	178.499999999997	276.419999999995	142.800000000002	303.959999999995	308.039999999995	230.971999999995	277.439999999995	140.759999999997	221.339999999996	306.599999999994	181.559999999997	229.499999999996	300.899999999995	296.237999999995	162.179999999997	181.559999999997	217.260000000006	160.139999999997	161.159999999997	301.919999999995	213.179999999996	182.579999999997	292.739999999995	159.431999999997	162.179999999997	169.319999999997	210.119999999996	580.37999999999	164.219999999997	148.919999999997
80	112.958334625543	112.955608996413	112.96689469067	1076.42	1072.28	1080.48	84	79	602.783333333322	2208.41894736841	2212.38000000001	2429.53576923077	1765.38636363637	2316.59473684209	1289.28	1821.05230769231	1344.07166666666	1189.32000000001	1173.6388888889	1293.71210526317	2294.14315789475	2241.95999999999	2204.22000000001	2045.25882352943	1611.41105263157	2507.16	1186.25999999999	1614.65999999999	2373.7442105263	1310.69999999999	1390.26	2115.47999999999	2395.98	1290.30000000001	1273.61684210527	629.340000000012	1378.73105263159	1574.87999999999	2492.76481481481	1646.28000000001	1521.64833333332	2630.81756097562	1221.95999999999	1223.6461111111	1276.67842105264	760.919999999986	1106.28222222222	1339.98944444445	1333.13999999999
81	112.998915822882	112.998915822882	112.998915822882	54.056	54.056	54.056	1	1	29.5896666666667	49.9881666666667	43.9101666666666	64.2705	44.8873333333334	41.8678333333333	26.5243333333333	23.4638333333333	108.155333333333	98.9561666666667	179.578666666667	115.184666666667	42.812	84.6738333333334	34.6913333333333	84.6738333333334	42.854	84.7568333333333	41.8268333333334	43.9101666666667	65.2906666666667	61.22	29.5896666666667	114.277333333333	113.146	44.8873333333334	59.1696666666667	49.9963333333333	27.5445	43.9101666666667	94.8754999999999	71.4233333333333	82.647	98.9723333333333	52.037	63.2503333333334	51.0166666666667	85.708	129.561166666667	42.812	35.7058333333334
82	113.026330954759	113.023026638166	113.030065548201	115.292	113.237	116.332	4	4	29.5896666666667	47.9478333333334	42.8484	30.606	31.6303333333333	46.9353333333333	20.4033333333334	36.696	19.3863333333333	26.5286666666667	30.605	24.484	32.6453333333334	38.7916666666667	39.793	38.7663333333334	28.5693333333333	68.3511666666666	14.2846666666667	31.6303333333333	24.4848	24.464	26.5546666666667	59.1793333333333	41.8268333333333	26.5286666666667	26.5286666666667	20.428	18.366	23.4646	33.671	24.508	40.7733333333333	38.7663333333333	26.5243333333334	17.3456666666667	12.2448	35.679	25.5083333333333	14.2828	25.5083333333333
83	113.962269645902	113.959257023361	113.969512350967	1076.35	1072.25	1082.43	152	143	7694.3904761905	10082.0909090908	10513.14	10835.94	6938.37950000003	10877.025	7297.2704545454	7892.16285714284	6315.72714285709	5713.02000000001	6536.49259259258	6916.2712	11267.4408333333	10543.7399999999	11049.66	1920.65999999997	7531.69541666667	10879.32	6543.29999999995	7609.20000000001	10132.5444999999	5081.63999999998	6782.08476190471	11068.1854545455	11202.66	7070.3516	7432.5936	7980.48	6896.09826086957	6932.93999999995	11194.8084	7565.34000000002	7222.50916666667	11061.5130434783	6970.68	6611.39695652175	6482.82217391305	6863.58000000003	6278.85681818177	6825.53391304348	4737.9
84	114.036304677792	114.027118221497	114.044211220143	303.014	297.912	306.052	43	41	347.917428571428	423.418571428575	369.343428571428	278.551000000001	188.761666666667	294.828166666666	201.005666666665	275.670000000002	233.809	233.656333333334	206.944000000001	180.598999999999	325.433166666669	389.749142857146	345.836499999999	301.722666666669	230.584571428571	342.495999999999	262.21342857143	419.689714285716	314.211333333332	193.990000000001	269.355428571431	421.378000000003	520.285000000003	199.985333333332	286.901000000002	488.739666666668	260.184999999998	308.126285714286	607.495000000004	217.508499999998	603.410999999999	570.339714285714	226.313142857144	238.713428571429	664.206	538.736000000001	225.293714285715	430.560571428571	395.870857142857
85	114.041164485073	114.03729473692	114.044373540847	185.682	183.652	186.714	4	4	206.097714285714	306.085714285714	317.29775	277.508	214.2525	361.1685	224.455	308.886857142857	129.576285714286	169.3615	191.666	153.0375	314.237	246.909142857143	293.652	280.603125	195.011	401.9785	197.9285	257.112000000001	300.97375	158.144285714286	192.969	278.538	346.885	209.176875	231.59675	281.589	166.30075	183.5325	306.085714285714	184.66525	485.656000000002	357.819428571428	199.976	166.283285714286	237.71825	330.561	253.022	207.11075	203.054625
86	114.101968303427	114.101101471497	114.10965650784	45.905	44.89	45.921	12	12	10.2033333333333	30.6085714285714	17.3448571428572	21.426	36.726	61.2171428571429	44.8925714285714	41.8668571428572	53.0573333333333	60.1968571428572	115.292285714286	57.128	18.3651428571428	30.6085714285714	18.3651428571428	19.3831666666667	675.4386	746.849142857143	462.1355	532.589142857143	15.3042857142857	36.7302857142857	20.42	22.4651428571429	20.4057142857143	6.12171428571428	4.08057142857143	5.10142857142857	12.2434285714286	14.284	14.308	5.10583333333333	56.1183333333333	70.3997142857143	18.3651428571429	31.6244285714286	115.292285714286	31.6775714285715	114.352	28.568	35.68
87	114.971299523766	114.966490133485	114.978209054292	1077.4	1072.25	1087.57	37	30	1908.21304347826	2332.98999999999	2335.80000000002	2303.16000000002	1744.12944444446	2405.44944444443	1790.05444444443	796.714285714296	718.08000000001	1442.28000000001	1553.28555555557	1547.51666666668	2207.53235294119	2326.61999999999	2321.52000000002	2336.05166666668	2230.38242424243	2192.99999999999	1514.69999999999	1671.77999999999	2314.55368421051	780.300000000011	1555.49999999999	2181.77999999999	2318.46000000002	1515.72000000001	1549.25294117648	1813.56000000001	1514.55294117646	1778.87999999999	2329.92833333335	1696.26000000001	1646.1561111111	2344.21611111113	1508.57999999999	1497.15499999999	1532.87444444445	1705.44000000001	1513.48388888888	1552.26500000001	1525.91999999999
88	114.968472773486	114.967706310007	114.977511959984	1095.73	1093.73	1095.74	3	3	308.039999999995	422.279999999992	427.978571428563	399.839999999993	315.179999999994	416.742857142849	293.759999999995	395.091818181819	299.879999999995	260.464285714281	425.339999999992	301.321428571423	393.719999999993	405.959999999993	377.399999999993	394.739999999993	358.019999999994	355.979999999994	332.05428571428	303.36428571428	411.059999999993	282.935714285709	338.639999999994	441.257142857134	400.399999999992	296.819999999995	290.085714285709	338.640000000005	258.421428571424	329.459999999994	393.719999999993	277.828571428566	311.099999999994	401.879999999993	291.719999999995	291.719999999995	273.359999999995	324.359999999994	470.219999999992	267.239999999995	320.906249999995
89	114.967444291208	114.966728496552	114.970177014669	1105.465	1100.88	1108.06	4	4	190.030000000003	284.580000000005	244.799999999996	257.459999999995	209.099999999996	262.140000000005	179.520000000003	194.820000000004	170.340000000003	175.440000000003	346.799999999994	179.519999999997	271.763333333338	257.460000000005	303.959999999995	268.259999999995	207.398333333337	259.080000000005	187.680000000004	182.580000000004	317.220000000003	184.620000000004	179.520000000003	224.400000000004	282.540000000005	220.319999999996	216.593333333329	206.039999999996	186.660000000004	201.960000000004	238.048333333338	210.120000000004	206.040000000004	236.639999999996	173.400000000003	170.340000000003	187.680000000004	233.961666666662	351.900000000007	193.799999999997	208.080000000004
90	114.989063346371	114.988722145436	114.989404547306	45.4005	44.89	45.911	2	2	212.219428571429	268.32575	325.471142857143	387.708571428572	272.416285714286	335.66225	272.40675	319.349428571428	305.065428571429	324.450857142857	255.071428571429	297.913	285.68	333.913714285714	342.846	293.636571428571	273.436571428572	257.112	192.834	275.477142857143	343.836285714286	364.242	262.433714285714	337.714571428572	287.7105	253.030857142857	248.949714285714	367.302857142857	196.90825	257.103	336.93	245.074285714286	394.850571428572	293.842285714286	286.700285714286	300.97375	355.059428571429	399.667166666667	266.518285714286	386.688285714286	228.544
91	115.036017227207	115.033760240973	115.038274213441	300.962	298.933	302.991	2	2	88.7648571428571	94.8865714285714	114.272	94.873285714286	77.5417142857149	83.6634285714292	71.42	36.761142857143	113.346857142857	93.8662857142864	143.860285714286	87.7445714285714	145.900857142857	129.667	106.109714285714	119.273142857143	87.7445714285714	169.225142857143	79.5822857142857	98.9538571428566	136.718285714287	90.8817142857146	112.231428571429	130.596571428571	151.002285714286	75.5011428571428	95.8799999999998	79.5822857142857	91.8257142857142	95.9068571428571	152.150285714286	100.072	78.6169999999999	145.900857142857	91.748571428571	99.988	92.846	66.3185714285714	154.953142857142	112.231428571429	120.292571428571
92	115.96382836068	115.963253926279	115.970077773272	250.963	242.828	254.075	13	11	1347.75025	1656.886	1595.671	1508.11425	1138.599	1450.61775000001	1132.4775	1072.28275	1161.18675	1076.36375	1800.74125	1040.655	1570.357125	1529.35475	1528.3345	1530.5625	1187.7165	1655.86575000001	1235.634	1300.978125	1724.2225	1183.49	1300.81875000001	1588.52925	1642.60250000001	1204.91525	1237.56325	1068.20175	1148.8015	1225.439	1647.70375	1193.69250000001	975.781125000001	1457.93725000001	1143.70025	1062.08025	992.824874999998	1005.648	1549.75975000001	963.116000000004	1192.67225
93	115.96419697551	115.963800792626	115.970520419107	907.066	900.967	913.131	13	9	1743.60725000001	2058.60062500001	2536.34150000001	1809.01406250001	1481.878375	2765.89775000001	1557.47374999999	1678.3838235294	1293.677	1266.76237500001	436.693749999998	1320.769625	2336.51562500001	2321.06874999999	2273.25625000001	1958.87999999999	1566.65937499999	2938.44705882353	1218.8253125	1717.1859375	2274.2355882353	1493.7375	1245.1625	2606.89843750001	2820.09294117647	1270.21125	1341.7109375	1839.62343749999	1233.10443750001	1619.13675000001	3115.91290909091	1593.63050000001	1380.39825000001	2817.03205882353	1562.00917647059	1406.49381250001	1331.0184375	1410.071875	412.332499999998	1376.2974117647	1388.6453125
94	115.964844835216	115.963003282662	115.967293921937	1102.92	1094.7	1121.2	15	9	419.733750000004	616.080000000002	526.320000000005	476.340000000007	366.180000000004	443.700000000006	414.120000000004	328.440000000005	359.040000000005	247.860000000003	1156.68000000001	451.860000000005	473.860000000004	515.731250000005	540.600000000005	524.922500000005	348.307142857147	498.780000000005	360.501250000003	391.680000000005	1441.18133333335	368.220000000005	343.740000000005	441.660000000006	432.480000000006	411.059999999993	352.331250000003	404.939999999993	395.760000000004	409.020000000004	440.23571428572	380.460000000005	392.700000000006	519.180000000005	398.820000000004	351.900000000005	377.400000000005	416.670000000004	1419.84	415.140000000004	342.720000000005
95	115.964189203376	115.959285306567	115.973385309513	1070.25	1069.16	1088.59	157	138	1974.88166666663	1521.83999999997	2342.93999999996	2378.90714285717	1677.89999999997	2445.95999999996	1227.05999999998	1775.81999999997	2121.60000000002	1935.95999999997	1333.13999999998	2079.77999999996	2388.65666666662	2420.45999999996	2408.21999999996	2074.67999999996	1614.65999999997	2406.17999999996	2223.60000000003	1957.5133333333	2304.34285714281	1988.99999999996	2254.29285714281	2367.62499999996	1786.01999999997	2115.48000000002	2320.49999999996	1836.00000000004	2926.54538461538	1880.87999999997	2214.41999999996	1461.66000000001	1756.24499999997	2344.97999999996	2334.97499999996	2119.55999999996	2049.17999999996	1762.55999999997	1166.74333333335	2178.68571428567	2103.23999999996
96	115.964505198645	115.962743948969	115.972102433306	197.926	182.633	202.03	35	30	1616.112	2211.95127272728	1940.7309	1985.45072727272	1451.5776	1144.76057142857	1513.06445454545	1241.31490909091	1068.70145454546	1041.69845454545	2177.262	1153.92845454545	2033.33618181818	1213.11971428572	2749.62317647059	2068.09281818182	1310.78472727273	1945.66009090909	1440.87463636363	1132.57	1933.3512	1371.53318181818	1493.01381818182	1946.68036363636	2025.12290909091	1435.27036363636	1369.206	1275.375	1377.36818181818	1478.60454545454	1894.64645454545	1371.9552	1070.26609090909	1847.71390909091	1390.63172727273	1908.3030625	957.015818181817	1228.40836363636	1939.53845454545	937.686333333333	1426.34127272727
97	115.964255584923	115.963858847922	115.971626558611	921.835	916.186	932.625	16	13	869.283428571421	979.474285714277	1409.08033333333	1068.11542857143	784.668375000001	1312.08742857142	779.498285714291	748.784857142853	642.780000000005	539.277714285712	269.148000000002	684.587750000003	1492.62575000001	960.088857142864	1237.56325000001	1341.793125	655.023428571433	1182.48342857141	560.607428571431	775.960000000005	1029.46828571429	616.252571428566	549.933999999995	1446.95942857143	1197.80057142858	769.268500000003	614.212000000005	965.866000000006	446.885142857139	708.07828571428	1196.50166666667	738.661000000003	695.398285714288	1353.01428571427	651.414857142854	620.333714285709	633.575250000003	848.848000000004	215.280285714287	638.698857142862	712.658000000005
98	115.963916441185	115.963044498368	115.971822960976	295.173	285.703	315.273	22	15	1119.411	1154.96342857143	1168.22714285714	1289.59600000001	1034.56971428571	1976.26827272728	1051.50125	754.377142857139	868.263142857142	767.254857142857	1510.99025000001	863.237250000001	1328.3655	1057.06533333334	2585.531	1862.04750000001	1001.92057142857	1512.0105	937.409142857139	1014.164	1375.34514285714	892.75	1057.2215	1377.3445	1358.973	910.094857142857	987.445142857138	912.135428571428	958.601624999997	928.46	1201.89657142857	1183.49	762.639428571429	1128.27799999999	859.080571428571	1238.68466666667	713.179714285714	931.520857142857	1288.57575000001	737.640750000003	1109.01175
99	115.964135360323	115.963142990221	115.971394325742	267.31	262.208	273.454	11	11	1392.811875	1758.911	1638.705	1906.79533333334	1532.54066666667	1870.26844444444	1316.28375	1247.918625	411.928499999999	434.614666666667	1362.235875	212.212000000001	1915.95366666666	1740.5465	1983.528	2009.763	1329.38575000001	1791.70533333333	1278.37325	1315.048	1886.39088888889	1302.85925	1264.08975000001	1721.9355	1855.78422222223	1489.639	1290.61625000001	1236.54300000001	1294.855875	1230.42150000001	1712.217	1320.153	1307.96050000001	1726.4745	1354.037625	1339.752375	1367.24666666667	1552.94733333333	1954.95866666666	1299.8625	1345.70975
100	115.964600178347	115.963285433073	115.971712278459	82.646	80.605	83.678	9	9	380.55325	596.84625	439.03	477.477	252.010571428572	352.969428571429	290.77125	224.462857142857	268.983	255.285714285715	962.095750000001	249.97	314.248	386.437875	349.94575	332.613142857143	303.237	252.010571428572	214.2525	234.665714285714	462.17325	266.28525	360.14825	361.181142857143	400.95825	251.847375	255.071428571428	287.720571428571	220.381714285715	327.50025	374.202375	286.901	205.939	364.22925	244.86	260.172857142858	203.02975	206.0905	554.957714285715	171.402	200.996285714286
101	115.963889873311	115.962760157555	115.971057284702	211.7275	207.154	221.421	14	13	1441.5108	2009.991	1598.8101	1808.9919	1168.15444444445	1794.7077	1225.06666666667	1160.0811	1363.1208	1256.7279	2199.7668	1346.796	1670.17422222223	1130.47657142857	1749.643	1745.60022222223	1302.7954	1615.18766666667	1455.9681	1346.664	1703.86355555556	1443.5526	1445.7651	1794.7077	1597.668	1455.8254	1469.232	1175.0559	1454.9478	1297.0584	1855.7438	1230.522	1181.5074	1736.5506	1538.4616	1435.3854	1224.04577777778	1083.594	2111.0007	1294.662	1525.4712
102	115.964074074101	115.963605794376	115.970757534973	713.101	709.133	719.347	10	8	1004.80457142857	1191.69371428572	1154.96342857144	1151.90257142858	871.323999999993	1318.30585714287	1015.35085714287	868.263142857135	898.871714285707	867.971428571418	742.767999999994	852.95885714285	1172.27199999999	1325.51249999999	1087.62457142858	1256.85100000001	898.871714285707	1185.59542857144	833.573428571421	906.271999999996	1149.86200000001	888.394285714289	946.029714285725	1188.61028571429	1107.09942857142	837.654571428578	918.25714285715	1048.85371428572	811.013571428567	948.865714285721	1469.28	1048.11942857144	925.399142857135	1124.35485714285	896.831142857135	921.692571428564	861.121142857149	921.317999999992	711.139142857148	880.506571428564	838.557428571424
103	115.971017490072	115.9710010031	115.971033977044	844.339	841.791	846.887	2	1	371.371000000002	537.671750000002	438.707500000002	510.125000000002	347.905249999992	584.603250000003	410.140500000002	369.806249999994	374.523499999999	393.912999999999	195.888000000001	339.826499999999	483.598500000002	484.191000000002	485.449999999996	537.671749999987	320.358500000001	471.355499999989	315.257250000001	405.039250000002	463.193500000002	369.330499999991	270.763749999999	496.861750000002	425.44424999999	395.857000000002	267.305500000001	435.646750000002	349.431249999994	412.181000000002	489.719999999988	440.748000000002	323.419250000001	462.286499999999	312.043499999996	395.857000000002	312.196499999993	355.047000000002	249.961250000001	365.249500000002	373.411499999991
104	115.971184366315	115.970985621304	115.971383111325	857.0865	854.023	860.15	2	1	580.948999999995	622.37428571428	675.429142857137	550.95428571429	549.934000000004	708.07828571428	573.400571428567	512.183428571432	385.668000000003	459.51428571428	318.061714285713	457.088000000003	588.704857142852	705.017428571434	716.240571428565	622.28714285715	489.737142857146	752.970857142863	355.059428571426	538.710857142853	742.267000000005	408.457142857144	452.626285714284	707.552999999994	750.930285714279	346.897142857145	337.495714285714	522.386285714281	342.816000000003	437.702571428568	713.17971428572	516.264571428567	518.305142857147	638.698857142852	433.621428571425	455.365999999996	418.668571428573	564.217999999995	278.538000000002	431.943428571423	420.357714285717
105	115.971083955889	115.971007770041	115.971160141738	815.2615	812.198	818.325	2	1	590.234333333329	813.205666666661	700.968999999995	748.270833333333	587.711999999996	865.101333333347	604.03733333334	557.101999999996	566.285000000007	535.091333333329	429.911166666663	555.061333333329	677.696499999992	792.799000000009	829.737333333331	759.748000000008	513.143833333332	969.227500000001	570.36633333334	596.894999999996	764.229666666661	647.911666666662	549.420666666665	814.092999999998	776.473666666661	538.648000000008	590.773000000007	674.330166666665	599.367999999999	666.821833333328	846.738333333331	661.067999999998	608.118666666662	896.584333333326	555.990833333332	593.833999999996	502.942166666665	567.305333333329	363.238666666664	646.891333333341	662.088166666665
106	115.970858534573	115.970858534573	115.970858534573	374.472	374.472	374.472	1	1	896.931600000006	1241.3856	1223.2198	1178.331	931.516800000005	1125.2806	912.0588	864.1094	833.5034	889.6144	1136.5028	952.8668	1134.68479999999	1209.9572	1238.5228	1244.88799999999	915.174400000005	1118.35839999999	1006.9374	940.6244	1320.1388	1001.8364	865.300800000001	1244.88800000001	1180.60279999999	972.2506	920.337600000001	1118.28533333334	890.6346	1021.42040000001	1221.59439999999	926.3416	876.523599999996	1168.35799999999	947.7658	1004.89700000001	876.523600000006	932.4628	1073.2176	1017.98100000001	923.461999999996
107	115.971098005401	115.971098005401	115.971098005401	367.336	367.336	367.336	1	1	1223.32257142857	1652.86285714286	1537.57057142857	1600.82828571428	1270.25571428571	1450.64314285715	1132.51714285714	1101.90857142857	1055.99571428571	1039.67114285714	1426.35942857143	987.583285714286	1682.45114285714	1620.21371428571	1539.61114285714	1699.796	1237.60657142857	1586.54428571429	1206.998	1239.64714285714	1777.27550000001	1220.256	1259.03257142857	1500.84028571429	1464.11	1277.39771428571	1246.76114285715	1421.20825	1326.37142857143	1253.93114285714	1618.17314285714	1236.58628571429	1138.63885714286	1642.66	1299.844	1344.73657142857	1223.32257142857	1273.36514285714	1484.74171428572	1358.89828571428	1202.91685714286
108	115.9711103027	115.9711103027	115.9711103027	359.156	359.156	359.156	1	1	1510.91555555555	2328.14711111112	1960.06033333333	1975.15022222223	1606.85	1900.674	1530.51966666666	1506.012	1495.64577777778	1542.56311111111	1888.43133333333	1456.084	1978.42633333333	1976.91822222222	1911.89644444445	1956.78622222223	1519.329	1953.93833333333	1395.664	1602.887	1845.968	1564.171	1524.378	1954.95866666666	2014.138	1468.09977777778	1549.71755555555	1387.65333333333	1531.53933333333	1558.89955555555	1962.101	1577.43533333333	1520.29666666667	1857.00666666667	1731.31711111111	1492.26	1436.39066666667	1517.23566666667	1844.56177777778	1528.29288888888	1615.18766666667
109	115.971200682159	115.971200682159	115.971200682159	116.32	116.32	116.32	1	1	1416.78	2159.34	1877.812	1977.2445	1451.2221	1975.3008	1438.2	1253.27275	1453.5	1391.28	3314.79225	1407.945	1872.6282	1961.46	1895.16135	1960.9205	1402.9125	1879.8531	1502.9019	1422.2285	1927.87363157895	1606.5	1587.5868	1935.3906	2015.4212	1576.28625	1660.4786	1466.1711	1526.8176	1419.16775	1955.7846	1423.0649	1152.939	1941.06	1563.66	1443.7245	1425.96	1293.7404	3112.78275	1456.152	1527.3891
110	115.971008869976	115.971008869976	115.971008869976	563.222	563.222	563.222	1	1	1021.35366666666	1333.57566666666	1165.22066666668	1236.64399999999	977.479333333345	1222.18066666666	1003.02400000002	970.336999999993	974.418333333345	904.015333333344	935.64566666666	986.662333333345	1281.53866666666	1251.53666666665	1166.0505	1274.18816666666	1027.47566666666	1186.64766666666	928.351666666664	933.346333333326	1194.81033333332	1023.39433333333	969.31666666666	1228.48133333332	1344.36	892.64533333334	945.600333333326	954.011666666678	1032.40866666668	901.827333333331	1269.29466666668	917.129833333331	1009.965	1345.52	976.458999999993	1007.06899999999	1041.71171428572	998.906333333326	868.303666666661	934.625333333344	1008.08933333333
111	115.971907929107	115.971907929107	115.971907929107	943.818	943.818	943.818	1	1	665.1704	579.530399999999	812.158799999998	669.316800000006	453.013200000004	975.406799999998	524.742600000003	430.566600000004	385.749000000002	371.389199999999	133.6462	378.531299999999	862.6662	643.4307	752.981400000006	729.514499999998	491.784600000004	1013.1579	338.739599999999	597.8372	535.657499999999	428.484	391.795199999999	981.528599999998	835.1343	425.4234	410.080200000001	629.525099999998	359.145599999999	472.3526	808.077599999998	522.649599999998	529.535699999999	907.046699999998	424.4032	428.484	433.414999999999	429.756799999999	130.6624	422.404199999999	397.878
112	115.970672469955	115.970672469955	115.970672469955	610.166	610.166	610.166	1	1	1365.07700000001	1652.81800000001	1715.18033333333	1632.35555555556	1335.47088888889	1774.16644444445	1285.48	1296.70244444445	1161.01288888889	1395.55511111111	1198.76111111111	1272.21711111111	1660.98622222222	1750.70133333332	1633.37577777778	1573.18266666667	1273.376	1617.05222222221	1110.12266666667	1300.925	1662.05666666667	1262.15233333333	1356.89555555556	1633.42222222222	1557.87933333334	1333.724	1318.27066666667	1402.9125	1316.23	1324.24844444445	1695.23999999999	1250.92866666667	1252.96933333333	1777.279	1375.25955555556	1223.02488888889	1474.0352	1325.413	1179.37688888889	1340.42711111111	1287.66066666667
113	115.970833089821	115.970833089821	115.970833089821	94.894	94.894	94.894	1	1	495.828	577.445777777778	506.085333333334	400.183	314.262666666667	405.292888888889	309.228333333333	207.105111111111	234.651111111111	250.974666666667	1333.57566666667	208.148	446.177	429.560333333333	464.968	456.089	321.37	447.877555555556	275.64	293.824	584.650999999999	306.919666666667	414.210222222222	611.179666666667	564.182888888889	335.872444444445	320.559111111111	278.702666666667	282.601555555556	402.979	568.974	377.482222222222	167.316444444444	364.497	294.016	239.752222222222	147.9435	174.4713	1269.29466666667	154.0502	263.217333333333
114	115.971501631437	115.971501631437	115.971501631437	833.629	833.629	833.629	1	1	644.820571428576	885.608000000007	898.871714285721	740.727428571434	594.826571428566	845.81685714285	668.193571428568	591.765714285709	630.536571428566	534.629714285718	398.931714285717	600.94828571429	771.336000000006	758.072285714291	851.938571428578	803.985142857136	651.414857142854	983.55542857142	645.840857142862	618.293142857147	839.695142857149	618.79314285714	597.368571428574	779.498285714291	799.903999999993	509.122571428567	481.574857142853	723.382571428577	618.879857142852	564.218000000004	953.967142857135	599.410857142859	680.530571428566	779.498285714279	600.94828571429	674.408857142862	552.994857142852	532.589142857147	396.20342857143	529.52828571429	540.751428571424
115	115.971101235515	115.971101235515	115.971101235515	463.236	463.236	463.236	1	1	1651.6038	2331.157	2071.20900000001	2205.6724	1578.4041	2143.65029999999	1622.277	1788.55379999999	1717.16490000001	1679.3805	1764.9792	1673.29200000001	2225.562	2224.9854	2229.35549999999	2185.7469	1695.7386	2131.173	1619.2836	1750.6632	2274.24869999999	1791.6468	1584.6138	2074.26989999999	2151.81270000001	1703.9187	1675.3671	1888.52481818182	1798.78890000001	1582.5744	2218.13220000001	1580.4447	1723.1178	2205.94879999999	1837.61759999999	1655.8998	1677.3732	1566.1605	1656.1552	1774.1504	1720.2258
116	115.97067513935	115.97067513935	115.97067513935	619.349	619.349	619.349	1	1	1759.93124999999	2201.69950000001	2045.60124999999	2044.58099999999	1529.35475000001	2235.55033333334	1623.35033333334	1644.64300000001	1524.65083333333	1630.71350000001	1517.23566666667	1543.76433333334	2105.95583333332	2122.29333333332	2092.53274999999	2283.40683333332	1636.26225	2305.76499999999	1559.96225000001	1634.44050000001	2167.01100000001	1738.50600000001	1753.953	2092.70366666667	2203.85983333332	1667.08849999999	1616.07600000001	1890.63015384616	1711.97949999999	1751.035	2103.91616666666	1702.611	1590.56974999999	2058.86450000001	1735.75633333334	1779.31600000001	1662.08123076923	1594.65074999999	1518.256	1633.28683333333	1575.64249999999
117	115.97072289004	115.97072289004	115.97072289004	590.775	590.775	590.775	1	1	957.07266666666	1222.35933333332	1205.67416666667	1217.05883333333	1048.73816666668	1197.67566666669	973.463333333331	955.896166666664	938.452166666659	849.937666666676	874.282833333331	922.381333333344	1186.45383333333	1242.76599999999	1144.72783333332	1191.74933333335	979.458666666674	1129.41033333332	988.702999999993	976.521333333331	1175.42399999999	880.403833333331	982.580999999993	1057.04866666666	1240.52266666666	967.117999999997	907.948333333331	1080.48257142858	920.340666666677	998.743166666664	1041.59016666666	907.948333333331	1001.96733333333	1196.65550000002	1005.02833333333	954.959166666668	1041.42	967.117999999997	861.161333333343	903.867666666664	978.33983333333
118	115.970872334072	115.970872334072	115.970872334072	433.648	433.648	433.648	1	1	1654.98066666668	2210.82155555556	1944.252	2139.406	1522.14533333333	2080.12	1619.09266666666	1539.51533333334	1452.79644444445	1510.9491111111	1660.92177777778	1509.10666666667	2001.676	1945.524	1799.71166666667	2050.64666666667	1541.72366666667	2059.82866666666	1564.00066666667	1631.33533333334	1930.26044444444	1559.91977777778	1524.212	1858.027	1888.43133333334	1628.40766666666	1557.02866666668	1521.317	1623.17355555555	1608.04533333334	1972.08955555556	1623.17355555556	1645.79766666668	2037.38377777778	1594.78100000001	1495.64577777778	1482.54433333333	1601.74888888889	1713.05155555556	1528.45933333334	1574.20288888889
119	115.970676367467	115.970676367467	115.970676367467	550.979	550.979	550.979	1	1	829.4226	1037.5434	1025.50199999999	1035.70600000002	775.503999999996	1183.432	834.687199999996	710.0592	781.626399999996	773.3116	801.013999999996	771.2712	1006.9374	942.6648	1022.2404	979.451200000001	759.0288	1125.50119999999	852.8872	855.095199999996	1059.9878	849.993200000015	914.043000000005	926.452800000001	1095.90959999999	804.9378	823.3014	1016.25199999999	756.9884	829.4226	1082.64439999999	725.193999999996	706.9986	1051.8262	916.260800000001	907.978	928.503333333327	839.789199999996	803.9176	840.6448	906.9578
120	115.970753061647	115.970753061647	115.970753061647	279.564	279.564	279.564	1	1	1906.84725	2536.56375000001	2365.95975	2613.008	1847.63792307693	2253.73225	1714.19975	1513.03075	1741.56675	1720.88723076923	2617.20300000001	1742.587	2655.6606923077	2320.0485	2586.28500000001	2407.08625	1834.68016666667	2617.91215384615	1820.25375	1861.088	2680.41566666666	1823.33566666667	1825.22725	2315.061	2373.24375	1821.14625	1892.81066666667	1678.31125	1834.4095	1782.37675	2439.41775	1892.71833333333	1607.914	2271.0765	1915.00925	1797.96616666667	1656.542	1818.0855	2529.15207692308	1694.77366666666	1924.1915
121	115.971160409813	115.971160409813	115.971160409813	632.612	632.612	632.612	1	1	1857.9402857143	2439.49828571429	2390.52942857143	2261.97342857143	1908.15271428572	2408.71714285714	1906.914	1893.65028571428	1858.96057142857	1923.23857142857	1607.97028571428	1938.74842857143	2486.41171428572	2397.68414285715	2519.12285714285	2484.39571428571	1875.28514285714	2203.81714285714	1885.12735714287	1925.27914285714	2440.51814285715	1927.10857142857	1840.84214285715	2603.69528571429	2426.23785714285	1823.25057142857	1807.94628571428	2047.3236	1693.67428571428	1938.54285714286	2408.90257142857	1821.46485714286	1860.63192857143	2306.866	2021.89350000001	1874.26485714286	1913	1820.18971428571	1752.85085714286	1958.94857142859	1832.18214285714
122	115.971709840471	115.971709840471	115.971709840471	490.749	490.749	490.749	1	1	1260.05285714286	1729.38428571428	1495.73885714286	1508.22799999999	1331.37371428572	1557.75814285713	1290.66142857143	1103.94914285714	1159.04457142857	1337.748	1527.50137499999	1160.06485714287	1835.42975	1623.60285714286	1594.70657142857	1575.32114285714	1079.57485714285	1516.39714285714	1151.74128571429	1309.02657142857	1905.29624999999	1246.78914285714	1151.90257142857	1444.72457142857	1554.69771428571	1285.515	1235.566	1204.78871428571	1373.2565	1243.72828571429	1673.41499999999	1143.74028571429	1253.93114285714	1502.912	1126.39542857143	1170.26771428571	1110.07085714286	1297.80342857143	1227.40371428571	1267.19485714286	1192.69485714285
123	115.970955106477	115.970955106477	115.970955106477	782.61	782.61	782.61	1	1	3612.75732352941	4629.74161764705	4248.38223529411	4437.51176470588	3144.45582352942	4500.51735294118	3623.98023529413	3597.45335294118	3230.61944117647	3059.68564705883	2405.17985294118	3418.47794117646	4157.57867647058	4311.36397058824	4185.84970588235	4299.11867647059	3436.67726470588	4478.7163235294	3094.99808823529	3489.90882352941	4062.10847058823	3305.65764705882	3154.18367647059	4703.62685294118	4503.57823529411	3288.88191176471	3419.92729411764	3551.54144117647	2687.37723529412	3384.3155882353	4224.01764705883	3405.21220588235	3172.00297058824	4517.4930882353	3280.71838235295	3436.25152941176	3164.87747058824	3378.68073529411	2296.28482352941	3387.81070588235	3107.81588235295
124	116.035272899094	116.034704048112	116.035841750076	301.472	299.953	302.991	2	2	1054.04737499999	1357.95275000001	1296.896625	1143.70025	965.156500000004	1267.15050000001	1003.028625	614.728000000002	1157.97599999999	1267.15050000001	1732.3845	1271.2315	1335.50725	1310.8035	1457.93725	1459.924	1075.38114285714	1438.69087500001	1092.726	1096.65357142857	1625.25825000001	1042.58685714286	1084.56371428571	1377.38571428571	1534.456	1292.815125	1219.92	902.011500000001	1220.3685	939.683142857142	1363.22571428572	1194.57	705.510999999999	1286.692875	1094.86628571428	1041.71171428571	1083.5055	874.461375000001	1612.84899999999	1053.91825	1253.119125
125	116.069105421864	116.063419778818	116.077023432805	57.139	45.898	61.215	101	98	761.619857142857	937.686333333333	1082.39683333333	1425.28925	915.196285714285	1135.352	939.573499999999	1353.87175	750.229333333333	968.296333333333	887.648571428571	445.448666666667	1197.7735	1518.318	1157.10525	1121.25475	1862.02142857143	1894.976	1593.781	1589.74425	508.102285714285	811.165	327.511714285714	634.647333333333	621.285	360.177666666667	250.990285714286	1140.67942857143	503.962333333333	568.882666666667	642.705	518.498666666666	1376.31725	1128.3965	583.630666666667	796.750166666666	1148.84171428571	1442.684	1358.00028571429	1243.7457	390.085666666667
126	117.074069394023	117.065228899348	117.078147613573	57.643	57.122	58.154	4	4	58.102	86.7283333333333	91.815	115.278833333333	80.5931666666666	97.0108333333333	82.6334999999999	113.2385	65.2373333333333	42.8484000000001	73.464	41.7926666666667	109.175666666667	137.745	92.8503333333333	103.036833333333	197.944666666667	155.065333333333	171.556	147.924166666667	36.726	42.8568	23.4638333333333	45.915	50.925	21.427	15.3025	118.339333333333	31.6251666666666	41.8746666666667	53.0486666666667	31.6406666666666	132.643333333333	99.9926666666667	53.0573333333333	63.2503333333333	80.5931666666667	161.212666666667	133.641833333333	101.013	32.6773333333333
127	117.933976798222	117.933556042581	117.935480042141	1077.4	1075.35	1080.45	3	2	664.611818181819	841.500000000004	837.420000000002	795.600000000002	638.520000000002	825.180000000004	684.420000000003	662.629000000002	521.731000000002	599.760000000003	591.600000000001	553.366363636365	857.563636363638	794.580000000003	783.360000000002	851.438181818183	658.920000000003	823.140000000002	523.260000000002	667.734000000002	828.240000000004	577.320000000003	569.160000000002	692.580000000003	821.905000000003	523.260000000001	596.21090909091	700.740000000002	563.592000000002	567.120000000003	752.760000000003	704.820000000003	582.991000000002	878.220000000002	562.020000000002	545.214000000002	564.613000000002	663.000000000002	573.802000000002	483.91090909091	540.070000000003
128	117.934904552641	117.934904552641	117.934904552641	1169.23	1169.23	1169.23	1	1	73.4399999999987	0	72.4199999999987	63.2399999999989	44.0033333333324	0	0	0	0	0	78.5399999999986	55.2599999999989	77.7733333333317	0	84.9366666666649	89.7599999999984	0	110.159999999998	0	0	0	0	0	0	0	62.423333333332	85.4699999999987	76.4999999999986	90.7799999999984	0	0	0	0	69.3599999999988	0	0	0	58.139999999999	0	75.4799999999987	0
129	117.934554582397	117.934554582397	117.934554582397	1089.65	1089.65	1089.65	1	1	320.280000000004	391.680000000008	357.000000000005	358.020000000007	274.828333333338	324.360000000006	258.060000000005	281.520000000005	261.120000000005	264.180000000005	332.041666666673	209.100000000003	372.300000000005	413.775000000007	410.040000000008	393.720000000008	280.958333333338	335.580000000007	246.221666666671	298.371666666673	358.605000000006	282.540000000005	251.940000000005	360.060000000007	344.760000000007	269.720000000005	311.100000000004	333.539999999994	245.820000000005	283.560000000006	355.540000000006	253.980000000005	311.100000000006	324.890000000006	266.220000000005	282.540000000005	257.040000000005	290.700000000006	333.063333333339	270.300000000005	256.020000000005
130	117.961318454452	117.958405020768	117.969301034433	1070.24	1069.18	1070.33	141	141	980.799999999981	1347.41999999998	1152.59999999998	1190.24166666669	975.119999999983	1271.93999999998	1061.81999999998	827.219999999985	1118.93999999998	804.779999999986	614.039999999989	1016.93999999998	1136.09333333331	1286.21999999998	1182.17999999998	1120.97999999998	796.619999999986	1137.29999999998	1084.26000000002	1062.53333333331	1237.23833333331	987.359999999982	1151.14999999998	1108.60199999998	1037.33999999998	1004.70000000001	1133.21999999998	920.040000000018	1039.37999999998	975.119999999983	1086.29999999998	1046.51999999998	907.239999999983	1063.85999999998	1175.63749999998	1073.03999999998	1024.07999999998	930.239999999983	524.28599999999	1056.61142857141	1017.95999999998
131	118.035044386337	118.031024333193	118.038190863964	270.88	269.327	272.423	4	4	418.268333333332	498.975599999998	599.424833333334	589.656333333332	454.048333333334	589.309333333337	417.248166666669	523.345500000003	224.487999999999	253.042666666667	517.821333333337	201.993000000001	571.846000000004	582.610333333329	597.915333333335	618.221000000004	418.877500000001	530.48666666667	334.6256	366.2518	576.488333333335	366.323599999998	481.597333333334	481.5344	624.954000000001	478.927166666667	403.057999999998	470.296833333332	461.115333333336	380.035199999996	510.1	460.170333333334	329.912200000002	619.24116666667	366.682600000002	371.3528	391.743999999999	488.739666666668	549.869833333332	424.042666666666	400.297333333334
132	118.085625909241	118.083442476898	118.094303842318	78.553	70.398	81.625	89	88	255.0625	384.398625	410.1405	491.777714285715	456.05175	528.129777777778	400.95825	626.416444444445	704.992749999999	766.874999999999	582.56275	787.660571428571	525.42875	620.951625000001	563.178	573.427333333334	446.122375	476.45675	238.7385	463.1935	374.43175	194.891625	192.850875	345.86475	368.31025	196.787625	173.437777777778	481.263	282.601555555556	362.18875	423.0925	327.540375	943.153125	514.206	234.68625	364.219333333333	601.9475	849.868249999999	739.771875	540.7325	246.9005
133	118.085587986537	118.083694918998	118.093807536326	61.7275	54.073	69.383	88	86	9.17485714285716	349.958	396.891142857143	633.652875	385.668	642.7575	240.995333333333	646.861142857143	650.867142857143	727.43825	838.674857142857	647.881428571429	412.195428571429	852.929	488.716857142857	525.815	419.337428571429	296.653714285714	211.1745	457.088000000001	278.538	282.421285714286	208.138285714286	295.882857142857	314.248	186.712285714286	105.089428571429	598.907714285714	252.995428571428	250.11	256.091714285714	236.717333333333	1096.80714285714	626.4335	239.767142857143	427.499714285714	628.496	847.827750000001	914.71575	591.765714285714	216.300571428572
134	119.051925928165	119.049575328827	119.06052918097	299.953	294.829	304.028	5	4	36.7302857142857	33.6694285714286	21.426	12.2417142857143	30.6085714285717	13.2637142857144	51.0142857142857	39.8245714285716	38.8034285714284	27.5477142857145	10.2028571428571	22.4462857142857	30.6085714285714	17.357	15.3042857142857	29.5634285714287	21.426	17.3302857142858	27.5477142857143	45.9064285714283	19.3854285714287	13.2748571428572	12.2434285714286	14.284	46.9331428571428	16.3245714285714	13.26	54.0751428571428	31.6288571428571	22.4462857142857	51.057142857143	25.5285714285715	87.8059999999999	46.9331428571428	8.15542857142853	25.5071428571428	71.42	75.5011428571428	46.8937142857141	52.0345714285714	90.7291428571424
135	120.064986227412	120.062110958416	120.074123526519	53.04	51.006	53.063	15	15	156.111	185.670333333333	180.7465	193.863333333333	127.525	164.434666666667	129.582333333333	132.621666666667	563.132	468.333	766.145166666667	573.884666666667	273.181333333333	268.303833333333	279.799666666667	338.750666666667	111.198166666667	133.772833333333	83.6564	116.4396	111.216333333333	91.83	72.4436666666667	92.8351666666667	175.325333333333	70.3938	77.5453333333333	242.839333333333	239.778333333333	170.562666666667	214.235	168.355	254.063	225.456833333333	140.8152	242.839333333333	282.632333333333	213.249666666667	657.094666666667	302.018666666667	187.557333333333
136	120.079525923231	120.076283812971	120.086895942688	154.065	151.979	155.097	49	49	597.468857142857	996.819142857142	836.634285714289	1190.69257142857	647.805833333334	902.232499999999	676.900571428571	1615.086	740.701500000001	770.315714285714	371.384	982.535142857142	687.648499999998	780.043999999999	710.118857142857	594.757166666668	827.009999999999	829.531000000002	642.78	1001.78028571428	572.865333333335	470.296833333332	558.646857142857	809.086571428571	665.284499999999	614.212	432.601142857143	825.660000000002	511.187000000001	507.010999999999	741.747714285714	479.478333333334	1126.39542857143	642.24	458.742857142857	637.708333333335	600.878166666668	872.344285714285	225.672571428571	762.189000000002	446.885142857143
137	121.066024236828	121.063128196587	121.073266862922	544.779	535.625	548.939	132	104	447.889749999996	1298.74288888889	1125.37514285715	1194.71274999999	1167.166	1810.94374999998	862.111250000004	2312.07533333333	1437.48192857142	2751.29486842105	1965.00149999999	2004.381875	489.719999999995	1194.57	1098.06133333332	1027.39175	555.016000000002	424.438857142854	614.833874999994	324.439500000001	943.808333333332	790.629166666664	1954.02523076923	970.336999999999	516.246500000002	1548.73950000001	380.553249999996	1223.37966666667	1537.8935	627.530625000001	604.662333333335	787.729500000001	1927.09125000001	1143.70024999999	708.053499999993	1291.742	1170.29292307692	1239.705	1714.68465384615	1757.95228571428	1195.83066666667
138	121.064660728168	121.062125669495	121.073079729157	552.997	549.896	555.073	86	84	612.12	1794.57088888889	1847.36357142857	1822.25580000002	1777.3626	2271.21153846154	1079.4245	2560.38933333333	676.856699999996	802.976099999998	664.215299999998	612.179999999998	928.448181818188	2004.85119999999	1712.04930000001	1488.762	793.793399999998	613.200300000005	307.110300000003	426.485399999999	1225.28688888889	513.210900000004	613.8594	2261.7550909091	630.545399999998	503.7318	212.2016	1461.9466	585.652199999999	867.17	984.162142857144	795.670600000013	2762.97239999999	1675.30914285714	428.526000000004	590.753699999999	698.905499999998	1529.31311111111	337.5207	914.188799999998	1568.15918181819
139	121.061957529302	121.060640740149	121.071682961122	120.3875	116.309	121.405	26	26	9.18257142857142	50.9714285714285	51.0166666666667	63.2606666666667	389.064500000001	559.096999999999	412.195428571428	713.179714285715	10.2028571428571	2.04066666666667	13.2621666666667	7.142	73.392	155.242666666667	99.0531666666666	84.6738333333333	263.203	290.7475	199.985333333333	263.196857142857	19.3863333333333	8.15542857142857	7.14233333333333	14.272	38.7382857142857	20.4028571428571	17.3448571428571	46.8893333333333	92.8503333333333	45.9075000000001	63.2134285714286	39.8255000000001	485.316	275.445	76.5214285714285	159.172	285.693333333333	303.336	183.651428571428	305.8	341.795714285714
140	122.926050729275	122.921145710617	122.932270671272	48.966	46.914	50.002	71	71	1634.574	2298.9612	2523.9748	2459.164	2004.6275	2675.314	2038.7592	1669.989	1715.2924	1383.6624	1511.9364	2069.13942857143	2351.561	2594.3686	2361.4768	2401.0012	1603.702	2773.9238	1760.80766666667	1886.59633333333	1870.0266	590.695800000001	599.4444	1264.4932	1917.976	1237.5026	1239.786	1911.8548	1879.5768	1815.2916	2171.4964	1535.401	2037.60566666667	2993.169	1737.4006	2067.9454	2078.1474	2220.5236	1720.3944	2011.8344	1872.067
141	123.043563842773	123.043075646768	123.049259351647	237.733	237.698	237.75	3	3	5.10142857142857	11.2231428571429	9.18257142857142	11.2231428571429	8.15699999999998	10.2028571428571	11.2231428571429	6.12171428571428	30.6042857142857	44.8862857142857	24.4868571428571	34.6897142857143	11.2236666666666	7.142	7.142	6.11657142857143	5.09714285714285	10.2028571428571	7.142	13.2637142857143	8.16228571428574	7.142	6.12171428571428	7.142	10.21	7.148	7.137	6.12171428571428	11.2231428571429	5.09714285714285	5.09785714285714	6.117	5.10499999999999	7.142	8.16228571428571	6.11742857142857	6.12171428571428	5.10071428571428	10.2028571428571	8.16228571428571	9.18257142857142
142	123.042440288431	123.042440288431	123.042440288431	288.713	288.713	288.713	1	1	5.10142857142861	12.2434285714286	12.2434285714286	10.2028571428571	11.2231428571429	15.3021428571429	8.16914285714282	9.18257142857142	261.993142857144	340.775428571428	196.915142857143	261.193142857143	9.18257142857142	14.2840000000001	10.1957142857143	14.284	9.18224999999997	14.284	16.3413333333333	5.0975	10.21	6.12171428571428	9.17485714285717	10.2028571428571	13.2618571428572	6.12171428571428	10.2025	4.08114285714286	9.18257142857142	8.16114285714288	10.2028571428571	6.12171428571428	7.137	11.2231428571429	8.16228571428571	7.14174999999998	7.142	9.18257142857142	3.0582857142857	5.10142857142861	5.10142857142857
143	124.038180834627	124.037782007334	124.039595837438	109.162	107.127	110.187	3	3	14.27475	31.62775	24.4868571428572	28.568	23.4665714285714	66.3185714285714	46.90275	33.6411428571429	93.7874285714285	145.900857142857	21.426	190.810125	19.3854285714286	35.6825	32.6491428571428	23.4632857142857	12.2434285714286	46.9331428571429	29.5882857142857	31.62775	29.6131428571428	21.426	23.4468571428571	30.5871428571429	33.672375	30.6075	36.7065	56.1157142857144	38.8034285714286	32.6491428571429	36.702	20.4057142857143	200.98925	92.7680000000001	35.713125	72.4402857142857	131.616857142857	169.367428571429	19.38475	180.438857142857	84.6807499999999
144	124.037122776631	124.035067785768	124.044788238025	132.633	130.575	133.67	20	20	21.426	31.6288571428571	91.8257142857146	63.3108571428571	69.3794285714285	124.30275	90.8054285714285	58.1562857142857	63.2577142857145	68.3591428571428	43.8354285714286	63.2577142857143	39.7911428571428	53.0548571428571	26.5274285714286	44.8925714285714	107.115	132.637142857143	85.6485000000001	188.752857142857	85.704	38.7708571428571	48.9737142857143	99.904	55.1417142857143	41.8258571428571	66.3185714285714	45.9128571428573	58.1562857142857	39.7577142857143	59.1268571428571	23.4501428571429	186.398571428571	116.312571428571	56.1157142857143	89.7851428571428	127.339285714286	77.5417142857145	56.1157142857143	80.6025714285714	114.389333333333
145	124.039530563755	124.037468882076	124.046698490036	76.0175	72.431	82.652	28	16	13.2643333333333	16.2994285714286	14.2846666666667	24.4868571428571	9.183	57.088	29.5882857142857	27.5477142857143	116.299	92.9261666666666	130.596571428571	77.5326666666666	11.2231428571429	18.3651428571428	19.3854285714286	23.4665714285714	19.3831666666667	54.0751428571429	21.427	25.5083333333333	28.5646666666666	25.5041666666666	20.4057142857143	36.7302857142857	23.4638333333333	11.2218333333333	16.3245714285714	17.3302857142857	30.6085714285714	10.2033333333333	36.732	19.3854285714286	80.6063333333333	54.0776666666667	26.5286666666667	43.8722857142857	38.7726666666667	44.8873333333334	69.3794285714285	35.7116666666667	64.281
146	124.03821752626	124.036544219268	124.045701731547	58.658	56.096	59.185	16	16	8.15657142857142	61.2171428571428	82.6335	56.1091666666667	84.6837142857142	128.667	88.7648571428571	75.4923333333334	365.974857142857	469.331428571428	456.089	439.373714285714	51.0142857142857	67.342	52.037	66.3185714285714	33.6694285714286	146.904	74.533	99.988	137.7225	48.9737142857143	62.2301666666667	139.785666666667	90.6655714285713	30.6085714285714	28.5646666666667	43.8671666666667	72.4402857142857	64.344	147.924166666667	75.5222857142857	118.353142857143	186.712285714286	60.1968571428571	102.028571428571	86.7141666666667	132.643333333333	174.4485	82.647	140.898
147	124.115383962532	124.111128226279	124.118088150502	317.804	315.262	319.35	4	4	54.1205714285716	166.446285714285	173.448571428571	228.544	82.6431428571428	108.150285714286	87.6708571428567	284.659714285714	72.4402857142857	68.3591428571428	17.357	14.2719999999999	41.7965714285716	47.9534285714285	42.852	41.866857142857	15.3042857142857	22.4525714285714	9.18257142857142	18.3651428571428	25.5071428571428	7.142	7.142	48.0272857142855	31.6288571428571	4.08114285714286	3.06085714285714	55.0954285714285	11.2231428571429	26.5274285714286	38.7708571428571	24.4868571428571	154.063142857143	64.278	15.3042857142857	11.2231428571429	49.994	66.3185714285714	38.7708571428571	17.357	3.06085714285714
148	124.922777542861	124.921054067929	124.93027479824	48.96	47.94	50.002	10	10	305.0398	428.568	452.968800000001	442.8536	394.8948	477.5472	364.2828	276.7994	291.7772	293.8752	280.555	314.2832	360.1306	438.686	435.1164	420.4048	257.0904	530.504000000001	307.1404	321.426	339.7932	86.7170000000001	94.9716	197.1302	333.6054	224.488	187.7536	351.969	351.0176	311.222	388.132	261.1712	329.5246	533.547166666667	323.4034	341.834	323.4034	367.704	365.3032	343.8074	292.5104
149	125.022411652304	125.020728653102	125.029614117271	166.298	163.23	167.34	19	19	48.9737142857143	67.3419999999998	56.1183333333332	54.0776666666668	49.9963333333332	60.1968571428571	30.605	44.8925714285716	36.7319999999999	37.7523333333332	73.4639999999998	37.7822857142857	52.0370000000001	60.1968571428571	46.9353333333334	47.9086666666668	86.7141666666668	113.146	84.6837142857142	90.7291428571428	49.9963333333335	31.6303333333333	21.4235	57.1386666666668	59.1765714285714	48.9668571428571	35.7116666666668	35.7466666666666	31.6303333333333	45.9525000000001	42.8470000000001	39.7929999999999	34.6573333333333	73.4091428571429	39.791142857143	57.0400000000002	41.8268333333332	24.4839999999999	62.2403333333335	35.6766666666666	42.852
150	125.030571563755	125.030497679672	125.030645447838	148.964	148.964	148.964	2	2	37.7505714285714	58.1074285714285	61.2171428571428	42.816	41.825125	70.3997142857143	43.8722857142857	32.6491428571428	38.7708571428571	33.6694285714286	70.3997142857143	35.71	58.1562857142857	52.0345714285714	61.2171428571428	62.2352499999998	36.7302857142857	45.9128571428573	47.9534285714285	47.9534285714285	56.1157142857143	34.6897142857143	57.0919999999998	51.0142857142857	63.2577142857143	33.6694285714286	36.7302857142857	44.8548571428571	46.9331428571428	36.6994285714286	59.1765714285714	41.8317142857144	44.8925714285714	56.1157142857145	41.8317142857143	34.6884999999999	34.6897142857144	42.8520000000001	69.4279999999999	49.994	39.7577142857143
151	125.03076810169	125.03076810169	125.03076810169	223.444	223.444	223.444	1	1	75.5011428571428	79.5822857142857	63.2577142857143	51.0142857142857	42.888	78.496	48.9737142857143	38.7437142857143	54.0297142857145	33.6694285714286	102.028571428571	60.2474285714285	93.8630000000001	76.5857142857142	53.0474285714287	71.4200000000002	56.1157142857143	73.4605714285714	42.852	36.7045714285714	78.562	49.994	53.0548571428571	65.2617142857143	87.7445714285714	53.0102857142859	49.959	51.0142857142857	38.7708571428571	48.9737142857143	70.3997142857143	60.19475	26.5274285714287	73.4605714285714	60.1462857142857	41.8317142857143	38.7695	45.9514285714286	83.6634285714285	58.1562857142857	54.0751428571428
152	125.031100158691	125.031100158691	125.031100158691	156.106	156.106	156.106	1	1	50.9833333333333	78.557111111111	75.5046666666666	74.4356666666666	69.3751111111112	84.6876666666666	59.1426	41.8564444444444	47.9556666666666	44.8897777777779	106.103111111111	34.6648888888888	81.6177777777777	64.2809999999999	60.193111111111	64.2789	59.2115555555555	63.302	55.0979999999999	43.8456666666666	75.4553333333333	48.976	55.0979999999999	62.1996666666666	70.4413333333332	58.1589999999999	58.1906666666666	52.0313333333333	57.1312000000001	48.976	67.3786666666666	49.990888888889	57.1697777777777	60.1537777777779	52.0313333333333	59.1426	51.0166666666668	56.1183333333335	117.325555555555	42.8484000000001	67.3493333333333
153	125.965416527181	125.963143245779	125.967815231491	1071.28	1070.25	1072.27	53	53	609.934999999988	1152.6	966.960000000004	828.378571428582	606.899999999989	658.919999999988	580.37999999999	516.119999999991	547.73999999999	584.45999999999	1099.56000000002	524.441666666658	709.036666666653	688.499999999988	931.260000000009	735.600000000013	619.139999999989	749.700000000011	539.57999999999	574.176666666656	890.459999999984	573.23999999999	521.219999999991	927.188888888896	808.859999999986	610.980000000012	589.501666666655	646.680000000013	557.93999999999	569.15999999999	901.680000000006	606.899999999989	602.783333333322	757.860000000015	551.936666666658	546.591666666656	565.07999999999	552.840000000011	981.592857142839	608.913333333344	610.124285714276
154	125.986457095141	125.983220363727	125.995117528479	44.884	42.832	45.922	130	130	2038.404	3102.83366666667	3265.2	3570.77777777778	2039.42422222222	2938.176	1975.15022222222	2177.5797	530.53	616.3065	581.562857142857	788.65325	3286.49366666667	2975.194	3099.77266666667	3034.14088888889	816.3	1357.95275	843.850125	850.8885	3754.41777777778	3023.06809090909	3062.4	3970.912	3693.20444444444	2892.33	2995.49263157895	1800.79027777778	1977.2445	2401.7862	3344.57288888889	2280.66577777778	1339.55177777778	2082.585375	2118.212	1503.97133333333	878.542875	1205.57604761905	780.153142857142	1107.9915	2415.0501
155	127.038447728233	127.038447728233	127.038447728233	295.855	295.855	295.855	1	1	47.9534285714285	61.2171428571428	56.1157142857143	63.2577142857143	45.9128571428571	47.9534285714285	30.6085714285714	41.7965714285716	391.789714285714	558.096285714286	433.621428571428	554.015142857143	46.9331428571428	62.289714285714	71.42	59.1682857142859	45.9128571428571	74.4808571428571	52.0345714285714	76.5187499999998	52.0345714285714	45.9128571428571	47.9534285714285	70.3504285714286	60.1968571428571	52.0345714285714	48.9719999999999	46.9331428571428	48.9737142857143	45.9128571428571	70.3997142857143	43.8722857142857	32.6445714285713	67.3388571428571	41.8317142857143	36.7302857142857	30.6085714285714	37.7822857142858	95.9068571428571	26.5237142857141	37.7505714285714
156	127.038527025943	127.037092438971	127.046427175161	58.16	53.058	60.195	18	14	371.124	480.577	462.124714285714	418.268333333333	266.294571428571	282.863166666666	276.465166666666	268.303833333333	196.749714285714	280.578571428571	436.702666666667	207.963428571428	251.002	239.778333333333	215.290333333333	192.834	72.4402857142857	128.541	67.386	89.7851428571428	359.140571428571	203.036857142857	232.598	335.689666666667	277.090285714285	163.245714285714	157.105666666667	196.915142857143	100.9965	135.837333333333	236.673142857143	232.690285714286	95.9068571428571	184.671714285714	130.596571428571	125.4805	87.7445714285715	255.071428571429	310.130666666667	104.074	57.176
157	127.043073087586	127.03935974283	127.046893498669	155.587	149.967	161.207	4	2	48.9420000000001	80.5997500000001	108.1465	83.5477499999998	65.2959999999998	78.5592500000001	40.7799999999999	39.765375	48.9780000000001	64.2757499999998	118.349	46.9315	83.6604999999998	70.3972500000001	72.4377499999998	76.5187499999998	60.2389999999999	79.5795000000001	56.1206250000001	67.3365000000001	72.3933749999998	64.2836250000001	76.4624999999998	88.7617500000001	86.7212500000001	59.1745	57.134	51.9945	60.1947499999998	65.296	68.35675	57.1409999999999	49.99225	78.5057777777777	66.2675	51.0124999999999	56.11375	63.2555	106.198857142857	53.0529999999999	58.1146666666666
158	128.020080512297	128.018486780065	128.029534618927	44.884	42.844	45.917	41	41	306.075	472.37575	491.777714285714	498.919714285714	401.9785	533.59075	393.8165	436.7205	458.775	436.682285714286	451.986571428572	440.748	458.108285714286	525.888571428572	512.183428571429	513.891	435.700125	458.09225	323.41925	420.357714285714	450.966285714286	353.018857142857	320.638857142857	518.305142857143	466.270571428571	292.822	292.822	533.609428571429	357.0875	346.885	529.899	404.316	617.234444444445	582.634125	296.903142857143	425.44425	531.615375	572.071111111111	638.055555555556	594.80575	267.3055
159	128.052715494281	128.050893576103	128.054817663372	91.8365	91.811	92.855	6	6	47.95175	36.729	26.546	11.231	133.669125	34.714	16.3291428571429	168.347142857143	82.6402500000001	70.3972500000001	6.12171428571429	123.45025	102.0375	164.26025	125.413875	46.93725	37.74925	22.4462857142857	54.113	25.50625	12.2434285714286	5.098125	4.08057142857143	9.17662500000001	23.46575	8.16799999999999	3.06342857142857	31.6288571428572	39.78975	70.3997142857144	25.490625	23.4665714285715	391.776	218.494	75.5540000000001	164.26025	266.294571428572	403.012857142857	8.163	154.063142857143	54.0732499999999
160	128.052175353174	128.052175353174	128.052175353174	351.987	351.987	351.987	1	1	1.02016666666667	5.10166666666668	9.18300000000002	5.10583333333334	2.04033333333335	5.10166666666668	4.07733333333332	4.0813333333333	2.03866666666668	6.12700000000001	0	7.142	4.08533333333332	7.142	8.1554285714286	4.08533333333332	14.2846666666667	4.08133333333334	12.242	10.1933333333334	8.16266666666669	6.12200000000001	2.04066666666667	4.0813333333333	5.10083333333336	4.08066666666669	4.08133333333334	1.02133333333333	7.13533333333332	9.18299999999994	7.14233333333335	3.06049999999999	5.10166666666668	10.2116666666667	2.04033333333335	5.10583333333334	16.3413333333333	6.12100000000004	6.12100000000004	6.12199999999996	23.4676666666665
161	128.952385930732	128.948974136845	128.960619034306	1078.38	1072.15	1085.55	117	90	1914.41333333334	2882.50892857145	2481.66000000001	2633.57592592592	1842.90521739131	1666.68	1795.01761904761	881.492857142868	1749.09619047618	1219.92	2748.14238095239	1671.78000000001	3302.54925000001	1532.04000000001	1501.44000000001	1363.93454545455	1890.94238095239	1370.88000000001	1667.69999999999	788.460000000015	2912.2216	1776.83999999999	1729.63695652174	1219.92000000001	2865.17999999999	1707.25666666667	2227.2837142857	2214.09999999999	2311.3534883721	1052.64000000001	1538.16000000001	1842.12000000001	744.600000000014	1363.74000000001	1748.27999999999	1759.30095238094	972.097777777783	1798.26000000001	3260.89687500001	1762.36238095239	1675.86000000001
162	128.951748682736	128.950119253305	128.959310007619	1114.61	1102.92	1119.24	14	14	329.460000000002	1526.41866666666	408.444444444447	383.520000000003	279.480000000002	402.31777777778	286.620000000002	292.740000000002	247.860000000002	194.820000000001	468.180000000003	278.460000000002	244.178333333329	420.240000000003	368.220000000003	376.380000000003	310.080000000002	409.465555555558	262.140000000002	309.060000000002	406.980000000003	243.024444444446	313.140000000002	360.637500000004	378.007777777781	256.020000000002	270.300000000002	299.553333333336	258.060000000002	302.940000000002	422.280000000003	263.160000000002	262.425555555557	499.799999999991	285.600000000002	251.940000000002	262.140000000002	282.847777777779	300.300000000004	284.580000000002	268.552222222224
163	128.958809282527	128.950741588009	128.960282957399	1162.02	1160	1167.57	7	7	367.37142857143	401.038636363637	420.427272727274	371.280000000001	146.880000000001	484.726190476192	361.24090909091	341.547727272728	313.279545454546	188.700000000001	625.260000000002	288.660000000001	460.020000000002	214.199999999996	311.245238095239	279.604545454546	347.982380952382	469.200000000002	266.220000000001	393.720000000001	354.097727272728	316.200000000001	291.720000000001	473.280000000002	394.740000000001	282.540000000001	290.700000000001	399.840000000001	293.013333333334	390.660000000001	392.883333333334	370.432857142858	353.077272727273	578.34	273.360000000001	281.520000000001	255.000000000001	351.900000000001	687.786363636365	215.220000000001	318.098181818183
164	128.961344722136	128.960925904931	128.962013845733	1072.765	1072.25	1073.28	4	4	387.337999999992	494.699999999991	579.35999999999	494.648000000012	315.179999999994	532.439999999991	315.179999999994	292.739999999995	291.719999999995	242.759999999996	530.399999999991	296.237999999995	474.207999999991	526.319999999991	515.099999999991	481.361999999991	370.259999999993	521.219999999991	287.639999999995	356.677999999993	463.079999999992	328.439999999994	213.597999999996	427.379999999992	524.279999999991	307.020000000008	339.303999999993	326.400000000009	304.979999999995	295.799999999995	537.53999999999	347.819999999994	435.128571428563	439.619999999992	325.759999999995	303.959999999995	292.739999999995	273.359999999995	520.19799999999	352.589999999993	305.399999999995
165	129.018761382015	129.016081414829	129.027866220568	91.816	83.66	94.884	33	29	86.731875	87.7414999999999	97.9440000000001	110.268	130.672	127.625	129.568222222222	213.249666666667	1265.40633333333	1423.365	143.851333333333	1105.19822222222	119.36925	175.44	165.186	123.465375	64.2757499999999	118.3635	108.226	72.446625	197.9285	413.917	313.208222222222	319.120888888889	141.81475	189.906	160.297	103.053666666667	85.7115	79.58925	148.952444444444	162.233	420.3945	183.78	102.1	173.4425	691.7295	556.021111111111	94.8832499999999	560.185875	103.04525
166	129.036538701506	129.035410379735	129.037784408473	45.511	44.878	45.917	8	8	162.233	269.368	418.268333333333	417.316333333333	174.468857142857	492.821	189.782	227.497166666667	185.692	209.158571428572	143.8435	194.883666666667	333.5945	302.265333333333	400.9255	345.634714285714	169.347666666667	284.673	102.028571428571	178.55	266.307	172.428285714286	133.794666666667	392.828333333333	344.872666666667	164.266	108.155333333333	298.957666666667	154.070333333333	176.517666666667	378.852833333333	223.6355	304.009666666667	454.994333333334	149.982	212.229333333333	177.538	299.494833333333	258.355166666667	249.940833333333	119.379
167	129.035995914923	129.035189879852	129.045155947509	143.848	141.805	144.877	4	4	86.819	126.521333333333	107.135	104.159	90.8096666666669	125.501	106.305333333333	130.505142857143	158.151666666666	201.005666666667	168.355	220.392000000001	71.4233333333335	153.919333333334	116.318	76.5250000000002	77.5453333333335	96.9158333333335	61.2100000000001	62.2322	89.8773333333335	58.1589999999999	77.5453333333335	85.7079999999998	95.9176000000001	62.2301666666668	77.4693333333335	107.135	93.8706666666669	73.3920000000002	81.6133333333331	79.5860000000002	257.081999999999	191.822666666667	91.8300000000002	87.7486666666669	196.892166666667	237.504666666666	218.351333333334	207.127666666667	237.737666666667
168	130.033354629089	130.031982299314	130.033809278377	91.839	91.817	92.854	3	3	82.6362	70.3938	74.5877499999998	46.9315	71.4175	64.3702500000001	19.38475	81.6199999999998	106.1008	221.39425	23.4657499999999	184.6924	90.8022500000001	154.05775	89.7820000000001	103.04525	11.22275	92.8427499999997	224.455	14.2828	44.8976	29.5568	26.5265	22.418	53.0608	40.816	12.261	18.3644999999999	46.9315	53.0529999999999	64.2914999999999	36.7289999999999	363.783	126.511	99.0758	115.28825	273.426999999999	241.799249999999	26.5252	319.338249999999	14.2828
169	130.048425113414	130.040709218272	130.058498214699	53.046	49.997	62.24	146	126	1517.16485714286	1917.11685714286	1585.613	1685.453	1218.22114285714	1514.35485714286	1156.9635	2045.43416666666	1755.99366666667	2002.58716666667	2539.60966666667	1262.15233333333	1805.23933333333	2088.23242857143	1893.955	1672.32633333333	1755.91171428571	1756.36571428572	1527.36771428571	1648.915	998.824750000001	648.826	568.299142857143	926.419428571429	1020.35266666667	568.299142857143	504.021142857143	1344.73657142857	1074.36085714286	962.937714285715	1143.52	981.514857142858	1981.3255	1801.7615	974.372857142857	1209.03857142857	1882.42714285714	1642.66	3398.57171428572	1832.21933333333	1111.17714285714
170	130.048995386304	130.044688840373	130.057259243035	99.985	88.762	105.098	73	70	362.196818181818	622.699090909091	523.399909090909	781.5498	720.2965	562.170272727273	517.001727272727	1617.13227272727	986.603727272727	1179.43527272727	44.892	948.909999999999	380.731272727273	678.481363636364	435.462363636364	361.369636363636	1786.52028571429	436.443272727273	995.8128	1280.77745454546	212.103272727273	395.865818181818	262.210090909091	159.233454545454	185.689636363636	333.629181818182	163.156363636364	544.096090909091	489.730909090909	374.440090909091	208.024363636364	312.064363636364	1460.097	564.763818181818	370.359	616.574181818182	1493.27284615385	857.9882	108.148909090909	1466.81775	789.268909090909
171	130.050047637998	130.048206880478	130.058369110234	113.243	112.217	114.28	10	10	55.098	82.6469999999999	114.2736	173.451	116.305333333333	186.6966	215.290333333333	309.8064	131.522666666667	150.992888888889	44.8932	183.66	97.9488	154.9944	113.244666666667	97.9488	342.8208	86.7283333333333	130.588444444444	156.111	55.1232	51.0111111111111	34.7072	54.0440999999999	39.793	62.2403333333334	32.6304	191.9292	108.2048	48.9743999999999	37.7235555555555	34.7102222222222	412.99875	83.6153999999999	97.9519999999999	166.3089	469.062	222.2946	72.4357777777778	472.1211	175.478222222222
172	130.065073813162	130.062024926358	130.073509663828	206.077	202.012	207.125	119	119	1504.92142857143	2270.13571428572	2228.226	2658.7715	1892.424	2554.706	1781.3565	2813.9874	990.662750000001	1053.83216666667	706.037714285714	945.771750000001	2127.764	2535.63187499999	2377.1825	2010.91275	1258.21725	1720.1415	1274.29225	1414.116	1901.3675	1737.48575	1548.87366666667	1916.417	1536.4965	1513.122	1301.9015	1860.262	1161.18675	1358.936	1526.294	1088.64485714286	1746.62044444444	1791.7785	1334.53371428572	1261.1835	1533.43575	1444.851	1360.87057142857	1441.74975	981.377428571427
173	130.065032861763	130.062379659733	130.072333396282	269.8465	264.249	272.428	20	20	17.3424285714286	47.9534285714285	28.5919999999999	44.8925714285714	57.136	103.135428571428	61.2171428571428	292.781000000001	3386.4237	4024.97590909091	2312.111	4694.17025	30.5828571428572	39.7911428571428	35.7050000000001	24.4860000000001	145.778285714286	174.468857142857	191.813714285716	255.285714285715	38.7708571428571	17.3448571428571	12.2434285714286	20.4057142857144	27.570857142857	19.399	12.2434285714286	37.7505714285714	37.7505714285714	19.4017142857142	27.5670000000002	13.2637142857143	142.94	70.3898571428573	23.5027142857144	57.1280000000002	118.353142857143	44.8925714285714	52.0345714285714	85.6484999999998	86.7850000000006
174	130.064104455379	130.062885373138	130.074125046384	287.698	285.697	291.768	9	9	384.665666666668	658.061249999998	343.836285714286	241.818999999998	110.195999999999	198.932499999999	71.4933333333332	585.671333333335	99.8946666666673	132.643333333332	21.427	122.44	38.7726666666664	104.074	59.1213333333332	43.8671666666665	21.4234999999999	29.5896666666667	52.0795000000001	106.010666666667	103.121	10.2016666666666	15.3025000000001	46.9353333333334	64.2704999999998	30.6085714285714	5.10083333333332	123.454571428571	42.8540000000001	37.7523333333334	74.4721666666664	22.4436666666666	157.131333333334	57.1386666666668	18.366	19.3831666666666	114.272	111.211142857143	24.4639999999999	43.8671666666669	78.5656666666669
175	130.084964277865	130.081407264181	130.094084240141	80.594	72.438	90.802	65	64	469.353333333334	263.217333333333	145.89575	253.022	300.998333333333	796.567933333334	171.402	653.980250000001	541.771714285714	710.786428571429	561.137499999999	1038.6145	680.530571428572	1107.09942857143	892.75	476.443777777778	269.514666666667	111.204222222222	165.294	242.839333333334	260.16375	198.943333333333	150.997	187.726	705.01742857143	215.149666666667	220.368	1668.61093333333	725.456999999999	426.479428571428	1188.65371428571	776.981000000001	1701.8048	1767.073	657.064000000001	1235.566	1146.77973333333	1738.506	1376.31725	1319.18325	725.407105263158
176	130.086336361465	130.082804773144	130.094060673433	61.215	57.139	71.429	87	63	268.109714285714	334.614666666667	36.7302857142857	242.839333333334	521.293	640.739428571429	399.970666666667	1008.94483333333	421.024	544.832571428571	509.146333333334	723.382571428572	519.325428571429	913.155714285715	657.041000000001	267.277428571429	671.348	12.232	191.822666666667	639.719142857143	256.091714285714	229.371428571429	141.826333333333	215.290333333334	703.405714285714	140.799428571429	177.509	1684.49171428572	578.4345	353.216571428571	1213.07725	809.086571428572	1383.50742857143	1949.69775	465.250285714286	860.100857142858	731.459499999999	1370.24371428571	1565.31625	1026.40742857143	421.741833333333
177	130.965957005476	130.965570643328	130.967299751613	1135.05	1129.61	1136.53	4	4	128.520000000002	169.319999999997	158.321428571431	151.980000000002	93.9714285714268	130.559999999998	121.379999999998	117.299999999998	113.378571428569	61.1999999999989	82.6200000000012	76.4999999999986	166.260000000002	152.999999999997	146.879999999997	144.840000000002	88.864285714284	136.87142857143	83.6399999999985	128.519999999998	142.799999999997	84.6599999999985	79.5599999999986	185.639999999997	138.719999999998	88.7400000000012	76.5000000000011	94.8600000000013	69.4571428571415	126.479999999998	164.219999999997	127.499999999998	81.7142857142842	186.660000000003	67.3199999999988	99.0785714285695	78.5399999999986	116.280000000002	76.4999999999986	61.2000000000009	69.3599999999988
178	130.967364373458	130.965264434505	130.975708999358	1080.48	1073.26	1094.7	49	35	1535.1	1210.74000000001	1932.9	1257.66666666667	1133.43333333334	2186.36999999999	1580.06571428571	1441.24857142857	695.754999999987	1281.12	1134.01357142859	1109.76	1773.78	2074.68	2069.58	1933.92000000003	1326	2104.26	1161.78	949.474999999984	1079.16000000002	1154.64	1276.91357142857	1900.26	1288.71874999998	1166.88000000002	896.291666666667	1440.24	1257.52	2467.38000000001	2221.07428571428	1591.2	1135.26	1578.96	1236.085	1103.39214285714	1172.80071428571	2065.5	1120.98	1162.8	1132.42642857143
179	130.966753144474	130.965229349925	130.974929411515	1103.43	1095.71	1110.06	14	13	317.66428571429	279.479999999995	358.020000000005	412.585000000004	286.620000000004	367.200000000005	310.080000000003	273.360000000004	362.099999999994	205.020000000003	233.580000000002	201.960000000003	395.292857142862	405.436250000004	381.480000000005	461.040000000005	218.585714285717	428.400000000006	204.000000000002	295.800000000003	380.460000000005	235.620000000002	232.560000000002	437.580000000006	410.040000000006	258.060000000003	189.985714285717	346.203749999993	200.940000000003	277.440000000003	442.278571428577	277.440000000004	240.720000000003	547.740000000002	226.440000000002	205.020000000002	205.020000000003	354.373750000003	224.400000000002	178.500000000003	207.060000000002
180	130.966133869953	130.964491448435	130.967682366622	1116.66	1113.13	1121.23	10	9	213.180000000001	283.907500000003	282.540000000002	348.840000000002	171.546666666668	343.093333333335	196.860000000002	166.260000000002	148.920000000001	147.900000000001	153.000000000001	171.173333333335	283.560000000004	265.200000000003	302.610000000002	275.400000000002	235.620000000002	356.36777777778	142.975000000001	198.900000000002	278.460000000003	116.280000000001	157.080000000002	364.762222222225	276.721111111113	155.040000000001	151.980000000001	237.401111111107	151.980000000001	188.700000000002	330.480000000002	253.980000000002	195.058750000002	258.060000000004	131.580000000001	149.940000000002	161.160000000001	201.15888888889	155.040000000002	164.220000000001	133.783750000001
181	130.996711654408	130.995934495369	130.999486955083	68.339	67.342	68.357	3	3	117.332857142857	112.231428571429	191.807	264.24475	89.7851428571428	178.4125	109.262285714286	77.5417142857142	42.8242500000001	38.7695	188.726428571428	36.7251428571429	98.9677142857144	123.45025	123.45025	116.410285714286	30.6085714285715	77.530857142857	23.4468571428571	38.7708571428572	363.476	734.64	821.30125	562.098714285714	187.732571428572	259.152571428572	222.251	72.43775	46.9331428571428	113.24775	145.89575	118.353142857143	46.9331428571429	126.409142857143	85.7040000000001	58.1562857142857	37.74925	49.99225	213.0755	46.96025	35.7100000000001
182	130.99672537139	130.996555242908	131.000251991903	58.154	58.136	59.18	3	3	29.569125	102.025	121.414	139.759571428572	57.134	129.667	82.64025	36.7302857142857	29.5655	44.8965	197.935428571429	23.4485	105.089428571429	85.704	91.8257142857143	104.0655	13.26325	81.56	23.483	21.42525	204.057142857143	727.43825	849.898	343.836285714286	136.52925	262.20425	194.874571428571	66.3092857142857	41.83025	62.2897142857143	87.7445714285715	85.7219999999999	35.713125	121.40975	80.609625	59.1745	37.7452857142857	26.5274285714286	222.422285714286	46.9331428571429	40.84
183	131.046458612814	131.042781458331	131.053302849843	196.877	193.85	197.949	21	21	101.013	102.033333333334	148.065714285714	132.637142857143	95.9874285714285	154.070333333334	89.7725714285713	99.0693333333336	2139.34416666667	2459.90885714286	1879.454	1399.832	162.225428571428	116.318	136.836333333334	149.982	83.6048571428571	210.178857142857	177.364	69.4393333333335	136.718285714286	74.4182857142857	68.3591428571428	145.907666666667	116.299	64.3335000000001	107.22	104.069142857143	71.4099999999999	80.5273333333335	134.684	111.289	65.2906666666668	168.355	62.2403333333335	72.4318333333334	52.0345714285714	98.9677142857142	43.8722857142857	60.1968571428571	65.3546666666668
184	131.054579788908	131.053509211956	131.056504610326	52.0355	49.992	53.063	8	8	122.44	174.4485	89.8626666666667	36.732	131.623	147.958	113.257	299.9388	158.125833333333	211.209	307.120333333333	133.532666666667	138.629333333334	109.175666666667	168.4925	126.521333333333	487.639666666667	242.0718	166.314333333333	460.546166666666	61.22	40.8066666666667	46.9353333333333	74.4843333333333	90.7291428571428	28.5646666666666	38.7726666666667	111.216333333333	73.464	62.3054	74.5451666666667	80.6063333333333	254.063	148.944333333333	72.4436666666667	92.8503333333333	202.026	195.872	414.255333333333	166.287166666667	86.6433333333333
185	131.052465859106	131.052465859106	131.052465859106	97.951	97.951	97.951	1	1	9.18245454545455	34.7078181818182	14.2838181818182	47.9741818181818	35.7095454545455	40.8109090909091	36.7101818181818	129.574636363636	70.3988181818183	47.9528181818182	7.14190909090909	80.6015454545454	28.5803636363636	24.4865454545455	31.6148333333333	22.458	104.067818181818	19.3748181818182	55.1241818181818	85.6570909090909	10.1981818181818	20.4054545454545	18.3645	7.14509090909091	4.08109090909091	18.3649090909091	12.237	28.5852	27.5473636363636	25.5068181818182	12.2367272727273	21.4161818181818	81.6218181818182	27.5743636363636	16.3243636363636	45.9368181818182	124.528727272727	91.8245454545454	11.223	74.5197272727273	43.8482727272727
186	131.128638928171	131.126075157752	131.13771870343	45.91	44.874	60.177	55	53	29.58725	67.3365	37.74925	36.7302857142857	166.321125	238.76775	107.139375	221.557	313.21675	403.012857142857	540.7325	316.2775	36.7302857142857	75.5011428571428	31.6288571428571	57.141	1393.69254545455	1702.75088888889	1154.9796	930.392	18.3651428571429	173.448571428571	85.7535	55.134	40.81	22.4455	24.4834285714286	11.2231428571429	123.465375	10.20375	25.55	17.357	174.46275	253.022	87.7445714285715	158.13875	433.621428571429	148.169285714286	415.547	163.24	161.10075
187	132.04728303436	132.046251641775	132.050651421948	92.3465	91.817	92.855	4	4	25.50625	74.4782499999999	64.3230000000001	30.63	19.387125	88.8270000000001	51.0285714285715	25.5071428571429	13.26325	91.8225000000001	20.4057142857143	37.74925	83.67075	149.97675	137.649375	92.854125	42.8505	95.9068571428573	65.3440000000001	37.74925	35.7100000000001	19.372875	16.3222857142857	60.1578750000001	68.3567499999999	18.378	22.4651428571428	51.0142857142858	70.3972500000001	38.7708571428572	66.2756250000001	45.9128571428572	26.5265	187.864	66.3650000000001	45.91125	152.022571428572	12.2434285714286	34.69275	151.002285714286	37.74925
188	132.046582099067	132.046582099067	132.046582099067	220.377	220.377	220.377	1	1	19.3854285714286	26.5274285714286	22.4462857142857	17.34425	15.3042857142858	28.548	18.3625714285715	8.16228571428571	10.2028571428571	18.3645	17.34425	12.243	18.3651428571428	20.4057142857143	14.284	16.3245714285714	20.4028571428571	20.4057142857144	16.3245714285714	14.284	21.4260000000001	15.3042857142857	16.324	22.4305714285714	21.4095	23.451375	17.333625	15.3042857142857	17.34425	15.3042857142857	26.5051428571428	9.18257142857146	16.3245714285714	26.5274285714286	13.2414285714286	17.3448571428571	18.3651428571429	14.284	10.2025	16.314	15.3042857142857
189	132.048658336293	132.048658336293	132.048658336293	59.19	59.19	59.19	1	1	16.3093333333333	39.7865	57.1293333333334	83.6673333333334	47.9478333333334	99.9926666666668	27.549	161.186333333333	24.44	26.5286666666666	29.5896666666667	17.3456666666666	73.4639999999999	73.4520000000001	87.7343333333335	73.4519999999999	45.9149999999999	49.9473333333334	17.3456666666667	58.1589999999999	31.6303333333334	51.0166666666666	66.3216666666667	30.61	34.6516666666666	22.4436666666666	21.4235	143.867	14.2823333333333	41.8541666666667	33.6655	29.5896666666667	264.266333333333	136.724666666667	19.3863333333333	26.5243333333333	25.5083333333333	44.8946666666667	52.0285000000001	26.5546666666667	13.2751666666667
190	132.048121008026	132.044519311792	132.056444127952	303.0165	298.943	304.022	10	10	399.952	597.939750000001	739.741666666662	916.216571428571	431.601000000001	689.713142857143	514.224	1344.657	27.567	34.6913333333334	26.5051428571429	29.5882857142857	18.3630000000001	24.4868571428573	26.5274285714286	24.4662857142858	15.3042857142857	30.5871428571429	13.2637142857144	14.296	18.3629999999999	15.3150000000001	15.3042857142858	23.4665714285716	20.4033333333335	12.2439999999999	15.3150000000001	16.3253333333334	24.4868571428571	11.2231428571429	28.5880000000002	15.3174999999999	16.3382857142858	23.4665714285714	10.1942857142857	13.2618571428572	13.2621666666666	13.2643333333334	12.2331428571429	20.4057142857143	17.3448571428571
191	132.053031824344	132.046763128774	132.056608321406	186.714	183.652	187.7	5	5	13.264875	75.4985000000001	9.18337500000001	4.081	164.26025	13.264875	177.5235	588.323625000001	70.3972500000001	9.18225000000001	31.62775	46.966	5.10124999999999	10.2025	14.273	6.1215	218.494	9.18225000000001	5.10125	236.698	13.264875	9.18225000000001	7.14700000000001	10.20375	6.1215	4.081	7.14262500000001	220.374	10.2025	74.4326250000001	11.22275	40.8150000000001	855.989749999998	2.03925	70.3972500000001	74.4782500000001	6.1215	458.09225	173.46375	5.10125	7.14175000000001
192	132.054583062066	132.052653628642	132.055284735497	194.888	194.876	196.894	3	3	2.04066666666667	6.12100000000001	11.2291666666667	6.12099999999998	5.10583333333332	3.06049999999999	10.2016666666666	13.2773333333333	318.604	397.864999999999	314.262666666666	217.295499999999	6.12199999999999	12.244	10.2133333333333	8.16266666666665	16.3093333333333	17.3428333333333	17.3286666666666	23.4676666666667	8.16228571428571	3.05800000000001	2.04066666666666	7.14116666666664	6.12100000000001	2.04066666666666	2.04233333333333	5.10083333333334	2.04033333333333	4.07733333333332	5.10166666666665	4.08466666666665	12.244	11.2236666666666	4.08133333333332	3.0605	8.16133333333331	11.2218333333333	8.16266666666665	1.02033333333333	4.07733333333332
193	132.100400688656	132.095349081202	132.109722485483	120.385	115.278	125.504	197	99	282.5954	469.759	463.170800000001	478.536333333333	438.686	613.1402	437.723	780.809333333333	1741.62771428571	1872.95271428571	1220.3984	1727.34371428572	591.136	772.1784	670.2714	488.6758	551.016	598.935666666667	673.309999999999	787.687	453.989	991.023428571429	822.2812	601.918	643.872400000001	676.425750000001	546.873142857144	905.035666666667	804.9378	500.983666666667	633.57525	406.915200000001	1568.90057142857	960.088857142857	467.312666666667	775.326666666666	1061.96871428571	1105.08266666667	633.627	1145.83771428571	533.721500000001
194	133.061169383242	133.057246938852	133.070168094359	52.0285	49.98	60.206	30	20	76.5107142857143	75.5011428571429	60.2586666666667	39.7865	48.9737142857143	39.7911428571429	29.5882857142857	59.2373333333333	206.097714285714	182.609833333333	370.381	118.353142857143	88.6902857142857	75.5046666666667	71.4933333333333	74.4808571428572	265.274285714286	217.331	241.807714285714	194.017142857143	64.2705	24.484	37.7461666666667	54.1218333333333	62.2287142857143	27.5477142857143	14.2823333333333	24.484	51.0142857142857	43.8671666666667	52.088	35.7	79.5822857142857	78.562	41.8268333333334	60.1968571428572	110.178	47.9478333333333	326.453333333333	67.342	62.1851428571429
195	133.053026989484	133.049551281453	133.056502697515	300.474	298.943	302.005	2	2	15.3042857142857	36.7302857142857	17.346375	26.5264999999999	25.5062500000001	27.5467500000001	41.8317142857143	114.368	8.16914285714282	8.16200000000003	10.2028571428571	13.2637142857143	11.22275	15.315	13.2637142857143	8.15600000000001	7.142	13.2525714285715	12.2434285714286	11.2215714285714	14.2835000000001	5.1057142857143	11.2231428571429	12.2434285714286	9.18224999999997	11.224125	6.11999999999999	4.08150000000001	10.2028571428571	7.142	7.14800000000002	6.12685714285716	11.231	12.2434285714286	6.1165714285714	8.16228571428571	7.14175000000003	11.224125	9.1748571428571	8.16228571428571	6.1165714285714
196	133.100143864783	133.100143864783	133.100143864783	384.63	384.63	384.63	1	1	18.351	34.6885000000001	31.6083749999999	61.26	23.4657499999999	37.7492499999999	23.4657499999999	55.1002500000001	9.18224999999997	11.215875	14.2846666666667	10.2025	40.8150000000001	58.1542499999998	35.7116666666669	33.6682499999999	37.7492500000002	65.2959999999998	36.756	58.1542499999998	56.1137499999998	63.2555000000003	56.1122222222223	81.6800000000001	55.0935000000002	40.8100000000002	28.5669999999999	58.1613749999997	21.4252499999999	21.4252499999999	33.6682500000001	38.7694999999999	49.9555	38.7695000000002	28.5670000000001	23.4657500000001	20.4074999999999	38.7695000000002	21.4106666666668	33.6682499999999	15.305625
197	133.104293892125	133.104145217851	133.104442566399	121.4225	118.362	124.483	2	1	25.5083333333333	41.7858333333333	43.9173333333333	53.0548571428571	60.2586666666665	64.3335	44.8946666666667	89.7893333333331	52.0285	75.4183333333333	14.2846666666666	64.281	59.1793333333333	60.1406666666667	65.3653333333333	38.7726666666667	81.6266666666667	65.3546666666665	27.5489999999999	73.536	62.2403333333333	18.348	29.5848333333333	84.6046666666665	70.334	21.4445	23.4906666666667	80.5348571428569	18.366	37.7505714285714	78.4886666666667	55.0889999999999	143.9845	69.3826666666665	15.305	24.484	20.4033333333333	126.500666666667	14.2846666666667	67.2822857142857	24.508
198	133.976815710447	133.97632285114	133.980642687098	1069.23	1069.18	1069.27	6	6	491.639999999991	734.399999999987	558.95999999999	627.303333333321	499.799999999991	578.33999999999	617.099999999989	465.119999999992	508.980000000005	487.559999999991	123.419999999998	492.659999999991	501.80199999999	629.340000000012	550.79999999999	627.299999999989	436.559999999992	569.15999999999	564.060000000011	598.739999999989	655.909999999987	432.479999999992	655.859999999988	587.578333333324	458.999999999992	428.399999999992	637.499999999989	433.186666666658	502.859999999991	551.81999999999	422.279999999992	505.919999999991	472.259999999992	424.129999999992	496.946666666659	545.69999999999	483.479999999991	471.239999999992	145.076666666669	527.35199999999	498.573333333324
199	134.047089162747	134.045192871094	134.050119738256	52.037	49.997	53.063	11	11	128.556	172.428285714286	140.921	126.521333333333	4.08114285714286	195.904	3.06085714285714	7.14700000000001	72.4402857142857	136.724666666667	146.921142857143	71.36	204.933857142857	156.111	177.683	228.554666666667	8.16114285714285	83.7337142857143	40.8114285714286	14.2963333333333	154.070333333333	70.3915	95.9113333333333	180.590571428572	203.885714285714	103.036833333333	120.399333333333	112.236666666667	184.671714285714	4.08466666666667	161.344333333333	6.12171428571429	3.06085714285714	196.887571428572	164.273666666667	163.245714285714	400.991	5.10083333333334	840.617333333334	302.9895	101.942857142857
200	135.099929401893	135.099929401893	135.099929401893	175.485	175.485	175.485	1	1	57.1853333333334	71.4816666666668	85.6940000000001	119.172857142857	49.9881666666665	83.6536666666668	55.0954285714285	127.416666666667	6.12200000000001	8.16228571428571	3.06049999999999	7.14116666666668	39.7929999999999	45.8625000000001	39.7864999999999	28.5693333333333	6.12171428571428	13.2643333333333	8.16266666666669	6.12200000000001	29.5751666666667	40.8133333333334	29.5882857142857	66.3758333333334	34.6913333333334	18.366	17.3448571428571	35.7408333333334	23.4638333333333	23.4665714285714	30.6100000000001	28.5693333333333	36.7320000000001	19.3863333333334	15.305	21.427	24.4879999999999	30.6099999999999	6.12085714285714	37.7461666666666	10.2033333333334
201	135.116349750095	135.11493700309	135.125569930573	614.254	606.063	623.34	23	14	83.6634285714279	927.744999999994	481.574857142853	944.172750000004	329.506142857146	723.357250000003	462.189428571425	596.867142857138	351.009	503.000857142861	143.860285714287	347.673857142854	467.290857142853	537.671750000002	487.696571428567	245.888857142859	336.682500000001	86.724285714285	74.4808571428565	165.280500000001	325.699	282.609250000001	82.6431428571422	399.938000000002	101.008285714286	54.0751428571424	77.5390000000003	204.057142857141	43.8722857142853	226.495500000001	48.9737142857139	278.537999999998	821.301250000004	431.58085714286	62.1971249999994	361.168499999996	255.071428571426	1753.88933333333	184.687875	114.255999999999	61.165714285714
202	135.126079277306	135.126079277306	135.126079277306	615.177	615.177	615.177	1	1	99.9845000000004	987.60199999999	570.319750000002	983.817500000008	386.674750000002	777.430499999992	587.736000000001	742.741999999993	348.688000000002	513.248625000001	138.754000000001	331.337500000003	555.016000000002	618.254666666668	591.745000000003	298.933250000001	362.188749999997	98.9642500000004	71.4174999999993	172.422250000001	349.139249999996	252.032625	85.7010000000004	428.557499999995	118.349000000001	44.8910000000002	79.589249999999	237.718250000001	40.8150000000001	265.257777777778	66.3162500000003	354.026750000001	1383.572	491.760500000002	58.1186249999995	344.844499999997	247.920750000001	892.718750000004	165.280500000001	116.294250000001	60.1578750000003
203	136.060652389793	136.060652389793	136.060652389793	118.339	118.339	118.339	1	1	29.5882857142857	65.256	31.6288571428572	70.3997142857143	38.7708571428571	35.705	41.8317142857143	90.7291428571428	51.0142857142858	67.3388571428571	72.4402857142857	71.42	45.8742857142857	60.2474285714285	44.8925714285714	35.71	94.8865714285714	73.4605714285714	14.284	113.1645	48.9737142857143	15.2914285714286	14.294	104.069142857143	66.3162500000001	13.26325	17.3448571428571	40.8457142857144	7.142	37.7505714285714	56.1078571428571	45.9835714285715	100.942875	29.5882857142857	8.16228571428571	12.2434285714286	19.3854285714286	83.6634285714287	26.5274285714286	17.3448571428571	2.0405
204	136.061613318526	136.061613318526	136.061613318526	73.464	73.464	73.464	1	1	18.3651428571429	6.11325000000001	8.16228571428571	13.264875	7.142	7.137375	8.16199999999999	12.243	109.170571428572	145.921285714286	120.3895	123.454571428571	6.1215	6.1215	7.14175000000001	5.10125	13.2637142857143	10.2028571428571	12.2434285714286	12.2434285714286	6.12685714285714	9.18257142857142	6.12225	6.12149999999999	4.08114285714286	2.04057142857143	6.1215	10.19625	3.06075	8.16228571428571	5.10142857142857	1.02028571428571	12.2434285714286	5.10142857142857	6.12171428571428	3.06075	10.2028571428571	10.2028571428571	15.2925	10.2028571428571	6.12171428571429
205	136.062036354449	136.062036354449	136.062036354449	58.154	58.154	58.154	1	1	18.3375	13.2665	13.26325	25.50625	11.22275	17.34425	5.10124999999999	24.486	53.99375	74.4782500000001	83.6604999999999	58.15425	18.3636	15.30375	11.22275	11.22275	33.66825	72.4377499999999	4.087	30.6075	20.405	6.1215	8.16200000000001	15.30375	13.247	2.041	2.0405	31.62775	5.10124999999999	19.4085	20.405	13.26325	35.70875	18.3645	3.06075	4.081	9.18224999999999	35.70875	14.2835	12.225	10.2175
206	136.075377866748	136.075377866748	136.075377866748	110.188	110.188	110.188	1	1	18.3497142857143	37.7505714285715	22.4462857142857	33.6694285714286	24.4868571428571	42.8520000000001	21.426	56.079375	189.640285714286	224.462857142857	200.996285714286	237.726571428572	18.3651428571428	38.741	40.81	11.2231428571429	60.1968571428572	64.278	75.5011428571428	119.373428571429	20.4228571428572	86.7242857142858	94.8251250000001	95.8330000000001	64.278	92.846	62.1895	28.568	31.6561666666667	6.12171428571429	47.9198571428571	29.5882857142857	63.2488571428572	45.883125	34.6897142857143	49.9940000000001	58.1074285714285	9.18257142857142	49.9940000000001	67.2917142857143	42.852
207	137.059183798392	137.057515159624	137.063329699025	290.776	278.556	295.878	10	5	15.3046153846154	33.6701538461539	28.567	35.7107692307691	25.5076923076922	38.7687692307692	27.5607692307692	45.8930769230769	757.674250000001	1258.25524137931	734.621538461539	960.067631578947	35.7107692307691	28.5686153846154	37.7343076923076	29.5866923076923	69.3756923076922	68.3606153846154	69.4109999999998	86.6869230769233	25.5173076923076	40.81	20.3969230769231	30.5953846153846	34.6878461538461	28.5686153846154	19.3931538461539	26.528	11.2233846153846	18.3645	31.6271538461538	22.4450769230769	35.6941666666667	34.6904615384616	18.3655384615385	23.4653076923077	25.5057692307693	24.4984615384616	25.4961538461538	24.4855384615385	22.4467692307692
208	137.96611608444	137.96231765235	137.975434113823	1071.27	1070.22	1072.31	136	136	775.128750000007	1155.65999999998	1125.06000000001	997.935714285727	752.759999999987	1111.79999999998	791.519999999986	1060.57923076923	1060.52214285714	775.199999999986	1390.26000000001	760.919999999986	1122.20111111112	1093.43999999998	1115.88000000001	1043.46000000001	906.780000000004	1103.64000000001	953.700000000002	748.707142857129	1063.85999999998	810.899999999986	820.973333333318	930.97428571427	1142.39999999998	797.640000000008	772.139999999986	743.580000000007	780.299999999986	758.879999999986	1093.43999999998	739.499999999987	752.792857142843	979.200000000014	768.242222222209	817.909999999985	773.159999999986	941.460000000002	1353.99333333334	869.911111111115	855.779999999985
209	138.053430667245	138.048942476685	138.063039957019	56.1155	54.067	59.168	30	30	8.15466666666667	4.08114285714286	5.10583333333333	7.14233333333333	4.08133333333333	8.16933333333334	8.15542857142857	8.16266666666667	14.2706666666667	5.10166666666667	9.1815	9.17485714285715	8.16228571428572	8.16266666666667	8.16266666666667	5.10166666666667	34.6913333333333	8.17066666666667	93.9626666666667	43.8743333333333	9.183	7.14233333333333	3.061	6.124	10.1857142857143	1.02016666666667	3.061	7.14233333333333	7.142	8.17733333333334	12.244	9.18257142857143	33.671	18.3625714285714	6.122	5.10142857142857	25.5083333333333	73.464	49.9963333333333	22.4274285714286	19.4021666666667
210	138.053444801652	138.053073574634	138.05381602867	202.0185	202.007	202.03	2	2	8.16133333333331	13.2621666666666	16.3253333333333	21.4234999999999	29.5675714285714	43.8671666666665	37.7523333333332	58.1494999999998	25.5083333333333	43.8671666666665	12.244	18.3629999999999	21.408	39.7929999999999	31.6303333333333	34.6913333333332	38.7346666666666	41.8268333333334	24.4839999999999	52.0369999999999	10.1933333333334	29.5848333333332	33.6379999999999	11.2218333333333	13.2773333333333	22.4473333333333	16.3066666666666	76.5249999999998	57.1386666666665	34.6913333333332	21.4269999999999	18.366	310.181333333333	134.662	54.0776666666665	88.7689999999998	201.993	194.851833333334	137.7225	204.066666666666	54.0776666666665
211	138.091705531615	138.089996035237	138.100504979388	120.3905	117.329	120.412	14	14	5.10166666666667	13.2525714285714	15.305	15.305	131.7305	169.367428571429	142.84	286.700285714286	3.0605	5.10142857142858	3.0605	3.06085714285714	20.3885714285714	52.0782857142857	19.4021666666667	36.726	81.6114285714286	89.785142857143	61.2171428571429	99.9739999999999	7.14233333333333	5.09666666666667	2.04066666666667	9.17485714285716	18.3497142857143	5.10071428571428	5.10142857142857	14.2706666666667	20.4066666666667	12.242	18.3522857142857	11.2328333333334	162.111857142857	90.8054285714287	33.6694285714286	52.037	101.013	125.624	44.8925714285714	121.300666666667	119.373428571429
212	138.127918961412	138.125663411283	138.13689119596	363.2155	359.128	364.241	22	22	128.556	317.308857142859	320.369714285714	369.343428571428	207.118	319.349428571428	177.529714285714	592.786	359.140571428571	324.450857142857	67.3388571428576	65.2434285714288	167.326857142857	129.558142857143	228.512000000001	223.442571428571	31.6022857142858	30.6085714285714	11.2231428571429	25.4892857142857	91.8257142857142	10.2028571428571	16.3245714285715	70.3997142857143	69.3697142857139	11.2231428571429	8.16228571428571	168.347142857143	40.78	77.5417142857142	47.9534285714289	58.1562857142857	498.919714285714	176.509428571428	42.8460000000001	52.0345714285714	101.008285714286	237.726571428571	76.5214285714291	71.42	10.2028571428571
213	138.979038588751	138.975291685625	138.987712196912	1070.24	1069.2	1071.2	138	138	1032.90499999998	1506.53999999997	1300.49999999998	1262.78000000002	971.039999999983	1316.81999999998	1092.41999999998	1082.21999999998	1360.68	895.559999999984	1199.51999999998	1052.63999999998	1282.19166666664	1346.39999999998	1311.71999999998	1346.39999999998	1006.73999999998	1252.55999999998	1095.48000000002	987.951666666648	1365.77999999998	1086.29999999998	1162.38571428569	1201.63333333331	1200.53999999998	1089.36000000002	1135.25999999998	974.100000000019	1083.23999999998	1058.75999999998	1325.99999999998	989.399999999982	956.279999999982	1287.24000000002	1092.09999999998	1042.43999999998	1075.07999999998	975.119999999983	1282.37599999998	1221.29	1161.77999999998
214	139.001903249509	139.000133472485	139.010643086535	90.8105	83.66	93.874	26	22	94.8910000000001	109.163777777778	121.406444444444	110.256	85.7546666666667	121.499	94.8806666666667	48.976	1030.883	1183.58666666667	376.462	813.605333333334	125.487333333333	108.12	124.399333333333	113.257	81.6266666666666	122.506666666667	89.8382222222222	88.7690000000001	238.7268	343.590222222222	274.439777777778	328.296888888889	173.456666666667	179.676444444444	206.219555555556	64.281	66.3216666666666	90.8096666666667	139.770444444444	156.111	173.456666666667	91.88	89.8382222222222	83.6673333333333	438.743333333334	288.722888888889	349.745666666666	424.458666666667	84.6784444444445
215	139.001645243227	139.000614013672	139.002500232897	108.159	106.117	109.168	5	5	81.5542857142857	118.353142857143	123.454571428571	133.657428571429	87.7445714285714	121.414	96.8457142857142	89.7097142857144	151.894857142857	153.042857142857	265.274285714286	185.692	149.97675	137.738571428571	141.819714285714	142.835	109.170571428571	143.860285714286	103.048857142857	107.13	138.856	186.712285714286	143.7495	144.779142857143	152.022571428571	126.515428571429	118.353142857143	94.8865714285714	109.262285714286	81.6228571428571	148.836571428571	111.211142857143	91.8257142857142	143.739428571429	115.292285714286	109.16675	120.393714285714	70.3997142857143	218.341142857143	116.214857142857	123.454571428571
216	139.042722853403	139.037367367403	139.046600787014	237.733	235.675	238.725	7	7	282.619142857143	441.783714285714	452.026124999999	400.972285714286	297.673142857143	421.378	284.659714285714	272.416285714286	314.236999999999	269.317714285714	576.461428571428	228.544	412.541714285714	430.560571428571	406.073714285714	430.198857142857	258.934857142857	432.601142857143	335.674	278.538	430.560571428571	358.864	321.39	393.830285714286	438.009	298.173714285714	320.145428571429	307.106	325.471142857143	310.925714285714	422.102571428571	288.498285714286	242.998	424.438857142857	312.207428571428	289.558285714286	271.396	292.781	625.435142857143	305.065428571428	324.450857142857
217	139.988891862843	139.984483406894	139.99776585599	1070.23	1069.16	1083.53	135	131	1230.08666666664	1648.31999999997	1368.83999999998	1312.73999999998	966.959999999983	1238.27999999998	1201.55999999998	1085.27999999998	1362.71999999998	1245.41999999998	2038.97999999996	1552.44	1373.56799999997	1739.09999999997	1519.80000000002	1448.39999999997	1178.09999999998	1364.75999999998	1416.78000000001	1150.39666666664	1738.87666666663	1165.85999999998	1319.45499999997	1276.57199999998	1336.19999999998	1138.31999999998	1244.39999999998	1189.32000000003	1203.59999999998	1063.85999999998	1242.35999999998	1018.97999999998	1187.17666666664	1198.49999999998	1278.30714285712	1125.05999999998	1260.71999999998	1093.44000000002	1670.42500000003	1275.50285714283	1276.01999999998
218	140.954232890163	140.951005313859	140.964423032542	1072.29	1071.22	1080.46	145	144	1218.35125000001	2103.24000000001	1685.04000000002	2069.56700000001	1361.70000000001	1664.63999999997	1079.15999999998	1427.35800000001	1896.32124999999	1235.21999999998	1689.12000000002	1191.36000000001	1590.36428571431	2596.91999999999	1683.00000000002	1596.49285714288	1010.81999999998	1706.46000000002	1231.13999999998	1198.94749999998	1755.41999999997	1311.71999999998	1563.01181818182	1216.85999999998	1491.23999999997	1988.99999999999	1620.18272727273	1202.58000000001	1247.46000000001	1426.98000000001	1670.76000000001	1171.97999999998	1189.75625000001	1504.50000000002	1098.01999999998	1362.16222222223	1498.69454545455	1406.58000000001	3129.73409090907	1389.20000000001	1227.59374999998
219	140.964674005276	140.961406577223	140.964786634869	42.855	42.844	43.852	3	3	255.041666666666	537.690571428571	476.473428571429	515.244285714286	250.990285714286	340.775428571428	305.022714285714	199.985333333333	881.8675	1159.146	858.030250000001	516.264571428571	315.268285714286	309.146571428571	365.262285714286	274.469666666667	214.26	278.551	162.225428571429	210.178857142857	356.079714285714	126.515428571429	183.78	224.436666666667	309.146571428571	112.231428571429	180.590571428571	244.868571428572	179.570285714286	257.076	237.931833333333	181.767666666667	170.363857142857	182.639666666667	124.474857142857	135.698	151.002285714286	196.256	319.617714285714	154.063142857143	100.9965
220	140.993456028376	140.988775500962	141.003214023517	1070.22	1069.16	1078.48	129	114	1533.7088888889	2236.86	1292.33999999998	1808.19100000001	1558.55999999997	1693.19999999997	1569.77999999997	1432.07999999997	1335.17999999998	1362.71999999998	1701.36	1216.85999999998	1962.8335714286	2227.68	1392.29999999998	1259.69999999998	1574.87999999997	1483.08000000001	1382.10000000003	1416.28111111108	2150.76076923077	1194.41999999998	1309.67999999998	1173.39428571427	1263.80166666664	1220.93999999998	1229.09999999998	1405.55999999997	1356.59999999998	1121.99999999998	1253.57999999998	1607.51999999997	1447.37999999997	1285.19999999998	1258.65999999998	1263.77999999998	1309.67999999998	1119.95999999998	1288.26000000003	1307.77749999997	1290.86000000001
221	140.9911737969	140.988670188314	141.003678498445	1082.54	1079.38	1087.65	34	32	828.239999999985	1031.46250000001	786.420000000008	1107.71999999998	825.179999999985	460.771666666658	770.022500000007	764.999999999986	738.363750000007	879.239999999984	1197.47999999998	775.199999999986	1067.93999999998	1016.94000000001	1110.77999999998	1347.42	711.959999999987	1080.17999999998	773.160000000008	760.919999999986	1060.79999999998	713.999999999987	899.354166666667	498.779999999991	1256.28999999998	1002.29466666666	827.220000000002	800.700000000008	845.479999999984	776.220000000008	954.719999999983	910.859999999984	713.999999999987	510.714285714292	575.984999999989	769.079999999986	649.515000000006	868.019999999985	1098.54000000001	806.819999999986	700.739999999988
222	140.995059318433	140.992385640522	141.004721234935	1118.27	1108.96	1133.58	89	60	459.000000000005	636.238750000006	1356.60000000001	564.05999999999	425.340000000004	567.120000000008	427.380000000006	415.140000000004	2440.34893617021	476.340000000007	980.399999999981	371.778571428565	664.020000000007	518.159999999991	759.706666666652	643.620000000006	423.300000000004	474.300000000009	442.680000000006	440.640000000004	563.040000000008	447.780000000005	450.840000000005	604.579999999989	649.740000000006	563.040000000004	149.939999999997	372.299999999993	462.060000000005	428.400000000006	603.839999999989	435.540000000004	435.052500000004	557.93999999999	504.900000000005	492.660000000005	491.639999999991	359.54285714285	641.579999999989	497.760000000005	524.280000000004
223	140.994362811892	140.989020667308	141.004962442088	1101.355	1093.69	1108.03	52	42	364.140000000004	426.360000000006	534.11374999999	466.140000000007	337.620000000003	464.100000000006	301.920000000004	285.600000000004	368.220000000005	418.78571428572	430.440000000008	389.640000000004	516.120000000007	475.98571428572	579.360000000006	516.120000000007	304.385714285718	416.742857142862	408.571428571421	282.540000000004	459.000000000006	340.680000000005	433.500000000004	452.245714285721	537.177500000005	473.279999999992	425.340000000004	315.621428571433	456.960000000005	268.260000000004	532.164285714293	297.840000000004	272.340000000004	495.720000000007	552.840000000004	330.480000000005	352.392857142862	339.114285714279	648.720000000009	452.880000000005	408.518749999993
224	140.995221366638	140.99313760862	141.004021432665	1146.765	1134.54	1159.37	74	52	399.839999999993	543.39999999999	598.739999999989	557.158571428562	417.179999999993	591.599999999989	422.707142857136	373.815714285708	693.145833333333	1018.58375	743.580000000014	457.979999999992	618.119999999989	819.863000000003	688.499999999988	535.49999999999	360.059999999994	818.769090909092	445.740000000006	402.899999999993	548.75999999999	402.44285714285	446.759999999992	785.400000000002	572.21999999999	430.855714285707	439.619999999992	404.940000000006	477.359999999991	385.559999999993	557.93999999999	416.159999999993	372.299999999993	482.460000000009	401.879999999993	433.499999999992	453.435000000004	415.139999999993	1887.06764705884	458.999999999992	395.292857142862
225	140.995901117205	140.993441127942	141.004838743795	1167.155	1159.96	1169.23	38	36	397.800000000008	454.028000000013	539.44000000001	499.799999999991	413.775000000007	466.944000000011	309.666000000008	321.300000000009	392.700000000008	472.260000000009	928.478571428583	359.040000000007	664.950000000008	433.328000000011	526.158333333343	1197.48	367.800000000007	526.319999999991	342.720000000009	301.920000000008	460.020000000012	336.600000000009	322.320000000009	517.14000000001	617.254285714295	397.428333333326	422.608333333342	343.739999999994	376.380000000007	342.720000000009	477.359999999991	345.780000000007	309.666000000008	639.540000000006	445.740000000006	322.320000000009	377.400000000007	384.539999999993	1107.90555555556	414.796666666674	375.97333333334
226	141.017897848205	141.017897848205	141.017897848205	60.2	60.2	60.2	1	1	197.80725	252.00175	298.969875	370.381	80.59975	411.149555555555	111.220875	102.025	205.81275	145.89575	889.633777777777	157.1185	404.019	256.103666666667	324.430666666667	410.19075	147.93625	330.318	228.536	115.302375	210.1715	123.374625	142.846666666667	215.266888888889	237.5435	147.93625	128.562	113.24775	161.1995	120.478	222.44175	113.24775	129.57175	285.67	174.46275	141.81475	134.673	190.78675	1433.56833333333	87.892	155.192
227	141.016509121236	141.016509121236	141.016509121236	70.397	70.397	70.397	1	1	276.497428571428	428.16	457.088	316.244285714285	211.199142857143	370.052571428571	166.450166666667	134.684	250.779428571428	269.355428571428	751.985666666667	224.462857142857	447.853166666666	320.369714285714	440.763428571428	352.977666666666	287.720571428571	450.966285714286	288.740857142857	289.761142857143	433.924999999999	240.787428571428	220.350857142857	245.900333333333	444.844571428571	216.300571428571	318.084	223.411285714286	270.375714285714	246.909142857143	394.850571428571	236.673142857143	155.083428571428	440.454857142857	291.760857142857	234.665714285714	164.243	242.828	1213.205	175.489142857143	256.091714285714
228	141.957873044243	141.95411636945	141.967287658723	1077.36	1072.25	1084.6	174	143	8976.93863636365	12890.1321739131	15209.6407407407	13356.23375	8080.31900000003	8586.86636363638	9006.35739130436	4393.14000000003	8035.05909090911	8584.32000000001	7771.78181818183	7581.66000000003	13504.1941666667	12434.8199999999	14694.12	13621.7839130435	8257.0768	13892.4	8348.69999999999	8353.79999999994	12462.3459999999	3677.10000000005	8993.9525	15553.74375	8830.14000000001	8192.20909090911	9560.32812499996	9073.92000000002	8695.48357142855	5234.64	14478.6920833333	8126.34000000005	3812.76000000005	14251.3888	7991.69999999994	7972.65695652175	8889.46666666665	8268.12000000001	7827.00695652174	8607.66666666667	8785.12888888888
229	141.958575911374	141.955707034194	141.968200398974	1101.93	1091.71	1110.1	139	104	2793.78	3402.72	2755.02000000002	1989.74285714288	1569.78000000001	2333.76000000002	930.239999999983	1403.52000000001	1971.55100000001	1520.64125000001	1583.04000000001	1374.96000000001	2799.90000000002	1626.49333333336	1973.69999999996	2845.27363636358	1445.06875000001	5171.32058823527	1470.81714285712	1509.60000000002	1895.15999999997	1413.72000000001	1547.34000000002	2080.79999999996	1870.68000000004	1216.86000000002	1767.66000000001	1324.08000000002	1156.67999999998	1651.38000000002	6461.65523809526	1451.46000000002	1225.01999999998	1986.96000000004	1483.08000000001	1319.88000000001	1328.64625000001	1456.30250000001	1492.26000000001	1800.30000000001	1380.05999999998
230	141.959111345493	141.955623743315	141.968867793228	1120.27	1111.03	1131.49	171	116	962.880000000019	1342.32000000001	3614.88000000003	1432.07999999997	855.779999999985	1468.80000000002	706.201999999986	1043.97249999998	1595.28	1171.97999999998	4663.94366666665	941.324999999984	1859.46000000002	1516.55625000001	1579.43500000003	1417.80000000003	5220.76138888889	1945.14000000001	826.200000000016	1221.96000000001	1633.01999999997	907.799999999984	1438.20000000001	2317.97222222224	1926.83666666663	2050.20000000002	1277.03999999998	1180.56500000001	1198.49999999998	951.660000000013	1230.11999999998	940.439999999983	658.920000000013	1588.3214285714	1063.12125000001	1256.64	1055.56888888887	999.803749999981	1476.36600000001	1657.64	994.499999999982
231	141.960053601129	141.956287323268	141.969410498538	1142.645	1132.41	1151.91	154	113	655.860000000013	1499.4	1908.42	1276.80700000001	972.060000000002	1319.88000000001	656.880000000009	700.740000000007	616.080000000009	623.219999999989	769.079999999986	687.479999999988	949.619999999983	1007.12857142858	1129.14000000002	800.700000000016	640.559999999989	1696.25999999997	1055.7	630.360000000009	2042.03999999999	570.180000000008	994.500000000002	1708.5	1278.06000000001	629.477142857153	1535.09999999999	1203.5625	888.366666666672	944.425000000003	1742.15999999997	785.400000000008	734.278750000007	1830.9	682.38000000001	1236.02733333333	1540.20000000001	657.899999999988	834.359999999985	603.840000000012	595.492857142865
232	141.958970473985	141.955615918751	141.96839603692	1169.15	1164.49	1169.29	53	53	377.399999999993	0	750.719999999987	545.69999999999	319.019999999994	833.536000000019	0	0	0	356.999999999994	742.448750000007	331.499999999994	647.242499999987	0	808.138333333348	763.979999999986	329.245000000012	772.139999999986	332.520000000013	0	0	0	0	1047.54000000001	755.355999999988	366.054999999993	376.474999999994	506.939999999991	384.539999999993	0	597.719999999989	344.759999999994	0	647.699999999988	569.160000000008	0	391.680000000011	344.759999999994	0	363.119999999994	0
233	141.959686699649	141.956251700426	141.96978672821	1158.96	1152.86	1164.12	83	78	904.739999999984	1586.27857142857	1280.09999999998	970.019999999983	606.900000000006	1186.25999999998	671.160000000005	685.439999999988	654.839999999988	584.460000000008	555.786666666656	607.919999999989	1029.18000000001	1702.38	1115.87999999998	1212.78000000001	1171.67750000001	1425.95999999997	728.280000000005	957.780000000001	757.859999999986	624.239999999989	936.360000000002	1261.73999999998	958.799999999983	835.580000000004	859.681999999984	747.660000000005	779.279999999986	651.780000000005	1009.79999999998	3797.11136363637	664.019999999988	1005.72000000001	400.859999999993	512.040000000005	528.359999999991	6810.4347826087	608.939999999989	637.499999999989	634.439999999989
234	142.008488921829	142.006510887461	142.010466956197	133.1295	131.607	134.652	2	2	220.4064	305.0996	290.771250000001	278.937749999999	160.17925	359.706999999999	170.4235	142.835	149.9988	187.725999999999	222.087499999999	121.40975	324.439499999999	303.014249999999	326.559999999999	311.176249999999	138.754	307.095250000001	182.356249999999	189.766499999999	312.196499999999	201.9996	172.42225	354.611999999999	358.195499999999	185.685499999999	186.705749999999	210.171500000001	198.948749999999	178.54375	402.979	199.724	191.384	338.722999999999	170.4235	150.997	129.413	164.260250000001	172.42225	133.65275	143.85525
235	142.962841208053	142.960460380039	142.964273113094	1076.36	1072.28	1080.44	20	19	1296.03500000001	1873.63799999999	1827.84000000001	1824.78000000001	1178.6775	1932.82700000001	1293.99399999999	1198.06700000001	1140.91899999999	1226.04000000001	1119.4885	1143.42000000001	1944.05250000001	1731.95999999999	1920.66000000001	1912.41700000001	1237.86650000001	1824.78000000001	1294.37999999999	1257.65999999999	1896.08900000001	1167.89999999999	1303.56000000001	2000.22000000001	1951.26000000001	1196.026	1197.0465	1227.06000000001	1192.9645	1285.19999999999	886.380000000012	1241.34000000001	1278.68649999999	2102.34444444445	1154.63999999999	1125.61149999999	1100.099	1249.50000000001	1110.30399999999	1199.0875	1155.66000000001
236	142.961909641225	142.960450072389	142.962073927659	1101.91	1099.86	1105.9	3	3	188.700000000002	263.160000000003	307.020000000003	242.760000000003	214.200000000002	267.240000000003	171.360000000002	173.400000000002	196.860000000002	224.675000000002	257.040000000004	192.780000000002	258.060000000003	409.306428571427	307.020000000003	228.480000000003	186.888750000002	330.885000000003	183.857142857145	199.920000000002	259.080000000003	210.120000000002	244.800000000002	277.440000000003	275.400000000003	205.020000000003	164.220000000002	165.471428571431	192.780000000002	174.420000000002	287.640000000003	168.300000000002	172.380000000002	252.960000000004	188.700000000002	219.300000000002	173.612500000002	153.214285714288	281.520000000003	199.920000000002	209.100000000002
237	142.992758350988	142.991255731294	142.99606663702	1069.2	1069.16	1069.23	11	11	738.479999999987	1163.81999999998	633.419999999989	686.783999999987	640.559999999989	825.179999999985	741.539999999987	596.699999999989	655.859999999988	642.599999999989	899.639999999984	535.49999999999	736.861999999986	1231.13999999998	744.599999999987	625.259999999989	811.919999999986	581.39999999999	621.180000000009	651.779999999988	1125.87666666664	606.899999999989	742.559999999987	771.896666666654	635.459999999989	585.47999999999	577.205999999991	681.359999999988	688.499999999988	623.219999999989	719.099999999987	772.139999999986	613.019999999989	596.847999999988	649.48399999999	618.119999999989	633.419999999989	573.23999999999	760.367999999985	586.627999999989	658.974999999987
238	142.990839639053	142.989107459641	142.99561356525	157.114	154.047	157.131	4	4	123.350857142857	197.935428571428	157.124	181.458285714286	129.576285714286	189.773142857143	120.292571428572	130.688	123.454571428571	129.576285714286	230.584571428572	102.014285714286	198.927857142858	177.529714285714	196.887571428572	189.773142857144	111.307166666667	173.594285714286	159.164571428571	134.583428571429	188.594285714286	147.941428571429	149.982000000001	174.468857142857	184.645857142857	154.063142857143	125.583	104.069142857143	143.860285714286	142.84	182.784571428571	127.535714285714	102.028571428571	194.748375	151.002285714286	137.738571428572	153.042857142857	127.535714285714	219.361428571429	115.276142857143	121.414
239	143.040254208253	143.034260999091	143.042725395657	148.964	145.886	148.969	3	3	137.738571428571	219.177142857143	228.544	166.166857142857	146.898	186.712285714286	147.941428571429	122.434285714286	139.779142857143	136.718285714286	202.016571428571	127.535714285714	205.077428571428	246.909142857143	200.996285714286	237.718249999999	128.556	192.834000000001	139.779142857143	122.434285714286	186.712285714286	159.164571428571	172.2955	182.631142857143	190.793428571428	152.022571428571	156.103714285714	117.234285714286	141.819714285714	140.681142857143	221.402	143.860285714286	124.474857142857	171.408000000001	151.002285714286	163.24	134.677714285715	107.13	210.326	139.779142857143	144.758857142857
240	143.958046659766	143.957261102188	143.959154389927	128.555	126.494	132.644	6	5	1677.3732	2338.1721	2270.4816	2210.9901	1561.109	1990.45355555556	1534.5312	1360.0599	1685.5356	2468.25764705882	2554.91466666666	1622.277	2156.98466666667	2224.9854	2048.924	2076.37833333333	1431.37177777778	2107.11466666666	1595.80133333333	1550.7471	2283.4314	1595.8305	1556.85911111111	2218.8672	2239.5585	1765.984	1597.865	1522.4121	1653.96033333333	1710.0369	2337.8154	1665.1296	1358.6848	2046.78866666666	1674.3123	1484.42333333333	1599.9093	1453.9275	2600.7447	1522.4121	1575.23866666667
241	143.958977723157	143.957422685957	143.959906737567	308.149	304.01	314.242	7	7	1063.1526	2885.01495652174	1286.5983	1259.6672	1011.09027272727	1376.34790909091	878.3922	741.758100000002	1136.2617	1186.57718181818	1774.278	1048.8684	1431.4809	1479.29	1455.9681	1436.7573	1026.4218	1494.7395	1177.0977	1075.9232	1487.5974	1128.0945	1186.6089	1532.4906	1539.6327	1181.3916	1262.4504	957.041400000003	1210.0758	964.183499999998	1111.869	1051.9293	934.032000000002	1474.3335	1167.55649999999	1195.7916	1135.5939	883.0602	1671.2883	1136.6142	1180.0448
242	143.957629926864	143.953690393458	143.969415986489	1070.26	1069.16	1078.39	147	144	1729.22399999997	2464.31999999996	3389.45999999994	3129.35999999994	1358.64000000003	3200.75999999994	2599.97999999995	2734.61999999995	3209.93999999994	3425.15999999994	2220.53999999996	3133.43999999994	3577.8766666666	2289.90000000003	3428.21999999994	3361.91999999994	1669.73999999997	3450.65999999994	3190.56000000006	1305.68999999997	2552.03999999995	3176.27999999994	3222.17999999994	3049.60285714281	3031.25199999994	3163.01999999994	3215.03999999994	1729.92000000005	3140.57999999994	2776.43999999995	3177.29999999994	1697.27999999997	2944.26374999994	3083.38999999994	3189.14714285709	3100.79999999994	3199.73999999994	1326.00000000003	2248.07999999996	3213.2666666666	3153.88499999994
243	143.959501650669	143.956285093261	143.969005780157	1161.42	1150.84	1169.27	203	129	2389.86000000001	2620.22500000003	1969.61999999996	1561.61999999997	5954.88148148147	1995.31500000004	2525.72909090909	1930.16250000002	5510.65391304348	1706.46000000003	4516.56000000002	1513.67999999997	2607.25125000002	2350.07999999996	2040.00000000004	5724.24000000003	1897.19999999997	2045.09999999996	1733.99999999997	7069.73818181819	2055.30000000004	1515.71999999997	2720.34000000001	2889.66000000002	2828.46000000002	722.159999999987	1782.39285714288	2127.72000000001	2403.12000000001	1668.72000000002	2233.86428571431	1465.73999999997	1877.82000000002	2239.91999999996	2280.72000000002	1792.14000000003	1769.70000000002	6548.39999999998	2855.55833333338	1602.41999999997	1356.19400000003
244	143.959858077026	143.956100693778	143.96939786375	1117.2	1090.66	1133.54	348	140	1956.44888888885	4870.24705882357	2804.79199999999	2194.36777777774	1332.11999999998	13740.1292857143	1347.57833333336	1944.26666666668	1872.72000000002	2162.40000000002	21306.78	7096.70090909093	2317.44000000002	11817.816875	13734.3	2566.31999999995	2064.48000000001	1925.39285714288	9374.6178	7003.32	15556.02	2028.77999999996	1809.48000000001	2903.13100000002	2831.23300000001	2195.04	7945.03319148937	1434.42000000003	7568.87190476189	2808.05999999999	2414.34000000002	1333.27500000002	2012.21181818182	5221.01263157897	2218.63300000001	1475.93999999997	1222.97999999998	1612.62000000002	2567.34000000005	2028.78000000001	9644.54074074076
245	143.959704913243	143.956089295555	143.969164831631	1141.63	1134.45	1149.85	133	101	1857.42000000002	4828.57687499998	2499.00000000003	2238.81999999996	1386.18000000003	2782.56000000002	1742.16000000002	1614.65999999997	2407.51800000001	2201.81500000002	3665.88000000004	1700.34000000002	2496.95624999996	2448.00000000002	2775.42000000002	3636.20833333333	1411.94333333336	2449.02000000002	1890.06000000002	1792.29375000002	2589.66250000003	1721.76000000002	1605.48000000003	4728.71999999998	2754.00000000002	1948.54500000002	1984.92000000002	2323.79600000001	1457.23500000003	1342.47000000002	5162.99055555559	2188.92000000001	2487.78000000001	2246.04000000003	1744.60000000002	4958.3886363636	2102.46777777779	1898.22000000002	3246.10000000004	1509.59999999997	1502.45999999997
246	143.962476003084	143.956945947176	143.969315818504	1081.41	1079.39	1089.64	57	55	1719.72000000001	2314.60700000001	2262.36000000001	2331.71999999996	1689.12000000001	2373.82500000001	1666.68000000001	1502.05444444445	1720.38500000001	1945.14000000001	2688.72000000001	1726.86000000001	2994.72000000004	2623.44000000001	2638.74	2313.36000000001	1658.52000000001	2254.20000000001	1779.90000000001	1297.44000000001	2124.93222222223	1214.81999999998	1840.08000000001	2281.74000000001	2318.69100000001	1825.79999999997	1738.08000000001	1705.43999999997	1775.51900000001	1797.24	2449.02000000001	1667.70000000001	1825.8	2230.88500000001	1708.13300000001	2175.39583333333	1831.67400000001	1662.60000000001	2576.77454545455	1824.78000000001	1664.64000000001
247	143.959007993492	143.956390208768	143.968244842529	107.139	103.045	119.387	55	49	2446.58016666667	3371.41928571429	3347.49493333333	2433.25038461538	2065.96730769231	1869.25066666667	1757.19492307692	1621.55538461538	2275.24816666667	1553.67757142857	4870.94892307692	2192.51725	2604.62733333333	3309.15115384616	3729.90342857143	3529.554	2281.408	3768.33153846154	2826.03923076923	2132.49666666667	7343.87946666667	1841.59227272727	2029.203	3423.89446153846	2919.0783	2116.17133333333	2488.42461538462	1691.54261538461	2728.31053846154	2323.10925	2912.2632	2513.92076923077	1729.32375	2829.05323076923	2291.4815	2283.28869230769	1206.08325	2012.91530769231	4347.28525	1587.90046153846	2204.94033333333
248	143.958951824301	143.956307690553	143.968446763728	96.913	91.817	98.959	34	34	1599.70844444444	2321.1825	1700.965125	2003.202	1213.17633333333	1867.20577777778	1352.078	601.947499999999	1545.67875	1438.623	3137.26875	1433.41222222222	2343.9864	1830.478	2044.43166666667	2142.7	1433.41222222222	2520.6984	1793.746	1456.084	2236.388	1374.27675	1822.0772	2358.489	2329.16733333333	1694.58911111111	1982.016	1126.163	1635.41622222222	1364.07425	2440.1421	1441.61325	580.190333333334	1250.622	1347.71355555556	1198.76111111111	514.269	553.99575	3065.08133333334	519.689	1347.99933333333
249	143.959005925788	143.956124599542	143.968460496379	81.6195	73.44	88.767	50	39	2079.2695	2127.16333333333	2392.53954545455	2152.77545454545	1756.71075	6888.86866666667	4735.094	1379.378	1378.13866666667	1015.7955	2658.69911111111	1007.069	3232.33476923077	2381.2635	5704.357525	3092.55261538461	1831.2255	4493.7018	1722.00525	1982.34575	2142.7875	1792.72566666667	1978.26475	2947.50225	3063.04066666667	1843.59175	2646.67815384615	1793.5995	1993.53092307692	1821.18681818182	2166.16766666667	2101.67745454546	1128.3965	5515.5616	1687.29975	1436.48492307692	1068.20175	1117.265	3022.824	1070.24225	1829.30825
250	143.959952203291	143.957495352261	143.969043658611	198.966	192.807	202.024	28	26	1006.98675	1160.02425	1477.22622222222	1207.976	1056.045	1166.14575	1545.67875	747.005999999999	798.422000000001	789.7122	1495.6865	860.176125000001	1424.47433333333	1223.27975	1271.2315	1280.41375	979.258999999999	1429.487	892.171875000001	844.767000000001	1049.7515	809.058250000001	1032.92233333333	1315.10225	1390.602	980.160000000001	955.974250000001	921.360999999999	791.811000000001	979.440000000001	1802.78175	1110.12266666667	639.696750000001	2112.97226666667	761.106500000001	702.018000000001	530.573333333333	865.2144	1051.87775	635.598444444444	857.535
251	143.959290387274	143.957506854072	143.968427445324	211.166	207.107	221.397	23	22	1064.7987	2159.94485714286	1612.03090909091	1166.114	1067.20527272727	2991.66	908.591111111113	1004.96863636364	1247.79354545455	743.287999999998	2102.78209090909	1228.40836363636	1622.08009090909	1453.785	1596.72681818182	1609.99036363636	1097.7352	1714.02	1202.9337	747.934874999998	1216.138	1360.75063636364	1398.79390909091	1437.6027	1630.39581818182	1394.71281818182	1427.36154545454	1028.98472727273	1363.08436363636	822.736500000001	2266.29186666667	1181.47581818182	1039.65790909091	1761.93853846154	1233.4218	1211.8083	1240.29409090909	973.340181818181	2040.54545454545	1234.53	1262.3886
252	143.958074368901	143.956935726712	143.967990502765	9.186	3.06	17.353	14	13	4669.3311	6453.3975	5691.94816666667	6200.26005263158	4577.92078947368	5817.06	0	0	4289.24777777778	4916.64815789474	7574.43368421053	4325.74222222222	6079.74815789474	6089.79457894737	5978.74210526316	6145.5	4161.71305555556	0	4673.64	4523.7	6307.1855	4822.01242105263	4530.03333333333	6035.87684210526	5890.99947368421	4620.77184210526	4764.83736842105	0	4480.816	4158.65222222222	5804.21538888889	4348.36157894737	4596.91465	0	4681.98763157895	4495.09911111111	4754.42631578947	0	7316.15315789474	4531.05361111111	4900.08
253	143.959324707338	143.957612075806	143.968118139515	182.615	174.448	189.786	19	17	1031.8605	1855.98633333333	1485.60533333333	1416.16266666667	1166.241	6815.52977777778	985.561500000001	801.457999999999	1023.39433333333	892.062500000001	1804.81	929.561625000001	1558.049	1317.304125	1331.467	1450.7955	1008.007	1174.451625	937.609750000001	915.164250000001	1619.62166666667	1255.01	1155.772	1460.998	1399.783	1190.63175	1153.02375	1038.58622222222	1166.49866666667	1019.5	1450.7955	1170.57733333334	769.247555555555	1225.58925	979.440000000001	975.359000000001	848.848000000001	966.150444444446	1327.507875	975.438666666669	1078.40425
254	143.958174215927	143.956945748459	143.967986292809	34.18	21.424	39.789	18	16	4928.82775	3009.885	6845.03075862069	6403.5212962963	5002.43028571429	6723.61793103448	5074.85213793104	5076.03475862069	5012.61889655172	4947.30714285714	9575.03873333333	5080.97379310345	6773.0585	6811.42742857143	6792.042	6824.29555555555	5234.99393103448	6711.43942857143	4995.31885714286	4879.00164285714	5770.29975	4822.90442857143	5073.66882758621	6543.217	6833.80772413793	5058.68689655172	5109.412	5111.86339285714	5227.89351724138	5103.41986206897	7078.7749375	4816.59142857143	4775.79025	6460.44914285714	4756.7385	5062.60882758621	4717.69251851852	4906.5227037037	8149.757	4985.91027586207	4741.292
255	143.959807217195	143.957948589325	143.968471238107	291.7815	286.729	298.933	14	14	771.761500000001	979.440000000004	909.074571428571	849.898	694.814571428571	2854.68991304348	589.116999999999	513.864	566.881714285714	555.035428571428	1098.69385714286	548.913714285718	954.987428571428	810.106857142857	909.074571428571	889.689142857142	705.017428571428	1282.55900000001	749.51885714286	659.104571428571	1068.23914285714	580.542571428571	676.900571428574	929.71885714286	944.784571428571	690.733428571434	705.510999999999	685.632	661.234	642.78	1115.26987499999	740.727428571434	605.540571428573	768.275142857142	630.536571428571	575.360571428569	508.03114285714	715.220285714285	899.892000000007	467.290857142857	798.855750000003
256	143.959174498696	143.956808770582	143.968577921391	262.1885	249.964	270.342	14	14	1387.65333333333	1905.82699999999	1766.197	1801.7615	1202.973	1236.54300000001	1215.11775	1051.96366666667	977.000333333331	1193.6925	980.003142857147	826.47	1805.99	1724.36333333333	1859.91574999999	1809.18433333333	1347.75025	1711.099	1485.484	1322.244	1865.017	1333.46675	1389.5805	1863.99675	1835.42975	1430.3905	1493.768	1191.652	1489.68666666667	1257.96825	1777.42066666666	1349.12925	1023.91266666667	1709.05833333333	1416.5485	1377.45	1343.66925	1253.98966666667	2029.25099999999	1334.96183333333	1488.66633333333
257	143.959354555175	143.958786526242	143.968998977705	65.296	64.247	66.327	7	7	901.532666666666	1216.16509090909	968.238818181819	774.387000000001	579.502	810.096545454546	462.430636363637	425.453727272728	1072.8315	907.00225	3076.12227272727	818.2405	1102.91481818182	924.367090909091	1091.69181818182	1039.10036363636	902.92125	1358.27672727273	1109.57866666667	827.441181818181	985.5615	681.527	645.832636363637	777.447818181819	1302.22075	838.6455	653.645181818182	623.386636363636	900.900818181817	745.064545454546	1110.05672727273	678.481363636364	469.315	1196.16675	897.82	683.582727272727	562.170272727273	350.973818181818	2023.20081818182	480.040909090909	880.887636363636
258	144.070273953988	144.068568485281	144.071979422694	265.782	265.269	266.295	2	2	11.2233	11.2222	8.16800000000002	11.2224444444445	12.244	15.3133333333333	17.3451	40.8119999999999	576.1305	729.443	344.252999999998	798.873545454547	14.2753333333333	10.203	10.2033333333333	12.2364	12.2364	11.2236666666667	16.3248	18.3744	8.16177777777779	11.2222	11.2233	11.2166999999999	13.2639	6.12600000000001	7.14210000000002	6.12199999999999	8.16239999999998	8.16639999999998	6.1254	5.10400000000001	15.3045	10.203	6.1254	15.3045	16.3253333333333	9.18299999999999	12.244	14.2758	16.3344
259	144.980226948882	144.975006836915	144.983537996732	1069.22	1069.16	1070.22	6	6	527.339999999991	840.479999999985	554.87999999999	603.664285714274	484.499999999991	635.459999999989	472.260000000007	417.861666666659	528.360000000007	560.99999999999	1806.05555555555	495.719999999991	628.17857142856	819.060000000011	633.419999999989	563.03999999999	442.679999999992	587.51999999999	474.300000000007	456.959999999992	810.899999999986	412.079999999993	446.613999999991	581.604285714276	568.13999999999	481.439999999991	505.21142857142	447.385714285706	467.159999999992	429.419999999992	557.93999999999	422.279999999992	339.659999999994	521.94999999999	539.842857142848	456.959999999992	453.899999999992	423.299999999992	1011.03750000001	437.17142857142	464.858333333324
260	145.053416373962	145.048531102338	145.058302031472	112.741	110.176	113.271	6	6	10.2016666666667	12.244	12.2434285714286	19.3854285714286	21.427	32.6506666666667	27.522	53.0573333333333	29.5751666666667	14.2846666666667	11.2215714285714	25.5041666666666	12.2417142857143	22.4253333333333	20.4066666666667	19.3854285714286	28.5646666666666	11.2218333333334	13.2643333333333	18.363	17.3448571428571	17.3456666666667	8.16933333333333	14.272	15.3025	22.4473333333333	18.348	56.1628571428571	13.2643333333333	15.3042857142857	15.29	17.3456666666667	52.037	14.272	12.242	28.568	50.9714285714285	31.6022857142857	17.3456666666667	29.5882857142857	40.8066666666666
261	145.052085668401	145.048205069287	145.057533358935	57.119	55.099	58.16	4	4	296.7327	349.936222222222	345.060444444444	259.136444444444	189.7572	187.843555555556	197.793777777778	159.154666666667	167.2308	224.448888888889	431.554	168.226666666667	197.815333333333	176.498444444444	172.417555555556	130.588444444444	52.037	99.0262222222222	57.1697777777778	58.1906666666667	210.165777777778	139.785666666667	133.663666666667	233.630888888889	216.0704	105.0909	86.7188888888889	157.131333333333	67.3346666666667	113.380333333333	180.579333333333	155.090666666667	72.4436666666667	168.336666666667	123.4563	95.9008888888889	86.7283333333333	171.416	321.37	70.357	32.6684444444445
262	145.930906089884	145.9300176345	145.935979047857	1075.88	1072.27	1080.43	14	10	426.174000000011	1732.98000000001	1395.36	1481.04000000001	1280.10000000001	1483.08000000001	1218.90000000001	975.055000000003	1132.289	927.180000000004	1007.76000000001	1152.60000000001	1422.25300000001	1662.60000000001	1410.66000000001	1338.24000000001	1154.64000000001	1475.94000000001	1011.84	1287.481	1593.24000000001	1085.28	1099.56	1276.02000000001	1779.60300000001	845.580000000006	1294.628	1292.34000000001	920.942000000003	1181.16000000001	1364.76000000001	1209.72000000001	1070.008	1317.84000000001	1067.94	1392.18933333333	1278.292	1025.10000000001	912.774000000003	898.577777777783	1010.84800000001
263	145.933505071118	145.929546889998	145.939707438151	1099.86	1099.78	1108.98	5	5	383.520000000007	440.639999999992	493.68000000001	364.14000000001	301.920000000006	277.440000000007	232.559999999996	331.500000000009	411.059999999993	360.766000000009	307.020000000008	444.720000000009	532.44000000001	428.217999999992	483.480000000009	476.340000000013	295.800000000008	326.018000000008	384.539999999993	346.799999999994	311.100000000008	412.079999999993	285.599999999995	346.800000000009	283.560000000008	343.740000000009	410.84400000001	428.218000000011	408.000000000008	302.939999999995	301.920000000008	289.680000000008	193.799999999997	392.700000000011	359.039999999994	269.279999999995	389.38200000001	336.600000000009	466.139999999992	460.020000000009	337.619999999994
264	145.93514140437	145.929124785633	145.95361692514	1090.135	1085.57	1091.64	6	6	586.500000000006	888.420000000006	1023.77642857143	709.920000000007	489.178750000004	718.080000000005	684.144444444448	681.360000000005	716.040000000005	799.680000000006	634.196250000006	687.301250000006	724.200000000007	788.297777777782	736.440000000007	671.160000000007	396.406666666674	845.580000000006	629.340000000004	639.540000000005	817.020000000006	729.300000000005	678.300000000005	698.700000000005	759.900000000005	646.451250000006	655.860000000007	665.039999999988	601.516250000005	618.120000000004	703.54555555556	655.553333333337	624.240000000004	667.897500000006	726.240000000005	561.000000000008	797.640000000006	652.800000000007	731.11555555556	566.100000000006	747.660000000005
265	145.954604917584	145.940708352507	145.964686601188	1070.22	1069.16	1081.45	118	111	1370.87999999998	2081.81999999996	1579.97999999997	1463.50399999997	1462.67999999997	1500.41999999997	1545.29999999997	1486.13999999997	1610.57999999997	1821.71999999997	1721.75999999997	1551.41999999997	1695.49799999997	876.179999999984	1561.61999999997	1598.33999999997	1806.41999999997	1548.35999999997	1767.66000000002	1415.75999999997	2076.71999999996	1422.89999999997	1681.97999999997	1585.02599999997	1223.33399999998	1600.37999999997	1537.13999999997	1458.59999999997	1584.05999999997	616.079999999989	1604.45999999997	1664.64000000001	1361.69999999998	1505.58571428569	1644.60833333331	1586.09999999997	1528.97999999997	1357.61999999998	1689.44285714288	1568.76999999997	1638.7533333333
266	145.954236711775	145.948737173369	145.963222363598	1145.74	1126.36	1158.98	87	37	734.399999999987	1037.77142857141	894.539999999984	926.899999999985	728.279999999987	863.939999999985	891.406249999985	769.021428571416	845.579999999985	725.219999999987	1590.17999999997	587.51999999999	939.419999999983	1045.49999999998	991.439999999982	949.928571428553	767.039999999986	1032.23999999998	706.86000000001	781.319999999986	986.339999999982	451.723999999991	556.91999999999	794.579999999986	917.999999999984	685.49857142856	666.059999999988	709.92000000001	580.37999999999	682.379999999988	921.059999999984	635.459999999989	738.479999999987	987.359999999982	802.739999999986	791.519999999986	1139.25	608.939999999989	1638.11999999997	709.919999999987	720.119999999987
267	145.954221697503	145.950843854882	145.963303845994	1164.095	1159.98	1169.22	24	21	822.120000000011	1081.72285714287	1090.88571428573	928.200000000013	812.940000000011	950.150000000017	635.459999999989	863.107142857154	823.140000000011	679.320000000013	1596.49285714288	821.100000000012	1104.66000000002	911.114285714297	1019.59000000002	1102.62000000002	634.455000000011	962.880000000013	771.119999999986	759.900000000011	1099.56000000002	1146.48000000001	767.040000000011	1467.78000000001	879.240000000017	690.591428571439	733.380000000014	814.078571428582	806.820000000011	756.839999999987	877.611666666682	790.500000000011	792.540000000011	1068.96000000001	524.279999999991	794.580000000011	793.560000000011	783.360000000008	1631.22142857145	709.892857142866	697.721428571439
268	145.953732689786	145.951787388458	145.962651337933	1117.18	1106.95	1123.25	19	13	765.937499999985	1094.46000000001	1073.03999999998	1310.69999999998	762.959999999986	906.869999999983	615.059999999989	733.132500000006	975.120000000007	901.679999999984	2007.50444444441	873.068749999985	940.571249999982	1057.74000000001	1110.09874999998	1136.27999999998	842.519999999985	1008.99499999998	954.720000000007	899.640000000006	1147.50000000001	702.779999999987	929.220000000007	1143.41999999998	1023.29249999998	790.499999999986	919.019999999984	792.382222222227	672.179999999988	557.940000000011	1013.88000000001	837.419999999985	861.900000000006	1192.65777777776	683.123333333337	863.940000000006	869.040000000004	787.276666666652	1890.06000000001	679.319999999988	885.360000000006
269	146.062563924864	146.056951583927	146.072492765504	143.8505	138.761	144.894	56	56	363.476	668.287142857142	497.882	453.323999999999	315.268285714286	385.654499999999	276.923285714285	612.819666666666	1452.79644444444	1323.31057142857	1454.67844444445	1369.1755	429.540285714286	755.542124999998	408.114285714286	287.720571428571	316.277499999999	327.511714285714	239.788124999999	359.128	278.772	87.7445714285714	85.704	170.38175	367.29	144.8755	67.2869999999998	612.15	249.97	284.420571428571	321.345	106.109714285714	1527.39825	976.379250000001	263.224499999999	460.148857142857	1293.607	1274.53125	1118.194	1312.14866666667	1414.23975
270	146.063917947472	146.060953449401	146.07280079011	92.848	80.594	108.147	49	42	205.064666666667	370.340666666667	419.585333333333	230.720888888889	428.54	446.128444444445	381.687777777778	591.728888888889	367.28	370.340666666667	37.7523333333334	525.471666666666	551.34	763.1844	629.134333333333	515.268333333333	296.884666666667	610.092888888889	399.167555555556	262.197111111111	179.578666666667	38.7473333333334	49.9908888888889	67.3420000000001	267.298222222222	109.235111111111	69.4204444444445	415.501777777778	415.230444444445	345.855333333333	401.748666666667	306.066666666667	1178.331	954.975	425.710666666667	697.907999999999	1354.53525	1262.01488888889	893.281090909091	887.593333333333	399.927111111111
271	146.061294891761	146.057883517377	146.070724140514	156.117	154.019	157.131	25	25	25.4874999999999	32.6491428571428	14.284	23.4468571428571	35.71	26.5274285714286	28.548	65.296	611.129750000001	866.222571428571	460.148857142857	453.046499999999	24.4868571428571	31.6288571428571	23.4665714285714	25.5071428571428	63.3108571428571	64.3229999999999	53.0548571428571	71.42	25.4857142857143	78.562	69.3308571428571	56.11375	31.6288571428571	52.0272857142857	67.3388571428571	47.9534285714285	116.312571428571	23.4665714285714	104.142	18.3651428571428	241.804636363636	112.167	128.457	168.347142857143	273.427	127.535714285714	116.312571428571	281.598857142857	96.9271428571428
272	146.063393128456	146.060655005184	146.073991014081	59.174	57.128	60.211	19	19	30.58	80.6025714285715	143.860285714286	126.515428571429	107.135	185.692	49.994	209.158571428571	77.4114285714285	103.048857142857	58.1562857142857	43.8671666666667	170.387714285714	182.631142857143	176.509428571429	156.111	83.6536666666667	129.467428571429	101.112	143.867	67.3388571428572	40.8114285714286	31.6288571428572	37.7505714285714	65.2373333333333	18.366	21.426	215.280285714286	95.9068571428572	100.058	90.8054285714285	87.7322857142857	361.198	234.646	98.9723333333333	191.813714285714	258.12325	124.474857142857	33.6694285714286	257.112	68.4293333333333
273	146.062404706598	146.061000315348	146.063331281635	72.4435	72.437	72.448	4	4	70.3997142857143	242.641	192.838153846154	132.637142857143	258.132285714286	180.438857142857	465.413142857143	181.610857142857	116.263714285714	151.182	116.312571428571	252.010571428572	270.356785714286	510.948428571429	343.836285714286	273.436571428571	105.089428571429	278.538	114.272	122.434285714286	73.4898461538462	68.3591428571429	44.8925714285714	53.0548571428572	96.9271428571428	40.7942857142857	30.5957142857143	174.395571428571	77.5417142857143	114.274461538462	196.832428571429	85.698	382.446428571428	318.217714285715	95.9001428571429	212.219428571429	283.624153846154	816.905571428572	219.269285714286	234.670769230769	124.474857142857
274	146.165560190087	146.161451268552	146.173898542132	43.876	42.833	46.942	87	87	913.198333333333	1424.3388	1448.826	1978.3617	1335.47088888889	2322.9954	1916.9558	2383.8015	64.232	86.72125	17.3437777777778	152.013111111111	2077.27527272727	2113.0413	2000.8083	1941.579	894.832333333333	913.079	499.908888888889	878.4783	1092.6342	736.6566	438.982222222222	748.259727272728	1145.76627272727	796.880333333333	575.405333333333	1763.96422222222	1270.2735	991.6344	1190.3694	731.977333333333	2114.8746	1791.6468	1208.0352	1177.46466666667	981.60075	1243.23311111111	719.726666666666	1072.414125	1490.61845454545
275	147.044721747283	147.041679059522	147.053073943607	293.318	283.629	296.926	16	15	75.4923333333338	154.070333333332	197.935428571428	227.497166666668	19.3863333333334	227.534333333334	86.7141666666664	19.3673333333333	1195.73300000001	1506.258	1026.3715	1593.63050000001	138.765333333334	191.822666666667	159.172	172.436333333334	18.366	141.803166666666	134.684	33.6654999999999	90.8054285714285	70.4030000000002	71.3533333333332	90.7206666666665	97.9520000000002	79.5729999999998	54.1306666666665	173.448571428571	81.6133333333331	21.427	128.562	23.4676666666667	14.2706666666666	190.771166666666	94.8754999999997	125.501	217.320857142857	29.609	101.013	170.395666666667	63.2503333333331
276	147.04295682359	147.042939590915	147.052904299472	218.337	217.334	223.455	3	2	19.3831666666667	56.1091666666668	40.808	25.5041666666666	39.7929999999999	45.9074999999999	39.7929999999999	68.3623333333332	60.1996666666665	95.9113333333331	67.3419999999998	43.8313333333332	33.6709999999999	34.6913333333334	47.9556666666666	43.8743333333332	28.5693333333333	54.0688333333332	27.5489999999999	26.5286666666667	45.918	35.7058333333332	20.4033333333333	30.5499999999999	44.8506666666666	35.7116666666666	26.5286666666666	28.5656	31.6251666666666	27.5489999999999	51.9859999999999	24.4848	72.4436666666665	43.8743333333332	31.5993333333333	30.6099999999999	53.0608	71.4116666666664	58.1589999999999	56.0633333333332	36.7260000000001
277	147.075114319764	147.069004522585	147.085970500364	52.038	49.98	62.229	139	105	1269.29466666667	1422.27828571429	926.047000000001	900.912285714286	678.521666666667	755.645714285715	607.07	1311.985	3261.8991	3012.55216666667	3924.202	1740.571	1040.73933333333	1324.33085714286	1266.04	982.202	1803.61257142857	1509.53066666667	2529.27553846154	1585.87183333333	437.723	324.413	308.140666666667	503.024333333333	458.742857142857	248.920666666666	232.636	619.342333333333	775.417142857143	447.271	553.472333333333	510.142857142857	1323.37233333333	1010.96157142857	624.444	877.445714285715	1702.65816666667	1047.88233333333	4562.07885714286	1481.45485714286	779.79
278	148.060417206986	148.054771211292	148.070454815829	53.053	50.994	63.249	122	116	933.4525	1510.86683333333	1519.248	1495.56433333333	1195.63533333333	1872.514	1113.00183333333	2437.37725	856.968000000001	912.058800000001	1096.715	734.688000000001	1493.32333333333	1556.77433333333	1534.58133333333	1559.83483333333	693.826666666667	965.002499999999	620.403200000001	670.0384	1322.244	641.684833333334	540.812	813.205666666667	1129.42133333333	767.254857142857	521.3222	1513.03075	902.995000000001	987.790500000001	1138.275625	926.462666666667	1857.7235	1687.63133333333	992.784333333333	1145.9092	1662.123	1556.8252	2399.824	2029.34828571429	643.199333333333
279	148.071291804926	148.070902592785	148.071681017067	54.0695	54.067	54.072	2	2	874.354250000001	1510.9162	1488.1798	1495.6132	1128.3965	1871.2048	1113.0382	1934.2992	430.651	486.65925	616.321600000001	644.1344	1493.128	1556.8252	1534.6816	1278.37325	693.770000000001	965.223	317.29775	718.1145	950.826400000001	318.474	471.332400000001	813.258800000001	1129.052	385.6545	424.403200000001	1421.1386	783.513600000001	932.538200000001	1136.5028	926.523200000001	1735.44525	1687.7416	538.692	1041.6242	1314.0176	1706.7946	1669.0472	1597.792	308.1155
280	149.026372809159	149.026372809159	149.026372809159	750.908	750.908	750.908	1	1	106.109714285715	286.700285714283	209.158571428573	226.503428571427	105.089428571428	246.909142857141	173.44857142857	153.955285714287	327.511714285717	272.406750000001	666.806285714288	351.986250000002	223.630285714286	238.746857142855	299.99025	203.207428571426	118.353142857144	204.028571428574	297.923428571426	136.699142857144	267.314857142855	303.27942857143	302.004571428574	291.801714285712	277.542	325.47114285714	322.410285714283	97.9474285714277	288.740857142859	124.474857142856	228.544000000002	133.65742857143	146.921142857144	303.024857142859	273.436571428573	326.491428571426	305.065428571426	120.393714285715	621.266999999997	339.784875	323.430571428574
281	149.050226576683	149.045749664307	149.054703489059	844.7415	841.695	847.788	2	2	57.1367999999999	117.323	127.5375	106.1008	66.3194999999998	126.4428	51.0111111111112	93.8124	127.625000000001	169.3698	59.1716	107.0685	108.1518	107.193333333333	142.995999999999	108.1412	51.0149999999999	97.9488000000009	76.4775	52.0352999999999	110.376	72.4413000000006	104.1216	90.7533	95.9082000000008	90.8511999999997	74.5183999999998	66.3194999999998	87.6942	70.3938	96.9285000000008	70.3938	59.2115555555555	125.496900000001	105.0806	131.6187	89.7336	67.3397999999998	73.4184	121.4157	130.5216
282	149.067192712244	149.067192712244	149.067192712244	53.063	53.063	53.063	1	1	89.7851428571429	133.638714285714	117.415	125.495142857143	95.9068571428572	147.044571428571	93.8662857142858	171.384	120.393714285714	115.292285714286	163.245714285714	72.3895714285714	123.350857142857	160.162428571429	136.833142857143	129.576285714286	64.278	80.659	73.4605714285715	78.617	74.4808571428572	67.3388571428572	55.0954285714286	71.42	107.04	53.0474285714286	48.9737142857143	126.511	90.8054285714286	72.5011428571429	97.9337142857142	63.2577142857143	157.124	143.860285714286	82.6431428571429	130.596571428571	158.13875	159.159	347.917428571429	201.846857142857	64.224
283	149.934281538237	149.934281538237	149.934281538237	1066.2	1066.2	1066.2	1	1	90.7800000000018	156.060000000003	111.361666666669	126.480000000002	90.7800000000018	113.220000000002	115.260000000002	96.9000000000019	55.0800000000011	64.2600000000012	362.100000000005	80.4671428571441	122.400000000002	143.820000000003	149.730000000002	116.280000000002	111.180000000002	132.600000000003	61.2000000000012	94.8600000000018	138.946666666669	60.1800000000012	89.7600000000017	122.600000000002	137.700000000003	62.2200000000012	64.1550000000013	90.9283333333316	64.2600000000012	91.8000000000018	115.260000000002	109.318333333335	80.5800000000016	136.903333333336	80.5800000000016	53.040000000001	72.4200000000014	76.6250000000014	404.940000000008	58.1400000000011	67.4300000000012
284	149.953623219903	149.951994614265	149.962663323216	43.87	42.844	44.896	14	14	53.0548571428571	96.92375	38.7695	40.815	47.9534285714286	70.39725	90.80225	66.3185714285715	569.993666666667	681.582666666667	464.21375	207.11075	48.972	102.025	38.7695	36.7302857142857	48.9737142857143	36.7302857142857	34.6897142857143	57.136	24.486	8.16228571428572	25.525	19.3854285714286	23.468625	12.2434285714286	20.405	49.998375	21.42525	24.486	15.315	10.21	79.5711428571428	61.2171428571429	18.3651428571429	38.7695	102.0375	65.408	142.94	82.6402500000001	36.7302857142857
285	150.057869737413	150.056093436674	150.067563703948	87.742	83.655	88.774	27	27	179.578666666666	312.222	416.522666666667	533.576222222222	387.98	416.262	335.653111111111	729.5145	393.591333333333	354.02675	198.965	411.16075	462.17325	579.501999999999	470.373666666666	417.28225	198.973125	211.347	95.9740000000001	202.0095	189.761333333333	78.5143333333333	82.638	164.273666666667	179.559111111111	76.5666666666666	42.882	288.754333333334	105.098625	183.66	160.174888888889	143.961	920.941999999999	380.55325	111.289	145.913625	445.837111111111	510.111111111111	178.4125	361.198	206.0905
286	151.035154826605	151.034306974493	151.044227069357	45.898	43.859	45.921	13	13	228.536	385.6545	399.987	348.9255	304.045142857143	429.52525	318.318	374.477625	263.233714285714	296.903142857143	311.17625	289.751	351.98625	356.329	396.925875	419.065875	294.862571428572	285.67	212.219428571429	244.868571428572	380.566571428572	250.990285714286	262.397	447.14325	344.8445	250.990285714286	265.265	395.857	320.3585	283.6295	385.938	280.814285714286	459.1125	454.066875	233.645428571429	282.60925	394.83675	407.67825	399.211	430.59825	220.374
287	151.949055128995	151.948505457592	151.949604800397	43.873	43.87	43.876	2	2	41.8336666666667	77.5453333333333	92.8382	75.4948	55.098	112.236666666667	62.2403333333333	52.0285	317.323666666667	385.686	243.8278	105.094333333333	83.6564	84.7762	90.7948333333334	92.8503333333333	61.21	60.1996666666667	44.8946666666667	55.098	80.6115999999999	53.0486666666667	36.7704	93.8706666666667	77.5453333333333	48.976	47.9588	75.4948	77.5453333333333	53.0573333333333	76.605	34.7196666666667	97.936	89.7746666666667	53.0486666666667	81.6266666666667	77.5352	85.8816	105.2042	94.8786	40.8133333333333
288	153.999138175667	153.999138175667	153.999138175667	59.18	59.18	59.18	1	1	11.2126666666667	77.5453333333333	77.5453333333333	135.698	46.9353333333333	73.4605714285715	40.8133333333333	22.4473333333333	8.15333333333334	11.2236666666667	28.5646666666666	11.2218333333333	51.0166666666667	49.994	39.7911428571429	64.281	7.14116666666667	12.232	9.192	4.08133333333333	161.212666666667	565.172333333334	602.988857142857	377.461666666666	114.165333333333	148.968666666667	162.225428571429	23.4638333333333	21.427	32.6773333333333	74.4843333333333	62.2301666666666	9.183	16.3226666666667	58.159	24.488	10.2016666666667	10.2016666666667	17.3448571428572	22.4462857142857	17.3626666666667
289	153.998822530111	153.998822530111	153.998822530111	67.342	67.342	67.342	1	1	86.7242857142858	66.3185714285714	148.961714285714	243.83975	64.278	139.6715	80.6702857142857	52.0345714285714	13.2525714285714	12.2434285714286	43.8661428571428	9.18128571428572	67.3388571428572	73.458	66.31625	84.7548571428573	11.2231428571429	21.423	10.1942857142857	11.2231428571429	334.653714285714	493.818285714286	653.98025	507.010999999999	158.144285714286	202.016571428572	151.9055	41.8317142857143	35.71	72.4402857142857	138.758857142857	89.7851428571428	17.3448571428572	37.7188571428571	60.1968571428572	38.7708571428571	15.3042857142857	29.5882857142857	34.663	26.546	13.2637142857143
290	154.969135604965	154.965269819512	154.979212141715	1071.28	1071.12	1082.49	152	142	751.771428571414	1239.29999999998	1147.49999999998	1231.62750000001	915.960000000006	1192.37999999998	843.539999999985	826.191249999984	945.539999999983	949.619999999983	1692.18	828.239999999985	1079.64999999998	1571.82	1370.88000000001	1131.18000000002	796.619999999986	1221.96000000001	854.760000000009	938.299000000003	1359.66000000001	873.119999999984	1383.00333333333	1031.81285714284	1336.37	884.340000000009	914.018750000008	793.560000000011	1018.97999999998	979.199999999983	1076.09999999998	862.919999999985	848.658749999984	1013.88000000001	1127.11454545453	1071.95454545455	1041.42	726.24000000001	1281.66875000001	862.268571428581	911.879999999984
291	154.968049270332	154.96537637303	154.978162834443	1096.275	1083.55	1106.98	48	39	382.499999999993	449.820000000002	342.720000000007	373.320000000004	354.959999999994	454.535714285706	333.540000000001	342.034999999994	365.518000000001	449.199999999992	532.440000000007	359.391999999993	515.099999999991	463.534000000002	522.239999999991	473.279999999992	261.119999999995	526.320000000002	365.160000000002	334.888000000001	494.700000000001	291.056249999995	251.940000000004	540.06090909091	780.623636363639	391.138750000003	383.895999999993	348.161000000001	411.426363636364	317.220000000001	393.720000000004	368.548181818175	342.720000000002	491.639999999991	359.040000000002	364.140000000002	379.778181818175	256.020000000004	578.907000000002	365.159999999993	351.554999999994
292	154.967678752729	154.965532575335	154.976865424485	1119.27	1110.07	1131.47	24	23	162.40714285714	238.679999999996	232.560000000003	424.320000000002	178.499999999997	329.921428571422	181.814285714288	194.342857142853	226.440000000003	209.099999999996	638.52	191.491428571425	275.785714285709	255.357142857146	277.439999999995	243.779999999996	180.539999999997	238.679999999996	215.220000000003	189.720000000003	237.659999999996	205.019999999996	183.599999999997	279.479999999995	488.922142857149	165.239999999997	169.319999999997	183.857142857139	164.219999999997	182.580000000003	296.819999999995	187.679999999997	218.279999999996	205.019999999996	224.714285714289	181.560000000003	203.714285714282	142.011666666664	397.335714285719	195.839999999997	205.019999999996
293	154.967557559172	154.965233261521	154.974183970484	1142.16	1134.49	1152.85	18	16	165.240000000002	200.658571428575	525.571052631576	214.199999999996	172.380000000002	189.720000000004	161.160000000002	160.140000000002	165.240000000002	182.835714285717	294.780000000006	166.260000000002	235.290000000004	217.564285714289	243.780000000002	237.660000000003	155.040000000003	234.600000000003	165.240000000002	173.642857142859	230.197142857146	144.02142857143	171.360000000002	210.120000000003	210.120000000003	195.092857142853	161.160000000002	166.492857142854	175.194285714288	144.02142857143	248.207142857146	159.120000000002	170.340000000002	216.240000000003	154.020000000002	184.620000000003	128.520000000002	145.859999999997	310.51428571429	159.120000000002	154.235714285716
294	154.967291979286	154.966402679564	154.975157745125	1161.08	1156.99	1167.25	11	11	188.700000000002	244.499999999996	278.801250000002	272.340000000003	137.700000000002	248.163750000002	163.199999999997	162.180000000002	166.259999999997	198.900000000002	312.557142857147	153.000000000002	217.260000000003	239.699999999996	220.011428571432	240.720000000002	182.803750000002	288.660000000001	170.339999999997	168.299999999997	220.320000000003	159.120000000002	193.799999999997	232.560000000002	230.520000000002	183.375000000002	183.857142857145	172.380000000002	169.320000000002	191.759999999997	184.878571428574	145.860000000002	165.442500000001	210.120000000002	162.179999999997	177.479999999997	178.500000000002	185.640000000002	374.798749999993	165.240000000002	180.318749999997
295	155.001529265173	155.000879660832	155.002178869515	1077.375	1075.34	1079.41	2	2	1172.61833333334	1834.90631578948	1755.42000000001	1738.08000000001	1287.94111111112	1616.28923076923	1322.60210526315	1324.98000000001	1351.17684210527	1402.50000000001	1895.17166666668	1262.42722222223	1687.08000000001	1786.01999999999	1693.20000000001	1652.40000000001	1248.13944444445	1669.74000000001	1309.67999999999	1264.80000000001	1599.06000000001	1263.78000000001	1424.94000000001	1970.64	1664.64000000001	1266.50944444445	1327.74277777779	1267.86000000001	1295.08500000001	1338.24000000001	1741.14000000001	1226.04000000001	1315.45842105264	1665.54666666668	1353.21789473685	1300.1505263158	1295.08500000001	1221.96000000001	2022.68315789472	1312.43444444445	1303.56000000001
296	155.031354849196	155.031354849196	155.031354849196	207.131	207.131	207.131	1	1	110.196	169.347666666667	172.408166666666	180.5695	103.972	156.0855	89.7746666666668	88.7690000000002	140.806	153.025	322.425333333334	162.2065	172.605333333334	155.090666666666	142.846666666667	176.517666666667	107.135	171.388	134.684	120.399333333333	327.473500000001	223.452999999999	214.235	309.413500000001	259.164666666667	175.497333333334	187.741333333334	120.497666666666	182.609833333334	131.623	246.920666666667	175.468666666667	136.724666666666	161.212666666667	157.131333333334	181.589666666667	160.166166666667	99.9763333333335	294.876333333334	179.578666666667	151.009333333334
297	155.070800119788	155.068402761914	155.079658819705	292.825	285.669	296.915	22	15	14.284	29.5882857142857	38.7708571428571	26.5274285714286	19.3854285714286	36.7302857142857	22.4462857142857	41.7965714285712	1430.44057142857	1789.957	1499.82	1784.41725000001	35.71	30.6085714285714	28.568	17.3448571428571	52.0345714285714	68.3567499999998	92.846	89.7851428571428	17.3448571428571	23.4665714285714	15.2935714285714	29.5634285714284	22.4462857142857	17.3424285714286	16.3382857142858	27.5477142857143	17.3448571428571	14.284	22.4462857142857	15.3042857142857	24.4662857142858	17.3448571428571	21.426	19.3854285714286	18.3651428571428	36.756	12.2434285714286	27.5477142857143	13.2637142857143
298	157.011667258988	157.00879471066	157.01457254161	58.139	57.134	60.212	4	4	172.316625	209.15125	268.32575	270.36625	250.990285714286	304.258	241.828875	256.08275	172.2955	180.590571428571	172.42225	217.1535	161.1995	260.16375	231.59675	197.95275	48.972	113.331	53.092	63.26325	219.380625	679.468	397.8975	255.0625	139.585875	257.112	171.423	249.96125	143.872875	168.58875	187.726	149.97675	327.50025	287.7105	140.799428571429	181.6045	142.835	335.66225	233.665875	175.483	127.625
299	157.01161662015	157.01161662015	157.01161662015	92.843	92.843	92.843	1	1	110.189454545455	171.444	201.0385	180.632714285714	173.492727272727	213.294	141.786318181818	303.024857142857	530.281818181818	659.096181818182	325.471142857143	449.940272727273	157.168	180.588272727273	180.54	158.181190476191	129.609272727273	160.182818181818	134.712	153	177.48	271.332090909091	196.905952380952	213.239714285714	172.426090909091	158.184545454546	191.811272727273	221.453666666667	121.412454545455	134.676	181.568090909091	137.736818181818	337.710272727273	197.016238095238	119.403818181818	130.596571428571	356.162809523809	249.007809523809	187.68	336.78	137.7
300	157.975144538836	157.971653101909	157.985720526463	88.751	84.675	89.782	89	89	289.751	907.113375	847.430000000001	1050.94333333333	541.13	1197.3984	675.460666666666	665.184888888888	421.105125	403.048125	701.956571428571	421.0535	822.299111111111	883.536500000001	732.539500000001	708.078285714285	748.843111111111	740.224999999999	446.8695	783.530666666667	858.030250000001	722.395999999999	642.757500000001	905.981999999999	842.703555555554	686.037333333334	614.190499999999	785.554	557.041333333333	541.771714285715	707.033250000001	572.360249999999	517.284857142858	848.917333333334	512.542	456.05175	368.271571428572	368.323142857143	514.8475	516.264571428572	699.872444444445
301	158.960150757152	158.956358021254	158.970754696396	1078.38	1072.27	1090.62	147	130	9717.55225806448	12116.0469230769	11493.36	5486.5799999999	2319.48000000003	12427.66	9870.60064516132	4640.95000000003	8696.61666666665	9600.23999999997	10283.8312903225	7997.82000000001	11980.0132142857	12031.355	11371.98	6017.99999999989	9632.86548387093	14014.3347368421	7675.49999999994	9477.77645161294	12503.1666666667	8753.63999999999	9122.70419354842	5051.04000000005	11679	8641.20299999997	8253.84	9638.06866666664	8878.59225806448	7742.81999999995	13078.0222857143	9767.54806451609	8797.8888	6000.04888888892	7873.38000000001	7468.86523809518	8374.29653846153	1713.60000000005	4636.625	8774.48645161287	8587.38000000004
302	158.963649988174	158.96239827474	158.974500779982	1063.13	1062.07	1064.12	9	9	239.438888888891	307.020000000003	291.720000000002	279.480000000003	214.200000000001	268.260000000002	169.320000000002	212.947777777779	230.520000000002	227.460000000002	168.300000000002	212.947777777779	338.640000000002	276.420000000003	304.980000000003	290.035000000003	223.380000000002	300.206666666668	202.980000000002	196.860000000001	325.734444444446	232.560000000002	208.080000000001	284.890000000002	295.800000000002	200.940000000002	187.680000000001	220.590000000002	205.020000000001	197.880000000002	301.920000000002	189.926666666668	220.320000000002	262.397000000001	215.220000000002	218.280000000002	237.660000000002	182.803750000002	177.480000000002	177.480000000001	216.475555555557
303	158.962655716583	158.960403678343	158.971240179879	1163.12	1151.93	1169.26	13	10	455.940000000006	468.433333333343	550.550000000007	586.49999999999	378.016666666673	554.76500000001	393.341666666674	383.520000000007	295.800000000006	315.180000000006	431.460000000008	297.840000000006	524.115000000009	475.075000000009	425.013333333341	545.700000000008	365.756666666673	547.740000000011	276.420000000005	348.38833333334	527.34000000001	303.960000000006	297.840000000006	519.18000000001	506.111666666677	340.135714285719	318.73833333334	410.039999999993	296.820000000006	376.380000000007	547.613333333343	384.540000000007	364.735000000006	704.820000000005	321.300000000006	288.660000000006	276.420000000005	406.980000000006	449.533333333341	284.023333333338	259.675000000005
304	158.961549094773	158.960702134149	158.970623501864	1139.625	1137.64	1145.77	6	6	640.560000000006	778.260000000008	769.080000000008	781.256250000007	554.880000000006	702.780000000007	566.100000000006	548.760000000005	557.940000000006	461.040000000006	646.680000000006	472.260000000005	702.780000000007	744.491250000007	712.980000000007	737.460000000007	545.347500000005	749.597500000007	470.220000000005	572.921250000005	913.920000000004	493.680000000005	521.858750000005	784.380000000008	693.600000000007	491.640000000005	518.160000000005	649.515000000006	473.280000000005	542.283750000005	665.971428571437	478.380000000007	555.900000000006	1114.86	436.560000000004	502.455000000004	448.800000000005	524.280000000005	652.578750000006	491.640000000005	482.030000000004
305	158.961340041388	158.961024290763	158.97041536727	1123.79	1120.26	1125.39	4	4	1014.874	1336.19999999998	1195.44000000001	1161.898	941.460000000004	1225.02000000001	981.180999999982	964.768000000003	910.859999999984	944.520000000004	1034.28	799.680000000003	1294.628	1244.59899999998	1133.22000000001	1151.58	959.820000000004	1336.20000000001	851.699999999985	970.019999999983	1265.82000000001	812.940000000004	892.499999999984	1287.24000000001	1261.956	825.180000000004	898.620000000004	1023.042	833.340000000004	983.279999999982	1270.92000000001	1015.895	948.599999999983	1327.3	918.899999999983	826.199999999985	819.276000000004	932.280000000004	1059.79799999998	780.300000000003	833.339999999985
306	158.961425733115	158.960983436986	158.969464664571	1110.01	1103.94	1115.13	5	4	1551.91999999997	1928.81999999997	1842.90500000001	1906.20700000001	1517.75999999997	1765.50111111108	1439.22000000001	1506.53999999997	1384.13999999998	1443.29999999997	1634.04000000001	1329.79499999998	1885.78699999996	1848.24000000001	1969.61999999996	1918.45900000001	1356.03555555553	1928.81999999997	1240.515	1489.19999999997	1828.85999999997	1316.06899999998	1328.03999999998	1770.60666666663	1904.51099999997	1359.66000000001	1378.02000000001	1561.10800000001	1375.97999999998	1493.28000000001	1814.51444444441	1548.35999999997	1407.59999999997	1964.52000000001	1191.36000000001	1357.61999999998	1420.85999999997	1441.65200000001	1614.66000000001	1336.19999999998	1255.61999999998
307	159.074061673825	159.072927996546	159.08308757489	54.07	52.02	54.084	4	4	155.0704	171.3936	298.2488	333.5945	194.8582	299.2702	197.9188	205.0602	21.4284	26.5252	34.6936	30.576	401.617333333333	412.147333333334	424.458666666667	558.0494	163.264	168.531	94.8786	168.531	58.1495	34.6936	15.303	29.5916	104.957	30.606	29.5848333333333	107.135	53.0504000000001	77.6264000000001	69.3713333333333	66.3260000000001	139.7674	72.4484000000001	54.0812	38.7676000000001	115.297666666667	99.9926666666667	278.5055	109.033	25.505
308	159.965537583532	159.965537583532	159.965537583532	1091.6	1091.6	1091.6	1	1	236.640000000005	370.260000000007	320.280000000006	328.439999999994	261.120000000005	358.020000000007	244.800000000005	229.500000000004	233.580000000005	240.720000000005	286.619999999995	199.225000000004	313.140000000006	382.014285714291	325.380000000006	346.799999999994	256.438333333338	324.360000000006	243.780000000003	236.640000000005	354.51833333334	227.460000000004	237.660000000005	365.160000000007	352.920000000007	231.918333333329	267.240000000005	258.059999999995	230.896666666671	244.800000000005	347.820000000007	224.766666666671	235.620000000005	345.779999999994	244.800000000005	224.400000000004	229.500000000004	230.519999999996	264.611666666671	215.220000000004	230.896666666671
309	159.96647387984	159.964030953341	159.967684659091	1077.435	1072.31	1082.42	20	16	1057.3294117647	1871.35925925926	1482.05999999999	921.059999999984	976.139999999995	1582.88166666666	1086.89166666666	1034.84333333333	1063.41888888888	1151.57999999999	1108.35882352941	972.518823529408	927.068000000003	931.260000000001	1517.75999999999	1519.65588235293	1113.83999999999	1522.85999999999	1088.33999999999	1066.91999999999	1518.77999999999	1077.11999999999	1081.78888888888	1038.36	1629.95999999999	1009.8	1034.87647058823	1110.78000000001	1017.52647058823	1025.09999999999	1522.66888888888	1119.95999999999	1086.89166666666	1554.47999999999	1047.53999999999	1096.07666666666	1022.59666666666	1041.42	1100.15888888888	1008.34117647058	1020.46388888888
310	159.967148913328	159.966525056936	159.971159793871	87.24	84.675	88.768	4	4	168.361875	460.13275	428.88	465.250285714286	247.082	530.53	276.497428571429	316.288571428571	213.0755	180.58425	356.079714285715	196.90825	385.6545	423.40375	388.728857142857	346.885	329.581125	322.636	246.061	408.1	395.870857142857	380.55325	330.572571428572	412.195428571429	415.24175	361.434	353.018857142857	336.694285714286	265.2975	286.700285714286	354.039142857143	279.793142857143	237.893	375.452	249.124	225.502875	227.523714285714	186.66	235.5045	258.132285714286	344.8445
311	159.966425494418	159.966425494418	159.966425494418	1098.89	1098.89	1098.89	1	1	217.260000000001	338.640000000001	288.660000000001	322.636000000001	228.480000000001	333.867000000001	223.380000000001	232.788000000001	192.969000000001	230.746000000001	272.340000000001	202.980000000001	331.500000000001	296.090000000001	317.220000000001	298.860000000001	231.767000000001	321.615000000001	234.830000000001	243.780000000001	312.120000000001	185.822000000001	196.860000000001	332.520000000001	334.888000000001	215.220000000001	214.410000000001	270.565000000001	197.880000000001	224.400000000001	359.040000000002	225.420000000001	237.660000000001	312.120000000001	216.240000000001	218.280000000001	238.914000000001	198.074000000001	268.260000000001	193.800000000001	167.280000000001
312	160.075447919436	160.068464514158	160.085297734388	271.396	266.313	273.454	48	48	88.7617499999998	159.159	122.506666666667	273.426999999999	885.552888888885	1051.63	822.350285714285	2044.58100000001	9784.68074999999	10927.35	8376.25686666669	12477.4776470588	290.573333333333	448.909999999999	300.973749999999	240.779000000001	1640.3755	1978.26474999999	1626.27850000001	1996.62924999999	278.551	170.395666666667	101.017125	134.6895	201.112374999999	130.688	81.6200000000003	265.113333333334	481.558000000002	232.959000000001	229.584375	128.56725	1421.07733333333	802.964857142857	306.3	519.307250000002	1213.11971428571	715.175777777779	395.856999999999	766.538666666665	1000.58000000001
313	160.078752772274	160.073788615635	160.08561746398	366.292	360.166	370.386	13	12	8.16228571428571	19.3854285714286	16.3222857142856	20.4057142857143	15.3042857142857	18.3651428571428	13.2637142857144	60.1884285714287	834.564500000004	1013.10825	543.793249999998	1213.820375	13.2637142857143	25.5071428571428	14.284	14.284	43.8722857142857	38.7708571428571	44.8925714285714	31.6288571428571	23.4665714285714	12.2331428571428	9.18257142857142	17.3448571428571	16.3177142857143	7.142	7.142	13.2618571428572	18.365142857143	23.4665714285714	17.3424285714286	8.16114285714288	49.994	44.8925714285714	9.18257142857142	17.3497142857142	42.852	15.3174999999999	20.422857142857	36.7302857142857	44.8925714285714
314	160.075541452088	160.073239927839	160.083997415419	257.096	254.052	258.122	10	10	39.7897500000002	82.6431428571431	67.3365000000001	91.8225000000001	76.5187500000001	61.2225000000001	43.8707499999999	188.752857142857	2471.1666	2819.97099999999	1316.28375	3449.887875	68.3567499999998	82.6402500000003	42.8505	59.1817500000001	166.306571428572	158.13875	83.6517142857145	125.495142857143	72.4377499999998	57.1360000000002	44.8925714285716	71.4699999999999	79.5892500000001	63.2555	34.6897142857143	80.5997500000001	53.0919999999999	39.7911428571428	51.0142857142859	46.8682500000001	90.8054285714289	71.42	36.7302857142858	45.9128571428571	85.7010000000001	65.2959999999998	18.378	62.2352499999998	79.5795000000003
315	160.076138209869	160.073447892241	160.084153633893	526.47	520.315	534.632	11	6	7.14233333333333	12.244	9.1819999999999	5.10444444444444	7.14155555555548	11.2224444444445	6.11800000000001	17.3437777777778	489.76	742.236444444448	24.488	921.285750000004	13.2643333333333	9.17700000000002	11.2224444444445	10.2022222222222	35.7077777777778	16.3235555555556	33.6490000000001	40.8355555555555	9.17700000000002	10.2022222222222	9.18299999999999	14.2846666666667	9.1880000000001	10.2033333333335	8.16177777777779	7.14155555555557	4.08133333333333	9.18200000000002	11.2236666666667	8.15733333333335	10.2022222222222	14.2846666666667	5.10166666666666	8.16266666666666	9.18799999999999	7.14155555555548	7.14155555555557	5.10111111111112	10.2088888888889
316	160.076237842612	160.074436292736	160.08289194724	394.3225	386.693	396.895	6	5	11.22275	11.22275	9.18224999999997	9.18225000000004	11.22275	15.305625	5.105	17.3442500000001	320.358499999999	295.634285714284	161.318	366.269749999999	18.36675	12.243	10.2025	7.14174999999998	23.4657499999999	19.3728750000001	7.14174999999998	22.4455000000001	10.2025	12.243	9.18225000000004	11.22275	9.18225000000004	10.2025	4.08100000000002	11.224125	7.14700000000001	9.17700000000002	10.2025	10.2025	14.273	18.3645000000001	5.10124999999999	13.273	18.36675	12.243	5.10124999999999	14.2835000000001	22.44825
317	160.077964095231	160.07733569502	160.084092914486	121.388	119.37	121.421	3	3	30.6085714285714	80.5348571428571	77.5417142857142	105.089428571429	145.002285714286	147.941428571429	126.515428571429	192.834	132.637142857143	191.813714285715	65.2982857142858	174.468857142857	113.156571428571	155.213714285714	151.129142857143	111.211142857143	159.142285714286	159.164571428572	113.251714285714	153.021428571428	63.2577142857144	27.5284285714286	19.3854285714286	25.4857142857143	79.5154285714285	51.0071428571428	43.8722857142857	203.885714285714	119.373428571429	113.251714285714	124.387714285714	67.3860000000001	599.508	318.329142857143	126.515428571429	211.199142857143	441.783714285714	332.892571428571	218.341142857143	324.178285714286	177.529714285714
318	160.076117703278	160.073249456337	160.08577088701	236.7065	233.641	237.75	50	50	511.163142857143	790.693750000001	565.264666666665	798.883714285714	465.835333333332	709.131666666665	419.357000000001	1054.82771428572	906.648000000001	974.372857142861	430.560571428573	855.899857142859	1317.25033333333	1065.17828571429	1323.26425	1284.7275	1680.136	1065.02914285715	801.850999999998	1579.5405	1463.08971428571	1677.291	1642.52957142857	2336.45428571428	1352.825	1291.62742857143	1073.45828571429	1507.093875	959.068571428571	1019.625	1300.882	1052.79916666667	2270.704	1816.10857142857	1120.326	1248.82971428571	1608.04533333333	1678.135	1133.53742857143	1764.074	1172.30828571429
319	160.085914679032	160.085759872988	160.08632772167	273.425	273.403	273.442	4	4	88.7648571428571	159.164571428571	118.358666666667	270.388333333334	882.547142857149	1053.83216666666	821.368333333335	2050.70249999999	4105.62971428571	4005.17433333336	1826.81600000001	4285.40000000001	287.451999999999	448.925714285714	297.888666666666	238.758000000001	1640.26057142858	1951.89766666667	1335.554	1995.67885714286	276.510333333334	142.84	88.7648571428571	135.698	198.106333333334	111.307166666667	79.5711428571431	259.929999999999	418.336666666668	231.961571428572	228.544	127.541666666667	1397.184	807.046	266.481	437.702571428571	936.666000000002	711.056166666671	162.233	657.064	822.173333333339
320	161.058097506326	161.05528846542	161.067941924022	207.114	204.058	208.14	13	13	17.3448571428571	43.8722857142857	35.705	33.6694285714286	23.4501428571429	34.6897142857143	23.4632857142857	31.6288571428571	315.268285714286	295.069	128.556	143.860285714286	29.6186666666667	35.71	28.568	32.6491428571428	45.9128571428571	34.6856666666667	23.4665714285714	45.9128571428571	33.6694285714286	29.5882857142857	33.6476249999999	44.9239999999999	32.6491428571428	23.4665714285714	22.4462857142857	22.462	20.4028571428571	26.5274285714286	26.5274285714286	18.3651428571428	28.568	26.5274285714286	17.3448571428571	12.2417142857143	25.5041666666667	16.3226666666667	7.142	17.3448571428571	9.18257142857142
321	161.059530056166	161.056820716387	161.062239395945	220.3685	219.362	221.375	2	2	10.2025	16.324	14.2846666666667	12.244	18.366	17.3343333333334	12.2426666666667	21.427875	60.1947499999998	79.5773333333335	82.6380000000002	37.7482222222223	13.2643333333334	12.243	15.305	11.2224444444445	11.2236666666667	12.2426666666667	8.16300000000001	12.243	9.18300000000002	22.4455	10.2022222222222	11.215875	12.2346666666667	12.236	12.236	16.3235555555555	8.16177777777779	7.14175000000001	11.2145	10.2022222222222	24.4859999999999	19.387125	9.16875000000001	14.2835	41.8291111111112	19.3842222222223	13.2643333333334	13.2556666666667	12.243
322	161.081261346596	161.077120069834	161.090074975084	269.367	256.087	272.423	21	20	18.366	33.6673333333334	29.609	38.7694999999999	126.5265	130.688	95.9113333333332	280.591666666666	1624.42554545455	1849.86433333334	1450.34399999999	2153.67235714286	44.8635000000002	65.3013333333333	58.1542500000002	44.8946666666666	217.188999999999	255.062500000001	206.084888888889	254.201333333333	48.9719999999999	28.5662222222223	28.5662222222221	42.8493333333334	25.525	34.7097500000001	24.488	45.9112499999999	53.0573333333333	34.7102222222222	33.6893333333333	18.366	150.087	104.074	46.9915555555554	68.3623333333333	161.1995	104.07825	58.1542499999998	102.986333333333	151.107999999999
323	161.094482454272	161.093338382508	161.095723594677	384.63	381.609	384.737	7	7	45.8775	87.7414999999998	101.9625	129.667	67.3364999999998	116.3085	67.3364999999998	152.017250000001	83.6582222222219	106.041	43.8707499999999	112.2275	71.4262500000001	103.04525	73.4580000000003	43.8707499999999	73.4160000000002	113.24775	60.239	116.318	146.916	196.902888888889	160.179250000001	179.696	90.8022500000004	97.9440000000004	78.5742222222224	125.506124999999	45.9112499999999	71.4155555555557	88.7617500000004	79.5794999999998	96.8683333333336	68.3567500000003	60.1947499999998	45.9112499999999	66.3243749999996	87.7415000000004	23.4485	68.3623333333333	15.305625
324	161.094897550695	161.093999184853	161.094980966884	399.956	399.928	401.011	3	3	14.2753333333333	18.364	26.5257777777778	28.5662222222221	21.4246666666667	17.3456666666667	17.3551111111111	31.62	34.6875555555556	41.8291111111109	15.3033333333333	35.7077777777778	19.3863333333333	30.61	20.4044444444444	17.3437777777778	12.2426666666667	12.244	12.244	14.2846666666667	33.6673333333332	40.808888888889	36.732	44.8897777777779	30.5900000000001	27.5459999999999	24.4853333333332	16.3253333333333	13.2715555555555	27.549	22.4302222222222	20.4044444444444	31.6096666666665	11.2236666666667	16.3232	13.2643333333333	16.3253333333333	20.4044444444445	11.2297777777778	17.3456666666667	10.2033333333333
325	161.954296208996	161.954296208996	161.954296208996	297.912	297.912	297.912	1	1	20.4066666666667	25.5083333333334	26.5243333333335	20.4033333333333	16.3226666666666	25.5083333333334	9.18150000000006	12.244	29.5896666666667	24.4839999999999	73.4639999999995	28.5646666666668	24.4879999999998	23.4868333333334	10.2033333333334	21.4269999999999	23.4676666666667	27.5445000000002	51.0083333333336	17.3428333333334	22.4473333333334	22.4473333333334	25.5083333333334	28.5693333333334	32.6506666666664	32.6453333333335	27.5445000000002	9.18149999999997	34.6573333333336	8.16266666666669	32.6453333333335	18.366	10.2033333333334	21.4269999999999	25.5041666666668	40.8133333333334	69.3826666666668	13.2751666666667	91.7485714285717	62.2403333333329	97.8788571428571
326	162.042505180572	162.039368230646	162.051251493902	187.207	183.652	188.771	12	12	253.030857142857	669.213714285713	564.244333333335	714.099999999999	30.605	679.542000000002	390.769428571428	1040.69142857143	270.375714285714	297.923428571428	133.657428571429	248.103	360.118833333332	488.716857142857	550.491428571428	403.031666666666	27.5714999999999	861.121142857142	421.378	610.130857142857	88.7689999999998	39.7911428571428	42.8959999999999	48.9737142857143	115.292285714286	40.8114285714286	35.7058333333332	795.822857142857	205.077428571428	37.7505714285714	242.828	124.582333333334	1378.213	880.909714285714	231.604857142857	323.430571428571	613.17025	326.506666666667	449.893499999999	585.575666666668	79.5822857142857
327	162.053522481031	162.053172323784	162.053872638279	256.0755	255.089	257.062	2	2	17.3428333333334	32.6506666666667	19.3854285714286	39.791142857143	27.5438571428572	45.9128571428573	29.5882857142857	69.3713333333331	114.277333333333	103.048857142857	56.1157142857143	136.718285714286	46.9331428571428	55.0877142857144	63.2577142857143	31.6288571428573	127.541666666667	37.7505714285714	35.7116666666666	82.6335000000001	124.474857142858	90.8096666666664	66.3216666666668	93.9626666666669	84.6837142857146	49.994	29.5896666666666	125.495142857143	64.278	31.6303333333334	81.6133333333338	67.2822857142857	117.319166666667	98.9561666666664	40.8133333333334	56.1091666666668	93.866285714286	69.3794285714288	35.7100000000001	85.704	48.9668571428573
328	162.054064575195	162.054064575195	162.054064575195	161.195	161.195	161.195	1	1	9.18257142857142	18.3651428571428	5.10071428571428	20.4028571428571	16.3245714285714	14.2835	13.2637142857143	27.5670000000001	22.4462857142857	18.3651428571428	9.18257142857142	18.35325	24.4868571428571	19.3704999999999	17.3448571428571	12.2434285714286	53.0548571428571	25.5285714285714	20.405	38.7111428571429	31.6288571428571	66.3185714285714	37.7505714285714	40.7771428571428	35.7408333333334	30.6085714285714	16.3386666666667	33.6694285714286	16.3245714285714	13.26325	29.6131428571428	22.4462857142857	71.48	21.412125	17.3448571428571	25.4642857142857	20.4057142857143	44.8925714285714	16.3245714285714	28.544	17.3448571428571
329	162.072780103288	162.072779773109	162.072780433468	58.145	58.143	58.147	2	2	49.9653	88.7661	65.3312	87.7458	79.5834	129.6543	49.9947	188.7555	354.8556	639.7281	355.0296	392.5845	142.842	161.2074	158.1465	126.5172	39.7878	29.5887	28.5852	35.728	119.3751	64.2852	63.2586	114.296	171.2088	71.421	40.812	396.8967	137.7405	158.317	199.9788	143.8482	348.9426	283.6156	133.6593	188.7555	205.0803	437.7087	289.7652	296.9073	57.1704
330	163.067244585823	163.06271040098	163.069247730276	58.159	56.095	58.16	3	3	142.74	186.70575	129.558142857143	129.57175	101.008285714286	90.869	88.7648571428571	89.782	114.176	168.347142857143	267.3055	107.0475	71.4175	86.7242857142857	82.6431428571428	71.42	37.7505714285714	45.9128571428572	20.42	27.5477142857143	128.556	54.0751428571428	35.70875	95.9035	118.1895	44.8925714285714	30.6085714285714	115.292285714286	32.6491428571428	59.2373333333333	91.8128571428571	76.5428571428571	72.4402857142857	67.3388571428572	51.0142857142857	37.74925	44.8925714285714	132.637142857143	164.266	62.23525	14.294
331	163.074320956366	163.07179479561	163.084023275089	196.877	193.85	197.949	21	21	18.3651428571429	19.3854285714286	17.3594285714286	27.5477142857143	13.2748571428571	24.4868571428571	17.3424285714285	51.0571428571428	3310.54514285714	3668.94742857143	2666.00657142858	2230.885	21.426	31.6288571428573	27.5708571428571	15.3042857142857	220.227428571429	125.495142857143	204.905142857143	252.222285714287	29.5882857142857	28.546	17.3448571428571	26.5274285714286	19.3827142857143	22.4651428571428	16.3382857142857	44.8925714285714	10.2014285714286	19.3691428571428	27.5477142857143	16.336	72.440285714286	25.5071428571428	14.284	45.9064285714287	28.568	54.0751428571428	36.7302857142857	44.8925714285714	22.4462857142857
332	163.077602726614	163.07336735652	163.085305891366	209.171	209.159	212.215	6	6	13.2637142857143	12.2434285714286	18.3651428571428	26.5274285714287	11.2231428571429	18.3651428571429	17.3448571428572	22.4462857142858	227.523714285714	294.089142857144	84.6837142857146	99.9880000000003	15.315	15.3021428571428	19.3854285714286	14.284	22.4431428571429	12.2434285714286	9.18257142857146	17.3448571428571	12.2434285714286	12.2537142857143	14.284	16.3382857142858	12.2434285714286	10.2028571428571	16.3245714285715	18.3805714285714	6.11657142857145	17.3302857142857	10.2028571428571	15.3042857142857	20.4057142857143	16.3245714285715	9.18257142857142	9.19028571428571	7.148	21.426	24.4868571428572	8.16228571428574	11.2137142857143
333	163.075239283871	163.073538219882	163.07694034786	228.548	228.539	228.557	2	2	17.3437777777778	27.531	16.326	32.6506666666666	28.6055	31.6475555555555	21.4246666666666	43.903	193.736666666667	355.0296	158.134444444444	138.765333333333	24.488	23.4804444444444	24.5013333333333	25.5055555555555	25.5083333333333	26.5286666666666	24.488	20.3911111111111	19.38475	37.7523333333333	21.399	20.4044444444444	20.4066666666666	25.5222222222222	14.2831111111111	25.50625	12.244	20.4044444444444	22.4595555555555	15.30375	35.7077777777777	25.5083333333333	24.488	26.5257777777777	23.46575	18.378	45.915	22.4448888888889	25.5083333333333
334	163.110486932703	163.109481962601	163.111679126851	384.63	384.624	384.681	3	3	27.5265	52.0345714285714	80.5503749999998	79.6380000000001	52.0327499999999	49.9922499999999	47.9517499999999	80.6025714285714	37.7505714285714	39.7653749999999	52.0327499999999	37.7492499999999	44.8965000000001	56.1078571428569	46.9315000000002	35.7087499999999	43.8722857142857	46.9314999999999	55.134	63.2488571428568	98.9642499999997	90.8054285714285	103.04525	95.9739999999999	76.5187500000003	62.2352500000003	42.852	74.4873749999996	24.4859999999999	28.568	58.1542500000002	52.0327499999999	76.4571428571431	38.7695000000002	27.5477142857143	29.5882857142857	37.7538749999998	76.5187500000003	27.5265	18.3625714285713	17.346375
335	163.982791259019	163.982323964437	163.993137720645	159.177	159.161	159.178	3	3	95.9068571428571	127.535714285714	114.268	88.6964999999998	44.8925714285716	53.0548571428571	37.7505714285714	101.093142857143	334.653714285714	369.291714285715	45.9128571428573	332.333714285714	56.1157142857143	84.6125714285714	75.5011428571428	49.994	29.5882857142857	29.6090000000001	26.5274285714286	42.816	54.0334999999998	28.568	27.5477142857143	33.6411428571428	44.9302857142857	29.5882857142857	20.4228571428571	164.243	56.1157142857145	35.71	63.3019999999999	39.791142857143	272.607	181.458285714286	31.6288571428571	65.2434285714285	167.326857142858	188.752857142858	38.7708571428571	101.008285714286	69.3697142857142
336	164.012865137307	164.011717585696	164.014012688918	253.522	252.006	255.038	2	2	31.6288571428571	37.7461666666667	34.6897142857143	28.568	16.3245714285714	29.5841428571429	21.4260000000001	16.3245714285715	20.4066666666666	18.3651428571429	33.6647142857142	21.4260000000001	25.5071428571429	34.6897142857143	33.6694285714286	27.5477142857143	24.4868571428571	31.6288571428573	51.9908571428571	79.5859999999998	35.7050000000001	15.3025	25.5035714285715	25.5041666666667	53.0474285714287	24.4868571428571	15.305	61.2171428571428	60.1968571428573	30.6049999999999	47.9556666666668	10.2028571428572	43.8743333333334	43.8722857142859	30.6100000000001	19.3863333333333	77.5417142857142	46.9725714285716	64.2780000000002	58.1562857142859	54.0751428571428
337	164.079686332014	164.077121788347	164.084586575068	194.882	194.83	196.911	6	6	6.12200000000001	8.16133333333335	5.10416666666667	9.18257142857142	5.10499999999999	6.12099999999998	5.10142857142857	10.2133333333333	499.269	524.426857142857	329.552285714286	282.619142857143	8.16228571428571	13.2643333333334	5.10666666666665	6.12171428571428	25.4857142857143	18.3651428571428	20.3866666666666	38.7726666666668	6.12200000000001	9.17400000000002	6.12171428571428	9.18149999999997	5.10083333333334	3.06099999999999	3.063	3.0605	7.142	7.13533333333332	5.10166666666665	5.10499999999999	17.3456666666667	9.18299999999998	2.04066666666666	7.14116666666668	10.2028571428571	14.284	8.16228571428571	10.2028571428571	4.07733333333332
338	165.053646378251	165.051956912588	165.064814857099	114.266	110.188	115.277	14	14	74.4808571428571	111.20725	86.7242857142858	106.109714285714	67.3388571428571	111.211142857143	58.118625	188.6075	394.850571428571	445.864857142857	300.984285714286	451.97075	131.616857142857	124.39425	119.373428571429	87.7445714285714	266.294571428571	224.462857142857	170.387714285714	301.994	160.184857142857	236.706285714286	250.145	307.867428571428	208.131	175.483	145.7885	154.192571428572	75.5011428571428	69.3794285714285	168.238125	117.431428571429	284.475375	130.486857142857	65.2959999999999	122.434285714286	140.681142857143	141.700571428572	108.1465	140.799428571429	90.8022499999999
339	166.016132762039	166.015475479203	166.016790044875	253.522	252.006	255.038	2	2	16.3245714285714	25.5041666666667	24.4868571428571	23.4665714285714	18.3651428571428	26.5237142857144	16.3245714285715	11.2231428571429	16.3253333333333	15.3042857142858	31.6244285714285	17.3448571428572	31.6288571428573	34.6897142857143	24.4868571428571	21.426	19.3854285714286	28.5680000000001	18.3497142857143	13.2643333333333	24.4834285714286	13.2621666666667	17.3424285714286	24.484	26.5237142857144	22.4462857142857	17.3456666666666	15.3042857142857	25.5071428571429	19.3831666666666	28.5693333333334	15.3042857142858	11.2236666666667	29.5882857142858	11.2236666666667	20.4066666666666	14.284	13.2748571428572	35.7100000000001	15.3042857142858	21.426
340	166.083872815273	166.077860877209	166.095149070059	154.064	150.998	157.086	99	99	1143.79885714286	2032.504	1705.91771428572	2264.95866666666	1259.03257142857	1838.55485714286	1270.45275	2625.534375	1380.44657142857	1531.44885714286	815.208285714285	1794.61975	1362.03375	1543.752	1377.38571428571	1218.278	1516.39714285714	1595.72685714286	1246.7455	1785.25	1308.824	891.625666666664	1174.38171428571	1535.53	1422.40275	1211.07914285714	953.967142857142	1507.8405	1036.46514285714	918.257142857142	1369.1755	967.118000000002	1961.7805	1253.89714285714	890.980571428571	1251.949	1266.17457142857	1572.33366666666	345.146285714286	1494.66625	886.628285714285
341	167.060958716048	167.055463446429	167.066453985667	844.7415	841.695	847.788	2	2	9.18269999999998	35.707	65.2991999999998	48.9696	10.203	79.5366	7.14155555555557	36.7092	129.667000000001	121.4157	4.0808	74.4381	40.8119999999999	44.9191111111111	61.2839999999996	67.3332	13.2639	19.3857000000002	41.8077	12.2436	22.4840000000001	45.9135000000004	96.9759999999997	48.9456	27.5481000000002	60.2271999999998	19.3951999999999	8.16239999999998	78.5169	19.3838	12.2436000000001	24.4848	10.2088888888889	84.6849000000007	73.4544	135.6999	76.4775	24.4871999999999	11.2167	136.7202	88.7139
342	167.090972783911	167.087846406977	167.093093208645	152.008	151.004	154.026	3	3	142.72	281.566	236.717333333334	282.355333333334	87.7486666666669	247.941000000001	126.397333333334	413.849333333332	195.904	212.194666666667	120.379666666667	300.998333333334	161.212666666667	183.81	166.314333333334	132.643333333334	171.584	209.168333333334	180.5695	236.706285714286	146.928	194.883666666666	162.074	190.802333333333	190.793428571428	172.408166666667	119.379	198.77	111.198166666667	74.4113333333335	174.477	97.9520000000002	282.632333333334	171.416	109.078857142857	194.851833333334	181.619333333334	160.192333333334	59.2373333333335	225.493666666667	121.300666666667
343	169.034622555664	169.034560360583	169.034684750746	83.666	82.64	84.692	2	2	284.64975	569.2995	620.362666666666	692.730888888889	325.499625	416.262	260.156666666667	434.662	558.3435	715.477777777778	399.970666666667	324.4395	227.509555555556	322.214666666667	188.74625	236.691555555556	55.134	71.4622222222221	32.648	48.972	195.888	127.53125	92.8402222222222	185.700666666667	238.7385	92.785875	76.5250000000001	113.257	68.3548888888889	122.43	215.149666666667	162.321333333333	131.5155	123.45025	82.6402500000001	45.915	44.891	89.7820000000001	65.2586666666667	35.70875	76.5187500000001
344	171.137592367906	171.135559136722	171.138443333762	363.7425	354.004	370.369	10	4	17.3456666666667	42.8540000000001	39.7929999999997	43.8671666666665	14.2823333333334	36.7320000000001	11.2218333333333	15.305	17.3428333333333	23.4638333333335	22.4473333333334	11.2236666666667	19.3863333333334	21.4235000000001	30.6050000000002	27.5490000000001	4.08066666666665	27.5490000000001	13.2621666666667	9.18299999999994	30.6049999999999	15.3049999999999	13.2643333333334	17.3456666666667	35.7116666666668	25.5083333333334	21.4269999999999	10.2033333333334	18.3629999999999	9.18300000000002	14.2846666666667	8.16266666666669	12.244	33.6710000000001	22.4436666666668	3.06049999999999	17.3456666666667	19.3863333333334	14.2823333333334	15.305	6.12200000000001
345	171.990578245574	171.988310231103	172.001382898401	115.284	111.202	116.321	35	35	146.941714285714	294.821285714286	276.458714285715	325.471142857143	415.256285714286	612.225	400.972285714286	447.591857142857	329.552285714286	318.292	250.990285714286	231.604857142857	180.590571428571	180.464142857143	182.631142857143	176.509428571428	92.846	40.8133333333333	64.2705000000001	74.4808571428571	128.556	148.836571428571	209.305	128.541	98.9677142857142	126.515428571429	153.963375	306.3	165.286285714286	143.860285714286	182.631142857143	132.751666666667	462.820571428571	422.073	184.671714285715	309.103285714286	407.828571428571	407.828571428571	629.428142857143	440.763428571428	109.170571428571
346	172.096478373522	172.093541559547	172.106536314917	248.956	247.93	252.998	10	10	47.9556666666666	98.9723333333331	108.155333333333	185.6764	116.3256	318.0286	208.148000000001	375.482666666668	1536.33514285715	1645.72085714286	930.392000000001	2908.73275	201.993	271.408666666666	230.6104	210.154333333334	273.404666666667	357.07	241.582000000001	368.340333333332	128.562	167.471333333334	128.541	138.742666666667	203.013166666667	186.7332	122.44	230.557666666666	270.123333333334	209.982666666667	261.205333333333	113.2644	1259.236875	641.789666666668	251.001999999999	410.173999999999	774.3318	312.9156	423.438333333334	745.894125000001	720.355333333332
347	172.977402687073	172.975968351895	172.980643585122	59.156	58.143	60.2	5	5	39.7577142857143	190.793428571429	132.637142857143	185.666	88.7648571428572	136.702333333333	102.028571428571	71.4233333333333	73.3988571428572	90.8054285714286	95.9113333333333	51.0142857142857	146.904	104.069142857143	137.738571428571	184.671714285714	33.6694285714286	80.5348571428571	66.3742857142857	27.5477142857143	247.929428571429	956.007714285715	1590.52644444444	290.795	306.848	861.091	939.624666666668	104.054571428571	277.517714285714	112.328333333333	171.408	162.202714285714	59.1765714285714	121.414	336.694285714286	171.408	70.3898571428571	52.0345714285714	91.8257142857143	133.641833333333	218.524571428572
348	172.977759068986	172.976977248419	172.978540889552	85.704	85.701	85.707	2	2	96.919	195.8976	216.4096	252.0141	116.3712	297.9276	142.842	147.929	64.2033	45.9090000000001	83.6646	46.9338	227.5269	191.8164	217.3239	186.7149	126.5792	218.4512	101.0592	159.1668	199.9788	256.0953	258.129	268.3389	234.669	199.056	171.497454545455	165.2724	130.5856	135.6999	217.2387	161.3022	76.5225	229.5675	126.5916	93.8584000000001	63.2586	69.4008	63.2214	79.5833999999999	141.8217
349	172.976210007116	172.975788993631	172.9766310206	69.884	69.382	70.386	2	2	187.730181818182	439.332666666667	392.805	507.075545454545	209.155909090909	411.969818181818	247.038	325.467	118.298909090909	104.067818181818	194.872090909091	79.5812727272727	392.805	319.345363636364	332.608909090909	368.5449	159.162545454545	241.804636363636	117.27125	148.959818181818	617.595	1031.02636363636	1510.05538461538	743.778818181818	536.663454545455	957.015818181818	637.386363636363	267.311454545455	337.710272727273	328.527818181818	500.953909090909	307.102090909091	152.020636363636	282.47075	364.237363636364	220.378909090909	145.899	91.8245454545454	161.116909090909	214.352727272727	225.480272727273
350	173.141657226964	173.141657226964	173.141657226964	107.103	107.103	107.103	1	1	35.68	21.444	12.2434285714286	69.3794285714285	8.16228571428571	34.6848571428571	5.10142857142857	10.1942857142857	8.15542857142858	10.2028571428571	7.142	14.284	17.3448571428571	14.284	4.08114285714286	9.18257142857142	113.251714285714	38.7708571428571	74.4808571428571	74.4808571428572	83.7337142857142	648.878999999999	447.591857142857	357.1	34.6897142857143	70.3997142857144	118.353142857143	6.12171428571428	4.084	9.18257142857142	18.3651428571428	8.15542857142857	8.16228571428571	10.2028571428571	4.08114285714286	5.10499999999999	9.18257142857142	6.12171428571428	3.06085714285714	6.11657142857143	26.5274285714286
351	173.985361104672	173.984353971719	173.986368237625	115.3005	115.3	115.301	2	2	64.287	117.316428571429	109.157833333333	121.397	157.124	268.335142857143	177.529714285715	185.562	129.576285714286	133.657428571429	43.8722857142857	95.9068571428573	72.4402857142858	67.3105714285714	61.2171428571428	74.4808571428572	30.6085714285715	18.3651428571428	19.3854285714286	25.5071428571428	65.2906666666668	43.8354285714286	62.2897142857144	45.9128571428572	43.8722857142857	47.9534285714285	50.9785714285714	134.794	64.2780000000001	45.9128571428571	63.2577142857144	63.302	198.788571428571	212.219428571428	97.9474285714287	115.292285714286	122.331428571429	151.98	125.495142857143	125.495142857143	38.7708571428571
352	175.038967793773	175.035831804318	175.050657870879	295.889	291.796	302.027	120	65	896.873000000002	1601.84857142857	1644.70057142857	1969.15142857143	1306.986	1722.24228571428	1318.20914285714	1800.31085714286	34.6856666666666	41.8317142857143	31.6251666666666	26.5286666666667	1537.51675000001	1766.57714285713	1575.13733333333	1578.32675000001	673.388571428571	892.718749999998	263.2116	654.003142857143	1019.26542857143	488.739666666668	379.564000000001	1017.58575	1012.17066666666	453.028000000001	360.7968	1385.548	370.9888	865.202285714285	1029.34816666666	809.124333333335	1721.81485714286	1583.55733333334	424.4032	496.934800000003	621.3018	1419.42166666667	391.833599999998	703.938	309.8368
353	175.116523411075	175.1114654112	175.128807055302	52.018	49.975	62.229	28	18	71.4116666666667	111.211142857143	62.2403333333333	72.4402857142857	68.3511666666667	71.4100000000001	48.9737142857143	227.714857142857	640.769333333333	711.056166666667	368.323142857143	166.306571428571	184.516571428571	193.831666666667	206.275666666667	132.621666666667	4602.50885714286	3129.365	2462.96971428571	3559.704	216.275333333333	119.379	74.4808571428572	199.122857142857	225.483142857143	56.1183333333333	55.0877142857143	129.582333333333	148.940857142857	82.6431428571429	170.534833333333	105.089428571429	394.869	132.637142857143	134.684	177.529714285714	376.503	235.697	717.160428571429	321.39	121.300666666667
354	175.121854252087	175.116617287134	175.127091217041	76.003	73.452	78.554	2	2	9.18257142857142	14.26	15.3042857142857	15.3042857142857	16.3245714285714	20.3914285714286	19.3854285714286	21.426	42.8459999999999	74.5955714285713	14.284	16.3245714285714	8.16228571428571	14.284	14.284	12.2434285714286	475.453142857143	215.280285714286	351.998571428571	229.564285714286	9.18257142857142	21.426	10.2028571428571	15.3042857142857	10.2028571428571	7.14099999999999	4.08114285714286	7.13600000000001	16.3245714285714	12.2434285714286	10.2028571428572	8.16228571428571	20.4057142857143	9.18257142857142	15.3042857142857	13.2637142857143	38.7708571428572	17.3302857142857	23.4665714285714	29.5882857142857	21.426
355	175.115902987393	175.115902987393	175.115902987393	97.922	97.922	97.922	1	1	6.122	8.16266666666667	5.10166666666667	11.2328333333333	3.0605	12.244	4.07733333333333	13.2643333333333	7.14233333333333	28.5693333333333	2.04066666666667	13.2643333333333	7.14816666666666	16.3226666666667	8.15600000000001	4.08066666666666	169.375333333333	48.976	94.9684999999999	101.013	6.121	17.3456666666667	6.122	4.08066666666666	11.2236666666667	7.14233333333333	3.058	8.17066666666667	10.2033333333333	5.10166666666667	6.11499999999999	7.14233333333333	14.2846666666667	9.19949999999999	5.10166666666667	14.2846666666667	16.3253333333333	10.2016666666667	6.121	9.192	12.232
356	176.075741702563	176.075741702563	176.075741702563	432.594	432.594	432.594	1	1	8.16177777777779	5.10111111111112	6.11066666666666	3.06300000000001	3.06266666666666	3.06075000000001	5.10166666666666	7.14233333333337	289.774666666666	438.695555555556	6.12225000000001	664.453200000002	8.16200000000003	8.1573333333333	7.14155555555557	6.12225000000001	4.0808888888889	6.12199999999999	7.14262500000001	8.16088888888893	7.14155555555557	3.061	2.04049999999999	3.06066666666667	4.0808888888889	3.057	4.08088888888887	5.10166666666666	5.10166666666666	5.10111111111112	2.04075	5.10166666666666	4.08088888888887	7.14174999999998	3.06066666666667	6.12200000000003	8.16177777777779	0	3.06066666666667	7.14155555555557	3.061125
357	176.101873634835	176.101425914295	176.111824312459	54.067	53.04	54.084	5	5	147.941428571429	169.367428571429	272.645142857143	249.97	180.590571428571	276.691	185.536	194.874571428571	38.7382857142857	63.2488571428571	43.8722857142857	25.4857142857143	313.984	371.384	389.749142857143	490.757428571428	568.299142857143	240.989714285714	204.228571428571	510.571428571428	62.2287142857143	17.3448571428571	15.3042857142857	36.7302857142857	76.3928571428571	27.5477142857143	15.3042857142857	114.272	76.5214285714286	69.4862857142858	61.215	51.0142857142857	147.920714285714	80.6025714285715	49.994	38.7708571428572	108.150285714286	109.170571428571	164.266	113.156571428571	29.6131428571428
358	176.151654144084	176.151654144084	176.151654144084	343.853	343.853	343.853	1	1	13.2643333333332	16.3253333333332	22.4436666666666	20.4066666666667	4.08066666666669	7.14116666666664	3.06349999999998	15.3025	31.5683333333334	34.6913333333331	8.16133333333331	10.2016666666666	5.10166666666668	5.10166666666668	8.16266666666669	8.16133333333331	8.16133333333331	5.1066666666667	2.04233333333332	6.11599999999999	6.12199999999996	7.14233333333328	4.0813333333333	6.11599999999999	7.14233333333335	3.06049999999999	0	6.12199999999996	5.10166666666663	0	8.16133333333331	3.06049999999999	15.32	9.18300000000002	3.06049999999999	2.04033333333333	4.08133333333334	7.14233333333335	2.04066666666665	7.13533333333332	3.06399999999999
359	176.970204216255	176.967620336317	176.981311738491	230.5885	228.494	231.6	18	18	41.8302499999999	120.301	93.9320000000001	96.9237500000001	231.799428571428	327.741	268.32575	428.060875	67.3859999999998	88.7617500000001	119.36925	67.3365000000001	145.89575	176.50325	219.515	115.28825	484.61875	439.03	344.8445	462.173249999999	97.9440000000001	87.7414999999998	59.0947499999999	86.7318749999998	115.28825	44.9239999999999	48.9719999999999	190.78675	118.349	85.7009999999998	109.247	78.5015	474.764999999999	284.64975	134.673	168.34125	415.24175	320.3585	343.82425	301.994	186.705749999999
360	176.973188301883	176.967929670835	176.98202331543	239.788	236.702	241.769	12	12	56.1157142857143	118.353142857143	122.355	129.685142857143	112.145	125.495142857143	107.04	176.509428571428	78.562	88.8394285714285	111.18	120.393714285714	112.31	123.454571428571	92.846	78.496	217.138285714286	197.783	189.773142857143	193.854285714286	114.268	146.818285714286	121.414	114.272	98.0297142857142	95.9068571428571	66.2071428571428	109.16675	72.4402857142857	71.36	71.36	58.1562857142857	175.489142857143	82.6431428571428	71.4099999999999	61.1657142857143	131.5155	119.36925	66.3185714285714	101.008285714286	65.2982857142857
361	177.040671181658	177.040671181658	177.040671181658	70.397	70.397	70.397	1	1	23.4651111111111	233.351	445.837111111111	418.336666666666	23.4651111111111	545.5395	22.462	28.5662222222222	21.4106666666666	25.5083333333333	271.379111111111	21.427	404.0685	191.801777777778	270.358888888888	343.014	23.4676666666666	162.233	23.4523333333333	29.5864444444444	154.171	38.7937777777777	53.0573333333333	49.9908888888889	52.0313333333333	24.4853333333333	26.5084444444444	42.854	17.3437777777778	30.6066666666667	129.568222222222	24.488	23.4676666666666	220.248	16.3253333333333	19.3842222222222	24.488	214.27	1852.7949	24.4853333333333	13.2628888888889
362	177.050166868552	177.046380533216	177.060143838717	270.348	265.269	272.423	17	17	47.9517499999999	51.0125000000002	58.197	57.1339999999998	54.0798750000001	75.5540000000001	46.9315000000002	128.551500000001	1131.867	1446.74672727273	709.223999999999	1617.09625	62.1971250000003	65.3039999999996	57.1340000000002	62.2352500000003	82.5795000000001	98.9642500000004	92.8460000000007	92.9240000000003	59.1744999999998	93.8630000000004	66.3162499999998	72.4402857142862	51.05	51.0437500000002	40.8114285714286	46.9314999999999	39.7897500000002	40.84	46.9660000000003	38.7695000000002	79.6380000000001	58.1542500000002	33.7212857142858	30.6042857142858	52.0327499999999	37.7538750000001	39.7897499999999	56.0793749999999	40.84
363	177.05364425564	177.05362079018	177.057730796553	285.675	285.669	289.755	3	3	27.5467500000001	48.9719999999999	49.9922499999999	63.2167499999999	43.8707499999999	58.1542499999998	54.113	110.187	126.418	140.7945	38.7694999999999	185.680444444445	46.9314999999999	49.9922500000002	84.6323333333335	78.5592499999998	46.9315000000002	33.6682499999999	29.609	44.8634999999999	55.134	79.5795000000003	30.585	45.9112499999999	42.8504999999999	38.7695000000002	34.69275	57.1339999999998	28.5662222222223	34.6885000000001	42.8504999999999	34.69275	111.20725	68.3567499999998	51.0124999999999	81.6200000000003	82.7009999999995	77.5389999999998	69.3297777777777	97.9560000000001	52.0327499999999
364	177.059978543284	177.040536461521	177.060266634313	54.09	54.083	60.2	3	3	14.2823333333333	24.488	13.2773333333333	20.4033333333333	22.4473333333333	20.4233333333333	20.4033333333333	32.6506666666667	58.159	87.7343333333334	88.769	51.9860000000001	30.58	46.9353333333333	38.7726666666667	46.9353333333333	93.8706666666667	64.344	34.7196666666666	59.2276666666667	12.2417142857143	15.305	9.1815	14.2846666666667	14.2706666666667	11.2236666666667	4.08133333333333	15.3042857142857	12.244	7.15050000000001	20.4057142857143	8.16266666666667	22.4436666666667	13.2643333333333	10.2033333333333	19.3863333333334	19.3854285714286	18.3651428571429	1971.06933333333	14.2683333333333	7.14233333333333
365	177.056329172795	177.053070523091	177.066016293522	297.411	295.871	304.033	6	6	48.9737142857143	89.7851428571428	91.8150000000006	95.8934285714281	123.454571428571	172.428285714286	107.115	144.880571428571	91.8257142857142	91.8257142857142	37.7505714285714	73.4605714285714	59.1765714285714	74.5329999999999	63.2577142857143	104.069142857143	40.8114285714286	37.7505714285714	21.426	51.0142857142857	49.9963333333335	57.136	31.6288571428571	52.0345714285714	62.2374285714285	36.7260000000002	33.6694285714286	122.42	87.6831428571429	68.3591428571428	92.846	79.6491428571425	196.915142857143	108.150285714286	106.094857142857	127.535714285714	157.131333333334	158.280833333334	138.642285714286	283.639428571428	39.7632857142857
366	178.023680175111	178.023437629909	178.023922720313	301.472	299.953	302.991	2	2	232.6056	285.656	196.8986	179.5552	51.0199999999998	114.284799999999	29.5858	142.855999999999	204.280000000001	158.161999999999	34.6936000000002	219.343	173.467999999999	351.969	232.6056	192.6288	124.488799999999	198.744	311.161	376.4538	221.426799999999	19.4065999999999	53.0504	62.2322	518.363199999998	137.727	13.2626	591.716	488.6758	254.0298	537.256400000003	7.14980000000004	598.540400000003	627.423	115.1696	307.140399999999	888.5942	637.625	246.6464	771.422400000005	852.903000000005
367	178.035217285156	178.030769570952	178.04741346116	303.019	298.91	308.109	57	56	278.538	338.73485714286	207.118	196.924333333334	65.3013333333335	119.3595	38.7726666666664	169.486000000001	122.52	92.8503333333336	13.2525714285715	126.521333333332	187.710666666668	406.073714285717	251.981166666666	205.905333333335	149.982	211.002	159.164571428573	479.937142857145	234.665714285714	11.2310000000001	35.7100000000003	66.3185714285719	546.809333333337	79.5859999999994	13.2730000000001	724.357777777779	272.428999999998	320.369714285714	566.655000000004	7.14816666666661	911.880571428575	651.962571428571	72.3794285714288	186.686142857143	1093.74628571429	945.771750000004	86.6514285714289	883.536500000004	1064.28342857142
368	178.35469298214	178.35469298214	178.35469298214	298.933	298.933	298.933	1	1	2.04050000000001	5.10125000000002	5.10125000000002	5.10124999999995	2.04050000000001	3.06075000000001	4.08100000000002	1.02025	0	1.02025	0	1.02024999999999	5.10125000000002	3.06600000000003	6.12149999999994	11.22275	1.02025	7.14349999999999	0	3.06074999999997	3.06075000000001	2.04050000000001	0	4.08100000000002	3.06075000000001	4.08199999999999	0	3.06074999999997	0	1.02025	5.10125000000002	0	5.10124999999995	5.10125000000002	0	1.02025	3.06075000000001	2.04049999999998	2.03799999999999	3.06075000000001	3.0576
369	178.426325368238	178.426325368238	178.426325368238	302.991	302.991	302.991	1	1	2.04079999999999	5.10200000000003	5.10199999999998	6.1212	5.10200000000003	4.0808	3.06119999999999	1.02140000000001	0	0	2.0404	0	2.0404	3.0606	3.0606	9.17100000000005	1.0202	4.0768	0	3.0606	4.0808	1.02139999999999	1.02040000000001	3.0606	4.0808	2.04079999999999	0	3.06120000000002	0	2.04079999999999	6.12840000000003	0	4.08560000000002	7.14279999999997	0	1.0202	2.0404	2.04080000000001	1.01899999999999	2.0404	3.06119999999999
370	179.047857864366	179.046001879642	179.059898580217	88.773	81.626	90.814	26	25	98.9642500000001	222.4145	209.305	593.806285714287	30.6342857142858	398.245714285715	17.3424285714286	24.4868571428571	24.471	96.927142857143	85.704	33.66825	774.369750000001	969.908117647059	700.911750000001	715.220285714285	44.8925714285715	869.891999999999	169.3615	41.8317142857143	370.35075	42.82425	24.4868571428572	253.030857142857	337.70275	85.7640000000001	43.9091428571429	90.8054285714285	153.042857142857	43.87075	475.453142857143	40.8114285714286	748.889714285714	912.177999999999	42.882	27.5477142857143	32.648	18.36675	102.962285714286	78.5592500000001	43.8722857142857
371	179.041101905574	179.038442366464	179.052053088362	300.962	297.912	304.028	4	4	76.5214285714285	107.13	92.846	94.873285714286	66.3185714285719	83.6634285714292	59.1765714285714	46.9725714285716	80.6702857142853	82.6431428571435	195.894857142857	97.9474285714285	108.150285714286	106.184	107.13	110.098285714286	83.6634285714285	116.214857142858	72.4402857142857	98.9538571428566	113.251714285715	89.8605714285717	81.6228571428571	125.495142857143	124.474857142857	84.6837142857142	86.6999999999998	106.109714285714	122.434285714286	80.6025714285714	131.727428571429	83.7337142857146	83.7219999999999	127.535714285714	107.04	102.028571428571	187.732571428571	107.13	193.691428571428	134.677714285714	148.836571428571
372	179.069855497915	179.066680951368	179.079640674441	293.845	292.805	296.915	16	16	25.5041666666668	68.3623333333329	59.1765714285714	49.988166666667	51.0166666666668	39.7930000000001	39.7864999999999	61.1599999999999	1783.39700000001	2216.68114285714	1506.90925000001	2284.33975000001	58.1590000000001	73.4640000000002	59.1793333333335	45.9150000000001	142.84	129.561166666666	160.192333333334	153.025	60.1968571428571	49.994	42.8119999999999	50.9666666666665	48.9760000000001	28.5646666666666	37.7893333333332	71.42	40.8066666666665	47.9534285714285	59.1793333333335	56.1183333333335	74.418285714286	68.3511666666665	35.7058333333332	36.7302857142857	29.5896666666667	46.9736666666667	43.8743333333334	33.6710000000001	40.8066666666665
373	179.076447131587	179.076447131587	179.076447131587	314.242	314.242	314.242	1	1	36.7520000000002	56.1183333333333	54.0717777777779	59.2115555555555	37.7482222222223	44.8946666666666	47.9494	57.138666666667	173.456666666667	206.992333333334	128.632	238.750199999999	50.9550000000001	52.0313333333334	56.1164999999999	52.0352999999999	47.9556666666669	57.1324444444442	56.1183333333333	63.2537777777779	49.990888888889	48.976	40.808888888889	45.9649999999999	61.2199999999999	45.9099999999998	38.7684444444445	39.7886666666667	40.808	45.9150000000002	49.9963333333333	43.8695555555554	39.7886666666667	48.9706666666668	45.9150000000002	56.1183333333336	43.8743333333333	25.488888888889	50.9777777777777	57.1760000000001	42.8773333333335
374	179.105217473424	179.10401549113	179.106333481638	384.63	381.609	384.737	7	7	53.014	86.7212499999998	108.08025	126.604	65.2959999999998	98.9642499999997	69.3769999999998	126.511000000001	466.270571428571	485.341499999999	242.819499999999	505.023749999999	85.7115000000001	88.7617499999998	82.6402500000003	64.2757499999998	110.190857142857	106.106	96.9950000000001	126.497714285714	135.69325	107.13	149.976750000001	163.36	90.8022500000004	88.7617500000004	72.4402857142857	110.200499999999	53.0529999999999	73.4605714285714	86.7212500000004	84.6807499999998	119.273142857143	72.4377500000003	39.7897499999999	49.9922499999999	67.3447499999996	72.4377500000003	35.6825	55.087714285714	30.61125
375	179.10572470051	179.10572470051	179.10572470051	398.971	398.971	398.971	1	1	38.7684444444445	48.976	62.2335555555553	61.2133333333335	36.7280000000001	62.2335555555557	46.9608888888891	58.14	90.7997777777779	128.562	55.0920000000001	135.689555555556	60.1931111111112	48.976	47.9243333333331	56.1122222222223	35.7077777777778	45.9200000000001	31.6268888888889	43.8743333333333	89.7893333333332	67.3346666666668	53.0862222222222	91.8300000000005	47.9191111111111	45.9399999999999	33.6673333333332	43.8695555555554	33.6893333333335	39.793	48.9440000000001	45.9100000000001	35.6883333333332	43.8695555555556	34.6875555555556	32.6471111111112	32.6506666666666	43.8743333333333	32.6684444444446	34.6913333333333	42.8540000000002
376	180.034044912575	180.030047825405	180.045119706761	300.962	297.912	304.028	4	4	36.7334999999998	77.5390000000003	52.0391250000001	48.9719999999999	21.4252500000001	42.8505000000002	18.36675	22.4651428571429	31.6554285714284	35.7087500000002	52.0327499999999	28.5669999999999	41.8302499999999	62.2733749999998	46.9314999999999	41.7995	29.5882857142857	48.9420000000002	52.0345714285714	53.0474285714283	40.8100000000002	15.3171428571429	25.5071428571428	24.4868571428571	68.3567499999998	35.713125	14.28	89.7930000000001	61.2225000000001	44.8925714285714	77.6068571428574	16.336	75.5539999999999	94.8948750000001	28.5439999999999	49.994	132.632500000001	97.9560000000001	84.6184999999995	117.32875	124.39425
377	180.051699701017	180.047791396261	180.062235332	187.7	183.652	188.755	9	9	302.004571428571	867.121428571427	151.009333333334	29.5841428571428	568.299142857143	852.958857142857	526.467428571428	1992.61800000001	278.5055	329.552285714286	74.4808571428571	241.977	386.643166666665	280.578571428571	139.661714285714	15.3042857142857	740.224999999999	386.688285714286	497.899428571428	925.399142857142	47.9556666666666	3.0605	5.10571428571428	7.142	48.9737142857143	12.2434285714286	12.2434285714286	1247.66383333334	255.071428571428	242.828	66.3185714285714	154.192571428571	2807.72799999999	1240.81842857143	253.030857142857	343.836285714286	827.335857142856	1750.81028571428	474.432857142857	759.092571428571	40.8114285714286
378	181.06090949047	181.055671087125	181.066048063605	185.682	182.632	186.714	4	4	32.6491428571428	85.704	79.5822857142857	65.296	52.03275	36.729	69.3770000000001	210.002285714286	48.9737142857145	36.729	18.351	47.95175	41.8317142857143	55.0954285714285	58.1186250000001	19.387125	53.0548571428571	114.268	42.8505	94.8865714285718	11.2231428571429	9.18257142857142	6.12599999999999	4.08114285714286	13.26325	6.12225000000001	4.081	120.393714285714	36.729	27.529875	27.5477142857143	11.22275	305.06542857143	81.5542857142857	14.284	32.6445714285714	109.16675	183.645	76.5187500000001	68.35675	9.18337500000001
379	182.029283639062	182.027523975499	182.0408815978	79.585	74.455	80.6	11	11	44.8925714285714	73.4605714285714	88.7617500000001	72.4377499999999	117.332857142857	125.407285714286	119.36925	238.713428571429	95.8262857142859	93.0669999999999	103.04525	147.941428571429	144.880571428571	242.67075	135.709875	90.8308571428572	187.864	219.361428571428	142.84	191.813714285714	32.6491428571428	22.4462857142857	18.3645	23.46575	65.2982857142858	31.6022857142858	17.3448571428571	129.4765	66.3185714285714	70.3997142857143	74.432625	57.136	380.246857142857	221.402	79.5822857142857	165.263142857143	284.64975	405.03925	321.39	296.903142857143	66.3185714285714
380	182.029225475447	182.027323472765	182.040833014144	59.174	59.157	60.206	10	10	18.348	174.477	206.0804	234.646	191.822666666667	329.5246	220.392	374.4134	116.204	84.6738333333334	143.8764	123.460333333333	268.303833333333	434.6904	344.8952	303.039	257.124	381.5548	175.640666666667	248.961333333333	108.1412	56.1183333333333	53.0504	46.9384	137.61	54.0776666666667	57.1312	360.1306	126.521333333333	161.3812	162.2118	145.883833333333	544.769	464.251666666667	146.904	246.920666666667	263.2116	628.4432	579.4736	264.2318	90.8838333333334
381	182.043330105868	182.043330105868	182.043330105868	166.302	166.302	166.302	1	1	3.06099999999999	17.3456666666666	9.18299999999998	8.16266666666669	12.244	11.2236666666666	7.14116666666668	12.244	5.10166666666665	13.2637142857143	10.2028571428571	8.16933333333331	6.12200000000001	14.2846666666666	12.244	8.15466666666669	6.12100000000001	15.29	14.2846666666666	6.11599999999999	10.2033333333334	6.12199999999999	10.2016666666667	8.16266666666669	6.12199999999999	6.12099999999998	6.12200000000001	6.12799999999999	5.10166666666665	3.0635	2.04033333333334	6.12199999999999	10.1933333333333	5.09666666666668	5.10083333333334	6.11142857142859	6.12099999999998	5.10083333333332	4.08133333333334	6.11657142857143	5.10083333333332
382	182.054262244785	182.049246848167	182.059548274198	185.1715	182.632	186.714	4	4	23.4665714285714	23.4665714285714	21.42525	10.2025	49.99225	9.18225000000001	63.2555	247.721142857143	42.8520000000001	41.83025	15.2925	25.50625	14.2835	9.18257142857142	19.372875	6.12225000000001	80.6590000000001	5.10125	13.26325	113.251714285715	6.1215	6.12171428571428	6.126	5.10142857142857	5.10125	6.12225000000001	6.1215	61.215	1.02025	30.58875	13.2637142857143	17.34425	300.984285714287	12.2331428571429	19.3854285714286	53.0474285714285	10.2025	165.2805	83.6605000000001	24.486	12.2445
383	182.079940607448	182.076823065206	182.091809642138	114.2575	110.188	115.301	52	52	154.063142857143	271.396	177.529714285715	310.166857142857	149.989	227.497166666666	160.184857142857	530.102857142858	1019.14285714286	1127.41571428571	538.710857142857	1117.21285714286	234.665714285714	307.867428571428	291.801714285714	176.509428571428	585.623499999999	471.394	408.133333333333	694.814571428571	335.674	506.061714285714	507.436999999999	632.045714285714	423.418571428571	345.876857142857	322.162	356.378857142858	219.361428571428	158.144285714286	396.891142857143	234.906666666667	593.307428571428	290.537142857143	159.164571428571	309.146571428571	362.916571428572	400.635428571429	114.272	398.931714285714	172.428285714286
384	182.185965481633	182.185965481633	182.185965481633	296.869	296.869	296.869	1	1	35.71	55.0954285714285	73.4605714285714	53.0548571428571	16.3222857142858	86.7242857142864	21.4260000000002	19.3718571428571	53.0548571428571	61.2085714285716	242.828	95.9068571428578	45.9128571428571	52.0782857142855	56.1157142857143	59.1765714285714	15.3042857142857	54.0751428571428	53.0548571428571	20.4057142857143	51.0142857142861	69.3794285714285	58.1562857142857	62.2374285714285	77.5417142857142	55.095428571429	68.3591428571428	25.5071428571428	64.2780000000005	24.4868571428571	56.1157142857143	20.4057142857144	40.8114285714286	57.1360000000004	49.994	54.0751428571428	64.278	10.21	186.712285714286	69.3794285714285	54.0297142857145
385	182.960394187821	182.960225935851	182.960562439792	1070.24	1070.23	1070.25	2	2	1137.87142857141	1684.01999999997	1447.37999999997	1531.12142857145	1049.57999999998	1619.75999999997	1098.53999999998	1027.13999999998	1015.91999999998	1295.39999999998	1277.04000000002	1123.01999999998	1419.78571428569	1635.05999999997	1500.42000000002	1571.82000000002	1091.39999999998	1558.55999999997	1034.27999999998	1050.27333333331	1705.43999999997	982.259999999982	1017.57999999998	1460.6314285714	1474.91999999997	1184.22000000002	1091.90714285712	1083.24000000002	1200.53999999998	1050.59999999998	1563.65999999997	1117.91999999998	1052.31666666665	1492.26000000002	975.563333333317	1003.27666666665	1164.83999999998	1039.38000000001	1196.37166666664	1128.21142857144	1017.31499999998
386	182.962766437141	182.957495221394	182.974322267388	44.879	42.832	45.922	139	139	833.54425	1156.9635	1343.779	1402.80555555556	1214.06444444444	1574.20288888889	1225.28688888889	1524.2037	1321.434	1351.94166666667	1040.655	1326.4875	1113.18366666667	1431.64228571429	1364.18566666667	1428.494625	1420.362	1072.28275	817.320375	1199.814	1163.05333333333	1053.9699	958.5312	1451.704	1196.72066666667	882.51625	821.278888888888	1716.0605	1036.574	1110.00177777778	1276.94444444444	1151.688	2240.408	1941.60371428572	1045.84166666667	1426.3095	1935.41425	2115.0225	2065.01973333333	2050.64666666667	643.830333333333
387	182.96611652587	182.961786348823	182.978805541992	1071.24	1070.1	1080.43	139	126	1326.16090909091	1684.01999999997	1449.42000000001	1392.20714285716	941.459999999983	1623.83999999997	1098.53999999998	908.819999999984	1148.52	1174.01999999998	1278.06000000001	1123.01999999998	1418.51625000001	1484.09999999997	1501.44000000001	1572.84000000001	1197.47999999998	1558.55999999997	1107.72000000001	1140.58111111109	1539.02374999997	1030.19999999998	915.199999999983	1334.74444444442	1334.15999999998	1074.06000000001	984.299999999982	1083.24000000001	1002.65999999998	1050.59999999998	1565.69999999997	1117.91999999998	1164.06666666664	1643.22000000001	1191.31727272725	1060.93444444442	1164.83999999998	1038.36000000001	1226.73571428569	1128.288	1054.67999999998
388	183.964484838656	183.960089028569	183.976867243929	44.885	42.85	45.921	49	49	245.888857142857	341.795714285714	422.398285714286	433.621428571429	356.079714285714	544.798666666666	363.221714285714	473.412571428572	421.378	358.137	350.978285714286	419.337428571429	338.734857142857	481.979428571429	429.540285714286	416.276571428571	456.067714285714	363.221714285714	274.456857142857	387.708571428571	362.201428571429	292.787833333333	299.194857142857	410.154857142857	346.897142857143	268.335142857143	248.949714285714	588.68425	309.146571428572	395.870857142857	421.673	347.14	788.65325	628.496	316.288571428572	450.966285714286	592.76525	737.210133333333	643.23	732.519555555556	188.752857142857
389	184.072689036699	184.070164364707	184.084808186588	52.033	49.98	62.247	53	46	401.992571428571	439.743142857143	266.5245	230.595333333333	161.212666666667	238.758	242.828	242.0165	1693.698	1363.96283333333	2040.57142857143	593.307428571429	226.292	235.697	210.360333333333	199.985333333333	193.827142857143	212.437333333333	202.026	167.471333333333	268.347666666667	164.246833333333	192.843	296.917	245.682285714286	215.255166666666	214.27	268.347666666667	204.057142857143	166.450166666667	255.291666666667	232.625142857143	257.112	304.002571428572	203.046333333333	264.254	363.238666666667	269.324	854.019	263.203	240.585142857143
390	184.115784899637	184.113315877316	184.12709687784	203.033	199.984	204.053	17	17	30.6100000000001	60.1996666666668	38.7663333333334	71.42	128.436	154.070333333334	110.190857142857	282.632333333334	107.1175	95.8956666666668	35.71	48.9668571428571	75.4377142857143	135.704333333334	91.8257142857142	90.8054285714285	181.458285714286	112.218333333334	88.7690000000002	141.826333333334	21.4059999999999	25.5083333333334	21.408	17.3456666666667	67.3970000000001	33.6694285714286	19.3691428571428	380.522166666667	162.225428571428	87.7486666666669	112.236666666667	79.5860000000002	1221.388875	553.020666666668	184.680333333334	371.340666666667	789.609000000001	769.205666666668	463.209714285714	884.463857142856	181.589666666667
391	184.963029659908	184.958854044812	184.985165331647	44.879	30.606	45.921	65	62	380.5346	509.1796	526.4232	538.6656	420.4048	543.837666666667	461.1304	484.595	363.1912	483.5748	516.2212	516.288666666667	458.0698	564.613	532.5444	531.6284	407.0598	426.5272	243.8756	483.5748	425.5068	296.8782	323.7838	490.7162	457.0496	265.252	276.5284	684.611714285714	392.854	455.0092	528.0638	369.8735	891.6985	693.713333333334	339.7266	558.1588	666.168833333334	693.029	736.381333333333	756.067	203.0198
392	184.985301327743	184.979238939924	184.997058416193	1070.22	1069.16	1078.41	146	144	2015.67333333334	2803.97999999995	1755.41999999997	1870.67999999997	1587.11999999997	1851.29999999997	1642.19999999997	1575.89999999997	1772.75999999997	2187.89999999996	2102.21999999996	1725.83999999997	1984.72399999996	2861.09999999999	1796.21999999997	1731.95999999997	1762.55999999997	1701.35999999997	1791.12000000002	1550.39999999997	2718.29999999995	1640.15999999997	1738.07999999997	1719.40199999997	1705.71799999997	1759.49999999997	1746.23999999997	1945.58615384615	1638.11999999997	1579.97999999997	1779.89999999997	1917.60000000001	1696.9883333333	1736.42857142854	1769.8633333333	1682.99999999997	1699.31999999997	1526.93999999997	2002.4666666667	1806.1833333333	1768.50499999997
393	184.985969625805	184.981447481262	184.998299371629	1116.13	1092.67	1133.53	276	135	710.940000000005	885.359999999984	5329.09525423729	751.739999999987	866.75181818182	613.000000000011	811.920000000004	686.186666666671	1355.3411764706	975.119999999983	2357.21999999999	552.065714285705	772.199999999985	683.399999999988	864.91875000001	900.660000000009	540.59999999999	597.719999999989	1396.38000000001	880.260000000002	668.099999999988	688.322499999987	4327.85999999999	1043.45600000001	608.963333333323	828.240000000004	543.400000000007	576.085714285703	1279.08000000001	531.420000000007	1161.78	976.139999999999	1266.50944444445	785.399999999986	619.140000000009	605.880000000006	768.060000000005	3887.49152542373	2552.04000000001	780.300000000005	548.760000000011
394	184.9869908215	184.982042866368	184.998592128695	1161.005	1150.85	1169.28	136	100	643.619999999989	795.599999999986	759.899999999986	1273.98	444.719999999992	683.399999999988	554.87999999999	441.659999999992	609.959999999989	516.119999999991	1778.29166666667	507.959999999991	1095.533	404.939999999993	681.359999999988	624.239999999989	517.139999999991	669.119999999988	1110.78	2453.78714285715	724.199999999987	584.45999999999	730.320000000005	787.439999999986	869.039999999985	477.273999999991	554.635714285704	568.140000000008	514.079999999991	1616.7	793.559999999986	544.67999999999	554.87999999999	586.500000000011	622.199999999989	670.140000000009	592.619999999989	585.47999999999	1293.92375000001	1069.76615384615	689.693749999988
395	184.986543216807	184.982934242222	184.998664879007	1141.68	1134.49	1149.9	111	84	637.500000000006	1205.60416666667	828.240000000008	1905.35999999999	506.94000000001	687.48000000001	616.343750000007	767.040000000003	805.800000000006	927.168888888894	1193.40000000001	567.120000000008	1408.65285714286	819.042500000007	960.840000000004	631.389999999988	646.363333333337	823.140000000008	679.320000000007	605.601250000005	917.000000000007	521.04999999999	747.660000000005	881.280000000006	841.500000000006	465.120000000012	626.280000000006	696.397777777782	454.028000000013	745.330000000003	775.264285714296	600.780000000006	678.299999999988	816.000000000008	568.140000000008	686.280000000006	970.8125	613.019999999989	1479.42900000001	730.320000000007	700.740000000007
396	184.985918551105	184.981487093424	184.996548310169	1083.485	1079.39	1091.75	58	52	943.500000000001	676.185714285701	1314.78	1201.55999999998	1010.82	1140.35545454546	604.579999999989	719.883333333338	1105.49307692308	1152.60000000001	1554.84454545455	956.760000000002	1330.08	1184.22	1369.86	1221.96	797.640000000002	1016.94	897.600000000002	564.38749999999	1196.46	1158.72	963.900000000002	1120.98	1411.63461538462	532.439999999991	1029.18	889.440000000002	903.504545454547	1106.7	1183.2	539.580000000005	771.120000000002	1309.68	971.905454545456	921.060000000002	626.280000000004	1248.48000000001	1477.98	535.500000000008	468.180000000007
397	184.98938378548	184.98598307144	184.996538080721	37.748	28.559	40.798	11	10	882.588333333333	1362.9872	1222.22622222222	1343.779	975.332444444445	1213.04422222222	908.591111111111	1027.3536	960.421333333334	942.788	1526.25244444444	981.453777777778	1254.87333333333	1289.9205	1372.3035	1222.22622222222	965.6559	1244.67111111111	986.554888888889	906.977555555555	1250.384	879.972333333333	1046.7252	1272.35566666667	1363.1208	902.306666666666	974.418333333333	937.686333333333	962.069555555556	903.916888888889	1219.29833333333	970.231333333334	937.686333333333	1285.8417	900.954333333333	957.988666666667	1058.66177777778	958.093	1624.5414	1013.08066666667	889.633777777777
398	185.032729022339	185.030894415719	185.043044947736	52.0235	49.975	60.195	8	6	754.923333333334	1434.6824	974.415600000001	817.180200000001	1097.87866666667	875.331600000001	610.079600000001	1506.565	1163.18	1355.8015	328.5688	1560.1916	1190.4256	1040.808	1359.4834	1050.8148	768.1855	1253.0512	631.586333333333	889.6394	410.120400000001	95.8956666666667	79.5756000000001	321.426	602.9382	119.379	94.8786000000001	650.8876	860.028600000001	372.373000000001	692.509200000001	379.5144	1884.24783333333	1239.543	756.963666666667	1242.8472	2019.996	1482.3506	1165.0684	2293.4096	611.6
399	185.121255443009	185.120465497065	185.133166598291	203.033	199.984	203.05	7	7	8.16228571428571	32.6491428571428	23.4665714285714	39.7911428571428	74.4326250000001	94.8865714285714	47.9534285714285	156.103714285714	51.0142857142857	43.8661428571428	24.4868571428571	25.5035714285714	36.702	49.994	56.11375	48.972	92.768	63.2555	42.852	70.3997142857143	17.3315	16.3245714285714	7.13650000000001	9.18257142857142	37.7822857142857	20.4057142857143	17.333625	136.718285714286	76.5214285714285	55.0954285714285	45.9128571428571	41.83025	538.710857142857	273.436571428571	89.7851428571428	224.462857142857	451.005750000001	371.371	226.4955	378.51275	91.8257142857142
400	185.984176300503	185.984176300503	185.984176300503	1074.32	1074.32	1074.32	1	1	733.77944444444	1165.47444444444	1230.11999999999	1105.26166666667	608.939999999997	1391.01722222221	687.85444444444	597.024999999996	548.03833333333	633.419999999997	484.763888888886	549.779999999997	1313.45499999999	1303.55999999999	1249.49999999999	1205.63999999999	578.339999999997	1294.37999999999	530.399999999997	624.239999999997	1236.23999999999	506.939999999997	479.661111111108	2469.16526315788	1301.51999999999	554.879999999997	567.428888888885	724.200000000005	490.887222222219	593.639999999997	1392.29999999999	631.379999999997	618.456666666663	1299.47999999999	535.499999999997	519.462777777775	524.582352941174	602.819999999997	485.784444444442	513.618888888886	500.54722222222
401	186.07818979421	186.077554371731	186.083473827946	515.27	510.134	518.302	5	3	4.08160000000003	17.3324444444445	8.16266666666666	11.2236666666667	7.14155555555557	10.2155555555556	8.1576	10.2088888888889	449.191111111111	1112.16333333333	14.2828	2038.73730000001	13.2626	6.12533333333333	12.252	10.2022222222222	57.1324444444446	15.305	36.7280000000001	41.8336666666666	9.18200000000002	9.18299999999999	6.1253333333334	6.12133333333334	12.244	7.14155555555548	7.14233333333333	5.10111111111106	7.14233333333333	9.18299999999999	14.2758	9.18299999999999	10.1966666666666	8.16239999999998	3.06266666666666	11.2224444444445	12.2426666666667	5.10166666666666	6.12199999999999	8.16266666666666	11.2233
402	186.143010549834	186.143010549834	186.143010549834	363.216	363.216	363.216	1	1	38.7694999999999	65.2960000000003	67.3365000000003	95.9152500000001	43.8707500000002	79.5794999999998	55.1002500000001	163.24	88.7726250000001	72.4377500000003	34.6885000000001	34.6884999999999	45.9100000000001	31.6277499999999	55.0934999999998	65.2942222222223	8.15700000000004	14.2835000000001	11.2241249999999	9.17662500000004	28.5705	7.14175000000003	7.14175000000003	28.5669999999999	32.6479999999999	7.14262500000001	8.16200000000003	49.9922499999999	12.236	24.4859999999999	21.4252500000001	17.346375	128.5515	43.8707499999999	17.34425	10.20375	32.6479999999999	57.1339999999998	16.336	21.4252499999999	10.2022222222222
403	186.961930088031	186.953507225634	186.971240426383	1076.34	1071.22	1087.61	84	54	3235.02083333333	4098.64583333333	3882.12	4448.22	3211.98	4055.77083333333	3184.44	2774.83090909091	1128.11999999998	4361.52	3405.28615384615	1099.43999999998	2627.67625000002	4097.34	4216.68	5180.1915789474	3078.36	2172.59999999996	2821.32	3065.5625	3976.98	3066.12	4965.3475	3691.38	3844.45833333333	3118.14	3577.16176470586	3583.26	4134.59846153846	3132.42	3768.90000000001	3219.12	3292.1875	4523.02846153846	2985.54	4596.12727272728	2921.625	3461.88	3131.91666666667	2737.875	1138.12399999998
404	186.9646253903	186.956273517093	186.974702925909	1115.14	1104.96	1139.6	67	39	900.660000000009	1213.08000000001	970.02000000001	994.50000000001	877.253750000008	1057.87111111112	798.660000000008	871.080000000006	926.160000000006	1178.1	994.50000000001	983.280000000007	1099.56000000001	1029.18000000001	956.606250000011	720.120000000014	786.420000000006	754.80000000002	775.128750000007	942.480000000007	1115.88000000001	976.182222222228	635.460000000012	1145.23111111112	1119.13777777778	829.260000000008	867.000000000012	813.981249999986	862.920000000009	803.760000000008	1115.88000000001	945.540000000007	905.760000000006	1039.38000000001	902.700000000009	557.940000000015	966.960000000007	773.086250000007	1140.36000000001	887.400000000009	1047.546
405	186.959038289388	186.954452196757	186.970089513241	1096.79	1088.61	1103.97	39	32	885.359999999984	1247.45999999998	1036.99166666665	1072.02000000002	930.239999999983	1131.74285714284	829.259999999985	935.628571428554	1500.87000000001	1412.38875000001	1086.29999999998	1002.25499999998	1026.11999999998	1002.65999999998	1023.05999999998	1443.29999999997	986.339999999982	1616.70000000001	865.979999999985	850.679999999985	1280.09999999998	1092.92857142855	755.819999999987	1224.69285714283	972.626666666648	992.460000000019	999.189999999981	926.651666666683	1035.30000000001	837.419999999985	1219.91999999998	880.259999999984	983.279999999982	1046.51999999998	910.859999999984	1493.28	906.218333333316	935.339999999983	1029.17999999998	903.719999999984	1673.82000000001
406	186.971133738551	186.971133738551	186.971133738551	31.627	31.627	31.627	2	2	335.134	479.5175	491.7605	430.5455	310.71875	430.5455	315.25725	289.325	291.7915	355.047	474.41625	377.4925	399.938	450.9505	428.505	500.94275	263.2245	490.8605	374.43175	370.825	358.722	391.2	327.50025	475.4365	507.0394	319.8875	374.43175	271.3865	380.55325	306.075	442.7885	328.5205	279.5485	398.91775	363.209	284.9985	299.37275	325.45975	537.67175	324.519	404.019
407	187.090337785026	187.090337785026	187.090337785026	518.301	518.301	518.301	1	1	17.3437777777778	15.2924999999999	15.305625	20.4050000000001	8.16199999999992	15.32625	12.236	6.126	170.486125000001	461.153000000002	15.3033333333334	836.107999999999	14.2835000000001	15.315	15.3149999999998	12.2430000000001	21.4252500000001	19.387125	17.3442499999998	20.4050000000001	14.2834999999999	18.36675	11.229625	19.3847500000001	15.3037499999999	8.16199999999992	12.2430000000001	10.2024999999999	14.2835000000001	15.3037500000001	15.295	13.264875	6.12149999999994	17.3437777777778	9.18900000000001	16.3239999999998	9.18224999999991	6.12149999999994	6.12150000000003	14.2852499999998	8.16266666666666
408	187.09084000126	187.09084000126	187.09084000126	510.134	510.134	510.134	1	1	12.24	22.4462857142855	10.2028571428571	21.426	9.18257142857135	13.2637142857142	8.1554285714286	14.284	181.610857142857	300.984285714286	12.2434285714286	703.038375000001	12.2434285714286	19.3854285714284	12.2417142857142	15.3042857142857	10.2028571428571	11.2231428571429	14.2839999999999	10.2028571428572	14.2839999999999	9.18257142857142	8.16228571428564	11.2231428571429	14.2839999999999	15.2914285714286	8.16114285714288	14.2840000000001	7.14099999999996	4.08114285714289	14.273	8.15542857142853	10.1942857142857	14.282	5.10142857142857	13.2637142857142	6.11742857142852	8.16799999999992	11.2231428571429	11.2231428571428	10.2028571428572
409	187.984136286838	187.984136286838	187.984136286838	82.628	82.628	82.628	1	1	234.651111111111	440.736	318.552	398.91775	161.1995	241.79925	147.93625	189.7665	189.51075	253.394	516.309750000001	251.01225	157.1185	236.553	139.77425	160.17925	229.725	63.26325	84.6784444444445	118.349	320.3585	157.1185	250.9815	255.09375	192.843	185.579333333333	155.097	229.55625	111.20725	178.54375	201.88575	105.150125	134.581333333333	198.943333333333	110.184	185.6855	96.9237500000001	137.73375	174.46275	109.16675	130.592
410	188.068614139673	188.06074733749	188.079879890328	193.833	190.755	194.865	27	27	161.212666666667	367.320000000001	311.201666666667	442.824666666668	270.653333333333	400.991000000001	283.652666666667	1037.50533333334	601.996666666668	703.009666666668	130.581333333334	895.709333333335	281.611999999999	359.157333333334	326.88	223.4165	425.409499999999	417.248166666667	305.079666666667	614.742333333334	333.648999999999	376.134000000001	366.239833333332	456.089000000001	353.035333333334	221.412333333334	190.802333333334	415.275666666668	248.961333333334	239.543333333334	335.634833333334	225.677833333334	895.852666666669	517.309000000001	212.194666666667	257.891333333334	533.634333333332	469.276666666667	117.338333333334	517.308999999999	372.056666666668
411	188.11234782035	188.108814373351	188.120245517829	289.7675	286.694	290.77	6	6	41.7926666666666	96.919	60.1898333333337	56.1091666666665	54.0776666666663	38.7726666666664	50.0371666666663	187.7168	52.9984	121.419666666666	18.3672000000001	163.226666666666	10.2033333333333	35.707	14.2846666666667	17.3456666666665	16.3263999999999	20.4033333333335	9.19259999999995	17.3434	18.3659999999999	23.4691999999999	12.2279999999999	11.2112	18.3659999999999	27.5444999999999	10.202	42.8469999999999	11.2328333333332	23.4646	22.4444	18.3659999999999	426.0256	109.1614	9.1818	14.2855999999999	142.846666666667	245.900333333334	37.7523333333334	29.5916000000002	86.7141666666664
412	188.109416276391	188.106764083119	188.120850169673	172.419	169.381	173.445	24	24	55.1339999999999	123.541	96.9158333333335	139.762833333334	132.621666666667	193.831666666667	193.863333333334	427.499714285714	120.393714285714	129.582333333334	35.7408333333334	74.4721666666668	53.1006666666668	119.373428571429	70.4029999999998	55.08	260.185000000001	129.582333333334	106.114666666667	165.286285714286	43.9101666666667	123.454571428571	73.4640000000002	31.651	51.0166666666665	91.8299999999998	63.2503333333334	290.011333333334	197.944666666667	107.135	101.008285714286	47.9478333333334	1018.29266666667	560.136857142857	216.300571428571	365.262285714286	1030.48857142857	625.464333333335	346.856666666667	779.022999999999	195.904
413	189.068859050616	189.068859050616	189.068859050616	193.81	193.81	193.81	1	1	30.6100000000001	65.3013333333335	33.6984999999999	70.4030000000002	31.6613333333333	74.4843333333335	30.6100000000001	158.280833333334	39.7956	128.562	17.3428333333334	139.922666666667	39.7930000000001	62.2403333333335	45.9674999999999	39.7865000000001	75.5046666666669	71.4233333333332	54.0776666666668	76.5875000000001	47.9478333333334	56.0633333333335	44.8873333333334	77.5453333333335	42.8540000000001	26.5286666666667	33.6710000000001	64.2809999999998	31.6303333333334	21.406	41.8268333333334	27.5759999999999	128.562	56.1183333333335	24.484	51.9860000000001	70.4029999999998	70.4029999999998	22.4473333333334	84.6738333333335	43.8313333333334
414	189.089528618133	189.088303254458	189.090753981807	384.6525	384.624	384.681	2	2	24.468	55.0934999999998	57.0989999999999	83.7220000000001	31.6277499999999	44.8909999999999	32.6479999999999	90.8022500000004	10.2025	10.19625	13.26325	9.18224999999997	29.590875	42.8504999999999	34.6885000000001	32.6479999999999	37.7261249999999	71.4174999999998	27.567	54.0732499999999	88.7617499999998	86.7212499999998	65.2960000000003	99.0370000000001	69.3770000000003	56.1137500000002	51.0250000000003	56.1206249999997	14.2835	29.5872500000001	46.9315000000002	46.9314999999999	44.8635000000002	27.5467500000001	29.5872499999999	21.4252499999999	30.6112499999998	37.7492500000002	13.2535	30.6074999999999	9.18337500000001
415	189.125589546971	189.125589546971	189.125589546971	232.626	232.626	232.626	1	1	8.16300000000001	16.312	17.357	23.46575	10.21	12.252	12.2426666666667	13.273	19.399	16.324	14.2835	25.509375	17.346375	23.46575	8.16914285714285	15.30375	76.4625000000001	70.4058750000001	63.2555	64.27575	28.567	65.3040000000001	53.99375	45.91125	26.52975	27.594	26.51025	16.324	17.34425	13.255125	15.315	14.2753333333333	19.399	14.2835	14.2835	13.26325	15.30375	18.3644999999999	13.26325	17.34425	8.16200000000001
416	189.126357863621	189.126357863621	189.126357863621	241.808	241.808	241.808	1	1	39.7911428571428	52.0345714285714	73.3988571428571	74.5451666666668	34.6897142857143	42.852	46.9027499999999	86.724285714286	25.5071428571428	23.4830000000001	12.2417142857143	25.5071428571428	43.8722857142857	45.9128571428571	32.6491428571428	30.6085714285714	80.6025714285714	91.8225000000001	74.4808571428574	95.9068571428571	65.2982857142857	78.43	80.5912857142859	66.3185714285717	35.705	43.8722857142857	32.6217142857143	37.7452857142857	13.2637142857143	19.3854285714286	24.4662857142857	33.66825	46.9331428571428	18.3805714285715	6.12171428571428	22.4274285714286	23.4665714285714	15.3042857142857	12.2434285714286	24.4868571428571	7.142
417	190.914782637328	190.90842850649	190.921136768165	49.481	48.96	50.002	2	2	199.9984	316.303333333333	336.666	331.63	310.1408	443.845	324.466	199.173	197.9188	213.2636	300.959	243.859666666667	345.8478	338.7064	290.0776	335.6458	45.9090000000001	30.605	17.3434	19.3838	374.4868	136.7068	155.2224	288.0348	328.5044	246.8884	240.8144	193.838	249.981666666667	320.384666666667	311.527	200.972833333333	156.1212	360.118833333333	209.141	163.253333333333	172.4138	157.2956	191.8352	131.6058	396.4688
418	191.101002472522	191.100279162265	191.101986437704	56.114	56.108	56.124	3	3	45.8742857142857	72.4402857142857	75.5663333333334	96.9316666666667	79.5822857142857	83.7356666666667	53.0102857142857	112.236666666667	84.6244285714286	118.353142857143	67.331	101.942857142857	46.9331428571429	60.1996666666667	54.0776666666667	51.0142857142857	138.758857142857	71.4933333333333	61.2685714285715	118.436	14.284	15.3085714285714	24.488	18.372	23.4271428571429	8.16228571428572	5.10166666666667	25.5071428571429	19.3854285714286	30.665	18.3651428571429	16.3245714285714	53.0548571428572	25.5035714285714	16.3245714285714	18.3651428571429	44.8925714285714	36.7302857142857	41.8336666666667	35.68	20.4228571428572
419	191.141313900899	191.140412782666	191.144384047564	384.607	375.441	384.737	11	9	23.4523333333334	54.0717777777775	65.2586666666664	123.527555555555	8.16266666666666	88.7593333333335	27.5459999999999	19.3847500000001	10.2022222222222	13.2556666666667	8.16177777777774	13.2628888888888	80.6063333333333	195.882666666666	92.8402222222224	76.5166666666663	8.15733333333335	219.347777777778	95.9635555555554	17.3456666666667	211.186	173.437777777778	123.460333333333	203.179	140.806	103.042444444445	83.6810000000005	135.704333333333	58.1526666666664	13.2632500000001	70.3953333333335	5.10111111111112	28.5495000000001	135.704333333333	52.0327499999999	47.9504444444442	59.1793333333333	9.18200000000002	50.9833333333331	103.04525	16.3253333333333
420	191.141130513707	191.139223490676	191.142972535725	348.954	332.618	352.033	13	7	21.4269999999999	35.7116666666664	37.7523333333334	54.1218333333334	5.10083333333336	56.1183333333335	6.11599999999999	10.2016666666667	9.17485714285717	9.19050000000001	2.04033333333333	8.16133333333338	36.7679999999999	64.2810000000001	47.9086666666666	45.9599999999999	9.18149999999997	131.623	99.9926666666669	5.09666666666666	151.009333333334	194.874571428571	90.809666666666	108.155333333334	100.996500000001	89.7746666666672	56.1091666666665	103.154666666666	53.0053333333332	5.10166666666668	56.1091666666665	12.242	4.08133333333334	42.8960000000003	38.7663333333332	6.12700000000001	40.8533333333332	7.14116666666671	6.12199999999996	61.2200000000001	2.04066666666665
421	191.142105093903	191.140723235416	191.143066701106	365.749	363.244	366.316	6	6	16.3248	41.8322999999999	30.6089999999999	45.909	17.3434	46.9338000000001	12.2436	10.203	19.3838	21.4242	12.2436	13.273	32.6496000000001	34.6902000000001	28.5684000000001	11.2233	26.5252	41.8322999999999	25.505	19.3857	39.7878	64.2411	55.0961999999999	38.7714000000001	24.48	27.5454	20.394	20.4060000000001	11.2167	8.16240000000002	20.4059999999999	11.2222	12.2436	15.3045	18.3654000000001	15.303	16.3248	8.16640000000002	10.208	32.6304	6.12180000000002
422	191.141876403382	191.141525061422	191.142870352391	321.3645	318.346	321.395	4	4	16.3382857142858	37.7822857142858	38.7708571428571	62.2374285714285	5.10142857142857	52.0345714285714	5.09714285714287	11.2218333333334	9.18257142857142	12.2434285714286	12.2434285714286	15.2914285714286	73.4605714285714	84.6837142857142	58.148142857143	57.1840000000002	6.12085714285716	113.251714285714	101.008285714286	9.18257142857142	62.2374285714285	60.1462857142859	34.6897142857143	53.0994285714288	53.0548571428571	48.9325714285716	24.4662857142858	66.3185714285714	33.6694285714286	5.10142857142857	32.6491428571428	6.12171428571428	10.2028571428571	36.7302857142857	17.3448571428571	15.3042857142857	40.8114285714286	6.11657142857145	22.4462857142859	39.7911428571428	8.16228571428571
423	191.14175706038	191.14080472506	191.141929144608	398.914	398.907	399.906	3	3	26.5162857142856	54.0751428571428	60.1968571428571	77.5417142857142	22.4462857142857	67.3105714285713	14.29	38.7545714285713	15.3042857142857	17.3509285714286	14.289	13.2637142857143	25.5071428571428	58.1562857142857	49.9904999999999	34.6897142857143	15.3034615384616	42.8339999999999	22.4462857142857	15.3046153846154	57.1319999999998	83.6575714285715	49.994	82.6373571428572	40.7942857142858	70.3947857142855	86.7261538461539	32.6491428571428	30.6214285714285	12.2381538461538	46.9134285714286	21.426	38.754153846154	38.7708571428571	44.8925714285714	22.4557142857142	57.136	19.3854285714286	25.5178571428571	48.9747692307693	10.2028571428571
424	191.142611260578	191.141338334909	191.143884186247	309.124	309.119	309.129	2	2	81.6218181818183	148.959818181818	164.263909090909	166.393363636363	9.18245454545451	106.108363636363	24.4865454545455	43.8492500000001	14.2838181818181	22.4459999999999	9.18245454545456	19.3851818181818	38.7323636363638	31.6284545454546	25.5090909090909	37.7332727272728	22.4459999999999	104.123454545454	80.6432000000002	31.6425454545455	28.5676363636363	41.8311818181819	55.0947272727273	52.0659	33.669	34.6892727272728	24.5016	34.6892727272726	21.4257272727273	19.3851818181817	26.5270909090909	10.2027272727273	27.5473636363635	26.5270909090909	14.2838181818181	21.4257272727272	35.7095454545453	21.4142727272727	16.3170909090909	38.7703636363637	5.10363636363637
425	191.141200675051	191.141200675051	191.141200675051	249.954	249.954	249.954	1	1	20.4060000000001	32.6496	29.5887	36.7272	10.203	34.7276	15.303	22.4473333333333	32.6495999999999	32.6495999999999	18.3654	34.6902	20.406	32.6496000000001	22.4466000000001	25.505	14.2828	23.4668999999999	19.3743	35.7104999999999	33.6698999999999	52.0608	29.5864444444444	30.606	19.3857	21.4263000000001	20.4059999999999	24.4847999999999	12.24	28.5515999999999	24.4872	14.2842	25.4925	18.366	11.2233	28.5683999999999	20.4039999999999	13.2782	18.3654	20.4040000000001	18.3654000000001
426	191.178386850186	191.177974800442	191.178798899931	592.266	591.773	592.759	2	2	30.61125	118.349000000001	91.7549999999994	134.772	40.84	157.233999999998	29.5654999999998	77.5390000000003	32.672	28.5459999999998	43.8707500000002	63.2554999999994	36.7290000000002	243.839750000001	85.8269999999998	81.6199999999992	21.4383749999998	27.567	14.28525	23.4657500000001	35.7087500000002	26.5069999999998	40.8100000000002	97.9440000000004	69.4280000000001	20.4050000000001	9.18225000000004	38.7409999999998	32.652	15.3037500000001	24.4860000000001	13.2632500000001	125.583	70.3972499999993	7.14700000000001	31.6044999999998	53.0530000000002	65.2960000000003	26.5264999999997	75.4985000000003	35.7087499999997
427	191.178590355078	191.175491120094	191.19238379018	614.197	600.921	624.422	59	30	109.17057142857	1138.70171428571	655.023428571423	1343.86575000001	438.661428571433	995.736888888891	685.631999999994	1137.6345	427.499714285717	1657.93333333333	143.860285714287	482.282625000002	624.414857142852	716.140285714293	650.919499999994	368.355375	409.134571428568	121.413999999999	76.5214285714279	193.854285714287	455.365999999996	319.349428571431	91.8128571428567	504.021142857139	124.470500000001	57.1360000000004	75.5011428571422	270.375714285712	41.8317142857139	244.868571428573	89.7820000000004	383.627428571425	1346.83999999999	564.218000000004	81.5657142857137	435.661999999996	358.120285714283	1250.92866666667	185.692000000001	204.050000000001	107.060625000001
428	191.97512159765	191.97512159765	191.97512159765	252.006	252.006	252.006	1	1	7.1414	15.306	36.7272	46.9314999999999	8.1616	42.8484	12.2424	17.3434	3.0606	9.18224999999997	18.3636	7.1414	57.1312	81.616	73.4544	64.2726	5.101	8.16199999999998	8.15360000000001	5.101	29.5916	12.2448	6.1212	19.3876	57.1312	53.0504	21.4242	133.6462	51.01	29.5916	78.5554	25.5062499999999	8.1616	129.5654	62.2322	66.313	108.162399999999	11.2486	12.2448	100.9998	2.0404
429	192.048917732658	192.048917732658	192.048917732658	657.054	657.054	657.054	1	1	8.16235294117648	22.438705882353	24.4941176470589	17.345	9.18264705882354	16.324705882353	13.2546470588235	10.2094117647059	15.3044117647059	8.16235294117648	13.2638235294118	11.2219411764706	18.3642352941176	22.4451764705883	20.4058823529412	21.4249411764707	9.18264705882354	19.3788823529411	11.2232352941177	13.2638235294118	23.4654117647058	8.16235294117643	10.2029411764706	16.3181176470588	20.404705882353	16.324705882353	5.10294117647059	10.2029411764706	11.2232352941177	13.2638235294118	21.4323529411765	10.2023529411765	20.4058823529412	17.345	11.2193529411765	10.2029411764706	9.18264705882348	11.2264705882353	14.2882352941177	11.2193529411765	6.11964705882355
430	192.050135265196	192.04479504657	192.063127104621	356.05	350.961	356.074	7	7	23.4862857142858	31.6288571428571	27.5477142857143	26.5274285714286	16.3245714285714	14.284	6.11657142857145	40.8057142857141	22.4462857142857	56.1549999999999	14.284	49.9869999999997	15.3171428571428	29.5882857142857	28.568	27.5477142857143	21.4094999999999	47.9534285714285	40.8114285714286	75.4429999999995	84.7429999999999	8.16228571428571	12.2434285714286	13.2637142857143	101.008285714286	28.568	8.16228571428571	89.7851428571428	51.0142857142857	59.1765714285714	71.4100000000002	10.2028571428571	107.12625	75.5011428571428	7.142	14.2963333333334	82.7125714285717	43.8722857142857	14.284	49.994	126.515428571429
431	192.065632919257	192.065632919257	192.065632919257	325.476	325.476	325.476	1	1	7.142	8.16228571428577	7.142	16.324	12.2430000000001	13.264875	7.14100000000002	6.12171428571428	221.402	325.459750000001	161.182571428572	311.187142857143	7.142	12.2434285714286	10.1942857142857	7.14200000000005	40.8114285714286	39.7911428571428	27.5438571428572	38.7708571428571	10.1957142857143	10.1871428571428	5.10142857142857	6.12171428571428	4.08114285714286	6.117	6.11657142857145	17.3448571428571	3.06342857142858	6.12000000000004	5.09714285714287	5.10071428571426	7.142	10.2028571428571	4.08114285714289	5.09928571428572	7.14099999999996	6.1165714285714	6.12171428571433	8.16228571428571	7.142
432	192.138844239645	192.136565370453	192.152459038628	172.425	170.344	173.451	29	29	196.064	253.249333333334	167.307333333334	235.6585	5.10083333333334	179.549333333334	42.8470000000001	13.2621666666666	1131.54966666667	837.693666666665	200.1944	440.784000000001	179.725333333334	217.2955	192.834	98.9677142857142	10.2016666666667	141.826333333334	58.1495000000001	4.08133333333334	432.974666666667	156.0855	134.662	219.550833333333	479.478333333334	159.172	186.712285714286	909.859500000002	410.174000000001	11.2236666666666	542.817333333332	187.710666666667	941.723714285718	848.224000000001	192.843	379.563999999999	810.144666666669	8.16266666666669	376.485428571428	519.9944	466.292333333334
433	192.14281509355	192.139226100756	192.149671097463	342.807	339.709	343.853	4	4	32.6528000000002	75.4948	72.5028333333335	89.7893333333335	3.06100000000001	26.5546666666666	7.1582	7.1414	426.464500000002	392.828333333331	101.0196	140.7876	11.2222	5.101	29.5858	8.16319999999996	3.0606	12.2539999999999	6.13200000000002	8.15200000000004	19.3831666666666	12.2424	7.1414	10.192	10.2033333333334	2.04066666666667	3.06119999999999	49.988166666667	5.10083333333332	4.08560000000002	18.3636	5.10166666666663	4.08560000000002	13.2651999999999	6.12240000000004	3.0606	14.2823333333333	14.2846666666667	5.101	7.1414	4.0808
434	193.048942069489	193.04434253527	193.060370577075	253.026	249.965	254.068	36	36	398.950333333334	776.437428571428	1268.17075	1384.648875	1113.13171428571	1568.95225000001	1207.97600000001	2015.06428571429	171.407999999999	176.517666666666	166.287166666667	37.7523333333332	2235.36775000001	2784.35971428571	2591.435	2444.60457142857	343.796166666666	164.273666666666	239.565714285714	306.085714285713	1255.92775000001	362.201428571428	35.7050000000001	522.386285714285	1715.04025000001	1153.8085	720.321714285711	3341.31874999999	1960.98914285714	2030.36857142856	2132.3225	1632.45714285715	3880.01074999999	3280.10375000001	2278.21825	2668.04714285714	3149.51175	3287.62	2010.91275	3196.44325	162.233
435	193.04877923095	193.044563187217	193.060681467471	214.255	210.174	215.264	29	29	11.2328333333334	32.6453333333334	19.3863333333334	34.6856666666667	17.3448571428571	37.7461666666667	17.3626666666667	83.6536666666668	3025.04125	2999.698	1902.83285714286	348.612000000001	54.0675714285714	113.257	80.6025714285714	16.3245714285714	94.8910000000002	21.426	29.5848333333334	132.643333333334	130.709333333333	51.0583333333334	37.7461666666667	36.6960000000001	213.239714285714	98.9677142857142	109.155285714286	761.168666666669	139.785666666667	120.281333333334	240.798666666667	152.029666666666	354.055666666667	373.381000000001	161.212666666667	289.037333333334	84.7706666666665	314.248	63.2488571428571	333.353142857143	13.2513333333334
436	193.051464792388	193.046779377568	193.060483425924	358.114	351.987	359.128	18	18	8.16914285714289	12.2430000000001	12.2445	10.2025	9.18225000000004	10.2025	7.13737499999998	23.4686249999999	30.6075000000001	28.588	19.3847499999999	11.215875	8.16300000000001	11.2145	12.2430000000001	11.22275	10.18875	8.16300000000001	15.3042857142857	19.3728750000001	14.294	12.2430000000001	8.16200000000003	16.324	14.2835000000001	11.22275	8.16199999999998	12.2445	5.09812499999999	10.2025	8.16300000000001	6.12149999999998	20.4049999999999	11.2231428571429	5.10125000000002	11.22	8.16700000000003	24.4860000000001	9.18225000000004	9.18224999999997	8.16199999999998
437	193.051081737574	193.04794153162	193.060291670825	336.683	333.639	337.702	7	7	13.2535	15.3042857142857	14.284	14.2819999999999	13.2637142857143	13.2637142857143	9.18128571428567	16.3245714285714	67.3388571428571	58.1074285714288	33.6647142857144	26.5274285714286	16.3240000000001	15.3037500000001	15.3037500000001	15.2925	13.2637142857143	10.2028571428571	10.1985714285714	12.2434285714286	13.2637142857143	13.2637142857143	13.2748571428571	9.17485714285717	10.2028571428571	9.18257142857142	13.2618571428572	19.3854285714286	7.142	14.284	11.2325714285714	7.142	30.6085714285714	16.3245714285714	10.2028571428571	18.3651428571428	16.3245714285714	17.3448571428571	15.3042857142857	25.4892857142857	10.2025
438	193.084122968899	193.08082984791	193.0954026552	207.114	204.058	208.14	15	15	10.2033333333333	7.14116666666668	10.2014285714286	12.242	25.4892857142857	11.2218333333334	22.4436666666667	22.4473333333334	2408.89457142857	540.688333333334	459.150000000001	388.683500000001	9.19028571428575	16.3253333333333	27.5477142857144	7.14200000000002	46.9353333333334	20.4057142857143	26.5286666666667	66.3216666666665	27.5477142857143	72.4402857142857	25.4857142857143	55.1430000000001	19.3854285714286	42.8520000000001	23.4665714285715	27.567	12.242	15.305	13.2643333333334	22.4462857142857	78.562	12.244	27.5490000000001	64.2705000000001	24.4868571428571	51.0142857142857	46.933142857143	22.4462857142857	6.12200000000001
439	194.047792414473	194.047792414473	194.047792414473	351.987	351.987	351.987	1	1	3.06085714285714	10.2028571428571	8.16228571428571	5.10499999999999	5.10142857142857	5.10142857142857	7.13600000000002	10.2028571428571	4.0777142857143	10.2100000000001	4.08114285714286	10.2028571428571	10.2114285714285	7.14174999999998	8.15600000000001	5.10571428571426	5.10142857142857	9.18257142857142	6.12171428571428	8.1554285714286	6.12171428571433	3.06085714285714	4.08114285714286	8.16228571428571	12.2417142857143	3.06085714285717	4.08114285714286	6.12685714285711	4.0777142857143	4.08114285714286	14.284	5.10142857142857	6.12171428571428	11.2325714285715	6.12085714285716	7.14699999999999	6.12685714285711	5.1007142857143	6.12171428571428	8.16228571428571	7.142
440	194.053019684681	194.053019684681	194.053019684681	211.212	211.212	211.212	1	1	5.107	1.0204	8.16320000000001	8.16320000000001	4.0808	3.0612	6.1284	14.2828	400.938600000002	372.811	194.8582	52.0404	8.1616	5.101	6.1212	8.1616	15.303	2.0408	3.0606	20.404	9.1926	7.14980000000004	6.12240000000001	9.18360000000001	16.3232	16.3232	13.2626	75.4948	15.306	13.247	21.4242	24.4896	34.6868000000002	46.9292	20.404	36.7704	13.2782	28.5712	2.0404	16.3232	3.05759999999998
441	194.063564063384	194.062102030339	194.065026096428	253.5135	253.009	254.018	2	2	31.6288571428571	82.6431428571428	139.779142857143	61.2171428571428	140.799428571429	212.189714285715	153.042857142858	276.49742857143	23.4665714285713	17.3448571428572	21.423	12.2434285714286	313.227714285715	369.343428571428	354.039142857143	306.085714285714	45.9128571428571	16.3245714285715	20.3885714285714	36.7302857142855	83.6517142857145	39.7911428571428	12.2417142857143	53.0548571428571	173.424285714286	147.941428571429	79.5822857142853	528.508	236.706285714287	275.477142857142	254.051142857143	200.996285714286	629.494249999998	465.250285714287	261.193142857143	355.059428571427	450.966285714286	472.789142857144	141.819714285715	475.453142857144	20.4057142857143
442	194.072424524726	194.066190120429	194.078107810882	228.023	226.481	230.592	4	4	45.9149999999999	125.501	91.8149999999997	133.641833333333	74.6181666666664	86.7283333333331	62.2403333333332	226.476999999999	38.7346666666668	68.3623333333332	16.3253333333333	26.5286666666666	62.2301666666665	81.6933333333335	97.010833333333	73.4639999999998	29.5848333333332	57.1386666666665	15.3025	45.8700000000001	33.6709999999999	7.14233333333332	3.05799999999999	21.4269999999999	34.6913333333332	8.16266666666665	8.16266666666665	98.9723333333331	16.3253333333333	31.6303333333333	40.8533333333332	12.244	193.863333333334	89.7746666666664	19.3863333333333	17.3456666666666	44.8946666666666	116.432	27.5444999999999	21.4269999999999	10.2033333333333
443	195.120066630046	195.120066630046	195.120066630046	160.158	160.158	160.158	1	1	36.7319999999999	71.42	169.347666666667	338.695333333332	56.1183333333335	268.347666666666	36.7319999999999	76.5999999999998	26.5286666666667	60.1898333333334	53.0486666666667	80.5273333333331	85.6939999999997	56.0633333333332	65.2906666666665	36.7319999999999	18.366	40.8466666666667	23.4676666666666	33.6379999999999	62.2301666666665	30.6100000000001	251.001999999999	57.0826666666665	25.5333333333333	25.5083333333333	609.835499999999	38.7663333333334	35.7058333333334	22.4473333333333	36.7619999999999	16.3253333333334	54.1218333333334	61.1600000000001	28.5646666666666	16.3093333333333	28.5693333333334	64.2810000000001	34.6913333333332	33.6655000000001	16.3226666666666
444	196.039982240408	196.03845471828	196.040508743865	91.834	91.811	96.924	6	6	1118.23314285714	1430.24028571428	1484.46375	421.673	25.5071428571429	870.013714285714	20.405	22.4455	2261.65671428572	2935.97114285714	31.62775	906.013714285714	2623.15457142857	4420.68	3402.0715	2803.11728571429	24.4868571428571	3044.53257142858	2348.3	4.08114285714286	482.57825	31.6022857142857	106.106	130.496	945.804857142857	211.376571428571	71.48	389.7355	1924.25885714286	20.405	1633.42025	19.38475	70.3997142857143	5028.10742857144	2432.36228571428	3102.68885714286	7244.66250000001	51.0125	127.535714285714	4631.935	7.14099999999999
445	196.040187273425	196.040187273425	196.040187273425	59.174	59.174	59.174	1	1	9.17279999999999	376.5276	681.4936	1508.8758	11.2244	2198.531	7.1414	2.0404	366.84	308.1004	9.18359999999999	7.1414	1337.4822	1106.1136	1624.4768	1207.976	57.1312	30.606	1.02175	27.54675	316.262	11.2222	29.5858	43.8772	532.0224	31.6324	71.414	2891.2468	783.5136	9.1926	611.0998	4.0808	32.6464	3469.87025	402.979	6.1212	2371.965	7.1414	13.2626	2266.8844	14.2996
446	196.051656499728	196.041173831103	196.070334828961	58.159	55.076	66.311	106	105	15.29	430.580666666667	724.484000000001	1634.38328571429	1073.21533333333	2231.1045	329.567666666667	2836.52666666667	539.277714285715	786.627576923077	12.2434285714286	39.7577142857143	1634.3604	1311.12833333333	1702.7138	1269.3776	6788.7435	5371.481	3088.525	6065.59857142857	7.14116666666667	57.1386666666667	12.2417142857143	7.142	5.09357142857142	8.16266666666667	15.3025	3160.47633333333	21.426	1072.05	639.790800000001	601.898333333333	4520.5062	3589.36514285714	1048.9455	1403.74933333333	2622.25666666667	1080.33128571428	10.2016666666667	2310.82866666667	150.1115
447	196.046524490272	196.040804784751	196.068904549131	91.837	79.574	106.106	132	106	1120.2345	1478.34225	1479.429	1871.75882352941	2768.277375	2726.42325	3240.32411111111	4771.70925	2558.945	3261.65044444444	2416.97225	4031.91822222222	2690.619	4567.012	3425.06033333333	2840.724	2698.56125	3133.44366666667	2638.99777777778	1505.87424	482.57825	44.8635	109.16675	130.512	968.190888888889	256.271	104.142	4087.87269230769	2024.34133333333	1497.68622222222	1622.1975	978.419750000001	8778.821	5760.55177777778	2560.668	4611.53	9774.70200000001	9472.76333333332	6703.21250000001	10485.1877777778	2341.346
448	196.046228098315	196.042682420768	196.062541373971	71.422	68.35	76.502	37	37	19.3854285714286	520.981533333333	511.163142857143	367.302857142857	873.383384615384	403.848	1095.3184	33.6694285714286	83.6282857142858	440.917714285714	69.3794285714286	113.243785714286	713.141307692308	1911.97973333333	1028.448	1010.38235294118	18.3638571428571	312.190615384615	17.3375714285714	13.2637142857143	135.7455	32.6468571428571	28.568	31.6288571428571	224.462857142857	49.994	45.8935714285714	452.85225	129.579076923077	27.5477142857143	501.980571428571	23.4653076923077	19.3854285714286	1258.50371428571	197.935428571429	119.376	821.33	5003.71466666667	55.0722857142857	750.1725	69.3794285714286
449	196.057176049076	196.04753263009	196.060232901358	110.198	110.164	111.213	5	5	4.07942857142857	21.4335	27.5477142857143	8.16228571428572	46.9331428571429	14.284	1436.97871428571	209.070714285714	42.837	22.4447142857143	4.08123076923077	113.251714285714	13.264	15.2978571428571	27.5457857142857	16.3323076923077	1345.75685714286	68.3304285714286	93.8662857142858	1132.04142857143	10.2028571428571	22.4462857142857	8.15885714285715	4.08114285714286	8.16228571428571	7.142	4.07942857142857	220.381714285714	10.2069230769231	33.6701538461539	7.13950000000001	20.3971428571429	421.3485	26.5162857142857	17.3448571428572	130.648615384615	53.0548571428572	606.0384	10.2028571428571	4.08114285714286	202.016571428571
450	197.045165811183	197.045165811183	197.045165811183	92.854	92.854	92.854	1	1	16.324	83.6605000000001	130.688	60.239	19.38475	125.583	23.46575	35.70875	21.42525	175.483	16.326	22.44825	228.704	465.234	271.22025	282.60925	26.5265	320.3585	98.0160000000001	18.3645	59.18175	24.471	16.324	29.590875	52.03275	38.7695	18.378	39.819	92.8427500000001	32.6471111111111	106.041	20.405	58.1115	588.096	205.195875	23.46575	677.427555555556	42.8505	30.6075	553.980666666667	35.70875
451	197.045051499168	197.045051499168	197.045051499168	59.185	59.185	59.185	1	1	10.1933333333333	42.854	78.562	124.480666666667	10.2033333333333	243.859666666667	13.2643333333333	21.427	17.3258333333333	31.6303333333333	27.5445	12.242	162.233	119.379	179.549333333333	139.785666666667	32.6453333333333	47.9086666666667	19.4053333333333	25.5083333333333	22.4473333333333	10.2016666666667	10.2033333333333	12.242	34.6573333333333	12.244	16.3253333333333	18.3651428571428	29.5896666666667	8.16933333333333	18.3651428571428	10.2016666666667	33.671	383.582666666666	14.2846666666667	11.2236666666667	66.3185714285714	18.3651428571428	35.7116666666667	70.472	16.3413333333333
452	197.050593489307	197.045829993452	197.062667543776	92.831	82.651	98.976	37	35	142.835	169.3615	167.444	71.46125	302.031	128.646	122.475	486.65925	242.8195	300.97375	16.324	400.95825	272.440125	482.57825	331.378125	287.74575	89.7820000000001	330.561	237.893	97.9439999999999	59.18175	24.471	17.34425	37.7261250000001	88.7617499999999	36.7302857142857	24.504	119.36925	214.2525	193.8475	148.86525	95.9035000000001	1115.10288888889	586.054	237.893	469.315	1142.21925	1163.05333333333	34.69275	1165.51176470588	174.46275
453	197.063962268536	197.046222057157	197.074251368555	57.142	55.076	62.245	16	16	5.09666666666667	20.4066666666667	6.12085714285714	47.9534285714285	74.4721666666666	22.4656666666666	3.0605	368.271571428571	56.0633333333333	9.183	4.08114285714286	2.03866666666667	3.061	24.4868571428571	14.284	18.363	998.906333333333	767.792	329.836833333333	999.9675	20.4057142857143	6.122	1.02028571428571	9.18257142857142	28.518	5.10166666666667	6.12171428571428	384.647714285714	15.3025	92.9413333333333	56.1078571428571	63.2813333333333	559.142666666667	49.9963333333333	44.8946666666667	154.045166666667	266.294571428572	115.278833333333	6.12171428571428	247.929428571428	89.8626666666667
454	197.047112012768	197.046313786911	197.061856919441	72.437	71.412	73.468	6	6	24.488	55.044	47.9544615384615	44.8935384615384	28.5693333333333	41.8136923076923	24.498	31.6295384615384	28.5553333333333	35.7116666666667	52.0317692307692	26.5265	59.1745	92.848	77.5433846153846	69.411	21.42525	52.03275	17.3371666666667	24.488	30.6225	20.415	28.5686153846154	35.7080769230769	42.8505	28.567	20.3969230769231	37.7343076923077	14.2846666666667	20.4061538461538	35.7107692307692	17.34425	27.54675	99.9354999999999	21.42525	27.54675	53.056	550.98	61.1907692307692	42.8690769230769	27.549
455	197.078126976045	197.077146074186	197.079803840787	57.6435	57.128	58.159	6	6	6.11742857142857	20.4066666666667	6.121	46.9276666666667	86.7242857142857	22.4656666666666	3.0605	367.26	58.1074285714285	9.18257142857142	4.08133333333333	3.05828571428571	3.061	24.488	13.2643333333333	18.363	1027.42771428571	767.165333333334	329.836833333333	975.279333333334	19.3831666666667	6.12171428571428	1.02016666666667	8.16266666666667	28.524	7.142	6.121	384.602833333333	15.3025	92.9413333333333	56.1091666666667	63.2813333333333	569.319428571428	49.9963333333333	44.8925714285714	154.045166666667	266.2635	27.549	5.10083333333334	246.920666666667	91.89
456	198.043360207298	198.038486581408	198.056364339193	91.839	81.614	98.976	47	41	42.8493333333333	155.073777777778	156.213	68.398625	27.550125	132.73	30.61875	558.076749999999	238.7385	351.98625	18.3645	385.6545	288.766125	511.14525	395.6145	298.969875	15.30375	334.642	240.956	45.91125	47.957625	29.569125	23.46575	47.9223750000001	87.7391111111111	52.03275	23.483	132.6325	225.47525	13.26325	157.02225	15.30375	1219.322	727.810954545454	273.628	575.420999999999	1249.398	1316.08666666666	21.427875	1259.56142857143	137.73375
457	198.041189689167	198.039157091281	198.058163077371	59.1765	57.139	61.203	14	14	12.232	55.1016	74.4892000000001	195.8784	7.14233333333333	271.3732	21.4284	10.204	42.805	36.7344	23.4646	14.2823333333333	162.2118	138.7744	221.3834	158.151666666667	16.3226666666667	139.648666666667	65.3696	20.4066666666667	51.02	36.7272	35.707	15.303	66.2566666666667	42.854	33.6732	390.7366	64.2852	16.3424	77.5504000000001	15.3025	29.5896666666667	481.518666666666	49.9963333333333	121.4276	76.515	8.1616	20.408	82.7334	25.5333333333333
458	198.042105981859	198.038978645393	198.055125456036	72.426	70.385	74.49	11	11	24.4873846153846	56.0703846153846	70.4012307692308	52.0356923076923	42.8529230769231	64.2503076923077	72.4691538461538	35.7107692307692	23.4564615384616	48.9747692307693	40.8092307692307	47.9508461538462	81.6184615384616	187.736615384615	135.700923076923	91.8623076923077	27.5462307692308	59.1733846153846	28.5556923076923	23.4670769230769	55.1173846153846	58.1531538461539	78.5636923076923	49.9913076923077	35.7107692307693	55.0966153846154	31.6152307692308	75.4694285714286	37.7513846153846	25.5076923076923	66.32	23.4653076923077	34.6878461538462	127.471153846154	37.7485384615385	46.9341538461538	95.9016923076923	525.471666666667	36.7144615384615	77.577	28.5686153846154
459	198.072247572348	198.070809068909	198.073162549808	58.148	58.148	58.159	3	3	17.3327142857143	30.61	21.4235	23.4638333333333	126.515428571429	23.4868333333333	18.363	383.582666666667	54.0297142857143	83.6536666666667	83.6673333333333	44.8548571428571	14.2846666666667	7.14233333333333	3.061	9.1815	789.701142857142	474.3775	210.360333333333	632.503333333334	12.242	9.183	2.04033333333333	14.2846666666667	12.2245714285714	8.16266666666667	2.04033333333333	26.5243333333333	6.121	105.197333333333	6.121	68.3846666666666	690.733428571428	18.366	6.121	9.18149999999999	6.121	36.732	28.5646666666667	8.16266666666667	86.7991666666667
460	198.938758923718	198.933414645902	198.950528211761	44.884	42.838	45.922	125	125	3170.937	4594.561	4959.84033333333	5402.07666666667	3670.75955555556	4990.92711111111	3625.86977777778	4114.227	1127.488	1143.74028571429	1048.85371428571	1592.666	4942.3332	4853.834	5044.528	4955.3775	29.5882857142857	2366.98	1492.50383333333	1790.53875	5566.484	4816.8363	4370.0448	6198.83733333333	5337.80266666666	4294.11533333333	3952.34088888889	3716.66955555556	3256.638	3808.48955555556	5040.677	3942.67288888889	3271.94175	4223.332125	3572.9155	2979.23428571428	2059.11675	2938.8832	2158.696	2679.27028571429	3159.081
461	198.951328231108	198.95125278269	198.951635507437	44.8845	44.884	44.885	4	4	7.142	8.16266666666667	13.2621666666667	1.02033333333333	1397.85666666667	8.16266666666667	13.2643333333333	979.36	4.08066666666667	4.08133333333333	4.08066666666667	2.04066666666667	6.121	3.0635	10.2016666666667	8.15657142857143	1829.37228571429	4.08133333333333	2.04066666666667	10.2016666666667	13.2643333333333	5.10166666666667	4.08533333333333	10.2033333333333	6.122	5.10083333333334	6.122	4.08133333333333	2.04066666666667	914.218666666667	2.04233333333333	4.0856	1191.69371428571	4.08066666666667	4.08133333333333	7.14233333333333	7.14233333333333	407.8445	5.10583333333333	1.02016666666667	3.06085714285714
462	199.942393556887	199.937488474974	199.955626104591	44.89	42.844	45.922	88	88	676.449428571429	989.677142857142	1090.780875	1143.66911111111	770.315714285715	1029.43225	767.254857142857	911.753	189.773142857143	216.300571428572	198.955714285714	255.071428571429	1081.465	1069.24910344828	1081.5975	1080.41533333333	17.3428333333333	467.290857142857	277.517714285714	12.2434285714286	1262.01488888889	1035.63833333333	930.9696	1296.52888888889	1157.98375	964.11	850.865333333333	836.582222222222	691.753714285714	872.29	1152.709	844.485142857142	694.79025	908.096666666667	766.20775	639.775125	393.830285714286	604.523076923077	412.541714285714	571.324444444445	647.938125
463	200.018615612093	200.01786902904	200.019362195146	301.472	299.953	302.991	2	2	8.16228571428571	18.3651428571428	16.3245714285714	11.2215714285715	6.12171428571433	14.2840000000001	5.10142857142857	7.14800000000002	14.2959999999999	14.2840000000001	20.4057142857143	12.2434285714286	8.16228571428571	20.42	9.18257142857142	16.3108571428572	9.18257142857142	14.272	12.2434285714286	19.3827142857142	17.3448571428573	9.19028571428575	6.12171428571428	11.2231428571429	30.6085714285714	13.2637142857143	9.17999999999998	20.4057142857143	19.3854285714286	12.2434285714286	30.6342857142858	5.1057142857143	27.567	32.6491428571428	8.15542857142853	12.2434285714286	21.426	18.3651428571428	31.6022857142856	26.5274285714286	27.5245714285713
464	200.163615325883	200.163615325883	200.163615325883	965.148	965.148	965.148	1	1	9.18257142857135	38.743714285714	99.9879999999991	47.9534285714282	70.3997142857137	51.0142857142853	37.7505714285717	321.389999999997	15.3042857142858	15.3171428571429	47.9937142857145	25.507142857143	117.332857142856	89.7851428571421	114.271999999999	82.7125714285704	21.4260000000002	90.7927142857138	24.4868571428573	45.8742857142862	113.330999999999	46.9725714285716	25.5062500000001	105.163000000001	138.739428571428	17.344857142857	58.1562857142861	39.7911428571425	23.4632857142856	62.237428571429	86.724285714285	59.1765714285719	19.3691428571431	74.4808571428577	18.3625714285716	17.3570000000001	28.5680000000002	173.448571428573	15.2935714285713	51.057142857143	18.3497142857142
465	200.939110723035	200.93426369721	200.954083075551	44.89	42.843	45.922	81	81	668.287142857143	1079.4245	1090.780875	1271.2315	872.31375	1183.49	861.067555555556	953.967142857142	158.144285714286	131.616857142857	212.219428571429	249.97	1146.761	1274.208	1112.11142857143	1190.922	89.7851428571429	463.209714285714	308.126285714286	143.860285714286	1242.63066666667	1134.5736	1077.9648	1401.661375	1321.18777777778	963.089777777778	900.88075	831.532857142857	725.423142857142	875.3745	1265.70733333333	830.073	624.414857142857	876.502125	834.593714285715	609.139	387.708571428572	533.571	390.076571428572	507.105666666667	720.355333333333
466	200.971910009954	200.968431841317	200.98475350029	44.878	42.832	45.917	33	33	104.069142857143	66.3185714285715	210.188666666667	183.63	869.324	186.712285714286	514.224	954.987428571429	417.316333333333	462.17325	285.693333333333	415.256285714286	72.4436666666667	79.664	113.251714285714	181.610857142857	361.139	297.923428571429	252.022333333333	374.462333333333	121.419666666667	48.968	20.4233333333333	163.245714285714	89.7746666666666	55.098	92.8503333333333	423.369166666667	188.752857142857	875.405142857143	119.4765	699.499166666667	577.4615	425.459142857143	10.2016666666667	361.181142857143	550.954285714286	583.562	444.309	638.6765	74.4808571428571
467	201.048104982836	201.044012655759	201.051840591431	428.516	427.464	432.61	6	6	41.8336666666668	38.7884999999999	63.194909090909	55.1487272727275	19.3955454545454	87.7486666666665	25.5068181818182	35.70875	21.42525	30.6245454545454	28.5810000000001	25.4833333333334	72.43775	68.35675	58.1305	49.99225	26.5286666666666	64.2771818181816	27.5332500000001	26.5265	41.8088181818181	130.677333333333	850.918285714285	70.4317499999998	127.53125	105.994909090909	1025.37409090909	42.8514545454544	51.0136363636364	33.6545	157.1185	21.4257272727273	26.5265	78.55925	21.427	26.5394999999999	28.5829090909091	22.436	32.648	51.0375000000001	27.5332500000001
468	202.124797492705	202.11869862792	202.137289710352	204.024	199.984	205.09	86	86	164.26025	371.370999999999	238.746857142857	450.966285714286	822.678857142857	1239.60375	844.796571428571	1566.13857142857	777.430500000001	649.846166666665	262.213428571428	483.547714285714	547.433142857143	819.260749999998	807.046	690.733428571428	1140.74057142857	899.765999999999	587.602285714285	827.422749999998	191.652571428571	172.428285714286	132.525714285714	84.6837142857142	500.36	249.97	178.4	2061.68742857143	1206.998	772.356285714285	969.271428571432	641.759714285714	4343.73637499999	3220.92925	1405.95371428571	2408.81025	4034.0685	3761.55933333333	2819.04942857143	3923.88149999999	1143.68
469	202.125108145928	202.119345271409	202.138036583652	343.808	339.738	347.888	52	52	84.6837142857142	213.239714285714	99.0369999999999	121.414	197.935428571428	115.389142857143	156.344142857143	370.320499999999	954.318857142857	922.338285714285	494.838571428571	972.332285714293	43.8722857142857	131.616857142857	105.089428571429	43.8722857142857	77.5326666666664	63.3108571428569	43.9091428571427	62.1938571428571	29.5841428571429	96.9271428571428	46.9331428571428	38.7382857142855	70.3997142857143	92.846	73.4605714285714	186.712285714286	116.312571428571	158.306666666668	134.677714285714	32.6491428571428	2104.28099999999	715.195249999998	111.216333333334	205.053499999999	1379.378	1549.814	1352.89885714286	1355.91225	925.366750000004
470	202.125208928035	202.124382047617	202.137207310715	363.216	360.166	364.259	7	7	93.8629999999997	248.941000000001	253.022000000001	309.173625	171.402000000001	271.386499999999	134.6895	294.852249999999	224.4825	192.827250000001	38.7695000000002	87.7414999999998	147.936250000001	141.81475	202.009499999999	202.009500000001	35.6868750000002	51.0125000000002	23.4686249999999	39.7653750000002	82.6503750000001	14.2835000000001	23.4657500000001	98.9642499999997	91.8257142857142	19.3854285714286	14.2835000000001	138.754	43.8438749999999	62.2352499999998	85.7010000000004	52.0345714285714	276.487749999999	194.867749999999	46.9314999999999	41.8353750000001	149.97675	161.1995	57.176	106.106	22.4455000000001
471	202.481652246307	202.481652246307	202.481652246307	344.827	344.827	344.827	1	1	1.02025	4.08100000000002	2.04050000000001	1.02024999999999	2.04049999999998	2.04050000000001	3.06075000000001	1.02025	1.0175	1.02025	0	3.06075000000001	1.02025	2.04050000000001	0	2.04050000000001	1.0202	2.041	1.02025	4.08100000000002	3.06075000000001	1.02024999999999	0	1.01875	2.04050000000001	0	2.04050000000001	1.02024999999999	0	5.10875000000006	2.04050000000001	0	4.08100000000002	3.06075000000001	1.0202	2.0404	0	7.14174999999993	3.06075000000001	2.04050000000001	1.02025
472	202.967772168338	202.967772168338	202.967772168338	45.917	45.917	45.917	1	1	54.07325	131.628375	154.05775	127.527777777778	116.3085	146.916	128.5515	142.94	151.0155	155.078	107.12625	150.997	93.8706666666667	117.415	150.997	134.673	168.34125	128.56725	84.68075	134.6895	99.9817777777778	66.31625	108.226	153.15	114.268	73.467	64.274	193.842222222222	65.296	116.3085	73.566	124.562	271.3865	194.86775	90.80225	180.58425	191.801777777778	232.9305	183.7575	258.12325	63.2555
473	203.049239943688	203.048944491242	203.05105345801	53.0465	52.032	53.07	4	4	23.46575	76.51875	52.071	42.8505	16.3245714285714	44.924	27.54675	94.953	60.1968571428571	77.539	84.68075	37.7215	26.51025	30.6075	31.651	24.486	11.2215714285714	16.336	33.6694285714286	9.19028571428571	54.07325	115.28825	73.458	77.5865	43.8385	89.782	52.03275	82.64025	21.42525	32.672	23.483	23.468625	54.0751428571428	47.95175	31.62775	26.5265	37.74925	19.38475	26.5265	45.916875	43.8408888888889
474	203.130738214426	203.126520073309	203.144188605621	203.05	199.984	205.079	29	29	14.2846666666667	58.1590000000001	33.6694285714286	74.4808571428571	113.156571428571	181.619333333334	114.272	232.636000000001	113.235857142857	97.9360000000001	55.0954285714285	78.5509999999999	86.6514285714285	131.623	132.637142857143	92.846	166.166857142857	136.699142857143	96.9316666666669	121.419666666667	38.7382857142857	33.6694285714286	10.1942857142857	16.3253333333334	70.4605000000001	46.9331428571428	34.6605714285714	356.079714285714	169.367428571428	105.094333333334	161.212666666667	105.089428571429	887.648571428571	553.020666666668	215.290333333334	374.401166666667	797.863428571428	641.759714285714	501.980571428571	786.530142857142	177.509
475	203.129045131629	203.127126706391	203.144609123498	344.3485	340.764	344.856	6	6	20.4066666666665	25.5083333333332	19.3854285714286	14.2846666666667	27.5445000000002	17.3428333333333	29.6138333333331	47.9478333333332	59.0633333333335	39.7929999999997	16.3226666666666	44.8873333333332	13.2643333333334	22.4473333333334	17.3456666666667	12.242	6.12099999999998	11.2346666666667	4.08466666666664	10.1933333333333	10.2028571428571	9.18299999999994	9.18299999999994	11.2126666666666	8.16266666666669	5.10083333333332	6.12099999999998	21.426	9.18299999999994	17.3598333333334	18.3629999999999	13.2621666666666	297.207999999999	101.013	11.2218333333333	10.2016666666666	52.0370000000001	201.005666666667	33.6709999999998	77.4693333333332	36.7679999999999
476	203.143043399656	203.136929589997	203.149157209315	166.818	166.325	167.311	2	2	449.966999999999	918.299999999998	666.246571428571	845.856333333335	12.244	403.031666666666	375.482666666666	1718.16114285714	31.6303333333333	29.5848333333334	12.242	40.8466666666665	16.3386666666666	26.5286666666666	13.2621666666666	32.6186666666666	6.12199999999999	3.05800000000001	7.14233333333332	3.05799999999999	3.0605	5.10166666666665	4.08133333333332	3.06100000000001	6.12199999999999	6.12099999999998	7.14233333333332	5.10583333333334	3.0605	4.08466666666667	7.14116666666668	4.08133333333334	7.13533333333332	3.05800000000001	1.02016666666667	6.11600000000001	5.10166666666668	3.06100000000001	3.06099999999999	10.2016666666667	6.12099999999998
477	204.094104741511	204.087560891205	204.09888474851	317.804	315.262	319.35	4	4	116.410285714286	272.645142857142	310.166857142857	368.323142857143	157.124	241.807714285714	142.719999999999	356.079714285714	111.211142857143	120.393714285714	37.777	28.5439999999999	95.826285714286	74.4808571428571	108.150285714286	106.198857142857	45.9128571428571	26.5348571428572	17.3448571428571	37.7505714285714	89.7851428571428	18.3651428571428	28.568	89.9234285714281	76.5214285714285	13.2637142857143	9.18257142857142	121.414	30.6085714285714	63.2577142857143	67.3388571428571	54.0751428571428	206.097714285714	117.332857142857	32.6491428571428	38.7708571428571	82.6431428571428	103.048857142857	75.5011428571428	43.9029999999999	8.16228571428571
478	204.122567952474	204.121933073332	204.122724953111	203.033	203.021	203.044	3	3	16.3253333333334	32.6506666666667	22.4436666666667	34.6897142857143	53.0053333333332	108.155333333334	42.8470000000001	136.724666666667	39.7865000000001	45.9075000000001	11.2236666666666	37.7452857142857	51.9908571428571	51.0166666666668	57.136	68.3591428571428	76.4571428571428	65.2906666666668	42.8540000000001	40.8133333333334	14.2706666666666	19.3863333333334	20.3885714285714	14.2846666666667	39.8255000000001	18.3651428571428	16.3108571428571	160.166166666667	74.4721666666668	48.9760000000001	58.1590000000001	47.9556666666668	399.905333333334	253.042666666667	95.9113333333336	197.912333333334	299.929	307.070166666667	238.746857142857	314.262666666666	80.5931666666668
479	204.137200969302	204.137200969302	204.137200969302	344.827	344.827	344.827	1	1	12.2434285714286	16.3245714285714	12.2434285714286	12.2434285714286	17.3448571428573	12.252	11.242	24.4834285714284	24.4457142857143	46.9331428571428	22.4462857142857	44.8862857142855	9.18257142857142	19.3854285714286	10.2028571428571	9.18257142857142	6.12085714285711	13.2748571428572	10.2142857142857	10.1942857142857	7.142	13.2637142857143	7.142	8.15657142857143	10.2028571428571	12.2434285714286	8.16228571428571	11.2231428571429	12.2434285714286	11.2325714285715	16.3222857142858	5.10142857142857	139.922666666666	54.0751428571428	12.2434285714286	22.4431428571427	47.9534285714289	105.089428571429	43.8722857142857	66.2628571428574	46.9725714285712
480	205.044666141659	205.040321898932	205.055392339509	269.345	265.269	272.428	19	19	16.3245714285714	13.2643333333334	14.2986666666666	21.426	10.2028571428571	51.0571428571426	16.3245714285714	15.3042857142857	1493.81166666666	1791.59890909091	1065.50812500001	2037.40084615384	22.4274285714286	18.3651428571428	11.2215714285715	24.4868571428571	7.13399999999996	87.7445714285714	75.5046666666669	4.08533333333336	13.2637142857143	15.305	19.3854285714286	24.4880000000001	20.422857142857	10.21	13.2621666666666	6.12200000000001	20.4057142857143	11.2328333333334	17.3598333333334	16.3245714285714	12.254	34.6897142857143	14.3103333333333	12.242	46.9331428571428	8.16228571428571	20.4057142857143	29.5675714285714	38.8034285714284
481	205.095900792114	205.090849291808	205.107025707845	193.827	189.775	194.876	28	28	90.8054285714285	229.564285714286	187.890285714286	290.781428571428	159.298285714286	253.030857142857	158.144285714286	720.943666666668	470.373666666668	643.800285714285	193.854285714286	848.569714285714	187.732571428571	212.219428571428	188.885	153.021428571428	292.822	291.801714285714	180.590571428571	385.938	204.057142857143	258.910666666667	254.015571428571	288.740857142857	221.402	190.793428571428	132.637142857143	288.740857142857	178.55	155.972571428571	210.178857142857	137.854285714286	756.067000000002	302.004571428571	154.063142857143	252.853714285714	359.140571428571	333.633428571428	134.677714285714	340.775428571428	303.789714285714
482	205.988680754552	205.987232871763	205.990546400418	302.991	299.953	303.031	3	3	11.2236666666667	7.14233333333335	16.3263999999999	8.16266666666669	5.10166666666668	9.18149999999997	9.18299999999994	3.0635	4.08560000000002	5.10166666666668	5.10083333333332	1.02033333333333	9.18150000000006	8.16266666666669	13.2621666666666	10.1933333333334	3.06050000000002	5.09666666666666	6.12200000000001	6.12200000000001	5.101	5.10699999999997	5.10166666666668	17.3428333333334	17.3428333333334	4.0813333333333	7.14816666666668	12.2448000000001	4.0813333333333	10.2033333333334	14.2963333333334	2.04233333333332	16.3424000000001	11.2236666666666	7.13533333333338	6.12100000000004	13.2626	21.4284000000001	5.09666666666666	9.18149999999997	13.2643333333334
483	206.052181711085	206.047763681229	206.063132807894	269.345	265.269	272.428	19	19	17.3448571428571	21.426	19.4017142857142	30.6085714285714	19.3854285714286	28.5919999999999	23.4665714285714	77.5417142857142	1520.3727	1731.2794	1017.58575	1987.447	20.3885714285715	18.3651428571428	18.3625714285715	21.426	33.6317142857141	53.0548571428571	56.1157142857143	66.3742857142859	7.142	13.2637142857143	7.142	16.3245714285714	11.2325714285714	13.273	8.16228571428571	8.16228571428571	13.2637142857143	6.12599999999999	18.3805714285713	8.16228571428571	30.6342857142858	25.5071428571428	15.3278571428571	11.2231428571429	38.7708571428571	7.142	17.3448571428571	20.3914285714286	28.5919999999999
484	206.064927059081	206.064547165339	206.080509306451	406.044	403.006	408.085	3	3	5.10124999999999	8.16199999999998	17.346375	13.26325	3.061125	10.2025	9.18225000000004	19.3871249999999	21.4252500000001	27.5467499999999	5.10124999999999	15.315	8.16200000000003	9.18224999999997	13.26325	14.2835	12.2430000000001	12.2445	16.324	21.4252500000001	8.16199999999998	10.18875	5.105	9.18225000000004	17.34425	8.17899999999997	6.12149999999998	19.3847499999999	20.4050000000001	12.2430000000001	21.441	6.12524999999998	29.5872500000001	24.4860000000001	8.16299999999995	4.07849999999999	36.7289999999999	6.12150000000003	7.14262500000001	22.4455000000001	27.5467500000001
485	206.495458716742	206.495458716742	206.495458716742	299.953	299.953	299.953	1	1	8.16228571428571	23.4632857142858	24.4868571428571	23.4665714285714	24.4697142857143	21.4229999999999	22.4462857142857	17.3448571428571	0	4.08114285714286	1.02028571428571	3.06085714285714	18.3625714285713	22.462	24.4868571428571	22.4274285714285	11.2231428571429	10.2028571428571	6.12171428571428	13.2637142857143	24.4834285714284	9.18899999999999	9.18257142857142	12.2434285714286	11.2215714285714	13.2637142857143	5.09714285714287	17.3448571428573	7.13600000000002	16.3222857142858	8.16914285714289	16.336	25.5250000000002	23.4665714285714	11.2152857142857	8.16228571428571	14.284	22.4651428571429	3.05887499999999	18.3651428571428	10.195
486	206.886347771307	206.878948142067	206.896580777497	48.966	46.913	50.002	39	39	2904.5094	3761.1944	3994.08300000001	3472.931	3193.3825	4071.396	3183.648	2278.7434	3064.6808	2968.782	2422.975	3608.1344	3625.9685	4057.53425	3839.20075	3956.0908	2745.3582	5214.24220000001	3267.7006	3081.155	2757.73575	293.832	388.056	1626.0688	3135.0746	1803.802	1638.5215	3293.8512	3366.2996	2981.6088	3413.66675	2614.7726	3205.4684	5109.16160000001	3176.03825	3656.0932	3461.5386	3921.3972	3194.40275	3483.983	2895.5472
487	206.997028903054	206.989803134901	207.004254671208	301.9905	299.953	304.028	2	2	46.935333333333	84.6876666666669	101.013	58.1494999999998	92.8503333333336	70.4030000000002	57.1386666666668	65.3653333333332	5.10666666666665	5.10166666666668	9.18300000000002	11.2236666666667	59.1793333333329	36.7259999999999	58.1494999999998	94.7979999999998	31.6303333333331	60.1406666666671	13.2621666666666	31.6251666666666	52.0370000000001	8.17066666666665	16.3253333333334	23.4638333333333	59.1793333333329	24.4880000000001	11.2291666666667	82.6470000000002	25.5083333333334	38.7726666666664	37.7831666666667	49.0160000000001	73.5240000000001	58.1590000000001	12.232	17.3456666666665	28.5646666666668	88.7690000000002	15.29	17.3456666666667	39.7539999999999
488	207.050198820191	207.050198820191	207.050198820191	294.863	294.863	294.863	1	1	6841.79649999993	10526.9395	10521.8382499999	10864.1987999999	6164.35050000003	10780.98175	7873.26925000003	8653.76049999992	250.981500000001	511.145250000002	192.827250000001	237.718250000001	10754.9484	10603.4582499999	10503.47375	10762.0898	5695.03549999994	7665.13825000003	4719.67649999995	5800.52199999999	7668.19900000003	6157.20874999994	5518.53225000002	7846.74274999992	9301.1634	6458.18250000003	5397.90524999999	7047.88700000003	6249.52700000003	6276.57799999994	8591.52524999992	6323.50949999994	8441.54850000004	10264.73525	6397.98775000003	6976.46949999993	8096.70399999992	6389.48250000002	5382.83900000002	7961.01075000003	5000.44999999999
489	207.06191798857	207.051022835833	207.077728271484	295.878	287.697	306.052	228	126	7865.38257142857	12098.548	12030.7503333334	9508.264	8522.44657142857	12450.5465714286	9077.90566666669	10034.3173333334	379.501999999999	309.181200000002	521.347750000002	478.536333333334	10820.13	11037.4508571429	11399.6522857143	10794.6228571429	6308.42657142857	8063.318	4016.39616666665	6490.03742857143	8577.94233333327	6298.22371428571	5086.36166666668	8333.82857142853	9338.67514285714	6508.40257142857	5124.18866666666	8004.01760000005	5485.0326666667	7004.26142857143	9248.89	7204.23742857142	8597.2254	11485.3562857143	5701.62266666668	7349.118	7737.18766666668	7988.36940000004	4770.47999999999	8181.03266666661	4807.17600000003
490	207.058168105323	207.05375217662	207.075824911664	205.098	201.983	207.097	90	90	1306.08	2342.494	2285.35999999999	3134.46399999999	2040.269625	2955.66425	1923.17125	4538.072	730.558666666668	985.457999999999	253.030857142857	752.865428571428	2040.979	2965.97057142857	2520.32625	1919.09025	1432.49785714286	1687.4935	1118.194	1426.35942857143	1639.356	1652.805	1330.35428571428	1635.518	1253.93114285714	1317.09	961.321142857142	2303.376	980.380166666668	1123.33457142858	1244.80666666667	814.159500000001	2655.80371428571	1920.97383333334	1127.41571428571	1167.20685714286	2074.24085714286	1762.992	693.794285714285	1802.78175	716.240571428571
491	207.065115263968	207.05823542411	207.078626885472	231.605	227.519	246.904	133	81	81.6228571428571	271.168	216.487333333334	316.288571428571	1345.678	1928.669	1418.1475	2731.82525	227.757333333334	399.952	266.257285714285	331.592857142857	694.79025	1008.04228571429	976.212571428571	676.449428571428	3183.86585714287	2651.62975	1849.939875	2993.41349999999	416.276571428571	283.652666666667	186.398571428571	336.694285714286	410.154857142857	193.99	129.558142857143	1088.60675	686.628250000001	307.106	509.478999999999	263.233714285714	3490.41911111111	1323.26425	629.516285714285	823.341750000001	2594.49575	2000.71025	1479.41428571428	1836.45	1034.449
492	207.065455059673	207.063469359593	207.07832613299	327.501	315.251	335.668	21	20	99.9845000000004	213.258375	310.166857142857	271.396	332.601499999999	441.783714285714	426.464500000002	805.997500000003	36.7290000000002	32.6491428571428	31.6277499999999	37.7492500000002	340.80525	381.620250000001	308.946374999999	296.892749999999	398.917750000002	305.054749999999	255.062499999999	393.816499999999	98.8845714285718	242.462499999999	159.159	92.8541250000001	114.272	334.614666666666	135.69325	435.662	291.025714285713	134.673000000001	142.73	122.43	866.298375000001	465.272	318.318000000001	480.537750000002	929.480285714293	352.722285714287	146.934	1040.655	178.565625
493	207.074455769857	207.062965972514	207.078729966108	250.986	249.959	252.011	9	9	33.6694285714286	47.9534285714285	70.3972500000001	105.08575	92.8427499999997	125.706	101.008285714286	211.199142857143	19.38475	23.4632857142857	18.3651428571428	31.6288571428571	60.19475	84.6837142857142	64.27575	44.8925714285714	257.112	222.422285714286	171.288	268.335142857143	72.4466249999998	72.4910000000001	36.7302857142857	48.9737142857143	35.71	40.81	31.6288571428571	75.4985000000001	39.7911428571428	30.58875	43.8722857142857	30.6085714285714	173.315	64.278	35.71	42.852	109.16675	110.3355	34.6897142857143	74.4808571428571	96.9271428571428
494	207.06816674288	207.065980862845	207.075041029188	373.395	372.386	375.462	5	5	102.02	144.7974	182.633700000001	182.6337	240.929777777777	231.4719	268.338900000001	600.956699999999	21.4368000000001	22.4448888888888	15.3045	26.5434	142.842	189.6642	151.0044	137.6595	368.508800000001	152.01311111111	200.9991	382.3875	77.5428000000002	155.009600000001	115.2826	57.1367999999999	86.6745	151.996555555555	73.3752000000002	317.313299999999	188.755500000001	141.7383	78.6093	138.840888888889	613.200299999998	192.8178	146.9952	254.054700000001	384.665666666666	200.983777777778	36.7092	831.277972972972	103.0503
495	207.07252607676	207.067907036675	207.078055201499	358.6105	355.047	359.128	4	4	30.63	84.6807500000004	108.1465	106.106	91.8224999999997	124.470500000001	77.5389999999998	198.973124999999	14.2835000000001	34.6884999999999	14.2835	24.4709999999999	95.9035000000004	118.262	98.9642500000004	96.9237500000004	106.981875	90.8022499999998	111.20725	105.021375000001	45.9449999999997	57.1340000000002	46.9315000000002	51.0124999999999	44.8964999999997	47.9517499999999	23.4657499999999	97.9440000000004	48.9719999999999	32.6479999999999	48.9780000000001	32.652	203.029749999999	102.025	68.3567500000003	64.2600000000002	159.159000000001	88.7726250000001	25.5062500000001	172.42225	29.5872500000001
496	207.073320537594	207.069985457711	207.077122201165	347.854	343.83	347.911	3	3	47.9541000000001	125.4969	186.809727272727	199.059545454545	164.263909090909	331.765909090909	197.149500000001	469.292	35.6554545454546	45.9122727272725	19.3857	27.5454	178.5525	189.7758	165.2886	136.8006	655.9886	360.348818181818	289.9924	606.7215	72.4393636363637	94.8879000000003	86.7255000000003	82.5957	89.7840000000001	133.655727272727	41.8322999999999	261.329454545454	175.486909090909	56.1495	107.121	53.0541818181816	597.168000000001	238.8906	169.369800000001	192.8178	614.204181818183	202.014	66.3195000000002	481.2984	91.8719999999997
497	207.099680060582	207.099033992526	207.100532157964	384.63	384.624	384.681	3	3	25.4857142857144	49.994	69.3344999999998	95.9874285714289	53.0548571428571	65.2982857142857	59.1765714285714	136.718285714286	23.4657499999999	30.5871428571429	12.2434285714286	25.5071428571428	45.9128571428571	53.0474285714283	63.2577142857143	54.0751428571428	63.2555000000003	41.8258571428573	39.8245714285712	77.5389999999998	58.1562857142857	70.3972500000003	74.4808571428571	77.5959999999999	59.1268571428573	36.725142857143	29.5872499999999	107.13	28.568	36.7289999999999	45.9128571428571	38.7708571428571	113.1645	49.994	19.3854285714286	31.6288571428571	49.994	68.3591428571434	20.3885714285713	55.0934999999998	13.2637142857143
498	207.135647565959	207.133756079408	207.139158317021	274.406	263.655	278.556	11	8	86.7242857142857	128.556	146.928	224.462857142857	68.3591428571434	170.387714285714	110.190857142857	91.8257142857142	64.2704999999998	111.211142857143	30.5828571428572	91.8257142857142	159.053142857143	198.955714285714	155.083428571428	151.002285714286	99.9040000000003	491.777714285714	360.160857142857	511.163142857143	262.225666666667	480.577000000001	394.850571428571	380.566571428571	180.742285714286	222.578	215.250142857143	184.499333333333	130.596571428571	86.8578571428574	154.063142857143	83.6634285714285	58.1589999999996	131.616857142857	128.646	151.002285714286	136.718285714287	91.8150000000006	65.2982857142857	170.387714285714	38.8034285714287
499	207.13554250598	207.133565645751	207.138632669936	241.7805	232.626	242.11	10	7	233.645428571428	369.343428571428	422.043428571428	487.096500000001	380.566571428571	550.980000000001	439.373714285714	798.883714285717	43.8722857142857	63.3123333333334	23.4638333333334	46.9353333333334	372.404285714286	434.641714285714	395.870857142857	249.736666666667	866.222571428571	944.784571428571	474.432857142859	1080.48257142857	527.487714285714	674.294285714285	445.80242857143	649.922000000002	342.776000000001	336.694285714286	238.546285714286	463.144857142857	118.358666666667	165.286285714286	291.556571428571	310.166857142857	1035.59	299.194857142858	124.474857142857	134.564571428571	373.424571428571	451.986571428571	52.0370000000001	174.4485	89.7851428571428
500	207.137159840859	207.135992066473	207.139666748047	309.119	301.993	309.17	5	4	371.401333333331	882.547142857142	788.588833333338	859.822333333335	714.233333333335	807.083666666669	732.479666666671	1686.13485714286	24.4868571428571	39.7930000000001	13.2544285714286	32.6506666666667	635.667666666668	801.851000000005	725.457000000002	630.967333333332	290.781428571428	243.077333333333	316.561666666667	312.426	367.320000000001	582.583142857143	437.702571428571	265.274285714286	310.181333333334	578.529000000001	454.419166666667	765.124999999998	613.220333333335	381.586857142857	323.445666666667	332.628666666667	1512.06342857143	676.481000000002	736.646285714285	1089.66514285714	1540.70333333334	902.109999999998	177.335	1629.47233333334	379.874000000001
501	207.137081328932	207.135291309846	207.137552508871	289.7275	286.718	289.755	4	4	117.234285714286	159.142285714285	1435.542	683.591428571428	113.251714285714	1563.07771428571	164.381	280.578571428571	343.5715	343.836285714286	394.850571428571	281.559428571427	904.993428571428	488.64842857143	927.439714285714	504.021142857143	155.083428571428	436.682285714289	3421.8497142857	185.692	263.454857142856	5833.78950000002	3591.44685714284	565.782857142854	811.127142857142	4401.51257142857	3639.35914285714	349.958	4286.22028571428	75.4905714285716	701.956571428571	93.8662857142857	1439.7105	1260.05285714286	4513.744	5051.97642857143	5615.65257142861	101.008285714286	6835.91428571428	1571.24	3777.09771428571
502	207.428459244235	207.428459244235	207.428459244235	295.854	295.854	295.854	1	1	606.028499999994	360.148250000002	496.861750000002	506.043999999995	1169.20649999999	532.570499999995	1206.95575000001	2091.51249999998	2.04050000000001	2.04049999999998	1.02025	7.14175000000003	367.289999999996	431.565749999996	391.776000000002	369.330499999996	281.5752	85.7010000000004	40.8099999999996	258.1865	142.834999999999	128.551500000001	97.9440000000004	104.065499999999	153.037499999999	176.503250000001	89.9139999999998	1327.34525000001	183.420000000001	507.0394	132.632499999999	400.958249999996	2037.43925000001	398.917750000002	224.455000000001	342.7872	680.506750000003	1475.40700000002	135.693250000001	850.888500000004	61.2299999999999
503	207.486698303756	207.486096013201	207.48730059431	294.8485	294.829	294.868	2	2	319.338249999997	929.447750000004	1097.78899999999	1222.25950000001	771.309000000003	1201.7956	800.896250000003	1541.59774999999	1.02025	1.02025	2.04050000000001	3.06150000000004	839.665750000004	1024.33099999999	969.237500000004	875.374500000004	126.510999999999	128.551499999999	19.3847499999998	120.419	238.738500000001	51.0124999999995	47.9517500000002	185.685499999998	272.406750000001	140.794500000001	32.6959999999999	864.151750000004	204.050000000001	257.102999999998	280.568749999997	179.564000000001	1484.46375000001	896.799750000004	82.6402500000003	168.341249999998	652.959999999994	1008.2205	191.807000000001	452.991000000002	46.9315000000002
504	207.984141507595	207.983127017236	207.992709786551	294.863	294.858	299.953	3	3	61.212	566.211	679.586399999997	814.188	97.9392	681.4936	74.4746	115.2826	5.101	10.202	17.3434	22.4444	533.54716666667	594.454799999997	578.529000000001	582.51516666667	59.1716	165.293999999999	34.6935999999998	40.8159999999998	183.636	59.1716	45.909	181.631199999999	296.868500000002	64.2852000000004	48.9791999999998	93.8768000000006	32.6144	64.2726	227.549199999999	52.0403999999997	134.6664	498.8778	63.2524	57.1312	98.9594	91.9260000000005	61.2099999999998	73.4544	53.0607999999997
505	208.071793978822	208.06421093997	208.08536749371	295.877	291.796	301.999	163	98	1969.15142857143	3585.284	3714.86028571428	3673.19999999997	2483.08566666668	4002.58085714286	2650.70228571428	3292.44666666669	48.9679999999998	116.317999999999	31.6251666666666	49.9963333333335	3189.41314285714	3910.97714285712	3603.64914285714	3297.56342857143	1429.42028571429	2087.43149999999	689.6552	1465.13028571429	2134.53733333332	1271.33533333334	932.645599999996	1999.09942857142	2370.12371428571	1116.31759999999	970.278400000001	2780.27857142857	1103.93800000001	1775.38	2318.83883333333	1732.44514285714	3186.73371428573	3517.94514285714	1167.26133333334	1375.49920000001	1655.7846	2660.07714285715	947.951599999995	1797.53366666668	757.265600000001
506	208.071461704799	208.066323503333	208.084617460497	231.594	228.494	246.904	33	22	16.3245714285714	40.7771428571428	32.6773333333334	36.7302857142857	209.334285714286	288.983428571428	242.794	444.406875	27.5760000000001	58.1562857142857	32.6445714285714	58.1562857142857	85.704	152.022571428571	149.086857142857	85.704	541.771714285714	447.905428571428	264.254	491.777714285714	65.2982857142857	51.0142857142857	27.5014285714286	45.9128571428571	48.9737142857143	30.63	18.3625714285714	168.3275	84.6837142857142	42.852	70.4489999999999	23.4665714285714	614.728	211.199142857143	95.9068571428571	97.9337142857142	404.033142857143	328.532	191.813714285714	254.051142857143	144.880571428571
507	208.061401526687	208.059401451169	208.077504047128	205.078	201.983	205.09	7	7	181.610857142857	367.302857142857	337.714571428571	529.528285714286	296.653714285714	460.148857142857	277.517714285714	747.869428571428	152.022571428571	197.935428571428	63.2577142857143	208.138285714286	295.848333333332	428.52	367.302857142857	275.477142857143	210.002285714286	233.645428571428	168.347142857143	215.250142857143	235.521	212.219428571428	208.982857142857	258.132285714286	166.306571428571	177.529714285714	125.495142857143	357.4	119.373428571429	154.041571428571	200.996285714286	110.196	447.905428571428	295.882857142857	180.590571428571	164.266	307.106	263.233714285714	101.008285714286	284.393999999999	104.069142857143
508	208.085839077645	208.085766170834	208.086434170249	295.877	295.86	300.961	3	2	1966.18233333334	3585.45133333334	3706.87100000001	3674.22033333331	2287.58733333332	3994.60499999997	2414.10866666667	3304.98742857144	48.9679999999998	116.317999999999	31.6251666666666	57.1386666666668	3189.56199999998	3497.93119999998	3600.16816666666	3295.13833333332	1421.09216666668	1884.55566666667	1406.01933333334	1453.975	2139.63899999999	1945.45783333335	1712.11933333334	2281.46533333334	2370.23433333332	2264.11966666667	1672.32633333334	2488.59300000001	2321.25833333334	1775.38	2639.60233333334	1612.8835	3179.85949999999	3980.32033333334	2097.80533333334	2503.48900000002	3479.78850000002	2428.73066666668	2256.97733333334	3118.64949999999	1714.16
509	208.091005432472	208.091005432472	208.091005432472	273.425	273.425	273.425	1	1	25.5041666666666	65.3013333333335	106.114666666667	109.175666666667	47.9556666666668	61.2099999999998	35.7116666666668	159.146	11.2218333333333	24.4840000000002	11.2126666666666	26.5286666666667	20.3866666666666	41.8268333333332	38.7663333333332	31.6288571428571	33.6379999999999	75.5046666666669	49.9963333333335	41.8336666666664	34.6913333333334	53.0573333333335	46.935333333333	62.2403333333335	29.6138333333334	23.4868333333334	31.6251666666666	35.6766666666666	11.2236666666667	15.3325	20.4066666666667	25.5083333333334	89.7893333333327	46.9276666666665	20.4199999999999	6.12099999999998	23.4676666666667	26.5243333333335	12.244	22.4473333333332	8.16933333333335
510	208.134202118694	208.134202118694	208.134202118694	224.469	224.469	224.469	1	1	7.14233333333332	8.16133333333331	10.2033333333333	7.14116666666664	4.08466666666667	9.18299999999998	7.14233333333332	13.2621666666666	9.17399999999998	30.6099999999999	20.4066666666666	16.3386666666666	11.2218333333333	10.2116666666666	9.18299999999998	8.16266666666665	23.4676666666666	17.3428333333334	183.629999999999	20.3866666666666	10.2016666666667	32.6453333333332	23.4638333333333	4.08133333333332	8.16133333333331	21.4269999999999	12.244	5.10166666666665	62.2301666666665	9.18299999999998	4.08133333333332	3.06085714285715	14.2846666666666	11.2218333333333	65.2906666666665	76.5249999999998	288.740857142858	6.12700000000001	191.791333333333	158.151666666666	103.036833333333
511	208.887821037021	208.88088879401	208.898040887816	48.966	46.919	49.997	31	31	814.159500000001	1079.5832	1199.7552	1028.5632	878.435250000001	1139.7868	908.156000000001	653.696000000001	752.944500000001	707.033250000001	649.867400000001	995.7152	961.0284	1271.1692	1137.8396	1067.1815	728.399	1490.5122	957.9678	805.958	763.147000000001	68.35675	87.8232	348.2974	864.1094	455.0315	459.18	873.2912	942.849600000001	830.605600000001	976.793000000001	762.089400000001	920.265500000001	1428.28	916.184500000001	1091.828	947.7658	1135.7968	912.237600000001	1015.099	827.428
512	208.971155129016	208.971155129016	208.971155129016	48.96	48.96	48.96	1	1	225.5084	323.4034	336.666	436.7312	255.05	388.6962	266.3244	276.7994	328.5044	489.696	220.3632	739.645	408.08	504.999	426.9452	381.5548	942.664800000001	919.2002	599.877600000001	905.9376	256.0702	66.3	90.8155999999999	157.2956	226.5288	118.339333333333	91.818	246.9368	263.2116	238.7736	299.2702	280.555	407.1396	453.989	216.310666666667	294.8378	595.9136	373.4664	271.3732	358.1604	287.452
513	209.041038568789	209.039950246144	209.042126891434	144.8825	144.871	144.894	2	2	72.5011428571428	236.507428571428	225.493666666667	274.738666666667	10.2028571428571	247.929428571428	20.42	18.3497142857143	142.84	269.355428571428	116.312571428571	17.3448571428571	164.243	194.710857142857	219.330714285714	147.948333333333	20.4057142857143	94.8865714285714	27.5477142857143	11.2231428571429	412.551333333334	368.323142857143	412.147333333334	454.027142857143	255.071428571428	284.659714285714	230.390857142857	247.941000000001	122.42	16.3108571428571	190.793428571428	12.2434285714286	16.3245714285714	239.767142857143	172.428285714286	42.8470000000001	144.880571428571	12.2331428571429	130.578285714286	254.015571428571	18.3651428571428
514	209.0459103538	209.043457889389	209.048362818211	221.38	221.363	221.397	2	2	7.1414	11.2218333333334	12.2424	20.404	8.16320000000001	17.3264	11.2244	13.2643333333334	648.931999999998	601.968571428571	240.8144	12.2568	4.0808	11.2244	14.2856	13.2652	15.303	7.1414	1.0202	6.12240000000001	2.0408	11.2218333333334	7.1414	10.1933333333334	4.0768	3.0576	8.15360000000001	1.0202	9.1818	17.3456666666667	8.15466666666669	13.2626	15.3025	5.10166666666668	9.17250000000001	9.18360000000001	8.1616	8.1616	3.0606	6.1212	7.1414
515	209.071918361498	209.068850321942	209.089857268752	295.877	294.829	300.99	23	13	302.018666666665	683.591428571428	709.131666666668	665.226285714285	410.173999999997	740.727428571428	388.747000000001	372.786666666666	17.3428333333333	24.4879999999998	13.2643333333334	22.4473333333334	587.711999999996	655.573714285711	644.820571428571	673.294285714288	221.3834	357.116666666668	232.6056	218.365600000001	405.072333333331	326.453333333335	240.814400000002	377.153333333332	404.051999999997	404.052000000001	273.735200000001	427.519666666668	421.397666666668	259.181599999999	464.191	258.102166666666	558.646857142859	611.179666666668	305.099600000002	365.2316	571.293333333337	431.00266666667	392.828333333334	628.422666666665	262.225666666667
516	209.091553894739	209.091553894739	209.091553894739	295.86	295.86	295.86	1	1	301.017999999999	627.453750000003	709.177999999997	664.280399999997	407.0598	739.645	387.752000000002	592.232666666671	11.2222	19.3838	11.2222	20.4080000000001	587.6352	621.423599999997	640.6856	614.1604	230.5652	357.139999999998	165.280499999998	221.426799999999	403.9992	243.8278	171.402000000001	359.127999999997	402.979	321.426000000002	221.426799999999	425.506800000003	341.834000000002	274.4338	459.112499999996	257.0904	557.0292	611.219600000004	212.212000000001	286.6762	446.8476	427.966600000002	261.1712	503.9788	212.243200000001
517	209.133535964925	209.127522359869	209.14105661117	116.825	115.271	119.37	4	4	3.06075	8.15600000000001	5.10142857142857	5.10142857142857	6.12149999999999	5.10124999999999	6.1215	7.13649999999999	4.0815	4.081	4.08114285714286	2.0405	2.03885714285715	4.08457142857143	6.12171428571429	4.08114285714286	1.02028571428571	4.081	3.06075	4.07850000000001	1.02028571428571	0	2.04228571428571	11.22275	6.1215	1.020375	3.06075	2.04228571428571	2.04057142857143	3.06042857142857	3.06075	2.04228571428571	7.13737500000001	3.06075	3.06075	1.02028571428571	1.02028571428571	2.04057142857143	6.1215	2.04028571428571	1.020375
518	209.149912472429	209.149912472429	209.149912472429	370.398	370.398	370.398	1	1	12.244	29.5751666666667	32.6487272727273	33.66825	29.6017499999999	29.5727500000001	26.5286666666666	47.95175	20.4066666666667	20.405	24.486	23.48875	31.62775	42.8505	23.46575	24.486	27.5602499999999	28.567	27.5490000000001	28.567	48.972	45.8925	33.66825	31.62775	31.6122499999999	24.486	38.7346666666668	28.567	18.366	23.4676666666666	30.6225000000001	20.415	39.78975	24.486	26.5265	27.5489999999999	34.6885	34.7054999999999	26.5286666666667	25.4833333333333	9.18225
519	209.150885121076	209.15051552282	209.152184182537	321.395	319.367	322.382	5	5	14.284	26.5497142857144	32.6491428571428	54.0751428571428	32.6479999999999	31.6277499999999	22.4274285714286	38.7654285714287	14.284	17.34425	12.2434285714286	12.2331428571429	25.5071428571428	28.568	21.426	32.6491428571428	33.6647142857144	35.7100000000003	24.4868571428571	38.7708571428571	41.8317142857143	49.9520000000002	28.568	37.777	25.5035714285715	32.624	15.2914285714285	31.6288571428571	14.296	13.2637142857143	12.2331428571428	14.2840000000001	31.6288571428571	17.3448571428571	11.2231428571429	19.3854285714286	33.6694285714286	21.4080000000001	14.284	36.7302857142857	12.2434285714286
520	209.151309653345	209.150513694629	209.153385422637	345.881	343.853	346.926	5	5	15.3025000000001	9.18150000000006	25.5071428571428	23.4665714285714	13.2637142857143	18.3625714285713	17.3456666666667	48.9737142857146	8.14857142857142	2.04066666666667	6.12200000000001	10.2033333333334	11.2218333333333	20.4033333333333	28.5646666666666	7.14116666666664	98.9677142857142	25.5083333333334	69.3713333333338	114.255999999999	47.9534285714285	92.846	38.7726666666668	49.9520000000002	16.3253333333334	24.4880000000001	27.5477142857143	42.852	14.2846666666667	25.5250000000002	28.5693333333334	22.4473333333334	60.1968571428571	40.8066666666665	27.5477142857143	21.426	49.994	42.852	7.14116666666671	53.0102857142859	7.14816666666668
521	209.151907799559	209.151255495635	209.152356868959	250.484	249.92	250.991	4	4	18.3645	18.36675	13.26325	11.22275	12.243	4.088	9.18225000000001	38.7695	2.0405	1.02025	3.06112499999999	3.06075	12.243	28.567	12.243	13.26325	42.8505	17.34425	34.66725	53.053	25.5093749999999	43.903	8.16200000000001	27.54675	20.4075	10.2025	3.06075	18.3645	4.081	11.215875	4.081	11.22275	8.15600000000001	10.2025	6.1215	4.081	7.14174999999998	16.346	3.06075	3.06075	3.06075
522	209.150947849878	209.150006890587	209.153071491265	313.2075	310.184	313.257	4	4	37.7538750000001	76.5166666666668	84.6876666666666	113.318666666667	59.1793333333333	66.3144444444441	52.037	189.658	21.4246666666666	24.488	14.294	17.3456666666667	46.874	61.2133333333331	47.9556666666666	42.8260000000001	96.9211111111107	71.4622222222221	41.8302500000002	98.9615555555557	45.915	60.1996666666666	56.1183333333333	57.176	43.8695555555554	37.7523333333333	31.6471249999999	59.1793333333333	28.5693333333333	32.647111111111	29.5872500000001	26.5286666666666	64.2809999999999	36.7335	37.7482222222221	32.647111111111	54.0717777777775	61.1800000000001	25.4916666666666	53.0530000000002	16.3339999999999
523	209.150582180348	209.150421142578	209.152881328876	381.577	381.546	381.615	4	4	12.2352	22.4473333333333	21.4270000000001	32.6656000000001	25.505	42.8525999999999	21.4242	49.9963333333333	16.3342222222222	18.3654	17.3456666666667	14.2842	28.5684000000001	47.9259	31.6292999999999	24.4752000000001	54.0364444444444	52.0659	28.5823999999999	44.8946666666669	41.8322999999999	28.5662222222223	35.7077777777778	41.8291111111109	40.836	31.6292999999999	16.3235555555556	39.793	27.5454	28.5506666666666	31.6292999999999	26.5252	52.0313333333334	40.8120000000001	26.5431111111111	21.4246666666666	36.7307999999999	53.0556000000002	32.6304	42.854	11.2233
524	209.149815054501	209.149449338751	209.154482355378	300.939	298.961	300.989	3	3	220.400999999999	576.441250000002	461.209500000001	540.732499999998	422.383500000002	562.157750000002	383.661000000001	598.306	13.273	17.3442500000001	12.243	18.3644999999999	418.302499999999	534.938499999998	495.841499999999	490.3795	203.029749999999	222.278250000001	107.12625	200.989249999999	315.257250000001	189.906	168.361875	240.778999999999	284.649749999999	171.423	146.88	387.742500000001	167.3415	264.244749999999	264.439	216.452	611.504125000002	392.844375000001	167.2185	183.644999999999	228.536000000001	462.229875000001	87.6769999999995	264.244749999999	112.15875
525	209.151893464468	209.151642956045	209.152143972891	239.249	238.747	239.751	2	2	44.8946666666666	113.244666666667	135.615666666667	84.7337777777777	50.9833333333333	31.6268888888888	53.0168888888888	172.436333333334	2.04066666666666	4.08355555555555	2.04044444444444	1.02033333333333	13.2643333333333	23.4676666666666	23.4676666666666	14.2753333333334	54.0423333333333	11.2163333333333	25.5055555555556	36.732	17.3437777777778	32.608	17.3437777777778	15.3033333333334	16.336	6.12533333333334	12.228	24.4853333333333	12.244	4.07866666666666	4.07866666666666	10.2033333333333	15.3033333333333	8.16711111111113	6.12133333333333	8.15733333333333	9.18199999999999	6.12133333333333	4.08133333333333	6.12133333333333	6.12199999999999
526	210.061158900287	210.058005458197	210.075014634566	121.388	118.349	121.433	17	17	66.3185714285714	149.856	147.948333333333	187.732571428572	237.926285714286	230.584571428572	261.193142857143	415.256285714286	198.9325	271.396	146.921142857143	246.909142857143	203.885714285714	312.469714285714	276.729714285714	207.118	261.156571428572	274.456857142858	224.462857142857	180.565285714285	97.952	32.6186666666667	48.9737142857144	59.1268571428572	148.836571428571	88.7524285714285	69.3794285714285	297.673142857143	183.651428571429	200.996285714286	222.266571428571	94.9530000000001	1072.05	507.082000000001	229.564285714286	334.653714285715	1144.814	709.694285714285	437.702571428571	596.365714285715	306.085714285714
527	210.07318366312	210.071027550599	210.080208260672	143.863	143.845	146.923	7	7	86.8133333333331	165.294	107.135	149.090333333334	113.251714285715	182.631142857143	80.7267142857145	359.824666666666	966.255666666664	1178.38875	563.197714285716	885.608	85.704	129.485571428571	103.048857142857	89.7851428571428	606.049714285714	332.613142857144	166.306571428571	484.658333333332	359.509333333334	335.689666666666	307.106000000001	345.892999999999	337.730333333333	329.506142857142	321.12	267.327333333333	176.509428571429	176.361142857143	309.110499999999	217.320857142858	524.365666666665	272.416285714287	240.787428571428	207.118000000001	348.937714285715	317.086714285714	179.570285714286	356.079714285716	151.002285714286
528	210.991618541321	210.987705698321	211.003993644295	294.8605	292.805	296.903	8	8	11.2231428571429	28.568	27.5467499999999	31.6288571428571	16.3245714285714	27.5477142857143	17.3448571428571	18.3497142857143	514.224	557.083800000002	855.989750000004	584.587333333334	39.7911428571428	33.6977142857141	26.5274285714286	32.6445714285715	33.6694285714286	38.7708571428571	30.6085714285714	40.8114285714286	33.6682500000001	18.3651428571428	13.2637142857143	20.3914285714286	27.5477142857143	10.2028571428571	14.284	14.2835000000001	15.3042857142857	14.284	27.5477142857143	12.2434285714286	20.3885714285715	25.5071428571428	16.3245714285714	15.3042857142857	13.264875	12.252	14.284	17.3424285714285	11.2231428571429
529	211.093593422545	211.093593422545	211.093593422545	207.091	207.091	207.091	1	1	13.2643333333333	19.3831666666667	16.3226666666667	20.4033333333334	14.2706666666667	12.242	22.4436666666667	22.4488	49.9881666666667	59.1696666666668	22.4473333333334	35.7058333333334	16.3413333333334	24.4879999999999	16.3253333333334	13.2643333333334	14.2846666666667	14.2823333333334	8.16266666666669	15.305	17.3428333333334	17.3456666666666	7.14116666666668	11.2328333333334	11.2236666666667	8.16266666666669	2.04066666666667	21.4445	9.18150000000001	9.18300000000002	8.16320000000001	8.16133333333335	17.3428333333334	13.2652	5.10166666666668	5.10083333333334	10.2016666666667	19.3831666666667	8.16266666666669	5.10166666666668	4.08133333333334
530	212.059601004301	212.054800232969	212.072812075114	59.174	56.096	61.198	24	24	2.03866666666667	7.14233333333333	7.14280000000001	6.1212	1.02033333333333	8.1616	3.061	12.2448	5.09583333333333	4.08133333333333	5.101	8.16133333333334	1.02033333333333	9.18359999999999	5.101	5.10166666666667	692.693166666667	669.702	241.034666666667	479.556666666667	6.122	5.10083333333334	1.0202	2.0404	6.116	2.04066666666667	0	1.0202	2.04066666666667	1.0214	8.16320000000001	3.0605	5.10166666666667	8.16133333333333	2.04066666666667	4.08133333333333	4.0808	7.1414	4.0816	4.0856	2.04266666666667
531	212.059571294299	212.055050739297	212.071609385692	78.553	68.357	79.586	27	24	3.06075	4.07850000000001	2.04057142857143	5.10125	5.10125	5.0975	4.081	8.16199999999999	3.06075	2.04475	4.081	2.0405	3.06075	4.07850000000001	6.1215	2.0405	1255.338	821.301249999999	347.90525	759.066000000001	4.08057142857143	2.04075	1.02025	7.14174999999999	4.081	3.058875	3.06075	3.0585	1.02025	2.04057142857143	3.058875	1.020375	6.1155	6.1215	4.08150000000001	2.0405	6.12171428571428	3.05828571428571	4.081	3.06085714285714	4.081
532	212.848254557868	212.844076343611	212.860864373895	49.98	47.94	60.183	26	25	240.798666666667	480.4985	387.726666666667	353.035333333333	312.171	423.369166666667	330.588	243.037666666667	447.853166666667	514.164	139.785666666667	845.718166666667	262.988	365.219666666667	349.239	337.675166666666	1615.18766666667	1702.65816666667	1243.58316666667	1908.249	200.972833333333	10.2033333333333	10.2033333333333	94.9375	315.283	134.662	79.573	392.828333333333	488.659833333334	270.388333333333	343.112	303.039	707.091	767.254857142857	421.378	568.325666666667	932.584666666667	758.107666666667	521.305166666667	864.222333333333	346.573333333333
533	213.918331153664	213.915708171079	213.920954136249	42.838	42.832	42.844	2	2	59.1793333333333	95.8956666666666	128.562	112.236666666667	42.847	78.5528333333333	48.968	49.9963333333333	560.685714285714	664.206	376.503	291.767666666666	23.4676666666667	55.098	36.732	38.7663333333333	52.037	74.4843333333333	38.7663333333333	44.8888	44.8873333333333	48.976	36.732	45.915	46.9353333333333	38.7676	34.6856666666666	26.5286666666667	24.484	30.605	26.5546666666667	20.4233333333333	19.3863333333333	37.7523333333333	32.6506666666667	19.3831666666667	21.427	31.6561666666667	23.4868333333333	21.427	19.3863333333333
534	213.964662289649	213.959078844413	213.97866041345	102.032	93.858	115.3	114	107	2861.47246153846	4354.252875	4901.34421052632	4212.66657894737	3230.19944444444	4126.96447368421	2396.60833333333	3718.051875	93.8258461538461	208.142769230769	57.1372307692307	116.315076923077	2511.97785714286	3038.3045	2928.22	2800.595	307.089461538462	645.562615384615	581.575384615384	359.978538461539	2750.81866666667	2262.45643478261	2301.684	2890.764	2100.8234375	2041.52025	1906.89	2342.53928571428	1538.57127272727	2021.11525	2491.19372727273	1865.24745454546	1804.77311111111	3699.4265	2165.01872727273	2339.42676923077	1411.66581818182	2663.966	2870.90533333333	1147.75	1089.16581818182
535	213.982439299643	213.981676346216	213.983202253069	116.309	116.303	116.315	2	2	204.057142857143	334.653714285714	418.258571428572	475.453142857144	242.828	401.992571428571	364.242	330.294857142858	67.3388571428571	83.6634285714287	30.6085714285715	56.1157142857143	113.251714285714	139.681285714286	116.312571428571	106.109714285714	31.6288571428571	20.4057142857143	25.5071428571429	21.426	133.657428571429	135.698	195.011	112.231428571429	56.1157142857143	126.515428571429	184.516571428571	258.313	90.8054285714287	122.434285714286	112.231428571429	83.7337142857144	181.458285714286	272.187428571429	158.144285714286	190.766714285714	107.055	231.442714285714	112.231428571429	169.367428571429	59.1765714285714
536	214.053742692277	214.053742692277	214.053742692277	74.473	74.473	74.473	1	1	1.02028571428571	6.11325	6.12171428571428	8.16228571428571	6.12149999999999	6.11699999999999	1.02028571428571	4.08114285714286	1.02028571428571	3.063	3.06085714285714	7.14174999999999	3.06085714285714	10.2028571428571	6.12171428571428	4.08057142857143	42.8505	29.5882857142857	18.3645	45.91125	1.021	3.06042857142857	4.08114285714286	8.16228571428571	5.10142857142857	0	3.06085714285714	5.09714285714285	6.12171428571428	5.10142857142857	8.16228571428571	1.02028571428571	5.101875	4.08114285714286	4.08114285714286	5.10142857142857	10.2028571428571	4.08057142857143	2.04057142857143	4.08114285714286	6.1215
537	214.057918810792	214.05716031751	214.058198618334	53.041	52.02	53.047	3	3	72.4377500000001	173.4425	262.58975	277.508	168.34125	355.047	210.1715	271.3865	25.50625	22.4455	5.10124999999999	29.58725	235.33125	284.64975	290.77125	322.399	221.39425	115.45775	76.5187500000001	222.7415	27.54675	4.081	4.08199999999999	13.26325	47.95175	24.4848	6.12149999999999	96.9475	74.4782500000001	51.075	32.648	31.61225	173.4425	46.9315	41.8404999999999	65.296	175.526	114.268	30.6075	255.0625	40.808
538	214.852257699436	214.844557525793	214.859957873079	48.9605	47.94	49.981	2	2	2097.80533333333	3177.318	2989.08833333333	3831.35166666667	2529.40633333333	2383.49866666667	2221.26566666667	2794.93316666667	135.682166666667	168.347142857143	37.7461666666667	249.981666666667	3082.94366666666	3023.774	2996.103	2848.77066666667	730.439333333334	794.709833333334	321.405	528.878	4584.35766666667	3064.08	2638.69466666666	4827.05483333333	3848.69733333333	2206.878	1958.01966666667	1716.20066666667	634.647333333333	2925.29566666667	3168.68016666667	2703.44166666667	1246.84733333333	1282.3495	921.318	359.157333333333	227.534333333333	959.032	143.867	341.811666666667	1228.41142857143
539	214.910171319343	214.90989537021	214.910481092665	45.916	44.89	45.922	3	3	4485.019	6709.986	6973.40875	7738.38555555556	4401.3585	5710.33925	4338.103	4657.802	441.822375	482.57825	420.343	955.97425	7197.86375	6495.602	6646.92875	6364.3195	1173.2875	1779.534	1227.36075	1351.996875	8876.95355555556	7091.75775	7045.5616	9180.832	8312.997	6309.999	6436.582	3138.289	3771.86425	5125.736	7066.30857142857	4896.716	2069.067	3550.47	4250.3615	2349.63575	769.2685	1635.99328571429	812.6165	1190.63175	5270.6115
540	214.916718213439	214.910759934503	214.931805027953	44.884	42.838	45.921	114	114	4481.95825	6709.164	6973.97833333333	7708.25857142857	4371.65222222222	5680.752	4302.39425	4638.9696	451.97075	482.595142857143	421.378	738.686857142857	7190.722	6496.623	6645.431	6363.126	898.950375	1779.316	997.839428571428	1144.76057142857	8841.796	7337.9976	7018.31485714286	9186.17920000001	8283.18422222222	6586.55466666667	6409.036	3138.20355555556	3860.626	5106.21222222222	7069.16444444445	4872.70266666667	1927.19977777778	3493.336	4339.12325	2320.0485	766.234571428572	1551.17914285714	848.569714285714	1242.63066666667	5467.96633333333
541	215.020478213532	215.01609186785	215.023791138912	53.058	52.026	60.195	4	3	3.06085714285714	8.16228571428572	9.1905	12.244	5.10142857142857	20.4066666666667	6.12171428571429	4.08466666666667	166.306571428571	222.432666666667	51.0166666666667	117.234285714286	11.2152857142857	9.183	18.381	11.2236666666667	74.4704285714285	84.7706666666667	82.6431428571428	50.0371666666666	5.10166666666667	17.3428333333333	9.183	3.061	12.2331428571429	10.2016666666667	7.14233333333333	9.183	12.2434285714286	2.04233333333333	14.2963333333333	6.12171428571429	27.5477142857143	21.423	11.2236666666667	19.3854285714286	34.6913333333333	12.242	21.427	30.605	18.3497142857143
542	215.922729327162	215.922486285179	215.922972369145	45.4005	44.891	45.91	2	2	240.787428571429	468.311142857143	451.00575	452.991	236.706285714286	359.140571428571	229.564285714286	229.564285714286	105.089428571429	143.860285714286	91.8225	82.6431428571428	440.748	391.043	394.850571428572	387.437142857143	48.9737142857143	110.190857142857	42.852	71.42	605.00825	418.317142857143	464.62	616.616888888889	527.46925	393.830285714286	393.8165	163.24	213.239714285714	253.030857142857	484.021714285714	259.370285714286	96.9271428571429	200.996285714286	248.949714285714	130.596571428571	35.70875	75.6174285714285	55.134	61.2225	315.268285714286
543	215.959106039858	215.954615396612	215.974685293449	102.0305	93.858	114.28	88	84	1428.9375882353	2020.06425	2461.93027777778	953.967142857142	1537.51675	1970.10275	1273.89078571429	751.924250000001	61.1907692307692	102.025	59.1778461538461	55.098	1257.46133333333	1414.182	1412.14133333333	1244.19266666667	139.771615384615	327.370615384615	253.022	147.877692307692	1407.97636363637	986.603727272727	1067.2338	1459.95670588235	948.853636363636	1083.5586	945.287181818182	1112.11142857143	853.9632	939.65025	1258.50371428571	898.494142857142	881.496000000001	1821.69166666667	1132.4775	1170.80025	670.594846153846	1327.34525	1343.63266666667	649.887	534.399384615385
544	215.979829246943	215.976068344116	215.994281069061	115.283	111.202	116.321	56	56	318.373714285714	498.849857142858	554.957714285715	598.907714285715	619.241166666668	1043.75228571429	667.189000000001	694.166	536.670285714285	601.996666666667	322.410285714286	335.674	288.740857142857	273.181333333333	272.3845	291.801714285714	130.602666666667	61.22	92.8351666666668	106.109714285714	249.97	249.76	318.604	216.275333333334	168.347142857143	215.280285714286	227.311333333333	584.012	356.079714285715	252.010571428572	287.720571428572	235.8895	718.697142857142	664.237	344.856571428572	504.970714285715	745.202285714285	650.942285714285	895.685428571429	751.950571428571	173.448571428571
545	216.936942710105	216.936940332602	216.945367959253	45.91	45.898	45.911	3	3	238.797	365.2316	360.1306	538.7712	139.7674	387.752	242.8552	203.0198	33.6666	45.918	160.1714	42.8484	444.8072	460.1102	523.3626	362.8352	34.6885	178.535	56.1110000000001	55.0908	608.1584	278.5692	415.7098	658.637142857143	502.0368	253.0096	372.373	84.6932000000001	167.3456	141.8356	436.137800000001	184.8915	34.6885	230.5652	138.7744	23.4646	122.448	68.5142000000001	154.2314	78.5554000000001	169.3615
546	217.970916445442	217.965301644649	217.984125834577	115.2835	111.208	116.321	28	28	194.901857142857	319.304714285715	322.365142857143	372.404285714286	436.631333333334	697.9365	417.296857142858	454.728857142857	344.856571428571	330.534000000001	200.996285714286	220.381714285715	190.793428571428	108.074571428571	191.813714285714	159.164571428571	91.8257142857142	35.7116666666667	64.2705000000001	83.6634285714285	137.738571428572	166.166857142857	213.389	107.1175	133.657428571429	157.124	173.33625	362.455	213.239714285715	181.610857142857	141.819714285714	165.429	420.004571428571	492.384000000001	218.341142857143	295.841428571429	413.946	396.613285714286	207.118	427.499714285714	133.657428571429
547	217.987237568454	217.986268790664	217.987382227626	116.286	115.283	116.304	3	3	189.782	314.211333333334	311.201666666667	353.997833333333	438.743333333333	628.525333333333	413.167500000001	452.584	92.8351666666666	196.924333333333	23.4638333333333	137.7225	186.6905	102.083333333333	186.721	160.166166666667	87.7486666666667	36.726	39.793	82.647	132.643333333333	87.6708571428573	118.474666666667	108.155333333333	129.561166666667	80.6063333333333	78.5656666666667	353.323666666666	93.8706666666667	176.488833333333	140.806	166.450166666667	414.868666666667	467.236333333333	129.561166666667	130.602666666667	159.172	399.84	76.525	186.6905	70.403
548	218.102610553551	218.099656860475	218.105564246628	248.9475	248.945	248.95	2	2	14.2823333333334	38.7726666666668	34.6731999999999	41.8282000000002	5.101	93.0566000000005	72.4318333333334	127.520833333333	918.150000000001	1020.33333333333	357.116666666666	2317.76457142857	53.0504000000003	120.399333333334	56.1110000000003	84.6738333333335	75.4923333333334	94.8786	72.3726666666665	123.440166666667	23.4691999999999	69.4506666666668	57.1386666666665	67.3419999999998	76.5250000000002	91.8180000000005	38.7726666666668	34.6868	110.178	39.7540000000001	90.7948333333335	7.1414	333.322000000001	290.747499999999	107.135	212.194666666667	458.0698	21.4746	123.460333333334	372.360833333334	329.567666666667
549	218.10453922508	218.100390699962	218.11865482362	363.224	359.128	364.253	32	32	270.366249999999	520.327500000002	637.656249999998	681.526999999998	354.026750000001	592.786	377.505714285714	770.267777777779	655.000500000003	562.157750000002	192.827250000001	139.77425	357.100000000003	305.054749999999	434.626499999999	463.209714285718	79.5307500000004	71.4175000000003	31.6316249999998	58.1186250000003	204.075	16.3240000000001	42.8505000000002	196.908249999999	187.732571428571	39.7911428571428	13.2632500000001	332.601499999999	103.981714285714	186.705749999999	188.746250000001	168.347142857143	673.365000000003	412.180999999999	102.025	140.81175	253.021999999999	437.687249999999	198.074	197.928499999999	28.5680000000002
550	218.910429588834	218.909245098982	218.916500607052	45.91	44.872	45.922	5	5	342.816	504.0035	502.0245	527.46925	289.761142857143	423.40375	276.48775	320.369714285714	38.7708571428572	45.91125	141.81475	89.782	487.6795	450.261	458.148375	456.768	80.6025714285715	167.326857142857	89.7851428571429	92.846	713.135333333333	599.9364	578.907	699.308888888889	637.65625	467.290857142857	515.22625	195.888	257.103	367.29	569.718	357.4	115.292285714286	227.523714285714	283.639428571429	189.7665	73.458	110.360571428571	112.31	98.976375	380.566571428572
551	219.025520930825	219.023476406873	219.038866949969	54.061	51.012	55.082	23	23	181.599555555556	289.774666666667	259.30225	232.610666666667	101.013	233.783555555556	141.810888888889	321.58	248.961333333333	228.536	139.785666666667	225.346333333333	131.537	174.46275	170.507	128.56725	172.417555555556	203.179	201.115111111111	234.80125	122.43	155.078	213.226444444444	134.684	139.694333333333	188.74625	137.73375	540.7325	147.948333333333	111.289	105.150125	99.9817777777778	370.340666666667	344.835111111111	137.73375	249.981666666667	379.533	309.13575	110.187	385.392	126.438666666667
552	219.100645972444	219.09788746861	219.11004603687	282.591	279.552	282.637	7	7	26.5243333333333	42.8890000000001	51.0166666666668	98.875333333334	36.7260000000002	76.5250000000002	49.9473333333337	139.762833333333	510.166666666668	696.435666666668	414.593666666667	265.243333333333	88.7545000000005	94.8754999999997	97.9360000000006	77.6213333333332	61.165714285714	60.1898333333331	59.1268571428573	72.3794285714282	146.928	230.821333333333	125.500999999999	176.661833333334	116.318	103.036833333333	87.6708571428567	69.4393333333335	49.9881666666665	69.3308571428571	66.3216666666668	93.8706666666669	80.5931666666672	44.8873333333332	41.8336666666668	25.4833333333333	43.9173333333332	51.0083333333332	31.6251666666669	47.9556666666663	111.216333333334
553	220.083960546373	220.079743488832	220.097307086813	172.4215	169.369	173.449	34	34	129.688166666667	211.3815	191.791333333334	256.061833333334	221.376166666667	236.673142857143	287.720571428571	415.207833333332	154.045166666667	212.219428571428	69.4393333333335	119.373428571429	137.8575	205.0535	144.887333333333	115.26	364.242	248.961333333334	129.561166666667	251.002000000001	79.6510000000001	137.7225	137.738571428571	67.3969999999998	115.292285714286	147.941428571429	134.662	374.768166666667	295.896666666667	194.874571428571	194.883666666666	158.125833333334	813.139250000001	717.177166666664	243.859666666666	352.014999999999	778.478	683.651250000001	467.236333333334	724.910000000001	286.700285714286
554	220.094207811959	220.078843492312	220.094741950198	461.144	460.119	461.15	3	3	2.04233333333334	5.10083333333332	18.366	1.02033333333334	2.04033333333333	5.10083333333332	1.02033333333334	19.3691428571428	7.14116666666664	16.3413333333333	1.02216666666666	8.16266666666669	2.04266666666666	6.12100000000004	3.06100000000001	4.08533333333332	13.2621666666666	11.2236666666667	6.11599999999999	29.5896666666665	7.14116666666664	2.04	1.01933333333333	3.06049999999999	30.6100000000001	3.05799999999999	1.01933333333333	48.9759999999997	13.2643333333334	26.5286666666667	41.8336666666668	1.02033333333333	35.7058333333332	17.3598333333332	3.05871428571429	2.04266666666666	10.2016666666667	9.18150000000006	2.03866666666666	5.10583333333334	5.10166666666663
555	220.079346263766	220.077738608225	220.083107659431	451.985	451.968	455.017	3	3	2.04057142857143	4.08114285714286	13.264875	5.10437499999998	1.020875	8.16228571428571	4.08099999999999	8.16799999999999	77.5389999999998	91.8257142857142	6.12171428571428	77.5199999999999	7.142	3.06074999999999	4.07828571428571	4.08114285714286	9.18225000000004	10.2025	35.71	26.507	5.10124999999999	6.12150000000003	8.16228571428571	5.10142857142857	9.18899999999999	11.22275	5.105	20.42	89.7819999999998	17.3442500000001	27.5438571428572	3.06074999999999	29.5872500000001	20.3885714285713	9.19028571428575	11.2231428571429	108.1465	4.08099999999999	7.142	103.04525	19.3854285714286
556	221.086079592125	221.086079592125	221.086079592125	451.968	451.968	451.968	1	1	13.2637142857143	26.5274285714286	20.4066666666665	19.4021666666665	17.3598333333334	26.5274285714286	14.2823333333333	16.3386666666667	16.3226666666666	20.4033333333333	17.3448571428571	30.6042857142858	19.3831666666666	23.4676666666665	25.4833333333335	16.3226666666666	10.2016666666667	24.4839999999999	21.4234999999999	14.2706666666666	29.5848333333332	23.4638333333335	14.2846666666666	21.427	23.4868333333334	14.2823333333333	13.2751666666667	20.4033333333335	34.6856666666666	17.3456666666667	19.3863333333332	21.4269999999999	18.366	31.6022857142858	11.2346666666667	22.4431428571429	19.3863333333332	15.3049999999999	19.3854285714286	23.4676666666667	15.3025000000001
557	222.027521329943	222.026892453083	222.037559336667	51.0065	49.985	51.012	4	4	261.162666666667	413.235	280.866666666667	248.920666666667	226.4844	308.090333333333	178.529166666667	236.949333333333	967.339199999999	966.097833333334	324.466	580.569666666667	282.355333333333	287.734	258.397333333333	232.598	119.3634	188.761666666667	133.6462	155.2528	253.001333333333	54.0688333333334	80.5931666666667	215.466166666667	256.061833333333	118.358666666667	94.8755	258.102166666666	220.356	171.388	271.674666666667	204.066666666667	321.363	392.828333333333	213.214833333333	324.466	429.490166666666	381.542333333333	332.574333333333	310.181333333333	141.700571428571
558	222.079199168823	222.079199168823	222.079199168823	451.968	451.968	451.968	1	1	5.10166666666668	7.14233333333335	9.1818	4.08559999999998	6.12239999999997	10.2033333333334	6.1212	4.0808	12.2424	11.2222	7.14233333333335	18.36	12.2424	8.16319999999996	8.15466666666672	7.1414	6.1212	7.1414	6.1212	3.06120000000002	5.101	2.04040000000002	5.10199999999998	8.1616	8.17119999999995	4.0808	4.0808	7.1414	10.202	7.1414	5.101	3.0606	6.12239999999997	8.15333333333334	5.10700000000003	3.06050000000002	10.204	3.06119999999999	3.06100000000001	7.1414	12.2424
559	222.099162230516	222.093699537778	222.108756096808	319.343	315.262	320.381	11	11	268.523	748.392999999999	834.593714285714	999.88	408.057142857144	569.319428571428	353.809874999999	1153.94314285714	349.958	329.506142857144	40.8114285714286	60.1578749999999	192.806999999999	204.057142857143	203.029750000001	199.095	88.7648571428571	82.6431428571428	22.4462857142857	80.6025714285714	207.118	22.4462857142857	47.9534285714285	187.864	142.84	31.6288571428571	11.2137142857143	270.375714285714	65.3040000000001	96.9271428571428	124.474857142857	101.008285714286	770.315714285714	257.112	72.4402857142857	60.1968571428571	190.793428571428	296.86157142857	100.994142857143	118.452571428571	18.3651428571428
560	222.986941496768	222.986880012214	222.987002981321	49.9775	49.975	49.98	2	2	617.261333333333	1198.81333333333	1207.44866666667	1520.19733333333	688.68	1331.97	743.7744	1041.08	511.1536	877.445714285714	159.1616	976.0124	1036.25226666667	1801.47666666667	1231.94466666667	1140.65813333333	657.051733333333	815.512666666667	498.9104	889.000666666666	516.254933333333	88.7586428571429	125.542	242.9028	386.529466666667	166.303466666667	155.080533333333	971.293866666667	608.078933333333	510.333333333333	634.041	722.632	1123.3136	1432.4544	453.006857142857	826.416	1212.0768	1046.59333333333	474.61	1126.448	530.330666666667
561	223.053403145926	223.050002679592	223.066699372961	156.095	145.915	157.126	13	11	38.7346666666666	64.2704999999998	47.9556666666666	57.0826666666665	49.994	60.1996666666668	45.8742857142859	49.0160000000001	243.859666666666	385.668000000001	110.190857142858	146.904	51.007142857143	42.8539999999999	67.3294285714287	57.1386666666668	52.0795000000001	76.5874999999998	45.9150000000001	63.2606666666665	61.1599999999999	48.9759999999999	41.8317142857144	66.3216666666668	65.2906666666665	39.7911428571428	39.8190000000001	49.9881666666665	34.6856666666667	36.7320000000001	60.2488333333334	33.6694285714286	101.013	83.6048571428571	28.5646666666667	53.0486666666667	86.7242857142857	66.3185714285714	43.8722857142859	75.4905714285716	46.9331428571428
562	223.06509692596	223.06509692596	223.06509692596	975.362	975.362	975.362	1	1	10.2033333333335	14.2846666666666	12.2439999999999	11.2236666666666	10.1933333333333	16.3226666666666	17.3598333333332	10.2016666666666	15.2975000000001	7.13533333333345	22.4436666666666	11.2236666666668	14.2706666666666	16.3226666666666	17.3456666666665	9.18149999999997	9.18300000000011	8.16266666666676	14.2706666666666	13.2643333333335	14.2706666666666	16.3226666666669	16.3253333333335	17.3456666666665	12.232	16.3253333333335	15.3049999999999	16.3253333333332	13.2643333333335	12.2080000000001	17.3456666666669	23.4216666666667	21.4270000000002	38.7726666666671	23.4676666666669	14.2846666666668	12.242	9.1905000000001	24.4839999999999	8.16266666666661	14.2706666666666
563	223.063746516317	223.062918913084	223.076932123437	844.283	838.668	847.788	6	6	41.8322999999999	98.9615555555557	187.7352	123.4442	43.8728999999999	164.1717	44.8897777777779	110.111999999999	232.788000000002	213.249666666666	38.7676	125.419	117.3345	148.028888888889	184.901555555555	179.5552	33.671	79.5859999999999	112.151111111112	52.0313333333334	133.911111111112	122.44	199.073333333333	147.851666666667	99.9926666666666	123.5168	42.8773333333333	75.5021999999998	163.152	53.0515555555557	114.277333333333	89.7776	51.0444444444444	185.700666666667	131.608666666667	253.015111111112	145.8171	72.4412999999998	37.7276666666667	195.882666666667	179.461333333332
564	223.071102272498	223.063908323028	223.078296221967	920.239	918.221	922.257	2	2	23.4657499999998	34.6885000000001	81.6199999999992	35.735	29.5872499999997	61.2150000000003	29.5872500000001	83.7220000000001	61.2525000000002	28.5460000000002	20.3899999999999	30.6112499999996	54.0732500000002	35.713125	64.2757499999994	65.2560000000003	30.61125	37.7723750000001	42.8557500000001	26.546	52.0391250000001	33.6682500000001	38.7695000000002	77.5485000000001	34.7097500000001	32.6480000000001	17.3548750000001	29.609	48.9360000000004	39.7897500000002	63.2090000000005	79.5794999999992	31.651	102.025	57.0990000000003	60.1947500000003	35.7087499999997	26.5265000000001	15.3037499999999	38.7694999999996	39.819
565	223.078277545149	223.078277545149	223.078277545149	755.964	755.964	755.964	1	1	34.6892727272726	115.290818181818	114.270545454545	115.229181818182	55.0947272727276	105.08809090909	38.7904000000003	64.2428181818187	60.1918	89.7840000000006	33.6840000000002	117.331363636363	71.4190909090906	124.473272727274	91.8245454545451	98.9135454545453	34.6892727272729	58.1555454545452	49.993363636364	52.0339090909089	92.8944545454539	62.264363636364	49.993363636364	96.9259090909097	67.3379999999997	54.0744545454543	44.8920000000003	54.0744545454549	66.323636363636	40.7927272727271	75.5001818181823	44.8919999999998	63.2569090909088	87.7434545454551	62.2366363636368	85.7029090909087	80.6015454545451	146.919272727272	24.4865454545454	70.3988181818179	72.4393636363641
566	223.112412191651	223.10213097557	223.115459449814	319.343	315.262	319.35	3	3	54.1218333333334	133.772833333332	155.090666666667	146.928	82.6334999999997	104.057	75.4306666666665	190.802333333334	74.4721666666664	55.0889999999998	24.4879999999998	40.7733333333332	52.0284999999998	65.3013333333335	62.2322	75.5835999999996	36.7320000000001	34.6868	40.813333333333	31.6303333333331	51.0083333333332	43.8671666666665	24.4839999999999	69.4393333333335	62.2301666666665	20.4066666666667	23.4638333333333	45.9149999999997	31.6251666666666	47.9478333333332	41.8336666666664	37.7461666666669	151.009333333332	59.1696666666665	28.5646666666666	31.6303333333334	61.2200000000001	49.9881666666665	29.5848333333332	37.7831666666667	41.8336666666668
567	223.985131730163	223.984647707308	223.985588810475	44.89	44.879	45.917	4	4	519.325428571428	816.228571428572	1014.164	986.616285714286	763.173714285715	1246.78914285714	827.451714285715	1002.94085714286	899.892	858.060285714285	826.431428571429	853.979142857143	799.904	1060.96742857143	924.378857142858	1024.36685714286	983.555428571429	822.350285714286	498.919714285714	808.066285714285	810.106857142858	649.922	628.002857142857	1021.306	899.892	641.759714285714	568.299142857143	1329.43228571429	702.976857142857	698.895714285715	930.131000000001	778.002000000001	1619.98685714286	1428.4	665.226285714286	964.17	1294.74257142857	1485.988	1577.66571428572	1445.74485714286	401.992571428571
568	223.989345172063	223.985767473493	224.004109644319	44.884	42.832	46.93	118	118	519.325428571428	814.1595	1015.273125	1126.39542857143	751.950571428572	1246.7455	827.42275	1142.528	899.30925	854.9695	837.62525	857.115	800.89625	1060.819	924.45975	1125.39938461538	984.661875	820.281000000001	504.021142857143	808.038	810.0785	661.1544	638	1024.97244444444	913.098888888888	641.759714285714	570.31975	1330.36977777778	711.139142857142	692.774	983.934142857143	778.938222222222	1624.19377777778	1428.46666666667	669.307428571428	968.335875	1391.64373333333	1545.70494117647	1580.508	1443.70428571429	401.992571428571
569	224.066156509819	224.066002822504	224.066406454816	230.603	230.546	230.608	3	3	20.4057142857143	69.3211428571428	78.6170000000001	60.1968571428571	178.7	242.010857142857	145.880428571428	241.158285714285	9.18899999999998	14.284	26.5237142857143	14.284	102.028571428571	131.616857142857	148.065714285714	97.9474285714285	287.720571428571	349.958	207.118	291.801714285714	62.2374285714285	60.1968571428571	29.5385714285714	68.3591428571428	90.8054285714285	41.8609999999999	26.5237142857143	117.32875	96.9271428571428	53.0548571428571	98.0159999999999	53.0548571428571	294.862571428571	158.144285714286	99.988	118.336571428571	233.645428571428	188.752857142857	151.002285714286	158.144285714286	128.556
570	224.06404459457	224.063202114763	224.064887074377	239.7565	239.728	239.785	2	2	22.4473333333334	47.9478333333334	39.7577142857143	52.0345714285714	51.9908571428571	72.4318333333334	53.0548571428571	81.6266666666669	34.6913333333332	43.8722857142857	16.3245714285714	11.2231428571429	32.6765714285714	58.1590000000001	52.0345714285714	35.6800000000001	117.223333333334	115.195428571429	87.7343333333335	84.6876666666665	42.852	33.6380000000001	23.4676666666667	43.8743333333334	36.761142857143	20.4200000000001	26.4828571428572	24.4868571428571	38.7708571428571	19.3673333333334	28.5413333333334	28.568	125.501	58.1495000000001	33.6655000000001	33.6380000000001	119.373428571429	59.1765714285714	29.5882857142857	75.5011428571428	60.1996666666668
571	224.078872998201	224.077556585496	224.080189410905	291.796	291.79	291.802	2	2	60.1462857142854	72.4402857142857	90.8022499999998	80.5997499999998	62.2352499999998	87.7522500000001	58.1969999999999	77.4874285714286	14.274	18.3644999999999	8.16114285714288	16.3245714285714	92.8541250000001	61.2171428571428	56.1137499999998	73.4670000000001	88.7648571428571	115.28825	75.5645714285717	96.9271428571428	72.4466250000001	69.3794285714285	54.0297142857145	71.3600000000002	89.7930000000001	91.8225000000004	59.2179999999999	78.5592499999998	81.748571428571	42.852	84.6837142857142	30.6085714285714	73.3988571428574	96.9271428571428	65.2982857142857	76.5107142857139	86.7212499999998	65.2959999999998	62.2287142857145	86.7242857142857	62.2374285714285
572	224.079271252321	224.079271252321	224.079271252321	847.788	847.788	847.788	1	1	8.16239999999998	24.4871999999999	43.8686	25.4925	8.16239999999998	46.9061999999995	12.2432727272728	25.4925	42.8735999999999	45.909	12.2436	29.5713	35.7104999999999	20.404	36.7487999999999	38.7713999999999	12.2436000000001	25.505	23.4531	12.2436	23.5060000000001	33.6666	33.6896999999998	37.7289	13.2704	28.5852000000002	17.3536	14.2912	27.5319	15.3045	17.3451	29.5886999999999	12.2496	40.808	31.6292999999999	53.0244	30.591	27.5454	11.2167	46.9062	39.7683
573	224.104452694164	224.09578508867	224.108151194011	319.343	315.262	319.35	3	3	30.6350000000001	82.7145000000001	105.077166666666	103.053666666667	56.109166666667	64.2810000000001	40.7771428571427	141.826333333332	33.6710000000001	39.7865000000002	8.16266666666669	21.4079999999999	30.6049999999999	34.6856666666666	48.9668571428573	35.7408333333334	23.4676666666667	20.4033333333333	8.16266666666669	18.366	29.5896666666667	25.5083333333334	13.2643333333334	39.8255000000001	24.4880000000001	13.2621666666666	10.1933333333334	39.7865000000002	24.4868571428571	16.3253333333334	26.5286666666667	22.4473333333334	128.541000000001	53.0573333333335	10.2033333333334	12.244	28.5693333333334	38.7663333333332	11.2218333333334	23.4676666666665	15.3025
574	224.121927395673	224.121927395673	224.121927395673	344.827	344.827	344.827	1	1	11.2236666666666	16.3253333333332	13.2643333333334	19.3863333333334	23.4638333333335	24.4839999999999	22.4656666666665	32.6453333333332	12.22	14.2846666666666	7.14116666666664	11.2218333333333	19.3863333333334	18.366	11.2236666666667	15.3025	90.7948333333331	45.9600000000003	36.7619999999997	82.5659999999998	10.2033333333333	12.244	11.2236666666666	17.3286666666666	9.18300000000002	8.16133333333331	8.16133333333331	26.5286666666667	14.2846666666666	15.3175	13.2621666666666	15.3025	74.4892000000005	30.6100000000001	17.3428333333333	17.3428333333333	37.7523333333334	38.7726666666668	17.3456666666665	41.7926666666666	13.2773333333333
575	224.133418791173	224.126257060646	224.13993341218	165.7975	164.25	167.329	4	4	11.2231428571429	24.4868571428571	26.5274285714286	10.2028571428571	21.42525	24.4868571428571	12.2434285714286	34.6897142857144	8.16228571428571	9.18257142857142	9.18257142857142	11.2325714285714	17.3456666666667	18.3651428571428	15.3042857142857	18.3509999999999	9.18257142857142	22.43175	13.2637142857143	12.2331428571429	25.5071428571428	16.3245714285714	8.16228571428571	14.284	10.2028571428571	8.16114285714285	10.2028571428571	13.2748571428571	11.22275	14.294	17.3448571428572	12.243	12.2331428571429	12.2348571428571	9.18257142857146	16.29	17.34425	14.284	15.3042857142857	23.4485	11.2231428571429
576	224.989406579325	224.986551684003	225.005607457695	44.89	42.85	51	25	24	162.225428571428	281.598857142857	332.613142857143	293.808	233.645428571429	361.181142857143	246.909142857143	306.085714285714	297.923428571429	292.835666666667	294.862571428572	318.329142857143	294.876333333333	394.234666666667	366.282571428572	332.613142857143	335.674	268.335142857143	204.057142857143	266.294571428571	235.697	227.497166666667	170.534833333333	381.586857142857	283.639428571428	225.483142857143	178.558333333333	410.107	215.280285714286	241.807714285714	339.993	248.103	723.376944444444	451.986571428572	233.645428571429	295.882857142857	467.236333333334	516.194166666667	512.613714285714	505.041428571429	161.205142857143
[truncated: 4,213 more rows]
[truncated: 103 more columns]
