# Supplementary material for: iMet-Q: A User-Friendly Tool for Label-Free Metabolomics Quantitation Using Dynamic Peak-Width Determination
Source: PLoS One. 2016 Jan 19;11(1):e0146112. doi: 10.1371/journal.pone.0146112 (PMC4718670; doi:10.1371/journal.pone.0146112)
Supplement: S3 File — (ZIP) [file pone.0146112.s003.zip › XCMS_Arabidopsis_Data_Positive/XCMS-AraPos-fp-pw_5_20-ppm50-sn10.csv]

mz	mzmin	mzmax	rt	rtmin	rtmax	npeaks	Arabidopsis_Positive_mzXML	ATME01_1_2_POS	ATME01_2_POS	ATME01_3_POS	ATME01_4_POS	ATME07_1_2_POS	ATME07_2_POS	ATME07_3_2_POS	ATME07_4_2_POS	ATME09_1_2_POS	ATME09_2_2_POS	ATME09_3_POS	ATME09_4_2_POS	ATME10_1_POS	ATME10_2_POS	ATME10_3_POS	ATME10_4_POS	ATME101_1_2_POS	ATME101_2_POS	ATME101_3_2_POS	ATME101_4_2_POS	ATME12_1_POS	ATME12_2_2_POS	ATME12_3_2_POS	ATME12_4_POS	ATME13_1_POS	ATME13_2_2_POS	ATME13_3_2_POS	ATME13_4_2_POS	ATME14_1_2_POS	ATME14_2_2_POS	ATME14_3_POS	ATME14_4_2_POS	ATME15_1_2_POS	ATME15_2_POS	ATME15_3_2_POS	ATME15_4_2_POS	ATME16_1_2_POS	ATME16_2_2_POS	ATME16_3_POS	ATME16_4_2_POS	ATME19_1_2_POS	ATME19_2_2_POS
1	100.012128460683	100.010808684609	100.015482111016	1070.26	1069.26	1071.34	43	43	431.143333333325	767.039999999986	689.519999999988	723.340000000013	455.939999999992	653.819999999988	416.159999999993	466.139999999992	513.059999999991	750.719999999987	671.159999999988	571.19999999999	701.721428571415	674.219999999988	725.219999999987	726.239999999987	420.239999999993	717.059999999987	467.159999999992	405.733999999992	613.019999999989	519.179999999991	421.063999999992	635.43999999999	673.199999999988	639.540000000006	529.223333333323	357.00000000001	524.279999999991	434.519999999992	746.639999999987	389.639999999993	449.679999999991	651.779999999988	681.636666666655	507.959999999991	547.73999999999	441.659999999992	725.087500000006	581.253333333321	486.603999999992
2	100.505423458909	100.505423458909	100.505423458909	581.526	581.526	581.526	1	1	1321.11583333333	1937.61299999999	1919.24700000002	2007.68799999999	1416.22266666666	1837.858	1371.32800000002	1424.38533333332	1425.40566666668	1413.16166666668	2376.35633333332	1512.13400000002	1913.12499999999	1879.45400000002	1959.74016666666	1903.09533333333	1238.5228	1910.06399999999	1374.1645	1268.27433333332	2049.51483333333	1498.62483333333	1378.24516666666	1626.51759999999	1911.08433333336	1414.18200000002	1382.55166666666	1331.53499999999	1328.257	1347.86033333335	1753.95299999999	1428.23333333333	1335.61633333332	1877.41333333336	1385.61266666666	1389.35133333333	1376.42966666666	1355.00266666666	2429.75200000002	1342.75866666666	1315.20966666666
3	100.50542904196	100.50542904196	100.50542904196	913.097	913.097	913.097	1	1	8300.22241463416	10121.4927560976	11887.8304878049	10920.6665853659	6709.34207317074	13098.2043414634	7150.05019512194	6931.6766097561	6449.10857142858	6244.78829268293	6716.48292682928	6171.32019512195	11828.363707317	10774.2171428571	11155.1727804878	10549.0464878049	6701.92312195122	13880.7002682927	5930.11068292683	7521.40350000001	10540.6312195122	6323.39580487806	5884.73119512195	13896.0064878049	12210.2815121951	5743.0902195122	5580.64763414634	8061.33248780488	6164.73258536585	6689.89919512194	12454.668902439	7635.68790243903	6764.32860975611	12867.1209756097	5826.6076097561	6366.36690243902	6155.56302439025	6671.75707317073	6829.79257142857	5973.50726829268	6353.21065853659
4	100.505537206228	100.505537206228	100.505537206228	539.695	539.695	539.695	1	1	1450.05666666666	2035.18516666665	1960.76033333333	1925.36899999999	1333.57566666666	1782.52233333335	1349.6805	1346.83999999999	1420.30400000002	1368.26699999999	2518.79149999999	1312.90133333333	1868.23033333332	1798.84766666665	1896.79966666665	1823.03783333333	1306.8335	1806.71516666666	1473.36133333332	1393.77533333332	2165.04628571427	1421.32433333332	1357.84183333333	1827.41699999999	1774.06983333333	1321.11583333333	1599.80799999999	1308.06733333335	1247.04799999999	1502.95100000002	1922.30799999999	1463.15799999999	1336.63666666668	1930.47066666669	1331.3175	1377.44999999999	1434.58866666668	1364.56666666667	2765.99457142855	1270.1075	1329.27716666666
5	100.505585963706	100.505585963706	100.505585963706	558.059	558.059	558.059	1	1	1606.89375000001	2280.25875000001	2358.50999999997	2364.208875	1683.41249999998	2319.712	1727.28324999998	1554.983	1743.86799999998	1764.01224999998	3307.65050000001	1809.92349999998	2356.06450000002	2443.253	2330.25100000001	2567.41575000001	1660.96700000001	2309.84600000001	1860.93600000001	1733.658	2638.29466666667	1840.53100000001	1740.54650000001	2427.42950000002	2337.39274999998	1724.99399999999	1881.34100000001	1735.657875	1826.24749999998	1715.04025000001	2305.76500000001	1752.036	1562.13	2413.91150000001	1553.15828571429	1872.15875000001	1838.71575	1683.41250000001	3402.2568888889	1879.30049999998	1680.35175000001
6	100.508270455693	100.504556113687	100.515168265874	1070.24	1069.16	1078.41	145	144	2336.61999999996	3546.53999999994	3278.27999999994	3563.5733333334	2693.81999999995	3302.75999999994	2401.07999999996	2558.15999999995	3345.59999999994	3255.83999999994	3610.79999999994	3319.07999999994	3441.99499999993	3704.63999999993	3496.55999999994	3312.95999999994	2546.93999999995	3292.55999999994	3054.90000000004	2372.30999999995	3409.95374999994	2944.73999999995	2884.51428571423	3264.07499999995	3368.03999999994	2892.72000000004	2830.49999999995	2587.84750000002	2865.17999999995	2385.77999999996	3382.31999999994	2165.45999999996	2570.51333333328	3296.59499999994	3018.02714285709	2986.55999999995	3006.95999999995	2475.53999999996	3667.95000000005	3052.20571428565	3079.37999999995
7	100.508288593817	100.505857109634	100.514904413468	198.4415	188.749	206.104	112	91	1142.77333333333	1657.02133333333	1571.319	2591.39764705882	1268.65381818182	4098.38144444444	898.840249999998	735.600250000001	808.631999999998	852.929000000001	2188.43625	1027.36377777778	4557.66813793103	1040.57	1847.51636363637	3595.44109090909	1267.7604	1814.0934	1158.34133333333	963.115999999997	1104.95733333333	1092.063	1474.679	1653.96033333333	1508.87377777778	1554.89563636364	812.185333333331	1726.263	1197.8322	986.702624999998	2123.14025	1236.50933333334	732.539500000001	1174.30775	996.906375000001	1624.6476	1702.77270588235	998.906333333332	2464.85688888889	916.2294	1105.62266666667
8	100.507997858061	100.505607377546	100.514831910582	288.747	278.533	295.9	118	93	4551.37122580646	2026.16133333332	1466.15057142857	1359.02057142857	1186.55075	1225.22016666666	1099.617	5330.22906976744	3143.76841666667	1052.898	2930.39733333333	1103.9105	1808.90325	5034.06152	1486.55628571428	1678.31125	1252.867	1474.31285714286	1005.84916666666	1446.67511111111	1578.382	1134.518	1487.69366666667	2154.6261	1999.63555555556	1792.61918181817	1283.4745	1123.29525	1297.691	1036.61028571429	1414.116	906.056000000002	2369.46	1460.02885714287	1403.97866666667	2679.39405555555	2707.51915	2979.92347826087	1544.88560000001	1350.92133333333	1181.4495
9	100.5079821096	100.505226428087	100.515019406647	740.722	733.524	748.913	95	76	2013.11766666666	2493.49100000001	2442.47850000001	2866.656	3540.42058823528	5263.005	1876.99799999999	2704.63200000001	1924.37555555555	1676.32942857144	3099.43511111112	1560.01685714284	2765.35088888888	3483.75066666665	2977.9638	2270.1357142857	1696.67574999998	2766.91	1845.968	2027.48533333333	1809.31666666666	1967.20266666666	1727.28324999998	2544.50350000001	2442.77775	2527.15925000001	1656.88600000001	1479.48333333335	1915.97733333334	2340.52763636365	2528.35999999998	2608.73007692306	1894.55266666667	2683.18444444445	1724.99399999999	1827.63749999999	1903.942	1341.73833333332	4522.0036923077	1436.39466666666	3795.65272222222
10	100.508074592471	100.505784563508	100.514950302612	245.881	236.668	257.089	104	74	1337.657	2046.56577777778	1953.68133333334	1875.37288888889	1308.06733333333	2983.5568	1492.8408	1261.132	1149.862	1235.27555555555	2369.10342857143	1759.01046153846	1614.201	1517.16485714286	1561.03714285715	1374.49033333333	1324.39266666667	1959.04	1047.71116666666	1356.023	1698.71625	1391.845	1701.81490909091	1590.56975	2059.9857	1476.42233333333	1475.45766666667	1321.33166666667	1623.2973	1410.04533333334	2596.4873076923	1352.962	1279.68166666667	2206.81236363637	1304.89975	1396.94333333334	1228.381	1430.9814	4335.19400000001	1065.17828571429	2451.66075
11	100.508219199965	100.505875748067	100.514907222578	658.057	649.884	665.262	88	72	2085.33422222223	2090.56542857141	2188.20642857142	2058.64828571431	1294.80299999999	2508.79474999998	1753.75500000001	1271.57533333332	1612.05142857144	1843.59175000001	3255.52911111108	1795.86	2120.15371428573	2045.67285714287	2088.52485714284	2159.94485714284	1891.492	2172.1882857143	2314.99881818181	1569.19942857142	4420.81546666666	1594.48328571428	2244.65999999999	2394.52675000001	2435.33674999998	1832.36899999998	1827.93937500002	1766.11457142858	1608.99057142858	1513.0837142857	1847.82366666665	1600.92800000001	1349.90099999999	2562.161625	1790.53875000001	1661.98724999998	1551.85457142856	1448.79900000001	5488.12466666669	1621.23400000001	1631.43685714287
12	100.508477305	100.506283669723	100.515128010772	210.163	207.079	215.293	56	53	1144.41644444444	1543.59622222222	1418.1475	1704.9213	1058.08566666667	1438.67	969.844444444443	627.475714285714	1109.10233333334	784.599714285714	1965.86116666666	849.898	1326.279	1450.914	1772.2611	966.09783333333	1114.204	1628.27466666666	1290.72166666667	1032.57733333333	1120.326	1081.239	1175.296	1151.04266666667	1601.74888888889	1361.12466666667	1282.559	895.417000000001	1254.19	1578.573	1519.27633333333	1156.03766666667	896.799750000001	2007.81415384615	1209.095	876.394750000001	1129.226	950.8264	2828.364	2496.96	3442.62980769231
13	100.508047821594	100.506252109675	100.514864231817	769.307	763.129	776.437	78	65	1683.47142857144	2549.60475000001	2273.06400000001	3578.30899999998	1892.56375000001	2853.38444444444	3549.39529411763	1697.923	1678.31124999998	3391.31099999999	2504.80142857145	1756.87050000001	2512.87574999998	3381.1838181818	1583.66079999999	2489.40999999998	1730.595	5371.7625	1733.14999999999	1808.90325000001	2171.16800000002	1804.82225000001	1814.00449999998	2451.66074999998	2410.12575	1959.84688888887	1630.35949999998	2662.85250000001	1604.90942857144	3507.77117647059	2444.274	1391.73466666666	1375.34514285713	2520.01750000001	1526.34742857142	1740.54650000001	2114.8578	1599.80800000001	1691.82319999999	4554.44452173913	2006.99566666666
14	100.507984218674	100.505935234254	100.514826629121	673.3585	666.191	681.585	86	68	3045.33964285715	2653.995375	2785.51	2525.954	1965.7031111111	3517.08900000001	1739.26699999999	1691.57450000001	1794.839625	1736.46550000001	2720.08171428573	1639.59914285715	2265.0342857143	2695.72066666666	1904.96233333336	2493.282	1740.54650000001	4426.34219999999	1839.736125	6259.54253333332	2268.7977142857	1677.4965	1909.04366666666	2394.245	2570.00974999998	1568.25599999999	1644.4702857143	1877.26000000001	1998.61533333334	1856.178	2467.98475000001	2005.68433333334	1786.8875	3235.28481818184	1347.64016666666	1789.51850000001	2331.32318181817	1582.46314285715	3403.832	1505.9417142857	1984.54833333333
15	100.507849988004	100.505331979097	100.514667588837	640.696	629.461	648.892	107	75	3578.98541176472	2423.64862500001	2282.05957142856	3948.29307692309	1719.89649999999	2171.16800000002	1567.15885714284	1647.70375000001	1635.51799999999	1586.54428571427	2422.27133333332	4982.08099999999	2495.324	2041.59171428573	2450.87800000002	2536.5486666667	1833.613875	2312.98771428569	1828.28800000001	1750.48150000001	1868.94533333333	1838.821	1995.55466666667	2745.17022222222	2230.34457142859	1769.11349999998	2489.72999999998	1888.85	1686.53228571427	1777.27549999998	2670.21233333333	1571.95885714285	1332.55533333332	2366.98000000001	1955.766	1737.48575000001	2030.24222222223	1515.1242857143	2357.60516666666	2245.75999999999	1808.50312499999
16	100.507899948472	100.506320836278	100.515194014428	307.0805	297.872	317.326	112	80	1782.41645454546	2356.83	2217.05263636364	1949.857	1347.71355555556	3758.601	1221.23925	947.845428571428	1089.66514285714	1688.431	2359.01066666667	3199.504	3009.84285714286	1974.18375000001	1374.389	4021.63452631579	1705.896	2680.19675	1354.867	1698.64145454546	3371.98133333334	1980.21090909091	1846.69363636364	1828.352	2506.95899999999	1981.3255	1283.397	1498.70644444445	2096.61375	1313.10771428572	4965.85878260869	1747.7739	1494.47781818182	1903.78650000001	1553.84075	1907.91	985.641999999993	1484.72290909091	10277.5648064516	6250.24784615385	8215.3885
17	100.507816584193	100.505743094803	100.514775844476	725.361	717.233	732.566	91	69	2383.42079999999	2545.45444444445	2360.85849999998	2627.07222222223	3768.90611111111	3755.07353846155	1727.28325000001	1502.88085714287	2123.96566666667	2083.52066666666	4730.81007692309	2212.01039999999	2451.66075000001	1908.02333333336	6484.42895454546	2149.74200000002	1929.24022222223	2577.61200000001	1855.78422222223	1434.58866666666	5899.68000000002	2095.53644444445	1577.36171428573	2739.29666666667	2269.40699999999	1742.58699999998	2056.768	2236.2784	1840.53100000001	1803.94933333333	2723.99333333334	1418.03166666666	1886.39088888889	1933.53166666665	1524.30685714287	1983.528	1793.81925	1831.47466666666	4936.81692857143	1705.85799999998	1939.44244444445
18	100.50803263911	100.506213455425	100.514686363117	500.935	494.808	507.097	73	60	3676.37070588235	2152.80285714286	2416.97224999999	2160.73828571429	1957.9557	2392.48625000001	4757.47433333332	1433.31657142858	1619.87200000001	1557.24285714285	2507.97933333334	1690.61342857143	2057.49514285714	1635.70119999999	2914.99710000001	2124.23485714286	1453.70514285715	2030.36857142857	4719.72678260869	1629.3962857143	3267.93354545455	1586.85600000001	1616.13257142857	2211.97942857144	2239.21357142858	1519.70857142857	1558.99657142857	1500.63014285715	1587.87714285715	1509.00257142857	2094.64657142857	1363.96283333333	1659.44914285714	2130.35657142857	2308.93890000001	1590.94057142856	1405.12533333334	1562.05742857143	2105.6672	1539.668	1525.32714285714
19	100.508443865998	100.506042151058	100.514628211078	757.018	749.87	762.143	71	60	1674.28885714284	2541.44274999998	2441.45824999998	2215.21828571428	4348.25476190475	2433.594375	5435.575	1619.13675000001	1605.9297142857	1743.60725000001	4067.73674999998	1592.66600000001	2893.35022222223	1923.32833333336	1985.56866666665	4047.47342857143	1725.454125	2624.08299999997	1629.33925000001	1690.61342857141	2773.75511111111	1613.0717142857	1606.72499999999	2425.13425000001	2495.53149999998	1442.68399999999	2291.53254545456	1629.3962857143	1889.50299999998	1738.24749999999	3608.91900000001	1700.75675000001	1324.39266666666	2120.25266666669	2785.23000000001	1799.63812499998	1546.75314285713	1830.27866666667	2084.53666666666	1356.82166666666	1806.86275000001
20	100.508021688273	100.505397021728	100.514708172643	522.364	515.23	528.533	80	67	2356.83000000001	2459.82275000001	2142.05800000001	2364.93950000001	1367.24666666668	2402.13424999999	1549.53142857142	8739.726	1551.85457142856	1965.70311111112	3243.37475000001	1664.231625	1857.00666666669	2672.32350000002	1776.40033333332	1849.86433333332	1790.53874999998	2345.56514285711	1750.74900000001	1729.574	4224.51199999998	1684.43274999998	2046.72180000002	1801.90866666669	2358.51	1881.703	1820.12600000001	1849.71325000001	1788.49825000001	1668.313125	2496.04199999998	1689.741	1911.162375	2582.18244444445	2159.7634	1574.30085714284	1799.72100000001	2807.7885	3839.0126	1392.52750000002	3061.87742857143
21	100.508120518105	100.505714620286	100.515061979234	473.416	464.2	481.573	93	69	1324.17633333333	2561.77799999999	2391.02062499999	10128.6558333333	1878.226	2496.48377777778	1686.47325000001	1500.84028571429	2327.24209090909	1740.5465	3994.083	1941.48288888889	1846.80333333334	2471.04549999999	2077.88657142857	2964.40320000001	1560.01685714286	6057.78	1865.2455	1944.54355555556	2056.896	2010.05666666666	1370.30766666666	2754.90000000002	2456.69511111112	1500.84028571429	2063.114	1635.46075	1811.6515	1752.7895	3852.68184615385	1709.96562500001	2011.87822222221	2113.01171428571	1562.78400000001	4119.05663157895	1787.478	2183.44200000001	2791.50171428571	1651.84257142857	2328.26236363635
22	100.50836880224	100.505729236191	100.515325639907	1083.475	1079.44	1101.96	76	65	2048.16	1391.18571428569	2669.34	2643.83999999995	2098.14	860.880000000017	2127.28307692307	2049.98545454546	1605.18666666668	1926.78	3575.10000000001	2037.96	751.739999999987	2844.78000000001	2818.26	2616.30000000001	1795.2	2578.56000000001	1974.72	1977.78	2523.48000000001	1841.1	1939.02	2428.62000000001	2419.44000000001	1952.27999999997	2092.02	349.219999999993	2091.55615384615	2273.58	2508.18000000001	2011.44	1848.24	2748.9	1858.05454545455	1927.8	1820.28090909091	1970.64	3967.8	2209.32	1143.41999999998
23	100.508274604124	100.506358012396	100.514737889024	220.377	216.268	226.493	52	51	1606.92954545455	1890.4306	1927.1578	2134.60072727273	2661.464	2027.21781818182	2448.35085714286	1053.027	1427.3997	1458.99	3378.123	1441.64536363637	1056.9272	1271.12766666667	5086.172	1624.238	1555.91590909091	2115.02536363637	1078.442	1532.44963636363	1435.542	1508.8758	1601.82818181818	2094.60545454546	2160.80209090909	1585.67590909091	1554.06436363637	1403.9328	1647.45381818182	1376.3847	1920.0951	854.899666666664	2856.75384615385	1836.54	960.996999999997	1491.63872727273	1269.2532	1486.53736363637	3032.33159999999	1400.08554545455	1568.15918181818
24	100.508111380359	100.505591704089	100.514867524528	487.686	482.559	493.799	62	56	1630.35950000001	2038.53085714286	2412.89124999999	2349.63574999999	1635.27799999999	2449.62025000001	1636.481	1900.881	1608.29999999999	1826.944	2656.94800000001	1813.206375	2365.95975000001	1891.88266666668	1905.67133333333	2281.27899999999	1528.12342857142	2427.93799999999	1628.376	1414.085	2385.186375	1532.25457142858	1594.70657142857	2106.89	2309.84600000001	2203.84800000001	1551.63728571428	1712.99975	1722.182	1533.48942857143	2378.20274999999	1913.125	1497.77942857143	2093.62628571428	1783.397	1673.90171428572	1841.55124999999	1700.75675	3125.02574999999	1788.49825	1597.76742857144
25	100.507852053364	100.506260569503	100.515239484382	811.1105	795.783	827.491	162	84	1702.79725000001	2355.75725000001	2350.65600000001	2329.516125	3346.62	1808.03066666665	1890.6159	1449.00171428572	1839.64177777778	1489.17642857145	4691.81312500001	1730.34400000001	1504.3392	4399.91437499998	1787.04166666665	1811.09166666669	1633.23899999999	2898.3882	1520.2257142857	1620.15700000001	2773.584	1670.14924999998	1086.76959999999	5216.60552631579	2409.83049999998	1454.87650000001	1566.214	1869.451	1536.49650000001	3533.27852941175	2643.39577777778	1540.63142857144	1865.16400000002	2554.264	1705.99733333333	1538.59085714287	1591.58999999998	1503.90114285715	1993.73133333336	1931.42790000002	2298.62325000001
26	100.507940150408	100.505410326163	100.515240208529	617.2625	606.029	628.508	114	74	1755.85024999998	2352.69650000001	2485.32899999998	2477.16700000001	1606.95000000001	2373.39225	2426.35266666667	1680.41057142858	1969.996	2297.6570909091	2103.04440000004	2347.64754545456	2296.58275000001	3900.34223076924	2414.93175000001	1882.70866666666	1800.74125000001	2463.90374999998	3043.51228571428	1513.08371428573	4095.83978571428	1977.19066666667	1591.32799999999	2307.80550000001	2437.675875	1753.80974999998	1774.21475000001	1748.92275	1729.32374999998	1630.35950000001	2428.19499999998	2062.09366666666	2591.58153846154	2150.76228571427	1792.50075000001	1723.20225000001	1989.65	1525.32714285715	2388.21016666666	1410.8905	2123.0154
27	100.50804474564	100.505231676489	100.515076285081	444.865	436.703	453.022	85	65	1734.425	2543.48324999999	2358.50999999999	2122.19428571428	1659.94275000001	2700.07733333334	1839.661	1255.21866666666	1379.49066666667	1808.81475	2915.5657142857	1346.62	4452.64375	3780.64430769231	2544.43422222223	2433.594375	1777.36755555556	2392.48624999999	1749.72875000001	1771.022	1829.45766666667	1995.55466666666	1737.742	2515.868	2395.09912499999	1741.56675000001	1919.27111111111	1993.51422222223	1330.29733333333	1864.149	2943.56549999999	1711.196	1521.246	1851.60249999999	1976.38566666666	1734.425	1529.40828571429	1641.76799999999	3097.62074999999	1944.75533333333	1815.02475000001
28	100.507910914307	100.506482483911	100.514629536387	512.129	508.02	514.238	41	41	2001.89399999999	2419.01275000001	2310.86625000001	2407.78999999999	1297.86399999999	2243.29414285715	1677.283125	1732.3845	1808.90325000001	1710.95925	3265.82025000001	1463.49942857142	3585.1585	2164.026	1838.64066666665	2478.18724999999	1781.3565	2496.85762499999	1617.15285714287	1679.3315	2003.60733333335	1821.14625	2676.40649999999	3239.3659090909	2174.22885714287	1613.75542857143	2013.91866666667	1819.32862499999	1884.40175000001	1743.60725	2486.86537499999	1716.02887500001	1702.540125	2307.80549999999	1754.02462499999	1694.63525000001	1853.45100000001	1704.049	3086.25624999999	2381.31654545456	1697.696
29	100.507786066387	100.506221728949	100.514460176755	264.2485	258.116	268.353	62	57	1572.2823	2013.05190000001	2250.78180000001	2154.87360000001	1544.7342	1753.057	1478.4147	1488.6177	1939.921125	1602.83893333333	4848.14205882353	1034.50533333334	2354.78945454545	1509.00257142858	2552.6655	1686.13485714286	1546.7748	2225.27429999999	1723.1178	1480.16	1940.51550000001	1582.4853	1623.1382	1597.44457142856	2250.78180000001	1678.39350000001	1587.5868	1388.4922	1604.9319	1589.6274	1710.95925	1439.76933333333	1388.8314	2160.99539999999	1662.06870000001	1587.5868	1096.85833333334	1308.06733333333	2131.17483333334	3060.20154545454	1368.15525
30	100.507858261169	100.505870319786	100.514932094476	691.727	682.538	699.935	93	71	1383.34600000002	2539.713375	2364.93950000001	2530.21999999998	1329.55899999999	2281.35885714287	2187.78870000001	1713.05971428573	1385.61266666666	1570.21971428573	2345.74633333332	2241.3006	1736.72079999999	2825.303	2382.28375000001	3061.6202	1535.58400000001	2163.22742857142	1878.93850000001	1880.18849999998	2118.66942857141	1898.68525000001	3742.38	2540.42250000001	2137.49857142855	1564.09799999999	1746.66800000001	1679.78000000001	1472.34099999999	1546.75314285715	2184.4317142857	1290.75466666666	1724.43375	2125.25514285712	1290.75466666668	1762.99200000001	1811.87362500001	1777.56099999998	3252.46844444445	1590.40271428571	1592.66600000001
31	100.50786071641	100.505633078681	100.51484891794	708.5465	700.903	716.247	82	67	1794.918	2468.287125	2423.390625	2606.73875000001	1719.89649999999	2398.60775000001	1499.82000000001	1518.18514285715	1683.41250000001	1858.89549999998	2329.42099999998	1210.19440000002	3540.98175000001	2722.97311111112	2528.67000000001	3273.03490909093	1741.56674999998	3273.03490909093	1861.95625000001	1690.61342857144	2192.59399999998	1780.33625000001	1366.00316666666	1965.16199999999	2228.30400000002	1752.84237500001	1740.75975	1745.91	1747.68825000001	1390.71433333335	2411.87099999998	1770.80475000001	1466.15057142858	5765.71530000002	1939.65366666667	1725.24274999998	1790.53875000001	1805.84250000001	3283.43266666666	1973.10977777778	1400.68883333333
32	100.508539434065	100.50640547903	100.514634558998	367.33	362.19	373.429	55	52	1709.939	1866.10257142857	2037.43924999999	2029.52587499999	1442.87485714286	2674.6731	1235.62366666666	1400.80325	1651.73977777778	1116.24466666667	3005.65650000001	1636.48488888889	1654.71033333334	1968.13114285714	2867.98663636363	1948.74571428571	1395.75085714286	2185.37549999999	1443.70428571429	1389.62914285714	2186.39575000001	1356.85942857143	1397.79142857143	1976.29342857143	2324.12950000001	1673.415	1465.93828571429	1558.942	1410.03485714286	1362.08142857143	1856.92	1518.132	1303.92514285714	1831.41285714286	1442.684	1375.34514285714	1778.29575	1180.66133333333	2724.16285714288	1406.81142857142	1432.48114285714
33	100.508091500737	100.506222485019	100.514446860049	786.5685	777.401	794.808	94	69	1633.82857142855	2281.935	2546.374	2904.1056	1292.76233333335	2520.01750000001	1318.27066666666	1666.06825000001	4679.93660869565	2929.245	2196.52949999998	1449.82600000001	2454.001875	1885.57599999999	2449.62024999998	2141.57971428573	1694.842875	2471.04550000001	1811.165625	1826.24749999998	1624.1584	1721.16175000001	1343.5595	4411.92133333335	2372.371875	1726.26300000001	1594.49800000001	1849.37299999999	1614.09199999999	1584.5037142857	6020.70600000001	2271.18779999999	1706.87825000001	3184.66909090908	1828.28800000001	1739.784	2368.05300000001	1401.709	1802.02639999999	1446.76514285713	2158.95479999999
34	100.508135936744	100.505861089874	100.515589436687	424.4285	412.155	435.684	118	81	1161.21519999999	2644.39000000001	1766.92866666666	2642.06044444444	1305.00633333332	4699.47470588235	1874.14822222223	2804.71306666667	1499.60999999999	1373.36866666667	5162.66169230769	1948.62444444445	2992.45990909091	4604.735625	2664.38900000001	2404.0035	1975.36533333333	2561.77799999999	2450.69509090908	1440.64342857143	3266.47763636364	1969.29466666666	2104.87890000001	2461.86325000001	2566.87911111112	1905.98266666666	2594.59984615384	1598.78771428571	1739.52625	1919.247	1831.19916666666	1407.99428571429	1681.587	2393.224	2046.471	1376.42966666667	1704.89742857143	3032.2618	4908.33023076924	1318.70133333333	1961.83866666667
35	100.50777696882	100.506258351676	100.514852938786	355.064	347.945	361.191	63	57	1799.82711111111	2310.80333333332	2305.95333333333	2422.27133333335	1627.43166666667	2159.86924999999	1531.39525000001	2486.55233333333	1761.792	1624.411	2817.00885714286	1822.31533333333	1918.72742857144	2430.62044444446	2422.00755555556	2107.83649999999	1749.74799999999	2347.53133333334	1761.92377777778	1622.02449999999	2156.352	1788.44955555555	1424.31885714286	1905.89371428571	2207.82100000001	1891.698	1687.63133333333	1601.77466666666	1909.856	1747.64066666667	2403.90533333333	2073.19418181818	1601.92333333333	2327.12688888889	3345.49083333334	1826.37022222222	1770.22133333333	1323.31057142857	8593.56575	2110.00381818181	1393.665
36	100.507880909974	100.505571200953	100.514913826658	596.861	589.739	605.031	76	61	2000.87366666666	2146.68114285716	5513.8497	1848.84400000002	1614.03550000001	2201.58400000001	1609.67771428573	1589.60514285713	1568.17914285715	1842.46237500001	2838.43485714288	1542.67200000001	1867.20999999999	3260.79163636362	2396.00374999999	2319.02825000001	1608.99057142856	2401.66850000001	1592.66599999999	1856.50950000001	2218.10114285712	1688.17371428571	1632.45714285715	2765.82244444445	2161.75942857144	1641.99771428572	2762.76323076922	1543.69228571427	1878.64	1478.17142857142	2140.55942857144	2056.768	1658.10400000001	2506.555	1532.73542857143	1666.12657142856	1548.7937142857	1697.69599999998	2385.53933333332	1489.61714285713	1827.16799999998
37	100.5079837915	100.505591026883	100.514482257941	273.454	269.333	277.523	41	40	1323.426375	1824.207	1746.668	1792.57924999999	1330.40600000001	1562.13	1290.61625	1034.66025	1119.351375	1878.970625	3302.97024999999	1407.99428571429	1466.15057142857	1783.6155	1660.150125	1699.7365	1233.74625000001	1861.95624999999	1363.054	1250.82650000001	1965.00149999999	1366.11475	1403.86400000001	1784.41725	1803.086	1278.292	1330.40600000001	1146.9375	1357.95275	1282.139375	1820.12599999999	1377.3375	1029.168	1785.65625	1358.784625	1337.711625	1162.06475000001	1495.7598	1749.98600000001	1095.7485	1249.87885714286
38	100.508166759998	100.505605113411	100.515081464327	391.766	385.65	398.937	63	57	1635.46075	2297.60300000001	2040.57142857143	2069.13942857143	1355.95971428571	2300.27399999999	1541.59775000001	1555.94775	1890.4306	1354.93942857143	3241.675	1370.24371428571	3506.79753846154	2016.08457142857	2107.83649999999	2040.57142857143	1689.534	1769.48	1644.64300000001	1321.33166666667	1876.30542857143	1681.37200000001	1268.27433333334	2244.55000000001	2151.70724999999	1584.44825	1522.26628571429	1635.661125	1776.25525000001	1592.65425	4933.99263157894	1446.76514285714	1542.618	2743.58669999999	1644.64300000001	1743.868	4231.12485714286	1307.047	2368.19366666667	1717.08075	1771.154
39	100.5077499101	100.506247235466	100.514288006778	232.6175	227.485	235.704	46	42	1185.67575	1576.147	1533.542	1407.79714285714	1140.457	1610.117	1140.6395	949.530000000001	1134.331	923.358571428571	4942.09099999999	1398.8313	1562.194125	1483.49542857143	1450.02285714286	1868.02688888889	1028.6755	1401.87257142857	1143.70025	1066.16125	1335.39816666667	1195.8795	1098.2125	1510.99025	1580.560875	1077.188	1189.902375	1218.1785	1185.406	1111.39125	1669.335	1178.6865	670.906500000001	1597.7115	1296.73775	1219.19875	1045.75625	1093.708	1963.12133333333	1530.375	1164.10525
40	100.507712290663	100.506273058535	100.515197734951	835.601	828.453	841.791	56	47	2058.9654	2552.3091	2671.9038	2667.06419999999	1854.8343	2640.53639999999	1781.4438	1117.26499999999	1653.90630000001	1689.4512	2155.78824999998	1774.1278	2401.86466666669	1987.14400000001	2181.877	2683.38900000002	1944.61990909091	2766.7824	1629.4191	1966.1181	1962.00942857144	1807.9281	1664.9248	2393.44133333334	2759.3082	5358.33661764705	1653.90630000001	1851.663	1662.111	1950.8136	2837.45430000002	1826.37022222222	1804.9107	1983.80799999999	1664.1093	1831.4385	1776.34230000002	2107.83649999999	2667.35039999999	1135.4455	1855.92570000002
41	100.507777668544	100.505380553249	100.514839947461	378.53	374.415	384.664	54	49	1821.12466666667	2344.21366666666	2360.79422222221	2008.30700000001	1038.5636	2520.22333333335	2025.29550000001	1763.96422222223	2409.90642857142	1985.45072727273	3364.039	1900.8189	2240.46899999999	1741.70899999999	6007.47733333334	2007.25485714286	1678.37133333333	2508.32400000001	1833.51644444444	1653.78022222223	2052.52742857143	1840.68133333333	1860.88533333332	2417.92666666667	2162.93000000001	1841.70166666668	1766.88977777778	1788.44955555556	2068.14809999999	1778.29866666667	2372.275	1695.881	3002.7796875	2451.59399999999	1840.86299999999	1921.28766666667	1826.39666666666	1733.54633333333	3457.68966666667	1473.28071428571	1295.61166666666
42	100.508252895322	100.505982861197	100.514857213967	405.046	399.923	410.153	50	48	2089.57440000001	2796.64229999999	2829.0146	2931.0346	3734.16315789473	2648.49688888888	1717.08075000001	3483.35810526315	2022.0364	2055.90450000001	2412.06799999998	1827.39111111111	2316.98774999999	2815.00769999999	6948.45840740741	2040.57142857143	1886.5347	2768.07389999999	1277.45733333334	2027.3361	4441.34029411764	2195.14139999999	1444.95083333334	2525.05	2549.90844444444	2711.36723076923	1985.50380000001	1920.2046	1992.6459	2009.99100000001	2587.56533333333	4602.45499999999	2029.203	2416.90644444443	2099.77739999999	2094.46379999999	1569.19942857144	2019.1737	3438.35377777777	2006.93010000001	1164.27640000001
43	100.508232673479	100.505828926518	100.515034870186	459.109	454.977	463.236	41	41	1841.55124999999	2289.797	2327.19025000001	2409.83050000001	2433.49499999999	2282.29925000001	1488.59685714286	1501.61828571428	1670.353875	1777.34337499999	2862.622	1715.04025	2439.169	2355.75725000001	2148.72171428571	2226.26342857143	1741.78012499999	2089.25257142858	1712.76	1680.35175	1880.67	1736.67824999999	1824.207	3711.87938461537	2432.27599999999	1572.26028571428	1769.049375	1766.05275	1596.74714285714	1754.83	2341.47374999999	1748.70850000001	1709.939	3167.59881818181	1775.96899999999	1806.06374999999	1767.07300000001	1703.81750000001	3492.35833333334	1781.645	1562.05742857143
44	100.507919516985	100.506155872036	100.514536277351	338.7005	329.524	347.912	76	58	1717.034	2295.75	2412.3867	2691.55139999999	1332.49314285714	2445.83679999999	1383.59457142856	1650.71955555556	1611.95111111111	1830.3615	3344.28844444445	1392.69	2461.044	1983.43542857143	3766.82453333333	1960.59428571429	1699.69022222223	2299.04177777777	1686.50844444444	1801.751	2783.37840000001	1845.783	2041.63636363636	2068.819125	2559.6818	1957.7638	1647.65888888889	1797.76860000001	1853.94566666666	1714.99355555556	2776.62545454545	1447.98057142858	1686.69199999999	4460.65444444445	1796.61133333334	1834.35955555556	1412.07542857143	1806.7742	3318.124	1571.18500000001	1722.32266666667
45	100.508151706212	100.50639100702	100.514477430819	323.441	318.301	328.555	42	39	1218.22114285714	1785.25	1708.97857142857	2113.95800000001	1415.08675	1846.65249999999	1298.752	1201.89657142857	1371.264	1315.10225	3305.88	1287.53828571429	1768.15514285714	1809.98685714286	2249.38466666666	3130.46330769231	1245.76885714286	1868.14314285714	1403.91314285714	1229.44428571429	2186.8275	1349.72342857143	1344.73657142857	1856.92	2003.77099999999	1459.083375	1330.35428571428	1308.00628571429	1280.33400000001	1354.93942857143	1867.59314285715	1133.59033333334	1270.07785714285	1865.0822857143	1440.24	1397.79142857143	1458.9575	1491.52849999999	2696.61514285714	1376.36542857143	1419.01871428572
46	100.507736052507	100.50575045374	100.514995566351	848.843	842.726	855.01	51	43	1344.73657142856	2134.36300000001	1925.27914285713	1520.84533333333	1423.24875000001	2041.28925000001	2188.56	7180.99828846154	1310.8035	1299.79850000001	1824.27085714284	1298.84299999999	2107.83649999998	1815.0882857143	2471.59890000001	1527.43899999999	1379.37800000001	2185.64325	1211.03675000001	2967.98805555556	1565.445	1461.177	2143.40192307692	2291.83599999999	2128.785	1269.103	1252.767	1316.25314285715	1298.77825000001	1267.15049999999	1985.84500000001	1435.49175000001	1391.62299999998	2107.83649999998	1319.5065	1431.37799999999	1181.51771428573	1175.36914285713	2452.3785	2663.90710526316	1295.94337500001
47	100.509024061295	100.506402446248	100.514952087402	178.54	167.323	187.728	71	54	1003.926	1659.9834	1569.2214	1792.90072727273	1313.091	1697.73381818182	1229.42863636364	634.084571428571	1237.5026	864.475428571428	2580.77633333333	1388.59118181818	1766.09209090909	1387.54	1204.96457142857	1873.22072727273	1213.10427272727	1755.88936363636	1377.36818181818	888.746625000001	1378.35775	1254.846	1370.22627272727	1563.15066666667	1899.74781818182	968.251142857142	1367.16545454546	849.868249999998	1383.76990909091	1357.378	1674.3123	1481.403	695.810500000001	1152.11571428571	1293.7404	1221.2991	858.060285714285	1610.053125	1740.68866666667	3225.6475483871	1317.17209090909
48	100.507839855847	100.506708035068	100.514898252134	859.039	855.99	862.18	27	27	1578.45566666667	1957.76	2206.981	2073.31733333333	1394.64377777778	2248.56977777775	1200.87628571428	1380.36066666667	1384.59233333333	1241.536	2067.99044444445	1344.65288888889	9884.38383333332	1732.44514285713	2044.748	2085.2888	1352.962	2219.225	1309.96533333332	1423.21	1599.10971428572	1425.31599999999	1205.246	2212.26622222222	2119.23233333333	1389.5124	1206.22222222221	1486.46377777776	1274.39633333333	1404.89600000001	2032.28266666667	1469.11999999998	1307.92488888889	2196.77766666666	1233.583	1328.17644444444	1373.09555555557	1463.158	2274.24869999999	1205.66977777778	1338.53155555556
49	100.507609286443	100.506665057447	100.51484531046	867.224	863.16	870.274	29	28	1312.04150000001	1504.92142857142	1791.48112499998	1723.20225000001	915.238999999994	1951.977375	1159.004	997.839428571436	977.433714285722	1112.0725	1643.43399999999	966.001142857146	1787.47799999998	1771.15400000001	2700.55084615385	2530.36307692308	1017.53228571429	1940.75325	953.96714285715	1083.65257142857	1979.2377	973.352571428563	1060.169625	1677.3497142857	1549.81399999999	1216.1976	857.040000000006	1346.73000000001	1017.18925	978.453999999992	1667.14685714284	4567.81914285715	972.332285714277	1688.57285714284	963.149714285706	922.338285714278	1070.24225	1259.914	1101.53900000001	895.810857142864	815.46666666668
50	100.508108227341	100.506006556065	100.515130817697	878.443	872.246	887.659	45	36	1099.8295	1332.44650000001	1625.432	1520.17250000001	851.839166666664	1756.69422222221	1117.17374999999	1107.785	950.873000000004	1010.13	1142.71999999999	962.213625000001	1998.71427272726	1452.883	1012.0384	1430.39050000001	1075.43133333333	1950.91866666666	1005.9391111111	988.743375000001	965.1092	987.602000000004	874.997000000001	1895.77933333333	1873.332	838.645500000003	864.222333333333	1049.83725	878.542875000001	1010.448375	1832.49555555555	975.055000000001	1023.042	1776.40033333333	1010.48966666667	862.111250000004	910.063000000004	1058.128875	1275.31250000001	740.727428571434	2302.30171428571
51	100.507766807472	100.506610404613	100.51494584517	161.207	156.095	166.325	25	23	868.263142857142	1138.63885714286	1097.67371428571	1141.53985714286	785.62	1037.48528571429	825.382250000001	682.027999999999	784.599714285714	864.151750000001	1844.67657142857	786.998857142857	1137.61857142857	1026.40742857143	811.059	1082.52314285714	835.584750000001	1147.76457142857	870.303714285717	800.709428571429	1126.39542857143	802.964857142857	935.569250000001	1050.01142857143	1080.218	846.837142857142	762.811500000001	750.930285714285	888.668857142857	805.005428571431	1073.22114285714	769.295428571428	719.905714285714	1139.65914285715	873.364571428571	894.572249999998	817.248857142857	769.295428571428	2430.5248	910.413500000001	861.121142857142
52	100.507517777202	100.50573220287	100.515048326879	916.152	891.688	964.174	283	111	2354.67288888889	3512.79900000002	2212.86816666665	2342.57599999998	1491.6577142857	3845.1338	8759.8098	1392.87133333332	3377.0957368421	1759.97045454545	1535.53000000001	2746.58777777778	4727.08553846154	2271.15599999998	3356.71919999998	4600.91926666669	2144.73900000001	3056.34799999998	1196.85099999999	10831.7114285714	2426.23942857141	2094.61990909092	2008.84345454546	2398.4902	4005.42300000001	2053.93099999999	1215.16028571429	11550.3305555556	2282.38700000001	3036.45000000001	2566.13833333332	2290.34900000002	2247.84163636364	3041.47171428574	1770.1992	1291.6817142857	1380.44657142856	2126.0968	7514.88980392156	2028.30218181817	3158.8305882353
53	100.508008429691	100.505978823031	100.515051401284	572.406	554.981	588.712	171	90	6068.71526666667	2250.75028571427	2508.79475000001	2001.56699999999	9372.41308510637	2190.55342857144	2500.83749999998	1768.09325000001	1707.87187500001	2729.32307692308	2797.31200000003	2076.3105	1953.93833333332	1926.38933333332	1549.98759999999	9470.77223529411	1770.350625	2073.22057142859	1592.66599999999	1802.065	2256.87200000002	1824.527	1528.38800000001	1899.19166666667	2070.15971428573	1786.676625	1779.31600000001	1719.12125000001	1706.87825000001	1631.21887500001	2183.41142857144	1557.97628571427	1591.32799999999	1861.08800000002	1884.35044444445	1575.40299999999	1789.51850000001	1688.51374999998	3499.49600000001	2142.3897	2190.3156
54	100.507943997042	100.505710813734	100.514566520265	541.219	529.497	554.046	126	82	1551.63728571428	2525.11875000001	2802.55044444445	2730.412	2141.60969999999	1866.18966666665	1623.21775000001	1685.45299999998	1836.45000000001	1855.98633333333	3408.93366666666	1402.95833333335	2739.04488888889	3663.5407692308	2725.56900000001	4283.07946666666	1605.87349999998	2033.42942857144	1858.77637500001	1841.55124999998	1850.88466666665	1759.93125000001	1700.75674999998	2556.67688888889	2302.70425000001	1743.60725000001	2071.05111111112	1448.80571428572	3124.26066666666	1653.88314285713	1903.09533333336	1593.6862857143	1670.353875	2678.08333333334	1789.73775	1781.35650000001	2025.14111111111	2460.02366666667	4412.58124999998	2341.5259090909	1941.48288888889
55	100.508017093885	100.506110292322	100.514496437676	148.97	143.857	153.056	18	17	892.694444444443	1154.26266666667	1242.63066666667	1201.16733333334	813.11711111111	1243.65088888889	913.098888888888	728.664444444444	863.108000000002	861.067555555554	2222.286	894.832333333332	1264.193	1186.51844444444	1297.864	1323.37233333333	833.612333333333	1307.92488888889	987.57511111111	825.359777777777	1197.74088888889	965.130222222221	3071.51138709677	1245.69133333333	1217.25766666667	921.260666666665	984.621666666666	930.9861	980.326777777776	907.404444444443	1217.12511111111	851.978333333333	785.571111111113	1237.66433333333	892.208333333333	921.260666666665	926.361777777777	828.420444444443	2080.798	864.222333333333	954.199999999998
56	101.022617834141	101.020537971456	101.029964011056	115.2805	111.208	116.304	34	34	197.944666666667	324.413	323.385285714286	370.363714285715	434.591000000001	727.463714285714	481.597333333333	578.016000000001	381.586857142857	359.098666666667	298.943714285715	296.917	226.503428571428	227.364428571429	214.26	217.320857142857	115.292285714286	80.6063333333333	91.8150000000001	113.257	183.651428571429	189.613714285714	213.389	210.154333333334	160.192333333333	161.212666666667	173.302857142857	417.589	220.381714285715	183.651428571429	230.595333333333	190.958166666667	650.395428571428	508.694857142858	208.148	334.606857142857	493.472571428571	484.296428571429	226.477	594.878625	159.172
57	101.047785143348	101.047785143348	101.047785143348	144.876	144.876	144.876	1	1	107.135	135.571333333334	126.521333333334	137.88	87.7486666666669	133.663666666666	103.137833333334	77.4693333333332	109.175666666667	120.379666666667	238.719	108.137666666667	132.621666666666	158.151666666667	130.581333333333	134.684	76.5125000000001	114.277333333334	81.6266666666665	98.9723333333336	133.772833333334	94.8910000000002	106.097333333333	114.277333333333	121.399833333334	73.4544	103.981714285714	96.9316666666669	108.137666666667	88.6675000000001	146.928	86.7283333333335	170.395666666667	146.9088	85.7079999999998	88.7545000000001	125.501	141.687333333334	171.388	141.803166666667	134.684
58	101.071013068647	101.071013068647	101.071013068647	1067.17	1067.17	1067.17	1	1	431.460000000006	569.160000000008	586.300000000007	578.33999999999	418.200000000006	562.020000000006	405.960000000006	389.640000000005	343.740000000005	489.600000000007	337.620000000005	449.820000000006	612.000000000009	598.740000000008	534.749999999991	582.622857142847	393.720000000004	571.200000000008	367.200000000005	395.760000000006	605.707142857151	361.080000000005	325.835714285718	554.880000000008	521.220000000007	377.399999999993	414.558571428578	383.035714285707	410.040000000006	390.660000000005	603.840000000008	392.228571428576	403.920000000006	521.950000000007	386.580000000005	364.140000000005	414.120000000006	420.239999999993	323.340000000005	372.821428571433	370.778571428576
59	101.507356643677	101.506549350286	101.511817454485	1070.21	1069.23	1080.46	7	6	372.007999999993	682.379999999988	593.639999999989	594.659999999989	472.259999999992	544.67999999999	440.639999999992	443.699999999992	534.47999999999	526.319999999991	732.359999999987	530.399999999991	622.397999999988	781.320000000008	582.41999999999	581.39999999999	452.879999999992	553.85999999999	564.05999999999	381.479999999993	622.199999999989	536.51999999999	491.639999999991	564.989999999991	536.549999999989	501.839999999991	480.339999999991	395.760000000011	503.879999999991	397.799999999993	617.099999999989	387.599999999993	400.859999999993	555.89999999999	534.449999999991	450.839999999992	530.399999999991	451.859999999992	656.931666666654	550.911999999988	565.07999999999
60	101.966311535138	101.96225273235	101.973917773792	1070.225	1069.16	1087.6	146	131	1458.77083333333	2017.55999999996	1178.09999999998	1162.79999999998	1031.21999999998	1206.65999999998	1373.94	1005.71999999998	1060.80000000001	891.479999999984	1361.70000000002	1053.65999999998	1190.62999999998	1934.94	1125.05999999998	1175.03999999998	1070.99999999998	1101.59999999998	1086.30000000002	1093.43999999998	2002.25999999996	967.979999999983	1148.51999999998	1087.22399999998	1094.97142857141	1059.77999999998	1155.65999999998	1099.55999999998	1052.63999999998	962.879999999983	1034.27999999998	1186.25999999998	1055.69999999998	1058.75999999998	1087.57999999998	1020.00000000001	1067.93999999998	959.819999999983	1059.46833333335	1031.51999999998	1064.57666666665
61	101.965377112373	101.963453377067	101.972427737754	1138.63	1128.4	1147.78	95	74	457.980000000006	715.020000000007	615.060000000006	592.428571428579	462.060000000006	617.099999999989	716.519230769231	432.480000000006	545.273333333323	325.835714285718	1183.20000000001	435.540000000006	618.119999999989	1821.44375	499.80000000001	1377.74999999999	408.571428571434	744.309000000003	495.720000000005	448.328750000004	896.800000000003	507.960000000005	501.433750000004	585.47999999999	593.640000000006	467.160000000005	431.459999999992	510.625000000005	904.739999999997	483.480000000005	607.643750000005	462.060000000006	430.439999999992	680.339999999988	410.040000000004	472.838750000004	510.000000000005	507.960000000005	948.907142857155	439.620000000006	524.922500000005
62	101.965592207499	101.963730638677	101.972909487211	1114.62	1090.71	1126.35	114	90	415.140000000004	620.920000000006	467.160000000005	756.389999999999	379.440000000004	529.380000000007	434.520000000004	417.180000000003	333.539999999994	409.019999999999	832.320000000016	328.440000000005	1409.09620689655	553.517500000005	525.300000000005	625.259999999989	400.860000000003	419.219999999993	332.927500000003	456.960000000003	657.899999999988	301.919999999995	389.640000000003	398.168333333342	1560.05781249999	398.820000000003	357.000000000004	398.385555555559	462.060000000001	745.619999999997	411.059999999993	447.780000000003	438.056666666669	595.307777777781	411.060000000003	426.360000000003	421.260000000003	358.458750000003	1535.33333333333	397.800000000004	391.138750000003
63	101.96551896686	101.963458362258	101.971984487184	1153.99	1148.77	1162.05	65	55	498.780000000005	1186.9	654.840000000007	703.799999999987	499.800000000005	562.020000000008	624.240000000001	428.400000000006	1061.41176470588	529.380000000001	1002.66000000002	898.619999999997	690.539999999988	623.220000000009	746.640000000005	687.480000000007	514.080000000005	910.860000000001	386.579999999993	432.480000000006	561.000000000008	476.340000000007	487.560000000007	602.820000000006	634.196250000006	465.120000000006	486.540000000007	509.374999999991	551.475000000005	393.720000000005	664.020000000007	515.731250000005	439.620000000006	498.779999999991	465.120000000006	507.960000000007	494.700000000005	477.360000000005	963.900000000019	557.93999999999	464.468571428564
64	101.965705995974	101.963277111789	101.972378139809	1167.17	1162.08	1169.29	33	33	406.980000000008	465.226000000013	537.396666666676	572.21999999999	354.634000000009	458.878000000011	519.179999999991	513.688750000005	382.50000000001	258.060000000007	766.019999999986	345.780000000009	469.098000000012	525.136666666676	450.702000000011	531.419999999991	345.436000000009	497.76000000001	0	344.760000000009	405.960000000015	440.640000000009	400.860000000008	504.90000000001	547.863333333345	397.428333333326	435.846666666676	384.539999999993	360.059999999994	0	508.790000000009	333.540000000009	318.864000000008	599.760000000008	0	386.580000000007	346.800000000009	397.799999999993	818.040000000022	350.545999999993	358.02000000001
65	102.053510192715	102.052746176212	102.056537505995	52.049	51.006	53.063	9	9	211.199142857143	267.314857142857	229.725	250.990285714286	197.935428571428	303.279428571429	220.381714285714	328.762	355.059428571428	394.850571428572	537.690571428572	318.061714285714	257.951571428571	315.268285714286	268.523	300.998333333333	208.109142857143	169.509714285714	149.982	139.899833333333	163.245714285714	117.332857142857	113.251714285714	136.718285714286	189.613714285714	123.437285714286	87.7445714285715	265.274285714286	202.016571428571	175.636571428572	241.977	159.164571428571	364.242	309.103285714286	206.097714285714	259.152571428572	414.236	369.343428571429	913.12375	390.769428571429	159.042
66	102.128609521633	102.128498400175	102.12872064309	1055.945	1055.89	1056	2	2	370.259999999993	466.792857142863	514.468749999991	488.999999999992	356.416249999993	533.460000000005	315.180000000004	344.932499999995	346.800000000005	433.499999999992	719.237499999988	384.539999999993	548.75999999999	473.635714285722	470.219999999992	479.399999999991	329.460000000003	525.94374999999	380.460000000005	340.680000000005	471.239999999992	336.599999999994	351.371428571433	514.079999999991	539.57999999999	350.288749999993	395.759999999993	394.739999999993	378.419999999993	334.007142857147	529.379999999991	358.019999999994	317.220000000004	538.55999999999	342.178571428576	368.220000000005	379.993749999994	353.939999999994	786.25555555556	364.139999999994	303.788571428575
67	104.070889650939	104.06849319961	104.075909517728	52.032	51.017	53.053	7	7	1720.0572	2558.6616	2225.6306	2485.6944	2201.87933333333	2778.5492	1741.8228	1914.9154	2259.66916666667	989.594000000001	993.804666666667	785.015	2682.008	2951.4386	2932.4394	2960.1804	1220.11933333333	1999.9012	1022.374	1065.3202	2126.5136	1880.16716666667	1549.9876	2370.9448	2258.7228	1683.275	1668.354	2365.2872	1892.842	1586.2342	2730.0552	1484.8288	2351.561	3524.791	2263.09933333333	2313.2468	2674.4684	2591.308	2528.5512	2674.9644	1326.15266666667
68	104.105520175614	104.100168929856	104.113628520213	52.306	48.953	73.446	167	127	1890.52325	2846.4975	2438.870375	2825.17114285714	2423.390625	3092.609	2021.186	2352.6965	907.978	1124.3155	2166.06657142857	2521.04685714286	3010.056	3417.74444444444	3296.809	3324.90422222222	1233.48225	2096.113	1080.48257142857	1111.869	2407.79	1805.90571428572	1569.19942857143	2658.076875	2558.06488888889	1601.84857142857	1713.05971428571	2707.83828571428	1980.37457142857	1888.29125	3056.54133333333	1753.80975	3027.08175	3757.18614285715	2254.83142857143	2680.29057142857	2170.07175	2872.10428571429	1425.17283333333	1509.00257142857	1330.4475
69	105.034300478509	105.034134966819	105.034465990198	253.522	252.006	255.038	2	2	14.284	19.3854285714286	15.3042857142857	15.3042857142857	12.2434285714286	13.2618571428572	10.2028571428572	13.2637142857143	14.2839999999999	10.2028571428572	19.3827142857143	20.4057142857144	12.2434285714286	24.4868571428571	13.2637142857143	15.3042857142857	13.2637142857143	14.284	18.3497142857143	23.4665714285713	17.3424285714286	18.3651428571428	12.2417142857143	15.3042857142857	25.5035714285715	15.3042857142857	8.16228571428568	27.5477142857143	15.3042857142858	13.2637142857142	21.426	14.284	20.4057142857143	22.4462857142858	5.10142857142857	12.2434285714285	28.568	18.3805714285715	23.4665714285715	26.5274285714287	16.3245714285714
70	105.034914024446	105.032461650064	105.039427244897	300.95	299.941	303.025	5	5	140.799428571429	261.193142857143	242.799666666666	310.123428571429	86.7283333333335	221.412333333334	198.955714285714	298.173714285715	15.32	18.366	22.4462857142857	26.5274285714286	9.18300000000002	19.399	18.3651428571428	15.2914285714286	10.2028571428571	15.2914285714286	11.2231428571429	7.14099999999996	6.12200000000001	11.2346666666666	10.2028571428571	12.2434285714286	13.2643333333334	9.18149999999997	8.15999999999998	7.14116666666664	6.12171428571428	13.2637142857143	13.2748571428572	11.2325714285715	5.10583333333334	14.284	5.09714285714283	11.2231428571429	10.2033333333333	5.10083333333332	12.2331428571428	12.2434285714286	7.13599999999997
71	105.070050190271	105.068167691084	105.076827426609	552.991	547.851	555.073	62	62	284.6358	1003.89866666667	1485.952	1036.62480000001	1705.896	1128.9495	659.135333333333	1926.24960000002	372.628499999998	438.695555555556	353.023799999999	329.531777777778	481.5344	1153.504	945.353400000005	1374.66695652174	445.871099999999	376.490700000003	156.105900000001	249.973499999999	710.128800000006	295.887000000003	330.336000000002	1027.584	320.384666666666	275.310000000001	124.4644	839.6246	314.252399999999	503.9788	485.678666666666	728.851200000006	1791.6468	1386.53763157895	265.278000000002	349.936222222223	397.916999999999	997.853399999998	167.2308	1019.26542857143	516.271800000005
72	105.071860938439	105.067988101402	105.077372363233	543.815	535.625	545.849	51	50	230.584571428569	855.966444444446	627.453750000003	730.479111111103	584.603250000003	933.561428571421	429.540285714289	1312.20224999998	621.332250000003	734.60571428572	1222.29277777778	554.015142857147	354.070125	755.540000000001	644.323999999996	577.461500000002	304.045142857145	259.143499999998	333.399857142855	139.779142857144	467.290857142853	535.631249999995	533.609428571433	621.354000000005	222.422285714287	426.479428571432	201.988285714285	750.965333333333	438.976250000002	303.024857142859	341.508571428575	440.802000000001	1210.29487500001	625.413250000003	362.201428571425	530.548571428575	567.259000000002	613.170250000003	576.380714285711	576.441250000002	829.463249999992
73	105.110722274231	105.110038987959	105.119628354728	52.031	51.017	52.043	5	5	143.8435	268.347666666667	209.339166666667	231.615666666667	227.5492	272.429	190.802333333334	211.3815	339.7266	352.9892	348.954	321.405	268.084666666667	330.588	284.9055	306.12	99.9763333333334	161.370666666667	86.7340000000001	80.6906	206.107333333333	164.2522	122.44	253.042666666667	196.892166666667	129.5654	134.684	284.673	179.578666666667	153.175	273.672666666667	125.4395	328.493666666667	422.349	205.0602	326.506666666667	433.641666666667	412.147333333334	578.529	429.490166666667	113.146
74	108.962194995345	108.961156008272	108.96286734281	1072.27	1071.28	1072.36	9	9	551.340000000002	838.440000000004	729.300000000003	760.645000000003	537.540000000002	705.840000000003	578.33999999999	588.096000000002	587.520000000003	588.540000000003	827.220000000004	570.180000000002	733.078000000003	827.219999999985	744.600000000003	778.260000000003	610.980000000003	717.060000000003	569.15999999999	609.537000000002	796.620000000004	562.020000000002	681.007000000002	720.120000000003	755.622222222227	595.680000000003	625.873000000002	564.060000000002	558.960000000004	597.720000000003	778.260000000003	559.980000000002	633.020000000002	706.860000000003	606.305000000003	589.117000000002	622.810000000002	530.400000000002	866.828999999984	597.870000000002	551.279000000003
75	110.005275641831	110.000159528609	110.013704218093	44.879	42.832	45.922	142	142	2941.30066666667	4447.4877	4699.65533333333	4972.9422	3477.1824	4993.879	3568.8345	4053.9939	3013.85314285714	3218.88875	2910.77325	3098.75233333333	4427.0817	4703.583	4742.3544	4729.75022222222	3242.61933333333	3613.62711111111	2597.5565	3086.25625	4626.607	3939.273	3577.96772727273	5156.15263636364	4618.8981	3485.25163636364	3342.248	4075.0782	3305.88	3474.1215	4607.9865	3527.8848	4305.244	4827.197	3291.4878	3308.78657142857	3704.83033333333	3910.51466666667	3558.81866666667	3997.23066666667	2961.9309
76	111.011612106187	111.008559334871	111.018930395026	44.879	42.832	45.922	138	138	730.479111111111	1136.65133333333	1251.949	1318.2276	962.09575	1416.06844444444	962.069555555556	1166.8887	1020.448	977.51925	878.507	868.23275	1231.5021	1301.775	1314.18933333333	1288.54066666667	883.64475	925.399142857143	649.922	830.4835	1071.23333333333	1021.3203	987.2103	1344.5253	1178.35666666667	892.694444444445	811.076666666666	1207.94311111111	878.507	937.6557	1230.97444444444	907.669	1334.45066666667	1411.178625	846.849	997.8045	1108.12725	1272.85822222222	1163.81333333333	1260.00875	712.192666666667
77	111.017578505366	111.017182251697	111.01896522903	835.6135	831.042	841.718	14	13	598.907714285709	937.1043	625.435142857147	1103.94914285715	451.986571428575	647.881428571423	339.743249999997	528.508000000004	387.708571428568	328.485999999998	3997.33950000002	386.634142857141	987.636571428579	930.131000000001	1021.30600000001	805.005428571434	432.237714285712	698.895714285719	403.012857142854	620.333714285719	743.788285714291	433.257142857148	508.529142857145	1272.35566666667	777.45771428572	533.609428571424	427.449833333332	460.148857142853	415.256285714289	494.838571428575	791.74171428572	703.56742857142	356.079714285717	1100.73414285715	526.449000000002	370.363714285717	376.485428571431	560.136857142861	2450.74285714287	416.276571428568	359.140571428574
78	111.017972539012	111.016743655066	111.018955001464	699.894	694.759	707.042	18	14	504.003500000002	871.293500000004	516.626	918.225000000004	460.132750000002	758.045749999993	427.484749999996	487.679500000002	427.484750000002	402.998750000002	3830.20619999999	674.385250000003	733.559750000003	1244.644	866.829000000001	889.658000000004	457.128000000001	811.098750000003	511.145249999995	477.477000000002	652.959999999994	477.477000000002	386.437875000002	878.506999999999	647.858750000003	456.107625000001	503.007899999999	576.511875000001	529.495333333334	437.687250000002	937.609750000004	527.469249999995	462.229875000001	661.655500000005	465.917999999999	310.156000000001	662.142250000003	633.575250000003	3193.49428571431	439.781625000001	520.327500000002
79	111.017912016111	111.016922505697	111.019254526356	619.2955	603.988	632.544	34	20	286.700285714288	589.704500000003	597.887428571433	692.774000000005	467.290857142861	444.844571428568	349.958000000003	481.574857142853	282.355333333338	286.459428571427	3708.79049999999	309.406285714287	511.163142857147	1530.37500000001	925.946222222221	594.826571428566	396.891142857139	506.061714285718	394.795285714284	259.122333333333	668.287142857148	275.444999999999	263.233714285716	923.346818181815	646.317714285711	399.952000000003	438.722857142853	280.578571428569	265.274285714288	248.920666666671	497.899428571424	403.35142857143	373.442000000004	864.151749999992	305.065428571426	252.010571428569	520.34571428571	315.268285714283	3004.63625000001	408.057142857147	318.061714285713
80	111.017665113328	111.017039254208	111.018816924544	802.309	799.847	809.052	13	13	586.66428571429	847.857428571421	1142.77942857142	1019.26542857144	458.493142857137	1032.52914285713	544.813499999995	471.355500000002	470.335249999995	657.577500000005	2642.66333333331	590.138	929.350142857138	686.628250000003	1093.708	1420.2576	372.391250000002	850.888500000004	622.352499999994	393.816500000002	906.446625000004	508.146750000001	639.146000000001	1263.603	856.380000000007	569.299499999995	720.663076923076	583.603428571424	544.832571428575	728.458500000003	1317.14275000001	593.201	610.109499999994	686.628250000003	568.348875000001	635.693625000001	427.499714285711	627.475714285719	2748.64971428573	387.457499999996	607.048750000003
81	111.017860141282	111.017085188113	111.018858896404	688.671	686.38	692.735	11	11	623.016333333327	1102.9443	641.789666666674	732.599333333333	527.45488888889	829.463250000004	603.345333333333	517.266749999995	629.477111111112	743.255999999994	3543.23177777778	443.482499999997	662.142250000003	878.466000000006	737.731125000001	691.729500000003	594.789555555557	688.275000000002	615.878666666668	672.540000000004	1040.74	576.48833333334	460.170333333333	1161.13933333333	857.010000000004	1740.5998125	368.310250000002	706.455111111119	671.306222222215	486.699	1138.55914285714	549.600333333335	427.519666666666	878.435250000004	385.686	463.18088888889	453.751666666668	858.660999999997	2569.73933333333	346.927499999996	602.951333333334
82	111.017686115048	111.016874577449	111.020573699529	542.755	536.645	545.855	13	13	459.15	834.973499999994	744.762222222224	667.225333333326	448.897777777779	855.039333333333	254.063	516.232444444445	557.041333333334	407.113	2350.73828571427	371.401333333333	503.024333333333	822.836444444443	796.272888888883	822.299111111113	258.144333333333	462.160666666662	465.987666666668	530.515555555557	724.412999999998	333.612666666663	381.563111111112	603.016999999999	571.386666666666	488.739666666666	527.495099999999	418.291111111112	287.890666666666	571.386666666666	727.923000000006	633.626999999999	359.942333333334	1018.19030769231	445.885666666666	437.723000000005	348.916000000001	602.622999999994	2146.78133333332	525.471666666666	449.967
83	111.017652846085	111.017244285796	111.019063666408	817.208	814.621	819.248	7	7	807.611000000001	989.690999999998	889.658000000004	682.028	539.712250000002	1009.02724999999	438.707500000002	611.204625000001	504.003500000002	649.356	2298.81100000003	541.819125000001	1114.932	877.522500000001	647.382500000005	1131.268	590.724750000002	600.485500000005	620.311999999994	497.882000000002	925.366750000004	553.995750000002	604.637625000003	1318.0984	897.459000000001	617.251249999994	522.367999999995	605.008249999994	545.499375000003	671.818000000001	1153.90275	564.198250000002	513.185750000002	980.508299999998	553.995750000002	694.771333333335	635.615750000003	698.871250000003	3443.175	494.881875000001	444.135
84	111.018026957436	111.017349634944	111.018709451472	811.07	810.072	813.144	5	5	383.645333333331	743.788285714291	768.311000000009	751.862833333331	466.673166666663	827.355166666664	348.953999999998	440.194666666662	340.048499999997	550.049499999994	2483.08566666666	481.597333333339	460.738666666666	722.395999999995	730.558666666675	578.434499999998	516.288666666663	732.176500000008	450.966285714289	539.731142857147	952.946857142864	640.739428571423	418.317142857139	631.645285714288	689.287500000007	345.836499999999	408.466666666671	523.858500000006	259.164666666665	772.356285714279	982.53514285715	444.792666666674	528.964333333329	640.769333333329	309.413499999998	592.786000000004	355.017999999999	521.390333333339	2449.82033333332	420.377333333338	442.752333333332
85	111.01769151493	111.01725274369	111.018965173564	463.727	461.15	468.286	9	9	287.228833333332	506.106000000001	337.714571428574	461.169142857146	362.201428571428	413.215714285714	440.701714285712	190.659857142857	213.239714285716	343.056	3140.805	315.268285714286	570.339714285714	563.197714285714	430.510333333332	440.050999999999	217.320857142857	367.302857142857	339.469714285715	335.674	438.354285714284	366.282571428571	349.664000000001	733.55975	320.369714285714	186.555428571429	312.96457142857	274.418428571429	250.955142857142	295.634285714287	595.846857142857	429.540285714286	187.732571428571	446.885142857143	214.079999999999	332.846	269.355428571431	334.653714285717	2337.5497142857	285.920000000001	305.065428571428
86	111.017748690518	111.017403005696	111.019142695836	600.916	596.824	602.945	7	7	480.537749999995	529.509749999995	699.891500000003	554.810249999999	313.216750000001	736.710750000001	535.303124999995	388.715249999996	306.085714285717	404.019000000002	3363.174	459.112500000002	583.582999999994	513.203714285718	666.223250000003	723.357250000003	593.80628571429	620.312000000003	409.420999999996	492.383999999998	618.271499999994	289.761142857145	474.474374999994	762.686999999993	546.921000000001	308.342	446.613999999995	539.088	437.687250000002	280.578571428569	692.749750000003	534.611000000002	384.593857142855	1071.93333333333	369.375749999995	462.189428571432	351.986250000002	375.451999999996	2973.00849999997	248.941000000001	428.190000000003
87	111.018238129756	111.016968832062	111.019528285125	429.87	415.238	442.791	19	11	217.313249999999	330.560999999999	503.111555555555	385.938000000001	369.561777777777	361.198	315.283	286.725375	391.808	352.99688888889	1969.24333333332	326.08	463.18088888889	558.777333333331	592.765249999998	623.423666666666	264.237555555556	624.443999999999	334.669333333333	386.622111111113	639.679333333335	343.852333333333	324.439499999999	2103.80705	572.360249999998	198.705	354.01711111111	357.116666666666	315.283	301.993999999999	573.427333333333	303.039	287.702666666665	463.534000000003	219.353749999999	376.518375000001	343.81488888889	249.954444444443	1831.973	319.338249999999	169.38225
88	111.01831512858	111.017422605444	111.019047435001	474.4135	470.327	476.465	8	7	423.413181818182	558.089181818183	576.1305	920.2204	416.0376	629.508272727273	311.343999999999	415.251000000001	359.136	337.719299999999	2757.73575000001	420.539636363635	612.12	762.824000000001	804.564818181821	613.200299999998	483.609272727273	635.646900000002	315.123818181817	354.034636363637	596.817	473.406545454546	473.919545454546	1121.294	512.17690909091	262.1914	582.575727272728	300.988500000001	281.602799999999	556.048636363637	539.738699999999	291.948800000001	538.416000000002	525.447142857143	426.474000000001	491.771454545455	450.9284	488.6758	2324.21085714286	414.230727272728	332.608909090909
89	111.01854264508	111.016693463231	111.026159302489	1070.25	1069.16	1078.48	132	116	547.613333333323	1528.98	1281.11999999998	1352.37142857145	890.459999999984	832.319999999985	813.96	834.359999999985	839.459999999985	1325.99999999998	3295.61999999994	920.040000000004	1520.13363636364	1624.85999999997	979.199999999983	1169.93999999998	1021.01999999998	787.439999999986	648.720000000009	899.354166666667	1159.85599999998	906.779999999984	520.028333333323	1060.08499999998	1066.96799999998	981.24000000001	517.98499999999	752.760000000015	922.079999999984	773.159999999986	1659.54000000002	483.479999999991	980.57142857141	1036.74999999998	859.674285714271	1101.47916666667	944.519999999983	962.880000000001	3499.41428571433	857.553333333316	1036.31999999998
90	111.018335449962	111.015988942739	111.026606051721	1083.015	1079.39	1097.83	68	60	298.859999999995	328.842500000003	495.720000000003	331.499999999994	112.357142857144	300.247499999994	157.079999999997	425.719090909092	243.057500000002	247.859999999996	1571.31900000001	226.439999999996	310.080000000002	448.800000000005	105.060000000001	360.059999999994	199.919999999996	467.159999999992	252.960000000003	256.81090909091	228.479999999996	299.880000000001	301.919999999995	417.179999999993	301.919999999995	287.639999999995	249.899999999996	301.920000000003	241.014999999995	456.959999999999	349.859999999994	302.939999999995	156.059999999997	318.239999999994	156.251250000001	283.559999999995	269.279999999995	298.859999999995	1946.16000000002	340.679999999994	287.640000000003
91	111.017935764642	111.017098978438	111.025017810031	786.605	773.337	797.812	45	28	501.381142857137	688.789285714278	783.216571428574	783.579428571422	547.893428571433	784.59971428572	331.59285714286	389.694571428576	529.52828571429	549.387666666673	2076.107	426.180857142854	887.648571428564	1033.54942857142	818.269142857136	780.518571428577	587.684571428576	897.820000000004	728.484000000005	811.116818181815	954.954000000004	478.497250000002	463.193500000002	837.654571428578	1031.50885714285	1114.074	591.745000000003	597.887428571423	507.081999999996	551.955250000002	886.628285714292	558.096285714281	433.621428571425	779.498285714279	1098.85676470588	532.015428571422	392.809999999997	464.229999999996	2848.63771428569	395.870857142854	623.394571428576
92	111.017737608992	111.015828051598	111.024425796914	721.337	710.074	730.503	42	31	688.724999999999	989.084727272723	747.82288888889	870.273250000004	697.907999999999	926.361777777779	611.800000000001	636.61866666666	755.449499999995	519.349666666666	3774.08969999999	646.820888888882	1336.55727272728	973.92636363637	1299.90466666667	1119.21424999999	577.508666666673	1003.18799999999	477.464000000001	1030.1405882353	553.020666666666	528.532666666663	608.143500000001	1435.4646923077	673.999666666668	745.844923076924	583.603428571433	515.226250000002	718.236444444446	668.263750000003	1447.75840000001	651.922000000001	418.353749999995	1851.80416666667	380.54288888889	479.556666666666	526.492	748.924666666666	3724.21666666666	469.353333333333	600.91088888889
93	111.01768340179	111.016119883012	111.023109833533	760.101	749.876	771.53	33	27	500.942750000002	1246.89825	884.556750000004	1367.31712500001	508.084499999995	958.014750000004	756.468374999992	330.572571428569	645.818249999994	413.215714285717	3182.15974999997	563.197714285718	1067.1815	959.034999999991	1122.31428571429	707.091000000008	567.755428571431	1057.01600000001	490.740249999995	801.955800000007	805.569000000001	940.716599999998	711.114250000003	896.872999999994	834.59371428572	486.659250000002	1446.7145	655.000500000003	489.720000000002	641.891250000005	1265.10999999999	808.055999999997	541.819125000001	1019.26542857144	451.986571428568	478.555875000001	525.428750000002	552.975500000002	3614.8365	419.337428571432	525.447142857147
94	111.017820562657	111.015605099433	111.024064017071	739.6815	731.506	747.835	28	24	506.043999999995	581.562857142861	810.078499999992	1132.289	559.097000000002	953.933749999991	358.643999999998	514.931666666668	524.794	461.153000000002	3241.33425000001	393.805777777779	1156.37072727273	1152.261	910.732000000001	1012.08799999999	431.565750000002	1124.35485714285	488.699750000002	1598.076	852.406500000004	560.117250000002	702.018000000001	891.698500000004	909.042749999991	491.100999999998	732.555818181823	699.385000000001	440.802000000001	658.061249999994	959.035000000004	381.604666666666	442.093	767.228000000003	376.241625000002	704.042625000006	434.626500000002	525.428749999995	4472.87563636362	436.655111111112	397.897500000002
95	111.017742289225	111.015898879112	111.024038242753	909.118	884.597	926.418	49	26	974.386499999998	706.070666666662	1037.6451	1057.14742857144	668.318333333333	1175.3856	762.164099999998	624.3624	712.169399999998	962.142899999998	1697.83466666665	385.896	1410.0169090909	2545.58827586208	1087.5865	1152.88249999999	740.080000000006	924.421999999994	574.0911	440.748000000002	1398.6942	601.918	595.476199999997	2103.6524	1234.563	483.638	335.674000000002	775.427999999998	655.6671	496.886099999999	4278.41769230769	728.422800000008	780.529499999998	1819.20861538462	652.543999999994	466.277099999999	658.632888888884	803.5236	2618.35200000002	493.825199999999	737.6046
96	111.01805016205	111.016919267589	111.023619345256	674.4095	668.259	681.517	18	14	451.958444444445	2078.807	912.078666666668	979.413333333335	584.269000000001	1124.40733333333	680.1399	639.749000000007	681.4936	521.390333333333	6038.01750000002	533.576222222223	947.786444444446	939.696299999998	728.438666666668	755.539999999997	542.799600000005	824.820444444438	524.394222222223	556.055714285718	1197.8322	527.753600000004	505.7712	614.842666666671	967.275999999999	473.383111111112	546.854000000002	620.362666666666	467.007333333334	537.961599999998	815.246333333333	543.482333333335	551.6577	836.605000000004	526.1652	518.667999999996	506.416000000004	516.232444444445	2589.60599999998	809.029928571429	557.083800000005
97	111.018294578846	111.016831857187	111.023638469417	570.32	561.154	577.433	21	12	499.269	501.980571428567	633.575250000003	584.674875000001	417.282249999996	1028.412	374.444857142854	399.952000000003	342.551999999998	478.497249999995	2654.78342857141	372.391249999996	518.287000000002	791.778666666666	593.972571428572	640.717000000003	566.238750000002	517.266750000002	309.146571428574	581.555454545458	758.045750000003	426.464500000002	297.923428571426	661.168749999998	574.420857142852	288.740857142855	322.372666666666	362.188750000002	231.625124999997	309.928000000002	378.525999999997	263.224500000001	441.768249999996	1418.18611111111	310.166857142859	351.998571428568	398.19	384.634250000002	2824.15085714283	318.317999999997	413.917000000003
98	111.017808656942	111.016703589728	111.024060167885	860.5815	852.974	877.433	22	13	734.639999999999	3612.25182926829	920.240444444446	1184.47799999999	547.919	1162.1217	633.558000000001	574.385111111105	505.009999999995	615.595999999999	4800.20705882354	495.828000000001	991.656000000002	818.269142857136	851.978333333333	699.925799999998	492.767333333334	1011.15033333333	591.793333333333	530.474285714291	880.451777777768	538.008444444444	369.896999999997	824.062285714289	863.108000000002	577.489799999999	404.860500000004	703.953333333335	581.514	576.488333333333	914.143999999991	611.159699999999	463.18088888889	927.068000000006	335.653111111112	483.901333333333	722.789333333332	510.111111111112	2545.73166666666	382.833333333333	550.98
99	111.018107127558	111.01676846768	111.02384373696	520.309	506.077	530.539	29	18	562.270454545456	594.553999999998	820.737818181821	541.764818181816	509.116090909094	650.550727272729	395.654181818181	494.075999999997	413.403750000001	367.101818181818	4919.81771428573	358.307181818183	870.292636363633	783.936000000005	611.470090909093	685.62327272727	443.818636363639	2110.29393548387	458.102454545457	528.683749999999	1011.09027272728	502.983249999997	374.640272727274	474.377499999999	684.603000000004	613.183909090913	556.048636363634	620.325818181816	474.426818181816	417.291545454548	753.578454545453	457.08218181818	688.331250000005	999.861333333332	485.909454545451	355.054909090908	458.102454545457	502.994454545458	4445.115	530.541818181822	450.960545454544
100	111.018090941974	111.017301264168	111.023737300526	657.0515	651.947	664.173	16	13	597.803714285721	778.843428571437	671.253999999997	647.881428571433	331.59285714286	888.66885714285	491.364571428569	444.134999999996	395.87085714286	427.499714285717	3249.40777777778	428.520000000003	759.092571428565	465.250285714289	474.432857142861	674.408857142851	265.274285714283	619.313428571433	253.101714285714	384.593857142861	710.118857142851	340.775428571426	481.574857142853	753.991142857136	742.767999999994	514.223999999996	504.970714285712	525.447142857138	414.221500000002	440.763428571432	609.110571428566	464.555000000003	473.346285714291	791.74171428572	347.917428571431	314.247999999997	302.004571428569	300.174000000002	2344.59866666669	310.166857142859	428.520000000003
101	111.017714322376	111.015386924121	111.024011934091	638.655	633.633	641.767	11	11	349.945750000001	863.516499999995	708.053500000003	697.851000000003	461.833500000004	673.365000000003	429.577874999995	447.889749999996	431.565750000002	390.755750000002	2634.07033333337	348.925500000001	699.891500000003	563.852625000003	660.182625000001	646.838500000003	344.844499999997	2465.94425000001	334.888	601.623	882.516250000004	421.673	537.671749999995	585.264750000003	538.692000000002	410.140499999996	660.783272727272	468.581624999995	448.965000000001	526.449000000002	894.101499999994	347.649500000003	289.7865	680.506750000003	422.383500000002	392.796249999996	411.160749999996	323.419249999997	3014.83875000001	519.307250000002	500.29
102	111.017961691073	111.01722903165	111.024159249716	846.2975	842.738	850.536	12	11	526.467428571432	752.970857142851	976.413428571436	753.991142857148	575.441142857138	861.477499999995	581.481428571426	479.198571428575	353.31542857143	331.592857142854	2229.3242857143	407.828571428568	869.283428571435	571.359999999995	830.189142857133	685.631999999994	499.940000000004	729.504285714291	393.554571428568	455.047428571432	899.98857142857	341.795714285717	454.027142857146	870.591999999996	888.394285714289	344.077000000002	547.256	538.710857142853	330.358500000002	346.897142857145	938.662857142849	422.398285714289	599.410857142859	673.388571428576	398.931714285711	427.499714285717	414.907428571427	459.128571428575	12122.90755	419.337428571425	356.800000000004
103	111.018552087128	111.016906423126	111.023403692245	645.814	643.784	649.952	11	11	594.789555555557	973.437750000001	831.481111111113	1035.63833333333	439.715777777779	1321.18777777778	546.839111111105	520.964499999997	444.81688888889	481.986999999997	4185.15872727271	465.272	875.445999999999	934.625333333332	698.928333333333	806.502222222221	460.132749999996	717.294333333333	540.776666666666	540.423333333335	826.503750000001	541.738000000001	417.282249999996	1323.80466666667	856.059666666666	394.826000000001	568.488125000005	633.558000000001	506.030222222223	489.706666666668	906.384888888882	562.856000000001	487.666222222223	726.477333333333	396.866444444445	398.917749999996	532.614	444.81688888889	1995.5112	574.385111111112	479.634999999998
104	111.018302796744	111.017268917632	111.023877403953	589.682	580.523	595.843	17	13	549.926999999998	1595.72685714286	859.706727272733	1319.21263636363	444.048000000004	885.049363636367	564.979272727276	645.832636363634	487.907636363639	752.961272727277	4299.33350000002	536.663454545458	1066.185	780.508636363641	987.658636363638	873.353454545451	493.055181818184	906.405818181824	431.575363636362	580.292461538458	1079.44854545454	482.373999999998	375.460363636362	1501.256	778.814909090914	501.949333333334	967.209473684216	407.088818181817	478.507909090912	443.818636363639	932.529272727279	605.345181818184	541.764818181816	903.961636363633	500.200909090906	397.72909090909	513.105727272722	522.658909090906	2045.90200000004	543.805363636367	476.467363636362
105	111.018074829339	111.017102985291	111.023665941494	825.918	822.344	827.468	10	10	935.615099999998	813.139250000003	1015.1985	1169.1492	617.9382	1231.54233333333	884.0799	693.751111111112	527.4434	454.295555555555	2537.53999999997	597.850222222223	1256.72789999999	1034.96166666667	1166.241	1289.56088888888	551.940222222216	894.247666666669	516.232444444445	1073.34057142857	1040.399	628.935999999998	549.941699999999	779.449777777779	921.176000000005	682.580699999998	635.615750000003	669.316799999998	619.625599999998	722.317333333335	1050.94333333333	622.403333333333	621.3018	935.034333333335	453.028	674.36688888889	779.509199999998	742.778399999998	3300.347	492.767333333334	437.437000000001
106	111.018719429311	111.017062297921	111.024205655716	553.4755	548.871	556.076	12	11	348.916000000001	492.780750000002	697.342999999997	676.407333333335	337.730333333333	579.864888888888	366.314625	493.143	397.125777777777	353.006500000001	3406.893	566.223333333334	596.830000000001	678.89111111111	747.372000000001	922.798333333335	488.739666666666	789.737999999999	458.092249999996	588.732333333335	564.198249999995	368.340333333333	253.022000000001	667.854375000003	496.861750000002	299.769750000001	707.049000000004	412.169777777779	358.098000000001	408.08888888889	594.805750000002	558.487	443.845	627.436666666668	307.321	390.755750000002	426.45288888889	384.665666666666	2171.17999999999	483.657750000001	365.279333333338
107	111.018198594112	111.015466350399	111.024206542969	937.182	928.395	958.046	20	12	400.990999999997	282.619142857145	843.677833333331	642.704999999998	425.478999999997	869.32400000001	345.87685714286	324.147999999999	309.146571428574	240.798666666665	1092.77699999999	238.757999999998	481.597333333339	469.265714285712	755.046666666661	460.170333333339	429.540285714282	446.906000000005	300.942142857141	262.433714285715	611.179666666674	343.836285714283	176.50942857143	741.747714285708	608.118666666674	236.717333333336	332.601499999997	555.990833333332	364.259000000004	332.613142857145	964.170000000007	477.515999999997	387.654285714284	857.039999999993	219.36142857143	282.61914285714	199.952666666666	322.425333333331	1227.36074999999	262.182833333333	241.807714285712
108	111.018514865367	111.017483822934	111.023749627007	499.419	491.753	502.987	10	8	396.148	455.031500000002	472.392285714285	493.818285714285	299.922000000001	563.118857142854	329.321571428571	309.928	306.907125000001	255.25	2421.138	294.862571428571	408.457142857141	329.2985	511.145250000002	493.818285714285	345.6105	501.980571428571	306.085714285714	295.916000000002	721.405125000001	255.25	223.442571428571	659.162250000001	571.36	255.697285714285	425.465099999999	243.814142857144	288.943	264.244750000001	424.438857142857	359.140571428574	424.424000000002	521.366	476.515125000001	258.349142857144	425.816571428573	354.039142857145	2686.773375	205.221	270.375714285714
109	111.525003111596	111.525003111596	111.525003111596	1069.26	1069.26	1069.26	1	1	66.4299999999987	128.519999999998	154.019999999997	129.793999999997	114.239999999998	96.8999999999983	72.4199999999987	107.099999999998	92.8199999999983	142.799999999997	601.799999999989	114.239999999998	174.761999999997	223.379999999996	109.139999999998	147.899999999997	136.679999999998	91.7999999999984	71.3999999999987	73.4399999999987	132.599999999998	89.7599999999984	46.9199999999992	121.141999999998	121.617999999998	89.7599999999984	59.2759999999988	90.7799999999984	127.499999999998	94.8599999999983	196.859999999996	52.0199999999991	110.159999999998	134.639999999998	110.961999999998	105.059999999998	95.8799999999983	59.1599999999989	528.37399999999	107.519999999998	98.9399999999982
110	112.007536282115	112.004410517473	112.014964387283	44.879	42.838	45.922	134	134	699.872444444444	1071.35	1193.79	1249.77222222222	947.786444444445	1349.7246	984.54125	1058.6733	867.700875	967.3155	916.216571428572	842.795333333333	1092.7413	1224.179	1200.981375	1173.25555555556	930.582	819.26075	639.719142857143	776.41025	1070.21311111111	968.238818181818	893.215909090909	1257.6256	1120.204	889.677818181818	811.076666666666	1144.7205	865.242666666667	859.027111111111	1166.61644444444	820.794666666667	1314.04622222222	1356.023	888.710333333333	976.37925	1098.943875	1226.00263636364	1182.18933333333	1192.67225	691.81425
111	112.017310321196	112.015761393697	112.018326022614	1070.18	1069.16	1070.27	7	7	291.269999999994	450.839999999992	580.37999999999	517.139999999991	397.799999999993	403.919999999993	346.799999999994	389.639999999993	378.419999999993	496.739999999991	1847.21999999997	327.419999999994	662.255999999987	752.759999999987	478.379999999991	492.659999999991	403.919999999993	387.599999999993	350.879999999994	309.059999999994	461.039999999992	345.779999999994	234.599999999996	481.513999999992	552.901999999989	380.459999999993	241.191999999995	383.52000000001	430.439999999992	266.219999999995	671.159999999988	215.219999999996	377.399999999993	551.81999999999	347.137999999994	356.999999999994	351.899999999994	260.099999999995	1820.18571428574	378.879999999992	388.619999999993
112	112.016587146287	112.015841361804	112.018307364766	1082.425	1080.47	1087.6	4	4	265.199999999995	354.518333333326	212.160000000001	338.639999999994	247.859999999996	346.344999999993	252.960000000005	251.939999999996	193.094999999996	177.479999999997	662.999999999988	227.459999999996	354.959999999994	142.800000000002	373.319999999993	362.099999999994	278.914999999995	346.799999999994	160.139999999997	278.459999999995	376.994999999993	223.379999999996	281.519999999995	361.079999999994	345.214999999994	202.979999999996	229.499999999996	265.200000000005	200.939999999996	206.039999999996	376.379999999993	271.319999999995	224.399999999996	372.299999999993	202.289999999996	191.759999999997	206.039999999996	257.039999999995	580.37999999999	203.999999999996	196.859999999996
113	112.018002173876	112.017454258231	112.018232625192	800.901	795.833	804.999	4	3	194.851833333333	211.1814	290.509999999999	374.462333333331	194.851833333333	334.669333333331	201.992999999999	118.3432	156.0855	137.592	1022.2404	144.017399999999	292.835666666665	239.73916666667	240.7672	422.418000000005	94.8786	163.263999999999	145.831399999998	114.2624	292.854800000005	135.713199999999	184.680333333332	241.502999999996	230.203600000003	178.529166666669	103.0402	156.111000000002	158.151666666666	186.720999999999	361.816	140.815199999999	154.070333333332	199.9592	139.794799999999	194.896400000003	139.648666666666	174.647999999998	1232.50514285713	109.182799999999	156.121199999999
114	112.017971952503	112.017298325695	112.018355743336	577.9575	572.377	582.579	4	3	147.920714285716	213.232250000001	222.422285714284	184.645857142859	191.813714285716	269.129142857142	154.192571428572	162.219750000001	85.7040000000006	92.8460000000007	1844.6530909091	156.103714285715	256.091714285712	246.909142857145	293.832000000001	236.54057142857	215.272749999998	188.752857142859	172.422250000001	124.470500000001	279.754	223.442571428573	169.361500000001	219.353749999998	190.79342857143	132.637142857144	155.078000000001	109.17057142857	115.276142857144	110.098285714285	210.178857142859	163.245714285715	146.797714285716	337.714571428574	137.733750000001	97.8720000000008	120.393714285713	174.322285714285	1415.06599999999	150.87542857143	122.434285714285
115	112.017938366431	112.01778087111	112.018194737228	415.243	414.218	420.339	3	2	88.7617500000004	148.9565	156.103714285714	141.700571428572	115.292285714286	127.428571428572	116.312571428571	80.5997500000003	68.3567499999998	91.825714285715	1332.47618181818	79.5822857142857	154.063142857143	144.89325	178.700000000001	167.326857142857	113.24775	121.414000000001	86.7849999999999	93.8745000000001	194.874571428573	88.6965000000001	61.2171428571428	160.081125	202.03425	82.6431428571435	102.1	157.124	123.454571428571	78.6170000000001	162.225428571428	89.7851428571428	105.163	117.332857142857	106.106	89.7819999999998	76.5107142857145	93.8662857142857	795.860000000002	105.098625	108.135142857143
116	112.017904543377	112.017337196752	112.018211267246	492.277	484.611	498.917	4	3	129.576285714287	166.306571428571	151.002285714286	173.57	85.6320000000003	187.574857142858	63.2577142857143	115.292285714286	147.941428571429	79.5711428571431	1115.13325	172.428285714286	142.84	117.152142857142	177.504857142856	124.474857142857	148.961714285714	187.732571428571	95.9068571428571	89.772571428571	134.564571428571	63.2577142857143	151.002285714286	250.990285714286	122.434285714286	143.860285714286	102.028571428571	83.6634285714285	76.5187499999998	113.156571428571	233.637249999999	111.211142857143	98.9677142857142	191.974857142856	86.7242857142857	167.326857142857	124.474857142857	127.535714285714	1089.627	82.6431428571428	81.6799999999999
117	112.017830397083	112.017633991021	112.018067078608	813.178	811.07	819.232	3	2	262.236375	389.72488888889	393.816500000002	341.867499999999	231.767	425.444249999996	169.356888888887	177.654	219.491111111111	320.419555555554	2008.01599999999	219.353750000001	323.221125000002	440.735999999995	363.209000000002	333.621749999997	247.941	327.741	209.168333333336	300.998333333333	437.675333333334	285.662222222223	236.717333333333	366.299666666666	416.517000000002	225.475249999998	235.825333333336	231.767	186.705750000001	414.210222222223	501.949333333334	238.738500000001	234.829999999999	349.945750000001	172.549	320.384666666666	237.718250000001	277.508000000001	1245.76885714285	220.392000000003	199.095
118	112.017755286421	112.017535033889	112.018110385351	711.627	705.018	718.281	4	2	105.101199999999	265.252	209.141	301.9792	127.525	174.2832	77.4439999999987	174.4542	112.243999999999	118.3432	1129.32450000002	147.929	235.943399999999	177.3408	174.4542	196.108800000003	130.611199999999	145.7456	172.4138	177.3408	241.834800000004	162.402599999999	217.345199999999	227.772200000004	262.1914	124.4644	127.525	130.5856	126.5048	118.3432	230.5652	124.3424	113.264399999999	274.4338	130.5856	115.305199999999	169.3532	160.1714	1104.00066666668	207.1006	194.8582
119	112.015745501834	112.015216643404	112.017848300054	928.9675	921.304	934.562	4	3	163.235555555556	192.822	458.079777777779	545.521666666668	188.761666666666	449.985375000001	167.316444444445	190.677666666665	141.779999999999	149.049777777778	1470.75988888889	140.806	228.679111111111	264.237555555556	548.939333333333	226.514	173.437777777778	295.896666666666	96.9211111111113	247.941	322.390222222223	170.395666666667	105.094333333333	363.238666666666	296.892750000001	112.224444444445	127.541666666667	223.307	207.136125	184.680333333333	415.256285714289	223.453	146.912	333.633428571426	110.196	133.750999999999	132.628888888889	140.790666666667	657.094666666666	189.761333333334	132.643333333333
120	112.017970671477	112.017815037778	112.018074069704	331.576	320.352	341.778	5	2	65.2625454545454	120.392181818182	138.757090909091	165.284181818182	109.169181818182	137.736818181818	75.5001818181815	61.2179999999999	78.5554	86.6768181818181	961.153999999999	110.189454545454	269.351999999999	131.615181818181	128.554363636363	144.801272727273	90.8066999999998	141.817909090909	62.2366363636364	104.0706	218.338363636364	115.2261	120.4544	204.054545454546	197.932909090908	98.9664545454542	77.5428000000002	106.108363636364	93.865090909091	67.3332	175.4916	109.169181818182	85.7052000000003	158.131	119.3751	144.8826	122.367272727273	107.128636363637	1498.79971428571	74.4400909090908	107.128636363636
121	112.017539790895	112.017079241674	112.018000340116	406.058	405.04	407.076	2	2	158.151666666666	194.883666666667	271.392545454544	253.027636363637	160.182818181818	253.027636363637	149.980090909091	148.9565	140.7945	109.169181818182	934.548999999997	172.518272727273	164.263909090909	218.3335	169.365272727273	204.054545454546	156.111	208.135636363637	151.000363636364	155.078	252.007363636364	174.306	173.539090909091	216.293	274.200666666666	145.098181818182	149.97675	137.663181818182	160.182818181818	130.592	160.268454545454	139.852090909091	195.904	176.507181818182	136.7135	107.0825	149.98009090909	151.000363636363	1432.431	126.511	142.838181818182
122	112.018028839393	112.017533863798	112.018390338629	693.755	689.714	697.876	3	2	145.895750000001	384.647714285711	207.110750000001	279.548500000001	183.645000000001	355.090499999996	175.464571428571	246.909142857145	240.78742857143	208.138285714287	1713.096	184.552125000001	334.641999999997	371.384000000003	240.78742857143	263.224499999997	187.73257142857	247.920750000001	231.410285714285	224.085714285714	349.957999999997	210.178857142859	156.103714285713	339.75514285714	359.128000000002	175.489142857144	144.88057142857	258.281375000001	236.698000000001	205.07742857143	261.193142857145	166.300750000001	134.677714285715	377.261250000002	137.73857142857	138.758857142856	183.509999999999	213.389	1476.35342857144	160.179250000001	196.915142857144
123	112.017901041697	112.017775928631	112.018026154762	470.338	469.329	471.347	2	2	223.516875	370.345411764706	284.5625625	548.8945	250.904625	327.50025	245.970625	218.34294117647	222.424117647059	225.4890625	3132.891	224.455	337.70275	488.410941176471	463.053294117647	375.475	259.154705882352	406.9550625	249.885588235294	254.038588235294	339.74325	316.291176470588	269.078117647059	528.512352941176	366.285588235295	155.021	309.042176470588	222.428125000001	205.0828125	308.022235294118	444.85625	234.743750000001	281.487529411765	473.396	226.426941176471	309.2304375	241.79925	279.5485	1821.24923076923	292.824411764706	210.171499999999
124	112.018050793053	112.017958194745	112.01814339136	749.3775	748.845	749.91	2	2	320.349777777778	288.730750000001	311.201666666666	373.442	280.561111111112	622.335555555557	273.259500000001	262.011499999998	228.536000000001	232.616999999998	1368.33142857141	208.125333333331	481.152666666671	307.132875	426.45288888889	338.935111111111	202.009500000001	431.554000000001	229.556250000001	142.834999999999	335.662250000001	316.471249999997	189.766499999998	347.947875	383.603555555556	237.711777777778	277.542	314.262666666666	191.822666666666	160.198875	326.480000000001	156.094	230.604749999997	325.699	190.810125	170.507	156.094	246.920666666666	2089.47200000001	220.367999999998	218.333499999998
125	112.017575917351	112.017059656538	112.018092178163	527.4735	527.462	527.485	2	2	128.562	271.408666666666	310.147555555552	200.094222222222	220.367999999998	362.17888888889	162.127	245.873555555556	168.355	134.581333333334	2186.47228571428	127.527777777778	217.331	314.057333333334	178.538888888889	316.268888888889	161.195111111111	237.711777777778	195.776	196.010666666666	379.316000000001	107.123333333334	116.318	277.530666666666	209.282222222225	162.233000000002	175.478222222223	141.810888888889	201.005666666666	125.487333333334	284.673	163.146666666667	239.752222222223	267.327333333333	142.846666666667	148.968666666667	136.799111111111	200.983777777776	1486.46377777778	171.397333333334	179.676444444444
126	112.017947723989	112.017870139852	112.018025308127	638.1675	637.68	638.655	2	2	107.130000000001	265.051428571427	265.274285714288	189.773142857144	152.914285714287	249.934999999999	156.103714285715	155.083428571427	149.982000000001	133.65742857143	1705.81155555554	125.495142857144	213.239714285716	177.380571428571	221.402000000002	240.78742857143	130.578285714285	466.270571428575	126.515428571429	200.827428571428	209.15857142857	141.918999999999	165.286285714284	183.805714285712	222.422285714287	116.312571428572	205.92457142857	153.149999999999	154.063142857144	151.002285714287	265.088571428574	119.273142857144	90.8054285714278	274.456857142859	115.278833333335	141.819714285713	134.677714285713	109.17057142857	1267.19485714285	199.976000000001	232.820571428572
127	112.017848338345	112.017722540511	112.017974136178	649.3905	648.903	649.878	2	2	152.02257142857	342.594000000002	232.625142857141	337.714571428569	138.758857142856	486.676285714289	214.095000000002	185.571750000001	158.158125	203.924999999998	1930.35599999999	149.981999999999	221.402000000002	308.115499999997	252.010571428569	179.570285714287	163.240000000001	277.517714285712	160.198874999998	204.050000000001	303.014250000001	153.05625	164.280375	263.224500000001	194.874571428573	200.989249999998	209.151250000001	184.671714285713	169.367428571427	166.321125	253.022000000001	222.235428571428	138.754000000001	265.237142857142	150.885999999999	170.402625	148.961714285715	148.961714285713	1093.79733333333	206.097714285713	195.743999999999
128	112.958619603121	112.955799408131	112.966810619558	1076.375	1072.25	1085.57	90	84	602.783333333322	2208.41894736841	2212.38000000001	2300.1	1765.38636363637	2428.6347826087	492.659999999991	1773.48416666667	1398.12105263157	1189.32000000001	1199.11842105264	1293.71210526317	2388.99050000001	2301.11999999998	2309.28000000001	2334.78	1611.41105263157	2331.72000000001	1186.25999999999	1703.4	2373.7442105263	1503.48	1390.26	1066.92000000001	2395.98	1317.84000000001	1273.61684210527	629.340000000012	1378.73105263159	500.819999999991	2533.51620689655	1646.28000000001	1562.42578947367	2617.5825	1260.71999999999	1273.61684210525	1276.67842105264	760.919999999986	1106.28222222222	1362.40263157895	1333.13999999999
129	112.998915822882	112.998915822882	112.998915822882	54.056	54.056	54.056	1	1	29.5896666666667	49.9881666666667	43.9101666666666	64.2705	44.8873333333334	41.8678333333333	26.5243333333333	23.4638333333333	108.155333333333	98.9561666666667	179.578666666667	115.184666666667	42.812	84.6738333333334	34.6913333333333	84.6738333333334	42.854	84.7568333333333	41.8268333333334	43.9101666666667	65.2906666666667	61.22	29.5896666666667	114.277333333333	113.146	44.8873333333334	59.1696666666667	49.9963333333333	27.5445	43.9101666666667	94.8754999999999	71.4233333333333	82.647	98.9723333333333	52.037	63.2503333333334	51.0166666666667	85.708	129.561166666667	42.812	35.7058333333334
130	113.026330954759	113.023026638166	113.030323403781	115.292	113.237	116.332	4	4	34.6945714285714	59.1682857142858	60.1884285714286	46.9331428571429	38.7708571428572	53.0548571428572	27.5477142857143	54.0372857142857	24.4868571428571	32.6491428571429	35.70875	29.5882857142858	41.83025	41.8141428571428	44.8925714285714	52.03275	32.6491428571429	78.562	19.3854285714286	36.7302857142857	43.8722857142858	25.4857142857143	27.5708571428572	63.2577142857144	52.0345714285714	28.568	31.6067142857143	40.84	24.489	40.8114285714286	43.8722857142858	29.609	71.36	57.092	27.5477142857143	22.4455	15.2935714285714	69.3308571428571	31.6288571428571	20.4057142857143	27.5477142857143
131	113.962272268411	113.959257023361	113.969512350967	1076.35	1072.25	1084.54	151	143	7694.3904761905	10082.0909090908	10513.14	10835.94	6938.37950000003	10877.025	7297.2704545454	7892.16285714284	6315.72714285709	5713.02000000001	6536.49259259258	6916.2712	11295.828	10543.7399999999	11049.66	1920.65999999997	7531.69541666667	10879.32	6543.29999999995	7609.20000000001	10137.6272727272	5081.63999999998	6782.08476190471	11068.1854545455	11256.72	7070.3516	7432.5936	7980.48	6896.99625	6932.93999999995	11194.8084	7565.34000000002	7222.50916666667	11061.5130434783	7026.78	6611.39695652175	6482.82217391305	6863.58000000003	6278.85681818177	6825.53391304348	4737.9
132	114.036398553229	114.027847260801	114.044211220143	303.019	297.912	306.052	44	43	347.917428571428	423.418571428575	343.852333333331	278.551000000001	188.761666666667	294.828166666666	240.787428571428	275.670000000002	197.085166666667	233.656333333334	206.944000000001	195.894857142857	325.433166666669	389.749142857146	345.836499999999	301.722666666669	214.269999999999	403.750285714286	262.21342857143	381.978666666666	314.211333333332	177.683	269.355428571431	421.378000000003	520.285000000003	199.985333333332	247.122333333334	488.739666666668	295.882857142857	287.686999999999	607.495000000004	217.508499999998	603.410999999999	570.339714285714	226.313142857144	166.287166666666	664.206	538.736000000001	225.293714285715	430.560571428571	395.870857142857
133	114.041164485073	114.03729473692	114.044373540847	185.682	183.652	186.714	4	4	227.51575	337.70275	351.976666666666	277.508	243.833111111111	361.1685	224.455	335.4155	143.85525	169.3615	210.028444444444	153.0375	352.99688888889	278.52825	293.652	280.603125	195.011	401.9785	197.9285	278.562375	335.653111111111	184.66525	192.969	323.41925	346.885	209.176875	231.59675	311.167777777777	166.30075	183.5325	340.7635	203.024222222222	510.187500000001	400.6635	214.2525	181.6045	237.71825	330.561	253.022	228.529777777777	203.054625
134	114.101968303427	114.101101471497	114.10965650784	45.905	44.89	45.921	12	12	10.2033333333333	30.6085714285714	17.3448571428572	21.426	36.726	61.2171428571429	44.8925714285714	41.8668571428572	53.0573333333333	60.1968571428572	115.292285714286	57.128	18.3651428571428	30.6085714285714	18.3651428571428	19.3831666666667	675.4386	746.849142857143	462.1355	532.589142857143	15.3042857142857	36.7302857142857	20.42	22.4651428571429	20.4057142857143	6.12171428571428	4.08057142857143	5.10142857142857	12.2434285714286	14.284	14.308	5.10583333333333	56.1183333333333	70.3997142857143	18.3651428571429	31.6244285714286	115.292285714286	31.6775714285715	114.352	28.568	35.68
135	114.963281502866	114.962427917671	114.964120661959	1070.28	1070.25	1071.28	6	6	589.982499999988	784.379999999986	657.899999999988	461.147499999991	442.679999999992	709.919999999987	514.079999999991	425.339999999992	361.079999999994	343.739999999994	405.959999999993	465.119999999992	634.972499999987	752.759999999987	596.699999999989	457.979999999992	458.999999999992	623.219999999989	392.699999999993	477.359999999991	742.559999999987	385.559999999993	454.919999999992	508.979999999991	610.432499999988	369.239999999993	411.044999999992	454.919999999992	423.299999999992	494.699999999991	560.99999999999	567.11999999999	446.759999999992	511.019999999991	387.667499999994	365.159999999993	356.999999999994	337.619999999994	338.447499999993	328.439999999994	351.899999999994
136	114.969245713579	114.966014121895	114.977793945312	1097.775	1088.64	1113.14	12	11	372.300000000003	498.779999999991	452.352222222225	457.980000000003	360.060000000003	471.753333333325	350.879999999994	395.091818181819	345.135555555549	296.122222222224	538.560000000004	346.156666666669	451.860000000003	460.521111111102	594.660000000008	223.380000000003	367.199999999993	456.436666666669	353.554444444438	358.409999999993	411.059999999993	326.755555555549	335.579999999994	486.04888888888	478.901111111114	360.060000000003	354.711111111113	299.879999999995	306.333333333335	380.459999999993	455.939999999992	344.114444444446	349.859999999994	441.660000000003	316.199999999994	341.699999999994	311.438888888891	369.240000000003	596.699999999989	318.240000000002	319.931111111106
137	114.968978771948	114.966960742371	114.978209054292	1077.41	1072.25	1087.57	40	35	1908.21304347826	2332.98999999999	2197.08000000002	2303.16000000002	1670.70294117648	2405.44944444443	1790.05444444443	796.714285714296	1562.47055555555	1402.49999999999	1483.93529411766	1468.80000000001	2207.53235294119	2326.61999999999	1701.36	2499.0447826087	2230.38242424243	2192.99999999999	1514.69999999999	1671.77999999999	2314.55368421051	1552.43999999999	1555.49999999999	2181.77999999999	2251.13999999999	1515.72000000001	1549.25294117648	1890.06000000001	1514.55294117646	1778.87999999999	2251.41764705881	1650.35999999999	1646.1561111111	2168.75000000002	1508.57999999999	1497.15499999999	1659.25909090909	1705.44000000001	1513.48388888888	1462.50294117648	1525.91999999999
138	114.989063346371	114.988722145436	114.989404547306	45.4005	44.89	45.911	2	2	212.219428571429	268.32575	325.471142857143	387.708571428572	272.416285714286	335.66225	272.40675	319.349428571428	305.065428571429	324.450857142857	255.071428571429	297.913	285.68	333.913714285714	342.846	293.636571428571	273.436571428572	257.112	192.834	275.477142857143	343.836285714286	364.242	262.433714285714	337.714571428572	287.7105	253.030857142857	248.949714285714	367.302857142857	196.90825	257.103	336.93	245.074285714286	394.850571428572	293.842285714286	286.700285714286	300.97375	355.059428571429	399.667166666667	266.518285714286	386.688285714286	228.544
139	115.036206792414	115.034139371386	115.038274213441	300.962	298.933	302.991	2	2	92.8541249999995	102.025	120.40425	102.025	80.5997500000003	91.8225000000004	78.5688750000001	36.761142857143	113.346857142857	104.0655	165.2805	101.00475	162.21975	144.96425	112.2275	134.574	87.7445714285714	192.709125000001	79.5822857142857	98.9538571428566	145.895750000001	90.8817142857146	112.231428571429	130.596571428571	173.4425	80.6096250000001	99.9600000000003	91.8337500000001	96.9356250000001	95.9068571428571	152.150285714286	111.289	78.6169999999999	157.13775	91.748571428571	99.988	97.9440000000004	69.3855000000001	167.197999999999	115.28825	135.610125
140	115.964034905566	115.962963806367	115.970077773272	249.9585	242.823	254.075	28	24	1525.23222222223	1750.749	1611.995	1535.47625	1177.3685	1601.08225	1229.40125	1273.23733333333	1134.518	1995.40333333333	1768.309875	1049.83725	1592.61025	1843.54155555556	1600.77225	1601.7925	1365.05733333334	1666.06825	1365.33366666667	1338.568	1688.720625	1185.381	1482.54433333333	1781.502	1701.777	1238.5835	1390.56288888889	1159.004	1214.0975	1234.765875	1682.39225	1200.83425	1084.748	1770.08555555555	1161.0445	1220.18577777778	1057.99925	1165.674125	1618.1165	1022.2905	1337.51133333334
141	115.964087741139	115.963038409349	115.970527046865	375.481	364.213	388.705	35	23	1505.848	2265.7734	2014.13800000001	1774.43212499999	1414.085	1886.38333333333	1442.75133333333	1512.134	1350.636	1251.84675	1852.92533333333	1531.5	1988.41311111111	1998.54666666667	2105.968	2107.651	1573.18977777779	1730.344	1623.35033333333	1532.392	1927.488375	1629.47233333334	1488.50422222223	2052.68711111111	4373.76	1620.28933333333	1522.38600000001	1425.28925	1539.683	1663.07633333334	1608.99057142857	1226.39257142858	1477.28177777778	2051.66688888889	1570.12711111111	1679.46866666668	1348.7705	1437.53225	1826.02400000001	1684.40700000001	1522.17155555556
142	115.964214613366	115.963158237588	115.970455947552	676.485	664.247	688.677	33	23	884.628999999994	1598.712	1023.22716666666	1201.89657142858	771.372000000009	1182.51114285715	908.310857142853	895.685428571438	970.291714285721	940.703428571435	699.948666666675	896.831142857135	1147.82142857144	1205.97771428572	1195.77485714285	1182.31800000001	938.662857142864	1222.18066666666	786.548499999998	982.535142857134	1278.23899999999	993.433000000007	971.311999999992	1245.72525000001	1606.815	900.912285714278	933.561428571435	1010.08285714286	831.775999999998	906.906999999995	1169.24742857144	1330.7085	990.558714285725	1244.74857142856	963.495000000008	938.430285714289	938.662857142864	880.403833333331	789.701142857136	1009.06257142856	960.088857142864
143	115.96402743963	115.963146577837	115.970553903019	426.9915	419.347	437.695	24	19	1211.07914285714	1794.43128571428	1790.242	1864.69375000001	1376.31725000001	1728.30350000001	1455.05475	1238.62685714286	1134.55771428572	1255.67625	1532.521	1414.0465	1806.06375	1661.02514285714	1825.9245	1744.889	1131.49685714286	1818.0855	3791.49487500001	1165.16628571429	1893.443625	1165.124	1447.73475	1547.836	1549.814	1381.591875	1212.09942857143	1301.839	1419.341625	1228.41142857142	1872.15875000001	1283.51942857143	1202.91685714286	1657.96428571428	1244.74857142857	1293.78799999999	1320.153	1425.261	1391.66971428571	1302.97828571428	1432.57312500001
144	115.963879165853	115.963278077117	115.970305252586	335.072	329.564	337.743	10	10	1600.87666666667	2093.49599999999	1767.07300000001	1815.02475000001	1442.81025	1799.72100000001	1586.61833333333	1577.25244444444	1471.32066666667	1391.788125	1788.64433333333	1574.20288888889	1586.48875	2211.84177777778	1866.03724999999	1812.67099999999	1509.92888888889	1855.83475000001	1212.09942857143	1519.11088888889	1920.11049999999	1547.67711111111	1568.08533333333	2007.72366666666	1601.84857142857	1420.36199999999	1563.15066666667	1372.23625	1391.621	1508.38111111111	1907.81555555556	907.135599999996	1541.55577777778	1964.14166666666	1520.29666666667	1609.41611111111	1391.6175	1305.92000000001	1846.80333333333	1518.28366666666	1554.81866666667
145	115.963671356592	115.959285306567	115.971739437706	1070.25	1069.16	1078.42	149	143	1974.88166666663	2587.73999999995	2344.97999999996	2378.90714285717	1840.07999999997	2445.95999999996	2087.93999999996	1775.81999999997	2121.60000000002	1935.95999999997	1333.13999999998	2079.77999999996	2388.65666666662	2420.45999999996	2408.21999999996	2279.69999999996	1614.65999999997	2406.17999999996	2223.60000000003	1957.5133333333	2304.34285714281	1988.99999999996	2254.29285714281	2367.62499999996	2205.23999999996	2115.48000000002	2320.49999999996	1836.00000000004	2926.54538461538	1880.87999999997	2214.41999999996	1911.47999999997	1756.24499999997	2344.97999999996	2334.97499999996	2119.55999999996	2049.17999999996	1762.55999999997	1166.74333333335	2178.68571428567	2103.23999999996
146	115.964804140632	115.962934153813	115.972102433306	196.916	172.356	206.105	89	64	1739.52625	3015.81552941176	2258.91975	2211.902	1908.02333333333	1144.76057142857	963.115999999997	1357.5975	1164.67575	785.592500000001	1953.93833333333	1256.54325	2223.23666666667	1213.11971428572	2749.62317647059	2272.09675	1537.232	2127.22125	1380.4659	1132.57	2251.608	1488.95666666667	1657.90625	2121.09975	2183.38425	1610.7435	1530.5	1720.1415	1508.94975	1720.48046153846	2030.2975	2019.538	897.795555555554	2478.18725	1624.20738461539	1908.3030625	934.625333333336	2350.73828571429	2137.59833333333	937.686333333333	1702.76515384615
147	115.965039288324	115.963378749864	115.97286351724	1082.425	1079.39	1089.71	54	48	1603.44000000001	2175.75100000001	2094.06	1174.02000000002	1697.28	2185.76636363637	1590.57636363637	1612.01545454546	1502.77818181818	1173	1990.77272727273	1592.22	2344.98	2267.46000000001	2188.92000000001	1861.50000000001	1649.34	1983.9	1555.5	1619.76	1129.13999999998	1621.8	1458.60000000001	2114.46000000001	2133.84000000001	1027.23777777778	1536.12	1683	1645.70545454546	1901.28	2059.38000000001	1570.80000000001	1627.92	2479.4484615385	1558.92818181818	1562.64	1462.96272727273	1743.18	1154.48333333335	1671.78	1572.84
148	115.964467757021	115.962916299096	115.972488603764	296.906	282.585	326.474	94	49	942.744	1239.64714285714	1100.88828571429	1090.68542857143	2547.59710526316	1976.26827272728	1274.06933333333	683.01714285714	858.060285714285	1378.4253	1318.20914285714	752.970857142857	1172.30828571429	1057.06533333334	2585.531	1862.04750000001	1342.75866666667	1289.46057142856	1289.38266666667	962.129428571428	1294.74257142857	850.918285714285	850.322571428571	1468.08	1740.75975	881.403428571431	1342.846125	793.782285714285	778.478	907.034	1205.97771428571	1379.49066666667	969.544500000001	1871.23020000001	780.518571428571	1238.68466666667	644.820571428571	2437.14252631579	1063.13771428571	577.481714285714	916.216571428571
149	115.964363219246	115.962760157555	115.971748037899	212.21	207.107	223.45	49	42	1441.5108	4199.496	1598.8101	1808.9919	1297.6944	1794.7077	1352.6925	1160.0811	1363.1208	929.109999999998	2199.7668	1346.796	1838.4608	1130.47657142857	1749.643	1911.0219	1302.7954	1794.7077	1215.08466666667	1346.664	1703.86355555556	1443.5526	1445.7651	1794.7077	1367.05371428572	1455.8254	1469.232	2382.98425	1454.9478	1297.0584	1855.7438	1230.522	1181.5074	1736.5506	1538.4616	1435.3854	1358.8179	1430.3204	2111.0007	1437.4618	1525.4712
150	115.965365958627	115.963003282662	115.972462434946	1101.91	1090.69	1133.56	58	43	540.600000000004	744.60000000001	660.960000000005	476.340000000007	505.920000000004	660.658888888893	546.720000000004	490.620000000003	493.680000000003	372.705555555558	953.699999999983	555.900000000004	385.078571428564	657.595555555559	726.240000000005	653.820000000009	497.281111111114	656.574444444448	492.175555555558	552.840000000004	1441.18133333335	529.380000000004	491.640000000003	632.400000000004	621.85666666667	171.570000000002	470.220000000003	570.801111111114	527.340000000004	563.040000000008	613.020000000004	270.300000000003	556.920000000004	547.740000000005	507.960000000004	528.360000000004	523.830000000003	600.413333333337	1419.84	1013.88	495.720000000003
151	115.964590170949	115.962854315765	115.972063006777	925.352	916.214	950.066	47	31	869.283428571421	872.242499999997	1409.08033333333	1043.46199999999	689.713142857137	1297.80342857144	840.685999999992	722.36228571428	710.181000000001	472.392285714289	222.235428571428	541.771714285718	1241.68771428572	961.075499999991	996.819142857134	1160.06485714285	695.895749999991	1174.34885714287	643.23	881.123000000001	945.804857142849	735.120000000001	630.514500000003	1221.11600000001	1811.91999999999	623.394571428566	593.80628571429	903.584999999992	428.520000000003	733.559750000003	1196.50166666667	860.10085714285	722.337000000003	1277.27100000001	654.037500000007	622.352500000003	546.873142857138	710.118857142862	243.839750000001	656.020749999994	698.364
152	115.964423493145	115.963455262223	115.971815145997	909.05	898.905	916.186	37	27	1484.49681818181	863.0892	2119.10645454545	1569.39525000001	1208.00290909092	2372.13409090908	1119.73781818181	1197.80018181819	1040.67818181818	874.373727272724	339.75081818182	1073.90072727272	1820.16654545456	1881.3829090909	1860.97745454545	1676.3080909091	1279.08518181819	2279.28927272729	758.107666666666	1367.16545454546	1730.38254545456	1060.06336363636	1011.15	2933.29861111111	2107.88345454547	970.27936363637	995.786181818178	1610.97474999999	925.994909090906	1375.32763636363	3115.91290909091	1477.34613333334	1064.14445454546	2179.30254545456	1139.03536363636	1111.077	997.293272727271	1135.05763636363	332.786727272725	1036.59709090909	1119.23918181818
153	115.964256532136	115.962751550664	115.971119266202	534.108	511.138	551.955	70	29	907.076333333344	1616.13257142856	1305.00633333332	1265.00666666666	1024.24733333333	1199.91200000001	1035.64266666666	922.381333333327	941.61383333333	1325.51249999999	1136.65133333335	1051.79183333335	1237.85599999999	1304.79316666666	1549.81399999999	1192.91733333332	950.950666666678	1454.99533333332	1066.04928571428	893.665999999997	1264.99266666666	992.573999999992	1020.33333333333	1471.25200000001	1271.12766666669	1120.35200000001	1030.53666666666	1084.43716666668	979.519999999993	930.544000000011	1383.50742857144	1070.55000000001	975.43866666666	1358.06366666668	986.662333333326	1147.82142857142	1007.89150000001	1019.33333333333	946.869333333327	1075.46399999999	1025.43499999999
154	115.964964321681	115.963285433073	115.972013210428	82.646	79.58	89.787	23	22	380.55325	632.537777777778	439.03	477.477	284.684625	385.6545	290.77125	238.7385	268.983	265.8175	962.095750000001	269.346	342.804	386.437875	349.94575	366.26975	399.1328	275.50125	214.2525	265.265	462.17325	266.28525	360.14825	385.701750000001	400.95825	251.847375	277.542	301.994	262.197111111111	327.50025	374.202375	404.244	205.939	364.22925	244.86	276.48775	203.02975	206.0905	781.064666666667	171.402	221.39425
155	115.964082810388	115.963014483889	115.971914180448	232.638	226.504	240.788	27	21	1534.5312	2139.3306	1879.4769	1779.26755555555	1432.5012	1790.4832	1344.79933333333	1222.9184	1300.6266	1203.99333333333	1980.467	1045.84166666667	1742.53955555555	1992.4506	1639.54755555555	1972.0998	1319.4918	1747.831	1326.43333333334	1286.5983	2008.9707	1481.4756	1416.549	1823.2761	1776.54	1339.25933333333	1441.8558	1380.4659	1395.664	1469.3877	1835.5782	1369.41233333333	1131.1572	1924.0972	1513.9768	1479.435	1284.5577	1340.6742	2046.56577777777	1284.59966666667	1480.3102
156	115.964346648546	115.963142990221	115.971394325742	266.292	258.116	271.374	24	24	1924.34866666666	1554.91542857143	2120.05054545455	2261.94463636363	1744.66636363636	2137.59327272727	1858.027	1694.77366666667	1020.85316666667	1152.90818181818	1362.235875	667.298000000002	2278.269	2480.43033333333	2377.23545454546	2534.28583333333	1879.3005	2167.05927272728	1382.40111111111	1875.11775	2204.80936363636	1851.75375	1831.34875	4397.51173913044	1891.698	1793.63945454546	1879.30050000001	1607.94981818182	1889.65733333334	1801.7615	2458.98674999999	1454.76666666666	1757.89075	2466.14566666667	1916.186	1884.55566666667	1646.72018181818	1747.72718181817	2342.56909090908	1830.72266666667	1878.43366666666
157	115.964135360323	115.963160033219	115.970753061647	276.492	272.4	280.556	21	20	1888.637	1329.49433333334	2392.68166666667	2399.78325	1728.44466666667	2277.198	1734.7365	1658	1712.07630769231	2657.43408	4588.15073076923	1558.049	2465.957	2276.36366666667	2437.37725	2451	1980.66430769231	2434.51533333334	1142.77942857142	1981.28815384616	2690.39925	1963.94423076923	1867.0575	2510.90307692308	2344.66275	1823.05949999999	2013.02446153846	1657.02133333333	1800.88833333333	1911.75669230769	2639.536	1904.80675	1751.64	2476.28676923077	2069.964	1947.90615384615	1645.66325000001	1817.06525000001	2334.52266666667	1826.21307692308	1934.32125
158	115.964191788493	115.963278585659	115.971936721697	600.9535	593.814	609.096	32	29	1207.97600000001	2634.291	1457.93725000001	1845.95088888888	1093.74628571428	1451.81575000001	1204.17712500001	1197.77349999999	1175.296	1800.29423076923	1148.62499999998	1116.1535	1577.30649999998	1852.72355555556	1320.33771428572	1615.05575000001	952.946857142849	1530.37500000001	927.370666666673	1235.83599999999	1526.481	1369.28733333333	1230.42150000001	1419.16775000001	1453.85624999999	1269.103	1392.86466666665	1291.42444444446	1157.98375	1441.731	1537.70512499998	1008.04228571428	1262.01488888889	1431.442	1226.34050000001	1032.52914285713	1397.70444444445	1719.26166666665	1215.08466666667	1300.81875000001	1106.29312500001
159	115.964007654498	115.962970700662	115.971856555099	351.999	340.78	362.184	39	25	1524.18711111112	2628.22254545455	1951.89766666666	2054.252	1703.77111111111	1904.75488888888	1729.5808	1567.23200000001	1551.93266666666	1594.62844444444	1958.01966666666	1475.40200000001	2062.19555555555	1958.82666666667	1985.291	2011.15111111111	1068.289	2029.222	969.316666666669	1548.87366666666	2109.029	1632.35555555556	1509.92888888889	1986.37266666667	1585.524	1507.03233333333	1536.622	1578.29422222223	1654.9731	1481.36266666667	1795.64000000001	2945.54194444445	1493.60533333334	1986.64977777778	1708.03800000001	1534.563	1504.79022222222	1681.50933333333	1831.29888888889	1569.10177777778	1659.90155555556
160	115.964485323369	115.963305266007	115.97085782706	617.229	610.088	624.439	29	23	1048.85371428571	1309.02657142858	1267.19485714285	1202.91685714285	873.364571428578	1422.2782857143	974.372857142864	1088.64485714287	952.146285714281	956.223999999995	927.439714285721	973.690714285707	1277.3977142857	1310.04685714287	1270.2557142857	2041.56572727272	987.636571428579	1379.23314285714	970.291714285706	1109.76	1322.2902857143	1081.50285714287	1059.05657142858	2849.68147058824	2051.69127272727	1046.81314285713	1044.77257142858	1068.23914285715	1037.63057142856	1068.23914285713	1361.06114285713	1414.82880000001	991.717714285706	1360.04085714287	1084.67200000001	988.656857142849	999.880000000007	1041.71171428571	1045.884375	971.039999999998	968.457142857138
161	115.964320257582	115.963282874383	115.97154027401	742.7485	733.563	751.015	32	23	996.784250000004	3297.66000000001	1122.4125	1213.820375	1005.96649999999	1366.11475000001	1189.02712500001	1068.61066666667	884.186000000001	1155.8866	709.160624999991	961.075500000004	1315.10224999999	1158.29399999999	1435.45266666667	1171.247	989.934500000008	1230.305	1033.252	1006.706	1244.96212499999	925.366750000004	1014.1285	1291.63650000001	958.956666666664	1048.817	1027.39174999999	1141.33825	1025.35125	978.118000000001	1295.87625	824.081499999994	1016.169	1513.03075000001	972.722250000005	933.861999999994	975.358999999991	818.269142857149	677.445999999993	991.683000000004	983.223000000001
162	115.964870473047	115.963225222306	115.971619253945	759.118	751.905	767.261	24	21	959.035000000004	1119.21425	1190.63175000001	1068.56700000001	879.455500000004	1093.84199999999	957.58074999999	986.58174999999	955.974249999991	868.232750000004	730.588500000001	874.354250000004	1218.32775	1200.981375	1153.90275	1151.15662499999	1060.37466666666	1281.43400000001	923.326249999991	929.447750000004	1274.208	907.002250000004	870.273250000004	1052.00662499999	1302.85925000001	996.78424999999	914.256000000001	966.176750000004	752.016375000001	764.156250000006	1054.84057142856	914.175999999992	986.702625000001	1208.99625000001	1040.7825	778.255999999991	920.265499999991	899.860500000004	699.377000000005	940.670500000004	927.407250000004
163	115.964386158883	115.963391676017	115.971217600505	727.481	722.363	732.525	17	17	834.632666666676	1559.8858	1107.87514285715	1118.23314285715	740.761999999995	1070.15483333333	929.718857142868	780.554999999995	788.570428571424	938.745000000001	571.386666666663	698.814166666665	968.296333333327	1146.80114285713	938.706666666678	1046.691	777.493999999995	892.935999999998	906.271999999996	951.926571428563	1145.78085714287	838.674857142863	845.816857142863	1100.88828571428	1479.53633333334	765.125000000012	818.269142857136	876.425428571435	669.229333333331	844.796571428578	1147.6875	804.911499999998	923.358571428564	990.791999999998	821.368333333328	862.141428571421	897.851428571435	864.928166666676	732.565142857148	788.717666666661	773.286333333331
164	115.964209249183	115.963332552773	115.971087622964	784.614	778.461	791.776	22	19	1182.5277	1079.46228571429	1277.132	1339.69766666667	995.812799999998	1460.0493	1081.43555555554	1157.927	921.260666666668	936.073599999997	824.887199999996	1082.9214	1286.5983	1541.6320909091	1278.4359	1452.74070000001	1064.1729	1491.6786	1048.84036363636	983.494222222224	1242.766	1010.02	939.726999999999	1501.7344	1218.05300000001	1016.2188	1119.63059999999	1074.72866666667	888.681299999998	1027.47566666667	977.433714285706	677.390666666677	940.644888888891	1428.0992	1047.8481	910.632888888888	993.772199999998	1099.7756	729.538333333333	1021.92089999999	982.548899999998
165	115.964769970146	115.963489783595	115.971879105189	815.242	805.951	823.33	25	21	830.483499999992	1062.11742857144	881.496000000004	1008.343875	760.086249999993	1030.57875	940.644888888891	863.108000000002	874.330444444446	691.217000000006	489.719999999995	740.701500000003	1030.45249999999	1016.169	1083.90566666667	1042.6955	866.262999999999	1214.09750000001	834.541777777779	899.40311111111	1098.77933333334	864.128222222213	824.910333333325	1547.9046	1023.042	659.162250000001	871.83911111111	917.77911111111	797.248999999995	905.627000000008	1241.7051	672.368285714291	855.504888888888	1157.814	845.856333333333	833.521555555557	663.243750000001	882.588333333333	513.171777777772	932.483111111113	933.092444444443
166	115.965293160344	115.963450058973	115.971890294047	501.995	494.853	510.157	22	17	1416.99377777778	2041.687	1890.67766666666	2194.66529999999	1701.6936	1707.852	1465.0391111111	1502.98866666667	1450.82755555555	1477.22622222222	1464.01888888889	1377.45	1816.02633333333	2010.78266666667	1631.43685714286	1930.26044444444	1536.6879	1889.45155555556	1439.53355555556	1443.61444444445	1721.11488888889	1549.70933333334	1434.43244444445	3089.431875	7626.50368421052	1471.436	1585.5462	1646.60280000001	1562.98	1535.43444444444	1922.09866666667	1166.18657142858	1432.548	1919.247	1424.23022222222	1519.27633333333	1571.1651	1322.406	1356.289	1551.75111111111	1490.54466666667
167	115.964269014776	115.962936401367	115.972479992796	633.559	626.469	642.822	29	20	1305.984	1124.40733333335	1733.48819999999	1635.5409	1402.775	1965.04527272729	1491.63872727272	1547.75372727272	1450.82781818181	1588.56463636365	1177.3108	1582.61672727273	1949.71854545454	1428.525	1957.90336363638	1976.26827272729	1408.8962	1669.0472	1482.22799999999	1534.49018181819	1897.70727272727	1547.75372727274	1475.6769090909	2162.01454545456	1305.85900000001	1437.56427272727	1477.35490909092	1448.65709999999	1235.5833	1588.56463636363	1562.98044444445	1342.9449	1465.89490909091	1898.72754545456	1600.6429090909	1919.15742857143	1292.5934	1376.3847	1416.13854545455	1527.34827272727	1427.99745454546
168	115.964667954658	115.962942871965	115.971690256174	560.105	555.021	564.175	19	18	1500.74688888889	1499.82000000001	1570.298	1447.73475000001	1221.23925000001	1754.7822222222	1380.36066666667	1354.71955555555	1426.18177777778	1109.05057142856	1394.64377777778	1370.15844444445	1861.70844444445	1818.06566666667	1731.50566666667	1822.14433333334	1093.74628571428	1536.49650000001	1595.70654545454	1400.65955555555	1751.72155555556	1335.47088888889	1359.95622222222	1719.26166666667	1795.59111111111	1319.14733333334	1332.40499999999	1224.30000000001	1163.2275	1255.01	1872.10777777778	1593.66599999999	1322.05111111111	1902.49066666665	1441.49511111111	1353.83488888889	1180.42925	1267.15050000001	1234.81633333332	1276.48355555556	1405.86622222222
169	115.964587108198	115.963447526827	115.971532595005	712.125	700.902	721.342	35	24	1135.352	1514.14299999999	1301.83900000001	1288.57575000001	917.204750000004	1478.45625000001	1120.43049999999	941.690750000004	1024.4565	981.480500000004	832.523999999992	985.561500000004	1278.29199999998	1325.51249999999	1123.33457142858	1253.96342857143	953.933750000004	1345.74000000001	995.845333333332	999.232500000005	1412.199	1045.504	1028.412	1286.46	1261.12149999999	821.330000000006	1039.63474999999	1143.70025	926.387000000004	1059.0195	1469.28	993.942857142853	1066.16125	1261.02900000001	920.297714285721	1028.538	993.723500000004	1023.31075	808.038000000003	927.439714285721	872.313750000004
170	115.964408885064	115.963487305164	115.971636511801	654.033	646.896	663.147	25	18	1142.67999999999	1358.14049999999	1444.67400000001	1524.378	1103.91049999999	1385.49950000001	975.781125000005	1199.81400000001	1121.25475	814.225999999994	983.521000000004	1095.39887499999	1413.04625000001	1375.29700000001	1554.03112499998	1453.85625000001	1097.789	1343.833875	2796.56754545455	1178.38874999999	1369.17550000001	1102.005	1092.821625	1398.76275000001	1517.11175000001	1161.04449999999	1014.16399999999	1219.16555555556	1067.18149999999	1168.18625	1572.16244444445	1101.524125	1102.89024999999	1282.45425000001	1231.55599999999	1098.943875	1200.80155555556	1154.751	939.320000000001	1182.46974999999	1072.28275
171	115.964322264277	115.963235064441	115.971672003218	574.389	566.33	580.517	25	21	1562.99789999999	2200.78710000002	1769.06533333331	1968.1587	1430.35155555556	1927.34670000002	1559.7824	1454.8052	1568.2986	1476.3741	1391.5528	1524.3282	1929.1982	1926.3264	1865.1084	1918.16400000002	1470.25230000001	1997.7474	1331.535	1590.4918	1895.81129999999	1428.23909999999	1572.2823	1893.48780000001	4916.67742307693	1617.017	1095.07314285714	1520.24700000001	1410.10066666667	1524.5736	1944.5012	2074.24085714286	1502.0181	1761.54000000001	1551.7242	1532.2208	1327.30911111111	1203.89499999999	1328.6691	1537.7076	1416.3633
172	115.964372524452	115.963075493436	115.972092506399	485.688	478.09	493.833	25	19	1314.128	2049.68225000001	1577.36171428571	1317.03516666666	1180.46866666667	1580.42257142857	1303.37742857143	1206.998	1178.234	1157.05142857142	1528.3345	1175.36914285714	1660.00485714286	1541.592	1540.63142857143	1564.098	1045.67466666667	1460.23428571429	1176.38942857143	1307.06285714286	1697.95857142857	1167.20685714286	1146.80114285714	2004.88950000001	1449.826	1164.146	1201.89657142857	1017.10616666667	1126.39542857143	1197.64771428571	1529.19414285713	972.21883333333	1248.82971428571	1628.148	1172.30828571429	1205.98857142857	1147.98214285715	1260.05285714286	1270.25571428571	1278.418	1174.34885714286
173	115.964490019517	115.96362632892	115.972177051363	773.343	768.217	776.477	15	13	886.628285714278	1160.06485714287	1108.80599999999	1083.54342857142	861.121142857149	1638.41318181819	853.62042857143	1056.735	916.088285714296	834.564500000004	644.820571428576	897.819999999991	877.445714285721	1054.97542857144	1146.76099999999	982.535142857134	907.113375000001	1108.806	858.030250000004	865.202285714278	928.460000000007	748.784857142853	748.889714285708	1014.16400000001	1279.39349999999	747.869428571422	865.808000000006	923.358571428564	683.591428571434	772.356285714279	1148.8015	827.451714285707	799.904000000006	1200.83425000001	843.346000000001	812.147428571434	770.687999999996	1033.59766666667	518.305142857138	994.788	854.969500000004
174	115.964195574172	115.963594385464	115.970338463178	453.5205	445.886	461.185	20	17	1481.51512500001	2489.46545454546	1839.51075000001	1585.613	1468.31962499999	1747.902375	1190.67342857143	1450.841	1421.20825	1391.621	1539.55725000001	1432.2555	1838.49050000001	1897.66499999999	1855.71750000001	1705.85800000001	1434.47150000001	1787.47800000001	1009.965	1287.6285	1861.95624999999	1305.92000000001	1378.35775	1747.902375	1961.12755555555	1449.77525	1403.875	1234.56171428571	1475.28150000001	1375.29700000001	1969.02888888889	1160.10971428572	1244.70500000001	1820.827	1522.311	1449.77525000001	1410.15825	1350.9765	1380.39825000001	1479.36250000001	1385.4995
175	115.964026554504	115.963108582255	115.971131847387	470.851	463.236	477.481	20	16	1391.621	1626.33542857143	1671.98	1744.84125	2834.42561111111	1696.67575	1390.60199999999	1273.27200000001	1378.35775	1341.62875	1431.41075	1368.15525	1728.3035	1683.40087500001	1704.604	1725.24275	1420.18800000001	1691.78175	1406.062875	1425.463875	1771.154	1388.56025000001	1364.091	1552.82050000001	1486.55628571428	1405.9045	1346.73000000001	1402.84375	1434.4715	1241.64425000001	1692.59475	1510.91555555555	1371.39562500001	1665.048	1376.31725000001	1404.88425	1329.38575	1336.5275	1434.47150000001	1397.7425	1427.32975
176	115.963995776925	115.96318846452	115.971423924838	410.131	404.049	417.318	16	13	1380.39825	5285.28208695653	1818.0855	2138.00800000001	1840.572	1767.073	1472.22075	1423.24875	1336.5275	1264.08975	1610.97475	1402.84375	1783.397	1821.369375	1854.47625000001	1877.26000000001	1427.32975	1771.154	1362.03375000001	1408.1175	1815.02475000001	1379.559375	1367.119	1872.03150000001	1827.9635	1216.01028571429	1423.24875	1408.102125	1339.58825	1422.75125	1873.535	1785.5541	1324.237	1833.38924999999	1447.73475000001	1513.9575	1408.1175	1201.89657142857	1497.727	1384.648875	1310.1615
177	115.964980751629	115.963389275482	115.971325890837	587.652	582.552	590.775	12	11	929.523666666677	2211.95127272726	1297.652	1148.89533333335	1308.76175	1217.05883333333	823.274499999997	1160.06485714287	976.235333333326	883.464333333331	895.706333333331	913.049166666664	1218.079	1230.321	1282.49914285715	1125.24383333333	938.70666666666	1201.91316666668	1456.87733333334	1097.92457142857	1333.51342857144	925.442333333344	1126.39542857144	1302.82971428571	1166.0505	1109.13828571428	1061.09714285715	979.359999999997	899.052000000015	966.25566666666	1088.51783333335	2070.93266666667	1014.04566666668	1226.44066666666	1101.90857142858	1092.82742857142	914.069333333331	918.300000000011	843.677833333331	904.015333333344	1017.27233333333
178	115.964846362098	115.963165437644	115.971718052455	829.485	824.413	835.653	15	15	656.987333333331	1254.231	806.951833333331	780.554999999995	532.005000000001	791.74171428572	594.85433333334	612.199999999996	537.627833333332	480.577000000006	404.051999999997	591.765714285719	741.782333333328	672.759999999998	729.538333333328	777.45771428572	507.105666666663	779.407333333331	650.94228571428	535.674999999996	716.858999999994	536.607666666665	539.668166666665	820.347999999994	956.223999999995	530.548571428575	469.276666666665	556.081666666673	506.498666666663	483.637999999997	921.210499999997	662.165428571433	520.369999999996	722.395999999995	553.020666666663	552.00033333333	505.064999999996	584.555499999998	388.746999999997	556.081666666673	585.575666666665
179	115.964461095398	115.963543135167	115.971175473453	396.3635	389.73	401.997	16	12	1332.49314285715	1986.42675000001	1878.28024999999	1770.13375000001	1549.75975	1599.808	1238.64628571429	1349.83800000001	1248.82971428571	1391.62100000001	1492.678	1185.572	1649.80200000001	1551.63728571429	1725.30314285716	1608.99057142857	1305.96571428571	1846.54087500001	1192.714	1270.07785714286	1902.76625000001	1236.58628571429	1315.1482857143	1530.479	1837.47025000001	1446.71450000001	1292.702	1396.893375	1289.70342857143	1223.31428571429	1590.62542857143	1072.19516666667	1220.26171428571	1614.092	1267.54971428572	1237.60657142858	1381.58775	1620.2364	1346.77714285714	1264.97714285715	1245.76885714287
180	115.964504235617	115.963430637267	115.972186769085	115.301	111.213	116.32	11	11	723.437818181818	1176.37445454545	1080.46881818182	1080.46881818182	802.954636363636	1122.3	825.400636363636	701.259636363637	847.393363636364	791.731636363636	1239.60375	787.650545454545	1028.43490909091	1093.53745454545	1023.33354545455	1082.50936363636	767.245090909091	1016.19163636364	819.279	779.488363636364	1043.6646	898.379727272727	893.215909090909	1062.65054545455	1098.83372727273	853.968272727273	925.994909090908	824.747636363636	834.008454545455	765.204545454545	1093.14763636364	804.333090909091	672.000272727273	1110.483	875.394	769.285636363636	748.546545454546	575.441142857143	1716.09872727273	818.85925	810.096545454545
181	115.96564520304	115.963399036114	115.971413658132	442.303	438.744	443.84	8	8	1441.789875	1865.01699999999	1726.26300000001	1866.03725000001	1452.836	1730.30362500001	1340.6085	1327.34525	1374.27675000001	1269.2775	1519.24125000001	1407.94500000001	1785.4375	1786.75	1719.8965	1809.9235	1362.014	1918.01777777777	1347.75025000001	1492.62575	1822.1665	1319.18325	1343.636	1736.4655	1730.0915	1499.89	1454.8765	1363.054	1491.6055	1376.31725000001	1705.07	1413.064	1349.79075	1829.30825000001	1423.24875000001	1475.2815	1384.648875	1419.19	1465.079	1459.13625	1397.74250000001
182	115.964485358631	115.963358423465	115.971033977044	842.059	838.708	847.81	10	9	451.9486	729.538333333342	529.085199999997	510.125000000002	393.7972	669.382400000012	495.8172	473.835000000003	431.629199999998	442.853599999998	247.9086	403.057999999998	574.485199999997	591.390599999997	594.130599999993	630.4836	414.282399999998	582.648399999997	381.5548	510.1	561.11	433.669999999998	310.505599999998	620.6928	494.893999999998	469.292	333.670799999998	492.7566	436.2176	495.8172	577.4332	519.2818	385.6356	558.158799999997	392.777	466.2314	397.878	410.200799999998	297.8984	405.0194	458.63999999999
183	115.964658881564	115.96374359389	115.972068349695	798.844	796.803	804.024	9	9	997.777333333335	1257.934	1226.65899999999	1175.296	917.179777777779	1224.26666666667	1065.1932	978.393111111113	1026.8379	892.208333333335	594.789555555557	963.326888888885	1293.78266666667	1305.984	1202.842	1098.77933333332	968.401777777774	1331.39	982.356300000002	1114.1676	1208.03520000001	1084.5789	1012.1376	1381.6935	1211.364	943.705555555546	821.301250000004	976.458999999999	717.294333333333	1109.0661	1150.81066666667	978.499666666666	850.8468	1234.60333333333	945.746000000002	999.894000000009	902.834000000005	904.605999999997	664.8444	964.110000000002	898.815777777779
184	115.971240396666	115.971163538402	115.971317254929	1164.63	1163.1	1166.16	2	2	176.460000000001	246.598000000001	249.124000000001	247.860000000001	160.140000000001	230.746000000001	188.885000000001	181.560000000001	189.720000000001	114.24	548.760000000002	189.72	260.355000000001	247.082000000001	261.120000000001	247.860000000001	164.381000000001	246.840000000001	169.320000000001	207.060000000001	230.520000000001	183.600000000001	189.720000000001	213.180000000001	246.598000000001	198.900000000001	177.480000000001	173.570000000001	189.720000000001	185.640000000001	219.515000000001	174.420000000002	177.654000000001	258.060000000001	175.440000000001	172.380000000001	144.840000000001	211.140000000001	537.046000000002	170.340000000001	185.458000000001
185	115.971184366315	115.970985621304	115.971383111325	857.0865	854.023	860.15	2	1	580.948999999995	622.37428571428	675.429142857137	550.95428571429	549.934000000004	708.07828571428	573.400571428567	512.183428571432	385.668000000003	459.51428571428	318.061714285713	457.088000000003	588.704857142852	705.017428571434	716.240571428565	622.28714285715	489.737142857146	752.970857142863	355.059428571426	538.710857142853	742.267000000005	408.457142857144	452.626285714284	707.552999999994	750.930285714279	346.897142857145	337.495714285714	522.386285714281	342.816000000003	437.702571428568	713.17971428572	516.264571428567	518.305142857147	638.698857142852	433.621428571425	455.365999999996	418.668571428573	564.217999999995	278.538000000002	431.943428571423	420.357714285717
186	115.970865164288	115.970671624569	115.971058704007	667.729	664.162	671.296	2	2	821.368333333343	1172.36299999999	989.723333333345	1006.01333333334	912.17800000001	1001.96733333333	826.469999999994	856.758833333327	776.473666666676	838.713999999994	756.963666666664	797.900666666676	1072.37033333333	1121.34633333333	1205.01366666668	1053.83216666666	850.957999999994	1026.44000000001	798.921000000009	711.915799999996	1146.66733333333	817.286999999994	772.654666666665	1110.12266666666	953.85583333333	815.024000000006	855.73766666666	805.043000000009	829.395499999997	861.161333333343	1122.36666666666	849.104666666665	868.638333333335	1148.89533333333	900.807166666664	765.269000000004	794.709833333331	810.144666666676	761.044333333331	831.775999999998	873.405333333327
187	115.971184735173	115.971184735173	115.971184735173	697.818	697.818	697.818	1	1	2341.79244444445	2987.21066666667	2882.04888888889	2778.21638888889	2190.53638888889	2906.77138888889	2186.149	2130.224	2058.95352941177	2111.285	1808.85399999999	1976.65233333334	2790.45972222222	2442.44329411765	2737.13	3000.63694444445	2256.57116666666	2952.73916666667	2138.82349999999	2129.96761111112	2821.16633333332	2074.13835294118	2331.72	2659.14	2835.19755555556	2226.24611111111	2154.82666666667	2301.47805555555	1816.09444444445	2356.71333333334	2764.95277777778	2284.27755555555	2211.96222222222	2864.08761111112	2342.94	2360.92277777778	2071.50716666666	2069.79933333333	1767.56372222223	2344.59833333333	2129.31972222222
188	115.971131552419	115.971131552419	115.971131552419	690.695	690.695	690.695	1	1	1382.5065	1704.9213	1669.2108	1654.92660000001	1296.6742	1748.7942	1169.17466666667	1216.1976	1244.766	1279.7235	1058.0511	1108.4139	1592.6883	1454.94780000001	1620.2364	1801.6732	1247.53979999999	1744.7067	1217.5218	1166.8695	1716.201	1198.8525	1313.1261	1560.906	1579.42440000001	1305.984	1279.3308	1318.8736	1059.9878	1318.22760000001	1646.7642	1289.6592	1280.7432	1525.4712	1351.8975	1349.8569	1162.458	1176.07679999999	1108.44354545454	1330.4712	1251.9081
189	115.970858534573	115.970858534573	115.970858534573	374.472	374.472	374.472	1	1	896.931600000006	1241.3856	1223.2198	1178.331	931.516800000005	1125.2806	912.0588	864.1094	833.5034	889.6144	1136.5028	952.8668	1134.68479999999	1209.9572	1238.5228	1244.88799999999	915.174400000005	1118.35839999999	1006.9374	940.6244	1320.1388	1001.8364	865.300800000001	1244.88800000001	1180.60279999999	972.2506	920.337600000001	1118.28533333334	890.6346	1021.42040000001	1221.59439999999	926.3416	876.523599999996	1168.35799999999	947.7658	1004.89700000001	876.523600000006	932.4628	1073.2176	1017.98100000001	923.461999999996
190	115.971098005401	115.971098005401	115.971098005401	367.336	367.336	367.336	1	1	1223.32257142857	1652.86285714286	1537.57057142857	1600.82828571428	1270.25571428571	1450.64314285715	1132.51714285714	1101.90857142857	1055.99571428571	1039.67114285714	1426.35942857143	987.583285714286	1682.45114285714	1620.21371428571	1539.61114285714	1699.796	1237.60657142857	1586.54428571429	1206.998	1239.64714285714	1777.27550000001	1220.256	1259.03257142857	1500.84028571429	1464.11	1277.39771428571	1246.76114285715	1421.20825	1326.37142857143	1253.93114285714	1618.17314285714	1236.58628571429	1138.63885714286	1642.66	1299.844	1344.73657142857	1223.32257142857	1273.36514285714	1484.74171428572	1358.89828571428	1202.91685714286
191	115.970872334072	115.970872334072	115.970872334072	433.648	433.648	433.648	1	1	1654.98066666668	2210.82155555556	1944.252	2139.406	1522.14533333333	2080.12	1619.09266666666	1539.51533333334	1452.79644444445	1510.9491111111	1660.92177777778	1509.10666666667	2001.676	1945.524	1799.71166666667	2050.64666666667	1541.72366666667	2059.82866666666	1564.00066666667	1631.33533333334	1930.26044444444	1559.91977777778	1524.212	1858.027	1888.43133333334	1628.40766666666	1557.02866666668	1521.317	1623.17355555555	1608.04533333334	1972.08955555556	1623.17355555556	1645.79766666668	2037.38377777778	1594.78100000001	1495.64577777778	1482.54433333333	1601.74888888889	1713.05155555556	1528.45933333334	1574.20288888889
192	115.970833089821	115.970833089821	115.970833089821	94.894	94.894	94.894	1	1	495.828	577.445777777778	506.085333333334	400.183	314.262666666667	405.292888888889	309.228333333333	207.105111111111	234.651111111111	250.974666666667	1333.57566666667	208.148	446.177	429.560333333333	464.968	456.089	321.37	447.877555555556	275.64	293.824	584.650999999999	306.919666666667	414.210222222222	611.179666666667	564.182888888889	335.872444444445	320.559111111111	278.702666666667	282.601555555556	402.979	568.974	377.482222222222	167.316444444444	364.497	294.016	239.752222222222	147.9435	174.4713	1269.29466666667	154.0502	263.217333333333
193	116.035272899094	116.034704048112	116.035841750076	301.472	299.953	302.991	2	2	1054.04737499999	1357.95275000001	1296.896625	1143.70025	965.156500000004	1267.15050000001	1003.028625	614.728000000002	1157.97599999999	1267.15050000001	1732.3845	1271.2315	1335.50725	1310.8035	1457.93725	1459.924	1075.38114285714	1438.69087500001	1092.726	1096.65357142857	1625.25825000001	1042.58685714286	1084.56371428571	1377.38571428571	1534.456	1292.815125	1219.92	902.011500000001	1220.3685	939.683142857142	1363.22571428572	1194.57	705.510999999999	1286.692875	1094.86628571428	1041.71171428571	1083.5055	874.461375000001	1612.84899999999	1053.91825	1253.119125
194	116.068984461674	116.06122023676	116.078314239655	57.1385	45.898	63.226	108	101	761.619857142857	937.686333333333	1082.39683333333	1425.28925	915.196285714285	1135.352	940.703428571428	1353.87175	793.115428571429	968.296333333333	887.648571428571	447.529142857143	1197.7735	1518.318	1157.10525	1121.25475	1872.15875	1894.976	1593.781	1589.74425	482.617666666667	811.165	327.511714285714	634.647333333333	621.285	360.177666666667	250.990285714286	1140.67942857143	516.264571428571	551.97	642.705	519.325428571428	1376.31725	1128.3965	583.630666666667	824.275428571428	1068.23914285714	1442.684	1358.00028571429	1243.7457	390.085666666667
195	117.069536576749	117.065228899348	117.078147613573	57.1415	57.122	58.154	6	6	58.102	86.7283333333333	90.7978	115.278833333333	80.5931666666666	97.0108333333333	82.6334999999999	113.2385	65.2373333333333	42.8484000000001	73.464	41.7926666666667	109.175666666667	137.745	92.8503333333333	103.036833333333	197.944666666667	155.065333333333	171.556	147.924166666667	34.6868	42.8568	23.4638333333333	45.915	50.925	21.427	15.3025	115.2826	31.6251666666666	39.8346	49.9898	31.6406666666666	132.643333333333	99.9926666666667	53.0573333333333	63.2503333333333	79.5756	157.1416	133.641833333333	101.013	32.6773333333333
196	117.933976798222	117.933556042581	117.935480042141	1077.4	1075.35	1080.45	3	2	664.611818181819	841.500000000004	837.420000000002	795.600000000002	638.520000000002	825.180000000004	684.420000000003	662.629000000002	521.731000000002	599.760000000003	591.600000000001	553.366363636365	857.563636363638	794.580000000003	783.360000000002	851.438181818183	658.920000000003	823.140000000002	523.260000000002	667.734000000002	828.240000000004	577.320000000003	569.160000000002	692.580000000003	821.905000000003	523.260000000001	596.21090909091	700.740000000002	563.592000000002	567.120000000003	752.760000000003	704.820000000003	582.991000000002	878.220000000002	562.020000000002	545.214000000002	564.613000000002	663.000000000002	573.802000000002	483.91090909091	540.070000000003
197	117.934904552641	117.934904552641	117.934904552641	1169.23	1169.23	1169.23	1	1	73.4399999999987	0	72.4199999999987	63.2399999999989	44.0033333333324	0	0	0	0	0	78.5399999999986	55.2599999999989	77.7733333333317	0	84.9366666666649	89.7599999999984	0	110.159999999998	0	0	0	0	0	0	0	62.423333333332	85.4699999999987	76.4999999999986	90.7799999999984	0	0	0	0	69.3599999999988	0	0	0	58.139999999999	0	75.4799999999987	0
198	117.933417847438	117.933417847438	117.933417847438	1124.33	1124.33	1124.33	1	1	118.552000000003	159.119999999997	109.140000000003	171.696000000004	91.8000000000025	168.300000000003	111.397999999998	124.684000000003	107.099999999998	114.240000000002	133.882000000003	105.266000000003	151.256000000004	148.919999999997	150.960000000004	153.000000000004	101.999999999998	125.460000000003	92.8199999999983	131.579999999998	146.879999999997	94.8599999999983	118.319999999998	180.539999999997	163.200000000003	112.200000000003	106.080000000003	127.500000000003	106.080000000002	115.259999999998	172.380000000003	131.795000000002	100.979999999998	142.058000000004	120.359999999998	90.7799999999984	115.071666666665	107.100000000003	140.759999999997	111.180000000003	100.979999999998
199	117.934554582397	117.934554582397	117.934554582397	1089.65	1089.65	1089.65	1	1	320.280000000004	391.680000000008	357.000000000005	358.020000000007	274.828333333338	324.360000000006	258.060000000005	281.520000000005	261.120000000005	264.180000000005	332.041666666673	209.100000000003	372.300000000005	413.775000000007	410.040000000008	393.720000000008	280.958333333338	335.580000000007	246.221666666671	298.371666666673	358.605000000006	282.540000000005	251.940000000005	360.060000000007	344.760000000007	269.720000000005	311.100000000004	333.539999999994	245.820000000005	283.560000000006	355.540000000006	253.980000000005	311.100000000006	324.890000000006	266.220000000005	282.540000000005	257.040000000005	290.700000000006	333.063333333339	270.300000000005	256.020000000005
200	117.961318454452	117.958405020768	117.969301034433	1070.24	1069.18	1070.33	141	141	980.799999999981	1347.41999999998	1152.59999999998	1190.24166666669	975.119999999983	1271.93999999998	1061.81999999998	827.219999999985	1174.01999999998	804.779999999986	614.039999999989	1016.93999999998	1136.09333333331	1286.21999999998	1182.17999999998	1120.97999999998	796.619999999986	1137.29999999998	1084.26000000002	1062.53333333331	1237.23833333331	987.359999999982	1151.14999999998	1108.60199999998	1037.33999999998	1004.70000000001	1133.21999999998	920.040000000018	1039.37999999998	975.119999999983	1086.29999999998	1046.51999999998	907.239999999983	1063.85999999998	1175.63749999998	1073.03999999998	1024.07999999998	930.239999999983	524.28599999999	1056.61142857141	1017.95999999998
201	118.035044386337	118.031024333193	118.038190863964	270.88	269.327	272.423	4	4	418.268333333332	498.975599999998	599.424833333334	589.656333333332	454.048333333334	589.309333333337	417.248166666669	523.345500000003	224.487999999999	253.042666666667	517.821333333337	201.993000000001	571.846000000004	582.610333333329	597.915333333335	618.221000000004	418.877500000001	530.48666666667	334.6256	366.2518	576.488333333335	366.323599999998	481.597333333334	481.5344	624.954000000001	478.927166666667	403.057999999998	470.296833333332	461.115333333336	380.035199999996	510.1	460.170333333334	329.912200000002	619.24116666667	366.682600000002	371.3528	391.743999999999	488.739666666668	549.869833333332	424.042666666666	400.297333333334
202	118.085638335257	118.083442476898	118.094303842318	78.554	70.398	81.625	91	90	255.0625	384.398625	410.1405	516.288666666667	456.05175	528.129777777778	400.95825	626.416444444445	704.992749999999	766.874999999999	582.56275	787.660571428571	527.512333333334	620.951625000001	563.178	573.427333333334	446.122375	476.45675	238.7385	463.1935	374.43175	194.891625	192.850875	345.86475	368.31025	196.787625	173.437777777778	480.210666666667	282.601555555556	362.18875	423.0925	327.540375	943.153125	514.206	234.68625	364.219333333333	601.9475	849.868249999999	739.771875	540.7325	246.9005
203	118.085638500654	118.083694918998	118.093807536326	61.2285	54.073	69.383	90	88	11.215875	349.958	396.891142857143	633.652875	391.776	642.7575	244.868571428572	646.861142857143	650.867142857143	727.43825	838.674857142857	647.881428571429	412.195428571429	858.060285714286	488.716857142857	525.815	419.337428571429	296.653714285714	214.26	430.560571428572	278.538	282.421285714286	208.138285714286	295.882857142857	319.1035	186.712285714286	105.089428571429	598.88675	252.995428571428	250.11	256.091714285714	238.746857142857	1096.80714285714	626.4335	239.767142857143	427.499714285714	638.6765	847.827750000001	914.71575	591.765714285714	198.9325
204	119.051925928165	119.049575328827	119.06052918097	299.953	294.829	304.028	5	4	36.7302857142857	33.6694285714286	21.426	12.2417142857143	30.6085714285717	13.2637142857144	51.0142857142857	39.8245714285716	38.8034285714284	27.5477142857145	10.2028571428571	22.4462857142857	30.6085714285714	17.357	15.3042857142857	29.5634285714287	21.426	17.3302857142858	27.5477142857143	45.9064285714283	19.3854285714287	13.2748571428572	12.2434285714286	14.284	46.9331428571428	16.3245714285714	13.26	54.0751428571428	31.6288571428571	22.4462857142857	51.057142857143	25.5285714285715	87.8059999999999	46.9331428571428	8.15542857142853	25.5071428571428	71.42	75.5011428571428	46.8937142857141	52.0345714285714	90.7291428571424
205	120.064986227412	120.062110958416	120.074123526519	53.04	51.006	53.063	15	15	156.111	185.670333333333	180.7465	193.863333333333	127.525	164.434666666667	129.582333333333	132.621666666667	563.132	468.333	766.145166666667	573.884666666667	273.181333333333	268.303833333333	279.799666666667	338.750666666667	111.198166666667	133.772833333333	83.6564	116.4396	111.216333333333	91.83	72.4436666666667	92.8351666666667	175.325333333333	70.3938	77.5453333333333	242.839333333333	239.778333333333	170.562666666667	214.235	168.355	254.063	225.456833333333	140.8152	242.839333333333	282.632333333333	213.249666666667	657.094666666667	302.018666666667	187.557333333333
206	120.079646818897	120.076283812971	120.087791995726	154.0705	151.979	155.097	58	58	596.309999999999	996.819142857142	836.634285714289	1190.69257142857	647.805833333334	902.232499999999	676.900571428571	1615.086	740.701500000001	770.315714285714	371.384	982.535142857142	687.648499999998	779.150166666664	710.118857142857	594.757166666668	827.009999999999	836.634285714289	642.78	1000.7835	572.865333333335	470.296833333332	558.646857142857	808.103999999998	665.284499999999	614.212	432.601142857143	825.660000000002	511.187000000001	507.010999999999	741.747714285714	479.478333333334	1126.39542857143	642.24	458.742857142857	637.708333333335	602.90442857143	872.344285714285	225.672571428571	762.189000000002	446.885142857143
207	121.065343724691	121.062125669495	121.073266862922	547.8705	535.625	555.073	218	124	500.929111111112	1298.74288888889	1847.36357142857	1194.71274999999	1167.166	2271.21153846154	862.111250000004	2312.07533333333	2067.0265	2751.29486842105	1965.00149999999	2004.381875	489.719999999995	1194.57	1098.06133333332	1027.39175	555.016000000002	539.756333333333	685.216000000001	366.299666666671	954.011666666666	790.629166666664	1959.12446153846	970.336999999999	610.159333333333	1097.82742857143	424.412444444445	1223.37966666667	1015.20615384615	627.530625000001	604.662333333335	787.729500000001	1927.09125000001	1675.30914285714	783.104000000002	1320.24971428571	1170.29292307692	1239.705	1714.68465384615	1757.95228571428	1568.15918181819
208	121.062027509408	121.060640740149	121.071682961122	120.3875	116.309	121.405	28	28	9.18257142857142	50.9714285714285	52.0345714285715	64.278	389.064500000001	559.096999999999	412.195428571428	713.179714285715	10.2028571428571	2.04057142857143	13.2621666666667	7.142	73.392	155.242666666667	99.0531666666666	84.6738333333333	267.277428571429	292.822	202.016571428572	263.196857142857	20.4057142857143	8.15542857142857	7.14233333333333	14.272	38.7382857142857	20.4028571428571	17.3448571428571	47.9131428571429	92.8503333333333	45.9075000000001	63.2134285714286	39.8255000000001	485.316	281.598857142858	76.5214285714285	159.172	285.693333333333	303.336	183.651428571428	305.8	341.795714285714
209	122.926050729275	122.921145710617	122.932177999052	48.966	46.914	49.997	63	63	1634.574	2298.9612	2523.9748	2459.164	2004.6275	2675.314	2038.7592	1669.989	1719.26166666667	1383.6624	1511.9364	2069.13942857143	2351.561	2594.3686	2361.4768	2401.0012	1603.7544	2773.9238	1752.0268	1886.59633333333	1870.0266	590.695800000001	599.4444	1264.4932	1917.976	1237.5026	1239.786	1911.8548	1879.5768	1815.2916	2171.4964	1535.401	2037.60566666667	2993.169	1737.4006	2067.9454	2078.1474	2220.5236	1720.3944	2011.8344	1872.067
210	123.043563842773	123.043075646768	123.049259351647	237.733	237.698	237.75	3	3	5.10142857142857	11.2231428571429	9.18257142857142	11.2231428571429	8.15699999999998	10.2028571428571	11.2231428571429	6.12171428571428	30.6042857142857	44.8862857142857	24.4868571428571	34.6897142857143	11.2236666666666	7.142	7.142	6.11657142857143	5.09714285714285	10.2028571428571	7.142	13.2637142857143	8.16228571428574	7.142	6.12171428571428	7.142	10.21	7.148	7.137	6.12171428571428	11.2231428571429	5.09714285714285	5.09785714285714	6.117	5.10499999999999	7.142	8.16228571428571	6.11742857142857	6.12171428571428	5.10071428571428	10.2028571428571	8.16228571428571	9.18257142857142
211	123.042440288431	123.042440288431	123.042440288431	288.713	288.713	288.713	1	1	5.10142857142861	12.2434285714286	12.2434285714286	10.2028571428571	11.2231428571429	15.3021428571429	8.16914285714282	9.18257142857142	261.993142857144	340.775428571428	196.915142857143	261.193142857143	9.18257142857142	14.2840000000001	10.1957142857143	14.284	9.18224999999997	14.284	16.3413333333333	5.0975	10.21	6.12171428571428	9.17485714285717	10.2028571428571	13.2618571428572	6.12171428571428	10.2025	4.08114285714286	9.18257142857142	8.16114285714288	10.2028571428571	6.12171428571428	7.137	11.2231428571429	8.16228571428571	7.14174999999998	7.142	9.18257142857142	3.0582857142857	5.10142857142861	5.10142857142857
212	123.042832808061	123.042832808061	123.042832808061	295.855	295.855	295.855	1	1	7.14279999999997	7.14280000000004	14.2855999999999	11.2243999999999	4.0808	10.202	2.04080000000001	4.0768	65.2928	158.131	111.2018	186.733200000001	6.1212	15.3059999999999	8.1616	12.2424	6.12100000000004	12.2447999999999	8.1616	10.2033333333334	7.1414	7.1414	3.06120000000002	6.1212	9.1818	6.12240000000004	4.08133333333334	7.14280000000004	5.10200000000003	3.0606	9.1818	4.0808	4.0808	9.18360000000006	3.06120000000002	5.10083333333336	3.0606	6.12840000000003	8.1616	4.0808	7.14280000000004
213	124.037122776631	124.035067785768	124.044788238025	132.633	130.575	133.67	20	20	21.426	31.6288571428571	91.8257142857146	63.3108571428571	69.3794285714285	124.30275	90.8054285714285	58.1562857142857	63.2577142857145	68.3591428571428	43.8354285714286	63.2577142857143	39.7911428571428	53.0548571428571	26.5274285714286	44.8925714285714	107.115	132.637142857143	85.6485000000001	188.752857142857	85.704	38.7708571428571	48.9737142857143	99.904	55.1417142857143	41.8258571428571	66.3185714285714	45.9128571428573	58.1562857142857	39.7577142857143	59.1268571428571	23.4501428571429	186.398571428571	116.312571428571	56.1157142857143	89.7851428571428	127.339285714286	77.5417142857145	56.1157142857143	80.6025714285714	114.389333333333
214	124.039463139382	124.037468882076	124.047180387709	78.565	72.431	90.814	31	16	15.305	19.361	18.366	32.6506666666667	13.2643333333333	104.006	64.274	33.671	160.174888888889	145.155555555556	119.366	101.002	16.3235555555556	33.6453333333333	33.6673333333333	32.6506666666666	23.4651111111111	58.1526666666667	34.6913333333334	32.6506666666666	39.7886666666667	32.6471111111111	21.427	49.9908888888889	31.6268888888888	19.3715555555555	20.4044444444444	29.5703333333334	34.6913333333334	20.4044444444444	45.885	22.4448888888889	119.301	84.6876666666667	39.7886666666667	58.159	104.074	70.3570000000001	106.103111111111	97.9413333333333	82.6469999999999
215	124.03821752626	124.036544219268	124.045701731547	58.658	56.096	59.185	16	16	8.15657142857142	61.2171428571428	82.6335	56.1091666666667	84.6837142857142	128.667	88.7648571428571	75.4923333333334	365.974857142857	469.331428571428	456.089	439.373714285714	51.0142857142857	67.342	52.037	66.3185714285714	33.6694285714286	146.904	74.533	99.988	137.7225	48.9737142857143	62.2301666666667	139.785666666667	90.6655714285713	30.6085714285714	28.5646666666667	43.8671666666667	72.4402857142857	64.344	147.924166666667	75.5222857142857	118.353142857143	186.712285714286	60.1968571428571	102.028571428571	86.7141666666667	132.643333333333	174.4485	82.647	140.898
216	124.039309934951	124.037782007334	124.046352666967	109.68	107.127	110.194	6	6	12.2348571428571	30.6085714285714	23.4676666666667	27.549	22.4462857142857	64.2780000000001	44.8611428571429	33.6458571428571	93.7874285714285	142.84	16.3226666666667	182.631142857143	17.3428333333333	33.6411428571428	32.6491428571428	21.4235	13.2637142857143	49.9940000000001	30.6085714285715	31.6244285714285	28.5973333333333	21.426	24.4662857142857	31.6022857142858	32.6491428571428	24.4834285714285	31.6022857142857	51.0166666666667	36.768	30.605	33.6411428571429	20.4057142857143	199.976	89.7222857142857	35.71	71.4233333333333	111.216333333333	165.294	15.3042857142857	159.016	76.5214285714285
217	124.115383962532	124.111128226279	124.118088150502	317.804	315.262	319.35	4	4	54.1205714285716	166.446285714285	173.448571428571	228.544	82.6431428571428	108.150285714286	87.6708571428567	284.659714285714	72.4402857142857	68.3591428571428	17.357	14.2719999999999	41.7965714285716	47.9534285714285	42.852	41.866857142857	15.3042857142857	22.4525714285714	9.18257142857142	18.3651428571428	25.5071428571428	7.142	7.142	48.0272857142855	31.6288571428571	4.08114285714286	3.06085714285714	55.0954285714285	11.2231428571429	26.5274285714286	38.7708571428571	24.4868571428571	154.063142857143	64.278	15.3042857142857	11.2231428571429	49.994	66.3185714285714	38.7708571428571	17.357	3.06085714285714
218	124.922777542861	124.921054067929	124.93027479824	48.96	47.94	50.002	10	10	305.0398	428.568	452.968800000001	442.8536	394.8948	477.5472	364.2828	276.7994	291.7772	293.8752	280.555	314.2832	360.1306	438.686	435.1164	420.4048	257.0904	530.504000000001	307.1404	321.426	339.7932	86.7170000000001	94.9716	197.1302	333.6054	224.488	187.7536	351.969	351.0176	311.222	388.132	261.1712	329.5246	533.547166666667	323.4034	341.834	323.4034	367.704	365.3032	343.8074	292.5104
219	125.022411652304	125.020728653102	125.029614117271	166.298	163.23	167.34	19	19	48.9737142857143	67.3419999999998	56.1183333333332	54.0776666666668	49.9963333333332	60.1968571428571	30.605	44.8925714285716	36.7319999999999	37.7523333333332	73.4639999999998	37.7822857142857	52.0370000000001	60.1968571428571	46.9353333333334	47.9086666666668	86.7141666666668	113.146	84.6837142857142	90.7291428571428	49.9963333333335	31.6303333333333	21.4235	57.1386666666668	59.1765714285714	48.9668571428571	35.7116666666668	35.7466666666666	31.6303333333333	45.9525000000001	42.8470000000001	39.7929999999999	34.6573333333333	73.4091428571429	39.791142857143	57.0400000000002	41.8268333333332	24.4839999999999	62.2403333333335	35.6766666666666	42.852
220	125.030571563755	125.030497679672	125.030645447838	148.964	148.964	148.964	2	2	37.7505714285714	58.1074285714285	61.2171428571428	42.816	41.825125	70.3997142857143	43.8722857142857	32.6491428571428	38.7708571428571	33.6694285714286	70.3997142857143	35.71	58.1562857142857	52.0345714285714	61.2171428571428	62.2352499999998	36.7302857142857	45.9128571428573	47.9534285714285	47.9534285714285	56.1157142857143	34.6897142857143	57.0919999999998	51.0142857142857	63.2577142857143	33.6694285714286	36.7302857142857	44.8548571428571	46.9331428571428	36.6994285714286	59.1765714285714	41.8317142857144	44.8925714285714	56.1157142857145	41.8317142857143	34.6884999999999	34.6897142857144	42.8520000000001	69.4279999999999	49.994	39.7577142857143
221	125.023488566081	125.023488566081	125.023488566081	187.723	187.723	187.723	1	1	38.7708571428571	47.9467142857142	49.9940000000002	56.1157142857143	45.9064285714287	54.0751428571428	39.7911428571428	34.6605714285714	38.7708571428571	42.852	74.4808571428571	33.6654999999999	71.42	42.852	55.053	58.1562857142857	42.888	49.9940000000002	38.7708571428571	34.6897142857143	69.3794285714285	45.9128571428571	58.2051428571428	64.278	66.3162500000001	51.0125	46.9331428571428	28.568	41.8317142857143	44.8635000000001	69.3794285714285	55.0954285714288	30.6085714285714	63.2134285714286	40.8114285714286	40.8114285714286	20.4057142857144	27.5477142857144	68.3591428571428	34.6897142857143	38.7695
222	125.03076810169	125.03076810169	125.03076810169	223.444	223.444	223.444	1	1	75.5011428571428	79.5822857142857	63.2577142857143	51.0142857142857	42.888	78.496	48.9737142857143	38.7437142857143	54.0297142857145	33.6694285714286	102.028571428571	60.2474285714285	93.8630000000001	76.5857142857142	53.0474285714287	71.4200000000002	56.1157142857143	73.4605714285714	42.852	36.7045714285714	78.562	49.994	53.0548571428571	65.2617142857143	87.7445714285714	53.0102857142859	49.959	51.0142857142857	38.7708571428571	48.9737142857143	70.3997142857143	60.19475	26.5274285714287	73.4605714285714	60.1462857142857	41.8317142857143	38.7695	45.9514285714286	83.6634285714285	58.1562857142857	54.0751428571428
223	125.031532927293	125.031100158691	125.031965695895	156.616	156.106	157.126	2	2	50.9833333333333	78.557111111111	75.5046666666666	74.4356666666666	69.3751111111112	84.6876666666666	59.1426	41.8564444444444	47.9556666666666	44.8897777777779	106.103111111111	34.6648888888888	81.6177777777777	64.2809999999999	60.193111111111	64.2789	59.2115555555555	63.302	55.0979999999999	43.8456666666666	75.4553333333333	48.976	55.0979999999999	62.1996666666666	70.4413333333332	58.1589999999999	58.1906666666666	52.0313333333333	57.1312000000001	48.976	67.3786666666666	49.990888888889	57.1697777777777	60.1537777777779	52.0313333333333	59.1426	51.0166666666668	56.1183333333335	117.325555555555	42.8484000000001	67.3493333333333
224	125.965607829015	125.963143245779	125.9749720467	1071.28	1070.25	1072.27	54	54	609.934999999988	1152.6	966.960000000004	828.378571428582	606.899999999989	658.919999999988	670.139999999988	564.05999999999	624.239999999989	584.45999999999	1099.56000000002	524.441666666658	793.649999999985	892.499999999984	931.260000000009	813.960000000011	619.139999999989	749.700000000011	539.57999999999	644.521428571416	890.459999999984	624.239999999989	580.306666666655	927.188888888896	808.859999999986	610.980000000012	589.501666666655	646.680000000013	557.93999999999	627.299999999989	901.680000000006	606.899999999989	652.692857142845	757.860000000015	615.217142857133	590.385714285703	565.07999999999	552.840000000011	981.592857142839	608.913333333344	610.124285714276
225	125.986516466519	125.983220363727	125.995117528479	44.884	42.832	45.922	133	133	2038.404	3181.2027027027	3265.2	3589.14177777778	2047.586	2938.176	1981.27155555556	2177.5797	530.53	616.3065	581.562857142857	788.65325	3286.49366666667	2975.194	3109.976	3034.14088888889	816.3	1357.95275	843.850125	850.8885	3754.41777777778	3023.06809090909	3062.4	3970.912	3693.20444444444	2892.33	2995.49263157895	1800.79027777778	1977.2445	2403.8268	3360.91777777778	2280.66577777778	1339.55177777778	2082.585375	2121.273	1503.97133333333	880.583625	1205.57604761905	780.153142857142	1107.9915	2415.0501
226	127.038447728233	127.038447728233	127.038447728233	295.855	295.855	295.855	1	1	47.9534285714285	61.2171428571428	56.1157142857143	63.2577142857143	45.9128571428571	47.9534285714285	30.6085714285714	41.7965714285716	391.789714285714	558.096285714286	433.621428571428	554.015142857143	46.9331428571428	62.289714285714	71.42	59.1682857142859	45.9128571428571	74.4808571428571	52.0345714285714	76.5187499999998	52.0345714285714	45.9128571428571	47.9534285714285	70.3504285714286	60.1968571428571	52.0345714285714	48.9719999999999	46.9331428571428	48.9737142857143	45.9128571428571	70.3997142857143	43.8722857142857	32.6445714285713	67.3388571428571	41.8317142857143	36.7302857142857	30.6085714285714	37.7822857142858	95.9068571428571	26.5237142857141	37.7505714285714
227	127.038527025943	127.037092438971	127.046427175161	58.16	53.058	60.195	18	14	371.124	480.577	462.124714285714	418.268333333333	266.294571428571	282.863166666666	276.465166666666	268.303833333333	196.749714285714	280.578571428571	436.702666666667	207.963428571428	251.002	239.778333333333	215.290333333333	192.834	72.4402857142857	128.541	67.386	89.7851428571428	359.140571428571	203.036857142857	232.598	335.689666666667	277.090285714285	163.245714285714	157.105666666667	196.915142857143	100.9965	135.837333333333	236.673142857143	232.690285714286	95.9068571428571	184.671714285714	130.596571428571	125.4805	87.7445714285715	255.071428571429	310.130666666667	104.074	57.176
228	127.043073087586	127.03935974283	127.046893498669	155.587	149.967	161.207	4	2	48.9420000000001	80.5997500000001	108.1465	83.5477499999998	65.2959999999998	78.5592500000001	40.7799999999999	39.765375	48.9780000000001	64.2757499999998	118.349	46.9315	83.6604999999998	70.3972500000001	72.4377499999998	76.5187499999998	60.2389999999999	79.5795000000001	56.1206250000001	67.3365000000001	72.3933749999998	64.2836250000001	76.4624999999998	88.7617500000001	86.7212500000001	59.1745	57.134	51.9945	60.1947499999998	65.296	68.35675	57.1409999999999	49.99225	78.5057777777777	66.2675	51.0124999999999	56.11375	63.2555	106.198857142857	53.0529999999999	58.1146666666666
229	128.020080512297	128.018486780065	128.029534618927	44.884	42.844	45.917	41	41	306.075	472.37575	491.777714285714	498.919714285714	401.9785	533.59075	393.8165	436.7205	458.775	436.682285714286	451.986571428572	440.748	458.108285714286	525.888571428572	512.183428571429	513.891	435.700125	458.09225	323.41925	420.357714285714	450.966285714286	353.018857142857	320.638857142857	518.305142857143	466.270571428571	292.822	292.822	533.609428571429	357.0875	346.885	529.899	404.316	617.234444444445	582.634125	296.903142857143	425.44425	531.615375	572.071111111111	626.894	594.80575	267.3055
230	128.052715494281	128.050893576103	128.054817663372	91.8365	91.811	92.855	6	6	47.95175	36.729	26.546	11.231	133.669125	34.714	16.3291428571429	168.347142857143	82.6402500000001	70.3972500000001	6.12171428571429	123.45025	102.0375	164.26025	125.413875	46.93725	37.74925	22.4462857142857	54.113	25.50625	12.2434285714286	5.098125	4.08057142857143	9.17662500000001	23.46575	8.16799999999999	3.06342857142857	31.6288571428572	39.78975	70.3997142857144	25.490625	23.4665714285715	391.776	218.494	75.5540000000001	164.26025	266.294571428572	403.012857142857	8.163	154.063142857143	54.0732499999999
231	128.052175353174	128.052175353174	128.052175353174	351.987	351.987	351.987	1	1	1.02016666666667	5.10166666666668	9.18300000000002	5.10583333333334	2.04033333333335	5.10166666666668	4.07733333333332	4.0813333333333	2.03866666666668	6.12700000000001	0	7.142	4.08533333333332	7.142	8.1554285714286	4.08533333333332	14.2846666666667	4.08133333333334	12.242	10.1933333333334	8.16266666666669	6.12200000000001	2.04066666666667	4.0813333333333	5.10083333333336	4.08066666666669	4.08133333333334	1.02133333333333	7.13533333333332	9.18299999999994	7.14233333333335	3.06049999999999	5.10166666666668	10.2116666666667	2.04033333333335	5.10583333333334	16.3413333333333	6.12100000000004	6.12100000000004	6.12199999999996	23.4676666666665
232	128.952307312496	128.948974136845	128.960619034306	1078.38	1072.15	1094.75	152	110	1782.81350000001	2882.50892857145	3111.72228571429	2633.57592592592	1842.90521739131	1666.68	1720.52285714284	881.492857142868	1619.57526315788	1138.31999999999	2548.18850000001	1565.70000000001	3302.54925000001	1532.04000000001	1501.44000000001	1363.93454545455	1747.25999999999	1370.88000000001	1617.71999999999	788.460000000015	2912.2216	1666.67999999999	1729.63695652174	1219.92000000001	2865.17999999999	1578.96000000001	2227.2837142857	2214.09999999999	2313.39441860466	1052.64000000001	1538.16000000001	1721.75999999999	744.600000000014	1363.74000000001	923.365000000001	1651.21157894736	972.097777777783	1798.26000000001	3260.89687500001	748.679999999987	1554.69736842104
233	128.952158564409	128.950590763536	128.959310007619	1114.16	1105.99	1120.2	15	15	289.680000000003	1526.41866666666	372.756250000003	157.080000000002	239.700000000002	284.928750000003	224.400000000003	233.580000000003	197.880000000003	129.540000000001	414.120000000004	244.800000000002	315.180000000003	295.800000000004	306.000000000003	140.760000000001	272.340000000003	327.821250000003	176.460000000002	250.920000000004	328.440000000005	184.878571428574	188.700000000003	360.637500000004	314.160000000003	167.280000000002	181.560000000002	240.382857142861	175.440000000002	247.860000000003	338.640000000005	237.660000000002	198.900000000003	499.799999999991	202.980000000003	202.980000000003	231.540000000002	258.376250000002	300.300000000004	234.599999999996	207.060000000003
234	128.960964016559	128.960744088595	128.962013845733	1072.29	1072.25	1073.28	5	5	387.337999999992	640.559999999989	579.35999999999	494.648000000012	315.179999999994	532.439999999991	394.739999999993	292.739999999995	380.459999999993	242.759999999996	530.399999999991	296.237999999995	474.207999999991	644.639999999989	515.099999999991	481.361999999991	370.259999999993	521.219999999991	381.479999999993	439.459999999991	463.079999999992	430.439999999992	213.597999999996	427.379999999992	524.279999999991	307.020000000008	339.303999999993	326.400000000009	304.979999999995	397.799999999993	537.53999999999	347.819999999994	435.128571428563	439.619999999992	411.271999999993	374.051999999993	292.739999999995	273.359999999995	665.321999999987	352.589999999993	393.07666666666
235	128.961351303827	128.961351303827	128.961351303827	1153.89	1153.89	1153.89	1	1	118.319999999998	109.318333333335	115.259999999998	95.8799999999983	122.400000000002	158.100000000003	113.220000000002	112.200000000002	96.9000000000019	69.3600000000013	196.860000000004	79.5600000000015	146.880000000003	126.480000000002	119.340000000002	122.399999999998	108.120000000002	129.540000000003	77.5200000000015	112.200000000002	157.080000000003	131.580000000002	74.4600000000014	124.440000000002	124.643333333336	90.7799999999984	87.7200000000017	122.399999999998	118.513333333335	112.200000000002	140.760000000003	129.751666666669	96.9000000000019	119.339999999998	91.8000000000018	76.5000000000015	79.5600000000015	88.7399999999984	194.820000000004	85.6800000000017	77.5200000000015
236	129.018761382015	129.016081414829	129.027866220568	91.816	83.66	94.884	33	29	86.731875	87.7414999999999	97.9440000000001	110.268	130.672	127.625	129.568222222222	213.249666666667	1265.40633333333	1423.365	143.851333333333	1105.19822222222	123.446888888889	183.6	165.186	135.704333333333	76.5249999999999	131.694666666667	108.226	72.446625	197.9285	413.917	313.208222222222	319.120888888889	141.81475	189.906	174.572	103.053666666667	92.8503333333333	79.58925	148.952444444444	162.233	420.3945	183.78	102.1	192.843	691.7295	556.021111111111	133.576333333333	560.185875	103.04525
237	129.036275645199	129.034616699219	129.037784408473	45.124	43.859	45.917	9	9	173.4425	290.77125	435.662	431.580857142857	182.62475	518.287	209.15125	245.910375	199.969	209.158571428572	158.144285714286	213.23225	356.079714285714	324.723428571429	426.51675	365.02575	178.565625	310.156	108.1465	178.55	294.862571428572	172.428285714286	137.854285714286	417.296857142857	366.26975	164.266	116.312571428571	308.126285714286	168.34125	192.82725	400.232	240.956	326.48	468.352125	149.982	225.47525	202.016571428571	307.622	270.602857142857	267.314857142857	124.4705
238	129.035995914923	129.035189879852	129.045155947509	143.848	141.805	144.877	4	4	86.819	126.521333333333	107.135	104.159	90.8096666666669	125.501	106.305333333333	130.505142857143	158.151666666666	201.005666666667	168.355	220.392000000001	71.4233333333335	153.919333333334	116.318	76.5250000000002	77.5453333333335	96.9158333333335	61.2100000000001	62.2322	89.8773333333335	58.1589999999999	77.5453333333335	85.7079999999998	95.9176000000001	62.2301666666668	77.4693333333335	107.135	93.8706666666669	73.3920000000002	81.6133333333331	79.5860000000002	257.081999999999	191.822666666667	91.8300000000002	87.7486666666669	196.892166666667	237.504666666666	218.351333333334	207.127666666667	237.737666666667
239	130.033581953733	130.033354629089	130.033809278377	92.3355	91.817	92.854	2	2	82.6362	70.3938	77.6264	62.3054	78.5554	89.8832	23.4646	83.6564	106.1008	386.6558	27.5507999999999	184.6924	102.02	191.7976	91.7280000000001	123.4442	12.2424	114.2624	365.6612	14.2828	48.9696	29.5568	28.5656	28.5375999999999	53.0608	40.816	16.3424	36.7272	109.1614	53.0607999999999	79.5911999999998	42.8567999999999	363.783	176.7022	99.0758	116.3028	384.6154	306.06	26.5252	380.609199999999	14.2828
240	130.039559075278	130.039559075278	130.039559075278	52.026	52.026	52.026	1	1	1151.90257142857	1632.45714285714	1590.718	1569.19942857143	10.2028571428571	1515.376	14.284	34.714	1213.11971428571	2336.45428571429	2281.35885714286	20.3885714285714	1729.19314285714	1883.44742857143	1894.976	1674.367	20.4028571428571	1757.38685714286	1442.684	10.2116666666667	970.291714285715	11.2231428571429	505.041428571429	870.303714285715	986.806857142857	620.246857142857	422.398285714286	766.234571428572	1121.294	8.16914285714286	1145.562	12.2434285714286	20.4057142857143	1694.45728571429	1041.71171428571	15.3042857142857	1877.32571428572	11.2231428571429	2872.10428571429	1992.618	9.1755
241	130.048359935123	130.040709218272	130.058498214699	53.041	49.986	71.4	171	134	1517.16485714286	1920.1105	1585.613	1685.453	1218.22114285714	1514.35485714286	1156.9635	2045.43416666666	1755.99366666667	2002.58716666667	2539.60966666667	1262.15233333333	1828.09157142857	2088.23242857143	1893.955	1678.524	1755.91171428571	1756.36571428572	1527.36771428571	1648.915	998.824750000001	648.826	568.299142857143	926.419428571429	1020.35266666667	568.299142857143	504.021142857143	1344.73657142857	1074.36085714286	962.937714285715	1146.583	981.514857142858	1981.3255	1801.7615	974.372857142857	1209.03857142857	1882.42714285714	1642.66	3240.42742857143	1832.21933333333	1111.17714285714
242	130.049367906781	130.044688840373	130.057259243035	99.9905	89.765	106.095	76	74	344.8614	608.4564	523.399909090909	781.5498	720.2965	562.170272727273	517.001727272727	1925.76	986.603727272727	1179.43527272727	44.892	1031.49572727273	380.731272727273	678.481363636364	435.462363636364	361.369636363636	1786.52028571429	436.443272727273	995.8128	1280.77745454546	212.103272727273	393.825272727273	262.210090909091	155.1616	176.4946	318.3024	163.156363636364	544.096090909091	489.730909090909	374.440090909091	208.024363636364	312.064363636364	1460.097	528.7744	331.565	616.574181818182	1646.20882352941	857.9882	99.9894	1466.81775	908.7705
243	130.050579717511	130.048206880478	130.058369110234	113.2455	112.217	115.294	18	18	55.098	85.7052	114.2736	173.451	127.5375	186.6966	258.1359	309.8064	131.522666666667	167.3292	44.8932	192.8367	97.9488	154.9944	118.378	97.9488	342.8208	90.8066999999999	146.9232	156.111	55.1232	51.0111111111111	34.7072	54.0440999999999	39.793	62.2403333333334	32.6304	191.9292	108.2048	48.9743999999999	40.788	35.7315	412.99875	83.6153999999999	109.1721	166.3089	486.3969	242.799666666667	76.5225	451.663111111111	175.478222222222
244	130.064936833011	130.062024926358	130.073509663828	206.077	202.012	207.125	121	121	1506.0735	2270.13571428572	2228.226	2658.7715	1892.424	2554.706	1781.3565	2813.9874	990.662750000001	1053.83216666667	706.037714285714	945.771750000001	2127.764	2535.63187499999	2377.1825	2010.91275	1258.21725	1720.1415	1274.29225	1414.116	1901.3675	1738.506	1548.87366666667	1916.417	1536.4965	1513.122	1301.9015	1860.262	1161.18675	1344.73657142857	1526.294	1088.64485714286	1746.62044444444	1791.7785	1334.53371428572	1261.1835	1533.43575	1444.851	1360.87057142857	1441.74975	981.377428571427
245	130.065032861763	130.062379659733	130.072333396282	269.8465	264.249	272.428	20	20	19.3847499999999	54.0732499999999	28.5919999999999	44.8925714285714	57.136	103.135428571428	61.2171428571428	310.156000000001	3386.4237	4077.25200000001	2312.111	4694.17025	30.5828571428572	41.8353749999998	35.7050000000001	24.4860000000001	147.8275	174.468857142857	192.827250000001	257.292	38.7708571428571	18.3644999999999	13.26325	20.4050000000001	27.570857142857	19.399	14.28525	37.7505714285714	37.7505714285714	23.4829999999999	28.588	13.2637142857143	150.087	73.4580000000003	24.519	60.1947500000003	118.353142857143	44.8925714285714	52.0345714285714	85.6484999999998	89.8480000000001
246	130.064526593244	130.062885373138	130.074125046384	287.698	283.645	291.768	11	11	393.830285714286	658.061249999998	343.836285714286	259.990714285714	114.272	211.199142857143	74.5434285714288	592.786	99.8946666666673	241.977	40.8114285714286	165.286285714286	39.7911428571428	108.150285714286	63.2045714285716	47.9534285714285	21.4234999999999	35.71	52.0795000000001	113.172428571429	103.121	10.2016666666666	19.3827142857143	58.1562857142857	76.5214285714285	30.6085714285714	5.10083333333332	123.454571428571	84.6837142857142	37.7523333333334	80.5912857142853	26.5274285714286	157.131333333334	67.3388571428571	26.5274285714286	19.3831666666666	114.272	111.211142857143	41.7965714285716	70.3997142857143	130.596571428571
247	130.085177138837	130.081407264181	130.094084240141	80.594	72.438	90.802	69	68	469.353333333334	263.217333333333	145.89575	253.022	300.998333333333	799.627733333334	171.402	653.980250000001	551.974571428571	814.166153846154	561.137499999999	1038.6145	680.530571428572	1107.09942857143	892.75	476.443777777778	269.514666666667	111.204222222222	165.294	242.839333333334	260.16375	198.943333333333	150.997	187.726	705.01742857143	215.149666666667	220.368	1668.61093333333	781.538857142857	426.479428571428	1188.65371428571	776.981000000001	1701.8048	1767.073	657.064000000001	1235.566	1164.12426666667	1738.506	1376.31725	1319.18325	749.9205
248	130.086398431665	130.082804773144	130.09502551739	61.226	57.139	71.429	99	66	268.109714285714	334.614666666667	36.7302857142857	242.828	521.293	640.739428571429	399.970666666667	1008.94483333333	421.024	544.832571428571	622.374285714286	723.382571428572	519.325428571429	913.155714285715	657.041000000001	238.719	598.935666666666	12.232	191.822666666667	576.488333333333	256.091714285714	229.371428571429	178.55	216.300571428572	703.405714285714	140.799428571429	180.590571428572	1684.49171428572	558.096285714286	353.216571428571	1213.07725	809.086571428572	1383.50742857143	1949.69775	465.250285714286	860.100857142858	731.459499999999	1370.24371428571	1565.31625	1026.40742857143	421.741833333333
249	130.966888136532	130.964856814899	130.975664343538	1080.49	1073.35	1094.77	84	55	1637.02352941176	1210.74000000001	3168.07031250001	1257.66666666667	1133.43333333334	2413.69117647058	1158.72	1607.42647058823	695.754999999987	1422.89999999999	1203.27352941177	1177.42058823529	1773.78	2240.93999999999	2185.85999999999	993.479999999982	1460.63999999999	2382.71999999999	1269.89999999999	949.474999999984	1079.16000000002	1268.87999999999	1407.59999999999	2123.63999999999	1288.71874999998	1228.08000000001	896.291666666667	1533.06000000001	1405.30499999999	2440.86000000001	3240.57866666666	1790.09999999999	1498.22352941176	1578.96	1343.33999999999	1196.1294117647	1292.06470588235	2065.5	1243.07647058823	1227.76764705882	1236.54647058823
250	130.966624297964	130.963848529834	130.975704465594	1109.03	1098.89	1123.34	42	29	220.628571428567	279.479999999995	305.407142857137	348.840000000002	210.844285714282	307.019999999995	254.999999999995	226.439999999996	201.959999999996	148.919999999997	147.899999999997	160.934285714283	283.560000000004	272.339999999995	289.679999999995	499.323333333336	205.019999999996	320.279999999994	167.045714285717	295.800000000003	292.739999999995	157.299999999997	175.439999999997	348.794285714279	436.084444444437	175.439999999997	155.25714285714	251.940000000004	152.999999999997	161.160000000002	446.286249999992	228.479999999996	175.439999999997	547.740000000002	178.499999999997	142.799999999997	195.839999999997	270.299999999995	175.439999999997	175.439999999997	182.579999999997
251	130.966237759371	130.965353589539	130.973970164423	1134.49	1127.38	1137.66	9	9	151.980000000002	169.319999999997	187.910000000002	151.980000000002	104.039999999998	157.079999999997	121.379999999998	139.739999999998	113.378571428569	73.4399999999987	90.7800000000009	85.6799999999985	182.580000000002	152.999999999997	158.099999999997	150.960000000002	94.9762499999982	173.612500000002	83.6399999999985	128.519999999998	126.480000000003	92.8199999999983	96.8999999999983	201.959999999996	157.079999999997	105.188750000001	80.5800000000008	102.000000000001	72.4199999999987	126.479999999998	188.699999999997	138.719999999998	87.8274999999983	209.100000000002	67.3199999999988	99.0785714285695	90.7799999999984	132.600000000001	76.4999999999986	67.3200000000007	78.5399999999986
252	130.996711654408	130.995934495369	130.999486955083	68.339	67.342	68.357	3	3	117.332857142857	112.231428571429	191.807	264.24475	89.7851428571428	178.4125	109.262285714286	77.5417142857142	42.8242500000001	38.7695	188.726428571428	36.7251428571429	98.9677142857144	123.45025	123.45025	116.410285714286	30.6085714285715	77.530857142857	23.4468571428571	38.7708571428572	363.476	734.64	821.30125	562.098714285714	187.732571428572	259.152571428572	222.251	72.43775	46.9331428571428	113.24775	145.89575	118.353142857143	46.9331428571429	126.409142857143	85.7040000000001	58.1562857142857	37.74925	49.99225	213.0755	46.96025	35.7100000000001
253	130.99672537139	130.996555242908	131.000251991903	58.154	58.136	59.18	3	3	29.569125	103.042444444444	122.43	168.34125	57.134	129.667	82.64025	37.74925	29.5655	44.8965	199.969	27.528	125.49075	89.782	93.863	104.0655	13.26325	81.56	23.483	21.42525	205.095375	729.458888888889	849.898	346.885	142.66	262.20425	197.95275	67.3365	41.83025	62.2897142857143	89.782	85.7219999999999	35.713125	121.40975	80.609625	61.2133333333333	38.7695	28.567	223.462125	48.972	40.84
254	130.9742809231	130.9742809231	130.9742809231	1168.2	1168.2	1168.2	1	1	93.8399999999983	0	93.0019999999982	103.019999999998	72.5383333333346	0	0	0	0	0	58.139999999999	41.8883333333341	132.816666666669	0	117.491666666669	79.5599999999986	0	110.159999999998	0	0	0	0	0	0	0	32.7039999999994	49.8983333333325	75.4799999999987	38.7599999999993	0	0	0	0	107.099999999998	0	0	0	57.119999999999	0	34.7479999999993	0
255	131.046458612814	131.042781458331	131.053302849843	196.877	193.85	197.949	21	21	109.170571428572	114.272	148.065714285714	132.637142857143	95.9874285714285	161.205142857143	89.7725714285713	108.241142857143	2139.34416666667	2459.90885714286	1879.454	1399.832	162.225428571428	145.900857142858	151.129142857143	149.982	83.6048571428571	210.178857142857	185.536	81.6914285714289	136.718285714286	83.5990000000001	68.3591428571428	163.245714285714	130.578285714286	75.5645714285714	107.22	104.069142857143	71.4099999999999	97.8651428571428	141.819714285714	111.289	75.5011428571431	187.732571428571	65.2982857142857	81.6114285714288	52.0345714285714	98.9677142857142	43.8722857142857	60.1968571428571	73.4605714285714
256	131.054643860295	131.053509211956	131.056504610326	52.038	49.992	53.063	9	9	122.434285714286	182.631142857143	89.8626666666667	36.732	158.144285714286	186.721	133.657428571429	339.027333333333	165.286285714286	211.209	307.120333333333	139.661714285714	142.74	109.175666666667	168.4925	126.521333333333	624.327428571428	412.618666666667	242.828	460.546166666666	61.22	40.8066666666667	46.9353333333333	74.4843333333333	90.7291428571428	28.5646666666666	38.7726666666667	111.216333333333	74.4808571428572	64.3335	74.5451666666667	81.6228571428572	271.396	176.484714285714	72.4436666666667	96.9271428571429	202.026	195.872	414.255333333333	166.287166666667	112.137142857143
257	131.052465859106	131.052465859106	131.052465859106	97.951	97.951	97.951	1	1	9.18245454545455	34.7078181818182	14.2838181818182	47.9741818181818	35.7095454545455	40.8109090909091	36.7101818181818	129.574636363636	70.3988181818183	47.9528181818182	7.14190909090909	80.6015454545454	28.5803636363636	24.4865454545455	31.6148333333333	22.458	104.067818181818	19.3748181818182	55.1241818181818	85.6570909090909	10.1981818181818	20.4054545454545	18.3645	7.14509090909091	4.08109090909091	18.3649090909091	12.237	28.5852	27.5473636363636	25.5068181818182	12.2367272727273	21.4161818181818	81.6218181818182	27.5743636363636	16.3243636363636	45.9368181818182	124.528727272727	91.8245454545454	11.223	74.5197272727273	43.8482727272727
258	131.128692449175	131.126075157752	131.13771870343	45.91	44.874	60.177	56	53	29.58725	67.3365	37.74925	36.7302857142857	166.321125	238.76775	107.139375	221.557	313.21675	403.012857142857	540.7325	316.2775	36.7302857142857	75.5011428571428	31.6288571428571	57.141	1393.69254545455	1702.75088888889	1154.9796	930.392	18.3651428571429	173.448571428571	85.7535	55.134	40.81	22.4455	24.4834285714286	11.2231428571429	123.465375	10.20375	25.55	17.357	174.46275	253.022	87.7445714285715	158.13875	433.621428571429	148.169285714286	415.547	163.24	161.10075
259	132.047513132138	132.046251641775	132.050651421948	92.854	91.817	92.855	5	5	21.426	59.1765714285714	64.3230000000001	32.672	16.3245714285715	74.5434285714287	41.8317142857143	24.4868571428571	13.2637142857143	68.359142857143	17.3448571428571	30.6085714285715	70.3997142857143	145.880428571429	121.329	80.6025714285714	37.7505714285715	96.9271428571428	55.1417142857144	30.6085714285714	35.7100000000001	17.3327142857143	13.2637142857143	37.7241428571429	54.0751428571428	13.2637142857143	15.3171428571429	46.9331428571428	66.3185714285715	40.81	55.0568571428571	36.7302857142857	23.4468571428571	175.612	58.197	43.8722857142858	153.0375	14.284	31.6288571428571	154.05775	33.6694285714286
260	132.047809545545	132.047636063372	132.048658336293	59.179	59.163	59.19	3	3	17.3302857142857	42.852	62.2374285714286	87.7445714285715	49.994	122.434285714286	28.568	164.266	32.5942857142857	26.5286666666666	33.6694285714286	20.4057142857143	76.5214285714285	75.5011428571429	89.7725714285715	74.4808571428571	51.0142857142857	53.0177142857143	28.592	59.1765714285714	33.6694285714286	51.0166666666666	69.3794285714286	32.6491428571429	37.7188571428571	26.5274285714286	26.5274285714286	163.245714285714	21.426	42.882	34.6897142857143	30.6085714285714	267.314857142857	149.982	30.6085714285714	55.0954285714286	44.8925714285714	46.9331428571429	67.3388571428572	43.9091428571429	17.3594285714286
261	132.046582099067	132.046582099067	132.046582099067	220.377	220.377	220.377	1	1	19.3854285714286	26.5274285714286	22.4462857142857	17.34425	15.3042857142858	28.548	18.3625714285715	8.16228571428571	10.2028571428571	18.3645	17.34425	12.243	18.3651428571428	20.4057142857143	14.284	16.3245714285714	20.4028571428571	20.4057142857144	16.3245714285714	14.284	21.4260000000001	15.3042857142857	16.324	22.4305714285714	21.4095	23.451375	17.333625	15.3042857142857	17.34425	15.3042857142857	26.5051428571428	9.18257142857146	16.3245714285714	26.5274285714286	13.2414285714286	17.3448571428571	18.3651428571429	14.284	10.2025	16.314	15.3042857142857
262	132.048297872661	132.044519311792	132.056444127952	303.019	298.943	304.022	11	11	399.952	597.939750000001	739.741666666662	916.216571428571	431.601000000001	689.713142857143	514.224	1344.657	22.4656666666667	34.6913333333334	26.5051428571429	29.5882857142857	18.3630000000001	24.4868571428573	26.5274285714286	24.4662857142858	14.2846666666666	30.5871428571429	13.2637142857144	11.2346666666666	18.3629999999999	14.2963333333334	15.3042857142858	23.4665714285716	20.4033333333335	12.2439999999999	14.2963333333334	16.3253333333334	24.4868571428571	9.18149999999997	28.5880000000002	16.336	14.2963333333334	23.4665714285714	10.1942857142857	10.2016666666666	13.2621666666666	13.2643333333334	12.2331428571429	20.4057142857143	17.3448571428571
263	132.053031824344	132.046763128774	132.056608321406	186.714	183.652	187.7	5	5	13.264875	75.4985000000001	9.18337500000001	4.081	164.26025	13.264875	177.5235	588.323625000001	70.3972500000001	9.18225000000001	31.62775	46.966	5.10124999999999	10.2025	14.273	6.1215	218.494	9.18225000000001	5.10125	236.698	13.264875	9.18225000000001	7.14700000000001	10.20375	6.1215	4.081	7.14262500000001	220.374	10.2025	74.4326250000001	11.22275	40.8150000000001	877.414999999998	2.03925	70.3972500000001	74.4782500000001	6.1215	458.09225	173.46375	5.10125	7.14175000000001
264	132.054583062066	132.052653628642	132.055284735497	194.888	194.876	196.894	3	3	2.04066666666667	6.12100000000001	11.2291666666667	6.12099999999998	5.10583333333332	3.06049999999999	10.2016666666666	13.2773333333333	318.604	397.864999999999	314.262666666666	217.295499999999	6.12199999999999	12.244	10.2133333333333	8.16266666666665	16.3093333333333	17.3428333333333	17.3286666666666	23.4676666666667	8.16228571428571	3.05800000000001	2.04066666666666	7.14116666666664	6.12100000000001	2.04066666666666	2.04233333333333	5.10083333333334	2.04033333333333	4.07733333333332	5.10166666666665	4.08466666666665	12.244	11.2236666666666	4.08133333333332	3.0605	8.16133333333331	11.2218333333333	8.16266666666665	1.02033333333333	4.07733333333332
265	132.095663994353	132.095663994353	132.095663994353	121.393	121.393	121.393	1	1	528.446333333333	775.712666666667	603.9584	788.769200000001	702.7232	899.8164	689.790399999999	1082.4322	1588.7628	1749.643	1064.2772	1585.7016	923.395199999998	1119.8176	942.7522	719.381999999999	836.564	937.747600000001	664.1502	1066.109	862.069	926.523199999998	710.0592	1112.748	1061.126	740.6652	516.2212	1205.7136	556.009	775.504000000001	1048.894	682.2952	2326.21766666667	1182.6436	461.220799999999	762.0894	986.5334	1468.6434	619.2614	1049.776	527.4434
266	132.100524593234	132.095696558259	132.110019695504	119.393	115.278	125.504	211	106	275.4675	468.625	463.170800000001	478.536333333333	438.686	613.1402	437.723	780.809333333333	1741.62771428571	1872.95271428571	1139.65914285714	1727.34371428572	591.136	770.399500000001	666.1906	488.6758	551.016	598.935666666667	673.309999999999	725.35	453.989	1002.23871428571	760.112857142857	601.918	643.872400000001	778.478	546.873142857144	905.035666666667	804.9378	500.983666666667	633.57525	406.915200000001	1568.90057142857	960.088857142857	467.312666666667	775.326666666666	1061.96871428571	1108.14666666667	633.627	1145.83771428571	533.721500000001
267	133.061153869629	133.057246938852	133.070168094359	52.031	49.98	60.206	31	20	76.5107142857143	75.5011428571429	60.2586666666667	39.7865	48.9737142857143	39.7911428571429	29.5882857142857	59.2373333333333	206.097714285714	182.609833333333	370.381	118.353142857143	88.6902857142857	75.5046666666667	71.4933333333333	74.4808571428572	265.274285714286	217.331	241.807714285714	194.017142857143	64.2705	24.484	37.7461666666667	54.1218333333333	62.2287142857143	27.5477142857143	14.2823333333333	24.484	51.0142857142857	43.8671666666667	52.088	35.7	79.5822857142857	78.562	41.8268333333334	60.1968571428572	110.178	47.9478333333333	326.453333333333	67.342	62.1851428571429
268	133.053026989484	133.049551281453	133.056502697515	300.474	298.943	302.005	2	2	15.3042857142857	36.7302857142857	17.346375	26.5264999999999	25.5062500000001	27.5467500000001	41.8317142857143	114.368	8.16914285714282	8.16200000000003	10.2028571428571	13.2637142857143	11.22275	15.315	13.2637142857143	8.15600000000001	7.142	13.2525714285715	12.2434285714286	11.2215714285714	14.2835000000001	5.1057142857143	11.2231428571429	12.2434285714286	9.18224999999997	11.224125	6.11999999999999	4.08150000000001	10.2028571428571	7.142	7.14800000000002	6.12685714285716	11.231	12.2434285714286	6.1165714285714	8.16228571428571	7.14175000000003	11.224125	9.1748571428571	8.16228571428571	6.1165714285714
269	133.100143864783	133.100143864783	133.100143864783	384.63	384.63	384.63	1	1	18.351	34.6885000000001	31.6083749999999	61.26	23.4657499999999	37.7492499999999	23.4657499999999	55.1002500000001	9.18224999999997	11.215875	14.2846666666667	10.2025	40.8150000000001	58.1542499999998	35.7116666666669	33.6682499999999	37.7492500000002	65.2959999999998	36.756	58.1542499999998	56.1137499999998	63.2555000000003	56.1122222222223	81.6800000000001	55.0935000000002	40.8100000000002	28.5669999999999	58.1613749999997	21.4252499999999	21.4252499999999	33.6682500000001	38.7694999999999	49.9555	38.7695000000002	28.5670000000001	23.4657500000001	20.4074999999999	38.7695000000002	21.4106666666668	33.6682499999999	15.305625
270	133.104259332114	133.104101333618	133.104442566399	121.4055	118.327	124.483	4	2	39.7878	49.9407999999999	69.3872000000001	63.2647999999999	63.3268	78.5554	48.9719999999999	68.3567499999998	157.1108	217.3452	111.2018	175.483	68.2864000000001	87.8404	80.6906	53.0504	65.2928	76.515	62.2443999999999	93.8584	48.9791999999999	66.313	65.3055999999999	92.8563999999998	80.5168000000001	76.515	52.03275	101.92	40.8159999999999	39.7878	95.8047999999998	40.856	203.0596	102.02	52.0327499999999	68.3667999999999	82.6362	115.3956	48.972	94.7855999999998	49.9898
271	133.976815710447	133.97632285114	133.980642687098	1069.23	1069.18	1069.27	6	6	491.639999999991	734.399999999987	558.95999999999	627.303333333321	499.799999999991	578.33999999999	617.099999999989	465.119999999992	508.980000000005	487.559999999991	123.419999999998	492.659999999991	501.80199999999	629.340000000012	550.79999999999	627.299999999989	436.559999999992	569.15999999999	564.060000000011	598.739999999989	655.909999999987	432.479999999992	655.859999999988	587.578333333324	458.999999999992	428.399999999992	637.499999999989	433.186666666658	502.859999999991	551.81999999999	422.279999999992	505.919999999991	472.259999999992	424.129999999992	496.946666666659	545.69999999999	483.479999999991	471.239999999992	145.076666666669	527.35199999999	498.573333333324
272	134.044837771438	134.044837771438	134.044837771438	73.452	73.452	73.452	1	1	33.6694285714286	33.622875	37.7505714285714	42.852	25.50625	58.1074285714285	22.4462857142857	15.3042857142857	34.6897142857143	44.8988571428571	52.0345714285714	26.5265	41.8317142857143	53.0548571428572	57.1360000000001	46.92	15.30375	29.5882857142857	23.46575	25.509375	44.9302857142857	26.5274285714286	33.6694285714286	39.7911428571428	31.6288571428572	24.4868571428572	42.8520000000001	46.9331428571428	35.705	31.6288571428571	33.6694285714286	17.3448571428571	19.38475	44.8925714285714	37.7505714285714	34.6897142857143	174.468857142857	16.3245714285714	72.3794285714287	197.935428571428	25.509375
273	134.042995733964	134.042995733964	134.042995733964	86.716	86.716	86.716	1	1	42.8505	77.5389999999999	60.19475	55.0934999999999	30.6342857142857	53.0595	43.876125	56.11375	42.79275	56.1137499999999	94.8832500000001	40.815	49.998375	62.242875	62.2352499999999	56.11375	28.568	46.966	36.7302857142857	32.6471111111111	42.85575	39.78975	37.74925	64.27575	51.01875	38.79325	33.66825	47.95175	36.729	42.8505	56.11375	38.798	40.85	65.296	38.798	35.70875	164.26025	44.924	128.478	180.58425	31.6268888888889
274	134.045955460748	134.044233159909	134.050119738256	52.542	49.997	62.23	14	11	128.556	172.428285714286	140.921	126.521333333333	4.08114285714286	195.904	3.06085714285714	7.14700000000001	72.4402857142857	136.724666666667	146.921142857143	71.36	204.933857142857	156.111	177.683	232.788	8.16114285714285	83.7337142857143	40.8114285714286	15.3171428571428	154.070333333333	70.3915	95.9113333333333	180.590571428572	203.885714285714	105.089428571429	120.399333333333	112.236666666667	184.671714285714	4.08466666666667	161.344333333333	6.12171428571429	3.06085714285714	196.887571428572	169.367428571428	163.245714285714	400.991	5.10083333333334	840.617333333334	302.9895	101.942857142857
275	135.099929401893	135.099929401893	135.099929401893	175.485	175.485	175.485	1	1	57.1853333333334	71.4816666666668	85.6940000000001	119.172857142857	49.9881666666665	83.6536666666668	55.0954285714285	127.416666666667	6.12200000000001	8.16228571428571	3.06049999999999	7.14116666666668	39.7929999999999	45.8625000000001	39.7864999999999	28.5693333333333	6.12171428571428	13.2643333333333	8.16266666666669	6.12200000000001	29.5751666666667	40.8133333333334	29.5882857142857	66.3758333333334	34.6913333333334	18.366	17.3448571428571	35.7408333333334	23.4638333333333	23.4665714285714	30.6100000000001	28.5693333333333	36.7320000000001	19.3863333333334	15.305	21.427	24.4879999999999	30.6099999999999	6.12085714285714	37.7461666666666	10.2033333333334
276	135.116461759488	135.114874059504	135.125569930573	614.192	605.983	623.34	29	14	85.7009999999992	927.744999999994	510.124999999995	944.172750000004	351.986250000002	723.357250000003	462.189428571425	596.867142857138	330.572571428569	503.000857142861	143.860285714287	347.673857142854	467.290857142853	483.615428571424	487.696571428567	245.888857142859	292.822000000002	88.7617499999991	74.4808571428565	142.840000000001	283.877714285715	255.07142857143	82.6431428571422	362.201428571431	101.008285714286	54.0751428571424	73.460571428572	220.374000000001	55.0934999999995	195.894857142855	48.9737142857139	302.030999999996	403.985999999999	431.58085714286	56.0685714285712	341.747857142855	299.953500000001	1753.88933333333	175.489142857144	114.255999999999	61.165714285714
277	135.126079277306	135.126079277306	135.126079277306	615.177	615.177	615.177	1	1	99.9845000000004	987.60199999999	570.319750000002	983.817500000008	386.674750000002	777.430499999992	587.736000000001	742.741999999993	348.688000000002	513.248625000001	138.754000000001	331.337500000003	555.016000000002	618.254666666668	591.745000000003	298.933250000001	362.188749999997	98.9642500000004	71.4174999999993	172.422250000001	349.139249999996	252.032625	85.7010000000004	428.557499999995	118.349000000001	44.8910000000002	79.589249999999	237.718250000001	40.8150000000001	265.257777777778	66.3162500000003	354.026750000001	1383.572	491.760500000002	58.1186249999995	344.844499999997	247.920750000001	892.718750000004	165.280500000001	116.294250000001	60.1578750000003
278	136.060652389793	136.060652389793	136.060652389793	118.339	118.339	118.339	1	1	29.5882857142857	65.256	31.6288571428572	70.3997142857143	38.7708571428571	35.705	41.8317142857143	90.7291428571428	51.0142857142858	67.3388571428571	72.4402857142857	71.42	45.8742857142857	60.2474285714285	44.8925714285714	35.71	94.8865714285714	73.4605714285714	14.284	113.1645	48.9737142857143	15.2914285714286	14.294	104.069142857143	66.3162500000001	13.26325	17.3448571428571	40.8457142857144	7.142	37.7505714285714	56.1078571428571	45.9835714285715	100.942875	29.5882857142857	8.16228571428571	12.2434285714286	19.3854285714286	83.6634285714287	26.5274285714286	17.3448571428571	2.0405
279	136.061613318526	136.061613318526	136.061613318526	73.464	73.464	73.464	1	1	18.3651428571429	6.11325000000001	8.16228571428571	13.264875	7.142	7.137375	8.16199999999999	12.243	109.170571428572	145.921285714286	120.3895	123.454571428571	6.1215	6.1215	7.14175000000001	5.10125	13.2637142857143	10.2028571428571	12.2434285714286	12.2434285714286	6.12685714285714	9.18257142857142	6.12225	6.12149999999999	4.08114285714286	2.04057142857143	6.1215	10.19625	3.06075	8.16228571428571	5.10142857142857	1.02028571428571	12.2434285714286	5.10142857142857	6.12171428571428	3.06075	10.2028571428571	10.2028571428571	15.2925	10.2028571428571	6.12171428571429
280	136.062117012825	136.062117012825	136.062117012825	58.154	58.154	58.154	1	1	23.437	26.5286666666667	13.2626	26.5252	13.2626	20.428	6.121	25.505	81.5360000000001	84.6766000000001	93.8584	75.4306666666667	18.366	16.3232	11.2222	17.3434	68.3668000000001	84.6766	11.2354	78.5554000000001	22.4444	8.16320000000001	13.2626	17.3434	31.5735	5.102	3.0606	35.707	15.3025	20.428	22.4444	19.3838	40.808	29.5916	6.12120000000001	16.3226666666667	23.4646	35.714	18.3636	19.3648	12.2568
281	136.075377866748	136.075377866748	136.075377866748	110.188	110.188	110.188	1	1	18.3497142857143	37.7505714285715	22.4462857142857	33.6694285714286	24.4868571428571	42.8520000000001	21.426	56.079375	189.640285714286	224.462857142857	200.996285714286	237.726571428572	18.3651428571428	38.741	40.81	11.2231428571429	60.1968571428572	64.278	75.5011428571428	119.373428571429	20.4228571428572	86.7242857142858	94.8251250000001	95.8330000000001	64.278	92.846	62.1895	28.568	31.6561666666667	6.12171428571429	47.9198571428571	29.5882857142857	63.2488571428572	45.883125	34.6897142857143	49.9940000000001	58.1074285714285	9.18257142857142	49.9940000000001	67.2917142857143	42.852
282	137.059183798392	137.057515159624	137.063329699025	290.776	278.556	295.878	10	5	15.3046153846154	33.6701538461539	28.567	35.7107692307691	25.5076923076922	38.7687692307692	27.5607692307692	45.8930769230769	757.674250000001	1282.74682758621	734.621538461539	971.290526315789	35.7107692307691	28.5686153846154	37.7343076923076	29.5866923076923	69.3756923076922	68.3606153846154	69.4109999999998	86.6869230769233	25.5173076923076	40.81	20.3969230769231	30.5953846153846	34.6878461538461	28.5686153846154	19.3931538461539	26.528	11.2233846153846	18.3645	31.6271538461538	22.4450769230769	35.6941666666667	34.6904615384616	18.3655384615385	23.4653076923077	25.5057692307693	24.4984615384616	25.4961538461538	24.4855384615385	22.4467692307692
283	137.96611608444	137.96231765235	137.975434113823	1071.27	1070.22	1072.31	136	136	775.128750000007	1155.65999999998	1125.06000000001	997.935714285727	752.759999999987	1111.79999999998	791.519999999986	1061.54285714285	1060.52214285714	775.199999999986	1390.26000000001	760.919999999986	1122.20111111112	1093.43999999998	1115.88000000001	1043.46000000001	906.780000000004	1103.64000000001	953.700000000002	748.707142857129	1063.85999999998	810.899999999986	820.973333333318	930.97428571427	1142.39999999998	797.640000000008	772.139999999986	743.580000000007	780.299999999986	758.879999999986	1093.43999999998	739.499999999987	752.792857142843	979.200000000014	768.242222222209	817.909999999985	773.159999999986	941.460000000002	1353.99333333334	869.911111111115	855.779999999985
284	138.05321690344	138.048075945624	138.063039957019	56.113	54.066	58.154	33	33	8.15542857142857	4.08114285714286	5.10583333333333	7.14233333333333	4.08114285714286	8.16933333333334	8.15542857142857	8.16266666666667	14.274	6.12171428571429	9.1815	9.17485714285715	6.121	8.16266666666667	8.16266666666667	6.12171428571429	34.6897142857143	8.17066666666667	103.135428571429	43.903	9.18257142857143	7.144	3.061	6.124	10.1857142857143	1.02028571428571	3.061	7.14233333333333	7.142	8.17733333333334	12.244	9.18257142857143	33.6694285714286	18.3625714285714	6.12171428571429	5.10142857142857	25.5083333333333	73.464	49.9963333333333	22.4274285714286	21.444
285	138.053444801652	138.053073574634	138.05381602867	202.0185	202.007	202.03	2	2	8.16133333333331	13.2621666666666	16.3253333333333	21.4234999999999	29.5675714285714	43.8671666666665	37.7523333333332	58.1494999999998	25.5083333333333	43.8671666666665	12.244	18.3629999999999	21.408	39.7929999999999	31.6303333333333	34.6913333333332	38.7346666666666	41.8268333333334	24.4839999999999	52.0369999999999	10.1933333333334	29.5848333333332	33.6379999999999	11.2218333333333	13.2773333333333	22.4473333333333	16.3066666666666	76.5249999999998	57.1386666666665	34.6913333333332	21.4269999999999	18.366	310.181333333333	134.662	54.0776666666665	88.7689999999998	201.993	194.851833333334	137.7225	204.066666666666	54.0776666666665
286	138.091462003478	138.089996035237	138.100504979388	120.39	117.329	120.412	15	15	6.12171428571428	13.2525714285714	15.305	15.305	131.7305	169.367428571429	142.84	286.700285714286	3.0605	5.10142857142858	3.0605	3.06085714285714	20.3885714285714	52.0782857142857	19.4021666666667	36.726	81.6114285714286	89.785142857143	61.2171428571429	99.9739999999999	7.14233333333333	5.09666666666667	2.04066666666667	9.17485714285716	18.3497142857143	5.10071428571428	5.10142857142857	14.2706666666667	20.4066666666667	12.242	18.3522857142857	11.2328333333334	162.111857142857	90.8054285714287	33.6694285714286	52.037	101.013	125.624	44.8925714285714	121.300666666667	119.373428571429
287	138.127918961412	138.125663411283	138.13689119596	363.2155	359.128	364.241	22	22	128.556	317.308857142859	320.369714285714	369.343428571428	207.118	319.349428571428	177.529714285714	592.786	359.140571428571	324.450857142857	67.3388571428576	65.2434285714288	167.326857142857	129.558142857143	228.512000000001	223.442571428571	31.6022857142858	30.6085714285714	11.2231428571429	25.4892857142857	91.8257142857142	10.2028571428571	16.3245714285715	70.3997142857143	69.3697142857139	11.2231428571429	8.16228571428571	168.347142857143	40.78	77.5417142857142	47.9534285714289	58.1562857142857	498.919714285714	176.509428571428	42.8460000000001	52.0345714285714	101.008285714286	237.726571428571	76.5214285714291	71.42	10.2028571428571
288	138.979038588751	138.975291685625	138.987712196912	1070.24	1069.2	1070.33	144	144	1032.90499999998	1506.53999999997	1300.49999999998	1262.78000000002	971.039999999983	1316.81999999998	1092.41999999998	1082.21999999998	1360.68	895.559999999984	1199.51999999998	1052.63999999998	1282.19166666664	1346.39999999998	1311.71999999998	1346.39999999998	1006.73999999998	1253.57999999998	1095.48000000002	987.951666666648	1365.77999999998	1086.29999999998	1162.38571428569	1201.63333333331	1200.53999999998	1089.36000000002	1135.25999999998	974.100000000019	1083.23999999998	1058.75999999998	1325.99999999998	989.399999999982	956.279999999982	1287.24000000002	1092.09999999998	1042.43999999998	1075.07999999998	975.119999999983	1135.82857142859	1221.29	1161.77999999998
289	139.001903249509	139.000133472485	139.010643086535	90.8105	83.66	93.874	26	22	94.8910000000001	109.163777777778	121.406444444444	110.256	85.7546666666667	121.499	94.8806666666667	48.976	1030.883	1183.58666666667	376.462	813.605333333334	125.487333333333	108.12	124.399333333333	113.257	81.6266666666666	122.506666666667	89.8382222222222	88.7690000000001	223.428666666667	343.590222222222	274.439777777778	328.296888888889	173.456666666667	179.676444444444	206.219555555556	64.281	66.3216666666666	90.8096666666667	139.770444444444	156.111	173.456666666667	91.88	89.8382222222222	83.6673333333333	438.743333333334	288.722888888889	349.745666666666	424.458666666667	84.6784444444445
290	139.001645243227	139.000614013672	139.002500232897	108.159	106.117	109.168	5	5	81.5542857142857	118.353142857143	123.454571428571	133.657428571429	87.7445714285714	121.414	96.8457142857142	89.7097142857144	151.894857142857	153.042857142857	265.274285714286	185.692	149.97675	137.738571428571	141.819714285714	142.835	109.170571428571	143.860285714286	103.048857142857	107.13	138.856	186.712285714286	143.7495	144.779142857143	152.022571428571	126.515428571429	118.353142857143	94.8865714285714	109.262285714286	81.6228571428571	148.836571428571	111.211142857143	91.8257142857142	143.739428571429	115.292285714286	109.16675	120.393714285714	70.3997142857143	218.341142857143	116.214857142857	123.454571428571
291	139.043783043476	139.037367367403	139.046600787014	237.7415	235.675	238.743	8	8	282.619142857143	497.882	452.026124999999	400.972285714286	297.673142857143	421.378	284.659714285714	272.416285714286	314.236999999999	269.317714285714	576.461428571428	228.544	412.541714285714	430.560571428571	406.073714285714	430.198857142857	258.934857142857	432.601142857143	335.674	278.538	430.560571428571	358.864	321.39	393.830285714286	438.009	298.173714285714	320.145428571429	351.008999999999	325.471142857143	345.6105	465.968625000001	288.498285714286	242.998	424.438857142857	354.02675	289.558285714286	271.396	292.781	625.435142857143	305.065428571428	324.450857142857
292	139.056493692661	139.056493692661	139.056493692661	56.102	56.102	56.102	1	1	4.07733333333333	4.0808	6.1212	2.0408	2.0408	6.1284	0	6.1212	8.15466666666667	5.102	19.3838	3.057	5.101	5.101	7.1414	5.102	17.3434	6.1284	8.1728	5.102	6.1224	1.0204	1.0204	3.0606	10.1833333333333	3.0605	4.0816	7.14280000000001	1.0204	2.0452	4.0808	2.0404	7.1414	3.0606	5.102	4.0808	3.0612	11.2244	8.16319999999999	12.2304	4.0856
293	139.988911944251	139.984483406894	139.99776585599	1070.24	1069.16	1083.53	140	135	1230.08666666664	1648.31999999997	1368.83999999998	1312.73999999998	1150.55999999998	1238.27999999998	1201.55999999998	1085.27999999998	1362.71999999998	1245.41999999998	2038.97999999996	1552.44	1373.56799999997	1739.09999999997	1519.80000000002	1448.39999999997	1178.09999999998	1364.75999999998	1416.78000000001	1150.39666666664	1738.87666666663	1258.67999999998	1319.45499999997	1361.51166666664	1336.19999999998	1138.31999999998	1641.18	1252.56000000002	1254.59999999998	1119.95999999998	1242.35999999998	1127.09999999998	1187.17666666664	1198.49999999998	1278.30714285712	1125.05999999998	1260.71999999998	1093.44000000002	1670.42500000003	1275.50285714283	1276.01999999998
294	140.954314151814	140.951005313859	140.964423032542	1072.29	1071.22	1081.5	147	144	1218.35125000001	2103.24000000001	1685.04000000002	2069.56700000001	1361.70000000001	1664.63999999997	1079.15999999998	1427.35800000001	1953.40588235293	1235.21999999998	1689.12000000002	1191.36000000001	1590.36428571431	2596.91999999999	1683.00000000002	1596.49285714288	1010.81999999998	1706.46000000002	1231.13999999998	1198.94749999998	1755.41999999997	1311.71999999998	1563.01181818182	1216.85999999998	1491.23999999997	1988.99999999999	1620.18272727273	1202.58000000001	1247.46000000001	1426.98000000001	1670.76000000001	1171.97999999998	1298.85333333334	1504.50000000002	1180.73124999998	1362.16222222223	1498.69454545455	1406.58000000001	3129.73409090907	1389.20000000001	1227.59374999998
295	140.964674005276	140.961406577223	140.964786634869	42.855	42.844	43.852	3	3	255.041666666666	537.690571428571	476.473428571429	515.244285714286	250.990285714286	340.775428571428	305.022714285714	199.985333333333	881.8675	1159.146	858.030250000001	516.264571428571	315.268285714286	309.146571428571	365.262285714286	274.469666666667	214.26	278.551	162.225428571429	210.178857142857	356.079714285714	126.515428571429	183.78	224.436666666667	309.146571428571	112.231428571429	180.590571428571	244.868571428572	179.570285714286	257.076	237.931833333333	181.767666666667	170.363857142857	182.639666666667	124.474857142857	135.698	151.002285714286	196.256	319.617714285714	154.063142857143	100.9965
296	140.993630100901	140.989358539621	141.003214023517	1070.21	1069.16	1070.33	116	116	1533.7088888889	2236.86	1292.33999999998	1705.25555555557	1558.55999999997	1693.19999999997	1569.77999999997	1432.07999999997	1335.17999999998	1362.71999999998	1701.36	1216.85999999998	1962.8335714286	2227.68	1392.29999999998	1259.69999999998	1574.87999999997	1483.08000000001	1382.10000000003	1416.28111111108	2150.76076923077	1194.41999999998	1309.67999999998	1173.39428571427	1263.80166666664	1220.93999999998	1229.09999999998	1450.44000000001	1356.59999999998	1121.99999999998	1253.57999999998	1607.51999999997	1447.37999999997	1285.19999999998	1258.65999999998	1263.77999999998	1309.67999999998	1119.95999999998	1288.26000000003	1307.77749999997	1290.86000000001
297	140.995233039107	140.992385640522	141.004721234935	1118.245	1108.96	1130.51	98	71	459.000000000005	702.524444444449	656.879999999988	879.002727272729	425.340000000004	567.120000000008	471.240000000005	414.627500000004	2440.34893617021	476.340000000007	980.399999999981	371.778571428565	664.020000000007	518.159999999991	759.706666666652	643.620000000006	411.060000000004	474.300000000009	442.680000000006	444.720000000004	563.040000000008	441.660000000004	454.920000000005	604.579999999989	649.740000000006	563.040000000004	149.939999999997	435.052500000004	462.060000000005	803.759999999997	603.839999999989	479.400000000003	450.371250000004	641.579999999989	504.900000000005	1245.42	491.639999999991	409.521249999992	641.579999999989	500.820000000005	524.280000000004
298	140.990695744303	140.988670188314	141.003678498445	1081.46	1077.37	1088.61	60	54	1192.38000000001	1808.03	1076.10000000001	1126.06272727273	1246.44000000001	460.771666666658	1263.78	1321.05636363637	1301.65909090909	1238.28	1721.40600000001	1141.38	1556.52000000001	1737.06	1004.70000000001	1347.42	1209.77727272727	1513.68000000001	558.960000000008	1239.3	1761.06818181818	1248.48	899.354166666667	631.380000000009	933.300000000009	1002.29466666666	827.220000000002	1374.95999999998	779.213750000007	1299.48	1053.66	1283.16	1208.7	510.714285714292	575.984999999989	321.299999999994	649.515000000006	1416.78	1785	740.520000000005	1185.24
299	140.995667437281	140.993441127942	141.004838743795	1167.25	1162.1	1169.23	40	40	343.739999999994	597.901428571419	467.053999999991	441.659999999992	357.700000000009	466.944000000011	0	321.300000000009	392.700000000008	399.840000000011	928.478571428583	307.020000000008	664.950000000008	0	458.878000000011	1197.48	322.952000000008	526.319999999991	0	301.920000000008	460.020000000012	336.600000000009	322.320000000009	435.540000000012	617.254285714295	352.589999999993	376.659999999994	302.939999999995	318.239999999994	0	477.359999999991	293.760000000008	309.666000000008	414.119999999993	445.740000000006	0	320.280000000009	330.479999999994	1107.90555555556	359.743999999993	375.97333333334
300	140.995656312154	140.993109194108	141.004021432665	1143.655	1132.44	1151.9	72	57	465.119999999992	551.571428571436	518.159999999991	618.119999999989	409.019999999993	591.599999999989	414.558571428578	416.160000000004	693.145833333333	1018.58375	743.580000000014	455.939999999992	618.119999999989	819.863000000003	688.499999999988	535.49999999999	423.300000000004	818.769090909092	520.200000000005	560.529000000002	568.362857142866	396.314285714291	454.920000000006	785.400000000002	633.420000000006	504.899999999991	480.419999999991	389.164285714278	490.018749999992	390.660000000005	599.473750000005	412.079999999993	380.460000000005	482.460000000009	431.042857142863	478.379999999991	453.435000000004	448.799999999992	1887.06764705884	706.86	395.292857142862
301	140.994393248851	140.989020667308	141.004962442088	1100.89	1090.62	1108.03	59	49	364.140000000004	510.000000000007	534.11374999999	466.140000000007	337.620000000003	464.100000000006	301.920000000004	285.600000000004	368.220000000005	418.78571428572	430.440000000008	389.640000000004	516.120000000007	475.98571428572	579.360000000006	516.120000000007	304.385714285718	416.742857142862	303.960000000006	282.540000000004	459.000000000006	568.646363636365	433.500000000004	452.245714285721	537.177500000005	473.279999999992	425.340000000004	315.621428571433	456.960000000005	268.260000000004	532.164285714293	297.840000000004	272.340000000004	495.720000000007	552.840000000004	353.940000000004	352.392857142862	339.114285714279	648.720000000009	452.880000000005	408.518749999993
302	140.99523547096	140.993202658261	141.003947454668	1156.97	1152.88	1161.08	37	36	401.879999999993	776.981000000003	580.37999999999	599.759999999989	400.859999999993	515.100000000007	467.160000000005	388.620000000005	509.999999999991	498.779999999991	852.719999999985	429.419999999992	561.000000000008	647.700000000007	595.679999999989	506.939999999991	413.099999999993	952.680000000016	394.740000000008	389.639999999993	669.120000000007	462.060000000006	456.960000000005	523.259999999991	584.45999999999	1154.2152631579	455.939999999992	415.577142857136	428.399999999992	464.100000000005	557.93999999999	414.699999999992	392.700000000004	639.540000000006	494.700000000005	505.920000000005	412.079999999993	409.019999999993	949.62000000001	603.839999999989	528.360000000005
303	141.017897848205	141.017897848205	141.017897848205	60.2	60.2	60.2	1	1	197.80725	252.00175	298.969875	370.381	80.59975	411.149555555555	111.220875	102.025	205.81275	145.89575	889.633777777777	157.1185	404.019	256.103666666667	324.430666666667	410.19075	147.93625	330.318	228.536	115.302375	210.1715	123.374625	142.846666666667	215.266888888889	237.5435	147.93625	128.562	113.24775	161.1995	120.478	222.44175	113.24775	129.57175	285.67	174.46275	141.81475	134.673	190.78675	1433.56833333333	87.892	155.192
304	141.016509121236	141.016509121236	141.016509121236	70.397	70.397	70.397	1	1	276.497428571428	428.16	457.088	316.244285714285	211.199142857143	370.052571428571	166.450166666667	134.684	250.779428571428	269.355428571428	751.985666666667	224.462857142857	447.853166666666	320.369714285714	440.763428571428	352.977666666666	287.720571428571	450.966285714286	288.740857142857	289.761142857143	433.924999999999	240.787428571428	220.350857142857	245.900333333333	444.844571428571	216.300571428571	318.084	223.411285714286	270.375714285714	246.909142857143	394.850571428571	236.673142857143	155.083428571428	440.454857142857	291.760857142857	234.665714285714	164.243	242.828	1213.205	175.489142857143	256.091714285714
305	141.957939495374	141.95411636945	141.967287658723	1077.36	1072.25	1084.6	174	144	8976.93863636365	12890.1321739131	15209.6407407407	13356.23375	8080.31900000003	8586.86636363638	9006.35739130436	4393.14000000003	8035.05909090911	8584.32000000001	7771.78181818183	7581.66000000003	13504.1941666667	12434.8199999999	14694.12	13621.7839130435	8257.0768	13892.4	8348.69999999999	8353.79999999994	12462.3459999999	3677.10000000005	8993.9525	15553.74375	8830.14000000001	8192.20909090911	9560.32812499996	9073.92000000002	8695.48357142855	5234.64	14478.6920833333	8126.34000000005	3812.76000000005	14251.3888	7991.69999999994	7972.65695652175	8889.46666666665	8485.38	7827.00695652174	8607.66666666667	8785.12888888888
306	141.958676445469	141.955623743315	141.968200398974	1103.89	1091.71	1113.18	165	113	1958.10363636364	3402.72	2414.34000000002	1989.74285714288	1569.78000000001	2333.76000000002	930.239999999983	1403.52000000001	1556.52000000001	1498.38000000002	1403.52000000001	1374.96000000001	2799.90000000002	1626.49333333336	1973.69999999996	2845.27363636358	1411.36750000001	5171.32058823527	1470.81714285712	1448.40000000001	1594.25999999997	1390.26000000001	1112.81999999998	2080.79999999996	1870.68000000004	1216.86000000002	1767.66000000001	1324.08000000002	1156.67999999998	1651.38000000002	6461.65523809526	1088.33999999998	1225.01999999998	1986.96000000004	1459.62000000001	1290.30000000001	1299.03000000001	1491.24000000002	1492.26000000001	1800.30000000001	1380.05999999998
307	141.959090137615	141.956151361819	141.968867793228	1121.29	1114.06	1131.49	150	111	962.880000000019	1342.32000000001	3614.88000000003	1432.07999999997	855.779999999985	1468.80000000002	706.201999999986	1007.16249999998	1595.28	1144.43999999998	4663.94366666665	941.324999999984	1859.46000000002	1516.55625000001	1790.09999999997	1461.66000000001	5220.76138888889	1945.14000000001	626.279999999989	1221.96000000001	1605.47999999997	888.419999999984	1438.20000000001	2317.97222222224	1926.83666666663	2050.20000000002	1277.03999999998	1289.66333333334	1168.91999999998	951.660000000013	1230.11999999998	940.439999999983	658.920000000013	1588.3214285714	1050.86624999998	1256.64	1028.05888888887	674.219999999988	1476.36600000001	1657.64	949.619999999983
308	141.960081492755	141.956287323268	141.969410498538	1142.65	1132.41	1151.91	157	114	655.860000000013	1499.4	1908.42	1276.80700000001	972.060000000002	1319.88000000001	656.880000000009	700.740000000007	685.440000000007	623.219999999989	769.079999999986	687.479999999988	949.619999999983	1007.12857142858	1129.14000000002	800.700000000016	640.559999999989	1696.25999999997	1055.7	712.832500000006	2042.03999999999	570.180000000008	994.500000000002	1708.5	1278.06000000001	629.477142857153	1535.09999999999	1203.5625	888.366666666672	944.425000000003	1742.15999999997	785.400000000008	734.278750000007	1830.9	779.280000000008	1306.39999999999	1540.20000000001	1018.97999999998	834.359999999985	603.840000000012	665.855000000006
309	141.95962273316	141.955615918751	141.969277890853	1168.175	1162.06	1169.29	70	66	454.919999999992	540.60000000002	750.719999999987	545.69999999999	319.019999999994	833.536000000019	0	343.740000000013	362.100000000014	356.999999999994	742.448750000007	383.52000000001	1290.30000000001	685.762000000017	808.138333333348	763.979999999986	329.245000000012	772.139999999986	332.520000000013	364.140000000014	557.940000000021	289.680000000011	424.320000000011	1047.54000000001	640.00749999999	433.327999999992	376.474999999994	506.939999999991	466.139999999992	0	597.719999999989	410.040000000011	343.740000000013	750.719999999987	569.160000000008	379.44000000001	325.380000000012	410.039999999993	457.980000000012	363.119999999994	287.640000000011
310	141.959017286114	141.956251700426	141.96978672821	1156.98	1152.86	1162.05	67	65	742.559999999987	1586.27857142857	1042.69624999998	970.019999999983	615.059999999989	1186.25999999998	604.860000000006	646.680000000006	527.339999999991	584.460000000008	555.786666666656	569.15999999999	1029.18000000001	1702.38	1115.87999999998	1005.71999999998	1171.67750000001	1161.77999999998	667.080000000007	957.780000000001	757.859999999986	558.960000000006	936.360000000002	1162.79999999998	958.799999999983	686.637499999988	698.699999999988	679.506249999989	624.239999999989	588.540000000006	1009.79999999998	3797.11136363637	535.49999999999	1005.72000000001	400.859999999993	549.780000000008	528.359999999991	630.360000000006	608.939999999989	637.499999999989	506.939999999991
311	142.008488921829	142.006510887461	142.010466956197	133.1295	131.607	134.652	2	2	220.4064	305.0996	290.771250000001	278.937749999999	160.17925	359.706999999999	170.4235	142.835	149.9988	187.725999999999	222.087499999999	121.40975	324.439499999999	303.014249999999	326.559999999999	311.176249999999	138.754	307.095250000001	182.356249999999	189.766499999999	312.196499999999	201.9996	172.42225	354.611999999999	358.195499999999	185.685499999999	186.705749999999	210.171500000001	198.948749999999	178.54375	402.979	199.724	191.384	338.722999999999	170.4235	150.997	129.413	164.260250000001	172.42225	133.65275	143.85525
312	142.962705020247	142.960460380039	142.964273113094	1075.38	1072.28	1080.44	21	19	1198.17058823529	1802.3011111111	1827.84000000001	438.438000000011	1125.70882352941	1808.48235294117	1227.72833333333	1151.18666666666	1071.58333333333	1112.81999999999	1028.75294117648	1039.8	1813.58529411764	1731.95999999999	1792.13999999999	1786.02941176472	1185.23999999999	1705.43999999999	1225.01999999999	1199.51999999999	1743.17999999999	1102.61999999999	1221.95999999999	1680.95999999999	1784.99999999999	1111.80000000001	1094.07058823529	1149.54000000001	1078.76176470588	1228.07999999999	1699.2794117647	1165.85999999999	1219.56388888888	1851.14380952381	1089.35999999999	1064.43944444444	1010.38235294117	1165.86000000001	1035.86388888888	1109.3794117647	1103.03888888888
313	142.963006063094	142.961253971248	142.965275489479	1097.825	1096.75	1099.86	4	4	229.500000000002	328.439999999994	387.001111111113	299.880000000003	249.900000000002	316.544444444439	212.159999999996	213.412222222218	253.979999999995	282.847777777779	257.040000000003	233.834444444446	348.840000000002	344.114444444438	377.400000000003	302.940000000003	221.339999999996	344.114444444446	245.552222222218	218.517777777774	321.299999999994	256.298888888884	251.939999999996	331.861111111105	333.903333333335	242.760000000002	229.781250000002	208.335000000002	250.172222222224	207.059999999996	365.159999999993	202.180000000001	213.179999999996	255.000000000004	215.219999999996	247.859999999996	214.433333333335	187.680000000002	295.799999999995	288.660000000002	237.659999999996
314	142.964518762464	142.964329646184	142.964707878745	1109.53	1108.99	1110.07	2	2	179.771428571425	281.519999999995	225.73571428571	245.14285714286	170.101428571426	262.461249999995	174.419999999997	195.839999999997	197.879999999996	209.099999999996	347.819999999994	175.194285714283	234.928571428567	269.279999999995	210.119999999996	197.135714285711	191.759999999997	260.099999999995	201.712500000002	180.539999999997	234.599999999996	225.696249999996	198.899999999996	260.737499999995	247.556249999996	218.280000000003	165.471428571425	160.934285714288	200.939999999996	218.279999999996	276.758749999995	202.979999999996	174.419999999997	320.280000000001	185.639999999997	194.819999999997	183.599999999997	149.939999999997	355.979999999994	148.919999999997	196.859999999996
315	142.992946057141	142.991255731294	142.99606663702	1069.205	1069.16	1069.23	12	12	738.479999999987	1163.81999999998	633.419999999989	686.783999999987	640.559999999989	825.179999999985	741.539999999987	596.699999999989	655.859999999988	642.599999999989	899.639999999984	535.49999999999	736.861999999986	1231.13999999998	744.599999999987	625.259999999989	811.919999999986	581.39999999999	621.180000000009	651.779999999988	1125.87666666664	606.899999999989	742.559999999987	771.896666666654	635.459999999989	585.47999999999	577.205999999991	681.359999999988	688.499999999988	623.219999999989	719.099999999987	772.139999999986	613.019999999989	596.847999999988	649.48399999999	618.119999999989	633.419999999989	573.23999999999	760.367999999985	586.627999999989	658.974999999987
316	142.990839639053	142.989107459641	142.99561356525	157.114	154.047	157.131	4	4	123.350857142857	197.935428571428	157.124	181.458285714286	129.576285714286	189.773142857143	120.292571428572	130.688	123.454571428571	129.576285714286	230.584571428572	102.014285714286	198.927857142858	177.529714285714	196.887571428572	189.773142857144	111.307166666667	173.594285714286	159.164571428571	134.583428571429	188.594285714286	147.941428571429	149.982000000001	174.468857142857	184.645857142857	154.063142857143	125.583	104.069142857143	143.860285714286	142.84	182.784571428571	127.535714285714	102.028571428571	194.748375	151.002285714286	137.738571428572	153.042857142857	127.535714285714	219.361428571429	115.276142857143	121.414
317	143.040254208253	143.034260999091	143.042725395657	148.964	145.886	148.969	3	3	137.738571428571	219.177142857143	228.544	166.166857142857	146.898	186.712285714286	147.941428571429	122.434285714286	139.779142857143	136.718285714286	202.016571428571	127.535714285714	205.077428571428	246.909142857143	200.996285714286	237.718249999999	128.556	192.834000000001	139.779142857143	122.434285714286	186.712285714286	159.164571428571	172.2955	182.631142857143	190.793428571428	152.022571428571	156.103714285714	117.234285714286	141.819714285714	140.681142857143	221.402	143.860285714286	124.474857142857	171.408000000001	151.002285714286	163.24	134.677714285715	107.13	210.326	139.779142857143	144.758857142857
318	143.03336859809	143.03336859809	143.03336859809	135.683	135.683	135.683	1	1	179.564	242.8195	243.83975	225.640999999999	164.26025	218.19975	185.6855	161.1995	136.7135	141.901625	285.459999999999	140.7945	239.75875	252.00175	215.1145	256.08275	154.964	250.981499999999	173.33625	186.700666666667	234.657499999999	172.549	164.26025	242.680666666666	247.914	169.38225	191.807	137.835	166.30075	184.66525	268.161375	173.4425	167.024888888889	235.677749999999	180.58425	161.1995	128.5515	157.1185	276.48775	169.486	189.7665
319	143.957094134706	143.950357725604	143.969626922435	1070.24	1069.16	1078.39	147	144	1729.22399999997	2464.31999999996	3389.45999999994	3129.35999999994	2875.37999999995	3200.75999999994	1261.73999999998	2734.61999999995	3209.93999999994	3425.15999999994	2220.53999999996	3133.43999999994	3577.8766666666	2289.90000000003	3428.21999999994	3361.91999999994	1068.95999999998	3450.65999999994	3190.56000000006	2894.38166666661	2552.03999999995	3176.27999999994	3222.17999999994	3049.60285714281	3031.25199999994	3163.01999999994	3215.03999999994	1729.92000000005	3140.57999999994	2776.43999999995	3178.31999999994	1697.27999999997	2944.26374999994	3083.38999999994	3189.14714285709	3100.79999999994	3199.73999999994	2783.57999999995	3055.80500000005	3213.2666666666	3153.88499999994
320	143.959652712784	143.956285093261	143.969005780157	1161.02	1148.73	1169.27	217	127	2389.86000000001	2620.22500000003	1969.61999999996	1561.61999999997	1977.77999999996	1995.31500000004	2544.10545454546	1930.16250000002	5510.65391304348	1706.46000000003	4516.56000000002	1513.67999999997	2607.25125000002	2350.07999999996	2040.00000000004	5724.24000000003	6973.80121212123	2045.09999999996	1733.99999999997	2334.78000000001	2055.30000000004	1515.71999999997	2720.34000000001	2889.66000000002	2828.46000000002	2264.82444444446	1782.39285714288	1930.86000000002	2403.12000000001	1668.72000000002	2788.65444444446	1465.73999999997	1877.82000000002	2239.91999999996	2280.72000000002	1792.14000000003	1769.70000000002	3429.23999999999	5366.22	1602.41999999997	1558.56000000003
321	143.960041859111	143.956100693778	143.96939786375	1116.27	1090.66	1131.54	321	139	1956.44888888885	4870.24705882357	2804.79199999999	2194.36777777774	1332.11999999998	13740.1292857143	1290.29999999998	1944.26666666668	1872.72000000002	2162.40000000002	21306.78	7096.70090909093	2317.44000000002	11817.816875	13734.3	2566.31999999995	2064.48000000001	1925.39285714288	9374.6178	7855.71111111109	15556.02	2028.77999999996	1809.48000000001	3358.15416666667	2831.23300000001	2195.04	7945.03319148937	1434.42000000003	7568.87190476189	2808.05999999999	2414.34000000002	1333.27500000002	2012.21181818182	5221.01263157897	2218.63300000001	1475.93999999997	1222.97999999998	1612.62000000002	2567.34000000005	1892.09999999997	9644.54074074076
322	143.95958945277	143.956089295555	143.969164831631	1139.595	1132.43	1147.8	132	97	1868.64000000002	4828.57687499998	2515.32000000003	2238.81999999996	1386.18000000003	2476.56000000002	1601.40000000002	1414.74000000003	2407.51800000001	2201.81500000002	3639.36000000004	1700.34000000002	2218.49999999996	2461.21250000002	2502.06000000002	3636.20833333333	1612.83571428573	2439.76625000002	1876.80000000002	1596.49285714288	2328.66000000003	1721.76000000002	1605.48000000003	4728.71999999998	2500.02000000002	1960.44000000002	1961.46000000002	2323.79600000001	1457.23500000003	1342.47000000002	2396.87375000002	1578.95999999997	1647.56428571425	1900.25999999997	1744.60000000002	4958.3886363636	1711.91428571431	4375.80000000002	3530.21999999994	2757.27083333333	1647.56428571431
323	143.959129433554	143.956390208768	143.969467245655	107.149	102.036	121.41	85	72	2446.58016666667	3371.41928571429	3347.49493333333	2274.13725	2065.96730769231	1869.25066666667	1757.19492307692	2616.89233333333	1451.69716666667	2273.07415384615	4588.439	2192.51725	2604.62733333333	3309.15115384616	3729.90342857143	3748.52971428572	2281.408	3025.9132	2826.03923076923	2132.49666666667	7343.87946666667	1841.59227272727	2029.203	3604.41707142857	2919.0783	2116.17133333333	2488.42461538462	1703.53546153846	2539.626	2323.10925	2912.2632	5231.9326	1729.32375	2829.05323076923	2291.4815	2129.2845	1206.08325	2221.56	4347.28525	1479.77816666667	2204.94033333333
324	143.962606449421	143.956945947176	143.969315818504	1081.405	1079.39	1089.64	56	54	1719.72000000001	2314.60700000001	2262.36000000001	2331.71999999996	1689.12000000001	2373.82500000001	1666.68000000001	1687.71300000001	1720.38500000001	1945.14000000001	2688.72000000001	1726.86000000001	2994.72000000004	2623.44000000001	2638.74	2313.36000000001	1658.52000000001	2254.20000000001	1779.90000000001	1768.68	2124.93222222223	1214.81999999998	1840.08000000001	2281.74000000001	2318.69100000001	1825.79999999997	1738.08000000001	1705.43999999997	1775.51900000001	1797.24	2449.02000000001	1667.70000000001	1825.8	2230.88500000001	1708.13300000001	2175.39583333333	1831.67400000001	1662.60000000001	3586.31999999999	1824.78000000001	1860.48
325	143.960168431494	143.957495352261	143.969237272179	197.966	188.709	206.134	67	52	1139.71233333333	1160.02425	1477.22622222222	1348.88066666667	1056.045	1310.108	1031.557	1224.70588235294	750.434999999998	748.924666666666	1594.60733333333	909.116999999999	1424.47433333333	1370.15844444444	1435.36977777778	1536.5718	979.258999999999	1340.718	1016.60766666667	844.767000000001	1049.7515	909.542666666666	1032.92233333333	1476.42233333333	1530.31244444444	1108.68533333333	1072.37033333333	579.454666666668	921.360999999999	1091.04333333333	1802.78175	1929.57882352941	705.993777777777	2112.97226666667	882.492222222221	814.225999999999	1390.58070588235	865.2144	1253.98966666667	635.598444444444	980.053333333332
326	143.959227986232	143.956124599542	143.969260470444	79.0815	73.435	89.765	82	59	2883.2265	2625.80266666667	2392.53954545455	2152.77545454545	1363.7888	6888.86866666667	2003.80373333333	1230.44890909091	1492.37907692308	1932.32325	2658.69911111111	1625.3578125	3692.34506666666	3341.31525	5704.357525	2625.16172727273	2211.6402	4493.7018	2393.5065	2661.83225	5861.26165853658	2366.98	2508.79475	4285.05	4035.3359375	2366.255	2923.255	1388.8314	2457.78225	2068.00776923077	1640.10733333333	4472.43407142857	1529.8125	5515.5616	2380.24325	1965.0336	2522.13723076923	2045.68039473684	3866.5830625	1457.93725	2246.5905
327	143.959176178716	143.956307690553	143.968446763728	95.9095	90.813	98.959	44	44	1599.70844444444	2321.1825	1700.965125	2003.202	1213.17633333333	1867.20577777778	1352.078	601.947499999999	1667.1702	1558.049	3137.26875	1433.41222222222	2343.9864	1830.478	1836.344625	2142.7	1433.41222222222	2520.6984	1793.746	1456.084	2236.388	1517.264	1822.0772	2730.05327272727	2329.16733333333	1694.58911111111	1982.016	1579.10025	1282.31957142857	1364.07425	2440.1421	1441.61325	580.190333333334	1250.622	1347.71355555556	1198.76111111111	514.269	553.99575	3065.08133333334	519.689	1347.99933333333
328	143.96077005407	143.957955891377	143.968860213164	210.175	207.079	216.291	38	36	850.493000000001	2159.94485714286	1138.599	1166.114	940.644888888891	2991.66	712.134500000001	730.588500000001	957.072666666669	838.241000000001	1717.034	1019.202	1177.213	1168.18625	1278.47766666667	1750.749	873.334000000001	1714.02	974.458125000001	747.934874999998	1216.138	1002.622	1138.568	1155.772	1322.208	1157.058	1197.87133333333	715.721000000001	1119.594	822.736500000001	2266.29186666667	1213.10427272727	727.43825	1761.93853846154	1021.27025	989.349000000001	1085.05725	754.964444444443	1712.11933333333	902.011500000001	1132.72622222222
329	143.959475461487	143.956935726712	143.967910545058	9.186	3.06	17.353	29	27	4669.3311	6453.3975	5691.94816666667	6200.26005263158	4577.92078947368	5817.06	0	0	4757.6589	4916.64815789474	7574.43368421053	4325.74222222222	6079.74815789474	6089.79457894737	5978.74210526316	6145.5	4161.71305555556	0	4673.64	4523.7	6307.1855	4822.01242105263	4530.03333333333	6035.87684210526	5890.99947368421	4620.77184210526	4764.83736842105	0	4448.84383333333	4158.65222222222	5804.21538888889	4524.80875	4596.91465	0	4681.98763157895	4495.09911111111	4754.42631578947	1733.46542857143	7316.15315789474	4531.05361111111	4900.08
330	143.959606437309	143.957765640751	143.969306733722	291.768	284.666	303.036	36	31	771.761500000001	979.440000000004	1033.51325	1009.02725	801.916499999998	2854.68991304348	705.511000000001	1883.062	788.202333333335	639.696749999998	1255.92775000001	627.453750000003	1104.93075	924.346499999997	956.994499999997	929.71885714286	816.300000000001	1282.55900000001	869.892000000001	753.964750000003	1192.67225	704.058750000001	803.366000000001	1067.54737500001	1091.6675	807.017750000003	828.950500000003	1730.9376	661.234	742.741999999998	1115.26987499999	771.309000000003	721.806	918.225000000004	760.086250000003	681.526999999998	1272.29628571429	1756.4526	987.602000000004	562.226625000001	798.855750000003
331	143.958601009971	143.956945748459	143.967986292809	34.687	21.424	40.82	39	35	4907.44703703704	3009.885	6838.97514285714	6403.5212962963	4999.20151851852	6717.326	5070.6425	5075.03303571429	1741.5195	4940.10555555555	9575.03873333333	5076.764	6773.0585	6811.42742857143	6792.042	6824.29555555555	5229.90621428571	6703.34666666667	4993.14881481481	4876.97414814815	5770.29975	4817.78014814815	5066.60517857143	6520.87666666667	6810.40714285714	5057.64867857143	5071.75834615385	6022.56942857143	1744.6275	5096.14875	7078.7749375	1685.59066666667	4774.81333333333	6444.19140740741	4755.77366666667	5059.41975	4717.69251851852	5405.1296969697	8149.757	4984.96803571429	4741.14477777778
332	143.95989322798	143.957612075806	143.969473719597	182.1135	169.364	185.699	36	31	1366.55636363636	1855.98633333333	1802.82190909091	1728.43772727273	1395.73309090909	6815.52977777778	1208.0352	708.5525	1254.93545454546	1132.8867	2192.41363636364	1147.8375	1944.63981818182	1730.38254545455	1806.95672727273	2027.23675	1241.5834	1174.451625	1205.8764	915.164250000001	1619.62166666667	1482.45627272727	1395.4336	1786.3702	1737.5709	1438.623	1556.93618181818	1946.30538888889	1378.91709090909	1262.3886	1910.97081818182	914.427428571428	976.400999999999	1225.58925	1214.157	1234.563	1059.04309090909	1594.7484375	1940.55872727273	1146.78654545455	1319.2479
333	143.959968490842	143.957762927544	143.968577921391	276.5115	270.342	282.62	24	23	1243.71245454546	1700.68309090909	1603.86872727273	1746.50325	1238.68466666667	1648.724	1121.7	906.002181818178	1058.02281818182	1019.72925	1888.53490909091	1049.86063636363	1855.07683333333	1588.56463636364	1878.28025	5112.30947368421	1171.77109090909	1601.82818181818	1295.74636363637	1163.1109090909	7842.60225	1284.52336363637	1329.41536363636	1649.64218181818	1753.76563636363	1451.5065	1218.57409090909	1059.4683	1326.35454545454	1250.03781818182	1673.24727272727	1272.28009090909	962.117181818178	1682.42972727272	1330.90981818182	1230.81081818182	1948.1345	1255.92775000001	1935.57233333334	1192.69881818181	1289.17854545455
334	143.959340775694	143.957261102188	143.968727918875	128.559	123.462	133.637	19	17	1959.90025	2743.1275	2642.72175	2601.89175	1856.86827272727	2561.612	1838.4905	1588.659	2844.49368421053	1859.00425	3042.86618181818	1889.503	2542.51963636364	2614.85266666667	2509.17109090909	2501.70872727273	1694.673	2513.25436363636	2036.60716666667	1853.682	2671.0145	1884.498	1867.09909090909	2596.242	2657.75125	2048.64525	1896.68018181818	1830.60083333333	1968.10609090909	2029.3025	2737.92933333334	1943.80233333333	1606.2375	2432.33018181818	1931.33325	1768.13263636364	1200.83425	1352.81466666667	3033.451	1777.42425	1889.35454545454
335	143.959603989694	143.957506854072	143.968998771263	221.397	219.362	226.51	15	14	1297.78690909091	1887.50454545455	1606.9725	1729.36227272727	1189.638	1629.52418181818	1279.422	1104.36463636363	1234.99981818182	1162.09063636363	2083.39690909091	1242.69218181818	1643.7033	1859.95718181818	1740.58527272727	1149.862	1296.18890909091	1788.53809090909	1328.39509090909	1348.80054545455	1614.1146	1340.63836363636	1453.88863636363	1812.10527272727	1828.534	1417.42090909091	1360.31618181818	2692.963	1385.53036363636	1301.868	1817.316	1250.7652	1132.50272727273	1753.84881818182	1385.19163636363	1303.90854545454	1087.6398	782.085999999999	1900.76809090909	1202.25845454545	1387.57090909091
336	143.960115028994	143.957817818908	143.968199798039	232.62	227.485	236.667	19	17	917.317125000001	1192.815	1206.822	1149.82175	740.224999999999	1170.066	855.989750000001	689.175000000001	819.863000000001	765.187500000001	1385.4995	700.997625000001	1254.9075	1211.03675	1177.213	1110.032	737.098500000001	1181.59425	910.063000000001	756.005250000001	1279.3935	814.259250000001	827.225000000001	1102.89025	1239.755625	952.271000000001	955.388625000001	858.030250000001	992.703250000001	919.701750000001	1104.722	916.642875000001	614.642000000001	1166.14575	997.804500000001	887.617500000001	840.686000000001	963.0688	1457.93725	860.070750000001	953.933750000001
337	143.959838967194	143.956808770582	143.966761161383	262.214	260.167	267.327	16	16	1311.05045454546	1776.29481818182	1642.63909090909	1668.14590909091	1111.077	1236.54300000001	1071.315	1030.47545454546	726.045818181817	676.440818181816	980.003142857147	512.190599999999	1690.5919090909	1652.84181818182	1719.15954545455	1728.43772727273	1249.83409090909	1556.93618181818	1340.63836363637	1222.94018181818	1708.95681818181	1264.11790909091	1304.92881818182	1726.55218181818	1577.3838	1373.28709090909	1357.983	1145.76627272727	1254.969	1188.61772727273	1734.3700909091	1278.738	1020.747	1652.84181818182	1311.05045454546	1319.21263636364	1286.56390909091	1173.31363636363	1733.4882	1273.07163636363	1410.01690909091
338	143.958812298161	143.957507551679	143.968132506026	164.274	159.166	168.349	17	15	1892.67076923077	2223.12475	2246.5905	2154.768	1594.781	2252.83938461538	1557.92175	1462.73475	1506.012	1381.4185	2550.625	1627.39076923077	2280.25875	2402.75753846154	2161.90975	1936.5294	1607.914	2151.70725	1813.08676923077	1650.38369230769	2310.86625	1736.60733333333	1764.01225	2397.65830769231	2285.45925	1826.21307692307	1669.19875	1587.26625	1733.40475	1586.2455	2248.71225	1588.659	1501.808	2407.96815384616	1818.05123076923	1752.54769230769	3240.46103703704	1510.99025	2455.94233333333	1528.60525	1842.53676923077
339	143.959145033655	143.957162270179	143.967402827632	249.977	241.82	255.071	19	17	1694.77366666667	2374.16053333334	2240.64706666667	2166.7338	1619.1632	2007.286	1635.8795	1338.67733333333	3011.82141176471	1486.09066666666	2636.36906666667	1506.012	2265.88	2078.2832	2427.3234375	2345.492	1578.35253333333	2394.6734375	1837.79973333334	1643.6496	2210.91786666667	1677.79033333334	1729.352	2127.256	2267.03253333333	1823.2984375	1795.08266666667	1528.35946666667	1706.68306666667	1614.44893333333	2161.94506666667	1787.5875	1326.84653333333	2055.62266666667	1672.21706666667	1565.49533333334	1558.96746666667	1451.862	2477.20746666667	1451.83946666667	1758.93973333334
340	143.960302010229	143.958749310235	143.968998977705	64.275	59.185	68.356	13	13	714.8097	1216.16509090909	842.6852	682.5807	464.191	723.3927	404.0388	368.2922	752.0958	800.91409090909	2768.0739	618.3018	961.1226	803.9964	935.6151	925.8656	684.6213	1183.8717	874.9026	716.2506	875.393999999999	575.433818181818	548.9214	678.4995	1032.9561	666.1906	550.908	530.556	802.897399999999	655.2894	998.7758	598.9161	353.0238	933.0255	783.569454545454	595.7968	492.8049	314.2524	1806.7742	431.073	791.12
341	143.961341634802	143.957216963809	143.968970512548	144.372	137.729	153.045	18	13	1114.932	1471.252	1506.962	1474.53028571429	1227.36075	1463.08971428571	1074.99371428571	942.971428571428	965.190285714285	981.514857142857	1874.8605	1021.306	1487.57657142857	1331.37371428571	1614.066375	1434.32085714286	1088.64485714286	1660.967	1155.98371428571	1044.62628571429	1534.563	1122.31428571429	1252.867	1520.22571428571	1486.55628571429	1121.294	1175.40114285714	1053.95514285714	1344.6895	1203.01	1487.57657142857	1228.5315	884.864000000003	1426.35942857143	1108.03028571429	1226.3405	883.164999999999	940.932571428571	1537.57057142857	1107.9915	963.149714285714
342	143.95937063226	143.957649873727	143.967349419588	368.34	363.221	377.51	15	14	858.030249999998	1186.55075000001	1258.95422222222	1167.166	807.017749999998	1151.0155	843.850125000001	740.701499999998	827.400222222224	730.498999999998	1317.14275000001	745.877500000003	1183.49000000001	1224.3	1217.15825	1230.42150000001	932.622749999995	1286.53525000001	961.193250000001	926.386999999997	1347.71355555556	906.446624999998	1014.874	1250.8265	1222.3805	983.520999999997	978.720000000001	993.69644444444	986.702625000001	871.293499999998	1167.166	848.451000000001	803.956999999998	1245.72525000001	968.217249999997	927.520874999995	986.581749999997	839.262000000001	1420.211	974.761499999998	935.569250000004
343	143.959892726823	143.957422685957	143.968057168497	310.144	304.028	319.343	13	11	1228.40836363636	2885.01495652174	1574.28081818182	1371.0687	1068.1494	1376.34790909091	1069.24581818182	963.137454545456	1218.20563636363	1100.7958	1951.758	1142.70545454546	1671.45818181818	1649.781	1492.6989	1581.597	1174.33390909091	1541.106	1304.60563636363	1174.96172727273	1570.0878	1232.48945454546	1305.94909090909	1701.70390909091	1588.4514	1213.1367	1337.86727272727	1057.0308	1327.37481818182	1160.05009090909	1111.869	1126.3008	1102.91481818181	1667.12563636364	1326.35454545455	1314.11127272727	1148.8578	892.718749999998	1829.39072727272	1279.422	1296.43909090909
344	143.963804313935	143.962678233364	143.968417478946	355.047	347.911	359.156	5	5	1148.5125	1754.86909090908	1680.38918181818	1576.1152	1130.3816	1534.5312	1105.3548	1180.45554545455	1208.37681818182	1077.9648	1876.28154545454	1194.6542	1602.813	1561.059	1478.565	1600.7712	1185.94281818182	1513.1049	1250.8878	1228.77136363636	1541.408	1280.44227272727	1292.68554545454	1632.43636363637	1545.7545	1220.1592	1327.37481818181	1168.83681818182	1267.2126	1240.65163636364	1668.1459090909	1133.4422	1168.21227272727	1574.2278	1271.25981818182	1269.78472727273	1219.9755	1075.3962	1813.02463636363	1336.55727272727	1180.4871
345	144.070273953988	144.068568485281	144.071979422694	265.782	265.269	266.295	2	2	11.2233	11.2222	8.16800000000002	11.2224444444445	12.244	15.3133333333333	17.3451	40.8119999999999	576.1305	729.443	344.252999999998	798.873545454547	14.2753333333333	10.203	10.2033333333333	12.2364	12.2364	11.2236666666667	16.3248	18.3744	8.16177777777779	11.2222	11.2233	11.2166999999999	13.2639	6.12600000000001	7.14210000000002	6.12199999999999	8.16239999999998	8.16639999999998	6.1254	5.10400000000001	15.3045	10.203	6.1254	15.3045	16.3253333333333	9.18299999999999	12.244	14.2758	16.3344
346	144.979082563623	144.975006836915	144.983821224404	1069.23	1068.24	1070.25	10	10	516.119999999991	899.639999999984	542.63999999999	593.588333333322	480.419999999991	635.459999999989	472.260000000007	435.539999999992	528.360000000007	549.77999999999	924.119999999984	492.659999999991	616.064999999988	819.060000000011	625.259999999989	553.85999999999	442.679999999992	571.19999999999	474.300000000007	473.279999999992	810.899999999986	438.599999999992	535.500000000005	571.284999999991	608.939999999989	479.399999999991	500.001666666658	438.294999999992	463.079999999992	461.039999999992	539.57999999999	415.139999999993	358.019999999994	503.681666666657	539.842857142848	487.559999999991	448.799999999992	415.139999999993	1011.03750000001	431.143333333325	464.858333333324
347	145.052658252502	145.052658252502	145.052658252502	79.562	79.562	79.562	1	1	189.771666666667	231.451722222222	269.338666666667	238.745	233.643611111111	212.090666666667	226.575666666667	254.035333333333	174.366	205.265666666667	345.874166666667	198.954166666667	248.947777777778	348.821	289.758888888889	232.699333333333	147.980555555555	260.170833333333	129.532944444444	137.7375	242.905444444444	124.507777777778	173.447222222222	233.643611111111	245.886944444445	171.350666666667	181.550111111111	179.510222222222	149.980833333333	149.980833333333	233.567277777778	177.528333333333	222.347888888889	260.085833333333	155.082222222222	170.377111111111	174.4675	305.063055555556	357	205.075833333333	129.575277777778
348	145.053416373962	145.048531102338	145.058302031472	112.741	110.176	113.271	6	6	11.2231428571429	18.3651428571428	12.2434285714286	19.3854285714286	24.4868571428571	34.6897142857143	30.5828571428571	55.0954285714285	33.6317142857143	19.3854285714286	11.2215714285714	28.564	12.2417142857143	25.4857142857143	24.4868571428571	19.3854285714286	32.6491428571428	13.2618571428572	18.3651428571428	19.3854285714286	17.3448571428571	17.3448571428571	9.19028571428571	14.272	16.3245714285714	26.5311428571429	20.3885714285714	56.1628571428571	19.4017142857143	15.3042857142857	17.3302857142857	19.3854285714286	55.0954285714285	14.272	16.3245714285714	28.568	50.9714285714285	31.6022857142857	23.4665714285714	29.5882857142857	43.8722857142857
349	145.052085668401	145.048205069287	145.057533358935	57.119	55.099	58.16	4	4	296.7327	349.936222222222	345.060444444444	259.136444444444	189.7572	187.843555555556	197.793777777778	159.154666666667	167.2308	224.448888888889	431.554	168.226666666667	197.815333333333	176.498444444444	172.417555555556	130.588444444444	52.037	99.0262222222222	57.1697777777778	58.1906666666667	210.165777777778	139.785666666667	133.663666666667	233.630888888889	216.0704	105.0909	86.7188888888889	157.131333333333	67.3346666666667	113.380333333333	180.579333333333	155.090666666667	72.4436666666667	168.336666666667	123.4563	95.9008888888889	86.7283333333333	171.416	321.37	70.357	32.6684444444445
350	145.931146275161	145.9300176345	145.940385411073	1077.36	1072.27	1080.43	17	13	1584.33333333333	2010.91538461538	1395.36	1781.94	1442.28	1767.97230769231	1410.66	1242.27615384615	1462.85416666667	1076.1	1352.60416666667	1296.42	1578.20833333333	1663.62	1732.98	1643.22	1405.56	1703.4	1242.36	1477.05307692307	1897.61	1357.62	1421.88	1535.1	1973.27083333333	1151.58	1464.89583333333	1535.1	1107.60416666667	1460.64	1738.08	1387.2	1316.79230769231	1639.45833333333	1310.7	1392.18933333333	1419.97916666667	1332.12	1268.89583333333	1173.95833333333	1261.80769230769
351	145.933505071118	145.929104983152	145.939707438151	1099.86	1098.76	1108.98	7	7	482.460000000007	489.599999999991	572.220000000008	416.160000000008	416.160000000006	311.608333333339	290.699999999995	331.500000000006	455.939999999992	412.753333333341	455.940000000009	502.860000000007	582.420000000008	500.616666666657	546.720000000008	530.40000000001	349.860000000007	462.707142857149	444.719999999992	405.959999999993	379.440000000007	465.119999999992	352.919999999994	391.680000000008	335.106666666673	393.720000000008	482.226666666675	481.205000000009	451.860000000006	344.759999999994	349.860000000007	340.680000000005	240.719999999996	494.70000000001	401.879999999993	269.279999999995	447.490000000008	1162.32238095237	524.279999999991	534.480000000007	389.639999999993
352	145.934464732817	145.929124785633	145.940470523971	1089.11	1085.57	1091.64	6	6	586.500000000006	888.420000000006	1023.77642857143	709.920000000007	489.178750000004	655.860000000007	684.144444444448	681.360000000005	716.040000000005	697.680000000007	634.196250000006	687.301250000006	724.200000000007	788.297777777782	736.440000000007	671.160000000007	396.406666666674	701.760000000007	629.340000000004	639.540000000005	742.560000000007	729.300000000005	678.300000000005	638.520000000006	711.960000000007	646.451250000006	655.860000000007	665.039999999988	601.516250000005	618.120000000004	647.472500000006	609.686250000005	624.240000000004	667.897500000006	726.240000000005	561.000000000008	688.500000000007	652.800000000007	731.11555555556	566.100000000006	747.660000000005
353	145.95403172333	145.953261894688	145.954618330804	96.4145	94.861	97.944	8	8	626.4335	807.017750000001	753.03675	860.702999999999	522.367999999999	696.830749999999	557.757666666666	260.156666666667	666.22325	633.575249999999	1701.73066666667	647.858749999999	878.985333333334	751.985666666667	880.992000000001	1046.4225	651.922	1024.30311111111	719.804999999999	597.427	940.670499999999	632.555000000001	633.652875	1055.355	1001.8855	573.3805	859.485333333334	504.374	688.65	652.959999999999	944.211333333333	708.034222222222	226.4955	550.319	541.752749999999	541.738	220.401	245.88025	1221.388875	215.431	557.6665
354	145.954553202446	145.940708352507	145.964686601188	1070.23	1069.16	1097.77	129	116	1370.87999999998	2081.81999999996	1579.97999999997	1463.50399999997	1462.67999999997	1500.41999999997	1743.17999999997	1486.13999999997	1610.57999999997	1821.71999999997	1721.75999999997	1551.41999999997	1695.49799999997	2417.39999999996	1561.61999999997	1598.33999999997	1806.41999999997	1548.35999999997	1767.66000000002	1415.75999999997	2076.71999999996	1422.89999999997	1681.97999999997	1585.02599999997	1223.95666666664	1600.37999999997	1537.13999999997	1458.59999999997	1584.05999999997	616.079999999989	1604.45999999997	1664.64000000001	1361.69999999998	1505.58571428569	1644.60833333331	1586.09999999997	1838.03999999997	1185.24000000001	1689.44285714288	1568.76999999997	1638.7533333333
355	145.954287586596	145.949423379456	145.963311254451	1145.76	1136.56	1156.99	53	31	723.171428571415	1389.581	920.039999999984	903.472857142871	737.459999999987	1004.69999999998	891.406249999985	674.136666666656	750.719999999987	730.319999999987	1573.85999999997	587.51999999999	940.141428571413	1068.95999999998	988.379999999982	993.849999999981	684.419999999988	1053.65999999998	1606.5	684.419999999988	842.874999999984	451.723999999991	556.91999999999	794.579999999986	680.339999999988	661.052857142846	763.979999999986	740.52000000001	677.279999999988	682.379999999988	921.059999999984	639.539999999989	650.759999999988	1007.75999999998	781.319999999986	684.419999999988	693.711666666653	732.359999999987	1635.05999999997	696.659999999988	627.299999999989
356	145.954072049616	145.949845789422	145.963026370642	1125.34	1107.97	1135.53	53	25	736.450000000009	1191.35999999998	1014.90000000001	978.528571428584	672.257142857153	907.800000000013	615.059999999989	724.20000000001	733.38000000001	976.140000000014	1542.24000000002	781.392857142867	996.540000000014	951.660000000013	787.440000000011	746.64000000001	747.66000000001	972.060000000014	723.179999999987	716.04000000001	1015.92000000001	914.940000000006	665.040000000009	823.271428571439	705.840000000019	690.54000000001	673.200000000009	701.76000000001	642.47857142858	522.239999999991	1054.68000000001	783.435714285724	744.60000000001	963.207142857155	666.060000000009	787.440000000011	774.180000000011	726.24000000001	1597.32000000002	737.46000000001	777.240000000011
357	145.955353987052	145.948806964798	145.963303845994	1164.08	1157.91	1168.19	29	24	941.460000000009	1081.91250000001	1205.07500000001	1038.36000000001	930.240000000009	914.939999999984	635.459999999989	985.506250000009	934.320000000009	902.700000000009	1789.23000000002	821.100000000012	1219.92000000001	912.997500000008	1147.11250000001	1255.62000000001	835.382500000007	1105.68000000001	841.500000000012	858.840000000009	1220.94000000001	1146.48000000001	882.300000000009	1467.78000000001	1146.48000000001	807.868750000009	908.820000000009	941.592500000008	898.620000000009	876.179999999984	1680.29166666667	881.280000000009	869.040000000009	1197.48000000001	861.899999999985	909.840000000009	915.960000000009	907.800000000009	1807.61250000002	801.681250000007	812.962500000009
358	145.953751636442	145.951798299154	145.956244182587	107.64	106.106	110.193	8	8	960.5574	1118.9064	1120.25945454545	853.968272727273	733.595699999999	903.985799999999	595.504799999999	622.033636363636	873.8829	849.909899999999	2078.29554545455	876.3518	1273.3344	1210.0758	1292.7201	1207.9168	836.645999999999	1467.0476	992.751899999999	807.0573	1348.80054545455	750.9408	923.872909090909	1218.5415	1349.7246	827.4633	848.8064	592.778454545455	1015.7955	960.076636363636	1271.5659	1011.65963636364	641.7687	956.447333333334	867.17	826.928999999999	699.907090909091	663.177272727273	1848.7836	608.777181818182	832.5648
359	146.062567758413	146.056951583927	146.072492765504	143.857	138.761	144.894	63	63	360.463428571428	668.287142857142	497.882	453.323999999999	315.268285714286	385.654499999999	276.923285714285	612.819666666666	1452.79644444444	1543.584	1454.67844444445	1382.43875	435.646749999999	755.542124999998	415.241749999999	287.720571428571	316.277499999999	327.511714285714	239.788124999999	359.128	278.772	87.7445714285714	85.704	160.184857142857	367.29	144.8755	67.2869999999998	612.15	249.97	291.577	321.345	106.109714285714	1527.39825	976.379250000001	263.224499999999	460.148857142857	1293.607	1274.53125	1121.25475	1312.14866666667	1414.23975
360	146.061571576673	146.057883517377	146.070724140514	157.0975	154.019	157.132	36	36	25.4874999999999	32.6491428571428	14.284	23.4468571428571	35.71	34.6885	30.58875	65.296	611.129750000001	610.109499999998	465.291000000001	453.046499999999	32.648	62.2352499999998	44.891	25.5071428571428	66.3650000000001	64.3229999999999	57.134	81.6199999999998	25.4857142857143	78.562	76.4718750000001	56.11375	93.8629999999997	53.0529999999999	70.4490000000001	47.9534285714285	116.312571428571	26.5265	104.142	18.3651428571428	241.804636363636	112.167	128.457	168.347142857143	273.436571428571	127.535714285714	117.32875	281.598857142857	99.9967499999998
361	146.063672678505	146.060953449401	146.07280079011	92.344	80.6	99.996	48	42	205.064666666667	370.340666666667	419.585333333333	230.720888888889	428.54	446.128444444445	381.687777777778	591.728888888889	367.28	370.340666666667	37.7523333333334	525.471666666666	551.34	763.1844	629.134333333333	515.268333333333	296.884666666667	610.092888888889	399.167555555556	262.197111111111	182.6337	38.7473333333334	49.9908888888889	67.3420000000001	267.298222222222	109.235111111111	69.4204444444445	415.501777777778	415.230444444445	345.855333333333	401.748666666667	306.066666666667	1178.331	954.975	425.710666666667	697.907999999999	1354.53525	1262.01488888889	893.2572	1453.27111111111	399.927111111111
362	146.063393128456	146.060492724907	146.073991014081	59.174	57.128	60.211	27	27	38.741	80.6025714285715	143.860285714286	126.515428571429	125.495142857143	185.692	49.994	209.158571428571	77.4114285714285	103.048857142857	58.1562857142857	43.8671666666667	170.387714285714	182.631142857143	176.509428571429	157.124	83.6536666666667	129.467428571429	101.112	146.921142857143	67.3388571428572	40.8114285714286	31.6288571428572	37.7505714285714	71.365	19.3854285714286	21.426	215.280285714286	95.9068571428572	100.058	90.8054285714285	87.7322857142857	361.198	234.646	106.109714285714	179.564	258.12325	124.474857142857	33.6694285714286	257.112	68.4293333333333
363	146.062731742859	146.061000315348	146.063466389974	72.443	68.351	72.448	7	7	57.1352727272727	207.944	178.54375	101.00475	214.257272727273	150.861333333333	394.0095	150.997	91.8245454545454	112.34	87.7486666666667	197.932909090909	244.86	455.068666666667	319.364333333333	255.0625	72.4393636363636	224.46	97.9461818181818	87.7434545454545	56.145	54.0744545454545	42.8505	40.8133333333333	77.5407272727273	34.6892727272727	27.5355	159.081	62.23525	98.9664545454545	175.483	72.43775	305.061545454545	225.47525	73.4596363636364	171.402	258.12325	735.239750000001	87.7056666666667	193.851818181818	101.007
364	146.165560190087	146.161451268552	146.173898542132	43.876	42.833	46.942	87	87	913.198333333333	1424.3388	1448.826	1978.3617	1345.7757	2322.9954	1916.9558	2383.8015	64.232	86.72125	17.3437777777778	152.013111111111	2077.27527272727	2113.0413	2000.8083	1941.579	894.832333333333	913.079	499.908888888889	878.4783	1092.6342	741.738272727273	438.982222222222	748.259727272728	1145.76627272727	796.880333333333	575.405333333333	1763.96422222222	1270.2735	999.796	1190.3694	733.9552	2114.8746	1791.6468	1221.2991	1177.46466666667	981.60075	1243.23311111111	719.726666666666	1072.414125	1490.61845454545
365	147.044721747283	147.041679059522	147.053843279791	292.8395	283.629	296.926	18	16	75.4923333333338	154.070333333332	197.935428571428	227.497166666668	19.3863333333334	227.534333333334	86.7141666666664	19.3673333333333	1195.73300000001	1512.381	1026.3715	1593.63050000001	138.765333333334	191.822666666667	159.172	172.436333333334	18.366	141.803166666666	134.684	33.6654999999999	90.8054285714285	70.4030000000002	71.3533333333332	90.7206666666665	97.9520000000002	79.5729999999998	54.1306666666665	173.448571428571	81.6133333333331	21.427	128.562	23.4676666666667	14.2706666666666	190.771166666666	94.8754999999997	125.501	217.320857142857	29.609	101.013	170.395666666667	63.2503333333331
366	147.044528454806	147.042939590915	147.052904299472	218.337	215.252	223.455	5	3	18.3636	52.0302	40.808	25.5041666666666	39.7929999999999	39.7878	39.7929999999999	63.2648000000001	56.111	83.6564	58.1514	43.8313333333332	33.6709999999999	31.6324	47.9556666666666	43.8743333333332	25.51	54.0688333333332	23.4692	24.4896	54.0776666666665	32.6464	20.4033333333333	27.5184	44.8506666666666	35.7116666666666	26.5286666666666	28.5656	31.6251666666666	25.505	34.6528	32.6453333333332	67.3332	38.7752	29.5568	24.4848	64.2809999999998	71.4116666666664	58.1589999999999	56.0633333333332	29.5858
367	147.075264661415	147.069081644082	147.085970500364	52.038	49.98	62.229	143	106	1269.29466666667	1422.2285	926.047000000001	900.912285714286	680.530571428571	755.645714285715	607.07	1311.985	3261.8991	3012.55216666667	3930.14057142857	1740.571	1040.73933333333	1327.34525	1266.04	982.202	1803.61257142857	1509.53066666667	2529.27553846154	1585.87183333333	437.723	324.413	308.140666666667	503.024333333333	458.742857142857	248.920666666666	232.636	619.342333333333	775.417142857143	447.271	553.472333333333	510.142857142857	1323.37233333333	1010.96157142857	624.444	877.445714285715	1702.65816666667	1057.016	4562.07885714286	1481.45485714286	779.79
368	148.055077803957	148.054771211292	148.055384396623	53.049	53.035	53.063	2	2	1103.8564	1545.5525	1519.496	1519.02816666667	1195.6744	1893.243	1113.00183333333	1935.25616666666	637.75	702.9178	1187.668	930.651333333333	1547.348	1583.29866666667	1570.293	1559.8858	771.422399999999	1023.209	522.3424	840.6122	968.138166666667	529.5876	592.813666666667	846.876666666667	1171.214	630.4836	575.374	1425.40566666667	1067.09433333333	933.346333333334	1171.15133333333	930.544	1831.259	1749.87166666667	823.462799999999	1414.97116666667	1812.112	1708.038	2533.07383333333	2128.368	538.6656
369	148.061123824529	148.055756495104	148.077947859506	53.053	50.994	63.249	134	127	1104.00066666667	1510.86683333333	1519.248	1495.56433333333	1195.63533333333	1872.514	1113.00183333333	2545.45444444444	856.968000000001	912.058800000001	1096.715	734.688000000001	1493.32333333333	1559.79842857143	1534.58133333333	1559.83483333333	693.826666666667	965.002499999999	620.403200000001	761.790333333334	1322.244	641.684833333334	540.812	813.205666666667	1130.6255	767.254857142857	521.3222	1513.03075	902.995000000001	987.790500000001	1138.275625	926.462666666667	1857.7235	1687.63133333333	992.784333333333	1145.9092	1562.13033333333	1707.01766666667	2399.824	2029.34828571429	643.199333333333
370	149.050226576683	149.045749664307	149.054703489059	844.7415	841.695	847.788	2	2	57.1367999999999	117.323	127.5375	106.1008	66.3194999999998	126.4428	51.0111111111112	93.8124	127.625000000001	169.3698	59.1716	107.0685	108.1518	107.193333333333	142.995999999999	108.1412	51.0149999999999	97.9488000000009	76.4775	52.0352999999999	110.376	72.4413000000006	104.1216	90.7533	95.9082000000008	90.8511999999997	74.5183999999998	66.3194999999998	87.6942	70.3938	96.9285000000008	70.3938	59.2115555555555	125.496900000001	105.0806	131.6187	89.7336	67.3397999999998	73.4184	121.4157	130.5216
371	149.067192712244	149.067192712244	149.067192712244	53.063	53.063	53.063	1	1	89.7851428571429	133.638714285714	117.415	125.495142857143	95.9068571428572	147.044571428571	93.8662857142858	171.384	120.393714285714	115.292285714286	163.245714285714	72.3895714285714	123.350857142857	160.162428571429	136.833142857143	129.576285714286	64.278	80.659	73.4605714285715	78.617	74.4808571428572	67.3388571428572	55.0954285714286	71.42	107.04	53.0474285714286	48.9737142857143	126.511	90.8054285714286	72.5011428571429	97.9337142857142	63.2577142857143	157.124	143.860285714286	82.6431428571429	130.596571428571	158.13875	159.159	347.917428571429	201.846857142857	64.224
372	149.953623219903	149.951994614265	149.962663323216	43.87	42.844	44.896	14	14	53.0548571428571	96.92375	38.7695	40.815	47.9534285714286	70.39725	90.80225	66.3185714285715	569.993666666667	682.603	464.21375	207.11075	48.972	102.025	38.7695	36.7302857142857	48.9737142857143	36.7302857142857	34.6897142857143	57.136	24.486	8.16228571428572	25.525	19.3854285714286	23.468625	12.2434285714286	20.405	49.998375	21.42525	24.486	15.315	10.21	79.5711428571428	61.2171428571429	18.3651428571429	38.7695	102.0375	65.408	142.94	82.6402500000001	36.7302857142857
373	150.057869737413	150.056093436674	150.067563703948	87.742	83.655	88.774	27	27	179.578666666666	312.222	416.522666666667	533.576222222222	387.98	416.262	335.653111111111	729.5145	393.591333333333	354.02675	180.58425	411.16075	462.17325	579.501999999999	470.373666666666	417.28225	198.973125	211.347	95.9740000000001	202.0095	189.761333333333	78.5143333333333	82.638	163.24	179.559111111111	76.5666666666666	42.882	277.542	105.098625	183.66	160.174888888889	143.961	920.941999999999	380.55325	111.289	145.913625	445.837111111111	510.111111111111	178.4125	361.198	206.0905
374	151.035154826605	151.034306974493	151.044227069357	45.898	43.859	45.921	13	13	228.536	385.6545	399.987	348.9255	305.05475	429.52525	318.318	374.477625	290.77125	296.903142857143	311.17625	289.751	351.98625	356.329	396.925875	419.065875	296.929125	285.67	226.4955	244.868571428572	380.566571428572	250.990285714286	262.397	447.14325	344.8445	250.990285714286	265.265	395.857	320.3585	283.6295	385.938	280.775	459.1125	454.066875	233.645428571429	282.60925	394.83675	407.67825	399.211	430.59825	220.374
375	151.949162115513	151.948505457592	151.949818773434	43.873	43.87	43.876	2	2	42.852	78.562	93.8706666666667	76.5125	55.0954285714286	113.251714285714	62.2374285714286	52.0345714285714	336.694285714286	409.134571428571	257.124	111.211142857143	83.6673333333333	87.8346666666667	91.8257142857143	94.8865714285714	61.2171428571429	61.2171428571429	46.9331428571429	55.0954285714285	81.6266666666667	58.1562857142857	37.7831666666667	94.8865714285715	77.5417142857142	54.0751428571428	47.9556666666667	76.5125	80.6025714285715	55.0954285714286	77.6086666666667	34.714	98.9538571428571	89.7851428571429	57.136	84.6837142857143	89.7746666666667	85.862	112.346666666667	102.033333333333	45.9128571428571
376	153.999138175667	153.999138175667	153.999138175667	59.18	59.18	59.18	1	1	11.2126666666667	77.5453333333333	77.5453333333333	135.698	46.9353333333333	73.4605714285715	40.8133333333333	22.4473333333333	8.15333333333334	11.2236666666667	28.5646666666666	11.2218333333333	51.0166666666667	49.994	39.7911428571429	64.281	7.14116666666667	12.232	9.192	4.08133333333333	161.212666666667	565.172333333334	602.988857142857	377.461666666666	114.165333333333	148.968666666667	162.225428571429	23.4638333333333	21.427	32.6773333333333	74.4843333333333	62.2301666666666	9.183	16.3226666666667	58.159	24.488	10.2016666666667	10.2016666666667	17.3448571428572	22.4462857142857	17.3626666666667
377	153.998822530111	153.998822530111	153.998822530111	67.342	67.342	67.342	1	1	86.7242857142858	66.3185714285714	148.961714285714	243.83975	64.278	139.6715	80.6702857142857	52.0345714285714	13.2525714285714	12.2434285714286	43.8661428571428	9.18128571428572	67.3388571428572	73.458	66.31625	84.7548571428573	11.2231428571429	21.423	10.1942857142857	11.2231428571429	334.653714285714	493.818285714286	653.98025	507.010999999999	158.144285714286	202.016571428572	151.9055	41.8317142857143	35.71	72.4402857142857	138.758857142857	89.7851428571428	17.3448571428572	37.7188571428571	60.1968571428572	38.7708571428571	15.3042857142857	29.5882857142857	34.663	26.546	13.2637142857143
378	154.96905025096	154.965269819512	154.979212141715	1071.28	1071.12	1087.63	168	142	751.771428571414	1239.29999999998	1147.49999999998	1231.62750000001	915.960000000006	1192.37999999998	843.539999999985	826.191249999984	945.539999999983	949.619999999983	1692.18	828.239999999985	1079.64999999998	1571.82	1370.88000000001	1131.18000000002	796.619999999986	1221.96000000001	854.760000000009	938.299000000003	1359.66000000001	873.119999999984	1383.00333333333	1031.81285714284	1336.37	884.340000000009	914.018750000008	793.560000000011	1018.97999999998	979.199999999983	1076.09999999998	862.919999999985	848.658749999984	1013.88000000001	1127.11454545453	1071.95454545455	1041.42	726.24000000001	1281.66875000001	862.268571428581	911.879999999984
379	154.967802633451	154.96537637303	154.978162834443	1097.81	1088.61	1107.97	51	46	292.740000000003	310.079999999994	342.720000000007	373.320000000004	300.900000000003	366.628749999993	234.599999999996	224.714285714281	248.879999999996	482.823846153845	508.980000000005	264.180000000003	353.940000000004	369.642222222224	397.800000000004	354.960000000004	261.119999999995	526.320000000002	278.459999999995	233.579999999996	359.039999999994	291.056249999995	251.940000000004	389.096249999993	355.395000000003	391.138750000003	301.637500000002	261.440000000002	411.426363636364	208.079999999996	393.720000000004	245.820000000002	230.519999999996	374.340000000004	241.739999999996	247.859999999996	264.503750000002	256.020000000004	422.279999999992	254.999999999995	248.879999999996
380	154.967672978284	154.96404980075	154.977148801286	1119.27	1109.01	1131.47	34	30	197.879999999996	312.119999999994	232.560000000003	424.320000000002	217.259999999996	392.106666666659	237.660000000001	235.111111111106	307.020000000001	262.139999999995	638.52	238.419999999996	275.785714285709	345.098000000001	326.399999999994	329.460000000002	221.339999999996	298.859999999995	287.640000000001	269.280000000001	340.679999999994	259.079999999995	248.879999999996	350.879999999994	488.922142857149	234.600000000002	203.999999999996	234.855555555557	214.199999999996	242.760000000001	349.859999999994	232.559999999996	272.339999999995	296.122222222224	295.069000000001	250.920000000001	252.68444444444	216.475555555557	543.172000000002	246.840000000002	257.039999999995
381	154.967282423333	154.965600035244	154.975741577148	1161.06	1152.85	1167.25	21	19	167.280000000002	217.974285714282	234.600000000003	247.860000000003	156.060000000002	250.919999999996	144.839999999997	137.699999999998	141.779999999997	195.840000000002	312.557142857147	168.300000000002	217.260000000003	178.500000000003	253.980000000003	215.220000000003	178.499999999997	288.660000000001	149.939999999997	157.079999999997	220.320000000003	143.819999999997	174.419999999997	237.659999999996	216.240000000002	168.064285714288	176.70714285714	156.060000000002	161.160000000002	173.399999999997	206.292500000002	163.200000000002	148.10714285714	174.420000000002	139.739999999998	156.059999999997	169.319999999997	162.180000000002	329.921428571422	171.360000000002	157.878571428569
382	154.967774844479	154.965233261521	154.978518018536	1142.66	1134.49	1150.83	24	22	180.540000000002	230.237500000003	525.571052631576	246.839999999996	193.800000000002	209.100000000003	190.506250000002	154.020000000002	179.520000000002	179.771428571431	294.780000000006	184.620000000002	267.931250000003	246.121250000002	243.780000000002	260.100000000003	176.460000000002	259.080000000003	185.640000000002	194.037500000002	265.893750000003	144.02142857143	187.680000000002	211.140000000003	207.060000000003	216.239999999996	182.580000000002	183.824999999997	204.768750000002	169.527500000002	243.100000000003	172.380000000002	188.700000000002	251.940000000003	169.320000000002	210.120000000002	146.064285714288	166.259999999997	310.51428571429	185.640000000002	166.463750000001
383	155.001529265173	155.000879660832	155.002178869515	1077.375	1075.34	1079.41	2	2	1172.61833333334	1834.90631578948	1755.42000000001	1738.08000000001	1287.94111111112	1616.28923076923	1322.60210526315	1324.98000000001	1351.17684210527	1402.50000000001	1895.17166666668	1262.42722222223	1687.08000000001	1786.01999999999	1693.20000000001	1652.40000000001	1248.13944444445	1669.74000000001	1309.67999999999	1264.80000000001	1599.06000000001	1263.78000000001	1424.94000000001	1970.64	1664.64000000001	1266.50944444445	1327.74277777779	1267.86000000001	1295.08500000001	1338.24000000001	1741.14000000001	1226.04000000001	1315.45842105264	1665.54666666668	1353.21789473685	1300.1505263158	1295.08500000001	1221.96000000001	2022.68315789472	1312.43444444445	1303.56000000001
384	155.031354849196	155.031354849196	155.031354849196	207.131	207.131	207.131	1	1	110.196	169.347666666667	172.408166666666	180.5695	103.972	156.0855	89.7746666666668	88.7690000000002	140.806	153.025	322.425333333334	162.2065	172.605333333334	155.090666666666	142.846666666667	176.517666666667	107.135	171.388	134.684	120.399333333333	327.473500000001	223.452999999999	214.235	309.413500000001	259.164666666667	175.497333333334	187.741333333334	120.497666666666	182.609833333334	131.623	246.920666666667	175.468666666667	136.724666666666	161.212666666667	157.131333333334	181.589666666667	160.166166666667	99.9763333333335	294.876333333334	179.578666666667	151.009333333334
385	155.070800119788	155.068402761914	155.079658819705	292.825	285.669	296.915	26	17	14.284	29.5882857142857	38.7708571428571	28.5704999999998	22.4454999999999	38.7694999999999	22.4462857142857	41.7965714285712	1432.43100000001	1789.957	1499.82	1784.41725000001	37.7492499999999	30.6085714285714	28.568	21.4252499999999	52.0345714285714	68.3567499999998	92.846	89.7851428571428	17.3448571428571	23.4665714285714	15.2935714285714	29.5634285714284	23.4657499999999	17.3424285714286	16.3382857142858	27.5477142857143	17.3448571428571	14.284	22.4462857142857	15.3042857142857	24.4662857142858	17.3448571428571	21.426	19.3854285714286	18.3651428571428	36.756	12.2434285714286	27.5477142857143	13.2637142857143
386	157.006365708902	157.006365708902	157.006365708902	108.159	108.159	108.159	1	1	45.885	58.1906666666667	65.2942222222221	96.919	58.1526666666666	88.7689999999999	71.3766666666666	91.7699999999999	80.5536666666667	91.8199999999999	74.4762222222221	60.1931111111111	60.1931111111111	60.1931111111111	66.3144444444444	63.2537777777778	48.976	69.375111111111	54.0717777777777	53.0573333333334	62.2335555555556	58.1526666666667	50.9833333333333	64.2319999999999	67.3346666666667	48.976	56.1122222222222	94.8909999999999	58.1906666666666	36.728	67.2979999999999	47.9191111111111	113.257	73.4639999999999	52.0313333333333	52.071	69.375111111111	78.5656666666666	73.456	77.4971999999999	28.5693333333334
387	157.00827568346	157.00827568346	157.00827568346	70.42	70.42	70.42	1	1	118.345777777778	157.945	190.781555555556	233.630888888889	204.044444444444	256.956	142.924444444444	278.520666666667	139.679111111111	133.663666666667	148.968666666667	117.338333333333	158.151666666667	196.902888888889	178.538888888889	159.241333333333	65.3013333333333	108.155333333333	55.062	91.8199999999999	221.532888888889	256.243111111111	246.893777777778	221.412333333334	147.932222222222	148.952444444444	93.8093333333333	214.246666666667	79.5773333333333	114.264888888889	150.992888888889	95.9113333333334	263.246	275.31	110.196	126.507555555556	157.114222222222	206.107333333334	162.109333333333	113.244666666667	70.3953333333332
388	157.011667258988	157.00879471066	157.01457254161	58.139	57.134	60.212	4	4	172.316625	209.15125	268.32575	270.36625	250.990285714286	304.258	241.828875	256.08275	172.2955	180.590571428571	172.42225	217.1535	161.1995	260.16375	231.59675	197.95275	48.972	113.331	53.092	63.26325	219.380625	679.468	397.8975	255.0625	139.585875	257.112	171.423	249.96125	143.872875	168.58875	187.726	149.97675	327.50025	287.7105	140.799428571429	181.6045	142.835	335.66225	233.665875	175.483	127.625
389	157.01111760573	157.010618591309	157.01161662015	93.359	92.843	93.875	2	2	79.5795	126.51875	150.031875	133.7100625	121.454375	146.97	93.8342499999999	235.67775	478.3506875	606.065625	289.751	398.771125	124.51625	121.4171875	132.591875	125.4984375	94.88325	121.454375	96.959375	111.166375	129.5796875	222.346375	160.1890625	179.509	136.7135	126.5575	150.997	160.238125	95.9035	95.9035000000001	144.831125	104.0655	239.75875	148.045	87.77375	93.863	288.836875	194.8796875	147.8909375	253.115	98.9339375
390	157.011560532653	157.011560532653	157.011560532653	83.678	83.678	83.678	1	1	65.2974545454545	106.108363636364	124.528727272727	133.655727272727	105.097454545455	153.992545454546	94.8853636363636	230.581636363636	206.893909090909	244.214545454545	218.338363636364	158.142272727273	116.311090909091	130.525090909091	115.290818181818	129.597727272727	87.7903636363636	83.6996363636363	80.6015454545454	77.5407272727273	89.784	126.513818181818	131.615181818182	109.169181818182	95.9056363636364	100.953	102.027272727273	162.151090909091	67.338	77.5407272727273	116.248909090909	64.3115454545455	233.517545454545	169.365272727273	87.7434545454545	111.209727272727	217.318090909091	149.980090909091	120.327818181818	188.750454545455	82.6420909090909
391	157.975144538836	157.971653101909	157.985720526463	88.751	84.675	89.782	89	89	289.751	919.357875	847.430000000001	1050.94333333333	541.13	1201.4816	675.460666666666	668.245555555555	421.105125	403.048125	701.956571428571	421.0535	822.299111111111	883.536500000001	732.539500000001	708.078285714285	748.843111111111	740.224999999999	446.8695	783.530666666667	858.030250000001	722.395999999999	644.780444444445	905.981999999999	842.703555555554	688.079111111111	617.251249999999	785.554	557.041333333333	548.8945	707.033250000001	580.522249999999	517.284857142858	848.917333333334	512.542	456.05175	368.271571428572	368.323142857143	514.8475	553.99575	699.872444444445
392	158.960150757152	158.956358021254	158.970754696396	1078.38	1072.27	1095.74	149	130	9717.55225806448	12116.0469230769	11493.36	5486.5799999999	2319.48000000003	12427.66	9983.75781250003	4640.95000000003	8696.61666666665	9600.23999999997	3218.10000000002	8046.78000000001	11980.0132142857	12031.355	11371.98	6017.99999999989	9632.86548387093	14014.3347368421	7675.49999999994	9592.05258064519	12503.1666666667	8753.63999999999	9162.49677419358	5051.04000000005	11679	8641.20299999997	8292.6	9638.06866666664	8878.59225806448	7742.81999999995	13221.7797222222	9767.54806451609	7772.12799999994	6000.04888888892	7873.38000000001	7468.86523809518	8374.29653846153	9023.94	4636.625	8774.48645161287	8587.38000000004
393	158.964086585503	158.96239827474	158.974500779982	1063.12	1062.06	1064.12	14	14	239.438888888891	310.41777777778	291.720000000002	280.500000000002	214.200000000001	268.260000000002	173.400000000001	212.947777777779	236.640000000002	227.460000000002	172.380000000001	212.971000000001	338.640000000002	277.440000000002	307.020000000002	289.995555555557	223.380000000002	300.206666666668	209.100000000001	196.860000000001	325.734444444446	232.560000000002	211.140000000001	284.890000000002	295.800000000002	205.020000000001	187.680000000001	221.581111111112	205.020000000001	199.116666666668	301.920000000002	189.926666666668	222.360000000001	262.397000000001	218.517777777779	218.280000000002	237.660000000002	182.77888888889	190.740000000001	177.480000000001	216.475555555557
394	158.961071196057	158.959753316991	158.97230215291	1122.27	1115.13	1127.4	13	12	944.527777777783	1336.19999999998	1096.50000000001	1216.011	871.080000000006	1093.44000000002	981.180999999982	885.244444444449	910.859999999984	864.960000000006	958.800000000007	740.520000000005	1199.80555555556	1244.59899999998	1035.30000000001	1163.82000000001	959.820000000004	1251.54000000001	851.699999999985	970.019999999983	1875.78	812.940000000004	892.499999999984	1287.24000000001	1153.85555555556	847.620000000004	822.120000000006	1066.945	773.160000000005	983.279999999982	725.220000000014	938.401111111117	1187.28	1583.04000000001	918.899999999983	826.199999999985	819.276000000004	970.971000000004	1059.79799999998	726.240000000005	833.339999999985
395	158.961048832379	158.959520646534	158.969464664571	1106.48	1100.88	1113.16	10	10	1558.21555555556	1703.40000000002	1850.2533333333	1893.13999999996	1480.01999999997	1748.28000000002	1314.78000000001	1321.92000000001	1223.45750000001	1272.95999999998	1622.81999999997	893.519999999984	1906.41444444446	1668.72000000002	1915.55999999997	1895.18222222219	1292.90250000001	1856.40000000001	1158.09750000001	1302.54000000001	2124.66000000001	1206.66000000001	1185.24000000001	1772.89000000002	1673.80624999997	1363.73999999998	1380.5422222222	1558.55999999997	1331.10000000001	1353.54000000001	1883.95000000001	1383.11999999998	1270.92000000001	2144.04000000001	1063.86000000001	1249.50000000001	1251.53999999998	1416.28111111108	1481.04000000001	1333.13999999998	1185.24000000001
396	158.961307318207	158.959862845285	158.97102058379	1162.58	1151.93	1169.26	16	13	441.660000000006	549.010000000008	537.271428571435	559.980000000008	401.880000000006	696.492500000006	426.359999999992	427.978571428577	329.460000000005	408.000000000004	469.857142857149	262.653999999995	558.960000000008	531.142857142864	454.282857142864	554.880000000008	463.647500000004	615.060000000009	291.719999999995	380.460000000005	594.660000000008	320.280000000004	426.359999999992	639.540000000006	635.460000000006	355.481428571434	322.771428571433	386.100000000005	327.420000000005	402.899999999993	681.173750000006	419.220000000006	422.280000000006	704.820000000005	356.999999999994	331.500000000005	367.200000000004	383.520000000005	511.735714285721	329.921428571433	298.441428571433
397	158.961430600022	158.960702134149	158.970623501864	1139.605	1133.46	1145.77	10	10	729.300000000005	935.442000000005	848.543333333338	955.656000000003	627.300000000004	2086.92000000001	694.620000000003	682.380000000003	670.140000000003	648.335000000002	734.400000000005	428.400000000004	803.760000000006	897.459000000003	793.560000000006	817.020000000006	684.070000000002	848.543333333338	600.780000000003	696.322000000003	913.920000000004	606.900000000003	746.640000000003	959.740000000003	886.380000000004	633.420000000003	591.600000000004	793.317000000003	572.678000000003	692.238000000002	1373.76124999999	684.420000000003	689.175000000002	1114.86	556.920000000002	628.936000000002	573.240000000003	656.880000000003	799.443000000003	565.080000000004	618.726000000002
398	159.074061673825	159.072927996546	159.083094941368	54.07	52.02	54.084	4	4	155.0704	172.408166666667	299.201833333333	333.5945	194.8582	301.244166666667	197.912333333333	205.0535	21.4284	26.5252	62.2403333333333	38.7346666666667	401.617333333333	412.147333333334	424.458666666667	558.0494	163.264	168.531	94.8786	168.531	58.1495	34.6936	16.3253333333333	30.61	106.010666666667	30.606	29.5848333333333	107.135	66.3108333333334	77.6086666666667	69.3713333333333	66.3260000000001	139.7674	72.4484000000001	54.0812	47.9478333333334	115.297666666667	99.9926666666667	278.5055	145.764666666667	25.505
399	159.966514790135	159.964030953341	159.968078446822	1077.42	1076.35	1081.49	22	21	1089.95333333333	1575.73777777777	1540.19999999999	921.059999999984	1025.65833333333	1301.35	1118.52888888888	1070.56277777777	1096.07666666666	1180.13999999999	1155.2688888889	1012.30833333333	927.068000000003	1539.17999999999	861.900000000012	896.438000000003	1156.67999999999	1628.93999999999	1110.77999999999	1101.59999999999	1585.94333333332	1106.69999999999	1113.83999999999	1626.89999999999	1687.07999999999	1049.58000000001	1077.70666666666	1154.64000000001	1091.99444444444	1058.75999999999	1569.61444444444	1145.45999999999	1114.44666666666	1907.66896551724	1080.17999999999	1121.59055555555	1061.37777777777	1079.16000000001	1138.93999999999	1053.21333333333	1055.12499999999
400	159.967148913328	159.966525056936	159.971159793871	87.24	84.675	88.768	4	4	168.361875	460.13275	465.525333333333	498.90225	247.082	530.53	311.17625	335.703375	213.0755	180.58425	382.59375	196.90825	385.6545	423.40375	404.019	346.885	329.581125	338.972	246.061	408.1	450.938222222222	380.55325	343.82425	429.52525	415.24175	361.434	370.623	360.192375	265.2975	309.161	371.371	308.342	237.893	375.452	249.124	225.502875	239.752222222222	202.004	235.5045	271.408666666667	344.8445
401	160.075471294403	160.068464514158	160.085297734388	271.396	266.313	273.454	48	48	88.7617499999998	159.159	122.506666666667	276.510333333333	885.552888888885	1056.735	822.350285714285	2044.58100000001	9784.68074999999	10927.35	8398.67780000002	12477.4776470588	290.573333333333	448.909999999999	303.006000000001	240.779000000001	1640.3755	1978.26474999999	1626.27850000001	1996.62924999999	278.551	170.395666666667	101.017125	134.6895	201.112374999999	131.694666666667	81.6200000000003	265.113333333334	481.558000000002	232.959000000001	229.584375	128.56725	1421.07733333333	802.964857142857	306.3	519.307250000002	1218.22114285714	715.175777777779	396.866444444445	769.668571428574	1000.58000000001
402	160.075652224158	160.073239927839	160.085652560474	257.09	254.041	258.122	15	15	39.7897500000002	82.6431428571431	65.2982857142859	91.8225000000001	76.5187500000001	61.2225000000001	43.8707499999999	189.766499999999	2471.1666	2819.97099999999	1316.28375	3449.887875	68.3591428571428	82.6402500000003	42.8505	59.1817500000001	168.361875	158.13875	83.6517142857145	125.495142857143	72.4402857142857	57.1360000000002	57.1410000000001	71.4699999999999	79.5892500000001	63.2555	44.891	80.6025714285717	53.0919999999999	39.7911428571428	51.0142857142859	46.8682500000001	90.8054285714289	73.4579999999998	36.7302857142858	61.215	85.7010000000001	60.1968571428571	18.378	62.2352499999998	79.5795000000003
403	160.078752772274	160.073788615635	160.08561746398	366.292	360.166	370.386	13	12	8.16228571428571	19.3854285714286	16.3222857142856	20.4057142857143	15.3042857142857	18.3651428571428	13.2637142857144	60.1884285714287	834.564500000004	1013.10825	543.793249999998	1213.820375	13.2637142857143	25.5071428571428	14.284	14.284	43.8722857142857	38.7708571428571	44.8925714285714	31.6288571428571	23.4665714285714	12.2331428571428	9.18257142857142	17.3448571428571	16.3177142857143	7.142	7.142	13.2618571428572	18.365142857143	23.4665714285714	17.3424285714286	8.16114285714288	49.994	44.8925714285714	9.18257142857142	17.3497142857142	42.852	15.3174999999999	20.422857142857	36.7302857142857	44.8925714285714
404	160.076138209869	160.073447892241	160.084153633893	526.47	520.315	534.632	11	6	7.14233333333333	12.244	9.1819999999999	5.10444444444444	7.14155555555548	11.2224444444445	6.11800000000001	17.3437777777778	489.76	742.236444444448	24.488	921.285750000004	13.2643333333333	9.17700000000002	11.2224444444445	10.2022222222222	35.7077777777778	16.3235555555556	33.6490000000001	40.8355555555555	9.17700000000002	10.2022222222222	9.18299999999999	14.2846666666667	9.1880000000001	10.2033333333335	8.16177777777779	7.14155555555557	4.08133333333333	9.18200000000002	11.2236666666667	8.15733333333335	10.2022222222222	14.2846666666667	5.10166666666666	8.16266666666666	9.18799999999999	7.14155555555548	7.14155555555557	5.10111111111112	10.2088888888889
405	160.078504647398	160.074436292736	160.08289194724	394.3225	385.661	396.895	6	5	11.22275	11.22275	9.18224999999997	9.18225000000004	11.22275	15.305625	5.105	17.3442500000001	320.358499999999	317.297750000001	161.318	356.067250000002	18.36675	12.243	10.2025	7.14174999999998	23.4657499999999	19.3728750000001	7.14174999999998	22.4455000000001	10.2025	12.243	9.18225000000004	11.22275	9.18225000000004	10.2025	4.08100000000002	11.224125	7.14700000000001	9.17700000000002	10.2025	10.2025	14.273	18.3645000000001	5.10124999999999	13.273	18.36675	12.243	5.10124999999999	14.2835000000001	22.44825
406	160.077899101085	160.074297391451	160.083051775504	341.302	338.712	343.836	4	4	9.1818	13.2639	16.3344	16.3248	11.2222	8.16640000000002	8.1712	19.3857000000001	302.8509	354.8556	69.3803999999998	330.577200000001	15.3045	12.2436	11.2233	12.2364	14.2842	15.312	15.312	14.2758	17.3451	13.2639	15.312	17.3366	18.3654000000001	7.14210000000002	10.203	7.14209999999998	7.14209999999998	8.16640000000002	11.2299	9.1881	28.5851999999998	21.4242	9.1818	12.2436	14.2842	9.18270000000003	11.2233	9.18269999999998	20.4060000000001
407	160.077964095231	160.07733569502	160.084092914486	121.388	119.37	121.421	3	3	30.61125	82.5794999999999	77.5390000000001	115.28825	146.003	162.21975	126.5265	208.9975	145.913625	193.8475	67.3447500000001	176.524875	114.198	156.213	151.108	111.20725	166.30075	159.1785	119.36925	169.3615	63.2555	34.66725	20.405	26.507	81.57	54.0666249999999	45.91125	223.2705	129.57175	114.282	125.413875	67.42725	654.59925	345.907125	151.0155	221.39425	512.1655	333.867	220.374	370.123875000001	189.7665
408	160.080964154852	160.075285796525	160.084565318714	324.451	321.406	324.462	3	3	4.08114285714286	9.18257142857142	6.12171428571428	6.12149999999998	4.08099999999999	11.22275	9.18257142857142	16.3245714285714	218.341142857143	343.824249999999	40.8114285714286	329.552285714286	13.2637142857143	10.2028571428571	13.2525714285715	7.142	6.12171428571428	8.16228571428571	11.2231428571429	12.2417142857143	10.1942857142857	8.15542857142853	3.06085714285714	13.2637142857143	9.18224999999997	8.15600000000001	6.11657142857145	4.08114285714286	6.12685714285711	6.12171428571428	12.2348571428571	4.08114285714286	12.2434285714286	13.2637142857143	7.142	6.12171428571428	9.18224999999997	7.13649999999996	8.1554285714286	8.16228571428571	8.16228571428571
409	160.076018413361	160.073257446289	160.08577088701	236.696	233.641	237.75	56	56	511.163142857143	792.734250000001	565.264666666665	791.649333333335	465.835333333332	711.139142857142	419.357000000001	1054.82771428572	906.648000000001	962.174333333336	428.540000000001	853.879500000001	1328.412	1065.17828571429	1323.26425	1284.7275	1682.175	1065.02914285715	801.850999999998	1579.5405	1463.08971428571	1677.291	1642.52957142857	2336.45428571428	1352.825	1291.62742857143	1073.45828571429	1507.093875	959.068571428571	1019.625	1300.882	1052.79916666667	2272.746	1816.045	1120.326	1248.82971428571	1709.99885714286	1678.135	1133.53742857143	1766.05275	1172.30828571429
410	160.085914679032	160.085759872988	160.08632772167	273.425	273.403	273.442	4	4	88.7648571428571	159.164571428571	118.358666666667	270.388333333334	882.547142857149	1053.83216666666	821.368333333335	2050.70249999999	4105.62971428571	4005.17433333336	1826.81600000001	4285.40000000001	287.451999999999	448.925714285714	297.888666666666	238.758000000001	1640.26057142858	1951.89766666667	1335.554	1995.67885714286	276.510333333334	142.84	88.7648571428571	135.698	198.106333333334	111.307166666667	79.5711428571431	259.929999999999	418.336666666668	231.961571428572	228.544	127.541666666667	1419.38857142857	807.046	266.481	437.702571428571	936.666000000002	711.056166666671	162.233	657.064	822.173333333339
411	160.087048952614	160.087048952614	160.087048952614	186.696	186.696	186.696	1	1	39.7911428571428	112.231428571429	65.2982857142857	96.9271428571428	49.994	55.0954285714285	48.9737142857143	122.348571428571	127.535714285714	237.726571428571	51.9908571428571	225.483142857143	57.136	117.316428571428	68.3112857142857	42.8520000000001	16.3382857142857	20.4057142857143	28.568	28.568	19.3854285714286	7.142	19.4017142857143	12.243	30.6085714285714	25.5071428571428	11.2231428571429	91.8257142857142	47.9534285714285	31.6022857142857	58.1562857142857	13.2637142857143	378.526	177.393	49.994	106.094857142857	192.834	215.280285714286	56.1157142857143	217.320857142857	259.152571428571
412	161.058097506326	161.05528846542	161.067941924022	207.114	204.058	208.14	13	13	17.3448571428571	43.8722857142857	35.705	33.6694285714286	25.4906249999999	34.6897142857143	23.4632857142857	31.6288571428571	315.268285714286	295.069	128.556	143.860285714286	29.6186666666667	35.71	28.568	32.6491428571428	45.9128571428571	39.7946249999999	23.4665714285714	45.9128571428571	33.6694285714286	29.5882857142857	33.6476249999999	44.9239999999999	32.6491428571428	23.4665714285714	22.4462857142857	22.462	20.4028571428571	26.5274285714286	26.5274285714286	18.3651428571428	28.568	26.5274285714286	17.3448571428571	12.2417142857143	28.5704999999999	18.36675	7.142	17.34425	9.18257142857142
413	161.062042869473	161.056820716387	161.069533404182	221.375	219.362	230.597	5	4	11.2236666666667	17.3456666666667	14.2846666666667	12.244	18.366	16.3146666666667	12.2426666666667	23.4523333333333	93.8093333333333	79.5773333333335	82.6380000000002	37.7482222222223	13.2643333333334	14.2831111111111	15.305	11.2224444444445	11.2163333333333	12.2426666666667	10.2033333333333	13.2628888888889	9.18300000000002	34.6913333333333	10.2022222222222	12.236	12.2346666666667	12.236	12.236	16.3235555555555	8.16177777777779	8.16177777777777	12.236	10.2022222222222	27.546	22.4473333333333	11.209	23.4651111111111	41.8291111111112	19.3842222222223	13.2643333333334	13.2556666666667	26.5286666666666
414	161.081261346596	161.077120069834	161.090074975084	269.367	256.087	272.423	21	20	18.366	33.6673333333334	29.609	38.7694999999999	126.5265	130.688	95.9113333333332	280.591666666666	1624.42554545455	1849.86433333334	1450.34399999999	2153.67235714286	44.8635000000002	65.3013333333333	58.1542500000002	44.8946666666666	217.188999999999	255.062500000001	206.084888888889	254.201333333333	48.9719999999999	28.5662222222223	28.5662222222221	42.8493333333334	25.525	34.7097500000001	24.488	45.9112499999999	53.0573333333333	34.7102222222222	33.6893333333333	18.366	150.087	104.074	46.9915555555554	68.3623333333333	161.1995	104.07825	58.1542499999998	102.986333333333	151.107999999999
415	161.094482454272	161.093338382508	161.095723594677	384.63	381.609	384.737	7	7	45.8775	87.7414999999998	101.9625	129.667	67.3364999999998	116.3085	67.3364999999998	152.017250000001	83.6582222222219	106.041	43.8707499999999	112.2275	71.4262500000001	103.04525	73.4580000000003	43.8707499999999	73.4160000000002	113.24775	60.239	116.318	146.916	196.902888888889	160.179250000001	179.696	90.8022500000004	97.9440000000004	78.5742222222224	125.506124999999	45.9112499999999	71.4155555555557	88.7617500000004	79.5794999999998	96.8683333333336	68.3567500000003	60.1947499999998	45.9112499999999	66.3243749999996	87.7415000000004	23.4485	68.3623333333333	15.305625
416	161.094897550695	161.093999184853	161.094980966884	399.956	399.928	401.011	3	3	14.2753333333333	18.364	26.5257777777778	28.5662222222221	21.4246666666667	17.3456666666667	17.3551111111111	31.62	34.6875555555556	41.8291111111109	15.3033333333333	35.7077777777778	19.3863333333333	30.61	20.4044444444444	17.3437777777778	12.2426666666667	12.244	12.244	14.2846666666667	33.6673333333332	40.808888888889	36.732	44.8897777777779	30.5900000000001	27.5459999999999	24.4853333333332	16.3253333333333	13.2715555555555	27.549	22.4302222222222	20.4044444444444	31.6096666666665	11.2236666666667	16.3232	13.2643333333333	16.3253333333333	20.4044444444445	11.2297777777778	17.3456666666667	10.2033333333333
417	161.954296208996	161.954296208996	161.954296208996	297.912	297.912	297.912	1	1	23.4665714285714	29.5882857142859	32.6445714285715	23.4632857142856	17.3448571428571	28.568	12.2417142857143	16.3245714285714	33.6694285714286	25.5071428571428	82.6431428571428	31.6288571428571	29.5882857142857	23.4868333333334	16.3245714285714	25.5071428571428	24.4868571428571	29.5882857142857	58.148142857143	20.4057142857143	23.4665714285714	24.4868571428571	30.6085714285717	33.6694285714286	36.7302857142857	36.7302857142857	30.6042857142858	10.2014285714285	42.822	11.2231428571429	53.0474285714287	26.5497142857142	12.2434285714286	41.8317142857143	29.5882857142859	42.852	79.5822857142857	14.294	96.8525000000001	65.2982857142857	107.060625
418	162.043047167969	162.039368230646	162.051251493902	187.7	183.652	188.771	13	13	248.961333333334	664.128500000001	564.244333333335	714.099999999999	30.605	679.542000000002	390.769428571428	1040.69142857143	243.819833333334	297.923428571428	133.657428571429	248.103	360.118833333332	480.577000000001	550.491428571428	409.134571428571	27.5714999999999	861.121142857142	421.378	609.139000000001	88.7689999999998	35.7058333333334	42.8959999999999	48.9737142857143	115.292285714286	40.8114285714286	37.7505714285714	795.822857142857	205.077428571428	37.7505714285714	232.636000000001	124.582333333334	1378.213	880.909714285714	231.604857142857	323.430571428571	613.17025	331.592857142857	458.108285714286	585.575666666668	79.5822857142857
419	162.053522481031	162.053172323784	162.053872638279	256.0755	255.089	257.062	2	2	17.3428333333334	32.6506666666667	19.3854285714286	39.791142857143	27.5438571428572	45.9128571428573	29.5882857142857	69.3713333333331	114.277333333333	103.048857142857	56.1157142857143	136.718285714286	46.9331428571428	55.0877142857144	63.2577142857143	31.6288571428573	127.541666666667	37.7505714285714	35.7116666666666	82.6335000000001	124.474857142858	90.8096666666664	66.3216666666668	93.9626666666669	84.6837142857146	49.994	29.5896666666666	125.495142857143	64.278	31.6303333333334	81.6133333333338	67.2822857142857	117.319166666667	98.9561666666664	40.8133333333334	56.1091666666668	93.866285714286	69.3794285714288	35.7100000000001	85.704	48.9668571428573
420	162.054064575195	162.054064575195	162.054064575195	161.195	161.195	161.195	1	1	9.18257142857142	18.3651428571428	5.10071428571428	20.4028571428571	16.3245714285714	14.2835	13.2637142857143	27.5670000000001	22.4462857142857	18.3651428571428	9.18257142857142	18.35325	24.4868571428571	19.3704999999999	17.3448571428571	12.2434285714286	53.0548571428571	25.5285714285714	20.405	38.7111428571429	31.6288571428571	66.3185714285714	37.7505714285714	40.7771428571428	35.7408333333334	30.6085714285714	16.3386666666667	33.6694285714286	16.3245714285714	13.26325	29.6131428571428	22.4462857142857	71.48	21.412125	17.3448571428571	25.4642857142857	20.4057142857143	44.8925714285714	16.3245714285714	28.544	17.3448571428571
421	162.072780103288	162.072779773109	162.072780433468	58.145	58.143	58.147	2	2	49.9653	88.7661	65.3312	87.7458	79.5834	129.6543	49.9947	188.7555	354.8556	639.7281	355.0296	392.5845	142.842	161.2074	158.1465	126.5172	39.7878	29.5887	28.5852	35.728	119.3751	64.2852	63.2586	114.296	171.2088	71.421	40.812	396.8967	137.7405	158.317	199.9788	143.8482	348.9426	283.6156	133.6593	188.7555	205.0803	437.7087	289.7652	296.9073	57.1704
422	163.064977493401	163.059198048489	163.069247730276	58.1565	56.095	58.16	4	4	142.74	186.70575	129.558142857143	129.57175	101.008285714286	90.869	88.7648571428571	89.782	114.176	168.347142857143	267.3055	107.0475	71.4175	86.7242857142857	82.6431428571428	71.42	37.7505714285714	45.9128571428572	20.42	27.5477142857143	128.556	54.0751428571428	35.70875	95.9035	118.1895	44.8925714285714	30.6085714285714	115.292285714286	32.6491428571428	59.2373333333333	91.8128571428571	76.5428571428571	72.4402857142857	67.3388571428572	51.0142857142857	37.74925	44.8925714285714	132.637142857143	164.266	62.23525	14.294
423	163.05821984764	163.05821984764	163.05821984764	80.594	80.594	80.594	1	1	12.2434285714286	11.2215714285714	11.2215714285714	16.3245714285714	11.2231428571429	15.294375	16.3245714285714	22.4431428571429	8.15542857142857	17.3837142857143	82.6431428571428	23.483	12.243	25.4875	10.2028571428571	16.328	17.357	8.16200000000001	13.2637142857143	13.264875	11.2231428571429	13.2637142857143	8.16228571428571	9.18257142857142	11.2231428571429	10.1942857142857	7.14174999999999	13.2525714285714	9.183375	6.12171428571428	10.1942857142857	8.16228571428571	23.451375	14.284	7.142	19.38475	22.4462857142857	23.4665714285715	87.7414999999999	18.3651428571428	9.18224999999999
424	163.074320956366	163.07179479561	163.084023275089	196.877	193.85	197.949	21	21	18.3651428571429	19.3854285714286	17.3594285714286	27.5477142857143	13.2748571428571	24.4868571428571	17.3424285714285	51.0571428571428	3310.54514285714	3668.94742857143	2666.00657142858	2230.885	21.426	31.6288571428573	27.5708571428571	15.3042857142857	220.227428571429	125.495142857143	204.905142857143	252.222285714287	29.5882857142857	28.546	17.3448571428571	26.5274285714286	19.3827142857143	22.4651428571428	16.3382857142857	44.8925714285714	10.2014285714286	19.3691428571428	27.5477142857143	16.336	72.440285714286	25.5071428571428	14.284	45.9064285714287	28.568	54.0751428571428	36.7302857142857	44.8925714285714	22.4462857142857
425	163.07624366397	163.07336735652	163.085305891366	209.17	209.148	212.215	9	9	13.2637142857143	12.2434285714286	18.3651428571428	26.5274285714287	11.2231428571429	18.3651428571429	17.3448571428572	22.4462857142858	227.523714285714	294.089142857144	84.6837142857146	99.9880000000003	15.315	15.3021428571428	19.3854285714286	14.284	22.4431428571429	12.2434285714286	9.18257142857146	17.3448571428571	12.2434285714286	12.2537142857143	14.284	16.3382857142858	12.2434285714286	10.2028571428571	16.3245714285715	18.3805714285714	6.11657142857145	17.3302857142857	10.2028571428571	15.3042857142857	20.4057142857143	16.3245714285715	9.18257142857142	9.19028571428571	7.148	21.426	24.4868571428572	8.16228571428574	11.2137142857143
426	163.073538219882	163.073538219882	163.073538219882	228.539	228.539	228.539	1	1	17.3437777777778	27.531	17.3456666666667	32.6471111111112	31.6682222222222	31.6475555555555	23.4676666666666	43.903	193.736666666667	355.0296	158.134444444444	128.5515	24.4880000000001	23.4804444444444	24.5040000000001	24.4853333333334	25.5083333333333	26.5257777777777	24.488	20.3911111111111	22.4473333333333	37.7523333333333	22.4202	20.4044444444444	20.4066666666666	22.462	14.2831111111111	25.5055555555555	11.2224444444445	20.4044444444444	22.4595555555555	15.3033333333333	35.7077777777777	25.5083333333333	24.488	26.5257777777777	23.4651111111111	18.376	42.8540000000001	23.4646	25.5083333333333
427	163.110486932703	163.109481962601	163.111679126851	384.63	384.624	384.681	3	3	27.5265	52.0345714285714	80.5503749999998	79.6380000000001	52.0327499999999	49.9922499999999	47.9517499999999	80.6025714285714	37.7505714285714	39.7653749999999	52.0327499999999	37.7492499999999	44.8965000000001	56.1078571428569	46.9315000000002	35.7087499999999	43.8722857142857	46.9314999999999	55.134	63.2488571428568	98.9642499999997	90.8054285714285	103.04525	95.9739999999999	76.5187500000003	62.2352500000003	42.852	74.4873749999996	24.4859999999999	28.568	58.1542500000002	52.0327499999999	76.4571428571431	38.7695000000002	27.5477142857143	29.5882857142857	37.7538749999998	76.5187500000003	27.5265	18.3625714285713	17.346375
428	163.11058627493	163.11058627493	163.11058627493	399.991	399.991	399.991	1	1	19.3842222222223	32.6506666666666	31.6268888888888	40.808888888889	25.5055555555556	37.7482222222223	23.4804444444446	46.92	19.3842222222223	26.5286666666666	32.6471111111112	17.3437777777778	32.6471111111112	29.5896666666666	27.5309999999999	29.5864444444445	23.4651111111112	15.3066666666667	15.3033333333334	19.3863333333333	65.3013333333333	59.172888888889	45.9399999999999	62.2403333333337	27.528	33.6893333333333	27.5459999999999	25.5055555555554	17.3551111111112	26.5286666666666	35.6883333333334	21.4246666666667	29.5703333333332	29.5864444444445	18.364	19.3842222222223	20.4066666666666	28.5693333333333	28.584888888889	23.4676666666666	11.2236666666667
429	163.983481383275	163.982323964437	163.993137720645	159.169	156.1	159.178	4	4	95.9068571428571	127.535714285714	111.211142857143	88.6964999999998	44.8925714285716	53.0548571428571	37.7505714285714	101.093142857143	334.653714285714	516.264571428573	45.9128571428573	332.333714285714	56.1157142857143	84.6125714285714	75.5011428571428	49.994	29.5882857142857	29.6090000000001	26.5274285714286	42.816	54.0334999999998	28.568	27.5477142857143	33.6411428571428	44.9302857142857	29.5882857142857	20.4228571428571	164.243	56.1157142857145	35.71	63.3019999999999	39.791142857143	272.607	181.458285714286	31.6288571428571	65.2434285714285	167.326857142858	188.752857142858	38.7708571428571	101.008285714286	69.3697142857142
430	164.012865137307	164.011717585696	164.014012688918	253.522	252.006	255.038	2	2	31.6288571428571	39.7911428571428	34.6897142857143	28.568	16.3245714285714	29.5841428571429	21.4260000000001	16.3245714285715	24.486857142857	18.3651428571429	33.6647142857142	21.4260000000001	25.5071428571429	34.6897142857143	33.6694285714286	27.5477142857143	24.4868571428571	31.6288571428573	51.9908571428571	80.6025714285711	35.7050000000001	19.3854285714286	25.5035714285715	28.568	53.0474285714287	24.4868571428571	18.3651428571428	61.2171428571428	60.1968571428573	32.6491428571427	52.0345714285714	10.2028571428572	52.0345714285714	43.8722857142859	33.6694285714286	24.486857142857	77.5417142857142	46.9725714285716	64.2780000000002	58.1562857142859	54.0751428571428
431	164.079686332014	164.077121788347	164.084586575068	194.882	194.83	196.911	6	6	6.12200000000001	8.16133333333335	5.10416666666667	9.18257142857142	5.10499999999999	6.12099999999998	5.10142857142857	10.2133333333333	499.269	524.426857142857	329.552285714286	282.619142857143	8.16228571428571	13.2643333333334	5.10666666666665	6.12171428571428	25.4857142857143	18.3651428571428	20.3866666666666	38.7726666666668	6.12200000000001	9.17400000000002	6.12171428571428	9.18149999999997	5.10083333333334	3.06099999999999	3.063	3.0605	7.142	7.13533333333332	5.10166666666665	5.10499999999999	17.3456666666667	9.18299999999998	2.04066666666666	7.14116666666668	10.2028571428571	14.284	8.16228571428571	10.2028571428571	4.07733333333332
432	165.053860620881	165.051956912588	165.064814857099	114.269	110.188	115.283	18	18	74.4808571428571	111.20725	86.7242857142858	106.109714285714	67.3388571428571	111.211142857143	58.118625	188.6075	394.850571428571	445.864857142857	300.984285714286	451.97075	131.616857142857	124.39425	119.373428571429	87.7445714285714	266.294571428571	224.462857142857	170.387714285714	301.994	160.184857142857	236.706285714286	250.145	307.867428571428	208.131	175.483	145.7885	154.192571428572	75.5011428571428	69.3794285714285	168.238125	117.431428571429	284.475375	130.486857142857	65.2959999999999	122.434285714286	140.681142857143	141.700571428572	108.1465	140.799428571429	90.8022499999999
433	166.016132762039	166.015475479203	166.016790044875	253.522	252.006	255.038	2	2	16.3245714285714	25.5041666666667	24.4868571428571	23.4665714285714	18.3651428571428	26.5237142857144	16.3245714285715	11.2231428571429	16.3253333333333	15.3042857142858	31.6244285714285	17.3448571428572	31.6288571428573	34.6897142857143	24.4868571428571	21.426	19.3854285714286	28.5680000000001	18.3497142857143	13.2643333333333	24.4834285714286	13.2621666666667	17.3424285714286	24.484	26.5237142857144	22.4462857142857	17.3456666666666	15.3042857142857	25.5071428571429	19.3831666666666	28.5693333333334	15.3042857142858	11.2236666666667	29.5882857142858	11.2236666666667	20.4066666666666	14.284	13.2748571428572	35.7100000000001	15.3042857142858	21.426
434	166.084048184482	166.076339555598	166.095149070059	154.06	150.998	156.1	119	119	1143.79885714286	2051.79457142857	1705.91771428572	2264.95866666666	1259.03257142857	1838.55485714286	1270.45275	2625.534375	1380.44657142857	1525.460625	815.208285714285	1794.61975	1362.03375	1543.752	1377.38571428571	1218.278	1516.39714285714	1595.72685714286	1246.7455	1785.25	1332.26866666666	891.625666666664	1169.28457142857	1535.53	1422.40275	1211.07914285714	952.946857142857	1507.8405	1036.46514285714	918.257142857142	1369.1755	967.118000000002	1961.7805	1253.89714285714	890.980571428571	1251.949	1266.17457142857	1577.36171428571	345.146285714286	1494.66625	880.956000000001
435	167.060958716048	167.055463446429	167.066453985667	844.7415	841.695	847.788	2	2	9.18269999999998	35.707	65.2991999999998	48.9696	10.203	79.5366	7.14155555555557	36.7092	129.667000000001	121.4157	4.0808	74.4381	40.8119999999999	44.9191111111111	61.2839999999996	67.3332	13.2639	19.3857000000002	41.8077	12.2436	22.4840000000001	45.9135000000004	96.9759999999997	48.9456	27.5481000000002	60.2271999999998	19.3951999999999	8.16239999999998	78.5169	19.3838	12.2436000000001	24.4848	10.2088888888889	84.6849000000007	73.4544	135.6999	76.4775	24.4871999999999	11.2167	136.7202	88.7139
436	167.090905288667	167.087846406977	167.093093208645	152.008	151.004	154.026	3	3	142.72	281.566	236.717333333334	282.355333333334	87.7486666666669	247.941000000001	126.397333333334	413.849333333332	195.904	212.194666666667	120.379666666667	300.998333333334	161.212666666667	183.81	166.314333333334	132.643333333334	171.584	209.168333333334	180.5695	236.706285714286	146.928	194.883666666666	162.074	190.802333333333	190.793428571428	172.408166666667	119.379	198.77	111.198166666667	74.4113333333335	174.477	97.9520000000002	282.632333333334	171.416	109.078857142857	194.851833333334	181.619333333334	160.192333333334	59.2373333333335	225.493666666667	121.300666666667
437	169.034622555664	169.034560360583	169.034684750746	83.666	82.64	84.692	2	2	284.64975	569.2995	634.647333333333	692.730888888889	325.499625	416.262	260.156666666667	434.662	558.3435	715.477777777778	399.970666666667	324.4395	227.509555555556	322.214666666667	188.74625	236.691555555556	55.134	71.4622222222221	32.648	48.972	195.888	127.53125	92.8402222222222	185.700666666667	238.7385	92.785875	76.5250000000001	113.257	68.3548888888889	122.43	215.149666666667	162.321333333333	131.5155	123.45025	82.6402500000001	45.915	44.891	89.7820000000001	65.2586666666667	35.70875	76.5187500000001
438	171.137574718845	171.135559136722	171.138443333762	363.238	354.004	370.369	11	4	17.3456666666667	42.8540000000001	39.7929999999997	43.8671666666665	14.2823333333334	36.7320000000001	11.2218333333333	15.305	17.3428333333333	23.4638333333335	22.4473333333334	11.2236666666667	19.3863333333334	21.4235000000001	30.6050000000002	27.5490000000001	4.08066666666665	27.5490000000001	13.2621666666667	9.18299999999994	30.6049999999999	15.3049999999999	13.2643333333334	17.3456666666667	35.7116666666668	25.5083333333334	21.4269999999999	10.2033333333334	18.3629999999999	9.18300000000002	14.2846666666667	8.16266666666669	12.244	33.6710000000001	22.4436666666668	3.06049999999999	17.3456666666667	19.3863333333334	14.2823333333334	15.305	6.12200000000001
439	171.990505766292	171.988310231103	172.001382898401	115.2835	111.202	116.321	36	36	146.941714285714	294.821285714286	276.458714285715	325.471142857143	415.256285714286	612.225	400.972285714286	447.591857142857	329.552285714286	318.292	250.990285714286	231.604857142857	180.590571428571	180.464142857143	182.631142857143	176.509428571428	92.846	40.8133333333333	64.2705000000001	74.4808571428571	128.556	148.836571428571	209.305	128.541	98.9677142857142	126.515428571429	153.963375	306.3	165.286285714286	143.860285714286	182.631142857143	132.751666666667	462.820571428571	422.073	184.671714285715	309.103285714286	407.828571428571	407.828571428571	629.428142857143	440.763428571428	109.170571428571
440	172.096478373522	172.093541559547	172.106536314917	248.956	247.93	252.998	10	10	47.9556666666666	98.9723333333331	108.155333333333	185.6764	116.3256	318.0286	208.148000000001	375.482666666668	1536.33514285715	1645.72085714286	930.392000000001	2908.73275	201.993	271.408666666666	230.6104	210.154333333334	273.404666666667	357.07	241.582000000001	368.340333333332	128.562	167.471333333334	128.541	138.742666666667	203.013166666667	186.7332	122.44	230.557666666666	270.123333333334	209.982666666667	261.205333333333	113.2644	1259.236875	641.789666666668	251.001999999999	410.173999999999	774.3318	312.9156	423.438333333334	745.894125000001	720.355333333332
441	172.977402687073	172.975968351895	172.980643585122	59.156	58.143	60.2	5	5	41.804625	191.807	132.637142857143	185.666	91.8225	141.919	104.0655	82.6431428571429	78.5015	90.8054285714286	97.9474285714286	51.9945	146.921142857143	104.069142857143	137.738571428571	186.70575	39.78975	84.6185	68.407	31.62775	247.929428571429	989.6425	1590.52644444444	291.801714285714	310.756875	861.091	939.624666666668	104.054571428571	278.52825	114.368	171.408	164.3005	69.3855	131.61225	336.694285714286	173.4425	70.3898571428571	52.0345714285714	91.8257142857143	136.718285714286	218.494
442	172.975788993631	172.975701730266	172.9766310206	70.386	69.382	74.478	3	3	174.46275	363.902	386.67475	506.072615384615	206.0905	418.967076923077	209.25375	340.757076923077	122.37	107.17875	188.742692307692	72.43775	331.608333333333	316.271538461538	335.655923076923	370.502	161.1995	228.536	110.142	150.997	583.869	1003.31533333333	1510.05538461538	784.557461538461	491.7605	957.015818181818	589.426615384615	266.179846153846	277.508	320.3585	484.61875	274.469666666667	156.111	254.958333333333	327.527	184.66525	133.663666666667	91.8225000000001	160.115846153846	211.19175	220.374
443	172.97740673628	172.976272583008	172.978540889552	85.704	85.701	85.707	2	2	96.919	195.8976	216.4096	252.0141	116.3712	297.9276	142.842	147.929	64.2033	45.9090000000001	83.6646	46.9338	227.5269	191.8164	217.3239	186.7149	126.5792	218.4512	101.0592	159.1668	199.9788	256.0953	258.129	268.3389	234.669	199.056	184.768090909091	165.2724	130.5856	135.6999	217.2387	161.3022	76.5225	229.5675	126.5916	93.8584000000001	63.2586	69.4008	63.2214	79.5833999999999	141.8217
444	173.141657226964	173.141657226964	173.141657226964	107.103	107.103	107.103	1	1	35.68	21.444	12.2434285714286	69.3794285714285	8.16228571428571	34.6848571428571	5.10142857142857	10.1942857142857	8.15542857142858	10.2028571428571	7.142	14.284	17.3448571428571	14.284	4.08114285714286	9.18257142857142	113.251714285714	38.7708571428571	74.4808571428571	74.4808571428572	83.7337142857142	648.878999999999	447.591857142857	357.1	34.6897142857143	70.3997142857144	118.353142857143	6.12171428571428	4.084	9.18257142857142	18.3651428571428	8.15542857142857	8.16228571428571	10.2028571428571	4.08114285714286	5.10499999999999	9.18257142857142	6.12171428571428	3.06085714285714	6.11657142857143	26.5274285714286
445	173.985361104672	173.984353971719	173.986368237625	115.3005	115.3	115.301	2	2	64.287	117.316428571429	109.157833333333	121.397	157.124	268.335142857143	177.529714285715	185.562	129.576285714286	133.657428571429	43.8722857142857	95.9068571428573	72.4402857142858	67.3105714285714	61.2171428571428	74.4808571428572	30.6085714285715	18.3651428571428	19.3854285714286	25.5071428571428	65.2906666666668	43.8354285714286	62.2897142857144	45.9128571428572	43.8722857142857	47.9534285714285	50.9785714285714	134.794	64.2780000000001	45.9128571428571	63.2577142857144	63.302	198.788571428571	212.219428571428	97.9474285714287	115.292285714286	122.331428571429	151.98	125.495142857143	125.495142857143	38.7708571428571
446	174.029158965812	174.029158965812	174.029158965812	144.876	144.876	144.876	1	1	18.366	27.5220000000001	17.3456666666667	12.256	6.12200000000001	13.2643333333333	11.2328333333334	17.3286666666666	23.4676666666667	66.3108333333334	8.16133333333335	27.5445	8.16133333333331	38.7726666666668	13.2621666666666	10.2033333333333	5.10083333333334	6.12200000000001	2.04066666666666	2.04066666666667	7.14816666666668	7.14233333333335	6.12100000000001	8.16266666666665	6.12100000000001	6.1212	5.09714285714285	7.14233333333335	4.08066666666667	3.0575	7.14233333333335	6.12200000000001	134.684	39.7878	1.02033333333333	16.3226666666667	46.9353333333334	119.262	3.0605	58.1495000000001	87.7486666666665
447	175.038940424026	175.035831804318	175.050657870879	295.889	291.796	302.027	122	66	896.873000000002	1601.84857142857	1644.70057142857	1970.17171428571	1306.986	1722.24228571428	1318.20914285714	1800.31085714286	34.6856666666666	41.8317142857143	31.6251666666666	26.5286666666667	1537.51675000001	1766.57714285713	1575.13733333333	1578.32675000001	673.388571428571	892.718749999998	263.2116	654.003142857143	1019.26542857143	488.739666666668	379.564000000001	1017.58575	1012.17066666666	453.028000000001	360.7968	1385.548	370.9888	865.202285714285	1029.34816666666	809.124333333335	1721.81485714286	1589.60514285714	424.4032	496.934800000003	621.3018	1419.42166666667	391.833599999998	703.938	309.8368
448	175.116114250479	175.1114654112	175.128807055302	51.0205	49.975	62.229	26	18	71.4116666666667	111.211142857143	62.2403333333333	72.4402857142857	68.3511666666667	71.4100000000001	48.9737142857143	227.714857142857	640.769333333333	711.056166666667	368.323142857143	166.306571428571	184.516571428571	193.831666666667	206.275666666667	132.621666666667	4602.50885714286	3129.365	2462.96971428571	3559.704	216.275333333333	119.379	74.4808571428572	199.122857142857	225.483142857143	56.1183333333333	55.0877142857143	129.582333333333	148.940857142857	82.6431428571429	170.534833333333	105.089428571429	394.869	132.637142857143	134.684	177.529714285714	376.503	235.697	717.160428571429	321.39	121.300666666667
449	175.116617287134	175.116617287134	175.116617287134	73.452	73.452	73.452	1	1	11.22275	16.304	16.324	17.346375	19.3842222222222	24.456	18.3645	25.50625	54.07325	75.5539999999999	12.243	18.364	13.26325	19.38475	17.34425	15.30375	667.225333333333	261.184	445.837111111111	425.479	10.21	24.486	15.305625	16.324	15.30375	11.22275	7.14175000000001	9.176625	18.3645	13.26325	15.30375	13.26325	25.5083333333334	12.2445	17.346375	19.38475	42.85575	20.405	26.507	37.74925	21.427
450	176.075741702563	176.075741702563	176.075741702563	432.594	432.594	432.594	1	1	8.16177777777779	5.10111111111112	6.11066666666666	3.06300000000001	3.06266666666666	3.06075000000001	5.10166666666666	7.14233333333337	289.774666666666	438.695555555556	6.12225000000001	664.453200000002	8.16200000000003	8.1573333333333	7.14155555555557	6.12225000000001	4.0808888888889	6.12199999999999	7.14262500000001	8.16088888888893	7.14155555555557	3.061	2.04049999999999	3.06066666666667	4.0808888888889	3.057	4.08088888888887	5.10166666666666	5.10166666666666	5.10111111111112	2.04075	5.10166666666666	4.08088888888887	7.14174999999998	3.06066666666667	6.12200000000003	8.16177777777779	0	3.06066666666667	7.14155555555557	3.061125
451	176.101873634835	176.101425914295	176.111824312459	54.067	53.04	54.084	5	5	147.941428571429	169.367428571429	272.645142857143	249.97	180.590571428571	276.691	185.536	194.874571428571	38.7382857142857	63.2488571428571	43.8722857142857	25.4857142857143	313.984	371.384	389.749142857143	490.757428571428	568.299142857143	240.989714285714	204.228571428571	510.571428571428	62.2287142857143	17.3448571428571	15.3042857142857	36.7302857142857	76.3928571428571	27.5477142857143	15.3042857142857	114.272	76.5214285714286	69.4862857142858	61.215	51.0142857142857	147.920714285714	80.6025714285715	49.994	38.7708571428572	108.150285714286	109.170571428571	164.266	113.156571428571	29.6131428571428
452	176.151654144084	176.151654144084	176.151654144084	343.853	343.853	343.853	1	1	13.2643333333332	16.3253333333332	22.4436666666666	20.4066666666667	4.08066666666669	7.14116666666664	3.06349999999998	15.3025	31.5683333333334	34.6913333333331	8.16133333333331	10.2016666666666	5.10166666666668	5.10166666666668	8.16266666666669	8.16133333333331	8.16133333333331	5.1066666666667	2.04233333333332	6.11599999999999	6.12199999999996	7.14233333333328	4.0813333333333	6.11599999999999	7.14233333333335	3.06049999999999	0	6.12199999999996	5.10166666666663	0	8.16133333333331	3.06049999999999	15.32	9.18300000000002	3.06049999999999	2.04033333333333	4.08133333333334	7.14233333333335	2.04066666666665	7.13533333333332	3.06399999999999
453	176.970204216255	176.967620336317	176.981311738491	230.5885	228.494	231.6	18	18	41.8302499999999	120.301	93.9320000000001	96.9237500000001	231.799428571428	327.741	268.32575	428.060875	67.3859999999998	88.7617500000001	119.36925	67.3365000000001	145.89575	176.50325	219.515	115.28825	484.61875	439.03	344.8445	462.173249999999	97.9440000000001	87.7414999999998	59.0947499999999	86.7318749999998	115.28825	44.9239999999999	48.9719999999999	190.78675	118.349	85.7009999999998	109.247	78.5015	474.764999999999	284.64975	134.673	168.34125	415.24175	320.3585	343.82425	301.994	186.705749999999
454	176.972184213492	176.967929670835	176.98202331543	239.785	236.702	241.769	13	13	56.1157142857143	118.353142857143	122.355	141.919	112.145	125.495142857143	116.223	176.509428571428	78.562	110.268	131.58	134.673	116.394	123.454571428571	94.8948749999998	82.5795000000001	217.138285714286	197.783	189.773142857143	193.854285714286	114.268	146.818285714286	121.414	114.272	103.121	98.0160000000001	70.29375	109.16675	78.5592499999998	71.36	71.36	63.2632499999999	175.489142857143	82.6431428571428	71.4099999999999	61.1657142857143	131.5155	119.36925	92.8541249999998	108.1465	65.2982857142857
455	177.040671181658	177.040671181658	177.040671181658	70.397	70.397	70.397	1	1	23.4651111111111	233.351	445.837111111111	418.336666666666	23.4651111111111	545.5395	22.462	28.5662222222222	21.4106666666666	25.5083333333333	271.379111111111	21.427	404.0685	191.801777777778	270.358888888888	343.014	23.4676666666666	162.233	23.4523333333333	29.5864444444444	154.171	38.7937777777777	53.0573333333333	49.9908888888889	52.0313333333333	24.4853333333333	26.5084444444444	42.854	17.3437777777778	30.6066666666667	129.568222222222	24.488	23.4676666666666	220.248	16.3253333333333	19.3842222222222	24.488	214.27	1852.7949	24.4853333333333	13.2628888888889
456	177.050166868552	177.046380533216	177.060143838717	270.348	265.269	272.428	17	17	47.9517499999999	51.0125000000002	58.197	57.1339999999998	54.0798750000001	75.5540000000001	46.9315000000002	128.551500000001	1131.867	1446.74672727273	709.223999999999	1617.09625	62.1971250000003	65.3039999999996	57.1340000000002	62.2352500000003	82.5795000000001	98.9642500000004	92.8460000000007	92.9240000000003	59.1744999999998	93.8630000000004	66.3162499999998	72.4402857142862	51.05	51.0437500000002	40.8114285714286	46.9314999999999	39.7897500000002	40.84	46.9660000000003	38.7695000000002	79.6380000000001	58.1542500000002	33.7212857142858	30.6042857142858	52.0327499999999	37.7538750000001	39.7897499999999	56.0793749999999	40.84
457	177.054677921769	177.05362079018	177.057730796553	285.678	285.669	289.755	4	4	27.5467500000001	48.9719999999999	49.9922499999999	63.2167499999999	43.8707499999999	58.1542499999998	46.9725714285716	110.187	126.418	140.7945	38.7694999999999	158.144285714286	46.9314999999999	49.9922500000002	75.4430000000001	78.5592499999998	46.9315000000002	33.6682499999999	29.609	44.8634999999999	55.134	79.5795000000003	30.585	45.9112499999999	42.8504999999999	38.7695000000002	34.69275	57.1339999999998	19.3854285714286	34.6885000000001	42.8504999999999	30.6085714285714	111.20725	68.3567499999998	51.0124999999999	81.6200000000003	82.7009999999995	77.5389999999998	62.1895	97.9560000000001	52.0327499999999
458	177.059978543284	177.040536461521	177.060266634313	54.09	54.083	60.2	3	3	14.2823333333333	24.488	13.2773333333333	20.4033333333333	22.4473333333333	20.4233333333333	20.4033333333333	32.6506666666667	58.159	87.7343333333334	88.769	51.9860000000001	30.58	46.9353333333333	38.7726666666667	46.9353333333333	93.8706666666667	64.344	34.7196666666666	59.2276666666667	12.2417142857143	15.305	9.1815	14.2846666666667	14.2706666666667	11.2236666666667	4.08133333333333	15.3042857142857	12.244	7.15050000000001	20.4057142857143	8.16266666666667	22.4436666666667	13.2643333333333	10.2033333333333	19.3863333333334	19.3854285714286	18.3651428571429	1971.06933333333	14.2683333333333	7.14233333333333
459	177.055049858471	177.052668608953	177.066016293522	296.915	295.871	304.033	7	7	48.9737142857143	89.7851428571428	96.9271428571428	95.8934285714281	119.3595	165.294	107.115	144.880571428571	91.8257142857142	80.5931666666664	37.7505714285714	73.4605714285714	59.1765714285714	74.5329999999999	63.2577142857143	104.069142857143	40.8114285714286	37.7505714285714	21.426	51.0142857142857	62.237428571429	57.136	31.6288571428571	52.0345714285714	62.2374285714285	36.7260000000002	33.6694285714286	130.596571428571	87.6831428571429	68.3591428571428	92.846	79.6491428571425	196.915142857143	108.150285714286	106.094857142857	127.535714285714	157.131333333334	162.339	138.642285714286	283.639428571428	39.7632857142857
460	178.023031852287	178.022140984262	178.023922720313	300.962	298.933	302.991	2	2	266.317874999998	323.419250000001	205.095375	198.948749999999	65.2960000000003	121.409750000001	39.7946250000001	145.002285714286	254.26457142857	202.009500000001	80.5997499999998	282.609249999999	190.786749999999	393.036874999999	254.042249999999	205.939	144.880571428571	213.101625000001	363.221714285714	447.842714285712	238.738500000001	24.5074285714287	57.136	63.2577142857143	542.772999999999	158.158125	20.4000000000001	676.508625000001	573.450750000001	313.227714285714	554.480571428573	8.16800000000001	816.799999999999	653.040000000001	134.564571428571	364.242	1124.3155	844.870500000001	584.173499999996	909.042749999998	1084.881
461	178.035219787737	178.029666273656	178.046856158713	303.019	297.912	304.073	58	58	278.538	338.73485714286	207.118	196.924333333334	66.3185714285714	119.373428571429	39.7911428571428	169.486000000001	122.52	168.347142857143	13.2525714285715	127.535714285714	187.710666666668	406.073714285717	251.981166666666	205.905333333335	149.982	212.070857142857	159.164571428573	479.937142857145	234.665714285714	11.2310000000001	35.7100000000003	66.3185714285719	546.809333333337	138.758857142857	13.2730000000001	724.357777777779	273.436571428571	320.369714285714	566.655000000004	7.14816666666661	930.131000000001	651.962571428571	72.3794285714288	186.686142857143	1093.74628571429	945.771750000004	86.6514285714289	900.880750000004	1064.28342857142
462	178.35469298214	178.35469298214	178.35469298214	298.933	298.933	298.933	1	1	2.04050000000001	5.10125000000002	5.10125000000002	5.10124999999995	2.04050000000001	3.06075000000001	4.08100000000002	1.02025	0	1.02025	0	1.02024999999999	5.10125000000002	3.06600000000003	6.12149999999994	11.22275	1.02025	7.14349999999999	0	3.06074999999997	3.06075000000001	2.04050000000001	0	4.08100000000002	3.06075000000001	4.08199999999999	0	3.06074999999997	0	1.02025	5.10125000000002	0	5.10124999999995	5.10125000000002	0	1.02025	3.06075000000001	2.04049999999998	2.03799999999999	3.06075000000001	3.0576
463	178.426325368238	178.426325368238	178.426325368238	302.991	302.991	302.991	1	1	2.04079999999999	5.10200000000003	5.10199999999998	6.1212	5.10200000000003	4.0808	3.06119999999999	1.02140000000001	0	0	2.0404	0	2.0404	3.0606	3.0606	9.17100000000005	1.0202	4.0768	0	3.0606	4.0808	1.02139999999999	1.02040000000001	3.0606	4.0808	2.04079999999999	0	3.06120000000002	0	2.04079999999999	6.12840000000003	0	4.08560000000002	7.14279999999997	0	1.0202	2.0404	2.04080000000001	1.01899999999999	2.0404	3.06119999999999
464	179.047857864366	179.046001879642	179.059898580217	88.7705	73.452	90.814	28	25	98.9642500000001	222.4145	209.305	593.806285714287	30.6342857142858	398.245714285715	17.3424285714286	24.4868571428571	24.471	96.927142857143	85.704	33.66825	774.369750000001	969.908117647059	700.911750000001	715.220285714285	44.8925714285715	869.891999999999	169.3615	41.8317142857143	370.35075	42.82425	24.4868571428572	253.030857142857	337.70275	85.7640000000001	43.9091428571429	90.8054285714285	153.042857142857	43.87075	475.453142857143	40.8114285714286	748.889714285714	912.177999999999	42.882	27.5477142857143	32.648	18.36675	102.962285714286	78.5592500000001	43.8722857142857
465	179.041101905574	179.038442366464	179.052053088362	300.962	297.912	304.028	4	4	76.5214285714285	107.13	92.846	94.873285714286	66.3185714285719	83.6634285714292	59.1765714285714	46.9725714285716	80.6702857142853	82.6431428571435	195.894857142857	97.9474285714285	108.150285714286	106.184	107.13	110.098285714286	83.6634285714285	116.214857142858	72.4402857142857	98.9538571428566	113.251714285715	89.8605714285717	81.6228571428571	125.495142857143	124.474857142857	84.6837142857142	86.6999999999998	106.109714285714	122.434285714286	80.6025714285714	131.727428571429	83.7337142857146	83.7219999999999	127.535714285714	107.04	102.028571428571	187.732571428571	107.13	193.691428571428	134.677714285714	148.836571428571
466	179.069855497915	179.066680951368	179.079640674441	293.845	292.805	296.915	16	16	25.5041666666668	68.3623333333329	59.1765714285714	49.988166666667	51.0166666666668	39.7930000000001	39.7864999999999	61.1599999999999	1783.39700000001	2222.80457142857	1506.90925000001	2293.52200000001	58.1590000000001	73.4640000000002	59.1793333333335	45.9150000000001	142.84	129.561166666666	160.192333333334	153.025	60.1968571428571	49.994	42.8119999999999	50.9666666666665	48.9760000000001	28.5646666666666	37.7893333333332	71.42	40.8066666666665	47.9534285714285	59.1793333333335	56.1183333333335	74.418285714286	68.3511666666665	35.7058333333332	36.7302857142857	29.5896666666667	46.9736666666667	43.8743333333334	33.6710000000001	40.8066666666665
467	179.061798709122	179.061798709122	179.061798709122	82.645	82.645	82.645	1	1	20.4066666666667	46.9353333333333	67.342	85.6940000000001	107.135	41.8268333333333	65.2906666666668	101.008285714286	139.648666666667	77.6213333333333	265.274285714286	67.3309999999999	149.989	38.7382857142857	53.0573333333333	147.948333333333	124.582333333333	116.299	109.175666666667	156.111	96.9158333333333	31.6251666666667	26.5243333333334	65.2982857142858	127.520833333333	29.5606666666667	34.6856666666666	80.6025714285716	59.1793333333333	98.9723333333333	97.865142857143	74.5451666666668	187.557333333333	76.525	94.8754999999999	92.8503333333333	31.6303333333333	146.904	274.424833333333	56.1183333333333	46.9353333333333
468	179.105217473424	179.10401549113	179.106333481638	384.63	381.609	384.737	7	7	53.014	86.7212499999998	108.08025	126.604	65.2959999999998	98.9642499999997	69.3769999999998	126.511000000001	466.270571428571	485.341499999999	242.819499999999	505.023749999999	85.7115000000001	88.7617499999998	82.6402500000003	64.2757499999998	110.190857142857	106.106	96.9950000000001	126.497714285714	135.69325	107.13	149.976750000001	163.36	90.8022500000004	88.7617500000004	72.4402857142857	110.200499999999	53.0529999999999	73.4605714285714	86.7212500000004	84.6807499999998	119.273142857143	72.4377500000003	39.7897499999999	49.9922499999999	67.3447499999996	72.4377500000003	35.6825	55.087714285714	30.61125
469	179.106493914569	179.10572470051	179.107437383933	399.928	398.971	399.934	3	3	42.8274	48.976	62.2335555555557	66.3144444444441	36.7280000000001	61.2199999999999	43.8982222222222	58.14	90.7997777777779	117.325555555555	53.0515555555553	129.568222222222	56.1183333333333	48.976	52.0046999999997	58.1526666666668	35.7077777777778	42.854	26.5286666666666	43.8743333333333	83.6582222222219	67.3346666666668	52.0327499999999	91.8300000000005	45.8850000000001	46.930222222222	33.6673333333332	44.8946666666666	34.7102222222222	39.793	53.0244	42.8493333333331	35.6883333333332	39.793	34.6875555555556	32.6471111111112	30.61	43.8695555555556	32.6684444444446	34.6913333333333	43.8743333333333
470	180.034044912575	180.030047825405	180.045119706761	300.962	297.912	304.028	4	4	36.7334999999998	77.5390000000003	52.0391250000001	48.9719999999999	21.4252500000001	42.8505000000002	18.36675	22.4651428571429	31.6554285714284	35.7087500000002	52.0327499999999	28.5669999999999	41.8302499999999	62.2733749999998	46.9314999999999	41.7995	29.5882857142857	48.9420000000002	52.0345714285714	53.0474285714283	40.8100000000002	15.3171428571429	25.5071428571428	24.4868571428571	68.3567499999998	35.713125	14.28	89.7930000000001	61.2225000000001	44.8925714285714	77.6068571428574	16.336	75.5539999999999	94.8948750000001	28.5439999999999	49.994	132.632500000001	97.9560000000001	84.6184999999995	117.32875	124.39425
471	180.053750377177	180.047791396261	180.062235332	187.7055	183.652	188.755	10	10	302.004571428571	867.121428571427	151.009333333334	29.5841428571428	568.299142857143	852.958857142857	526.467428571428	1992.61800000001	278.5055	329.552285714286	74.4808571428571	241.977	386.643166666665	280.578571428571	139.661714285714	15.3042857142857	740.224999999999	386.688285714286	497.899428571428	928.427499999998	47.9556666666666	3.0605	5.10571428571428	7.142	48.9737142857143	12.2434285714286	12.2434285714286	1247.66383333334	255.071428571428	242.828	66.3185714285714	154.192571428571	2807.72799999999	1240.81842857143	253.030857142857	343.836285714286	827.335857142856	1750.81028571428	474.432857142857	759.092571428571	40.8114285714286
472	180.087141651218	180.087141651218	180.087141651218	131.625	131.625	131.625	1	1	32.6528	103.0402	82.6524000000001	113.41425	77.5503999999996	92.6380000000001	73.4688000000001	189.7572	43.8686	52.0302	9.17279999999995	63.2648000000001	61.212	93.8584	73.4688000000001	60.2036000000001	195.8784	190.7774	46.874	193.838	103.0604	34.6936	24.4848	148.8032	81.6320000000001	26.5252	24.4896	174.4542	13.2626	59.1716	89.6896000000001	66.2479999999997	249.41	124.488799999999	23.4692	26.5252	58.0943999999997	193.838	10.202	57.1312	10.212
473	181.06090949047	181.055671087125	181.066048063605	185.682	182.632	186.714	4	4	32.6491428571428	85.704	79.5822857142857	65.2982857142857	35.71	33.6694285714286	52.0272857142857	210.002285714286	48.9737142857145	34.6897142857143	15.2914285714286	42.852	41.8317142857143	55.0954285714285	49.952	18.3651428571428	53.0548571428571	98.9677142857142	42.852	94.8865714285718	11.2231428571429	9.18257142857142	6.12599999999999	4.08114285714286	13.2618571428571	5.10142857142857	4.08114285714286	120.393714285714	35.705	18.3522857142857	27.5477142857143	11.2137142857143	305.06542857143	81.5542857142857	14.284	32.6445714285714	107.13	143.860285714286	76.5214285714285	65.2982857142857	7.142
474	182.029590085792	182.027523975499	182.042637875206	79.585	69.365	80.6	18	16	44.8925714285714	73.4605714285714	88.7617500000001	71.42	117.332857142857	125.407285714286	118.353142857143	238.713428571429	95.8262857142859	93.0669999999999	97.9474285714285	147.941428571429	144.880571428571	239.611875	132.637142857143	90.8308571428572	187.864	219.361428571428	142.84	191.813714285714	32.6491428571428	22.4462857142857	16.3245714285714	19.3854285714286	65.2982857142858	31.6022857142858	17.3448571428571	129.4765	66.3185714285714	70.3997142857143	74.432625	57.136	380.246857142857	221.402	79.5822857142857	165.263142857143	284.64975	398.931714285715	321.39	296.903142857143	66.3185714285714
475	182.0293201387	182.027323472765	182.041891391461	59.174	59.157	60.206	15	15	18.348	174.477	206.0804	242.799666666667	191.822666666667	337.675166666667	220.392	381.604666666667	116.204	61.212	148.968666666667	123.460333333333	268.303833333333	447.926333333333	349.974333333333	303.039	257.124	387.726666666667	175.640666666667	248.961333333333	108.1412	31.6262	57.1293333333334	51.0166666666667	137.61	23.4692	60.1996666666667	373.381	126.521333333333	161.3812	162.2118	145.883833333333	544.769	464.251666666667	46.9292	246.920666666667	269.324	740.7378	599.956	276.465166666667	22.4708
476	182.043330105868	182.043330105868	182.043330105868	166.302	166.302	166.302	1	1	3.06099999999999	17.3456666666666	9.18299999999998	8.16266666666669	12.244	11.2236666666666	7.14116666666668	12.244	5.10166666666665	13.2637142857143	10.2028571428571	8.16933333333331	6.12200000000001	14.2846666666666	12.244	8.15466666666669	6.12100000000001	15.29	14.2846666666666	6.11599999999999	10.2033333333334	6.12199999999999	10.2016666666667	8.16266666666669	6.12199999999999	6.12099999999998	6.12200000000001	6.12799999999999	5.10166666666665	3.0635	2.04033333333334	6.12199999999999	10.1933333333333	5.09666666666668	5.10083333333334	6.11142857142859	6.12099999999998	5.10083333333332	4.08133333333334	6.11657142857143	5.10083333333332
477	182.054262244785	182.049246848167	182.059548274198	185.1715	182.632	186.714	4	4	23.4665714285714	23.4665714285714	21.42525	10.2025	49.99225	9.18225000000001	63.2555	247.721142857143	42.8520000000001	41.83025	15.2925	25.50625	14.2835	9.18257142857142	19.372875	6.12225000000001	80.6590000000001	5.10125	13.26325	113.251714285715	6.1215	6.12171428571428	6.126	5.10142857142857	5.10125	6.12225000000001	6.1215	61.215	1.02025	30.58875	13.2637142857143	17.34425	300.984285714287	12.2331428571429	19.3854285714286	53.0474285714285	10.2025	165.2805	83.6605000000001	24.486	12.2445
478	182.080140371835	182.076823065206	182.092084664455	114.263	110.188	115.301	60	60	154.063142857143	271.396	177.529714285715	310.166857142857	151.002285714286	228.544	161.10075	531.1595	1019.14285714286	1127.41571428571	538.710857142857	1126.23771428571	234.665714285714	307.867428571428	291.801714285714	176.509428571428	585.623499999999	471.372	416.276571428571	694.790249999999	335.674	506.061714285714	505.395	632.045714285714	423.418571428571	345.876857142857	322.162	356.378857142858	219.361428571428	158.144285714286	396.634125	235.884	593.307428571428	290.537142857143	159.164571428571	309.146571428571	362.916571428572	400.635428571429	114.272	398.931714285714	172.428285714286
479	182.185965481633	182.185965481633	182.185965481633	296.869	296.869	296.869	1	1	35.71	55.0954285714285	73.4605714285714	53.0548571428571	16.3222857142858	86.7242857142864	21.4260000000002	19.3718571428571	53.0548571428571	61.2085714285716	242.828	95.9068571428578	45.9128571428571	52.0782857142855	56.1157142857143	59.1765714285714	15.3042857142857	54.0751428571428	53.0548571428571	20.4057142857143	51.0142857142861	69.3794285714285	58.1562857142857	62.2374285714285	77.5417142857142	55.095428571429	68.3591428571428	25.5071428571428	64.2780000000005	24.4868571428571	56.1157142857143	20.4057142857144	40.8114285714286	57.1360000000004	49.994	54.0751428571428	64.278	10.21	186.712285714286	69.3794285714285	54.0297142857145
480	182.960394187821	182.960225935851	182.960562439792	1070.24	1070.23	1070.25	2	2	912.645999999982	1519.79999999997	1181.15999999998	1255.61999999998	821.099999999985	1455.53999999997	981.239999999983	908.819999999984	903.719999999984	1028.15999999998	1027.13999999998	937.379999999983	1177.34399999998	1484.09999999997	1213.79999999998	1263.77999999998	985.319999999982	1238.27999999998	922.079999999984	937.173999999982	1535.09999999997	886.379999999984	898.337999999982	1331.97999999998	1183.47599999998	981.239999999983	878.919999999983	907.800000000024	1002.65999999998	948.599999999983	1403.51999999997	902.699999999984	950.459999999981	1176.05999999998	873.443999999986	929.219999999983	1058.75999999998	820.079999999985	1077.18799999998	928.76799999998	920.271999999985
481	182.962766437141	182.957495221394	182.974322267388	44.879	42.832	45.922	139	139	833.54425	1169.302	1347.86033333333	1402.80555555556	1214.06444444444	1551.80025	1225.28688888889	1524.2037	1321.434	1351.94166666667	1040.655	1326.4875	1113.18366666667	1431.64228571429	1364.18566666667	1428.494625	1420.362	1073.303	817.320375	1199.814	1163.05333333333	1053.9699	958.5312	1451.704	1196.72066666667	882.51625	821.278888888888	1732.3845	1036.574	1110.00177777778	1276.94444444444	1156.66711111111	2240.408	1944.83475	1045.75625	1426.3095	1935.41425	2115.0225	2065.01973333333	2050.64666666667	643.830333333333
482	182.965748473963	182.961701668349	182.978805541992	1070.32	1070.1	1085.56	121	108	1326.16090909091	1684.01999999997	1449.41999999997	1531.66666666668	941.459999999983	1621.79999999997	1303.55999999998	1027.13999999998	1148.52	1409.64000000001	1120.97999999998	1047.53999999998	1418.51625000001	1484.09999999997	1359.65999999998	1572.84000000001	986.339999999982	1697.28000000002	1107.72000000001	1051.04999999998	1709.33999999997	1030.19999999998	1210.90599999998	1463.12444444442	1334.15999999998	1660.56	984.299999999982	1184.22000000001	1108.73999999998	1050.59999999998	1775.82	1015.91999999998	1052.07142857141	1643.22000000001	1191.31727272725	1060.93444444442	1164.83999999998	1039.38000000001	1226.73571428569	1027.97142857141	1149.96714285712
483	183.964484838656	183.960089028569	183.976867243929	44.885	42.85	45.921	49	49	245.888857142857	341.795714285714	422.398285714286	433.621428571429	356.079714285714	526.449	363.221714285714	473.412571428572	421.378	400.972285714286	350.978285714286	419.337428571429	338.734857142857	481.979428571429	429.540285714286	416.276571428571	456.067714285714	363.221714285714	274.456857142857	387.708571428571	362.201428571429	307.106	299.194857142857	410.154857142857	346.897142857143	268.335142857143	248.949714285714	588.68425	309.146571428572	395.870857142857	421.673	347.14	815.157555555555	628.496	316.288571428572	450.966285714286	596.84625	737.210133333333	643.23	735.580222222222	188.752857142857
484	184.072612486406	184.070164364707	184.084808186588	52.033	49.98	62.247	52	46	401.992571428571	439.743142857143	266.5245	230.595333333333	161.205142857143	238.758	242.828	242.0165	1695.71485714286	1363.96283333333	2040.57142857143	593.307428571429	226.292	235.697	210.360333333333	204.2	193.827142857143	212.437333333333	205.077428571428	167.467428571428	270.375714285714	165.263142857143	192.843	296.917	245.682285714286	222.422285714286	214.27	269.355428571428	204.057142857143	166.450166666667	255.291666666667	232.625142857143	257.112	304.002571428572	207.118	264.254	364.242	269.317714285714	854.019	263.203	240.585142857143
485	184.116441782607	184.113315877316	184.12709687784	203.033	199.984	204.058	20	20	30.6100000000001	60.1996666666668	38.7663333333334	71.42	128.436	154.070333333334	109.157833333333	282.632333333334	107.1175	95.8956666666668	32.6506666666666	48.9668571428571	75.4377142857143	135.704333333334	91.8257142857142	90.8054285714285	181.458285714286	112.218333333334	88.7690000000002	141.826333333334	21.4059999999999	25.5083333333334	21.408	17.3456666666667	67.3970000000001	33.6694285714286	19.3691428571428	380.522166666667	162.2065	87.7486666666669	112.236666666667	79.5860000000002	1240.776	553.020666666668	184.680333333334	371.340666666667	789.609000000001	789.701142857142	463.209714285714	884.463857142856	181.589666666667
486	184.963513049164	184.958854044812	184.985165331647	44.879	30.606	45.921	66	63	389.767333333333	509.1796	526.4232	538.6656	504.044666666667	543.837666666667	461.1304	592.716833333334	463.2616	483.5748	516.2212	516.288666666667	458.0698	566.655	532.5444	539.756333333333	407.0598	426.5272	323.445666666667	483.5748	425.5068	296.8782	323.7838	490.7162	457.0496	265.252	276.5284	684.611714285714	392.854	455.0092	528.0638	467.694333333333	891.6985	693.713333333334	339.7266	558.096285714286	666.168833333334	693.029	736.381333333333	756.067	203.046333333333
487	184.985301327743	184.979238939924	184.997058416193	1070.22	1069.16	1078.41	146	144	2015.67333333334	2803.97999999995	1755.41999999997	1870.67999999997	1587.11999999997	1851.29999999997	1642.19999999997	1575.89999999997	1772.75999999997	2187.89999999996	2102.21999999996	1725.83999999997	1984.72399999996	2861.09999999999	1796.21999999997	1731.95999999997	1762.55999999997	1701.35999999997	1791.12000000002	1550.39999999997	2718.29999999995	1640.15999999997	1738.07999999997	1725.45999999997	1705.71799999997	1759.49999999997	1748.27999999997	1945.58615384615	1638.11999999997	1579.97999999997	1779.89999999997	1917.60000000001	1696.9883333333	1736.42857142854	1769.8633333333	1682.99999999997	1700.33999999997	1526.93999999997	2002.4666666667	1806.1833333333	1768.50499999997
488	184.986102861997	184.982185261655	184.998299371629	1121.27	1111.03	1133.53	177	119	766.854444444449	885.359999999984	5329.09525423729	751.739999999987	866.75181818182	775.200000000011	764.812222222227	686.186666666671	828.121111111116	975.119999999983	2357.21999999999	581.39999999999	772.199999999985	874.190000000008	864.91875000001	900.660000000009	540.59999999999	872.100000000009	1396.38000000001	880.260000000002	961.860000000007	688.322499999987	4327.85999999999	873.119999999984	2406.18	738.480000000005	773.159999999986	576.085714285703	676.259999999988	531.420000000007	1161.78	976.139999999999	1266.50944444445	785.399999999986	619.140000000009	756.840000000005	686.637499999988	3887.49152542373	1138.89285714284	780.300000000005	548.760000000011
489	184.987162380067	184.982042866368	184.998592128695	1161	1150.85	1169.28	139	101	643.619999999989	795.599999999986	658.919999999988	1273.98	520.199999999991	683.399999999988	573.23999999999	441.659999999992	609.959999999989	516.119999999991	1778.29166666667	593.639999999989	1095.533	404.939999999993	778.259999999986	624.239999999989	517.139999999991	669.119999999988	1110.78	2453.78714285715	724.199999999987	584.45999999999	730.320000000005	787.439999999986	869.039999999985	477.273999999991	554.635714285704	568.140000000008	514.079999999991	1616.7	793.559999999986	544.67999999999	554.87999999999	586.500000000011	622.199999999989	670.140000000009	592.619999999989	585.47999999999	1293.92375000001	1069.76615384615	689.693749999988
490	184.986543216807	184.982934242222	184.998664879007	1141.68	1134.49	1149.9	111	84	637.500000000006	1205.60416666667	828.240000000008	1905.35999999999	506.94000000001	687.48000000001	616.343750000007	767.040000000003	805.800000000006	927.168888888894	1193.40000000001	567.120000000008	1408.65285714286	819.042500000007	960.840000000004	631.389999999988	646.363333333337	823.140000000008	679.320000000007	605.601250000005	917.000000000007	521.04999999999	747.660000000005	881.280000000006	841.500000000006	465.120000000012	626.280000000006	696.397777777782	454.028000000013	745.330000000003	775.264285714296	600.780000000006	678.299999999988	816.000000000008	568.140000000008	686.280000000006	970.8125	613.019999999989	1479.42900000001	730.320000000007	700.740000000007
491	184.985598625637	184.981447481262	184.998186599377	1104.865	1092.67	1111.02	102	84	485.520000000007	533.46000000001	752.760000000007	653.820000000013	457.231666666659	724.200000000005	947.579999999998	562.020000000006	1355.3411764706	736.439999999987	1012.85999999998	552.065714285705	631.380000000009	835.268888888894	911.752999999983	818.931111111116	664.020000000005	597.719999999989	559.742857142864	684.979166666667	668.099999999988	671.160000000005	692.580000000005	863.940000000006	717.060000000007	675.240000000005	543.400000000007	614.708888888877	1279.08000000001	634.440000000004	905.627000000003	436.560000000008	605.880000000004	636.479999999989	541.620000000008	605.880000000006	684.420000000005	577.948888888892	1209.72000000001	545.700000000008	681.360000000005
492	184.985918551105	184.981487093424	184.996548310169	1083.485	1079.39	1091.75	58	52	943.500000000001	676.185714285701	1314.78	1201.55999999998	1010.82	1140.35545454546	604.579999999989	719.883333333338	1105.49307692308	1152.60000000001	1554.84454545455	956.760000000002	1330.08	1184.22	1369.86	1221.96	797.640000000002	1016.94	897.600000000002	564.38749999999	1196.46	1158.72	963.900000000002	1120.98	1411.63461538462	532.439999999991	1029.18	889.440000000002	903.504545454547	1106.7	1183.2	539.580000000005	771.120000000002	1309.68	971.905454545456	921.060000000002	626.280000000004	1248.48000000001	1477.98	535.500000000008	468.180000000007
493	184.984377593391	184.981350583728	184.987455952647	95.904	90.797	98.959	13	12	595.809777777778	778.514333333333	751.9611	811.615499999999	454.033499999999	763.5584	571.031999999999	249.9735	655.054000000001	615.240899999999	1473.1688	559.0696	820.794666666667	682.5807	848.3904	855.0114	582.591299999999	1112.52245454545	769.306199999999	622.017	994.7925	611.799999999999	676.458899999999	985.030199999999	910.038222222222	633.558	826.362	489.0111	613.200299999999	598.857400000001	988.115727272727	664.1502	240.6492	519.971777777778	586.615	465.256799999999	258.2877	229.6125	975.393142857142	255.2	554.7168
494	184.984787282276	184.982882915296	184.987064223158	107.1185	104.06	116.326	12	11	762.7356	912.6846	926.407636363636	759.082909090909	627.484499999999	730.534799999999	487.4166	509.85	783.1296	742.778399999999	1483.3708	742.7056	1072.3353	977.4474	1067.2338	1086.513	719.311499999999	1224.24	844.808399999999	676.4589	1108.9574	654.0123	825.956999999999	1058.4486	1079.3716	711.1491	745.7662	471.3786	906.559199999999	740.6652	660.155666666667	781.090199999999	578.5101	854.5086	811.059	775.883999999999	551.967545454545	542.7996	1369.13822222222	558.810545454545	757.0626
495	184.98946202484	184.986233366638	184.996538080721	37.76	31.632	40.798	7	7	965.2038	1362.9872	1284.5577	1412.0952	1071.315	1343.7351	1005.488	1107.94945454545	1060.488	1188.61772727273	1653.9063	1076.4165	1322.3088	1289.9205	1372.3035	1332.5118	965.6559	1357.8862	1091.721	1000.8162	1306.3706	1019.27272727273	1046.7252	1396.7907	1363.1208	1013.5818	1016.2188	1111.077	1077.4368	1002.9549	1341.6945	1068.2541	1041.7263	1285.8417	1089.65127272727	1070.8192	1184.128	1046.8278	1624.5414	1171.3044	987.6504
496	185.032529564805	185.030894415719	185.043044947736	51.017	49.975	60.195	9	7	752.883	1450.914	979.458666666667	851.839166666667	1135.4455	880.403833333334	631.483166666667	1614.728	1155.01733333333	1355.8015	333.649	1561.11	1194.65866666667	1059.106	1369.608	1057.91283333333	738.721333333333	1253.98966666667	630.463	893.520833333334	442.752333333334	95.8956666666667	86.7141666666667	378.852833333333	621.2815	120.393714285714	94.8755	685.551999999999	862.040833333334	437.6515	699.613333333333	405.072333333333	1894.759	1241.74566666667	756.963666666667	1242.766	2020.95016666666	1496.5845	1166.0505	2296.77033333333	611.657142857143
497	185.032058622779	185.032058622779	185.032058622779	69.371	69.371	69.371	1	1	279.5485	428.505	393.8165	330.561	216.293	336.435	173.57	208.131	362.9865	322.399	966.17675	261.184	478.49725	370.35075	457.072	385.938	341.78375	524.4085	380.294222222222	375.441777777778	345.098	236.698	255.0625	338.723	473.454000000001	319.377375	239.5825	243.83975	361.1685	278.52825	424.424	273.4605	185.680444444444	473.125333333333	294.85225	261.184	231.59675	152.01725	641.2655	172.527875	347.895777777778
498	185.121777715649	185.120465497065	185.133166598291	203.033	199.984	203.05	9	9	8.16228571428571	32.6491428571428	23.4665714285714	39.7911428571428	72.3895714285714	94.8865714285714	47.9534285714285	156.103714285714	51.0142857142857	43.8661428571428	24.4868571428571	25.5035714285714	36.702	49.994	56.11375	48.972	92.768	62.2374285714288	42.852	70.3997142857143	14.272	16.3245714285714	7.13650000000001	9.18257142857142	37.7822857142857	20.4057142857143	17.333625	136.718285714286	76.5214285714285	55.0954285714285	45.9128571428571	39.791142857143	538.710857142857	273.436571428571	89.7851428571428	224.462857142857	449.946000000002	364.242000000001	226.4955	377.505714285714	91.8257142857142
499	185.984915604518	185.984176300503	185.985654908534	1075.85	1074.32	1077.38	2	2	830.560689655176	1308.08206896552	1441.26	1324.40758620689	715.261724137929	1559.08689655173	783.624827586211	663.224137931038	665.26482758621	734.400000000004	578.535517241378	625.259999999999	1535.61896551725	1452.97103448277	1447.38	1393.32	675.468275862072	1505.52000000001	624.451034482762	711.960000000004	1389.15862068966	605.880000000003	591.800000000003	2469.16526315788	1518.78000000001	649.959655172412	662.999999999998	865.252413793101	582.616896551727	674.220000000004	1786.44707317073	733.627931034486	705.058275862072	1525.93103448275	669.120000000004	614.2475862069	664.244482758624	702.779999999998	614.455172413796	604.248275862072	605.880000000003
500	186.07818979421	186.077554371731	186.083473827946	515.27	510.134	518.302	5	3	4.08160000000003	17.3324444444445	8.16266666666666	11.2236666666667	7.14155555555557	10.2155555555556	8.1576	10.2088888888889	449.191111111111	1112.16333333333	14.2828	2038.73730000001	13.2626	6.12533333333333	12.252	10.2022222222222	57.1324444444446	15.305	36.7280000000001	41.8336666666666	9.18200000000002	9.18299999999999	6.1253333333334	6.12133333333334	12.244	7.14155555555548	7.14233333333333	5.10111111111106	7.14233333333333	9.18299999999999	14.2758	9.18299999999999	10.1966666666666	8.16239999999998	3.06266666666666	11.2224444444445	12.2426666666667	5.10166666666666	6.12199999999999	8.16266666666666	11.2233
501	186.143010549834	186.143010549834	186.143010549834	363.216	363.216	363.216	1	1	38.7694999999999	65.2960000000003	67.3365000000003	95.9152500000001	43.8707500000002	79.5794999999998	55.1002500000001	163.24	88.7726250000001	72.4377500000003	34.6885000000001	34.6884999999999	45.9100000000001	31.6277499999999	55.0934999999998	65.2942222222223	8.15700000000004	14.2835000000001	11.2241249999999	9.17662500000004	28.5705	7.14175000000003	7.14175000000003	28.5669999999999	32.6479999999999	7.14262500000001	8.16200000000003	49.9922499999999	12.236	24.4859999999999	21.4252500000001	17.346375	128.5515	43.8707499999999	17.34425	10.20375	32.6479999999999	57.1339999999998	16.336	21.4252499999999	10.2022222222222
502	186.960615309219	186.954612980964	186.974284177933	1075.405	1069.28	1087.61	96	68	1634.6666666667	4098.64583333333	4147.32	4211.58	1581.00000000002	2234.81999999996	2426.57999999996	3289.125	2894.0625	4361.52	3184.44	1099.43999999998	2155.85874999996	4097.34	5290.74000000002	5180.1915789474	3196.68	2172.59999999996	2821.32	1274.43399999998	5178.15052631576	4931.70000000003	4965.3475	3847.44	2128.73999999996	993.479999999982	2973.6875	4058.58000000003	4134.59846153846	1508.57999999997	3768.90000000001	3336.42	3292.1875	2838.66000000003	2985.54	4596.12727272728	3000.22916666667	3257.88	5356.45866666669	2679.6875	3283.96153846154
503	186.962380178351	186.956273517093	186.97455212137	1114.13	1106.98	1122.24	55	41	467.159999999992	1213.08000000001	970.02000000001	994.50000000001	877.253750000008	992.655000000009	3138.54000000002	871.080000000006	926.160000000006	1178.1	994.50000000001	983.280000000007	1099.56000000001	1166.88000000001	865.979999999985	720.120000000014	734.400000000007	1157.07625000001	775.128750000007	715.019999999987	1017.95999999998	976.182222222228	635.460000000012	1030.97500000001	1031.46250000001	829.260000000008	899.640000000009	813.981249999986	862.920000000009	883.320000000002	1002.66000000001	855.780000000009	905.760000000006	962.880000000013	971.040000000007	969.000000000007	876.180000000009	773.086250000007	1321.92000000001	887.400000000009	987.360000000007
504	186.95930856333	186.956483238383	186.97084697031	1098.81	1088.61	1105.96	49	35	1124.03999999998	1026.11999999998	1032.24000000002	1124.04000000002	829.260000000016	973.648333333315	814.979999999985	835.723333333317	797.639999999986	1412.38875000001	1188.30000000002	1002.25499999998	995.520000000019	991.016666666648	1311.72000000001	1443.29999999997	794.579999999986	996.125000000018	854.759999999985	1095.99285714287	1101.59999999998	1323.96000000001	755.819999999987	1059.77999999998	947.085000000017	951.660000000018	952.19333333335	902.131666666683	1035.30000000001	663.000000000018	1045.49999999998	850.680000000017	841.499999999985	1319.88000000001	881.279999999984	925.139999999984	857.178333333349	994.500000000014	981.239999999983	895.560000000017	854.759999999985
505	186.965650946021	186.95739471514	186.97521457812	1131.46	1123.26	1153.91	55	37	714.000000000005	887.466250000008	1042.44000000001	824.148749999984	676.260000000007	754.800000000008	848.375454545456	624.240000000006	724.066250000006	790.500000000008	744.60000000001	893.520000000002	859.860000000006	756.840000000008	1072.02	863.940000000006	673.200000000007	801.720000000008	609.960000000006	676.260000000005	396.780000000011	423.299999999992	651.780000000007	826.200000000008	745.620000000008	675.046250000006	835.380000000006	692.407499999987	641.345000000006	684.420000000007	781.320000000008	628.068750000006	646.680000000006	1119.85416666667	766.020000000008	685.440000000007	632.400000000006	572.220000000006	990.612500000009	662.791250000006	719.100000000007
506	186.964901341538	186.961553376397	186.97364358902	1164.1	1159.04	1169.24	11	9	717.060000000002	994.63272727273	877.98181818182	960.840000000002	705.840000000002	901.462727272729	610.979999999989	662.570000000001	701.760000000002	885.360000000002	967.82181818182	609.960000000002	999.600000000002	1014.78363636364	822.120000000002	993.480000000002	768.744545454547	1013.88	637.500000000002	1933.06375	911.880000000002	554.880000000001	688.500000000002	930.240000000002	912.900000000002	797.948181818184	704.820000000002	811.920000000001	684.420000000002	649.739999999988	933.110909090911	687.480000000002	673.200000000002	890.460000000002	681.359999999988	745.620000000002	761.940000000002	733.380000000002	1054.59909090909	639.089090909092	616.550000000002
507	186.971133738551	186.971133738551	186.971133738551	31.627	31.627	31.627	2	2	335.134	479.5175	491.7605	430.5455	310.71875	430.5455	315.25725	289.325	291.7915	355.047	474.41625	377.4925	399.938	450.9505	428.505	500.94275	263.2245	490.8605	374.43175	370.825	358.722	391.2	327.50025	475.4365	507.0394	319.8875	374.43175	271.3865	380.55325	306.075	442.7885	328.5205	279.5485	398.91775	363.209	284.9985	299.37275	325.45975	537.67175	324.519	404.019
508	186.975775504817	186.974655371234	186.976895638399	39.2845	38.774	39.795	2	2	441.804333333333	403.031666666667	550.98	423.369166666666	386.643166666667	461.115333333333	411.127166666666	406.714	339.438	292.835666666667	691.7295	367.32	435.662	605.029428571429	531.593666666667	523.3455	342.832	506.085333333333	378.481833333333	374.462333333333	557.466	377.523333333333	332.628666666667	403.031666666667	507.105666666667	288.754333333333	417.296857142857	366.282571428571	372.360833333333	361.139	436.631333333333	352.977666666667	360.177666666667	523.937333333333	314.262666666667	328.547333333333	436.682285714286	354.055666666667	477.092571428572	344.872666666667	263.203
509	187.090337785026	187.090337785026	187.090337785026	518.301	518.301	518.301	1	1	17.3437777777778	15.2924999999999	15.305625	20.4050000000001	8.16199999999992	15.32625	12.236	6.126	170.486125000001	461.153000000002	15.3033333333334	836.107999999999	14.2835000000001	15.315	15.3149999999998	12.2430000000001	21.4252500000001	19.387125	17.3442499999998	20.4050000000001	14.2834999999999	18.36675	11.229625	19.3847500000001	15.3037499999999	8.16199999999992	12.2430000000001	10.2024999999999	14.2835000000001	15.3037500000001	15.295	13.264875	6.12149999999994	17.3437777777778	9.18900000000001	16.3239999999998	9.18224999999991	6.12149999999994	6.12150000000003	14.2852499999998	8.16266666666666
510	187.09084000126	187.09084000126	187.09084000126	510.134	510.134	510.134	1	1	12.24	22.4462857142855	10.2028571428571	21.426	9.18257142857135	13.2637142857142	8.1554285714286	14.284	181.610857142857	300.984285714286	12.2434285714286	703.038375000001	12.2434285714286	19.3854285714284	12.2417142857142	15.3042857142857	10.2028571428571	11.2231428571429	14.2839999999999	10.2028571428572	14.2839999999999	9.18257142857142	8.16228571428564	11.2231428571429	14.2839999999999	15.2914285714286	8.16114285714288	14.2840000000001	7.14099999999996	4.08114285714289	14.273	8.15542857142853	10.1942857142857	14.282	5.10142857142857	13.2637142857142	6.11742857142852	8.16799999999992	11.2231428571429	11.2231428571428	10.2028571428572
511	187.984136286838	187.984136286838	187.984136286838	82.628	82.628	82.628	1	1	234.651111111111	440.736	318.552	398.91775	161.1995	241.79925	147.93625	189.7665	189.51075	253.394	516.309750000001	251.01225	157.1185	236.553	139.77425	160.17925	229.725	63.26325	84.6784444444445	118.349	320.3585	157.1185	250.9815	255.09375	192.843	185.579333333333	155.097	229.55625	111.20725	178.54375	201.88575	105.150125	134.581333333333	198.943333333333	110.184	185.6855	96.9237500000001	137.73375	174.46275	109.16675	130.592
512	188.068614139673	188.061578845891	188.079879890328	193.821	189.775	194.876	37	37	161.205142857143	368.323142857143	315.533142857143	444.844571428571	273.666285714286	403.012857142857	284.659714285714	1037.50533333334	601.996666666668	799.904	360.160857142857	998.537999999999	282.619142857143	360.160857142857	328.762	226.471714285714	432.601142857143	429.540285714286	333.633428571428	614.742333333334	334.653714285714	376.134000000001	368.271571428571	457.088	354.039142857143	271.396	213.239714285714	419.337428571428	288.740857142857	240.585142857143	335.634833333334	228.736	895.852666666669	517.309000000001	240.787428571428	306.891	535.65	483.615428571428	250.990285714286	520.345714285714	462.820571428571
513	188.11234782035	188.108814373351	188.120245517829	289.7675	286.694	290.77	6	6	41.7926666666666	96.919	60.1898333333337	56.1091666666665	54.0776666666663	38.7726666666664	50.0371666666663	187.7168	52.9984	121.419666666666	18.3672000000001	163.226666666666	10.2033333333333	35.707	14.2846666666667	17.3456666666665	16.3263999999999	20.4033333333335	9.19259999999995	17.3434	18.3659999999999	23.4691999999999	12.2279999999999	11.2112	18.3659999999999	27.5444999999999	10.202	42.8469999999999	11.2328333333332	23.4646	22.4444	18.3659999999999	426.0256	109.1614	9.1818	14.2855999999999	142.846666666667	245.900333333334	37.7523333333334	29.5916000000002	86.7141666666664
514	188.109828842038	188.106764083119	188.121932883668	172.4215	169.381	173.449	28	28	55.1430000000001	122.54	96.9158333333335	139.762833333334	132.621666666667	194.847285714285	193.863333333334	426.429666666665	92.8351666666668	129.582333333334	35.7408333333334	75.5011428571428	53.1006666666668	117.319166666667	70.4029999999998	55.08	260.185000000001	129.582333333334	107.13	165.294	43.9101666666667	96.9158333333335	73.4640000000002	30.6349999999999	52.0345714285714	92.846	63.2503333333334	290.011333333334	197.944666666667	107.135	99.9926666666664	47.9478333333334	1018.29266666667	560.071499999998	173.456666666666	290.794999999999	1030.48857142857	644.820571428571	346.856666666667	779.022999999999	197.935428571428
515	189.068859050616	189.068859050616	189.068859050616	193.81	193.81	193.81	1	1	30.6100000000001	65.3013333333335	33.6984999999999	70.4030000000002	31.6613333333333	74.4843333333335	30.6100000000001	158.280833333334	39.7956	128.562	17.3428333333334	139.922666666667	39.7930000000001	62.2403333333335	45.9674999999999	39.7865000000001	75.5046666666669	71.4233333333332	54.0776666666668	76.5875000000001	47.9478333333334	56.0633333333335	44.8873333333334	77.5453333333335	42.8540000000001	26.5286666666667	33.6710000000001	64.2809999999998	31.6303333333334	21.406	41.8268333333334	27.5759999999999	128.562	56.1183333333335	24.484	51.9860000000001	70.4029999999998	70.4029999999998	22.4473333333334	84.6738333333335	43.8313333333334
516	189.089528618133	189.088303254458	189.090753981807	384.6525	384.624	384.681	2	2	24.468	55.0934999999998	55.0568571428571	80.670285714286	31.6277499999999	44.8909999999999	32.6479999999999	90.8022500000004	10.2025	10.19625	13.26325	9.18224999999997	29.590875	42.8504999999999	34.6885000000001	32.6479999999999	37.7261249999999	71.4174999999998	27.567	54.0732499999999	86.7242857142857	86.7212499999998	65.2960000000003	99.0370000000001	69.3770000000003	56.1137500000002	51.0250000000003	53.0548571428571	14.2835	29.5872500000001	46.9315000000002	46.9314999999999	44.8635000000002	27.5467500000001	29.5872499999999	21.4252499999999	30.6112499999998	36.7302857142857	13.2535	30.6074999999999	9.18337500000001
517	189.125589546971	189.125589546971	189.125589546971	232.626	232.626	232.626	1	1	8.16300000000001	16.312	17.357	23.46575	10.21	12.252	12.2426666666667	13.273	19.399	16.324	14.2835	25.509375	17.346375	23.46575	8.16914285714285	15.30375	76.4625000000001	70.4058750000001	63.2555	64.27575	28.567	65.3040000000001	53.99375	45.91125	26.52975	27.594	26.51025	16.324	17.34425	13.255125	15.315	14.2753333333333	19.399	14.2835	14.2835	13.26325	15.30375	18.3644999999999	13.26325	17.34425	8.16200000000001
518	189.126357863621	189.126357863621	189.126357863621	241.808	241.808	241.808	1	1	39.7911428571428	52.0345714285714	73.3988571428571	74.5451666666668	34.6897142857143	42.852	46.9027499999999	86.724285714286	25.5071428571428	23.4830000000001	12.2417142857143	25.5071428571428	43.8722857142857	45.9128571428571	32.6491428571428	30.6085714285714	80.6025714285714	91.8225000000001	74.4808571428574	95.9068571428571	65.2982857142857	78.43	80.5912857142859	66.3185714285717	35.705	43.8722857142857	32.6217142857143	37.7452857142857	13.2637142857143	19.3854285714286	24.4662857142857	33.66825	46.9331428571428	18.3805714285715	6.12171428571428	22.4274285714286	23.4665714285714	15.3042857142857	12.2434285714286	24.4868571428571	7.142
519	190.914782637328	190.90842850649	190.921136768165	49.481	48.96	50.002	2	2	199.9984	316.303333333333	336.666	331.63	310.1408	443.845	324.466	199.173	197.9188	213.2636	300.959	243.859666666667	345.8478	338.7064	290.0776	335.6458	45.9090000000001	30.605	17.3434	19.3838	374.4868	136.7068	155.2224	288.0348	328.5044	246.8884	240.8144	193.838	249.981666666667	320.384666666667	311.527	200.972833333333	156.1212	360.118833333333	209.141	163.253333333333	172.4138	157.2956	191.8352	131.6058	396.4688
520	191.101494455113	191.100279162265	191.112874032255	56.119	56.108	57.145	4	4	45.8742857142857	72.4402857142857	75.5663333333334	102.028571428571	79.5822857142857	87.8182857142858	53.0102857142857	116.312571428571	84.6244285714286	118.353142857143	68.3495714285714	101.942857142857	46.9331428571429	62.2374285714286	55.0954285714286	51.0142857142857	138.758857142857	73.5222857142857	61.2685714285715	118.436	14.2846666666667	15.3085714285714	24.4868571428572	18.3702857142857	23.4271428571429	8.16228571428572	5.10142857142857	25.5083333333333	19.3854285714286	30.665	17.3456666666667	16.3245714285714	53.0548571428572	25.5035714285714	16.3245714285714	18.3651428571429	43.8743333333333	36.732	41.8317142857143	35.68	20.4228571428572
521	191.141348068032	191.139223490676	191.145572294825	347.4125	332.618	352.033	16	8	26.5264999999999	42.8504999999999	47.9534285714285	52.0709999999999	11.2231428571429	57.136	22.4454999999999	31.6277499999999	12.225	20.4049999999999	5.10124999999999	10.2025	42.8504999999999	66.3162499999998	56.0793749999999	56.1549999999997	11.22275	127.535714285714	142.835	20.4050000000001	115.292285714286	235.677749999999	132.6325	125.3985	111.20725	115.28825	82.6402499999998	50.0360000000002	68.3567499999998	11.22275	68.3567499999998	14.2835	11.22275	49.0079999999997	54.0798750000001	17.3442500000001	56.1157142857143	13.2637142857143	9.18224999999997	83.5990000000001	3.06299999999998
522	191.14133961737	191.140412782666	191.146811123552	384.6155	375.441	391.772	12	9	23.4523333333334	54.0717777777775	65.2586666666664	123.527555555555	8.16266666666666	88.7593333333335	27.5459999999999	19.3847500000001	10.2022222222222	13.2556666666667	8.16177777777774	13.2628888888888	80.6063333333333	195.882666666666	92.8402222222224	76.5166666666663	8.15733333333335	219.347777777778	95.9635555555554	17.3456666666667	211.186	173.437777777778	123.460333333333	203.179	140.806	103.042444444445	83.6810000000005	135.704333333333	58.1526666666664	13.2632500000001	70.3953333333335	5.10111111111112	28.5495000000001	135.704333333333	52.0327499999999	47.9504444444442	59.1793333333333	9.18200000000002	50.9833333333331	103.04525	16.3253333333333
523	191.142480389825	191.140723235416	191.14368220738	365.238	363.244	366.316	7	7	15.3045	40.8120000000001	33.669	45.909	17.3434	46.9338000000001	12.2436	16.3243636363637	20.4054545454546	21.4242	12.2424000000001	13.2626	32.6496000000001	31.6262	27.5454	11.2233	26.5129090909092	41.8322999999999	21.4262999999999	19.3765454545455	39.7878	67.3020000000002	51.0150000000002	43.8717272727273	24.48	27.5454	20.3945454545455	20.4054545454546	11.2167	9.18245454545456	19.3838000000001	11.2222	14.2838181818182	14.2842	20.4054545454546	17.3446363636364	16.3248	8.16640000000002	9.1881	34.6707272727272	6.12180000000002
524	191.141876403382	191.141525061422	191.142870352391	321.3645	318.346	321.395	4	4	16.3382857142858	37.7822857142858	38.7708571428571	62.2374285714285	5.10142857142857	52.0345714285714	5.09714285714287	11.2218333333334	9.18257142857142	12.2434285714286	12.2434285714286	15.2914285714286	73.4605714285714	84.6837142857142	58.148142857143	57.1840000000002	6.12085714285716	113.251714285714	101.008285714286	9.18257142857142	62.2374285714285	60.1462857142859	34.6897142857143	53.0994285714288	53.0548571428571	48.9325714285716	24.4662857142858	66.3185714285714	33.6694285714286	5.10142857142857	32.6491428571428	6.12171428571428	10.2028571428571	36.7302857142857	17.3448571428571	15.3042857142857	40.8114285714286	6.11657142857145	22.4462857142859	39.7911428571428	8.16228571428571
525	191.14175706038	191.14080472506	191.141929144608	398.914	398.907	399.906	3	3	26.5162857142856	54.0751428571428	60.1968571428571	77.5417142857142	22.4462857142857	67.3105714285713	14.29	38.7545714285713	15.3042857142857	17.3509285714286	14.289	13.2637142857143	25.5071428571428	58.1562857142857	49.9904999999999	34.6897142857143	15.3034615384616	42.8339999999999	22.4462857142857	15.3046153846154	57.1319999999998	83.6575714285715	49.994	82.6373571428572	40.7942857142858	70.3947857142855	86.7261538461539	32.6491428571428	30.6214285714285	12.2381538461538	46.9134285714286	21.426	38.754153846154	38.7708571428571	44.8925714285714	22.4557142857142	57.136	19.3854285714286	25.5178571428571	48.9747692307693	10.2028571428571
526	191.142226644082	191.141338334909	191.143884186247	309.129	309.119	312.212	3	3	81.6218181818183	148.959818181818	164.263909090909	166.393363636363	9.18245454545451	106.108363636363	24.4865454545455	43.8492500000001	14.2838181818181	22.4459999999999	9.18225	19.3851818181818	38.7323636363638	31.6284545454546	25.5090909090909	37.7332727272728	22.4459999999999	104.123454545454	88.8032727272728	31.6425454545455	28.5676363636363	41.8311818181819	55.0947272727273	52.0617272727272	33.669	34.6892727272728	24.5016	34.6892727272726	21.4257272727273	19.3851818181817	26.5265	10.2027272727273	27.5473636363635	27.54675	14.2838181818181	21.4257272727272	35.7095454545453	21.4142727272727	16.3170909090909	38.7703636363637	5.10363636363637
527	191.141200675051	191.141200675051	191.141200675051	249.954	249.954	249.954	1	1	20.4060000000001	32.6496	29.5887	36.7272	10.203	34.7276	15.303	22.4473333333333	32.6495999999999	32.6495999999999	18.3654	34.6902	20.406	32.6496000000001	22.4466000000001	25.505	14.2828	23.4668999999999	19.3743	35.7104999999999	33.6698999999999	52.0608	29.5864444444444	30.606	19.3857	21.4263000000001	20.4059999999999	24.4847999999999	12.24	28.5515999999999	24.4872	14.2842	25.4925	18.366	11.2233	28.5683999999999	20.4039999999999	13.2782	18.3654	20.4040000000001	18.3654000000001
528	191.17863461756	191.175491120094	191.19238379018	614.192	599.89	624.422	65	30	109.17057142857	1138.70171428571	655.023428571423	1343.86575000001	438.661428571433	995.736888888891	685.631999999994	1137.6345	427.499714285717	1657.93333333333	143.860285714287	482.282625000002	624.414857142852	716.140285714293	650.919499999994	368.355375	409.134571428568	121.413999999999	76.5214285714279	193.854285714287	455.365999999996	319.349428571431	91.8128571428567	504.021142857139	124.470500000001	57.1360000000004	75.5011428571422	270.375714285712	41.8317142857139	244.868571428573	89.7820000000004	383.627428571425	1346.83999999999	564.218000000004	81.5657142857137	435.661999999996	358.120285714283	1250.92866666667	185.692000000001	204.050000000001	107.060625000001
529	191.178798899931	191.177974800442	191.191284478879	592.759	591.773	594.766	3	3	30.6085714285717	117.332857142858	91.7549999999994	134.772	40.84	150.107999999998	26.5051428571427	75.5011428571434	30.63	26.5051428571427	38.7708571428574	49.9939999999996	35.7100000000003	250.981499999998	83.792285714286	80.6025714285707	21.4252500000001	26.5497142857144	11.22275	23.4657500000001	35.7050000000004	29.5691250000001	35.7100000000003	103.045249999999	65.353142857142	19.3854285714287	7.14200000000005	38.7409999999998	32.652	16.3140000000001	21.4260000000002	13.2632500000001	226.598571428573	68.3591428571423	6.12685714285716	35.6868750000002	53.0530000000002	57.1360000000004	27.5467500000001	65.2982857142862	29.5882857142855
530	191.97512159765	191.97512159765	191.97512159765	252.006	252.006	252.006	1	1	7.1414	15.306	36.7272	46.9314999999999	8.1616	42.8484	12.2424	17.3434	3.0606	9.18224999999997	18.3636	7.1414	57.1312	81.616	73.4544	64.2726	5.101	8.16199999999998	8.15360000000001	5.101	29.5916	12.2448	6.1212	19.3876	57.1312	53.0504	21.4242	133.6462	51.01	29.5916	78.5554	25.5062499999999	8.1616	129.5654	62.2322	66.313	108.162399999999	11.2486	12.2448	100.9998	2.0404
531	192.048917732658	192.048917732658	192.048917732658	657.054	657.054	657.054	1	1	8.16235294117648	22.438705882353	24.4941176470589	17.345	9.18264705882354	16.324705882353	13.2546470588235	10.2094117647059	15.3044117647059	8.16235294117648	13.2638235294118	11.2219411764706	18.3642352941176	22.4451764705883	20.4058823529412	21.4249411764707	9.18264705882354	19.3788823529411	11.2232352941177	13.2638235294118	23.4654117647058	8.16235294117643	10.2029411764706	16.3181176470588	20.404705882353	16.324705882353	5.10294117647059	10.2029411764706	11.2232352941177	13.2638235294118	21.4323529411765	10.2023529411765	20.4058823529412	17.345	11.2193529411765	10.2029411764706	9.18264705882348	11.2264705882353	14.2882352941177	11.2193529411765	6.11964705882355
532	192.050135265196	192.04479504657	192.063127104621	356.05	350.961	356.074	7	7	23.4862857142858	31.6288571428571	27.5477142857143	26.5274285714286	16.3245714285714	14.284	6.11657142857145	40.8057142857141	22.4462857142857	56.1549999999999	14.284	49.9869999999997	15.3171428571428	29.5882857142857	28.568	27.5477142857143	21.4094999999999	47.9534285714285	40.8114285714286	75.4429999999995	84.7429999999999	8.16228571428571	12.2434285714286	13.2637142857143	101.008285714286	28.568	8.16228571428571	89.7851428571428	51.0142857142857	59.1765714285714	71.4100000000002	10.2028571428571	107.12625	75.5011428571428	8.16300000000001	27.5708571428572	82.7125714285717	43.8722857142857	14.284	49.994	126.515428571429
533	192.064083221574	192.062533523892	192.065632919257	326.9925	325.476	328.509	2	2	9.18257142857142	8.16228571428571	6.12171428571428	7.142	11.2231428571429	7.142	7.142	7.142	225.483142857143	332.613142857143	159.164571428571	319.349428571428	4.08114285714286	8.16228571428571	7.13599999999997	4.08114285714286	45.9128571428571	34.6848571428572	27.5477142857143	42.852	6.11657142857145	9.16714285714285	4.08057142857141	7.142	4.08114285714286	6.1165714285714	5.10142857142857	11.2231428571429	2.042	5.10142857142857	6.1165714285714	5.10142857142857	8.16228571428571	8.16114285714282	6.11999999999999	7.142	6.12171428571433	6.11657142857145	5.10142857142857	8.16228571428571	8.16228571428571
534	192.139171662683	192.133720342221	192.152459038628	172.416	169.369	173.451	38	38	198.074	253.249333333334	167.307333333334	235.6585	5.10083333333334	178.529166666667	43.8743333333334	15.3042857142857	1134.55771428572	1117.265	520.795000000001	529.466500000001	179.725333333334	217.320857142857	192.843	97.9200000000001	11.2236666666667	141.826333333334	88.7690000000002	4.08133333333334	432.974666666667	156.0855	194.883666666667	219.515	479.556666666666	262.225666666666	184.650166666667	909.859500000002	410.174000000001	10.2033333333334	542.792	187.710666666667	941.723714285718	848.224000000001	297.923428571428	584.623714285714	816.228571428571	8.16266666666669	375.421333333334	711.753166666668	749.944999999998
535	192.14281509355	192.139226100756	192.149671097463	342.807	339.709	343.853	4	4	32.6506666666667	77.5453333333335	72.5028333333335	89.7893333333335	3.06100000000001	26.5546666666666	7.1582	7.14116666666664	426.464500000002	392.828333333331	102.033333333334	142.823333333333	12.244	6.12200000000001	32.6506666666667	9.18300000000002	3.06049999999999	12.2539999999999	7.15166666666666	9.17400000000006	19.3831666666666	12.244	8.16266666666669	11.2126666666666	10.2033333333334	2.04066666666667	3.06100000000001	49.988166666667	5.10083333333332	4.08533333333336	18.3630000000001	5.10166666666663	6.12700000000001	14.2846666666667	6.12200000000001	3.06049999999999	14.2823333333333	14.2846666666667	5.10166666666668	7.14116666666671	4.08133333333334
536	193.048756310315	193.04434253527	193.060370577075	253.026	249.965	254.068	37	37	398.950333333334	776.437428571428	1268.17075	1384.648875	1113.13171428571	1570.99250000001	1208.99625000001	2015.06428571429	171.407999999999	183.651428571428	166.287166666667	37.7523333333332	2235.36775000001	2784.35971428571	2591.435	2444.60457142857	343.796166666666	165.286285714286	239.565714285714	306.085714285713	1255.92775000001	362.201428571428	35.7050000000001	522.386285714285	1716.06050000001	1153.8085	720.321714285711	3341.31874999999	1960.98914285714	2030.36857142856	2132.3225	1632.45714285715	3880.01074999999	3280.10375000001	2278.21825	2668.04714285714	3149.51175	3287.62	2011.933	3196.44325	162.233
537	193.0488907954	193.044563187217	193.060681467471	214.255	210.174	215.264	30	30	11.2328333333334	32.6453333333334	19.3863333333334	34.6856666666667	17.3448571428571	37.7461666666667	17.3626666666667	83.6536666666668	3025.04125	2999.698	1902.83285714286	348.612000000001	54.0675714285714	113.257	80.6025714285714	16.3245714285714	94.8910000000002	21.426	29.5848333333334	132.643333333334	130.709333333333	51.0583333333334	37.7461666666667	36.6960000000001	213.239714285714	98.9677142857142	109.155285714286	769.268500000001	139.785666666667	120.281333333334	240.798666666667	152.029666666666	354.055666666667	373.381000000001	161.212666666667	289.037333333334	84.7706666666665	314.248	63.2488571428571	333.353142857143	13.2513333333334
538	193.051464792388	193.046779377568	193.060483425924	358.114	351.987	359.128	18	18	10.2114285714286	14.2835000000001	16.326	16.324	12.2430000000001	13.26325	9.17662499999998	23.4686249999999	37.7492500000002	41.861	20.4049999999999	13.255125	16.326	20.39	14.2835000000001	17.3442500000001	13.245375	9.18337500000001	26.5274285714286	20.3925000000001	17.357	14.2835000000001	10.2025	17.34425	15.3037500000001	14.2835000000001	9.18224999999997	17.346375	8.15699999999998	11.22275	15.305625	7.14174999999998	20.4049999999999	13.2637142857143	11.22275	14.28	10.20875	25.5062500000001	13.2632500000001	9.18224999999997	8.16199999999998
539	193.05077318577	193.04794153162	193.060291670825	336.683	333.639	337.702	9	9	13.2535	15.3042857142857	14.284	14.2819999999999	13.2637142857143	13.2637142857143	9.18128571428567	16.3245714285714	67.3388571428571	58.1074285714288	33.6647142857144	26.5274285714286	16.3240000000001	15.3037500000001	15.3037500000001	15.2925	13.2637142857143	10.2028571428571	10.1985714285714	12.2434285714286	13.2637142857143	13.2637142857143	13.2748571428571	9.17485714285717	10.2028571428571	9.18257142857142	13.2618571428572	19.3854285714286	7.142	14.284	11.2325714285714	7.142	30.6085714285714	16.3245714285714	10.2028571428571	18.3651428571428	16.3245714285714	17.3448571428571	15.3042857142857	25.4892857142857	10.2025
540	193.08408138635	193.08082984791	193.0954026552	207.114	204.058	208.14	15	15	10.2033333333333	7.14116666666668	10.2014285714286	12.242	25.4892857142857	11.2218333333334	22.4436666666667	22.4473333333334	2408.89457142857	540.688333333334	459.150000000001	388.683500000001	9.19028571428575	16.3253333333333	27.5477142857144	7.14200000000002	46.9353333333334	20.4057142857143	26.5286666666667	66.3216666666665	27.5477142857143	72.4402857142857	25.4857142857143	55.1430000000001	19.3854285714286	42.8520000000001	23.4665714285715	27.567	12.242	15.305	13.2643333333334	22.4462857142857	78.562	12.244	27.5490000000001	64.2705000000001	24.4868571428571	51.0142857142857	46.933142857143	22.4462857142857	6.12200000000001
541	193.087895332856	193.085922535278	193.089868130434	219.362	219.362	219.362	2	2	16.3330909090909	18.3649090909091	21.4257272727273	38.7703636363636	13.2626	24.4756363636363	16.3328	98.9664545454544	537.683727272728	145.899	97.9461818181817	74.479909090909	33.669	26.5294545454546	51.0136363636364	12.2432727272727	99.9867272727271	9.18245454545453	12.2432727272727	148.959818181818	17.3523636363637	29.5879090909091	17.3446363636363	16.3083636363636	20.3945454545455	16.3156363636364	22.436	786.630272727274	6.12490909090908	136.716545454546	16.3156363636364	157.122	397.906363636364	11.223	18.3452727272727	57.1352727272728	39.7906363636364	341.791363636363	18.3649090909091	29.5720909090909	11.223
542	193.088083979888	193.086079624721	193.090088335056	230.585	230.585	230.585	2	2	24.488	44.8653333333333	41.8564444444445	79.5773333333332	22.4717777777778	92.9008888888888	34.6868	52.0653333333333	108.155333333334	95.9113333333332	61.2133333333332	59.1793333333333	26.5286666666666	38.7937777777778	20.4199999999999	30.61	33.6673333333333	44.8946666666666	75.4964444444443	28.5506666666667	15.3033333333333	77.5453333333333	59.102	42.8493333333333	15.305	53.0862222222222	33.6673333333333	20.4044444444445	35.7116666666666	17.3456666666667	37.7728888888888	24.488	64.2810000000001	43.8695555555555	36.732	46.9302222222222	67.3346666666668	35.735	39.7886666666666	73.4639999999999	29.5896666666666
543	194.047792414473	194.047792414473	194.047792414473	351.987	351.987	351.987	1	1	3.06085714285714	10.2028571428571	8.16228571428571	5.10499999999999	5.10142857142857	5.10142857142857	7.13600000000002	10.2028571428571	4.0777142857143	10.2100000000001	4.08114285714286	10.2028571428571	10.2114285714285	7.14174999999998	8.15600000000001	5.10571428571426	5.10142857142857	9.18257142857142	6.12171428571428	8.1554285714286	6.12171428571433	3.06085714285714	4.08114285714286	8.16228571428571	12.2417142857143	3.06085714285717	4.08114285714286	6.12685714285711	4.0777142857143	4.08114285714286	14.284	5.10142857142857	6.12171428571428	11.2325714285715	6.12085714285716	7.14699999999999	6.12685714285711	5.1007142857143	6.12171428571428	8.16228571428571	7.142
544	194.053019684681	194.053019684681	194.053019684681	211.212	211.212	211.212	1	1	5.107	1.0204	8.16320000000001	8.16320000000001	4.0808	3.0612	6.1284	14.2828	400.938600000002	372.811	194.8582	52.0404	8.1616	5.101	6.1212	8.1616	15.303	2.0408	3.0606	20.404	9.1926	7.14980000000004	6.12240000000001	9.18360000000001	16.3232	16.3232	13.2626	75.4948	15.306	13.247	21.4242	24.4896	34.6868000000002	46.9292	20.404	36.7704	13.2782	28.5712	2.0404	16.3232	3.05759999999998
545	194.062102030339	194.057409365815	194.065026096428	253.054	253.009	254.018	3	3	31.6288571428571	82.6431428571428	139.77425	61.2171428571428	140.799428571429	212.189714285715	153.042857142858	276.49742857143	23.4665714285713	17.3448571428572	21.423	12.2434285714286	313.227714285715	369.343428571428	354.039142857143	306.085714285714	45.9128571428571	16.3245714285715	20.3885714285714	36.7302857142855	83.6517142857145	39.7911428571428	12.2417142857143	53.0548571428571	173.424285714286	147.941428571429	79.5822857142853	535.631249999999	236.706285714287	275.477142857142	254.051142857143	200.996285714286	629.494249999998	465.250285714287	261.193142857143	355.059428571427	450.966285714286	472.789142857144	141.819714285715	475.453142857144	20.4057142857143
546	194.072424524726	194.066190120429	194.078107810882	228.023	226.481	230.592	4	4	45.9149999999999	125.501	91.8149999999997	133.641833333333	74.6181666666664	86.7283333333331	62.2403333333332	226.476999999999	38.7346666666668	68.3623333333332	16.3253333333333	26.5286666666666	62.2301666666665	81.6933333333335	97.010833333333	73.4639999999998	29.5848333333332	57.1386666666665	15.3025	45.8700000000001	33.6709999999999	7.14233333333332	3.05799999999999	21.4269999999999	34.6913333333332	8.16266666666665	8.16266666666665	98.9723333333331	16.3253333333333	31.6303333333333	40.8533333333332	12.244	193.863333333334	89.7746666666664	19.3863333333333	17.3456666666666	44.8946666666666	116.432	27.5444999999999	21.4269999999999	10.2033333333333
547	195.120108493187	195.120066630046	195.120150356328	160.1725	160.158	160.187	2	2	37.7505714285714	71.42	169.347666666667	338.695333333332	56.1183333333335	268.347666666666	36.7319999999999	79.6491428571428	45.9128571428571	60.1898333333334	53.0486666666667	83.6048571428571	85.6939999999997	57.088	65.2906666666665	36.7319999999999	18.366	40.8466666666667	23.4676666666666	35.68	62.2301666666665	43.8722857142857	251.001999999999	58.1074285714285	25.5333333333333	25.5083333333333	609.835499999999	38.7663333333334	35.7058333333334	22.4473333333333	37.7822857142857	16.3253333333334	57.1759999999999	61.1600000000001	29.5882857142857	16.3093333333333	28.5693333333334	64.2810000000001	34.6913333333332	33.6655000000001	16.3226666666666
548	196.039982240408	196.03845471828	196.040508743865	91.834	91.811	96.924	6	6	1118.23314285714	1430.24028571428	1484.46375	421.673	25.5071428571429	870.013714285714	20.405	22.4455	2261.65671428572	2935.97114285714	31.62775	906.013714285714	2623.15457142857	4420.68	3402.0715	2803.11728571429	24.4868571428571	3044.53257142858	2348.3	4.08114285714286	482.57825	31.6022857142857	106.106	130.496	945.804857142857	211.376571428571	71.48	389.7355	1924.25885714286	20.405	1633.42025	19.38475	70.3997142857143	5028.10742857144	2432.36228571428	3102.68885714286	7244.66250000001	51.0125	127.535714285714	4631.935	7.14099999999999
549	196.040187273425	196.040187273425	196.040187273425	59.174	59.174	59.174	1	1	9.17279999999999	376.5276	681.4936	1508.8758	11.2244	2198.531	7.1414	2.0404	366.84	308.1004	9.18359999999999	7.1414	1337.4822	1106.1136	1624.4768	1207.976	57.1312	30.606	1.02175	27.54675	316.262	11.2222	29.5858	43.8772	532.0224	31.6324	71.414	2891.2468	783.5136	9.1926	611.0998	4.0808	32.6464	3469.87025	402.979	6.1212	2371.965	7.1414	13.2626	2266.8844	14.2996
550	196.050737542917	196.041173831103	196.070334828961	58.159	55.076	66.311	112	111	20.3866666666667	430.580666666667	724.484000000001	1634.38328571429	1074.36085714286	2231.1045	329.567666666667	2836.52666666667	539.277714285715	786.627576923077	16.3245714285714	46.8937142857143	1635.49718181818	1311.12833333333	1702.7138	1270.25571428571	6788.7435	5375.565	3088.525	6065.59857142857	319.312166666667	66.3216666666667	32.6445714285715	49.994	534.824999999999	144.887333333333	83.6536666666667	3160.47633333333	846.849	1072.05	639.790800000001	601.898333333333	4520.5062	3589.36514285714	1048.9455	1403.74933333333	2622.25666666667	1080.33128571428	18.363	2310.82866666667	979.276
551	196.046946718133	196.040804784751	196.070185038249	91.828	79.574	106.106	140	107	1120.2345	1478.34225	1479.429	1871.75882352941	2768.277375	2726.42325	3240.32411111111	4771.70925	2558.945	3261.65044444444	2416.97225	4031.91822222222	2690.619	4567.012	3425.06033333333	2840.724	311.150833333333	3133.44366666667	2638.99777777778	1505.87424	482.57825	44.8635	103.034428571429	130.512	968.190888888889	256.271	71.48	4087.87269230769	2024.34133333333	1497.68622222222	1622.1975	978.419750000001	8778.821	5760.55177777778	2560.668	4611.53	9774.70200000001	9472.76333333332	6703.21250000001	10485.1877777778	2341.346
552	196.046387644573	196.041601519213	196.067824818004	71.417	67.342	76.502	40	40	18.3655384615385	520.981533333333	511.163142857143	367.302857142857	873.383384615384	430.379714285714	1095.3184	33.6694285714286	83.6282857142858	440.917714285714	69.3794285714286	19.3843846153846	769.241571428571	1911.97973333333	1108.0096	1010.38235294118	16.3236923076923	312.190615384615	16.3177142857143	11.2233846153846	135.7455	32.6468571428571	28.568	31.6288571428571	222.427076923077	46.9341538461539	45.8935714285714	452.85225	141.819714285714	27.5477142857143	501.980571428571	23.4653076923077	17.3439230769231	1258.50371428571	175.479692307692	438.722857142857	931.48825	5003.71466666667	55.0722857142857	750.1725	69.3809230769231
553	196.056516590984	196.04753263009	196.060232901358	110.19	108.153	111.213	6	6	3.0595	17.35275	19.3851818181818	7.14190909090909	33.669	13.2635454545455	750.597333333333	145.834	29.5751666666667	17.3446363636364	4.08109090909091	88.7617500000001	12.2432727272727	15.29625	24.4865454545455	13.2635454545455	668.278636363636	52.0339090909091	60.1960909090909	557.102	6.12490909090909	12.243	6.11836363636364	4.07890909090909	6.1215	7.14233333333333	4.079	218.338363636364	8.16654545454545	23.4662727272727	7.13883333333333	14.2761818181818	314.237	25.4954545454546	17.34425	95.9569090909091	52.0060909090909	606.0384	7.14175000000001	2.03963636363636	133.663666666667
554	197.045165811183	197.045165811183	197.045165811183	92.854	92.854	92.854	1	1	16.324	83.6605000000001	130.688	60.239	19.38475	125.583	23.46575	35.70875	21.42525	175.483	16.326	22.44825	228.704	465.234	271.22025	282.60925	26.5265	320.3585	98.0160000000001	18.3645	59.18175	24.471	16.324	29.590875	52.03275	38.7695	18.378	39.819	92.8427500000001	32.6471111111111	106.041	20.405	58.1115	588.096	205.195875	23.46575	677.427555555556	42.8505	30.6075	553.980666666667	35.70875
555	197.045051499168	197.045051499168	197.045051499168	59.185	59.185	59.185	1	1	10.1933333333333	42.854	78.562	124.480666666667	10.2033333333333	243.859666666667	13.2643333333333	21.427	17.3258333333333	31.6303333333333	27.5445	12.242	162.233	119.379	179.549333333333	139.785666666667	32.6453333333333	47.9086666666667	19.4053333333333	25.5083333333333	22.4473333333333	10.2016666666667	10.2033333333333	12.242	34.6573333333333	12.244	16.3253333333333	18.3651428571428	29.5896666666667	8.16933333333333	18.3651428571428	10.2016666666667	33.671	383.582666666666	14.2846666666667	11.2236666666667	66.3185714285714	18.3651428571428	35.7116666666667	70.472	16.3413333333333
556	197.050593489307	197.045829993452	197.062667543776	92.831	82.651	98.976	37	35	142.835	169.3615	167.444	71.46125	302.031	128.646	122.475	486.65925	242.8195	300.97375	16.324	400.95825	272.440125	482.57825	331.378125	287.74575	89.7820000000001	330.561	237.893	97.9439999999999	59.18175	24.471	17.34425	37.7261250000001	88.7617499999999	36.7302857142857	24.504	119.36925	214.2525	193.8475	148.86525	95.9035000000001	1115.10288888889	586.054	237.893	469.315	1121.27972727273	1163.05333333333	1015.422	1165.51176470588	174.46275
557	197.06121919457	197.046222057157	197.074251368555	58.147	55.076	62.245	21	21	5.09666666666667	20.4066666666667	6.12085714285714	47.9534285714285	74.4721666666666	22.4656666666666	3.0605	368.271571428571	58.1074285714285	9.18257142857142	4.08114285714286	2.03866666666667	3.061	24.4868571428571	14.284	18.363	998.906333333333	767.792	329.836833333333	999.9675	20.4057142857143	6.12171428571428	1.02028571428571	9.18257142857142	28.518	5.10166666666667	6.12171428571428	384.647714285714	15.3025	92.9413333333333	56.1078571428571	63.2813333333333	559.142666666667	49.9963333333333	44.8925714285714	154.045166666667	266.294571428572	115.278833333333	6.12171428571428	247.929428571428	89.8626666666667
558	197.047290132246	197.046313786911	197.061856919441	72.421	69.388	73.468	9	9	22.4455	56.0633333333333	51.0153846153846	45.91125	81.62	47.92825	107.17875	52.037	32.6350769230769	48.9747692307693	52.03275	67.3365000000001	64.27575	172.436333333333	88.769	80.6260833333333	157.1185	116.3085	44.869	118.349	35.7242307692308	24.4855384615385	25.50625	33.66825	44.8946666666667	22.4473333333333	16.3173333333333	43.8699230769231	20.405	28.5686153846154	44.8935384615385	33.66825	91.8225000000001	126.449	27.54675	39.793	73.4566153846154	550.98	59.1503333333333	61.245	27.54675
559	197.078126976045	197.077146074186	197.079803840787	57.6435	57.128	58.159	6	6	6.11742857142857	20.4066666666667	6.121	46.9276666666667	86.7242857142857	22.4656666666666	3.0605	367.26	58.1074285714285	9.18257142857142	4.08133333333333	3.05828571428571	3.061	24.488	13.2643333333333	18.363	1027.42771428571	767.165333333334	329.836833333333	975.279333333334	19.3831666666667	6.12171428571428	1.02016666666667	8.16266666666667	28.524	7.142	6.121	384.602833333333	15.3025	92.9413333333333	56.1091666666667	63.2813333333333	569.319428571428	49.9963333333333	44.8925714285714	154.045166666667	266.2635	27.549	5.10083333333334	246.920666666667	91.89
560	198.043259519449	198.038486581408	198.056364339193	91.8395	81.614	98.976	48	43	42.8505	154.05775	156.213	68.398625	27.550125	132.73	30.61875	558.076749999999	245.873555555556	351.98625	18.3645	385.6545	288.766125	511.14525	395.6145	298.969875	15.30375	334.642	240.956	45.91125	53.0573333333333	32.6293333333334	23.46575	47.9223750000001	85.7009999999999	49.008	23.483	132.6325	225.47525	13.26325	157.02225	15.30375	1219.322	730.873272727272	273.628	575.420999999999	1249.398	1316.08666666666	1099.021	1259.56142857143	137.73375
561	198.041787747896	198.039157091281	198.05852496279	59.1685	57.117	62.251	20	20	12.232	55.1016	74.4892000000001	195.8784	7.14233333333333	271.3732	21.4284	10.204	42.805	36.7344	23.4646	14.2823333333333	162.2118	138.7744	221.3834	158.151666666667	16.3226666666667	139.648666666667	65.3696	20.4066666666667	51.02	36.7272	35.707	15.303	66.2566666666667	42.854	33.6732	390.7366	64.2852	16.3424	77.5504000000001	15.3025	29.5896666666667	481.518666666666	49.9963333333333	121.4276	76.515	8.1616	20.408	82.7334	25.5333333333333
562	198.042283548999	198.038978645393	198.055125456036	72.426	70.385	74.49	12	12	24.4873846153846	56.0703846153846	66.3216666666667	49.99225	42.8529230769231	64.2503076923077	72.4691538461538	35.7107692307692	23.4564615384616	48.9747692307693	40.8092307692307	47.9508461538462	81.6184615384616	182.639666666667	129.582333333333	91.8623076923077	27.5462307692308	59.1733846153846	28.5556923076923	23.4670769230769	48.996	58.1531538461539	76.51875	49.9913076923077	35.7107692307693	55.0966153846154	31.6152307692308	69.3495384615384	37.7513846153846	20.4066666666667	58.159	23.4653076923077	34.6878461538462	127.471153846154	37.7485384615385	46.9341538461538	91.8225	525.471666666667	36.7144615384615	77.577	28.5686153846154
563	198.072247572348	198.068569631339	198.073162549808	58.148	57.128	58.159	5	5	17.3286666666667	30.61	21.4235	23.4638333333333	123.460333333333	23.4868333333333	18.363	383.582666666667	53.0053333333333	83.6536666666667	83.6673333333333	44.8548571428571	14.2846666666667	7.14233333333333	3.061	9.1815	791.714	474.3775	112.354	632.503333333334	12.242	9.183	2.04033333333333	14.2846666666667	12.2245714285714	8.16266666666667	2.04033333333333	26.5243333333333	6.121	105.197333333333	6.121	68.3846666666666	689.632666666667	18.366	6.121	9.18149999999999	6.121	36.732	28.5646666666667	8.16266666666667	86.7991666666667
564	198.938884629975	198.933414645902	198.950528211761	44.884	42.838	45.922	126	126	3170.937	4594.561	4959.84033333333	5402.07666666667	3670.75955555556	4990.92711111111	3625.86977777778	4114.227	1127.488	1144.86075	1048.85371428571	1592.666	4942.3332	4853.834	5044.528	4955.3775	29.5882857142857	2366.98	1494.71857142857	1790.53875	5566.484	4816.8363	4370.0448	6198.83733333333	5337.80266666666	4295.13555555556	3952.34088888889	3716.66955555556	3256.638	3808.48955555556	5040.677	3942.67288888889	3271.94175	4223.332125	3572.9155	2979.23428571428	2059.11675	2938.8832	2158.696	2685.298	3159.081
565	198.951328231108	198.95125278269	198.951635507437	44.8845	44.884	44.885	4	4	7.142	8.16266666666667	13.2621666666667	1.02033333333333	1397.85666666667	8.16266666666667	13.2643333333333	979.36	4.08066666666667	4.08133333333333	4.08066666666667	2.04066666666667	6.121	3.0635	10.2016666666667	8.15657142857143	1829.37228571429	4.08133333333333	2.04066666666667	10.2016666666667	13.2643333333333	5.10166666666667	4.08533333333333	10.2033333333333	6.122	5.10083333333334	6.122	4.08133333333333	2.04066666666667	914.218666666667	2.04233333333333	4.0856	1191.69371428571	4.08066666666667	4.08133333333333	7.14233333333333	7.14233333333333	407.8445	5.10583333333333	1.02016666666667	3.06085714285714
566	199.942393556887	199.937488474974	199.955626104591	44.89	42.844	45.922	88	88	679.4865	994.74375	1090.780875	1143.66911111111	770.315714285715	1029.43225	767.254857142857	911.753	189.773142857143	216.300571428572	198.955714285714	255.071428571429	1081.465	1081.48909090909	1081.5975	1080.41533333333	17.3428333333333	466.292333333333	277.517714285714	12.2434285714286	1262.01488888889	1035.63833333333	930.9696	1296.52888888889	1159.004	964.11	850.865333333333	836.582222222222	691.753714285714	872.29	1152.709	844.485142857142	694.79025	908.096666666667	760.112857142857	639.775125	393.830285714286	604.523076923077	412.541714285714	571.324444444445	647.938125
567	200.018615612093	200.01786902904	200.019362195146	301.472	299.953	302.991	2	2	8.16228571428571	18.3651428571428	16.3245714285714	11.2215714285715	6.12171428571433	14.2840000000001	5.10142857142857	7.14800000000002	14.2959999999999	14.2840000000001	20.4057142857143	12.2434285714286	8.16228571428571	20.42	9.18257142857142	16.3108571428572	9.18257142857142	14.272	12.2434285714286	19.3827142857142	17.3448571428573	9.19028571428575	6.12171428571428	11.2231428571429	30.6085714285714	13.2637142857143	9.17999999999998	20.4057142857143	19.3854285714286	12.2434285714286	30.6342857142858	5.1057142857143	27.567	32.6491428571428	8.15542857142853	12.2434285714286	21.426	18.3651428571428	31.6022857142856	26.5274285714286	27.5245714285713
568	200.163615325883	200.163615325883	200.163615325883	965.148	965.148	965.148	1	1	9.18257142857135	38.743714285714	99.9879999999991	47.9534285714282	70.3997142857137	51.0142857142853	37.7505714285717	321.389999999997	15.3042857142858	15.3171428571429	47.9937142857145	25.507142857143	117.332857142856	89.7851428571421	114.271999999999	82.7125714285704	21.4260000000002	90.7927142857138	24.4868571428573	45.8742857142862	113.330999999999	46.9725714285716	25.5062500000001	105.163000000001	138.739428571428	17.344857142857	58.1562857142861	39.7911428571425	23.4632857142856	62.237428571429	86.724285714285	59.1765714285719	19.3691428571431	74.4808571428577	18.3625714285716	17.3570000000001	28.5680000000002	173.448571428573	15.2935714285713	51.057142857143	18.3497142857142
569	200.939110723035	200.93426369721	200.954083075551	44.89	42.843	45.922	81	81	668.287142857143	1079.4245	1090.780875	1271.2315	872.31375	1183.49	861.067555555556	967.8132	158.144285714286	131.616857142857	212.219428571429	249.97	1146.761	1274.208	1126.448	1190.922	89.7851428571429	463.209714285714	308.126285714286	143.860285714286	1244.67111111111	1134.5736	1077.9648	1418.01466666667	1321.18777777778	963.089777777778	900.88075	837.62525	725.423142857142	875.3745	1265.70733333333	830.073	624.414857142857	876.502125	834.593714285715	619.313428571428	387.708571428572	533.571	390.076571428572	507.105666666667	720.355333333333
570	200.971910009954	200.968431841317	200.98475350029	44.878	42.832	45.917	33	33	104.069142857143	66.3185714285715	214.26	183.63	873.364571428572	186.712285714286	514.224	954.987428571429	426.479428571429	469.315	285.68	415.256285714286	72.4436666666667	79.664	113.251714285714	181.610857142857	363.221714285714	297.923428571429	262.213428571429	374.462333333333	121.419666666667	48.968	20.4233333333333	163.245714285714	90.8054285714285	55.098	92.8503333333333	423.369166666667	188.752857142857	875.405142857143	126.604	701.427000000001	577.4615	425.459142857143	10.2016666666667	361.181142857143	550.954285714286	583.562	444.309	638.6765	74.4808571428571
571	201.048104982836	201.044012655759	201.051840591431	428.516	427.464	432.61	6	6	41.8336666666668	38.7884999999999	68.2953333333332	63.3175	21.4357499999999	89.7870769230766	26.5265	35.70875	21.42525	34.7054999999999	28.5810000000001	26.504	77.5375384615383	68.35675	58.1305	49.99225	26.5286666666666	68.35675	28.5556923076923	26.5265	44.8726666666667	130.677333333333	850.918285714285	70.4317499999998	127.53125	110.088	1025.37409090909	48.972	51.0125	33.6545	162.216692307692	23.46575	26.5265	88.7667692307693	21.427	26.5394999999999	30.6224999999999	24.476	32.648	51.0375000000001	31.6128461538462
572	202.127699018599	202.125976120216	202.130077590591	219.356	216.296	224.475	5	5	11.2224444444445	14.2831111111111	11.2224444444444	14.2831111111111	21.427	28.5506666666667	14.2846666666667	62.2403333333335	36.728	35.7105	17.3451	26.5252	19.3842222222222	25.5083333333333	22.4473333333333	16.3253333333333	44.8946666666668	12.2426666666667	27.5490000000001	18.366	9.18299999999999	60.1931111111112	36.7272	17.3343333333334	19.3743	50.985	39.7683	43.8695555555555	62.2322	21.4246666666667	32.6293333333334	15.3033333333333	213.226444444444	78.5656666666669	69.2920000000002	125.487333333334	272.429	121.406444444444	89.7795555555554	187.706285714285	53.0515555555557
573	202.124815648703	202.11869862792	202.137289710352	204.0325	199.984	205.09	94	94	164.26025	371.370999999999	238.746857142857	450.966285714286	822.678857142857	1239.60375	844.796571428571	1571.185	777.430500000001	649.846166666665	262.213428571428	483.547714285714	553.588499999998	816.228571428571	808.066285714285	690.733428571428	1140.74057142857	909.042750000001	590.662714285714	827.422749999998	191.652571428571	172.428285714286	132.525714285714	84.6837142857142	500.36	249.97	178.4	2061.68742857143	1206.998	772.356285714285	969.271428571432	641.759714285714	4343.73637499999	3220.92925	1406.92475	2409.8305	4034.0685	3761.55933333333	2819.04942857143	3925.22233333333	1143.68
574	202.125115045855	202.119345271409	202.139048576355	343.816	339.738	345.864	54	54	84.6876666666669	212.229333333334	99.0369999999999	121.414	197.935428571428	115.389142857143	155.369333333334	381.533428571427	955.388624999998	922.338285714285	261.205333333334	972.332285714293	43.8722857142857	131.616857142857	105.089428571429	43.8722857142857	83.6517142857139	63.3108571428569	38.8233333333333	65.2434285714288	29.5841428571429	96.9271428571428	33.6710000000001	38.7437142857143	70.3997142857143	92.846	59.1765714285714	186.712285714286	116.312571428571	162.361714285715	134.662000000001	32.6491428571428	2104.28099999999	715.195249999998	112.231428571429	207.088999999999	1379.378	1549.814	1353.91914285714	1355.91225	925.366750000004
575	202.12541531963	202.124382047617	202.137207310715	363.2155	360.166	364.259	8	8	93.8629999999997	248.941000000001	253.022000000001	309.173625	171.402000000001	271.386499999999	128.556	294.852249999999	224.4825	192.827250000001	38.7695000000002	87.7414999999998	147.936250000001	141.81475	202.009499999999	199.969000000001	35.6868750000002	51.0125000000002	23.4686249999999	39.7653750000002	82.6503750000001	14.2835000000001	23.4657500000001	98.9642499999997	91.8224999999997	20.4075	14.2835000000001	138.754	47.9165	62.2352499999998	85.7010000000004	52.0391250000001	276.487749999999	194.867749999999	46.9314999999999	41.8353750000001	148.9565	161.1995	57.176	106.106	25.5062500000001
576	202.967772168338	202.967772168338	202.967772168338	45.917	45.917	45.917	1	1	54.07325	131.628375	154.05775	127.527777777778	116.3085	146.916	128.5515	142.94	151.0155	155.078	107.12625	150.997	93.8706666666667	117.415	150.997	134.673	168.34125	128.56725	84.68075	134.6895	99.9817777777778	66.31625	108.226	153.15	114.268	73.467	64.274	193.842222222222	65.296	116.3085	73.566	124.562	271.3865	194.86775	90.80225	180.58425	191.801777777778	232.9305	183.7575	258.12325	63.2555
[truncated: 4,637 more rows]
[truncated: 103 more columns]
